# Supplementary material for: Using Co-authorship Networks to Map and Analyse Global Neglected Tropical Disease Research with an Affiliation to Germany
Source: PLoS Negl Trop Dis. 2015 Dec 31;9(12):e0004182. doi: 10.1371/journal.pntd.0004182 (PMC4703140; doi:10.1371/journal.pntd.0004182)
Supplement: S1 Dataset — (GEXF) [file pntd.0004182.s001.gexf]

<?xml version="1.0" encoding="UTF-8"?><gexf xmlns="http://www.gexf.net/1.1draft" version="1.1" xmlns:viz="http://www.gexf.net/1.1draft/viz" xmlns:xsi="http://www.w3.org/2001/XMLSchema-instance" xsi:schemaLocation="http://www.gexf.net/1.1draft http://www.gexf.net/1.1draft/gexf.xsd">
<meta lastmodifieddate="2011-06-15"><creator>GraphMaker</creator><description>Jacomy Mathieu, Sciences Po Medialab and WebAtlas</description></meta>
<graph defaultedgetype="undirected"  mode="static">
<attributes class="node" mode="static">
<attribute id="attr_type" title="Type" type="string"></attribute>
<attribute id="global_occurrences" title="Occurrences Count" type="integer"></attribute>
<attribute id="attr_3" title="Institution" type="string"></attribute>
<attribute id="attr_11" title="hindex" type="string"></attribute>
</attributes>
<attributes class="edge" mode="static">
<attribute id="attr_type" title="Type" type="string"></attribute>
<attribute id="matchings_count" title="Matchings Count" type="integer"></attribute>
<attribute id="attr_8" title="Year" type="string"></attribute>
<attribute id="attr_9" title="Source title" type="string"></attribute>
</attributes>
<nodes>
<node id="authorswithaffiliations1_f17279eb81c77abdd9f1319bc76d0ef0" label="abdallah, w.e">
<attvalues>
<attvalue for="attr_type" value="Authors with affiliations 1"></attvalue>
<attvalue for="global_occurrences" value="2"></attvalue>
<attvalue for="attr_3" value="Medicinal and Aromatic Plants Research Institute"></attvalue>
<attvalue for="attr_11" value="2"></attvalue>
</attvalues>
</node>
<node id="authorswithaffiliations1_e65ce43e583a955348bd124e0b6ecd9b" label="agaba, m">
<attvalues>
<attvalue for="attr_type" value="Authors with affiliations 1"></attvalue>
<attvalue for="global_occurrences" value="1"></attvalue>
<attvalue for="attr_3" value="International Livestock Research Institute (ILRI)"></attvalue>
<attvalue for="attr_11" value="1"></attvalue>
</attvalues>
</node>
<node id="authorswithaffiliations1_281126d632d5cb73d67a6fa3dbce00cd" label="aguirre, g">
<attvalues>
<attvalue for="attr_type" value="Authors with affiliations 1"></attvalue>
<attvalue for="global_occurrences" value="1"></attvalue>
<attvalue for="attr_3" value="Universidad de la República"></attvalue>
<attvalue for="attr_11" value="1"></attvalue>
</attvalues>
</node>
<node id="authorswithaffiliations1_e0f1ee436fae8f011a13e66223e3c55c" label="albuquerque, s">
<attvalues>
<attvalue for="attr_type" value="Authors with affiliations 1"></attvalue>
<attvalue for="global_occurrences" value="3"></attvalue>
<attvalue for="attr_3" value="University of São Paulo"></attvalue>
<attvalue for="attr_11" value="2"></attvalue>
</attvalues>
</node>
<node id="authorswithaffiliations1_c1157c1196f9290b40f1511a04fbd1ae" label="alencar, c.h">
<attvalues>
<attvalue for="attr_type" value="Authors with affiliations 1"></attvalue>
<attvalue for="global_occurrences" value="1"></attvalue>
<attvalue for="attr_3" value="Federal University of Ceará"></attvalue>
<attvalue for="attr_11" value="1"></attvalue>
</attvalues>
</node>
<node id="authorswithaffiliations1_881ee27d2e72de50187b017c7aea711c" label="ali, h">
<attvalues>
<attvalue for="attr_type" value="Authors with affiliations 1"></attvalue>
<attvalue for="global_occurrences" value="1"></attvalue>
<attvalue for="attr_3" value="University of Bonn"></attvalue>
<attvalue for="attr_11" value="1"></attvalue>
</attvalues>
</node>
<node id="authorswithaffiliations1_a66d556c25304f5281d5805550665a98" label="alibu, v.p">
<attvalues>
<attvalue for="attr_type" value="Authors with affiliations 1"></attvalue>
<attvalue for="global_occurrences" value="1"></attvalue>
<attvalue for="attr_3" value="University of Glasgow"></attvalue>
<attvalue for="attr_11" value="1"></attvalue>
</attvalues>
</node>
<node id="authorswithaffiliations1_a12c6e19063abf3c602a2904ff7a869f" label="almeida, i.c">
<attvalues>
<attvalue for="attr_type" value="Authors with affiliations 1"></attvalue>
<attvalue for="global_occurrences" value="1"></attvalue>
<attvalue for="attr_3" value="University of Texas El Paso"></attvalue>
<attvalue for="attr_11" value="1"></attvalue>
</attvalues>
</node>
<node id="authorswithaffiliations1_27dab87787f0ede1a32254cc0c5efc44" label="altcheh, j">
<attvalues>
<attvalue for="attr_type" value="Authors with affiliations 1"></attvalue>
<attvalue for="global_occurrences" value="1"></attvalue>
<attvalue for="attr_3" value="Hospital de Niños Ricardo Gutiérrez"></attvalue>
<attvalue for="attr_11" value=""></attvalue>
</attvalues>
</node>
<node id="authorswithaffiliations1_17dabd3b637516e3634ec39b429c72dc" label="alves, t.m.a">
<attvalues>
<attvalue for="attr_type" value="Authors with affiliations 1"></attvalue>
<attvalue for="global_occurrences" value="2"></attvalue>
<attvalue for="attr_3" value="Research Center René Rachou Fundação Oswaldo Cruz"></attvalue>
<attvalue for="attr_11" value="2"></attvalue>
</attvalues>
</node>
<node id="authorswithaffiliations1_9fe1a0893c1f2226df471691df38ca5a" label="amino, r">
<attvalues>
<attvalue for="attr_type" value="Authors with affiliations 1"></attvalue>
<attvalue for="global_occurrences" value="1"></attvalue>
<attvalue for="attr_3" value="Federal University of São Paulo"></attvalue>
<attvalue for="attr_11" value="1"></attvalue>
</attvalues>
</node>
<node id="authorswithaffiliations1_e0a36dfeb2d71684de9ef66784fbd931" label="andersen, j.f">
<attvalues>
<attvalue for="attr_type" value="Authors with affiliations 1"></attvalue>
<attvalue for="global_occurrences" value="1"></attvalue>
<attvalue for="attr_3" value="National Institute of Allergy and Infectious Diseases"></attvalue>
<attvalue for="attr_11" value="1"></attvalue>
</attvalues>
</node>
<node id="authorswithaffiliations1_6a352631c40688906e3cd5574f5544c5" label="anderson, j.m">
<attvalues>
<attvalue for="attr_type" value="Authors with affiliations 1"></attvalue>
<attvalue for="global_occurrences" value="1"></attvalue>
<attvalue for="attr_3" value="National Institute of Allergy and Infectious Diseases"></attvalue>
<attvalue for="attr_11" value="1"></attvalue>
</attvalues>
</node>
<node id="authorswithaffiliations1_b275562fb239a9d347898be6d07e6da8" label="andersson, b">
<attvalues>
<attvalue for="attr_type" value="Authors with affiliations 1"></attvalue>
<attvalue for="global_occurrences" value="1"></attvalue>
<attvalue for="attr_3" value="Karolinska Institute"></attvalue>
<attvalue for="attr_11" value="1"></attvalue>
</attvalues>
</node>
<node id="authorswithaffiliations1_68f30823e8f4eafc2f1573439cb9d40c" label="andrews, n.w">
<attvalues>
<attvalue for="attr_type" value="Authors with affiliations 1"></attvalue>
<attvalue for="global_occurrences" value="1"></attvalue>
<attvalue for="attr_3" value="Yale University School of Medicine"></attvalue>
<attvalue for="attr_11" value="1"></attvalue>
</attvalues>
</node>
<node id="authorswithaffiliations1_6cde6de9bb234b95d6f0a66748bcd47e" label="apt, w">
<attvalues>
<attvalue for="attr_type" value="Authors with affiliations 1"></attvalue>
<attvalue for="global_occurrences" value="1"></attvalue>
<attvalue for="attr_3" value="Universidad de Chile"></attvalue>
<attvalue for="attr_11" value="1"></attvalue>
</attvalues>
</node>
<node id="authorswithaffiliations1_d4122298194baca5c14a730a00fa4baf" label="araujo, r">
<attvalues>
<attvalue for="attr_type" value="Authors with affiliations 1"></attvalue>
<attvalue for="global_occurrences" value="2"></attvalue>
<attvalue for="attr_3" value="Charité University Medicine Berlin | Santa Bárbara Hospital Sucre"></attvalue>
<attvalue for="attr_11" value="2"></attvalue>
</attvalues>
</node>
<node id="authorswithaffiliations1_c87ebdf19fe33eeb62b8d0077d165c8b" label="arias, a">
<attvalues>
<attvalue for="attr_type" value="Authors with affiliations 1"></attvalue>
<attvalue for="global_occurrences" value="1"></attvalue>
<attvalue for="attr_3" value="Universidad Nacional de Rosario"></attvalue>
<attvalue for="attr_11" value=""></attvalue>
</attvalues>
</node>
<node id="authorswithaffiliations1_3dbc1b179595684b2cf9abaa5a28d2c6" label="arnaiz, m">
<attvalues>
<attvalue for="attr_type" value="Authors with affiliations 1"></attvalue>
<attvalue for="global_occurrences" value="1"></attvalue>
<attvalue for="attr_3" value="Institute National de Parasitología ANLIS"></attvalue>
<attvalue for="attr_11" value="1"></attvalue>
</attvalues>
</node>
<node id="authorswithaffiliations1_85df33d5560868db29547a7d98c9eabc" label="arriaza, b.t">
<attvalues>
<attvalue for="attr_type" value="Authors with affiliations 1"></attvalue>
<attvalue for="global_occurrences" value="1"></attvalue>
<attvalue for="attr_3" value="Universidad de Tarapacá"></attvalue>
<attvalue for="attr_11" value="1"></attvalue>
</attvalues>
</node>
<node id="authorswithaffiliations1_77902e48aebb44c78ed373a21f980187" label="arzt, e">
<attvalues>
<attvalue for="attr_type" value="Authors with affiliations 1"></attvalue>
<attvalue for="global_occurrences" value="1"></attvalue>
<attvalue for="attr_3" value="University of Buenos Aires"></attvalue>
<attvalue for="attr_11" value="1"></attvalue>
</attvalues>
</node>
<node id="authorswithaffiliations1_7f436f550a2e09d495b7eea7044a1402" label="assis, m.d">
<attvalues>
<attvalue for="attr_type" value="Authors with affiliations 1"></attvalue>
<attvalue for="global_occurrences" value="1"></attvalue>
<attvalue for="attr_3" value="University of São Paulo"></attvalue>
<attvalue for="attr_11" value="1"></attvalue>
</attvalues>
</node>
<node id="authorswithaffiliations1_0a732dc296b04c83b7793211edafecb2" label="assumpção, t.c.f">
<attvalues>
<attvalue for="attr_type" value="Authors with affiliations 1"></attvalue>
<attvalue for="global_occurrences" value="2"></attvalue>
<attvalue for="attr_3" value="University of Brasília"></attvalue>
<attvalue for="attr_11" value="2"></attvalue>
</attvalues>
</node>
<node id="authorswithaffiliations1_2149f23228d4a76615a0b20af4dce2d7" label="auerswald, e.a">
<attvalues>
<attvalue for="attr_type" value="Authors with affiliations 1"></attvalue>
<attvalue for="global_occurrences" value="1"></attvalue>
<attvalue for="attr_3" value="Ludwig Maximilians University of Munich"></attvalue>
<attvalue for="attr_11" value="1"></attvalue>
</attvalues>
</node>
<node id="authorswithaffiliations1_0c3bf5a92e8a00e9ef91ac5a89266d9b" label="aufderheide, a.c">
<attvalues>
<attvalue for="attr_type" value="Authors with affiliations 1"></attvalue>
<attvalue for="global_occurrences" value="1"></attvalue>
<attvalue for="attr_3" value="University of Minnesota Duluth Medical School"></attvalue>
<attvalue for="attr_11" value="1"></attvalue>
</attvalues>
</node>
<node id="authorswithaffiliations1_3515da3281e7d94ad4949f1e5a5f33d4" label="ayub, m">
<attvalues>
<attvalue for="attr_type" value="Authors with affiliations 1"></attvalue>
<attvalue for="global_occurrences" value="1"></attvalue>
<attvalue for="attr_3" value="Instituto de Investigaciones en Ingeniería Genética y Biología Molecular"></attvalue>
<attvalue for="attr_11" value=""></attvalue>
</attvalues>
</node>
<node id="authorswithaffiliations1_8d0affbf336bfc1239023856fbcea39d" label="azambuja, p">
<attvalues>
<attvalue for="attr_type" value="Authors with affiliations 1"></attvalue>
<attvalue for="global_occurrences" value="1"></attvalue>
<attvalue for="attr_3" value="Instituto Oswaldo Cruz FIOCRUZ"></attvalue>
<attvalue for="attr_11" value=""></attvalue>
</attvalues>
</node>
<node id="authorswithaffiliations1_2bee0fb4dc5fa3b4ca1525b89d37e7bb" label="bader, j">
<attvalues>
<attvalue for="attr_type" value="Authors with affiliations 1"></attvalue>
<attvalue for="global_occurrences" value="1"></attvalue>
<attvalue for="attr_3" value="University of Texas El Paso"></attvalue>
<attvalue for="attr_11" value="1"></attvalue>
</attvalues>
</node>
<node id="authorswithaffiliations1_c7008953aa7c86db7b0a73d3ad5f2b92" label="baltz, t">
<attvalues>
<attvalue for="attr_type" value="Authors with affiliations 1"></attvalue>
<attvalue for="global_occurrences" value="1"></attvalue>
<attvalue for="attr_3" value="Université Victor Segalen Bordeaux 2"></attvalue>
<attvalue for="attr_11" value="1"></attvalue>
</attvalues>
</node>
<node id="authorswithaffiliations1_0392b745f6853513f555f9630c5af142" label="bantscheff, m">
<attvalues>
<attvalue for="attr_type" value="Authors with affiliations 1"></attvalue>
<attvalue for="global_occurrences" value="1"></attvalue>
<attvalue for="attr_3" value="Cellzome AG"></attvalue>
<attvalue for="attr_11" value="1"></attvalue>
</attvalues>
</node>
<node id="authorswithaffiliations1_0cd48ab1c5bc0ceafb55197463b1e9d8" label="barcelos morais da silveira, a">
<attvalues>
<attvalue for="attr_type" value="Authors with affiliations 1"></attvalue>
<attvalue for="global_occurrences" value="1"></attvalue>
<attvalue for="attr_3" value="Universidade Federal de Uberlândia"></attvalue>
<attvalue for="attr_11" value="1"></attvalue>
</attvalues>
</node>
<node id="authorswithaffiliations1_24b8c8e84d3a3ee7f21d532f2721a5bb" label="barrett, m.p">
<attvalues>
<attvalue for="attr_type" value="Authors with affiliations 1"></attvalue>
<attvalue for="global_occurrences" value="1"></attvalue>
<attvalue for="attr_3" value="University of Glasgow"></attvalue>
<attvalue for="attr_11" value="1"></attvalue>
</attvalues>
</node>
<node id="authorswithaffiliations1_05ec57bb72fe8eee9db6f3294f69c0d3" label="barros, v.c">
<attvalues>
<attvalue for="attr_type" value="Authors with affiliations 1"></attvalue>
<attvalue for="global_occurrences" value="1"></attvalue>
<attvalue for="attr_3" value="Federal University of Minas Gerais"></attvalue>
<attvalue for="attr_11" value="1"></attvalue>
</attvalues>
</node>
<node id="authorswithaffiliations1_f8f9e1238fa9fdcd032167f59669b8d9" label="bartel, s">
<attvalues>
<attvalue for="attr_type" value="Authors with affiliations 1"></attvalue>
<attvalue for="global_occurrences" value="2"></attvalue>
<attvalue for="attr_3" value="Max Delbrueck Center for Molecular Medicine"></attvalue>
<attvalue for="attr_11" value="2"></attvalue>
</attvalues>
</node>
<node id="authorswithaffiliations1_d3fcb826c069ccd2e2c76d23f985c9d9" label="basombrío, m.á">
<attvalues>
<attvalue for="attr_type" value="Authors with affiliations 1"></attvalue>
<attvalue for="global_occurrences" value="1"></attvalue>
<attvalue for="attr_3" value="Universidad de Salta"></attvalue>
<attvalue for="attr_11" value="1"></attvalue>
</attvalues>
</node>
<node id="authorswithaffiliations1_8c2aa9c9ed1b9b11a4b7e6372676e86d" label="basto, f">
<attvalues>
<attvalue for="attr_type" value="Authors with affiliations 1"></attvalue>
<attvalue for="global_occurrences" value="1"></attvalue>
<attvalue for="attr_3" value="Hospital Centre São João"></attvalue>
<attvalue for="attr_11" value="1"></attvalue>
</attvalues>
</node>
<node id="authorswithaffiliations1_6ac68a612089021d1a909ec6a0b0e9af" label="batroff, b">
<attvalues>
<attvalue for="attr_type" value="Authors with affiliations 1"></attvalue>
<attvalue for="global_occurrences" value="1"></attvalue>
<attvalue for="attr_3" value="Charité University Medicine Berlin"></attvalue>
<attvalue for="attr_11" value="1"></attvalue>
</attvalues>
</node>
<node id="authorswithaffiliations1_d3bde96e2e14b0becb285153243d6422" label="bauer, c">
<attvalues>
<attvalue for="attr_type" value="Authors with affiliations 1"></attvalue>
<attvalue for="global_occurrences" value="1"></attvalue>
<attvalue for="attr_3" value="Justus Liebig University Giessen"></attvalue>
<attvalue for="attr_11" value=""></attvalue>
</attvalues>
</node>
<node id="authorswithaffiliations1_0bac5850f6d770b684634fdd37a1d6cc" label="bauer, h">
<attvalues>
<attvalue for="attr_type" value="Authors with affiliations 1"></attvalue>
<attvalue for="global_occurrences" value="1"></attvalue>
<attvalue for="attr_3" value="Ruprecht Karls University Heidelberg"></attvalue>
<attvalue for="attr_11" value="1"></attvalue>
</attvalues>
</node>
<node id="authorswithaffiliations1_2bdba56809d845c2e4e32e863ca6812a" label="bauer, j">
<attvalues>
<attvalue for="attr_type" value="Authors with affiliations 1"></attvalue>
<attvalue for="global_occurrences" value="1"></attvalue>
<attvalue for="attr_3" value="Corimmun GmbH"></attvalue>
<attvalue for="attr_11" value="1"></attvalue>
</attvalues>
</node>
<node id="authorswithaffiliations1_5a5b43239952764df8d7b3fcfe7bddb1" label="bay, m.l">
<attvalues>
<attvalue for="attr_type" value="Authors with affiliations 1"></attvalue>
<attvalue for="global_occurrences" value="1"></attvalue>
<attvalue for="attr_3" value="Universidad Nacional de Rosario"></attvalue>
<attvalue for="attr_11" value=""></attvalue>
</attvalues>
</node>
<node id="authorswithaffiliations1_94e5586577f6f7edb661e4a6ced0db00" label="beck, e">
<attvalues>
<attvalue for="attr_type" value="Authors with affiliations 1"></attvalue>
<attvalue for="global_occurrences" value="1"></attvalue>
<attvalue for="attr_3" value="Justus Liebig University Giessen"></attvalue>
<attvalue for="attr_11" value="1"></attvalue>
</attvalues>
</node>
<node id="authorswithaffiliations1_1dd97803f54a49e895fabaca3b4fc14c" label="becker, p.d">
<attvalues>
<attvalue for="attr_type" value="Authors with affiliations 1"></attvalue>
<attvalue for="global_occurrences" value="3"></attvalue>
<attvalue for="attr_3" value="Helmholtz Centre for Infection Research"></attvalue>
<attvalue for="attr_11" value="3"></attvalue>
</attvalues>
</node>
<node id="authorswithaffiliations1_4f9911db9f3e007e0ba901275195a68d" label="becker, s">
<attvalues>
<attvalue for="attr_type" value="Authors with affiliations 1"></attvalue>
<attvalue for="global_occurrences" value="1"></attvalue>
<attvalue for="attr_3" value="Charité University Medicine Berlin"></attvalue>
<attvalue for="attr_11" value="1"></attvalue>
</attvalues>
</node>
<node id="authorswithaffiliations1_496bc11a5a7befe9c3790b264ffbba42" label="berek, c">
<attvalues>
<attvalue for="attr_type" value="Authors with affiliations 1"></attvalue>
<attvalue for="global_occurrences" value="2"></attvalue>
<attvalue for="attr_3" value="German Rheumatism Research Center"></attvalue>
<attvalue for="attr_11" value="1"></attvalue>
</attvalues>
</node>
<node id="authorswithaffiliations1_780f8506f903b90cac8a43dc73d14d0a" label="berndt, c">
<attvalues>
<attvalue for="attr_type" value="Authors with affiliations 1"></attvalue>
<attvalue for="global_occurrences" value="1"></attvalue>
<attvalue for="attr_3" value="Karolinska Institute"></attvalue>
<attvalue for="attr_11" value="1"></attvalue>
</attvalues>
</node>
<node id="authorswithaffiliations1_54dd4c43918eebab837f9aeeb83bfc45" label="bernhardt, s">
<attvalues>
<attvalue for="attr_type" value="Authors with affiliations 1"></attvalue>
<attvalue for="global_occurrences" value="1"></attvalue>
<attvalue for="attr_3" value="Abbott GmbH and Co. KG"></attvalue>
<attvalue for="attr_11" value="1"></attvalue>
</attvalues>
</node>
<node id="authorswithaffiliations1_02017db4cc7b19599a1e4771f366d74f" label="berzow, d">
<attvalues>
<attvalue for="attr_type" value="Authors with affiliations 1"></attvalue>
<attvalue for="global_occurrences" value="1"></attvalue>
<attvalue for="attr_3" value="Schäferkampsallee 56-58"></attvalue>
<attvalue for="attr_11" value=""></attvalue>
</attvalues>
</node>
<node id="authorswithaffiliations1_e42374641ef5e4c163838bf62c02af6c" label="besedovsky, h.o">
<attvalues>
<attvalue for="attr_type" value="Authors with affiliations 1"></attvalue>
<attvalue for="global_occurrences" value="4"></attvalue>
<attvalue for="attr_3" value="Philipps University Marburg"></attvalue>
<attvalue for="attr_11" value="2"></attvalue>
</attvalues>
</node>
<node id="authorswithaffiliations1_29153972c201b40d34c985f63f84464c" label="best, a">
<attvalues>
<attvalue for="attr_type" value="Authors with affiliations 1"></attvalue>
<attvalue for="global_occurrences" value="1"></attvalue>
<attvalue for="attr_3" value="Darmstadt University of Technology"></attvalue>
<attvalue for="attr_11" value="1"></attvalue>
</attvalues>
</node>
<node id="authorswithaffiliations1_5cc4347bf1935be6430e09d050858d44" label="besteiro, s">
<attvalues>
<attvalue for="attr_type" value="Authors with affiliations 1"></attvalue>
<attvalue for="global_occurrences" value="1"></attvalue>
<attvalue for="attr_3" value="Université Victor Segalen Bordeaux 2"></attvalue>
<attvalue for="attr_11" value="1"></attvalue>
</attvalues>
</node>
<node id="authorswithaffiliations1_d50d76973584c67a7ab6b9d9e918987c" label="biancardi, m">
<attvalues>
<attvalue for="attr_type" value="Authors with affiliations 1"></attvalue>
<attvalue for="global_occurrences" value="1"></attvalue>
<attvalue for="attr_3" value="Hospital de Niños Ricardo Gutiérrez"></attvalue>
<attvalue for="attr_11" value=""></attvalue>
</attvalues>
</node>
<node id="authorswithaffiliations1_10f4c65aa9a953bc7d21a6f31c0825e0" label="biava, m">
<attvalues>
<attvalue for="attr_type" value="Authors with affiliations 1"></attvalue>
<attvalue for="global_occurrences" value="1"></attvalue>
<attvalue for="attr_3" value="University of Siena"></attvalue>
<attvalue for="attr_11" value="1"></attvalue>
</attvalues>
</node>
<node id="authorswithaffiliations1_21d0f775bb76c473bff71257dc08dbfb" label="biavatti, m.w">
<attvalues>
<attvalue for="attr_type" value="Authors with affiliations 1"></attvalue>
<attvalue for="global_occurrences" value="2"></attvalue>
<attvalue for="attr_3" value="Universidade Federal de Santa Catarina (UFSC)"></attvalue>
<attvalue for="attr_11" value="2"></attvalue>
</attvalues>
</node>
<node id="authorswithaffiliations1_6f131852ffe406fdce5f27f38fcdbfe5" label="billingsley, p.f">
<attvalues>
<attvalue for="attr_type" value="Authors with affiliations 1"></attvalue>
<attvalue for="global_occurrences" value="3"></attvalue>
<attvalue for="attr_3" value="Sanaria Inc. | University of Aberdeen"></attvalue>
<attvalue for="attr_11" value="3"></attvalue>
</attvalues>
</node>
<node id="authorswithaffiliations1_b295a8c335fa36c0591350fe4a6b2a5d" label="biran, m">
<attvalues>
<attvalue for="attr_type" value="Authors with affiliations 1"></attvalue>
<attvalue for="global_occurrences" value="1"></attvalue>
<attvalue for="attr_3" value="Université Victor Segalen Bordeaux 2"></attvalue>
<attvalue for="attr_11" value="1"></attvalue>
</attvalues>
</node>
<node id="authorswithaffiliations1_5ea92e021cddf9be666fc7bea882c3a2" label="bisser, s">
<attvalues>
<attvalue for="attr_type" value="Authors with affiliations 1"></attvalue>
<attvalue for="global_occurrences" value="1"></attvalue>
<attvalue for="attr_3" value="Faculté de Médecine"></attvalue>
<attvalue for="attr_11" value="1"></attvalue>
</attvalues>
</node>
<node id="authorswithaffiliations1_69a05b2df72fe30ce69afc126e9f1e05" label="biteau, n">
<attvalues>
<attvalue for="attr_type" value="Authors with affiliations 1"></attvalue>
<attvalue for="global_occurrences" value="1"></attvalue>
<attvalue for="attr_3" value="Université Victor Segalen Bordeaux 2"></attvalue>
<attvalue for="attr_11" value="1"></attvalue>
</attvalues>
</node>
<node id="authorswithaffiliations1_a0aa46cf045327ad04959ec153c40c3a" label="blaes, f">
<attvalues>
<attvalue for="attr_type" value="Authors with affiliations 1"></attvalue>
<attvalue for="global_occurrences" value="1"></attvalue>
<attvalue for="attr_3" value="Kreiskrankenhaus Gummersbach"></attvalue>
<attvalue for="attr_11" value=""></attvalue>
</attvalues>
</node>
<node id="authorswithaffiliations1_0d1db72e2f87261ea7554ea916d0bbd5" label="blanchard, v">
<attvalues>
<attvalue for="attr_type" value="Authors with affiliations 1"></attvalue>
<attvalue for="global_occurrences" value="1"></attvalue>
<attvalue for="attr_3" value="Charité University Medicine Berlin"></attvalue>
<attvalue for="attr_11" value="1"></attvalue>
</attvalues>
</node>
<node id="authorswithaffiliations1_8a9c1b772ba5589560f1a1f63d14589c" label="blasig, i.e">
<attvalues>
<attvalue for="attr_type" value="Authors with affiliations 1"></attvalue>
<attvalue for="global_occurrences" value="1"></attvalue>
<attvalue for="attr_3" value="Forschungsinst. Molec. Pharmakologie"></attvalue>
<attvalue for="attr_11" value="1"></attvalue>
</attvalues>
</node>
<node id="authorswithaffiliations1_b1421bea4e7028e63dd29063007c5000" label="bode, f">
<attvalues>
<attvalue for="attr_type" value="Authors with affiliations 1"></attvalue>
<attvalue for="global_occurrences" value="1"></attvalue>
<attvalue for="attr_3" value="University of Luebeck"></attvalue>
<attvalue for="attr_11" value="1"></attvalue>
</attvalues>
</node>
<node id="authorswithaffiliations1_b990d1711ecb36f386f8b5282797f187" label="boelaert, m">
<attvalues>
<attvalue for="attr_type" value="Authors with affiliations 1"></attvalue>
<attvalue for="global_occurrences" value="1"></attvalue>
<attvalue for="attr_3" value="Institute of Tropical Medicine"></attvalue>
<attvalue for="attr_11" value="1"></attvalue>
</attvalues>
</node>
<node id="authorswithaffiliations1_79314e277d32c791b3f03b072a0119ee" label="boiani, l">
<attvalues>
<attvalue for="attr_type" value="Authors with affiliations 1"></attvalue>
<attvalue for="global_occurrences" value="2"></attvalue>
<attvalue for="attr_3" value="Universidad de la República"></attvalue>
<attvalue for="attr_11" value="2"></attvalue>
</attvalues>
</node>
<node id="authorswithaffiliations1_ea445ff33df6af7637878c5ca153c039" label="boiani, m">
<attvalues>
<attvalue for="attr_type" value="Authors with affiliations 1"></attvalue>
<attvalue for="global_occurrences" value="1"></attvalue>
<attvalue for="attr_3" value="Universidad de la República"></attvalue>
<attvalue for="attr_11" value="1"></attvalue>
</attvalues>
</node>
<node id="authorswithaffiliations1_2d9614c3afc04fc3836ffdaf0706cd9c" label="boivin, v">
<attvalues>
<attvalue for="attr_type" value="Authors with affiliations 1"></attvalue>
<attvalue for="global_occurrences" value="2"></attvalue>
<attvalue for="attr_3" value="Julius Maximilians University of Wuerzburg"></attvalue>
<attvalue for="attr_11" value="2"></attvalue>
</attvalues>
</node>
<node id="authorswithaffiliations1_b219f5f8bf9493406bbec4de4e9b94fd" label="bonomo, a">
<attvalues>
<attvalue for="attr_type" value="Authors with affiliations 1"></attvalue>
<attvalue for="global_occurrences" value="1"></attvalue>
<attvalue for="attr_3" value="Federal University of Rio de Janeiro"></attvalue>
<attvalue for="attr_11" value="1"></attvalue>
</attvalues>
</node>
<node id="authorswithaffiliations1_32874f3f1ec5f807b04e31411a6d2603" label="bontempi, e.j">
<attvalues>
<attvalue for="attr_type" value="Authors with affiliations 1"></attvalue>
<attvalue for="global_occurrences" value="1"></attvalue>
<attvalue for="attr_3" value="Institute National de Parasitología ANLIS"></attvalue>
<attvalue for="attr_11" value="1"></attvalue>
</attvalues>
</node>
<node id="authorswithaffiliations1_4f79a17f3c10631340264e1a72f55c5e" label="borges, a.c">
<attvalues>
<attvalue for="attr_type" value="Authors with affiliations 1"></attvalue>
<attvalue for="global_occurrences" value="2"></attvalue>
<attvalue for="attr_3" value="Charité University Medicine Berlin | Santa Bárbara Hospital Sucre"></attvalue>
<attvalue for="attr_11" value="2"></attvalue>
</attvalues>
</node>
<node id="authorswithaffiliations1_2659bd28d0eff45b8b07f6907fbd9ac1" label="boshart, m">
<attvalues>
<attvalue for="attr_type" value="Authors with affiliations 1"></attvalue>
<attvalue for="global_occurrences" value="1"></attvalue>
<attvalue for="attr_3" value="Ludwig Maximilians University of Munich"></attvalue>
<attvalue for="attr_11" value="1"></attvalue>
</attvalues>
</node>
<node id="authorswithaffiliations1_3738ca86ea8f13c761c988024d7e1098" label="botoni, f">
<attvalues>
<attvalue for="attr_type" value="Authors with affiliations 1"></attvalue>
<attvalue for="global_occurrences" value="1"></attvalue>
<attvalue for="attr_3" value="Federal University of Minas Gerais"></attvalue>
<attvalue for="attr_11" value="1"></attvalue>
</attvalues>
</node>
<node id="authorswithaffiliations1_4e9a501b1617505564540e39c375801a" label="botta, m">
<attvalues>
<attvalue for="attr_type" value="Authors with affiliations 1"></attvalue>
<attvalue for="global_occurrences" value="1"></attvalue>
<attvalue for="attr_3" value="University of Siena"></attvalue>
<attvalue for="attr_11" value="1"></attvalue>
</attvalues>
</node>
<node id="authorswithaffiliations1_48872fa77b0e89ce5bd223014b10cd37" label="bottasso, o.a">
<attvalues>
<attvalue for="attr_type" value="Authors with affiliations 1"></attvalue>
<attvalue for="global_occurrences" value="3"></attvalue>
<attvalue for="attr_3" value="Universidad Nacional de Rosario"></attvalue>
<attvalue for="attr_11" value="2"></attvalue>
</attvalues>
</node>
<node id="authorswithaffiliations1_1b47e88eca46b28bcce7f72e6992d3d1" label="bouskela, e">
<attvalues>
<attvalue for="attr_type" value="Authors with affiliations 1"></attvalue>
<attvalue for="global_occurrences" value="1"></attvalue>
<attvalue for="attr_3" value="Federal University of Rio de Janeiro"></attvalue>
<attvalue for="attr_11" value="1"></attvalue>
</attvalues>
</node>
<node id="authorswithaffiliations1_f4d77dc76d0fbd680da54486545135a3" label="bovin, n.v">
<attvalues>
<attvalue for="attr_type" value="Authors with affiliations 1"></attvalue>
<attvalue for="global_occurrences" value="1"></attvalue>
<attvalue for="attr_3" value="Russian Academy of Sciences"></attvalue>
<attvalue for="attr_11" value="1"></attvalue>
</attvalues>
</node>
<node id="authorswithaffiliations1_dbb55cd4818eabb67e0e7a61889f72cf" label="bozza, m">
<attvalues>
<attvalue for="attr_type" value="Authors with affiliations 1"></attvalue>
<attvalue for="global_occurrences" value="1"></attvalue>
<attvalue for="attr_3" value="Federal University of Rio de Janeiro"></attvalue>
<attvalue for="attr_11" value="1"></attvalue>
</attvalues>
</node>
<node id="authorswithaffiliations1_7796f001ba0b761f78246bbad4749586" label="brass, a">
<attvalues>
<attvalue for="attr_type" value="Authors with affiliations 1"></attvalue>
<attvalue for="global_occurrences" value="1"></attvalue>
<attvalue for="attr_3" value="University of Manchester"></attvalue>
<attvalue for="attr_11" value="1"></attvalue>
</attvalues>
</node>
<node id="authorswithaffiliations1_8f51dc0b9e0fa071a50f117b514786de" label="braunschweig, h">
<attvalues>
<attvalue for="attr_type" value="Authors with affiliations 1"></attvalue>
<attvalue for="global_occurrences" value="1"></attvalue>
<attvalue for="attr_3" value="Julius Maximilians University of Wuerzburg"></attvalue>
<attvalue for="attr_11" value="1"></attvalue>
</attvalues>
</node>
<node id="authorswithaffiliations1_54d363918fbe2ec46dedd7930c81c70d" label="brehmer, a">
<attvalues>
<attvalue for="attr_type" value="Authors with affiliations 1"></attvalue>
<attvalue for="global_occurrences" value="5"></attvalue>
<attvalue for="attr_3" value="Friedrich-Alexander-University Erlangen-Nuremberg"></attvalue>
<attvalue for="attr_11" value="3"></attvalue>
</attvalues>
</node>
<node id="authorswithaffiliations1_74c182b6000a571ad7619781893b63e0" label="breloer, m">
<attvalues>
<attvalue for="attr_type" value="Authors with affiliations 1"></attvalue>
<attvalue for="global_occurrences" value="1"></attvalue>
<attvalue for="attr_3" value="Bernhard Nocht Institute for Tropical Medicine"></attvalue>
<attvalue for="attr_11" value="1"></attvalue>
</attvalues>
</node>
<node id="authorswithaffiliations1_7ffa8b841c8cb35b160ba479123a1123" label="breuning, m">
<attvalues>
<attvalue for="attr_type" value="Authors with affiliations 1"></attvalue>
<attvalue for="global_occurrences" value="1"></attvalue>
<attvalue for="attr_3" value="Julius Maximilians University of Wuerzburg"></attvalue>
<attvalue for="attr_11" value="1"></attvalue>
</attvalues>
</node>
<node id="authorswithaffiliations1_f1efe862431a77e00488f92a321b1e10" label="bringaud, f">
<attvalues>
<attvalue for="attr_type" value="Authors with affiliations 1"></attvalue>
<attvalue for="global_occurrences" value="1"></attvalue>
<attvalue for="attr_3" value="Université Victor Segalen Bordeaux 2"></attvalue>
<attvalue for="attr_11" value="1"></attvalue>
</attvalues>
</node>
<node id="authorswithaffiliations1_f892925f3797f9cd793447c0542a93a4" label="bringmann, g">
<attvalues>
<attvalue for="attr_type" value="Authors with affiliations 1"></attvalue>
<attvalue for="global_occurrences" value="6"></attvalue>
<attvalue for="attr_3" value="Julius Maximilians University of Wuerzburg"></attvalue>
<attvalue for="attr_11" value="5"></attvalue>
</attvalues>
</node>
<node id="authorswithaffiliations1_59ea671ebb54882b828935ac6f40527e" label="brock, j.m">
<attvalues>
<attvalue for="attr_type" value="Authors with affiliations 1"></attvalue>
<attvalue for="global_occurrences" value="1"></attvalue>
<attvalue for="attr_3" value="University of Glasgow"></attvalue>
<attvalue for="attr_11" value="1"></attvalue>
</attvalues>
</node>
<node id="authorswithaffiliations1_cc9efa58d135c9353e0a753c1147f320" label="bruch, h.-p">
<attvalues>
<attvalue for="attr_type" value="Authors with affiliations 1"></attvalue>
<attvalue for="global_occurrences" value="1"></attvalue>
<attvalue for="attr_3" value="University of Luebeck"></attvalue>
<attvalue for="attr_11" value=""></attvalue>
</attvalues>
</node>
<node id="authorswithaffiliations1_45cc4b4c08a39989a7147c0121c8d812" label="brun, r">
<attvalues>
<attvalue for="attr_type" value="Authors with affiliations 1"></attvalue>
<attvalue for="global_occurrences" value="15"></attvalue>
<attvalue for="attr_3" value="Swiss Tropical and Public Health Institute"></attvalue>
<attvalue for="attr_11" value="8"></attvalue>
</attvalues>
</node>
<node id="authorswithaffiliations1_ba13921e5f37da699befcf37952212e0" label="brîet, j.w">
<attvalues>
<attvalue for="attr_type" value="Authors with affiliations 1"></attvalue>
<attvalue for="global_occurrences" value="1"></attvalue>
<attvalue for="attr_3" value="Oxford University"></attvalue>
<attvalue for="attr_11" value="1"></attvalue>
</attvalues>
</node>
<node id="authorswithaffiliations1_27a4c43414494790ae9887bebe7cb8b3" label="bröker, b.m">
<attvalues>
<attvalue for="attr_type" value="Authors with affiliations 1"></attvalue>
<attvalue for="global_occurrences" value="1"></attvalue>
<attvalue for="attr_3" value="Bernhard Nocht Institute for Tropical Medicine"></attvalue>
<attvalue for="attr_11" value="1"></attvalue>
</attvalues>
</node>
<node id="authorswithaffiliations1_559a9615a87c0d6b5d8c1d79d0d36b7b" label="bubis, j">
<attvalues>
<attvalue for="attr_type" value="Authors with affiliations 1"></attvalue>
<attvalue for="global_occurrences" value="1"></attvalue>
<attvalue for="attr_3" value="Univ. Simón Bolívar"></attvalue>
<attvalue for="attr_11" value="1"></attvalue>
</attvalues>
</node>
<node id="authorswithaffiliations1_5564ded715f77e2bd19f7f2cc2788bf2" label="budde, b.s">
<attvalues>
<attvalue for="attr_type" value="Authors with affiliations 1"></attvalue>
<attvalue for="global_occurrences" value="1"></attvalue>
<attvalue for="attr_3" value="University of Cologne"></attvalue>
<attvalue for="attr_11" value="1"></attvalue>
</attvalues>
</node>
<node id="authorswithaffiliations1_82841a390ae6cf420efbae7994a04385" label="bulau, p">
<attvalues>
<attvalue for="attr_type" value="Authors with affiliations 1"></attvalue>
<attvalue for="global_occurrences" value="1"></attvalue>
<attvalue for="attr_3" value="Justus Liebig University Giessen"></attvalue>
<attvalue for="attr_11" value="1"></attvalue>
</attvalues>
</node>
<node id="authorswithaffiliations1_71f3494e84341b178c7d9629343eb504" label="burchard, g">
<attvalues>
<attvalue for="attr_type" value="Authors with affiliations 1"></attvalue>
<attvalue for="global_occurrences" value="2"></attvalue>
<attvalue for="attr_3" value="Bernhard Nocht Institute for Tropical Medicine | Hamburg-Eppendorf University Medical Center"></attvalue>
<attvalue for="attr_11" value="2"></attvalue>
</attvalues>
</node>
<node id="authorswithaffiliations1_404bed7f767e5cebad357643ef0de0fb" label="bussacos, a.c">
<attvalues>
<attvalue for="attr_type" value="Authors with affiliations 1"></attvalue>
<attvalue for="global_occurrences" value="1"></attvalue>
<attvalue for="attr_3" value="University of Brasília"></attvalue>
<attvalue for="attr_11" value="1"></attvalue>
</attvalues>
</node>
<node id="authorswithaffiliations1_59818c603409696b5d07e3d758b87574" label="büscher, p">
<attvalues>
<attvalue for="attr_type" value="Authors with affiliations 1"></attvalue>
<attvalue for="global_occurrences" value="2"></attvalue>
<attvalue for="attr_3" value="Institute of Tropical Medicine"></attvalue>
<attvalue for="attr_11" value="1"></attvalue>
</attvalues>
</node>
<node id="authorswithaffiliations1_00f064354ec1f88f91ab1e4f2af8638a" label="cadmus, c.m.c.v.c">
<attvalues>
<attvalue for="attr_type" value="Authors with affiliations 1"></attvalue>
<attvalue for="global_occurrences" value="1"></attvalue>
<attvalue for="attr_3" value="Ruprecht Karls University Heidelberg"></attvalue>
<attvalue for="attr_11" value="1"></attvalue>
</attvalues>
</node>
<node id="authorswithaffiliations1_bc7ac37ed7c56fb595ef6a067c8a80a0" label="callejon, d.r">
<attvalues>
<attvalue for="attr_type" value="Authors with affiliations 1"></attvalue>
<attvalue for="global_occurrences" value="1"></attvalue>
<attvalue for="attr_3" value="University of São Paulo"></attvalue>
<attvalue for="attr_11" value="1"></attvalue>
</attvalues>
</node>
<node id="authorswithaffiliations1_8059d0b615d6be6efd0513e41b1d2765" label="camby, i">
<attvalues>
<attvalue for="attr_type" value="Authors with affiliations 1"></attvalue>
<attvalue for="global_occurrences" value="1"></attvalue>
<attvalue for="attr_3" value="Free University Brussels"></attvalue>
<attvalue for="attr_11" value="1"></attvalue>
</attvalues>
</node>
<node id="authorswithaffiliations1_3cb32a2bb08ef46daaf58d7d2f0df75f" label="campillo, n.e">
<attvalues>
<attvalue for="attr_type" value="Authors with affiliations 1"></attvalue>
<attvalue for="global_occurrences" value="1"></attvalue>
<attvalue for="attr_3" value="Instituto de Química Médica CSIC"></attvalue>
<attvalue for="attr_11" value="1"></attvalue>
</attvalues>
</node>
<node id="authorswithaffiliations1_58864ad5ee482883c71b3d8b991ee01e" label="campos, i.t.n">
<attvalues>
<attvalue for="attr_type" value="Authors with affiliations 1"></attvalue>
<attvalue for="global_occurrences" value="1"></attvalue>
<attvalue for="attr_3" value="Federal University of São Paulo"></attvalue>
<attvalue for="attr_11" value="1"></attvalue>
</attvalues>
</node>
<node id="authorswithaffiliations1_6c7dcf902abf100510cf059b166f6f12" label="caprioli, r.m">
<attvalues>
<attvalue for="attr_type" value="Authors with affiliations 1"></attvalue>
<attvalue for="global_occurrences" value="1"></attvalue>
<attvalue for="attr_3" value="Vanderbilt University"></attvalue>
<attvalue for="attr_11" value="1"></attvalue>
</attvalues>
</node>
<node id="authorswithaffiliations1_2d29f53fcb0bf75cf36ff5ede8a0cb4c" label="cartmell, l.l">
<attvalues>
<attvalue for="attr_type" value="Authors with affiliations 1"></attvalue>
<attvalue for="global_occurrences" value="1"></attvalue>
<attvalue for="attr_3" value="Valley View. Regional Hospital"></attvalue>
<attvalue for="attr_11" value="1"></attvalue>
</attvalues>
</node>
<node id="authorswithaffiliations1_5b157d4780c2b5a3ec6cf79a77b8fcbc" label="castellano, e">
<attvalues>
<attvalue for="attr_type" value="Authors with affiliations 1"></attvalue>
<attvalue for="global_occurrences" value="1"></attvalue>
<attvalue for="attr_3" value="Federal University of São Paulo"></attvalue>
<attvalue for="attr_11" value="1"></attvalue>
</attvalues>
</node>
<node id="authorswithaffiliations1_e317d0c50f836ead2d5579c3897f9d27" label="castelli, f">
<attvalues>
<attvalue for="attr_type" value="Authors with affiliations 1"></attvalue>
<attvalue for="global_occurrences" value="2"></attvalue>
<attvalue for="attr_3" value="University of Brescia"></attvalue>
<attvalue for="attr_11" value="2"></attvalue>
</attvalues>
</node>
<node id="authorswithaffiliations1_979e70d14b7415f8d37b3b40abe228fc" label="castro, a">
<attvalues>
<attvalue for="attr_type" value="Authors with affiliations 1"></attvalue>
<attvalue for="global_occurrences" value="1"></attvalue>
<attvalue for="attr_3" value="Neuropharma S.A."></attvalue>
<attvalue for="attr_11" value="1"></attvalue>
</attvalues>
</node>
<node id="authorswithaffiliations1_3fd4eae4aaf88753e6d918589604ac2e" label="catania, v.a">
<attvalues>
<attvalue for="attr_type" value="Authors with affiliations 1"></attvalue>
<attvalue for="global_occurrences" value="1"></attvalue>
<attvalue for="attr_3" value="Universidad Nacional de Rosario"></attvalue>
<attvalue for="attr_11" value=""></attvalue>
</attvalues>
</node>
<node id="authorswithaffiliations1_42fb1ef4247744558e922d22b4750389" label="cauerhff, a">
<attvalues>
<attvalue for="attr_type" value="Authors with affiliations 1"></attvalue>
<attvalue for="global_occurrences" value="1"></attvalue>
<attvalue for="attr_3" value="University of Buenos Aires"></attvalue>
<attvalue for="attr_11" value="1"></attvalue>
</attvalues>
</node>
<node id="authorswithaffiliations1_65ce0d36a5aa607abc7239b8ccb8d0c2" label="caumes, e">
<attvalues>
<attvalue for="attr_type" value="Authors with affiliations 1"></attvalue>
<attvalue for="global_occurrences" value="2"></attvalue>
<attvalue for="attr_3" value="Pitié-Salpêtrière University Hospital"></attvalue>
<attvalue for="attr_11" value="2"></attvalue>
</attvalues>
</node>
<node id="authorswithaffiliations1_cc40e40c32e463a2d617b2dde01f32f8" label="cazorla, s.i">
<attvalues>
<attvalue for="attr_type" value="Authors with affiliations 1"></attvalue>
<attvalue for="global_occurrences" value="3"></attvalue>
<attvalue for="attr_3" value="University of Buenos Aires"></attvalue>
<attvalue for="attr_11" value="3"></attvalue>
</attvalues>
</node>
<node id="authorswithaffiliations1_fefd0cfbb771d4d26d5c47714980f210" label="cazzulo, j.j">
<attvalues>
<attvalue for="attr_type" value="Authors with affiliations 1"></attvalue>
<attvalue for="global_occurrences" value="1"></attvalue>
<attvalue for="attr_3" value="Universidad Nacional de Rosario"></attvalue>
<attvalue for="attr_11" value="1"></attvalue>
</attvalues>
</node>
<node id="authorswithaffiliations1_27a27c564ab9755455ef9dc09e9d1d07" label="cerecetto, h">
<attvalues>
<attvalue for="attr_type" value="Authors with affiliations 1"></attvalue>
<attvalue for="global_occurrences" value="2"></attvalue>
<attvalue for="attr_3" value="Universidad de la República"></attvalue>
<attvalue for="attr_11" value="2"></attvalue>
</attvalues>
</node>
<node id="authorswithaffiliations1_92742c93a195c9e3c2e3cac528cecb09" label="chagas, p.p">
<attvalues>
<attvalue for="attr_type" value="Authors with affiliations 1"></attvalue>
<attvalue for="global_occurrences" value="1"></attvalue>
<attvalue for="attr_3" value="Federal University of Minas Gerais"></attvalue>
<attvalue for="attr_11" value="1"></attvalue>
</attvalues>
</node>
<node id="authorswithaffiliations1_335a412fb38650f1dabe7485d17a15b7" label="charneau, s">
<attvalues>
<attvalue for="attr_type" value="Authors with affiliations 1"></attvalue>
<attvalue for="global_occurrences" value="1"></attvalue>
<attvalue for="attr_3" value="University of Brasília"></attvalue>
<attvalue for="attr_11" value="1"></attvalue>
</attvalues>
</node>
<node id="authorswithaffiliations1_02ac238c58f9a69daf912771ab596643" label="chidichimo, a">
<attvalues>
<attvalue for="attr_type" value="Authors with affiliations 1"></attvalue>
<attvalue for="global_occurrences" value="1"></attvalue>
<attvalue for="attr_3" value="Universidad Nacional de Rosario"></attvalue>
<attvalue for="attr_11" value="1"></attvalue>
</attvalues>
</node>
<node id="authorswithaffiliations1_1b28e0f8de432d7cd2d3356511b1318a" label="christ, h">
<attvalues>
<attvalue for="attr_type" value="Authors with affiliations 1"></attvalue>
<attvalue for="global_occurrences" value="1"></attvalue>
<attvalue for="attr_3" value="Abbott GmbH and Co. KG"></attvalue>
<attvalue for="attr_11" value="1"></attvalue>
</attvalues>
</node>
<node id="authorswithaffiliations1_cf99715fcdde810534cc5e55372ad8c5" label="christensen, s.b">
<attvalues>
<attvalue for="attr_type" value="Authors with affiliations 1"></attvalue>
<attvalue for="global_occurrences" value="2"></attvalue>
<attvalue for="attr_3" value="Pharmaceutical University of Denmark"></attvalue>
<attvalue for="attr_11" value="2"></attvalue>
</attvalues>
</node>
<node id="authorswithaffiliations1_099fb13069c7e1f4bc9fbf65fb982c89" label="chun, j.k.r">
<attvalues>
<attvalue for="attr_type" value="Authors with affiliations 1"></attvalue>
<attvalue for="global_occurrences" value="1"></attvalue>
<attvalue for="attr_3" value="University of Luebeck"></attvalue>
<attvalue for="attr_11" value="1"></attvalue>
</attvalues>
</node>
<node id="authorswithaffiliations1_8a3ed5938e179464a63a53407561e6d0" label="chung, j">
<attvalues>
<attvalue for="attr_type" value="Authors with affiliations 1"></attvalue>
<attvalue for="global_occurrences" value="1"></attvalue>
<attvalue for="attr_3" value="Federal University of São Paulo"></attvalue>
<attvalue for="attr_11" value=""></attvalue>
</attvalues>
</node>
<node id="authorswithaffiliations1_b8ab5bf4f8100f5b4b51fb95142f2617" label="clauss, s">
<attvalues>
<attvalue for="attr_type" value="Authors with affiliations 1"></attvalue>
<attvalue for="global_occurrences" value="1"></attvalue>
<attvalue for="attr_3" value="Munich Heart Alliance"></attvalue>
<attvalue for="attr_11" value="1"></attvalue>
</attvalues>
</node>
<node id="authorswithaffiliations1_042ae693543104c7b84f0df54b9b0de2" label="clayton, c">
<attvalues>
<attvalue for="attr_type" value="Authors with affiliations 1"></attvalue>
<attvalue for="global_occurrences" value="1"></attvalue>
<attvalue for="attr_3" value="Ruprecht Karls University Heidelberg"></attvalue>
<attvalue for="attr_11" value="1"></attvalue>
</attvalues>
</node>
<node id="authorswithaffiliations1_a75f270f4d1082f9fdc0d6b46c0dc371" label="collin, n">
<attvalues>
<attvalue for="attr_type" value="Authors with affiliations 1"></attvalue>
<attvalue for="global_occurrences" value="1"></attvalue>
<attvalue for="attr_3" value="National Institute of Allergy and Infectious Diseases"></attvalue>
<attvalue for="attr_11" value="1"></attvalue>
</attvalues>
</node>
<node id="authorswithaffiliations1_135394bf5454b13d02d55f5ab74fa048" label="collins, f.h">
<attvalues>
<attvalue for="attr_type" value="Authors with affiliations 1"></attvalue>
<attvalue for="global_occurrences" value="1"></attvalue>
<attvalue for="attr_3" value="University of Notre Dame"></attvalue>
<attvalue for="attr_11" value="1"></attvalue>
</attvalues>
</node>
<node id="authorswithaffiliations1_f1396f6f1b6202d7f60163eec5a206b5" label="comini, m.a">
<attvalues>
<attvalue for="attr_type" value="Authors with affiliations 1"></attvalue>
<attvalue for="global_occurrences" value="1"></attvalue>
<attvalue for="attr_3" value="Ruprecht Karls University Heidelberg"></attvalue>
<attvalue for="attr_11" value="1"></attvalue>
</attvalues>
</node>
<node id="authorswithaffiliations1_05c8367436c552bf84f2bcd9b7d5623a" label="cornejo, a">
<attvalues>
<attvalue for="attr_type" value="Authors with affiliations 1"></attvalue>
<attvalue for="global_occurrences" value="1"></attvalue>
<attvalue for="attr_3" value="Federal University of São Paulo"></attvalue>
<attvalue for="attr_11" value=""></attvalue>
</attvalues>
</node>
<node id="authorswithaffiliations1_389a294eecbfe8958c8a1a215497489c" label="cornely, o.a">
<attvalues>
<attvalue for="attr_type" value="Authors with affiliations 1"></attvalue>
<attvalue for="global_occurrences" value="1"></attvalue>
<attvalue for="attr_3" value="University of Cologne"></attvalue>
<attvalue for="attr_11" value="1"></attvalue>
</attvalues>
</node>
<node id="authorswithaffiliations1_eb9eb4e0f089651091086346e13c5db5" label="corral, r.s">
<attvalues>
<attvalue for="attr_type" value="Authors with affiliations 1"></attvalue>
<attvalue for="global_occurrences" value="3"></attvalue>
<attvalue for="attr_3" value="Hospital de Niños Ricardo Gutiérrez"></attvalue>
<attvalue for="attr_11" value="3"></attvalue>
</attvalues>
</node>
<node id="authorswithaffiliations1_ae9e17861316b852f964612f2187f034" label="correa oliveira, r">
<attvalues>
<attvalue for="attr_type" value="Authors with affiliations 1"></attvalue>
<attvalue for="global_occurrences" value="1"></attvalue>
<attvalue for="attr_3" value="Research Center René Rachou Fundação Oswaldo Cruz"></attvalue>
<attvalue for="attr_11" value="1"></attvalue>
</attvalues>
</node>
<node id="authorswithaffiliations1_e1b7bacba1b96be6ea755f7cbd6b5695" label="corrêa-de-santana, e">
<attvalues>
<attvalue for="attr_type" value="Authors with affiliations 1"></attvalue>
<attvalue for="global_occurrences" value="2"></attvalue>
<attvalue for="attr_3" value="Instituto Oswaldo Cruz FIOCRUZ"></attvalue>
<attvalue for="attr_11" value="2"></attvalue>
</attvalues>
</node>
<node id="authorswithaffiliations1_2d5f760d770c2b7ee366637388dd091d" label="cortez, m.r">
<attvalues>
<attvalue for="attr_type" value="Authors with affiliations 1"></attvalue>
<attvalue for="global_occurrences" value="1"></attvalue>
<attvalue for="attr_3" value="Cargo Responsable del Programa Nacional de Chagas Ministerio de Salud y Deportes Bolívia"></attvalue>
<attvalue for="attr_11" value=""></attvalue>
</attvalues>
</node>
<node id="authorswithaffiliations1_c008e4f1d6a8fe22f6d351d6f565c194" label="costa, a.j">
<attvalues>
<attvalue for="attr_type" value="Authors with affiliations 1"></attvalue>
<attvalue for="global_occurrences" value="1"></attvalue>
<attvalue for="attr_3" value="Federal University of Minas Gerais"></attvalue>
<attvalue for="attr_11" value="1"></attvalue>
</attvalues>
</node>
<node id="authorswithaffiliations1_23cad1a6c98f2505d1747aaf7188caf2" label="costa, c.m">
<attvalues>
<attvalue for="attr_type" value="Authors with affiliations 1"></attvalue>
<attvalue for="global_occurrences" value="1"></attvalue>
<attvalue for="attr_3" value="University of Brasília"></attvalue>
<attvalue for="attr_11" value="1"></attvalue>
</attvalues>
</node>
<node id="authorswithaffiliations1_6ec722f4c786ce370188f6732897f426" label="cottontail, i">
<attvalues>
<attvalue for="attr_type" value="Authors with affiliations 1"></attvalue>
<attvalue for="global_occurrences" value="1"></attvalue>
<attvalue for="attr_3" value="Kbo-Isar-Amper-Klinikum"></attvalue>
<attvalue for="attr_11" value="1"></attvalue>
</attvalues>
</node>
<node id="authorswithaffiliations1_b0c2c8735abc194f1893fd6a427c3c1d" label="cottontail, v.m">
<attvalues>
<attvalue for="attr_type" value="Authors with affiliations 1"></attvalue>
<attvalue for="global_occurrences" value="1"></attvalue>
<attvalue for="attr_3" value="University of Ulm"></attvalue>
<attvalue for="attr_11" value="1"></attvalue>
</attvalues>
</node>
<node id="authorswithaffiliations1_ee66ac37941f1d3644174ecc83fdb31d" label="coustou, v">
<attvalues>
<attvalue for="attr_type" value="Authors with affiliations 1"></attvalue>
<attvalue for="global_occurrences" value="1"></attvalue>
<attvalue for="attr_3" value="Université Victor Segalen Bordeaux 2"></attvalue>
<attvalue for="attr_11" value="1"></attvalue>
</attvalues>
</node>
<node id="authorswithaffiliations1_b416cfaa97f91e0b73536ce83df751c3" label="cramer, b">
<attvalues>
<attvalue for="attr_type" value="Authors with affiliations 1"></attvalue>
<attvalue for="global_occurrences" value="1"></attvalue>
<attvalue for="attr_3" value="University of Muenster"></attvalue>
<attvalue for="attr_11" value="1"></attvalue>
</attvalues>
</node>
<node id="authorswithaffiliations1_d762b84f8ffb48c7151739c77cd29173" label="cramer, j.p">
<attvalues>
<attvalue for="attr_type" value="Authors with affiliations 1"></attvalue>
<attvalue for="global_occurrences" value="1"></attvalue>
<attvalue for="attr_3" value="Hamburg-Eppendorf University Medical Center"></attvalue>
<attvalue for="attr_11" value="1"></attvalue>
</attvalues>
</node>
<node id="authorswithaffiliations1_66c44405fadc09b20d06a4d119c55640" label="cramer, s.o">
<attvalues>
<attvalue for="attr_type" value="Authors with affiliations 1"></attvalue>
<attvalue for="global_occurrences" value="1"></attvalue>
<attvalue for="attr_3" value="Bernhard Nocht Institute for Tropical Medicine"></attvalue>
<attvalue for="attr_11" value="1"></attvalue>
</attvalues>
</node>
<node id="authorswithaffiliations1_a30bb9a7f840f3cbd58bcb06a69c7e60" label="csonka, c">
<attvalues>
<attvalue for="attr_type" value="Authors with affiliations 1"></attvalue>
<attvalue for="global_occurrences" value="1"></attvalue>
<attvalue for="attr_3" value="Forschungsinst. Molec. Pharmakologie"></attvalue>
<attvalue for="attr_11" value="1"></attvalue>
</attvalues>
</node>
<node id="authorswithaffiliations1_a68b4d9036f6ca3041f0a255f224ccba" label="da costa, f.b">
<attvalues>
<attvalue for="attr_type" value="Authors with affiliations 1"></attvalue>
<attvalue for="global_occurrences" value="2"></attvalue>
<attvalue for="attr_3" value="University of São Paulo"></attvalue>
<attvalue for="attr_11" value="2"></attvalue>
</attvalues>
</node>
<node id="authorswithaffiliations1_b01f262169519eb64624f3e3524286aa" label="da silva, d.b">
<attvalues>
<attvalue for="attr_type" value="Authors with affiliations 1"></attvalue>
<attvalue for="global_occurrences" value="1"></attvalue>
<attvalue for="attr_3" value="University of São Paulo"></attvalue>
<attvalue for="attr_11" value="1"></attvalue>
</attvalues>
</node>
<node id="authorswithaffiliations1_cc6d91dd31076f5a8d77aacc1f5f9fbc" label="da silveira, a.b.m">
<attvalues>
<attvalue for="attr_type" value="Authors with affiliations 1"></attvalue>
<attvalue for="global_occurrences" value="4"></attvalue>
<attvalue for="attr_3" value="Universidade Federal de Uberlândia"></attvalue>
<attvalue for="attr_11" value="2"></attvalue>
</attvalues>
</node>
<node id="authorswithaffiliations1_2171af69f26343a19dcac9bc9a66e563" label="dahmen, c">
<attvalues>
<attvalue for="attr_type" value="Authors with affiliations 1"></attvalue>
<attvalue for="global_occurrences" value="1"></attvalue>
<attvalue for="attr_3" value="Aptares AG"></attvalue>
<attvalue for="attr_11" value="1"></attvalue>
</attvalues>
</node>
<node id="authorswithaffiliations1_d8a7aa9e8c2921e387c4925fb0f85cff" label="dahse, h.-m">
<attvalues>
<attvalue for="attr_type" value="Authors with affiliations 1"></attvalue>
<attvalue for="global_occurrences" value="1"></attvalue>
<attvalue for="attr_3" value="Leibniz Institute for Natural Product Research and Infection Biology"></attvalue>
<attvalue for="attr_11" value="1"></attvalue>
</attvalues>
</node>
<node id="authorswithaffiliations1_43f8448da405e72e7f2176113e6a6fd9" label="dalsgaard, p.w">
<attvalues>
<attvalue for="attr_type" value="Authors with affiliations 1"></attvalue>
<attvalue for="global_occurrences" value="2"></attvalue>
<attvalue for="attr_3" value="Pharmaceutical University of Denmark"></attvalue>
<attvalue for="attr_11" value="2"></attvalue>
</attvalues>
</node>
<node id="authorswithaffiliations1_30cc5add12ae59b0318ae8311c151a40" label="damme, a">
<attvalues>
<attvalue for="attr_type" value="Authors with affiliations 1"></attvalue>
<attvalue for="global_occurrences" value="1"></attvalue>
<attvalue for="attr_3" value="Julius Maximilians University of Wuerzburg"></attvalue>
<attvalue for="attr_11" value="1"></attvalue>
</attvalues>
</node>
<node id="authorswithaffiliations1_fd5c5ab9aad48ed3664900f31eb57752" label="danquah, i">
<attvalues>
<attvalue for="attr_type" value="Authors with affiliations 1"></attvalue>
<attvalue for="global_occurrences" value="1"></attvalue>
<attvalue for="attr_3" value="German Institute of Human Nutrition"></attvalue>
<attvalue for="attr_11" value="1"></attvalue>
</attvalues>
</node>
<node id="authorswithaffiliations1_9de2d47554ca2ddcc2ec798b6d21bbc5" label="dark, p">
<attvalues>
<attvalue for="attr_type" value="Authors with affiliations 1"></attvalue>
<attvalue for="global_occurrences" value="1"></attvalue>
<attvalue for="attr_3" value="University of Manchester"></attvalue>
<attvalue for="attr_11" value="1"></attvalue>
</attvalues>
</node>
<node id="authorswithaffiliations1_84ec6510894bfd61fd4dbda1af339a20" label="das neves amorim, r.c">
<attvalues>
<attvalue for="attr_type" value="Authors with affiliations 1"></attvalue>
<attvalue for="global_occurrences" value="2"></attvalue>
<attvalue for="attr_3" value="Instituto Nacional de Pesquisa da Amazonia"></attvalue>
<attvalue for="attr_11" value="2"></attvalue>
</attvalues>
</node>
<node id="authorswithaffiliations1_a124d3cb5d45ce26304a6917560298ce" label="daum, s">
<attvalues>
<attvalue for="attr_type" value="Authors with affiliations 1"></attvalue>
<attvalue for="global_occurrences" value="1"></attvalue>
<attvalue for="attr_3" value="Charité University Medicine Berlin"></attvalue>
<attvalue for="attr_11" value=""></attvalue>
</attvalues>
</node>
<node id="authorswithaffiliations1_87e0a16a84e1eb9fa2d4989ca0429a8d" label="davies, c">
<attvalues>
<attvalue for="attr_type" value="Authors with affiliations 1"></attvalue>
<attvalue for="global_occurrences" value="1"></attvalue>
<attvalue for="attr_3" value="Universidad de Salta"></attvalue>
<attvalue for="attr_11" value="1"></attvalue>
</attvalues>
</node>
<node id="authorswithaffiliations1_67ad5f4376458805cc5205d778cee9de" label="davioud-charvet, e">
<attvalues>
<attvalue for="attr_type" value="Authors with affiliations 1"></attvalue>
<attvalue for="global_occurrences" value="1"></attvalue>
<attvalue for="attr_3" value="Ruprecht Karls University Heidelberg"></attvalue>
<attvalue for="attr_11" value="1"></attvalue>
</attvalues>
</node>
<node id="authorswithaffiliations1_8fafe4bd711d52c1e9f5c2dbc0c01c90" label="de angelis, m.h">
<attvalues>
<attvalue for="attr_type" value="Authors with affiliations 1"></attvalue>
<attvalue for="global_occurrences" value="1"></attvalue>
<attvalue for="attr_3" value="Helmholtz Zentrum München"></attvalue>
<attvalue for="attr_11" value="1"></attvalue>
</attvalues>
</node>
<node id="authorswithaffiliations1_f6355c3f4d6887281b93d01bdebf2a97" label="de arruda, l.b">
<attvalues>
<attvalue for="attr_type" value="Authors with affiliations 1"></attvalue>
<attvalue for="global_occurrences" value="1"></attvalue>
<attvalue for="attr_3" value="Federal University of Rio de Janeiro"></attvalue>
<attvalue for="attr_11" value="1"></attvalue>
</attvalues>
</node>
<node id="authorswithaffiliations1_acd53538f014ec0a1e7f4e392b5f0075" label="de barros, v.p">
<attvalues>
<attvalue for="attr_type" value="Authors with affiliations 1"></attvalue>
<attvalue for="global_occurrences" value="1"></attvalue>
<attvalue for="attr_3" value="University of São Paulo"></attvalue>
<attvalue for="attr_11" value="1"></attvalue>
</attvalues>
</node>
<node id="authorswithaffiliations1_abf70c4c2ae889cd795866d8083885d7" label="de castro, s.l">
<attvalues>
<attvalue for="attr_type" value="Authors with affiliations 1"></attvalue>
<attvalue for="global_occurrences" value="2"></attvalue>
<attvalue for="attr_3" value="Instituto Oswaldo Cruz FIOCRUZ"></attvalue>
<attvalue for="attr_11" value="2"></attvalue>
</attvalues>
</node>
<node id="authorswithaffiliations1_dc6b27428ddf496445c58b77d2ba640a" label="de godoy, l.m.f">
<attvalues>
<attvalue for="attr_type" value="Authors with affiliations 1"></attvalue>
<attvalue for="global_occurrences" value="1"></attvalue>
<attvalue for="attr_3" value="Fiocruz Instituto Carlos Chagas"></attvalue>
<attvalue for="attr_11" value="1"></attvalue>
</attvalues>
</node>
<node id="authorswithaffiliations1_de798b4903e38035d9b7b3625d85737f" label="de lacerda, m.v.g">
<attvalues>
<attvalue for="attr_type" value="Authors with affiliations 1"></attvalue>
<attvalue for="global_occurrences" value="2"></attvalue>
<attvalue for="attr_3" value="Fundação de Medicina Tropical Heitor Vieira Dourado"></attvalue>
<attvalue for="attr_11" value="2"></attvalue>
</attvalues>
</node>
<node id="authorswithaffiliations1_7dd3e5c8aaffd303a0b871bba1f0cd50" label="de oliveira, c.r">
<attvalues>
<attvalue for="attr_type" value="Authors with affiliations 1"></attvalue>
<attvalue for="global_occurrences" value="1"></attvalue>
<attvalue for="attr_3" value="Federal University of São Paulo"></attvalue>
<attvalue for="attr_11" value=""></attvalue>
</attvalues>
</node>
<node id="authorswithaffiliations1_67d8f79d8672a60f13c08ef472db9861" label="de oliveira, e.c">
<attvalues>
<attvalue for="attr_type" value="Authors with affiliations 1"></attvalue>
<attvalue for="global_occurrences" value="4"></attvalue>
<attvalue for="attr_3" value="Universidade Federal de Goiás"></attvalue>
<attvalue for="attr_11" value="2"></attvalue>
</attvalues>
</node>
<node id="authorswithaffiliations1_eea31df9303b4052861926d453f8f726" label="de santis ferreira, l">
<attvalues>
<attvalue for="attr_type" value="Authors with affiliations 1"></attvalue>
<attvalue for="global_occurrences" value="1"></attvalue>
<attvalue for="attr_3" value="University of São Paulo"></attvalue>
<attvalue for="attr_11" value="1"></attvalue>
</attvalues>
</node>
<node id="authorswithaffiliations1_339bfaf5c8710a5e18760bdfcf39511e" label="de soeiro, m.n.c">
<attvalues>
<attvalue for="attr_type" value="Authors with affiliations 1"></attvalue>
<attvalue for="global_occurrences" value="2"></attvalue>
<attvalue for="attr_3" value="Instituto Oswaldo Cruz FIOCRUZ"></attvalue>
<attvalue for="attr_11" value="2"></attvalue>
</attvalues>
</node>
<node id="authorswithaffiliations1_08b46cce74a7af1f5b6a1d8a453784c7" label="de vries, p.j">
<attvalues>
<attvalue for="attr_type" value="Authors with affiliations 1"></attvalue>
<attvalue for="global_occurrences" value="2"></attvalue>
<attvalue for="attr_3" value="Academic Medical Center"></attvalue>
<attvalue for="attr_11" value="2"></attvalue>
</attvalues>
</node>
<node id="authorswithaffiliations1_dfb67446d9271e99c447ac969fa96631" label="defontis, m">
<attvalues>
<attvalue for="attr_type" value="Authors with affiliations 1"></attvalue>
<attvalue for="global_occurrences" value="1"></attvalue>
<attvalue for="attr_3" value="Justus Liebig University Giessen"></attvalue>
<attvalue for="attr_11" value=""></attvalue>
</attvalues>
</node>
<node id="authorswithaffiliations1_96c991508528e0d5337ecd735bf490f5" label="del nery, e">
<attvalues>
<attvalue for="attr_type" value="Authors with affiliations 1"></attvalue>
<attvalue for="global_occurrences" value="1"></attvalue>
<attvalue for="attr_3" value="Federal University of São Paulo"></attvalue>
<attvalue for="attr_11" value="1"></attvalue>
</attvalues>
</node>
<node id="authorswithaffiliations1_466da5bdd01ee87a4582d295784d1f9d" label="del rey, a">
<attvalues>
<attvalue for="attr_type" value="Authors with affiliations 1"></attvalue>
<attvalue for="global_occurrences" value="4"></attvalue>
<attvalue for="attr_3" value="Philipps University Marburg"></attvalue>
<attvalue for="attr_11" value="2"></attvalue>
</attvalues>
</node>
<node id="authorswithaffiliations1_c60a0f391637290a6c9c5d66bb13e5c9" label="denicola, a">
<attvalues>
<attvalue for="attr_type" value="Authors with affiliations 1"></attvalue>
<attvalue for="global_occurrences" value="1"></attvalue>
<attvalue for="attr_3" value="Universidad de la República"></attvalue>
<attvalue for="attr_11" value="1"></attvalue>
</attvalues>
</node>
<node id="authorswithaffiliations1_79628e0768b9fecfc9bbfc81547a91ca" label="diambra, l">
<attvalues>
<attvalue for="attr_type" value="Authors with affiliations 1"></attvalue>
<attvalue for="global_occurrences" value="1"></attvalue>
<attvalue for="attr_3" value="Universidad Nacional de la Plata"></attvalue>
<attvalue for="attr_11" value="1"></attvalue>
</attvalues>
</node>
<node id="authorswithaffiliations1_f95c4289933ed27d261aac8e8592e226" label="diaz ramirez, i">
<attvalues>
<attvalue for="attr_type" value="Authors with affiliations 1"></attvalue>
<attvalue for="global_occurrences" value="1"></attvalue>
<attvalue for="attr_3" value="Charité University Medicine Berlin"></attvalue>
<attvalue for="attr_11" value="1"></attvalue>
</attvalues>
</node>
<node id="authorswithaffiliations1_281bd6879332ed6559cbaddd2662b6b0" label="didoli, g">
<attvalues>
<attvalue for="attr_type" value="Authors with affiliations 1"></attvalue>
<attvalue for="global_occurrences" value="1"></attvalue>
<attvalue for="attr_3" value="Universidad Nacional de Rosario"></attvalue>
<attvalue for="attr_11" value=""></attvalue>
</attvalues>
</node>
<node id="authorswithaffiliations1_c146524e1040d4752a04c2f1f3baf0f3" label="diederich, f">
<attvalues>
<attvalue for="attr_type" value="Authors with affiliations 1"></attvalue>
<attvalue for="global_occurrences" value="2"></attvalue>
<attvalue for="attr_3" value="University of Zurich"></attvalue>
<attvalue for="attr_11" value="2"></attvalue>
</attvalues>
</node>
<node id="authorswithaffiliations1_9bc22e238e248733c8f77bf13dcb834c" label="dietz, f">
<attvalues>
<attvalue for="attr_type" value="Authors with affiliations 1"></attvalue>
<attvalue for="global_occurrences" value="1"></attvalue>
<attvalue for="attr_3" value="University of Bremen"></attvalue>
<attvalue for="attr_11" value="1"></attvalue>
</attvalues>
</node>
<node id="authorswithaffiliations1_56cc3852a6d1f392fa3882b71be0dc68" label="dirdjaja, n">
<attvalues>
<attvalue for="attr_type" value="Authors with affiliations 1"></attvalue>
<attvalue for="global_occurrences" value="2"></attvalue>
<attvalue for="attr_3" value="Ruprecht Karls University Heidelberg"></attvalue>
<attvalue for="attr_11" value="2"></attvalue>
</attvalues>
</node>
<node id="authorswithaffiliations1_00123b9730db137bb7f7411585a4fa32" label="dive, v">
<attvalues>
<attvalue for="attr_type" value="Authors with affiliations 1"></attvalue>
<attvalue for="global_occurrences" value="1"></attvalue>
<attvalue for="attr_3" value="Direction des Sciences du Vivant"></attvalue>
<attvalue for="attr_11" value="1"></attvalue>
</attvalues>
</node>
<node id="authorswithaffiliations1_afd2b42f98aeea734765793a5ff42c88" label="dormeyer, m">
<attvalues>
<attvalue for="attr_type" value="Authors with affiliations 1"></attvalue>
<attvalue for="global_occurrences" value="1"></attvalue>
<attvalue for="attr_3" value="4SC AG"></attvalue>
<attvalue for="attr_11" value="1"></attvalue>
</attvalues>
</node>
<node id="authorswithaffiliations1_185e1bd31fd61041896b80f7319936ce" label="dorszewski, a.">
<attvalues>
<attvalue for="attr_type" value="Authors with affiliations 1"></attvalue>
<attvalue for="global_occurrences" value="1"></attvalue>
<attvalue for="attr_3" value="Leipzig University"></attvalue>
<attvalue for="attr_11" value="1"></attvalue>
</attvalues>
</node>
<node id="authorswithaffiliations1_55808df3eb4e834e307a830a175edcf3" label="dost, c.k">
<attvalues>
<attvalue for="attr_type" value="Authors with affiliations 1"></attvalue>
<attvalue for="global_occurrences" value="2"></attvalue>
<attvalue for="attr_3" value="University of São Paulo"></attvalue>
<attvalue for="attr_11" value="2"></attvalue>
</attvalues>
</node>
<node id="authorswithaffiliations1_c079af92b065199aea558a8310ffa64a" label="drebitz, e">
<attvalues>
<attvalue for="attr_type" value="Authors with affiliations 1"></attvalue>
<attvalue for="global_occurrences" value="1"></attvalue>
<attvalue for="attr_3" value="University of Bremen"></attvalue>
<attvalue for="attr_11" value="1"></attvalue>
</attvalues>
</node>
<node id="authorswithaffiliations1_14fc6077811e135244588c5da94bd164" label="drees, g">
<attvalues>
<attvalue for="attr_type" value="Authors with affiliations 1"></attvalue>
<attvalue for="global_occurrences" value="1"></attvalue>
<attvalue for="attr_3" value="University of Muenster"></attvalue>
<attvalue for="attr_11" value="1"></attvalue>
</attvalues>
</node>
<node id="authorswithaffiliations1_5291b772466297cbd43469c37021589c" label="drewes, g">
<attvalues>
<attvalue for="attr_type" value="Authors with affiliations 1"></attvalue>
<attvalue for="global_occurrences" value="1"></attvalue>
<attvalue for="attr_3" value="Cellzome AG"></attvalue>
<attvalue for="attr_11" value="1"></attvalue>
</attvalues>
</node>
<node id="authorswithaffiliations1_8430e4be23282e004dcdd86e62b480a1" label="dreyer, m">
<attvalues>
<attvalue for="attr_type" value="Authors with affiliations 1"></attvalue>
<attvalue for="global_occurrences" value="4"></attvalue>
<attvalue for="attr_3" value="Julius Maximilians University of Wuerzburg"></attvalue>
<attvalue for="attr_11" value="4"></attvalue>
</attvalues>
</node>
<node id="authorswithaffiliations1_cad5968d917ec8fbee6749a6ef85c958" label="drosten, c">
<attvalues>
<attvalue for="attr_type" value="Authors with affiliations 1"></attvalue>
<attvalue for="global_occurrences" value="1"></attvalue>
<attvalue for="attr_3" value="Bernhard Nocht Institute for Tropical Medicine"></attvalue>
<attvalue for="attr_11" value="1"></attvalue>
</attvalues>
</node>
<node id="authorswithaffiliations1_850998dcb0dba45a53e11562592fa446" label="duchen, d">
<attvalues>
<attvalue for="attr_type" value="Authors with affiliations 1"></attvalue>
<attvalue for="global_occurrences" value="1"></attvalue>
<attvalue for="attr_3" value="Santa Bárbara Hospital Sucre"></attvalue>
<attvalue for="attr_11" value="1"></attvalue>
</attvalues>
</node>
<node id="authorswithaffiliations1_02fd4a3ced078945f4f302f7f4eef069" label="duffy, t">
<attvalues>
<attvalue for="attr_type" value="Authors with affiliations 1"></attvalue>
<attvalue for="global_occurrences" value="1"></attvalue>
<attvalue for="attr_3" value="Instituto de Investigaciones en Ingeniería Genética y Biología Molecular"></attvalue>
<attvalue for="attr_11" value=""></attvalue>
</attvalues>
</node>
<node id="authorswithaffiliations1_51354b0ec687d060ce99f7649bed3052" label="dupont, h.l">
<attvalues>
<attvalue for="attr_type" value="Authors with affiliations 1"></attvalue>
<attvalue for="global_occurrences" value="1"></attvalue>
<attvalue for="attr_3" value="University of Texas"></attvalue>
<attvalue for="attr_11" value="1"></attvalue>
</attvalues>
</node>
<node id="authorswithaffiliations1_ec5036b8dd33b58b4781ee201ed42c87" label="duszenko, m">
<attvalues>
<attvalue for="attr_type" value="Authors with affiliations 1"></attvalue>
<attvalue for="global_occurrences" value="1"></attvalue>
<attvalue for="attr_3" value="Eberhard Karls University of Tuebingen"></attvalue>
<attvalue for="attr_11" value="1"></attvalue>
</attvalues>
</node>
<node id="authorswithaffiliations1_1099e0e66e87bfe459c5003c2b2129f4" label="ebensen, t">
<attvalues>
<attvalue for="attr_type" value="Authors with affiliations 1"></attvalue>
<attvalue for="global_occurrences" value="1"></attvalue>
<attvalue for="attr_3" value="Helmholtz Centre for Infection Research"></attvalue>
<attvalue for="attr_11" value="1"></attvalue>
</attvalues>
</node>
<node id="authorswithaffiliations1_bca42d42d470c252585aba4ebc0837d7" label="eberhard, d">
<attvalues>
<attvalue for="attr_type" value="Authors with affiliations 1"></attvalue>
<attvalue for="global_occurrences" value="1"></attvalue>
<attvalue for="attr_3" value="Cellzome AG"></attvalue>
<attvalue for="attr_11" value="1"></attvalue>
</attvalues>
</node>
<node id="authorswithaffiliations1_229002126b9ff1f8699cefcf793f3779" label="eberle, c">
<attvalues>
<attvalue for="attr_type" value="Authors with affiliations 1"></attvalue>
<attvalue for="global_occurrences" value="2"></attvalue>
<attvalue for="attr_3" value="University of Zurich"></attvalue>
<attvalue for="attr_11" value="2"></attvalue>
</attvalues>
</node>
<node id="authorswithaffiliations1_274089bc5437d5dbd60a65f37d52001b" label="ebermann, l">
<attvalues>
<attvalue for="attr_type" value="Authors with affiliations 1"></attvalue>
<attvalue for="global_occurrences" value="1"></attvalue>
<attvalue for="attr_3" value="Charité University Medicine Berlin"></attvalue>
<attvalue for="attr_11" value="1"></attvalue>
</attvalues>
</node>
<node id="authorswithaffiliations1_18f17a1eca4a5d5dc78ba27d2085e988" label="efferth, t">
<attvalues>
<attvalue for="attr_type" value="Authors with affiliations 1"></attvalue>
<attvalue for="global_occurrences" value="1"></attvalue>
<attvalue for="attr_3" value="Johannes Gutenberg University Mainz"></attvalue>
<attvalue for="attr_11" value="1"></attvalue>
</attvalues>
</node>
<node id="authorswithaffiliations1_2f30d689b940e399c3ab6bc336b3e199" label="ehrlich, s">
<attvalues>
<attvalue for="attr_type" value="Authors with affiliations 1"></attvalue>
<attvalue for="global_occurrences" value="1"></attvalue>
<attvalue for="attr_3" value="Bernhard Nocht Institute for Tropical Medicine"></attvalue>
<attvalue for="attr_11" value="1"></attvalue>
</attvalues>
</node>
<node id="authorswithaffiliations1_509f1b676b53fa9b24419010f06eeca8" label="eissfeller, p">
<attvalues>
<attvalue for="attr_type" value="Authors with affiliations 1"></attvalue>
<attvalue for="global_occurrences" value="1"></attvalue>
<attvalue for="attr_3" value="Mikrogen GmbH"></attvalue>
<attvalue for="attr_11" value="1"></attvalue>
</attvalues>
</node>
<node id="authorswithaffiliations1_79dc67815c5838e0fd71768faea6277c" label="elias, f.e">
<attvalues>
<attvalue for="attr_type" value="Authors with affiliations 1"></attvalue>
<attvalue for="global_occurrences" value="2"></attvalue>
<attvalue for="attr_3" value="Genethor GmbH | German Rheumatism Research Center"></attvalue>
<attvalue for="attr_11" value="1"></attvalue>
</attvalues>
</node>
<node id="authorswithaffiliations1_943ebc452eb80363356f7ec086ec382f" label="engelmann, n">
<attvalues>
<attvalue for="attr_type" value="Authors with affiliations 1"></attvalue>
<attvalue for="global_occurrences" value="1"></attvalue>
<attvalue for="attr_3" value="Justus Liebig University Giessen"></attvalue>
<attvalue for="attr_11" value=""></attvalue>
</attvalues>
</node>
<node id="authorswithaffiliations1_3f35755effaa283e3347b6ed79121c41" label="engels, w">
<attvalues>
<attvalue for="attr_type" value="Authors with affiliations 1"></attvalue>
<attvalue for="global_occurrences" value="2"></attvalue>
<attvalue for="attr_3" value="Eberhard Karls University of Tuebingen"></attvalue>
<attvalue for="attr_11" value="2"></attvalue>
</attvalues>
</node>
<node id="authorswithaffiliations1_f70091acb5dc224fb3aec77b65ac4d77" label="engemann, a">
<attvalues>
<attvalue for="attr_type" value="Authors with affiliations 1"></attvalue>
<attvalue for="global_occurrences" value="1"></attvalue>
<attvalue for="attr_3" value="University of Muenster"></attvalue>
<attvalue for="attr_11" value="1"></attvalue>
</attvalues>
</node>
<node id="authorswithaffiliations1_f1a43adad610fd8d2d97f287f791c90a" label="engstler, m">
<attvalues>
<attvalue for="attr_type" value="Authors with affiliations 1"></attvalue>
<attvalue for="global_occurrences" value="1"></attvalue>
<attvalue for="attr_3" value="Julius Maximilians University of Wuerzburg"></attvalue>
<attvalue for="attr_11" value="1"></attvalue>
</attvalues>
</node>
<node id="authorswithaffiliations1_305d91be3b84f6c67c21ca41041fa51a" label="erdmann, h">
<attvalues>
<attvalue for="attr_type" value="Authors with affiliations 1"></attvalue>
<attvalue for="global_occurrences" value="1"></attvalue>
<attvalue for="attr_3" value="Bernhard Nocht Institute for Tropical Medicine"></attvalue>
<attvalue for="attr_11" value="1"></attvalue>
</attvalues>
</node>
<node id="authorswithaffiliations1_70b54ddd62f4ccc94b14d1195264dacb" label="ertl, g">
<attvalues>
<attvalue for="attr_type" value="Authors with affiliations 1"></attvalue>
<attvalue for="global_occurrences" value="1"></attvalue>
<attvalue for="attr_3" value="Julius Maximilians University of Wuerzburg"></attvalue>
<attvalue for="attr_11" value="1"></attvalue>
</attvalues>
</node>
<node id="authorswithaffiliations1_79c665d11a02c9dec63209bc34601571" label="esteva, m.i">
<attvalues>
<attvalue for="attr_type" value="Authors with affiliations 1"></attvalue>
<attvalue for="global_occurrences" value="1"></attvalue>
<attvalue for="attr_3" value="Institute National de Parasitología ANLIS"></attvalue>
<attvalue for="attr_11" value="1"></attvalue>
</attvalues>
</node>
<node id="authorswithaffiliations1_ec9b390046cece0fd91acf574efcdc48" label="etz, c">
<attvalues>
<attvalue for="attr_type" value="Authors with affiliations 1"></attvalue>
<attvalue for="global_occurrences" value="1"></attvalue>
<attvalue for="attr_3" value="University of Muenster"></attvalue>
<attvalue for="attr_11" value="1"></attvalue>
</attvalues>
</node>
<node id="authorswithaffiliations1_2b61c11e7311c52ec1dfff24417db702" label="faber, j.h">
<attvalues>
<attvalue for="attr_type" value="Authors with affiliations 1"></attvalue>
<attvalue for="global_occurrences" value="2"></attvalue>
<attvalue for="attr_3" value="Julius Maximilians University of Wuerzburg | Pharmaceutical University of Denmark"></attvalue>
<attvalue for="attr_11" value="2"></attvalue>
</attvalues>
</node>
<node id="authorswithaffiliations1_43103b7e28f873c76e804ac736292f3d" label="fairlamb, a.h">
<attvalues>
<attvalue for="attr_type" value="Authors with affiliations 1"></attvalue>
<attvalue for="global_occurrences" value="1"></attvalue>
<attvalue for="attr_3" value="University of Dundee"></attvalue>
<attvalue for="attr_11" value="1"></attvalue>
</attvalues>
</node>
<node id="authorswithaffiliations1_d1c8e21c0ed70bc1bc8c855aaf619d08" label="fankhauser, d">
<attvalues>
<attvalue for="attr_type" value="Authors with affiliations 1"></attvalue>
<attvalue for="global_occurrences" value="1"></attvalue>
<attvalue for="attr_3" value="University of Zurich"></attvalue>
<attvalue for="attr_11" value="1"></attvalue>
</attvalues>
</node>
<node id="authorswithaffiliations1_e47b7089061be44a4d407e44af119a34" label="farowski, f">
<attvalues>
<attvalue for="attr_type" value="Authors with affiliations 1"></attvalue>
<attvalue for="global_occurrences" value="1"></attvalue>
<attvalue for="attr_3" value="University of Cologne"></attvalue>
<attvalue for="attr_11" value="1"></attvalue>
</attvalues>
</node>
<node id="authorswithaffiliations1_666af6927a97e35010d4cf94855867fc" label="feldmeier, h">
<attvalues>
<attvalue for="attr_type" value="Authors with affiliations 1"></attvalue>
<attvalue for="global_occurrences" value="1"></attvalue>
<attvalue for="attr_3" value="Charité University Medicine Berlin"></attvalue>
<attvalue for="attr_11" value="1"></attvalue>
</attvalues>
</node>
<node id="authorswithaffiliations1_bc411235fe47c1d9913d3e65b7e6cabc" label="ferguson, m.a.j">
<attvalues>
<attvalue for="attr_type" value="Authors with affiliations 1"></attvalue>
<attvalue for="global_occurrences" value="1"></attvalue>
<attvalue for="attr_3" value="University of Dundee"></attvalue>
<attvalue for="attr_11" value="1"></attvalue>
</attvalues>
</node>
<node id="authorswithaffiliations1_9e5758bd1554c343b2d2240a5e5d1b0c" label="fernandes, e.s">
<attvalues>
<attvalue for="attr_type" value="Authors with affiliations 1"></attvalue>
<attvalue for="global_occurrences" value="1"></attvalue>
<attvalue for="attr_3" value="University of Brasília"></attvalue>
<attvalue for="attr_11" value="1"></attvalue>
</attvalues>
</node>
<node id="authorswithaffiliations1_7a7803248ccf31452521d86c40f8b4f8" label="fernow, a">
<attvalues>
<attvalue for="attr_type" value="Authors with affiliations 1"></attvalue>
<attvalue for="global_occurrences" value="1"></attvalue>
<attvalue for="attr_3" value="Rostock University"></attvalue>
<attvalue for="attr_11" value=""></attvalue>
</attvalues>
</node>
<node id="authorswithaffiliations1_42fd0711ec4dacdf83c003ff5b50bdab" label="ferreira, v.f">
<attvalues>
<attvalue for="attr_type" value="Authors with affiliations 1"></attvalue>
<attvalue for="global_occurrences" value="2"></attvalue>
<attvalue for="attr_3" value="Instituto de Química Médica CSIC"></attvalue>
<attvalue for="attr_11" value="2"></attvalue>
</attvalues>
</node>
<node id="authorswithaffiliations1_7824f274a03c8466ed645530008c40b3" label="fichera, l">
<attvalues>
<attvalue for="attr_type" value="Authors with affiliations 1"></attvalue>
<attvalue for="global_occurrences" value="1"></attvalue>
<attvalue for="attr_3" value="Institute National de Parasitología ANLIS"></attvalue>
<attvalue for="attr_11" value="1"></attvalue>
</attvalues>
</node>
<node id="authorswithaffiliations1_4928f1c5cb76fab1b9e74ea4c8813eae" label="field, v">
<attvalues>
<attvalue for="attr_type" value="Authors with affiliations 1"></attvalue>
<attvalue for="global_occurrences" value="2"></attvalue>
<attvalue for="attr_3" value="InterHealth and National Travel Health Network and Centre (NaTHNaC)"></attvalue>
<attvalue for="attr_11" value="2"></attvalue>
</attvalues>
</node>
<node id="authorswithaffiliations1_2e72b59983324c8d178366c9155d2111" label="fleischer, b">
<attvalues>
<attvalue for="attr_type" value="Authors with affiliations 1"></attvalue>
<attvalue for="global_occurrences" value="8"></attvalue>
<attvalue for="attr_3" value="Bernhard Nocht Institute for Tropical Medicine | Hamburg-Eppendorf University Medical Center"></attvalue>
<attvalue for="attr_11" value="7"></attvalue>
</attvalues>
</node>
<node id="authorswithaffiliations1_990410291c7a5429a49927d6a81740f4" label="flohé, l">
<attvalues>
<attvalue for="attr_type" value="Authors with affiliations 1"></attvalue>
<attvalue for="global_occurrences" value="1"></attvalue>
<attvalue for="attr_3" value="Molisa GmbH"></attvalue>
<attvalue for="attr_11" value="1"></attvalue>
</attvalues>
</node>
<node id="authorswithaffiliations1_4e8e0ad4bcf23717327308183046a50f" label="flores-figueroa, j">
<attvalues>
<attvalue for="attr_type" value="Authors with affiliations 1"></attvalue>
<attvalue for="global_occurrences" value="1"></attvalue>
<attvalue for="attr_3" value="University of Texas"></attvalue>
<attvalue for="attr_11" value="1"></attvalue>
</attvalues>
</node>
<node id="authorswithaffiliations1_1870af2360496e2acf7bdff5752b44a2" label="folwaczny, c">
<attvalues>
<attvalue for="attr_type" value="Authors with affiliations 1"></attvalue>
<attvalue for="global_occurrences" value="1"></attvalue>
<attvalue for="attr_3" value="Ludwig Maximilians University of Munich"></attvalue>
<attvalue for="attr_11" value="1"></attvalue>
</attvalues>
</node>
<node id="authorswithaffiliations1_e1d6720b62001c5b323c8073208cdcb3" label="forlenza, m">
<attvalues>
<attvalue for="attr_type" value="Authors with affiliations 1"></attvalue>
<attvalue for="global_occurrences" value="1"></attvalue>
<attvalue for="attr_3" value="Wageningen University"></attvalue>
<attvalue for="attr_11" value="1"></attvalue>
</attvalues>
</node>
<node id="authorswithaffiliations1_3f12d5bf6c439da405402105ce87f09b" label="fraga, f">
<attvalues>
<attvalue for="attr_type" value="Authors with affiliations 1"></attvalue>
<attvalue for="global_occurrences" value="1"></attvalue>
<attvalue for="attr_3" value="Hospital Padre Quiliano"></attvalue>
<attvalue for="attr_11" value="1"></attvalue>
</attvalues>
</node>
<node id="authorswithaffiliations1_e538e8fccc9f986f176cfa6306ca2e70" label="francischetti, i.m.b">
<attvalues>
<attvalue for="attr_type" value="Authors with affiliations 1"></attvalue>
<attvalue for="global_occurrences" value="1"></attvalue>
<attvalue for="attr_3" value="National Institute of Allergy and Infectious Diseases"></attvalue>
<attvalue for="attr_11" value="1"></attvalue>
</attvalues>
</node>
<node id="authorswithaffiliations1_d70e71d6e840fc2b5625f61a44c250b0" label="franconi, j.-m">
<attvalues>
<attvalue for="attr_type" value="Authors with affiliations 1"></attvalue>
<attvalue for="global_occurrences" value="1"></attvalue>
<attvalue for="attr_3" value="Université Victor Segalen Bordeaux 2"></attvalue>
<attvalue for="attr_11" value="1"></attvalue>
</attvalues>
</node>
<node id="authorswithaffiliations1_523fc858dbaa6de8207494f0047ac742" label="frank, f.m">
<attvalues>
<attvalue for="attr_type" value="Authors with affiliations 1"></attvalue>
<attvalue for="global_occurrences" value="3"></attvalue>
<attvalue for="attr_3" value="University of Buenos Aires"></attvalue>
<attvalue for="attr_11" value="3"></attvalue>
</attvalues>
</node>
<node id="authorswithaffiliations1_c93cde765c9a1e6dc834423c9e937f77" label="frearson, j">
<attvalues>
<attvalue for="attr_type" value="Authors with affiliations 1"></attvalue>
<attvalue for="global_occurrences" value="1"></attvalue>
<attvalue for="attr_3" value="BioFocus"></attvalue>
<attvalue for="attr_11" value="1"></attvalue>
</attvalues>
</node>
<node id="authorswithaffiliations1_599da4d0512b88faab5bb68c99ba9a14" label="freedman, d.o">
<attvalues>
<attvalue for="attr_type" value="Authors with affiliations 1"></attvalue>
<attvalue for="global_occurrences" value="1"></attvalue>
<attvalue for="attr_3" value="University of Alabama at Birmingham"></attvalue>
<attvalue for="attr_11" value="1"></attvalue>
</attvalues>
</node>
<node id="authorswithaffiliations1_fd0d1d6a8f8d8bf63ce9ab6f66ee8e52" label="freilij, h">
<attvalues>
<attvalue for="attr_type" value="Authors with affiliations 1"></attvalue>
<attvalue for="global_occurrences" value="1"></attvalue>
<attvalue for="attr_3" value="Hospital de Niños Ricardo Gutiérrez"></attvalue>
<attvalue for="attr_11" value=""></attvalue>
</attvalues>
</node>
<node id="authorswithaffiliations1_8ab0a598009eeae497c20262a2226aef" label="friedrich, t">
<attvalues>
<attvalue for="attr_type" value="Authors with affiliations 1"></attvalue>
<attvalue for="global_occurrences" value="1"></attvalue>
<attvalue for="attr_3" value="BASF AG"></attvalue>
<attvalue for="attr_11" value="1"></attvalue>
</attvalues>
</node>
<node id="authorswithaffiliations1_d55bb088bf3efbf49450f88f69d182bb" label="fritzler, m.j">
<attvalues>
<attvalue for="attr_type" value="Authors with affiliations 1"></attvalue>
<attvalue for="global_occurrences" value="1"></attvalue>
<attvalue for="attr_3" value="University of Calgary"></attvalue>
<attvalue for="attr_11" value="1"></attvalue>
</attvalues>
</node>
<node id="authorswithaffiliations1_472323d3b68a28a7ea639a2c4d6dea76" label="fritzsche, c">
<attvalues>
<attvalue for="attr_type" value="Authors with affiliations 1"></attvalue>
<attvalue for="global_occurrences" value="1"></attvalue>
<attvalue for="attr_3" value="Rostock University"></attvalue>
<attvalue for="attr_11" value=""></attvalue>
</attvalues>
</node>
<node id="authorswithaffiliations1_27105cc303a31036ca50dabbeb34dbe0" label="fuchs, h">
<attvalues>
<attvalue for="attr_type" value="Authors with affiliations 1"></attvalue>
<attvalue for="global_occurrences" value="1"></attvalue>
<attvalue for="attr_3" value="Helmholtz Zentrum München"></attvalue>
<attvalue for="attr_11" value="1"></attvalue>
</attvalues>
</node>
<node id="authorswithaffiliations1_b9e205b513b6dbcaf5404789fbdc2371" label="fueller, f">
<attvalues>
<attvalue for="attr_type" value="Authors with affiliations 1"></attvalue>
<attvalue for="global_occurrences" value="1"></attvalue>
<attvalue for="attr_3" value="Ruprecht Karls University Heidelberg"></attvalue>
<attvalue for="attr_11" value="1"></attvalue>
</attvalues>
</node>
<node id="authorswithaffiliations1_32a3a4622b0c5e25761a08384e394e57" label="fukuzumi, s">
<attvalues>
<attvalue for="attr_type" value="Authors with affiliations 1"></attvalue>
<attvalue for="global_occurrences" value="1"></attvalue>
<attvalue for="attr_3" value="Osaka University"></attvalue>
<attvalue for="attr_11" value="1"></attvalue>
</attvalues>
</node>
<node id="authorswithaffiliations1_85377145516a02ac6041863b941fa97d" label="g lalloo, d">
<attvalues>
<attvalue for="attr_type" value="Authors with affiliations 1"></attvalue>
<attvalue for="global_occurrences" value="1"></attvalue>
<attvalue for="attr_3" value="Liverpool School of Tropical Medicine"></attvalue>
<attvalue for="attr_11" value="1"></attvalue>
</attvalues>
</node>
<node id="authorswithaffiliations1_2e534ec9b8dc374b67e3439da269865e" label="gabius, h.-j">
<attvalues>
<attvalue for="attr_type" value="Authors with affiliations 1"></attvalue>
<attvalue for="global_occurrences" value="1"></attvalue>
<attvalue for="attr_3" value="Ludwig Maximilians University of Munich"></attvalue>
<attvalue for="attr_11" value="1"></attvalue>
</attvalues>
</node>
<node id="authorswithaffiliations1_bceb8c77bec35a193b93aefd289c5ac4" label="gailus-durner, v">
<attvalues>
<attvalue for="attr_type" value="Authors with affiliations 1"></attvalue>
<attvalue for="global_occurrences" value="1"></attvalue>
<attvalue for="attr_3" value="Helmholtz Zentrum München"></attvalue>
<attvalue for="attr_11" value="1"></attvalue>
</attvalues>
</node>
<node id="authorswithaffiliations1_f43b22c49c7cdc8dad061f8cc513225d" label="gambino, d">
<attvalues>
<attvalue for="attr_type" value="Authors with affiliations 1"></attvalue>
<attvalue for="global_occurrences" value="1"></attvalue>
<attvalue for="attr_3" value="Universidad de la República"></attvalue>
<attvalue for="attr_11" value="1"></attvalue>
</attvalues>
</node>
<node id="authorswithaffiliations1_cd069ef25c1d641f9737f3dc127899e3" label="garcia, e.s">
<attvalues>
<attvalue for="attr_type" value="Authors with affiliations 1"></attvalue>
<attvalue for="global_occurrences" value="1"></attvalue>
<attvalue for="attr_3" value="Instituto Oswaldo Cruz FIOCRUZ"></attvalue>
<attvalue for="attr_11" value=""></attvalue>
</attvalues>
</node>
<node id="authorswithaffiliations1_f882b123b3cb2e397afe90b20fa73910" label="garcia, g">
<attvalues>
<attvalue for="attr_type" value="Authors with affiliations 1"></attvalue>
<attvalue for="global_occurrences" value="1"></attvalue>
<attvalue for="attr_3" value="4SC AG"></attvalue>
<attvalue for="attr_11" value="1"></attvalue>
</attvalues>
</node>
<node id="authorswithaffiliations1_8d8c25e7fb1c95020a541165ce5e3a2f" label="garza, k.m">
<attvalues>
<attvalue for="attr_type" value="Authors with affiliations 1"></attvalue>
<attvalue for="global_occurrences" value="1"></attvalue>
<attvalue for="attr_3" value="University of Texas El Paso"></attvalue>
<attvalue for="attr_11" value="1"></attvalue>
</attvalues>
</node>
<node id="authorswithaffiliations1_8161a50e138035d194d5c0eb9da42453" label="gautret, p">
<attvalues>
<attvalue for="attr_type" value="Authors with affiliations 1"></attvalue>
<attvalue for="global_occurrences" value="2"></attvalue>
<attvalue for="attr_3" value="Hôpital Nord AP-HM | University Hospital Institute for Infectious and Tropical Diseases"></attvalue>
<attvalue for="attr_11" value="2"></attvalue>
</attvalues>
</node>
<node id="authorswithaffiliations1_0b366558b3d1441b9036ce259dbf9251" label="gaworski, i">
<attvalues>
<attvalue for="attr_type" value="Authors with affiliations 1"></attvalue>
<attvalue for="global_occurrences" value="1"></attvalue>
<attvalue for="attr_3" value="Bernhard Nocht Institute for Tropical Medicine"></attvalue>
<attvalue for="attr_11" value="1"></attvalue>
</attvalues>
</node>
<node id="authorswithaffiliations1_59ee88d28480281b1fc0026eccd2f8ab" label="gazzinelli, r.t">
<attvalues>
<attvalue for="attr_type" value="Authors with affiliations 1"></attvalue>
<attvalue for="global_occurrences" value="1"></attvalue>
<attvalue for="attr_3" value="Research Center René Rachou Fundação Oswaldo Cruz"></attvalue>
<attvalue for="attr_11" value="1"></attvalue>
</attvalues>
</node>
<node id="authorswithaffiliations1_b80dc5b6e937eb8026da45693f63f9b6" label="gbem, t.t">
<attvalues>
<attvalue for="attr_type" value="Authors with affiliations 1"></attvalue>
<attvalue for="global_occurrences" value="1"></attvalue>
<attvalue for="attr_3" value="University of Bremen"></attvalue>
<attvalue for="attr_11" value="1"></attvalue>
</attvalues>
</node>
<node id="authorswithaffiliations1_5c66c9ca612c5dbb75e529f2dfe778e2" label="gerds-li, j.-h.">
<attvalues>
<attvalue for="attr_type" value="Authors with affiliations 1"></attvalue>
<attvalue for="global_occurrences" value="1"></attvalue>
<attvalue for="attr_3" value="Leipzig University"></attvalue>
<attvalue for="attr_11" value="1"></attvalue>
</attvalues>
</node>
<node id="authorswithaffiliations1_a6a46a286541fd96e80bc1a868d1c73c" label="gibson, j">
<attvalues>
<attvalue for="attr_type" value="Authors with affiliations 1"></attvalue>
<attvalue for="global_occurrences" value="1"></attvalue>
<attvalue for="attr_3" value="International Livestock Research Institute (ILRI)"></attvalue>
<attvalue for="attr_11" value="1"></attvalue>
</attvalues>
</node>
<node id="authorswithaffiliations1_3de605d5bdf5547d9d941cc17279065c" label="gkrania-klotsas, e">
<attvalues>
<attvalue for="attr_type" value="Authors with affiliations 1"></attvalue>
<attvalue for="global_occurrences" value="2"></attvalue>
<attvalue for="attr_3" value="Addenbrooke's Hospital"></attvalue>
<attvalue for="attr_11" value="2"></attvalue>
</attvalues>
</node>
<node id="authorswithaffiliations1_3bd486a6094bc723fe7ea322d6939489" label="glaser, m">
<attvalues>
<attvalue for="attr_type" value="Authors with affiliations 1"></attvalue>
<attvalue for="global_occurrences" value="1"></attvalue>
<attvalue for="attr_3" value="Central University of Venezuela"></attvalue>
<attvalue for="attr_11" value="1"></attvalue>
</attvalues>
</node>
<node id="authorswithaffiliations1_7ef6fbcb2b2557a7a5817f316f672fa6" label="goebel, t">
<attvalues>
<attvalue for="attr_type" value="Authors with affiliations 1"></attvalue>
<attvalue for="global_occurrences" value="1"></attvalue>
<attvalue for="attr_3" value="Julius Maximilians University of Wuerzburg"></attvalue>
<attvalue for="attr_11" value="1"></attvalue>
</attvalues>
</node>
<node id="authorswithaffiliations1_a63e11e600fe5ab8b5522d027e34925f" label="goerres, b">
<attvalues>
<attvalue for="attr_type" value="Authors with affiliations 1"></attvalue>
<attvalue for="global_occurrences" value="1"></attvalue>
<attvalue for="attr_3" value="St. Töniser Str. 21"></attvalue>
<attvalue for="attr_11" value=""></attvalue>
</attvalues>
</node>
<node id="authorswithaffiliations1_b123394cda1c9495b0d33dfe8b88810c" label="goldenberg, s">
<attvalues>
<attvalue for="attr_type" value="Authors with affiliations 1"></attvalue>
<attvalue for="global_occurrences" value="1"></attvalue>
<attvalue for="attr_3" value="Fiocruz Instituto Carlos Chagas"></attvalue>
<attvalue for="attr_11" value="1"></attvalue>
</attvalues>
</node>
<node id="authorswithaffiliations1_c1cc64b88cb3faa391ef2ad7ebb6dc78" label="gomes, m">
<attvalues>
<attvalue for="attr_type" value="Authors with affiliations 1"></attvalue>
<attvalue for="global_occurrences" value="1"></attvalue>
<attvalue for="attr_3" value="Federal University of Minas Gerais"></attvalue>
<attvalue for="attr_11" value="1"></attvalue>
</attvalues>
</node>
<node id="authorswithaffiliations1_1f9fe2773a814ed0cce691bd6ba1d578" label="gonzalez, m.s">
<attvalues>
<attvalue for="attr_type" value="Authors with affiliations 1"></attvalue>
<attvalue for="global_occurrences" value="1"></attvalue>
<attvalue for="attr_3" value="Universidade Federal Fluminense"></attvalue>
<attvalue for="attr_11" value=""></attvalue>
</attvalues>
</node>
<node id="authorswithaffiliations1_d41ec2f36f6bd5f84f5110a359820ba8" label="gonzález, m">
<attvalues>
<attvalue for="attr_type" value="Authors with affiliations 1"></attvalue>
<attvalue for="global_occurrences" value="2"></attvalue>
<attvalue for="attr_3" value="Universidad de la República"></attvalue>
<attvalue for="attr_11" value="2"></attvalue>
</attvalues>
</node>
<node id="authorswithaffiliations1_0fa37636754d9983666b6a6ca05262cd" label="graefe, s.e.b">
<attvalues>
<attvalue for="attr_type" value="Authors with affiliations 1"></attvalue>
<attvalue for="global_occurrences" value="6"></attvalue>
<attvalue for="attr_3" value="Bernhard Nocht Institute for Tropical Medicine | Hamburg-Eppendorf University Medical Center"></attvalue>
<attvalue for="attr_11" value="5"></attvalue>
</attvalues>
</node>
<node id="authorswithaffiliations1_d96d0b7dbcd89113ca4c1445aa8eee80" label="grau, a.j">
<attvalues>
<attvalue for="attr_type" value="Authors with affiliations 1"></attvalue>
<attvalue for="global_occurrences" value="1"></attvalue>
<attvalue for="attr_3" value="Klinikum der Stadt Ludwigshafen"></attvalue>
<attvalue for="attr_11" value="1"></attvalue>
</attvalues>
</node>
<node id="authorswithaffiliations1_d2eed5b2d42b465e06445e13d40db922" label="grau, v">
<attvalues>
<attvalue for="attr_type" value="Authors with affiliations 1"></attvalue>
<attvalue for="global_occurrences" value="1"></attvalue>
<attvalue for="attr_3" value="Justus Liebig University Giessen"></attvalue>
<attvalue for="attr_11" value=""></attvalue>
</attvalues>
</node>
<node id="authorswithaffiliations1_69450812a0998d731a7c7688f8df9b8d" label="grimaldi, r">
<attvalues>
<attvalue for="attr_type" value="Authors with affiliations 1"></attvalue>
<attvalue for="global_occurrences" value="1"></attvalue>
<attvalue for="attr_3" value="University of Dundee"></attvalue>
<attvalue for="attr_11" value="1"></attvalue>
</attvalues>
</node>
<node id="authorswithaffiliations1_bcbd046cabb8e36e86d3e7e7e763dbb6" label="grippo, v">
<attvalues>
<attvalue for="attr_type" value="Authors with affiliations 1"></attvalue>
<attvalue for="global_occurrences" value="1"></attvalue>
<attvalue for="attr_3" value="University of Buenos Aires"></attvalue>
<attvalue for="attr_11" value="1"></attvalue>
</attvalues>
</node>
<node id="authorswithaffiliations1_05dd499f7196836f56800ffab6ec7608" label="grobusch, m.p">
<attvalues>
<attvalue for="attr_type" value="Authors with affiliations 1"></attvalue>
<attvalue for="global_occurrences" value="1"></attvalue>
<attvalue for="attr_3" value="Academic Medical Center"></attvalue>
<attvalue for="attr_11" value="1"></attvalue>
</attvalues>
</node>
<node id="authorswithaffiliations1_597fbb15c552780b7d490656073be246" label="gross, w.l">
<attvalues>
<attvalue for="attr_type" value="Authors with affiliations 1"></attvalue>
<attvalue for="global_occurrences" value="1"></attvalue>
<attvalue for="attr_3" value="University of Luebeck"></attvalue>
<attvalue for="attr_11" value="1"></attvalue>
</attvalues>
</node>
<node id="authorswithaffiliations1_30779747fa9b1c14244e4eb1d70e7e0c" label="groves, m">
<attvalues>
<attvalue for="attr_type" value="Authors with affiliations 1"></attvalue>
<attvalue for="global_occurrences" value="1"></attvalue>
<attvalue for="attr_3" value="EMBL Outstation Hamburg"></attvalue>
<attvalue for="attr_11" value="1"></attvalue>
</attvalues>
</node>
<node id="authorswithaffiliations1_9210aa141ba386ff11924973e787384c" label="gruebler, y">
<attvalues>
<attvalue for="attr_type" value="Authors with affiliations 1"></attvalue>
<attvalue for="global_occurrences" value="1"></attvalue>
<attvalue for="attr_3" value="Max-Planck Institute of Psychiatry"></attvalue>
<attvalue for="attr_11" value="1"></attvalue>
</attvalues>
</node>
<node id="authorswithaffiliations1_0d4cf07076453b5a6ac62f14c83c3844" label="grunow, d">
<attvalues>
<attvalue for="attr_type" value="Authors with affiliations 1"></attvalue>
<attvalue for="global_occurrences" value="1"></attvalue>
<attvalue for="attr_3" value="Charité University Medicine Berlin"></attvalue>
<attvalue for="attr_11" value="1"></attvalue>
</attvalues>
</node>
<node id="authorswithaffiliations1_cfa4a7653a17561e350f14def1b7e7d2" label="gröbe, d">
<attvalues>
<attvalue for="attr_type" value="Authors with affiliations 1"></attvalue>
<attvalue for="global_occurrences" value="1"></attvalue>
<attvalue for="attr_3" value="Charité University Medicine Berlin"></attvalue>
<attvalue for="attr_11" value="1"></attvalue>
</attvalues>
</node>
<node id="authorswithaffiliations1_c9176b36f3feed0d5767c22e721e006d" label="grötzinger, j">
<attvalues>
<attvalue for="attr_type" value="Authors with affiliations 1"></attvalue>
<attvalue for="global_occurrences" value="1"></attvalue>
<attvalue for="attr_3" value="Christian-Albrechts-University of Kiel"></attvalue>
<attvalue for="attr_11" value="1"></attvalue>
</attvalues>
</node>
<node id="authorswithaffiliations1_47011af442b2696ad921ce4e5fd5d360" label="guhl, f">
<attvalues>
<attvalue for="attr_type" value="Authors with affiliations 1"></attvalue>
<attvalue for="global_occurrences" value="1"></attvalue>
<attvalue for="attr_3" value="Centro de Investigaciones en Microbiología y Parasitología Tropical (CIMPAT) Universidad de los Andes"></attvalue>
<attvalue for="attr_11" value="1"></attvalue>
</attvalues>
</node>
<node id="authorswithaffiliations1_e64f143dda6ea0e48cc5848149398d42" label="guzmán, c.a">
<attvalues>
<attvalue for="attr_type" value="Authors with affiliations 1"></attvalue>
<attvalue for="global_occurrences" value="3"></attvalue>
<attvalue for="attr_3" value="Helmholtz Centre for Infection Research"></attvalue>
<attvalue for="attr_11" value="3"></attvalue>
</attvalues>
</node>
<node id="authorswithaffiliations1_ada5a77dd5b1628bd91d2da8f309c987" label="gómez, k.a">
<attvalues>
<attvalue for="attr_type" value="Authors with affiliations 1"></attvalue>
<attvalue for="global_occurrences" value="2"></attvalue>
<attvalue for="attr_3" value="Instituto de Investigaciones en Ingeniería Genética y Biología Molecular | University of Buenos Aires"></attvalue>
<attvalue for="attr_11" value="1"></attvalue>
</attvalues>
</node>
<node id="authorswithaffiliations1_4b3569d601ef62f3de7918840f5b7908" label="göringer, h.u">
<attvalues>
<attvalue for="attr_type" value="Authors with affiliations 1"></attvalue>
<attvalue for="global_occurrences" value="1"></attvalue>
<attvalue for="attr_3" value="Darmstadt University of Technology"></attvalue>
<attvalue for="attr_11" value="1"></attvalue>
</attvalues>
</node>
<node id="authorswithaffiliations1_0a2adb874eb207952f6e4fee470fb4a9" label="haase, v.g">
<attvalues>
<attvalue for="attr_type" value="Authors with affiliations 1"></attvalue>
<attvalue for="global_occurrences" value="1"></attvalue>
<attvalue for="attr_3" value="Federal University of Minas Gerais"></attvalue>
<attvalue for="attr_11" value="1"></attvalue>
</attvalues>
</node>
<node id="authorswithaffiliations1_bbc3ef2e708303c9d70aa96c54cb09d2" label="haberland, a">
<attvalues>
<attvalue for="attr_type" value="Authors with affiliations 1"></attvalue>
<attvalue for="global_occurrences" value="4"></attvalue>
<attvalue for="attr_3" value="Charité University Medicine Berlin"></attvalue>
<attvalue for="attr_11" value="3"></attvalue>
</attvalues>
</node>
<node id="authorswithaffiliations1_614660246aea6753ab57dff3dfeb80ac" label="haebel, p">
<attvalues>
<attvalue for="attr_type" value="Authors with affiliations 1"></attvalue>
<attvalue for="global_occurrences" value="1"></attvalue>
<attvalue for="attr_3" value="Philipps University Marburg"></attvalue>
<attvalue for="attr_11" value="1"></attvalue>
</attvalues>
</node>
<node id="authorswithaffiliations1_f4d0aead980282277e65db22c7b51ae5" label="hale, d.c">
<attvalues>
<attvalue for="attr_type" value="Authors with affiliations 1"></attvalue>
<attvalue for="global_occurrences" value="1"></attvalue>
<attvalue for="attr_3" value="University of Utah"></attvalue>
<attvalue for="attr_11" value="1"></attvalue>
</attvalues>
</node>
<node id="authorswithaffiliations1_f6fd3341157d787d2cc13c603787906b" label="hamann, l">
<attvalues>
<attvalue for="attr_type" value="Authors with affiliations 1"></attvalue>
<attvalue for="global_occurrences" value="1"></attvalue>
<attvalue for="attr_3" value="Charité University Medicine Berlin"></attvalue>
<attvalue for="attr_11" value="1"></attvalue>
</attvalues>
</node>
<node id="authorswithaffiliations1_c69b9227a74b323d8d6459b8acf68068" label="hamilton, p.b">
<attvalues>
<attvalue for="attr_type" value="Authors with affiliations 1"></attvalue>
<attvalue for="global_occurrences" value="1"></attvalue>
<attvalue for="attr_3" value="German Primate Center"></attvalue>
<attvalue for="attr_11" value="1"></attvalue>
</attvalues>
</node>
<node id="authorswithaffiliations1_e035f3c4a2230a108930e1fc4f3cbc3e" label="han, p.v">
<attvalues>
<attvalue for="attr_type" value="Authors with affiliations 1"></attvalue>
<attvalue for="global_occurrences" value="1"></attvalue>
<attvalue for="attr_3" value="Centers for Disease Control and Prevention"></attvalue>
<attvalue for="attr_11" value="1"></attvalue>
</attvalues>
</node>
<node id="authorswithaffiliations1_c7590370e310406c42f474a81d44577f" label="handoko, l">
<attvalues>
<attvalue for="attr_type" value="Authors with affiliations 1"></attvalue>
<attvalue for="global_occurrences" value="1"></attvalue>
<attvalue for="attr_3" value="Darmstadt University of Technology"></attvalue>
<attvalue for="attr_11" value="1"></attvalue>
</attvalues>
</node>
<node id="authorswithaffiliations1_43710f026c55ae3f0999ad3bf56c69b9" label="hanschmann, e.-m">
<attvalues>
<attvalue for="attr_type" value="Authors with affiliations 1"></attvalue>
<attvalue for="global_occurrences" value="1"></attvalue>
<attvalue for="attr_3" value="Karolinska Institute"></attvalue>
<attvalue for="attr_11" value="1"></attvalue>
</attvalues>
</node>
<node id="authorswithaffiliations1_077fefdd65cacbb874a0c5b05930d92e" label="hargrove, t.y">
<attvalues>
<attvalue for="attr_type" value="Authors with affiliations 1"></attvalue>
<attvalue for="global_occurrences" value="1"></attvalue>
<attvalue for="attr_3" value="Vanderbilt University"></attvalue>
<attvalue for="attr_11" value="1"></attvalue>
</attvalues>
</node>
<node id="authorswithaffiliations1_bb381473933d3481684e62de674006e5" label="harms, g">
<attvalues>
<attvalue for="attr_type" value="Authors with affiliations 1"></attvalue>
<attvalue for="global_occurrences" value="1"></attvalue>
<attvalue for="attr_3" value="Charité University Medicine Berlin"></attvalue>
<attvalue for="attr_11" value="1"></attvalue>
</attvalues>
</node>
<node id="authorswithaffiliations1_4601c5e077f9e60a6142b43eba740b5d" label="hartmann, r">
<attvalues>
<attvalue for="attr_type" value="Authors with affiliations 1"></attvalue>
<attvalue for="global_occurrences" value="1"></attvalue>
<attvalue for="attr_3" value="Albert Ludwigs University Freiburg"></attvalue>
<attvalue for="attr_11" value=""></attvalue>
</attvalues>
</node>
<node id="authorswithaffiliations1_b862a1ac46cfc6b68b3daf5ad99d250e" label="hartner, k">
<attvalues>
<attvalue for="attr_type" value="Authors with affiliations 1"></attvalue>
<attvalue for="global_occurrences" value="1"></attvalue>
<attvalue for="attr_3" value="Julius Maximilians University of Wuerzburg"></attvalue>
<attvalue for="attr_11" value="1"></attvalue>
</attvalues>
</node>
<node id="authorswithaffiliations1_003b515bde61a35f4b351f6f2268231b" label="hauber, i">
<attvalues>
<attvalue for="attr_type" value="Authors with affiliations 1"></attvalue>
<attvalue for="global_occurrences" value="1"></attvalue>
<attvalue for="attr_3" value="Heinrich-Pette-Institute for Experimental Virology and Immunology"></attvalue>
<attvalue for="attr_11" value="1"></attvalue>
</attvalues>
</node>
<node id="authorswithaffiliations1_a17bd682f37d3b6fb937c42729413817" label="hauber, j">
<attvalues>
<attvalue for="attr_type" value="Authors with affiliations 1"></attvalue>
<attvalue for="global_occurrences" value="1"></attvalue>
<attvalue for="attr_3" value="Heinrich-Pette-Institute for Experimental Virology and Immunology"></attvalue>
<attvalue for="attr_11" value="1"></attvalue>
</attvalues>
</node>
<node id="authorswithaffiliations1_f2e499d89aac11d7e8c911a5339467be" label="heimann, m">
<attvalues>
<attvalue for="attr_type" value="Authors with affiliations 1"></attvalue>
<attvalue for="global_occurrences" value="1"></attvalue>
<attvalue for="attr_3" value="Justus Liebig University Giessen"></attvalue>
<attvalue for="attr_11" value="1"></attvalue>
</attvalues>
</node>
<node id="authorswithaffiliations1_2ff1bbef19752fe3eb5d9b90ca6158cc" label="heintz, h">
<attvalues>
<attvalue for="attr_type" value="Authors with affiliations 1"></attvalue>
<attvalue for="global_occurrences" value="1"></attvalue>
<attvalue for="attr_3" value="University of Luebeck"></attvalue>
<attvalue for="attr_11" value="1"></attvalue>
</attvalues>
</node>
<node id="authorswithaffiliations1_3f2cab8403abb1bcb7ea8aec7055bb65" label="heller, e">
<attvalues>
<attvalue for="attr_type" value="Authors with affiliations 1"></attvalue>
<attvalue for="global_occurrences" value="1"></attvalue>
<attvalue for="attr_3" value="Julius Maximilians University of Wuerzburg"></attvalue>
<attvalue for="attr_11" value="1"></attvalue>
</attvalues>
</node>
<node id="authorswithaffiliations1_e13dd40af68db2b0668435a5a2540489" label="helling, s">
<attvalues>
<attvalue for="attr_type" value="Authors with affiliations 1"></attvalue>
<attvalue for="global_occurrences" value="1"></attvalue>
<attvalue for="attr_3" value="Ruhr University Bochum"></attvalue>
<attvalue for="attr_11" value="1"></attvalue>
</attvalues>
</node>
<node id="authorswithaffiliations1_dd7bfcd94b78a1b7892b62ac69a3f47c" label="hemerly, j.p">
<attvalues>
<attvalue for="attr_type" value="Authors with affiliations 1"></attvalue>
<attvalue for="global_occurrences" value="1"></attvalue>
<attvalue for="attr_3" value="Federal University of São Paulo"></attvalue>
<attvalue for="attr_11" value="1"></attvalue>
</attvalues>
</node>
<node id="authorswithaffiliations1_cf67b7365d2f12416ec08fdb4bf38909" label="hemleben, v">
<attvalues>
<attvalue for="attr_type" value="Authors with affiliations 1"></attvalue>
<attvalue for="global_occurrences" value="1"></attvalue>
<attvalue for="attr_3" value="Eberhard Karls University of Tuebingen"></attvalue>
<attvalue for="attr_11" value="1"></attvalue>
</attvalues>
</node>
<node id="authorswithaffiliations1_0a887be3218c0e2c8fcfabb5a0b549ae" label="heringer-walther, s">
<attvalues>
<attvalue for="attr_type" value="Authors with affiliations 1"></attvalue>
<attvalue for="global_occurrences" value="8"></attvalue>
<attvalue for="attr_3" value="Charité University Medicine Berlin | Instituto Metropolitano de Ensino Superior (IMES)/Univaço | Leipzig University"></attvalue>
<attvalue for="attr_11" value="5"></attvalue>
</attvalues>
</node>
<node id="authorswithaffiliations1_d7e0679039e9f5b62d886cac194f2754" label="hernandez-martinez, s">
<attvalues>
<attvalue for="attr_type" value="Authors with affiliations 1"></attvalue>
<attvalue for="global_occurrences" value="1"></attvalue>
<attvalue for="attr_3" value="Instituto Nacional de Salud Pública"></attvalue>
<attvalue for="attr_11" value="1"></attvalue>
</attvalues>
</node>
<node id="authorswithaffiliations1_8e59adf3f30069f610cef5b54204c612" label="hernández, p">
<attvalues>
<attvalue for="attr_type" value="Authors with affiliations 1"></attvalue>
<attvalue for="global_occurrences" value="2"></attvalue>
<attvalue for="attr_3" value="Justus Liebig University Giessen | Universidad de la República"></attvalue>
<attvalue for="attr_11" value="2"></attvalue>
</attvalues>
</node>
<node id="authorswithaffiliations1_3d82b0731402efa03c479aa7b61e5e81" label="herrmann, w">
<attvalues>
<attvalue for="attr_type" value="Authors with affiliations 1"></attvalue>
<attvalue for="global_occurrences" value="1"></attvalue>
<attvalue for="attr_3" value="Kurt-Schumacher-Str. 2"></attvalue>
<attvalue for="attr_11" value=""></attvalue>
</attvalues>
</node>
<node id="authorswithaffiliations1_f4608df3dc7bfa25b2f9b9070fa56151" label="hertlein-amslinger, b">
<attvalues>
<attvalue for="attr_type" value="Authors with affiliations 1"></attvalue>
<attvalue for="global_occurrences" value="1"></attvalue>
<attvalue for="attr_3" value="Julius Maximilians University of Wuerzburg"></attvalue>
<attvalue for="attr_11" value="1"></attvalue>
</attvalues>
</node>
<node id="authorswithaffiliations1_943f68a7c8aa40994cadceae0e1926d2" label="hervius askling, h">
<attvalues>
<attvalue for="attr_type" value="Authors with affiliations 1"></attvalue>
<attvalue for="global_occurrences" value="1"></attvalue>
<attvalue for="attr_3" value="Karolinska Institute"></attvalue>
<attvalue for="attr_11" value="1"></attvalue>
</attvalues>
</node>
<node id="authorswithaffiliations1_274f06840475ed41ddabd40c46cd5940" label="herzogenrath, j">
<attvalues>
<attvalue for="attr_type" value="Authors with affiliations 1"></attvalue>
<attvalue for="global_occurrences" value="1"></attvalue>
<attvalue for="attr_3" value="Abbott GmbH and Co. KG"></attvalue>
<attvalue for="attr_11" value="1"></attvalue>
</attvalues>
</node>
<node id="authorswithaffiliations1_8050217e2827d6dd742f59fd75cbe812" label="heukelbach, j">
<attvalues>
<attvalue for="attr_type" value="Authors with affiliations 1"></attvalue>
<attvalue for="global_occurrences" value="1"></attvalue>
<attvalue for="attr_3" value="Federal University of Ceará"></attvalue>
<attvalue for="attr_11" value="1"></attvalue>
</attvalues>
</node>
<node id="authorswithaffiliations1_f91033c03161b4cf05d746965b43d521" label="hill, c.a">
<attvalues>
<attvalue for="attr_type" value="Authors with affiliations 1"></attvalue>
<attvalue for="global_occurrences" value="1"></attvalue>
<attvalue for="attr_3" value="Purdue University"></attvalue>
<attvalue for="attr_11" value="1"></attvalue>
</attvalues>
</node>
<node id="authorswithaffiliations1_a917f2cae28be3d6c62296f67bd036f7" label="hilpert, k">
<attvalues>
<attvalue for="attr_type" value="Authors with affiliations 1"></attvalue>
<attvalue for="global_occurrences" value="1"></attvalue>
<attvalue for="attr_3" value="Karlsruhe Institute of Technology (KIT)"></attvalue>
<attvalue for="attr_11" value=""></attvalue>
</attvalues>
</node>
<node id="authorswithaffiliations1_198d7a7f0ce2311aaeba807d7a28ce0a" label="hiltensperger, g">
<attvalues>
<attvalue for="attr_type" value="Authors with affiliations 1"></attvalue>
<attvalue for="global_occurrences" value="1"></attvalue>
<attvalue for="attr_3" value="Julius Maximilians University of Wuerzburg"></attvalue>
<attvalue for="attr_11" value="1"></attvalue>
</attvalues>
</node>
<node id="authorswithaffiliations1_4028cc9b834c31629647ede47ae3a24f" label="hindricks, g.">
<attvalues>
<attvalue for="attr_type" value="Authors with affiliations 1"></attvalue>
<attvalue for="global_occurrences" value="1"></attvalue>
<attvalue for="attr_3" value="Leipzig University"></attvalue>
<attvalue for="attr_11" value="1"></attvalue>
</attvalues>
</node>
<node id="authorswithaffiliations1_b832d424b4f888574c83cab709ceaec9" label="hoebeke, j">
<attvalues>
<attvalue for="attr_type" value="Authors with affiliations 1"></attvalue>
<attvalue for="global_occurrences" value="1"></attvalue>
<attvalue for="attr_3" value="University of Strasbourg"></attvalue>
<attvalue for="attr_11" value=""></attvalue>
</attvalues>
</node>
<node id="authorswithaffiliations1_388d660d39ff30e0f2c5f5aa39232fb3" label="hoerauf, a">
<attvalues>
<attvalue for="attr_type" value="Authors with affiliations 1"></attvalue>
<attvalue for="global_occurrences" value="1"></attvalue>
<attvalue for="attr_3" value="University of Bonn"></attvalue>
<attvalue for="attr_11" value="1"></attvalue>
</attvalues>
</node>
<node id="authorswithaffiliations1_194d09f52bab6dcf4728407529ef299b" label="holthoff, h.-p">
<attvalues>
<attvalue for="attr_type" value="Authors with affiliations 1"></attvalue>
<attvalue for="global_occurrences" value="1"></attvalue>
<attvalue for="attr_3" value="Corimmun GmbH"></attvalue>
<attvalue for="attr_11" value="1"></attvalue>
</attvalues>
</node>
<node id="authorswithaffiliations1_1fd4206bface6dee4be8c325db60edfd" label="holzgrabe, u">
<attvalues>
<attvalue for="attr_type" value="Authors with affiliations 1"></attvalue>
<attvalue for="global_occurrences" value="2"></attvalue>
<attvalue for="attr_3" value="Julius Maximilians University of Wuerzburg"></attvalue>
<attvalue for="attr_11" value="2"></attvalue>
</attvalues>
</node>
<node id="authorswithaffiliations1_2009661d4acc3dc86cd20b57874fc156" label="honek, j">
<attvalues>
<attvalue for="attr_type" value="Authors with affiliations 1"></attvalue>
<attvalue for="global_occurrences" value="1"></attvalue>
<attvalue for="attr_3" value="Ruprecht Karls University Heidelberg"></attvalue>
<attvalue for="attr_11" value="1"></attvalue>
</attvalues>
</node>
<node id="authorswithaffiliations1_cd1f230d58a33a35f01373c6db3b68e0" label="hoogstoel, a">
<attvalues>
<attvalue for="attr_type" value="Authors with affiliations 1"></attvalue>
<attvalue for="global_occurrences" value="1"></attvalue>
<attvalue for="attr_3" value="University of Hasselt"></attvalue>
<attvalue for="attr_11" value="1"></attvalue>
</attvalues>
</node>
<node id="authorswithaffiliations1_7ea962e76b2518b9ac6cc67d4b8b26b1" label="hume, j.c.c">
<attvalues>
<attvalue for="attr_type" value="Authors with affiliations 1"></attvalue>
<attvalue for="global_occurrences" value="2"></attvalue>
<attvalue for="attr_3" value="National Institute of Allergy and Infectious Diseases"></attvalue>
<attvalue for="attr_11" value="2"></attvalue>
</attvalues>
</node>
<node id="authorswithaffiliations1_3252838bb24005b9c7616f4f15560317" label="humpf, h.-u">
<attvalues>
<attvalue for="attr_type" value="Authors with affiliations 1"></attvalue>
<attvalue for="global_occurrences" value="1"></attvalue>
<attvalue for="attr_3" value="University of Muenster"></attvalue>
<attvalue for="attr_11" value="1"></attvalue>
</attvalues>
</node>
<node id="authorswithaffiliations1_0e6e540083216ec3bef7cff2bbc9dccd" label="hölscher, c">
<attvalues>
<attvalue for="attr_type" value="Authors with affiliations 1"></attvalue>
<attvalue for="global_occurrences" value="1"></attvalue>
<attvalue for="attr_3" value="Max Planck Institute for Immunobiology"></attvalue>
<attvalue for="attr_11" value=""></attvalue>
</attvalues>
</node>
<node id="authorswithaffiliations1_7ef4e848fa2b2ca4288c9a62c6373708" label="höpfl, p">
<attvalues>
<attvalue for="attr_type" value="Authors with affiliations 1"></attvalue>
<attvalue for="global_occurrences" value="1"></attvalue>
<attvalue for="attr_3" value="Phadia GmbH"></attvalue>
<attvalue for="attr_11" value="1"></attvalue>
</attvalues>
</node>
<node id="authorswithaffiliations1_a8179143487e42264a41f15d22724ef9" label="iatropoulos, m.j">
<attvalues>
<attvalue for="attr_type" value="Authors with affiliations 1"></attvalue>
<attvalue for="global_occurrences" value="1"></attvalue>
<attvalue for="attr_3" value="New York Medical College"></attvalue>
<attvalue for="attr_11" value="1"></attvalue>
</attvalues>
</node>
<node id="authorswithaffiliations1_e6cee40d82fea4e3d8f891cce684f3e4" label="inhoff, o">
<attvalues>
<attvalue for="attr_type" value="Authors with affiliations 1"></attvalue>
<attvalue for="global_occurrences" value="2"></attvalue>
<attvalue for="attr_3" value="Ruprecht Karls University Heidelberg"></attvalue>
<attvalue for="attr_11" value="2"></attvalue>
</attvalues>
</node>
<node id="authorswithaffiliations1_d80da7fd3ae554142b304ec21367f4dd" label="ioset, k.n">
<attvalues>
<attvalue for="attr_type" value="Authors with affiliations 1"></attvalue>
<attvalue for="global_occurrences" value="1"></attvalue>
<attvalue for="attr_3" value="University of Geneva"></attvalue>
<attvalue for="attr_11" value="1"></attvalue>
</attvalues>
</node>
<node id="authorswithaffiliations1_3c6d86c35d88f628e6d6e28f50c1a8ce" label="iraqi, f">
<attvalues>
<attvalue for="attr_type" value="Authors with affiliations 1"></attvalue>
<attvalue for="global_occurrences" value="1"></attvalue>
<attvalue for="attr_3" value="International Livestock Research Institute (ILRI)"></attvalue>
<attvalue for="attr_11" value="1"></attvalue>
</attvalues>
</node>
<node id="authorswithaffiliations1_d527e1192ba2d264a42cdb086178979d" label="jabari, s">
<attvalues>
<attvalue for="attr_type" value="Authors with affiliations 1"></attvalue>
<attvalue for="global_occurrences" value="4"></attvalue>
<attvalue for="attr_3" value="Friedrich-Alexander-University Erlangen-Nuremberg"></attvalue>
<attvalue for="attr_11" value="2"></attvalue>
</attvalues>
</node>
<node id="authorswithaffiliations1_4c8b48c30d3a52a3e17befc8f9d697e1" label="jacobs, t">
<attvalues>
<attvalue for="attr_type" value="Authors with affiliations 1"></attvalue>
<attvalue for="global_occurrences" value="6"></attvalue>
<attvalue for="attr_3" value="Bernhard Nocht Institute for Tropical Medicine"></attvalue>
<attvalue for="attr_11" value="6"></attvalue>
</attvalues>
</node>
<node id="authorswithaffiliations1_87dcd7c64488503f5603632762d97f46" label="jaeger, t">
<attvalues>
<attvalue for="attr_type" value="Authors with affiliations 1"></attvalue>
<attvalue for="global_occurrences" value="1"></attvalue>
<attvalue for="attr_3" value="Molisa GmbH"></attvalue>
<attvalue for="attr_11" value="1"></attvalue>
</attvalues>
</node>
<node id="authorswithaffiliations1_b771f500368418bb72b6ad6a66cbfad2" label="jahns, r">
<attvalues>
<attvalue for="attr_type" value="Authors with affiliations 1"></attvalue>
<attvalue for="global_occurrences" value="3"></attvalue>
<attvalue for="attr_3" value="Julius Maximilians University of Wuerzburg"></attvalue>
<attvalue for="attr_11" value="2"></attvalue>
</attvalues>
</node>
<node id="authorswithaffiliations1_96b8efa8a2735f777915034cc1505d79" label="jahns-boivin, v">
<attvalues>
<attvalue for="attr_type" value="Authors with affiliations 1"></attvalue>
<attvalue for="global_occurrences" value="1"></attvalue>
<attvalue for="attr_3" value="Ludwig Maximilians University of Munich"></attvalue>
<attvalue for="attr_11" value="1"></attvalue>
</attvalues>
</node>
<node id="authorswithaffiliations1_63d2c7bf7eb109cfbc7310528bc2e414" label="jaroszewski, j.w">
<attvalues>
<attvalue for="attr_type" value="Authors with affiliations 1"></attvalue>
<attvalue for="global_occurrences" value="2"></attvalue>
<attvalue for="attr_3" value="Pharmaceutical University of Denmark"></attvalue>
<attvalue for="attr_11" value="2"></attvalue>
</attvalues>
</node>
<node id="authorswithaffiliations1_a99c2d045166d97394ef14ccfe8c5011" label="jehle, b">
<attvalues>
<attvalue for="attr_type" value="Authors with affiliations 1"></attvalue>
<attvalue for="global_occurrences" value="1"></attvalue>
<attvalue for="attr_3" value="European Molecular Biology Laboratory EMBL"></attvalue>
<attvalue for="attr_11" value="1"></attvalue>
</attvalues>
</node>
<node id="authorswithaffiliations1_1cefd595f46473200a41797646bf7cf7" label="jensenius, m">
<attvalues>
<attvalue for="attr_type" value="Authors with affiliations 1"></attvalue>
<attvalue for="global_occurrences" value="2"></attvalue>
<attvalue for="attr_3" value="University of Oslo"></attvalue>
<attvalue for="attr_11" value="2"></attvalue>
</attvalues>
</node>
<node id="authorswithaffiliations1_3ea1ca2638634a026fde5cb4dc37ef8c" label="johnston, v">
<attvalues>
<attvalue for="attr_type" value="Authors with affiliations 1"></attvalue>
<attvalue for="global_occurrences" value="1"></attvalue>
<attvalue for="attr_3" value="University of Aberdeen"></attvalue>
<attvalue for="attr_11" value="1"></attvalue>
</attvalues>
</node>
<node id="authorswithaffiliations1_fd6d19d7f2578ec4e9a300a870882d05" label="jones, n.g">
<attvalues>
<attvalue for="attr_type" value="Authors with affiliations 1"></attvalue>
<attvalue for="global_occurrences" value="1"></attvalue>
<attvalue for="attr_3" value="Julius Maximilians University of Wuerzburg"></attvalue>
<attvalue for="attr_11" value="1"></attvalue>
</attvalues>
</node>
<node id="authorswithaffiliations1_2dab7a49828cfbfa9a3b7bef336f2325" label="juliano, l">
<attvalues>
<attvalue for="attr_type" value="Authors with affiliations 1"></attvalue>
<attvalue for="global_occurrences" value="2"></attvalue>
<attvalue for="attr_3" value="Federal University of São Paulo"></attvalue>
<attvalue for="attr_11" value="2"></attvalue>
</attvalues>
</node>
<node id="authorswithaffiliations1_86322c740ef59e6c04bbe9e75650f284" label="juliano, m.a">
<attvalues>
<attvalue for="attr_type" value="Authors with affiliations 1"></attvalue>
<attvalue for="global_occurrences" value="1"></attvalue>
<attvalue for="attr_3" value="Federal University of São Paulo"></attvalue>
<attvalue for="attr_11" value="1"></attvalue>
</attvalues>
</node>
<node id="authorswithaffiliations1_e400e5fe47066cae642968fac73d9387" label="jung, j">
<attvalues>
<attvalue for="attr_type" value="Authors with affiliations 1"></attvalue>
<attvalue for="global_occurrences" value="1"></attvalue>
<attvalue for="attr_3" value="Julius Maximilians University of Wuerzburg"></attvalue>
<attvalue for="attr_11" value="1"></attvalue>
</attvalues>
</node>
<node id="authorswithaffiliations1_a12a7aa97027931d25943f4bd27fc358" label="junqueira, m">
<attvalues>
<attvalue for="attr_type" value="Authors with affiliations 1"></attvalue>
<attvalue for="global_occurrences" value="1"></attvalue>
<attvalue for="attr_3" value="Max Planck Institute of Molecular Cell Biology and Genetics"></attvalue>
<attvalue for="attr_11" value="1"></attvalue>
</attvalues>
</node>
<node id="authorswithaffiliations1_dbf967cb177204a3baeb6b799cc88c26" label="kabututu, z">
<attvalues>
<attvalue for="attr_type" value="Authors with affiliations 1"></attvalue>
<attvalue for="global_occurrences" value="1"></attvalue>
<attvalue for="attr_3" value="Osaka Bioscience Institute"></attvalue>
<attvalue for="attr_11" value="1"></attvalue>
</attvalues>
</node>
<node id="authorswithaffiliations1_d623088fd4502d6ba5f5b00623d1e86f" label="kafatos, f.c">
<attvalues>
<attvalue for="attr_type" value="Authors with affiliations 1"></attvalue>
<attvalue for="global_occurrences" value="1"></attvalue>
<attvalue for="attr_3" value="European Molecular Biology Laboratory EMBL"></attvalue>
<attvalue for="attr_11" value="1"></attvalue>
</attvalues>
</node>
<node id="authorswithaffiliations1_379d427669cc35f8d822ca1b1bd45e1b" label="kage, a">
<attvalues>
<attvalue for="attr_type" value="Authors with affiliations 1"></attvalue>
<attvalue for="global_occurrences" value="1"></attvalue>
<attvalue for="attr_3" value="Aptares AG"></attvalue>
<attvalue for="attr_11" value="1"></attvalue>
</attvalues>
</node>
<node id="authorswithaffiliations1_438073a39f37ebd4c4dd3a6eff48d40c" label="kaiser, a">
<attvalues>
<attvalue for="attr_type" value="Authors with affiliations 1"></attvalue>
<attvalue for="global_occurrences" value="1"></attvalue>
<attvalue for="attr_3" value="FH-Bonn-Rhein-Sieg"></attvalue>
<attvalue for="attr_11" value="1"></attvalue>
</attvalues>
</node>
<node id="authorswithaffiliations1_dbce50449769254c2051573045c986d0" label="kaiser, m">
<attvalues>
<attvalue for="attr_type" value="Authors with affiliations 1"></attvalue>
<attvalue for="global_occurrences" value="8"></attvalue>
<attvalue for="attr_3" value="Swiss Tropical and Public Health Institute"></attvalue>
<attvalue for="attr_11" value="6"></attvalue>
</attvalues>
</node>
<node id="authorswithaffiliations1_4935aee23a4e16aa8330405efb151cc4" label="kajahn, i">
<attvalues>
<attvalue for="attr_type" value="Authors with affiliations 1"></attvalue>
<attvalue for="global_occurrences" value="1"></attvalue>
<attvalue for="attr_3" value="Julius Maximilians University of Wuerzburg"></attvalue>
<attvalue for="attr_11" value="1"></attvalue>
</attvalues>
</node>
<node id="authorswithaffiliations1_0a910202a132f54b05ee2dcfd1b01b57" label="kalko, e.k.v">
<attvalues>
<attvalue for="attr_type" value="Authors with affiliations 1"></attvalue>
<attvalue for="global_occurrences" value="1"></attvalue>
<attvalue for="attr_3" value="University of Ulm"></attvalue>
<attvalue for="attr_11" value="1"></attvalue>
</attvalues>
</node>
<node id="authorswithaffiliations1_3fc3c5d061c9fb6c7034ef7e896cb09b" label="kaltner, h">
<attvalues>
<attvalue for="attr_type" value="Authors with affiliations 1"></attvalue>
<attvalue for="global_occurrences" value="1"></attvalue>
<attvalue for="attr_3" value="Ludwig Maximilians University of Munich"></attvalue>
<attvalue for="attr_11" value="1"></attvalue>
</attvalues>
</node>
<node id="authorswithaffiliations1_9f90c1e6d07f24d18f1323f4972de219" label="kaminsky, r">
<attvalues>
<attvalue for="attr_type" value="Authors with affiliations 1"></attvalue>
<attvalue for="global_occurrences" value="1"></attvalue>
<attvalue for="attr_3" value="Swiss Tropical and Public Health Institute"></attvalue>
<attvalue for="attr_11" value="1"></attvalue>
</attvalues>
</node>
<node id="authorswithaffiliations1_5db4952dc1ab86a7d2b36632fa523183" label="kato, m">
<attvalues>
<attvalue for="attr_type" value="Authors with affiliations 1"></attvalue>
<attvalue for="global_occurrences" value="1"></attvalue>
<attvalue for="attr_3" value="Instituto de Química Médica CSIC"></attvalue>
<attvalue for="attr_11" value="1"></attvalue>
</attvalues>
</node>
<node id="authorswithaffiliations1_b8c95872aebe3d119da28d749c433548" label="kaup, f.j">
<attvalues>
<attvalue for="attr_type" value="Authors with affiliations 1"></attvalue>
<attvalue for="global_occurrences" value="1"></attvalue>
<attvalue for="attr_3" value="German Primate Center"></attvalue>
<attvalue for="attr_11" value="1"></attvalue>
</attvalues>
</node>
<node id="authorswithaffiliations1_1ee738b0b12fa036be9696de53d0dc3b" label="kelm, s">
<attvalues>
<attvalue for="attr_type" value="Authors with affiliations 1"></attvalue>
<attvalue for="global_occurrences" value="1"></attvalue>
<attvalue for="attr_3" value="University of Bremen"></attvalue>
<attvalue for="attr_11" value="1"></attvalue>
</attvalues>
</node>
<node id="authorswithaffiliations1_bac9da3605f57178c3968bb62d42b73a" label="kemp, s.j">
<attvalues>
<attvalue for="attr_type" value="Authors with affiliations 1"></attvalue>
<attvalue for="global_occurrences" value="1"></attvalue>
<attvalue for="attr_3" value="International Livestock Research Institute (ILRI)"></attvalue>
<attvalue for="attr_11" value="1"></attvalue>
</attvalues>
</node>
<node id="authorswithaffiliations1_4248a1be69eb8f6febc56b2ee85ba86c" label="kenji nihei, o">
<attvalues>
<attvalue for="attr_type" value="Authors with affiliations 1"></attvalue>
<attvalue for="global_occurrences" value="1"></attvalue>
<attvalue for="attr_3" value="Instituto Oswaldo Cruz FIOCRUZ"></attvalue>
<attvalue for="attr_11" value="1"></attvalue>
</attvalues>
</node>
<node id="authorswithaffiliations1_e2c149a9d2216efb87c5b9aa41c609a1" label="kessenbrock, k">
<attvalues>
<attvalue for="attr_type" value="Authors with affiliations 1"></attvalue>
<attvalue for="global_occurrences" value="1"></attvalue>
<attvalue for="attr_3" value="Ruprecht Karls University Heidelberg"></attvalue>
<attvalue for="attr_11" value="1"></attvalue>
</attvalues>
</node>
<node id="authorswithaffiliations1_69fe82d6572fb56ea56f003bdeba7b62" label="kettler, k">
<attvalues>
<attvalue for="attr_type" value="Authors with affiliations 1"></attvalue>
<attvalue for="global_occurrences" value="1"></attvalue>
<attvalue for="attr_3" value="Ludwig Maximilians University of Munich"></attvalue>
<attvalue for="attr_11" value="1"></attvalue>
</attvalues>
</node>
<node id="authorswithaffiliations1_7575e2f3eb8a499a032302aedff2ee57" label="keystone, j.s">
<attvalues>
<attvalue for="attr_type" value="Authors with affiliations 1"></attvalue>
<attvalue for="global_occurrences" value="1"></attvalue>
<attvalue for="attr_3" value="University of Toronto"></attvalue>
<attvalue for="attr_11" value="1"></attvalue>
</attvalues>
</node>
<node id="authorswithaffiliations1_0e4444a21bfc72da06cb099a82bfd930" label="khalid, s.a">
<attvalues>
<attvalue for="attr_type" value="Authors with affiliations 1"></attvalue>
<attvalue for="global_occurrences" value="5"></attvalue>
<attvalue for="attr_3" value="University of Khartoum | University of Science and Technology"></attvalue>
<attvalue for="attr_11" value="5"></attvalue>
</attvalues>
</node>
<node id="authorswithaffiliations1_75f231b3c05df5846cd88a077580f44a" label="khan, a">
<attvalues>
<attvalue for="attr_type" value="Authors with affiliations 1"></attvalue>
<attvalue for="global_occurrences" value="2"></attvalue>
<attvalue for="attr_3" value="Justus Liebig University Giessen"></attvalue>
<attvalue for="attr_11" value="1"></attvalue>
</attvalues>
</node>
<node id="authorswithaffiliations1_3d749a94df46abcf1418cf152fa58f70" label="kirrstetter, m">
<attvalues>
<attvalue for="attr_type" value="Authors with affiliations 1"></attvalue>
<attvalue for="global_occurrences" value="1"></attvalue>
<attvalue for="attr_3" value="University of Luebeck"></attvalue>
<attvalue for="attr_11" value="1"></attvalue>
</attvalues>
</node>
<node id="authorswithaffiliations1_777d340380834dcac2764aff2b352a62" label="kiss, r">
<attvalues>
<attvalue for="attr_type" value="Authors with affiliations 1"></attvalue>
<attvalue for="global_occurrences" value="1"></attvalue>
<attvalue for="attr_3" value="Free University Brussels"></attvalue>
<attvalue for="attr_11" value="1"></attvalue>
</attvalues>
</node>
<node id="authorswithaffiliations1_7bf514925770a905966c6d4229376a93" label="klauenberg, u">
<attvalues>
<attvalue for="attr_type" value="Authors with affiliations 1"></attvalue>
<attvalue for="global_occurrences" value="2"></attvalue>
<attvalue for="attr_3" value="Bernhard Nocht Institute for Tropical Medicine"></attvalue>
<attvalue for="attr_11" value="2"></attvalue>
</attvalues>
</node>
<node id="authorswithaffiliations1_42f001274aed3c388c732bf8e9be3f4d" label="klebe, g">
<attvalues>
<attvalue for="attr_type" value="Authors with affiliations 1"></attvalue>
<attvalue for="global_occurrences" value="1"></attvalue>
<attvalue for="attr_3" value="Philipps University Marburg"></attvalue>
<attvalue for="attr_11" value="1"></attvalue>
</attvalues>
</node>
<node id="authorswithaffiliations1_f8c77c5a115949abf9a9a00cd91f5d2e" label="kleshchenko, y.y">
<attvalues>
<attvalue for="attr_type" value="Authors with affiliations 1"></attvalue>
<attvalue for="global_occurrences" value="1"></attvalue>
<attvalue for="attr_3" value="Meharry Medical College"></attvalue>
<attvalue for="attr_11" value="1"></attvalue>
</attvalues>
</node>
<node id="authorswithaffiliations1_3107907756be770d332c4096b4f90f6b" label="kloeckner, j">
<attvalues>
<attvalue for="attr_type" value="Authors with affiliations 1"></attvalue>
<attvalue for="global_occurrences" value="1"></attvalue>
<attvalue for="attr_3" value="Julius Maximilians University of Wuerzburg"></attvalue>
<attvalue for="attr_11" value="1"></attvalue>
</attvalues>
</node>
<node id="authorswithaffiliations1_ec3ebfd76f71459b91ce1fd9371767ec" label="kobza, r.">
<attvalues>
<attvalue for="attr_type" value="Authors with affiliations 1"></attvalue>
<attvalue for="global_occurrences" value="1"></attvalue>
<attvalue for="attr_3" value="Leipzig University"></attvalue>
<attvalue for="attr_11" value="1"></attvalue>
</attvalues>
</node>
<node id="authorswithaffiliations1_a59e720d41ea448ffea529de58af4304" label="koch-nolte, f">
<attvalues>
<attvalue for="attr_type" value="Authors with affiliations 1"></attvalue>
<attvalue for="global_occurrences" value="1"></attvalue>
<attvalue for="attr_3" value="Hamburg-Eppendorf University Medical Center"></attvalue>
<attvalue for="attr_11" value="1"></attvalue>
</attvalues>
</node>
<node id="authorswithaffiliations1_fc0ef78ccf9100232b70170a36287205" label="kocher, n">
<attvalues>
<attvalue for="attr_type" value="Authors with affiliations 1"></attvalue>
<attvalue for="global_occurrences" value="1"></attvalue>
<attvalue for="attr_3" value="Julius Maximilians University of Wuerzburg"></attvalue>
<attvalue for="attr_11" value="1"></attvalue>
</attvalues>
</node>
<node id="authorswithaffiliations1_ee17b7b50ba60118e11396498dee1e3e" label="koliwer-brandl, h">
<attvalues>
<attvalue for="attr_type" value="Authors with affiliations 1"></attvalue>
<attvalue for="global_occurrences" value="1"></attvalue>
<attvalue for="attr_3" value="University of Bremen"></attvalue>
<attvalue for="attr_11" value="1"></attvalue>
</attvalues>
</node>
<node id="authorswithaffiliations1_f214ca0850f07e10b22b0c4dc3942dee" label="konkle, m.e">
<attvalues>
<attvalue for="attr_type" value="Authors with affiliations 1"></attvalue>
<attvalue for="global_occurrences" value="1"></attvalue>
<attvalue for="attr_3" value="Vanderbilt University"></attvalue>
<attvalue for="attr_11" value="1"></attvalue>
</attvalues>
</node>
<node id="authorswithaffiliations1_0873c8362d3d0dbea206f5b98e3bb0c3" label="kottkamp, h">
<attvalues>
<attvalue for="attr_type" value="Authors with affiliations 1"></attvalue>
<attvalue for="global_occurrences" value="1"></attvalue>
<attvalue for="attr_3" value="Leipzig University"></attvalue>
<attvalue for="attr_11" value="1"></attvalue>
</attvalues>
</node>
<node id="authorswithaffiliations1_5109738a216b5bc259e87ba16ad7cc96" label="kramer, b">
<attvalues>
<attvalue for="attr_type" value="Authors with affiliations 1"></attvalue>
<attvalue for="global_occurrences" value="1"></attvalue>
<attvalue for="attr_3" value="4SC AG"></attvalue>
<attvalue for="attr_11" value="1"></attvalue>
</attvalues>
</node>
<node id="authorswithaffiliations1_64a16b2decba5dfb4b4daabf23b8d3f1" label="kramer, k">
<attvalues>
<attvalue for="attr_type" value="Authors with affiliations 1"></attvalue>
<attvalue for="global_occurrences" value="1"></attvalue>
<attvalue for="attr_3" value="Friedrich-Alexander-University Erlangen-Nuremberg"></attvalue>
<attvalue for="attr_11" value="1"></attvalue>
</attvalues>
</node>
<node id="authorswithaffiliations1_4b5f7a24da2c2a8645e5b686f31562fd" label="krammer, h.-j.">
<attvalues>
<attvalue for="attr_type" value="Authors with affiliations 1"></attvalue>
<attvalue for="global_occurrences" value="1"></attvalue>
<attvalue for="attr_3" value="University of Luebeck"></attvalue>
<attvalue for="attr_11" value=""></attvalue>
</attvalues>
</node>
<node id="authorswithaffiliations1_bcb03998d651fecf4bb6a0659521cc53" label="krauth-siegel, r.l">
<attvalues>
<attvalue for="attr_type" value="Authors with affiliations 1"></attvalue>
<attvalue for="global_occurrences" value="11"></attvalue>
<attvalue for="attr_3" value="Ruprecht Karls University Heidelberg | University of Texas El Paso"></attvalue>
<attvalue for="attr_11" value="8"></attvalue>
</attvalues>
</node>
<node id="authorswithaffiliations1_9f58b5f9ebfa8930f07f3fdd3b7a8e9f" label="kressel, m">
<attvalues>
<attvalue for="attr_type" value="Authors with affiliations 1"></attvalue>
<attvalue for="global_occurrences" value="1"></attvalue>
<attvalue for="attr_3" value="Friedrich-Alexander-University Erlangen-Nuremberg"></attvalue>
<attvalue for="attr_11" value="1"></attvalue>
</attvalues>
</node>
<node id="authorswithaffiliations1_b7b95a2f2c29dea47701bb5c94f5c8ec" label="krieger, m.a">
<attvalues>
<attvalue for="attr_type" value="Authors with affiliations 1"></attvalue>
<attvalue for="global_occurrences" value="1"></attvalue>
<attvalue for="attr_3" value="Fiocruz Instituto Carlos Chagas"></attvalue>
<attvalue for="attr_11" value="1"></attvalue>
</attvalues>
</node>
<node id="authorswithaffiliations1_aa92d510c85a8455d21ea7bb36cefb25" label="krinzinger, h">
<attvalues>
<attvalue for="attr_type" value="Authors with affiliations 1"></attvalue>
<attvalue for="global_occurrences" value="1"></attvalue>
<attvalue for="attr_3" value="RWTH Aachen University"></attvalue>
<attvalue for="attr_11" value="1"></attvalue>
</attvalues>
</node>
<node id="authorswithaffiliations1_9b5b62e31de056257db85cebb0b0074b" label="kubata, b.k">
<attvalues>
<attvalue for="attr_type" value="Authors with affiliations 1"></attvalue>
<attvalue for="global_occurrences" value="1"></attvalue>
<attvalue for="attr_3" value="Osaka Bioscience Institute"></attvalue>
<attvalue for="attr_11" value="1"></attvalue>
</attvalues>
</node>
<node id="authorswithaffiliations1_f577f6e1e28089cacc488bda55ec1c72" label="kummer, w">
<attvalues>
<attvalue for="attr_type" value="Authors with affiliations 1"></attvalue>
<attvalue for="global_occurrences" value="1"></attvalue>
<attvalue for="attr_3" value="Justus Liebig University Giessen"></attvalue>
<attvalue for="attr_11" value=""></attvalue>
</attvalues>
</node>
<node id="authorswithaffiliations1_8a66cd6dfacd748e477a0f3efbde7494" label="kunz, e">
<attvalues>
<attvalue for="attr_type" value="Authors with affiliations 1"></attvalue>
<attvalue for="global_occurrences" value="1"></attvalue>
<attvalue for="attr_3" value="German Primate Center"></attvalue>
<attvalue for="attr_11" value="1"></attvalue>
</attvalues>
</node>
<node id="authorswithaffiliations1_c856fe51c8261083f33a5dcc209dce75" label="kääb, s">
<attvalues>
<attvalue for="attr_type" value="Authors with affiliations 1"></attvalue>
<attvalue for="global_occurrences" value="1"></attvalue>
<attvalue for="attr_3" value="Munich Heart Alliance"></attvalue>
<attvalue for="attr_11" value="1"></attvalue>
</attvalues>
</node>
<node id="authorswithaffiliations1_96b4ee30d2a4a80aeed6fd3608f6cb8c" label="könig, g.m">
<attvalues>
<attvalue for="attr_type" value="Authors with affiliations 1"></attvalue>
<attvalue for="global_occurrences" value="1"></attvalue>
<attvalue for="attr_3" value="University of Bonn"></attvalue>
<attvalue for="attr_11" value="1"></attvalue>
</attvalues>
</node>
<node id="authorswithaffiliations1_1eaeffe6b8ffce59d578efede6da57b1" label="könig, j">
<attvalues>
<attvalue for="attr_type" value="Authors with affiliations 1"></attvalue>
<attvalue for="global_occurrences" value="1"></attvalue>
<attvalue for="attr_3" value="University of Dundee"></attvalue>
<attvalue for="attr_11" value="1"></attvalue>
</attvalues>
</node>
<node id="authorswithaffiliations1_c3f375cf5bdc306b6afca70086a403ce" label="lago, j.h.g">
<attvalues>
<attvalue for="attr_type" value="Authors with affiliations 1"></attvalue>
<attvalue for="global_occurrences" value="2"></attvalue>
<attvalue for="attr_3" value="Universidade Federal de São Paulo"></attvalue>
<attvalue for="attr_11" value="2"></attvalue>
</attvalues>
</node>
<node id="authorswithaffiliations1_f7506dfcecc809eddcb272e81a29b90c" label="laguens, r.p">
<attvalues>
<attvalue for="attr_type" value="Authors with affiliations 1"></attvalue>
<attvalue for="global_occurrences" value="2"></attvalue>
<attvalue for="attr_3" value="Fundación Favaloro"></attvalue>
<attvalue for="attr_11" value="1"></attvalue>
</attvalues>
</node>
<node id="authorswithaffiliations1_d867e51d1309f0b408679de4e07f7048" label="lamprecht, p">
<attvalues>
<attvalue for="attr_type" value="Authors with affiliations 1"></attvalue>
<attvalue for="global_occurrences" value="1"></attvalue>
<attvalue for="attr_3" value="University of Luebeck"></attvalue>
<attvalue for="attr_11" value="1"></attvalue>
</attvalues>
</node>
<node id="authorswithaffiliations1_8accdfbfca5bcf0dedc27578d098b0f4" label="lange, w">
<attvalues>
<attvalue for="attr_type" value="Authors with affiliations 1"></attvalue>
<attvalue for="global_occurrences" value="1"></attvalue>
<attvalue for="attr_3" value="University of Cologne"></attvalue>
<attvalue for="attr_11" value="1"></attvalue>
</attvalues>
</node>
<node id="authorswithaffiliations1_6edacef8dde4bcff8d89d9635c434fc1" label="lanteri, c.a">
<attvalues>
<attvalue for="attr_type" value="Authors with affiliations 1"></attvalue>
<attvalue for="global_occurrences" value="1"></attvalue>
<attvalue for="attr_3" value="University of North Carolina"></attvalue>
<attvalue for="attr_11" value="1"></attvalue>
</attvalues>
</node>
<node id="authorswithaffiliations1_bbbb0ee1b208bb9d8f2923331c7aca1e" label="lanzer, m">
<attvalues>
<attvalue for="attr_type" value="Authors with affiliations 1"></attvalue>
<attvalue for="global_occurrences" value="1"></attvalue>
<attvalue for="attr_3" value="Ruprecht Karls University Heidelberg"></attvalue>
<attvalue for="attr_11" value=""></attvalue>
</attvalues>
</node>
<node id="authorswithaffiliations1_3b450953e5c91a015034e0bcb72d2cda" label="lauber, b.s">
<attvalues>
<attvalue for="attr_type" value="Authors with affiliations 1"></attvalue>
<attvalue for="global_occurrences" value="1"></attvalue>
<attvalue for="attr_3" value="University of Zurich"></attvalue>
<attvalue for="attr_11" value="1"></attvalue>
</attvalues>
</node>
<node id="authorswithaffiliations1_0fa5acaa44872fa2d4d9ee5913bc6911" label="laue, t">
<attvalues>
<attvalue for="attr_type" value="Authors with affiliations 1"></attvalue>
<attvalue for="global_occurrences" value="1"></attvalue>
<attvalue for="attr_3" value="Artus GmbH"></attvalue>
<attvalue for="attr_11" value="1"></attvalue>
</attvalues>
</node>
<node id="authorswithaffiliations1_82c93c1dda403abd9a55f813d97fb46b" label="lazarus, m">
<attvalues>
<attvalue for="attr_type" value="Authors with affiliations 1"></attvalue>
<attvalue for="global_occurrences" value="1"></attvalue>
<attvalue for="attr_3" value="Osaka Bioscience Institute"></attvalue>
<attvalue for="attr_11" value="1"></attvalue>
</attvalues>
</node>
<node id="authorswithaffiliations1_cfb00706f96155ab6fae4aab96103d84" label="lee, b">
<attvalues>
<attvalue for="attr_type" value="Authors with affiliations 1"></attvalue>
<attvalue for="global_occurrences" value="1"></attvalue>
<attvalue for="attr_3" value="Ruprecht Karls University Heidelberg"></attvalue>
<attvalue for="attr_11" value="1"></attvalue>
</attvalues>
</node>
<node id="authorswithaffiliations1_1115eb44f7491cbe3d6eb9ce8382210f" label="leibig, m">
<attvalues>
<attvalue for="attr_type" value="Authors with affiliations 1"></attvalue>
<attvalue for="global_occurrences" value="1"></attvalue>
<attvalue for="attr_3" value="Ludwig Maximilians University of Munich"></attvalue>
<attvalue for="attr_11" value="1"></attvalue>
</attvalues>
</node>
<node id="authorswithaffiliations1_d59a99b61afc5262833ebe90d16093fc" label="lejon, v">
<attvalues>
<attvalue for="attr_type" value="Authors with affiliations 1"></attvalue>
<attvalue for="global_occurrences" value="1"></attvalue>
<attvalue for="attr_3" value="Institute of Tropical Medicine"></attvalue>
<attvalue for="attr_11" value="1"></attvalue>
</attvalues>
</node>
<node id="authorswithaffiliations1_2cc082a713f0372d2a256af3cd4fac57" label="lemaire, h.-g">
<attvalues>
<attvalue for="attr_type" value="Authors with affiliations 1"></attvalue>
<attvalue for="global_occurrences" value="1"></attvalue>
<attvalue for="attr_3" value="BASF AG"></attvalue>
<attvalue for="attr_11" value="1"></attvalue>
</attvalues>
</node>
<node id="authorswithaffiliations1_c22263a0bfd972fac5ff95083b481afe" label="leon, l.l">
<attvalues>
<attvalue for="attr_type" value="Authors with affiliations 1"></attvalue>
<attvalue for="global_occurrences" value="2"></attvalue>
<attvalue for="attr_3" value="Instituto Oswaldo Cruz FIOCRUZ"></attvalue>
<attvalue for="attr_11" value="2"></attvalue>
</attvalues>
</node>
<node id="authorswithaffiliations1_e53d1d4566d114cecb605a4ab50271a3" label="lepesheva, g.i">
<attvalues>
<attvalue for="attr_type" value="Authors with affiliations 1"></attvalue>
<attvalue for="global_occurrences" value="1"></attvalue>
<attvalue for="attr_3" value="Vanderbilt University"></attvalue>
<attvalue for="attr_11" value="1"></attvalue>
</attvalues>
</node>
<node id="authorswithaffiliations1_4c123e785550eca8dce7c38dd0ff3adc" label="lerin-lozano, c">
<attvalues>
<attvalue for="attr_type" value="Authors with affiliations 1"></attvalue>
<attvalue for="global_occurrences" value="1"></attvalue>
<attvalue for="attr_3" value="University of Luebeck"></attvalue>
<attvalue for="attr_11" value="1"></attvalue>
</attvalues>
</node>
<node id="authorswithaffiliations1_3e8f9acf2158b29ba1778b1054198e42" label="levin, m.j">
<attvalues>
<attvalue for="attr_type" value="Authors with affiliations 1"></attvalue>
<attvalue for="global_occurrences" value="3"></attvalue>
<attvalue for="attr_3" value="Instituto de Investigaciones en Ingeniería Genética y Biología Molecular | University of Buenos Aires"></attvalue>
<attvalue for="attr_11" value="1"></attvalue>
</attvalues>
</node>
<node id="authorswithaffiliations1_1f1f57eee8fa36492c0cf8bc6f6e80e3" label="lewiss, j.d">
<attvalues>
<attvalue for="attr_type" value="Authors with affiliations 1"></attvalue>
<attvalue for="global_occurrences" value="1"></attvalue>
<attvalue for="attr_3" value="European Molecular Biology Laboratory EMBL"></attvalue>
<attvalue for="attr_11" value="1"></attvalue>
</attvalues>
</node>
<node id="authorswithaffiliations1_a416bff41ef5b5cb814bbf1c62b10e3f" label="libman, m.d">
<attvalues>
<attvalue for="attr_type" value="Authors with affiliations 1"></attvalue>
<attvalue for="global_occurrences" value="1"></attvalue>
<attvalue for="attr_3" value="McGill University"></attvalue>
<attvalue for="attr_11" value="1"></attvalue>
</attvalues>
</node>
<node id="authorswithaffiliations1_297634734fd9b96dadda017c9a017cf7" label="lichy, c">
<attvalues>
<attvalue for="attr_type" value="Authors with affiliations 1"></attvalue>
<attvalue for="global_occurrences" value="1"></attvalue>
<attvalue for="attr_3" value="Ruprecht Karls University Heidelberg"></attvalue>
<attvalue for="attr_11" value="1"></attvalue>
</attvalues>
</node>
<node id="authorswithaffiliations1_579ccdad57a86a3626b442f8e0cb9b7b" label="lieke, t">
<attvalues>
<attvalue for="attr_type" value="Authors with affiliations 1"></attvalue>
<attvalue for="global_occurrences" value="3"></attvalue>
<attvalue for="attr_3" value="Bernhard Nocht Institute for Tropical Medicine"></attvalue>
<attvalue for="attr_11" value="3"></attvalue>
</attvalues>
</node>
<node id="authorswithaffiliations1_7a67a3fb9c1d7a8ec06b7c2f2043e81f" label="liesenfeld, o">
<attvalues>
<attvalue for="attr_type" value="Authors with affiliations 1"></attvalue>
<attvalue for="global_occurrences" value="1"></attvalue>
<attvalue for="attr_3" value="Charité University Medicine Berlin"></attvalue>
<attvalue for="attr_11" value=""></attvalue>
</attvalues>
</node>
<node id="authorswithaffiliations1_f26f28ee7566ca1f0e2fbd80c5f512f1" label="lima, a.p.c.a">
<attvalues>
<attvalue for="attr_type" value="Authors with affiliations 1"></attvalue>
<attvalue for="global_occurrences" value="1"></attvalue>
<attvalue for="attr_3" value="Federal University of Rio de Janeiro"></attvalue>
<attvalue for="attr_11" value="1"></attvalue>
</attvalues>
</node>
<node id="authorswithaffiliations1_70cdd189a972b3197eba0e678aeacb20" label="loddenkemper, c">
<attvalues>
<attvalue for="attr_type" value="Authors with affiliations 1"></attvalue>
<attvalue for="global_occurrences" value="1"></attvalue>
<attvalue for="attr_3" value="Charité University Medicine Berlin"></attvalue>
<attvalue for="attr_11" value=""></attvalue>
</attvalues>
</node>
<node id="authorswithaffiliations1_3489208ab147c919069efdb47c142d9a" label="lohse, m.j">
<attvalues>
<attvalue for="attr_type" value="Authors with affiliations 1"></attvalue>
<attvalue for="global_occurrences" value="3"></attvalue>
<attvalue for="attr_3" value="Julius Maximilians University of Wuerzburg | Ludwig Maximilians University of Munich"></attvalue>
<attvalue for="attr_11" value="2"></attvalue>
</attvalues>
</node>
<node id="authorswithaffiliations1_b126f1e8bc00364c642b055f3cd1c42b" label="lombardi, f">
<attvalues>
<attvalue for="attr_type" value="Authors with affiliations 1"></attvalue>
<attvalue for="global_occurrences" value="1"></attvalue>
<attvalue for="attr_3" value="University of Milan"></attvalue>
<attvalue for="attr_11" value="1"></attvalue>
</attvalues>
</node>
<node id="authorswithaffiliations1_a739e907dba006de81254aaae62fe11b" label="longhi, s.a">
<attvalues>
<attvalue for="attr_type" value="Authors with affiliations 1"></attvalue>
<attvalue for="global_occurrences" value="1"></attvalue>
<attvalue for="attr_3" value="Instituto de Investigaciones en Ingeniería Genética y Biología Molecular"></attvalue>
<attvalue for="attr_11" value=""></attvalue>
</attvalues>
</node>
<node id="authorswithaffiliations1_10b961b197c66cdfc919934f078ce08a" label="lonneman, j">
<attvalues>
<attvalue for="attr_type" value="Authors with affiliations 1"></attvalue>
<attvalue for="global_occurrences" value="1"></attvalue>
<attvalue for="attr_3" value="RWTH Aachen University"></attvalue>
<attvalue for="attr_11" value="1"></attvalue>
</attvalues>
</node>
<node id="authorswithaffiliations1_5c74051204b3658aad5c0e484ac9d437" label="lopes, n.p">
<attvalues>
<attvalue for="attr_type" value="Authors with affiliations 1"></attvalue>
<attvalue for="global_occurrences" value="3"></attvalue>
<attvalue for="attr_3" value="University of São Paulo"></attvalue>
<attvalue for="attr_11" value="2"></attvalue>
</attvalues>
</node>
<node id="authorswithaffiliations1_96b8ae4d462703dffeb965023e9a2ad4" label="lopez-velez, r">
<attvalues>
<attvalue for="attr_type" value="Authors with affiliations 1"></attvalue>
<attvalue for="global_occurrences" value="2"></attvalue>
<attvalue for="attr_3" value="Ramón y Cajal Hospital"></attvalue>
<attvalue for="attr_11" value="2"></attvalue>
</attvalues>
</node>
<node id="authorswithaffiliations1_230be504fd94935e5920fba9e985ec11" label="loutan, l">
<attvalues>
<attvalue for="attr_type" value="Authors with affiliations 1"></attvalue>
<attvalue for="global_occurrences" value="2"></attvalue>
<attvalue for="attr_3" value="University of Geneva"></attvalue>
<attvalue for="attr_11" value="2"></attvalue>
</attvalues>
</node>
<node id="authorswithaffiliations1_a8b31db9c9c57f1732e68d0c6c5d92bb" label="lowe, g">
<attvalues>
<attvalue for="attr_type" value="Authors with affiliations 1"></attvalue>
<attvalue for="global_occurrences" value="1"></attvalue>
<attvalue for="attr_3" value="Oxford University"></attvalue>
<attvalue for="attr_11" value="1"></attvalue>
</attvalues>
</node>
<node id="authorswithaffiliations1_5746c70f5093fb4121001d193528914b" label="luft, f.c">
<attvalues>
<attvalue for="attr_type" value="Authors with affiliations 1"></attvalue>
<attvalue for="global_occurrences" value="1"></attvalue>
<attvalue for="attr_3" value="HELIOS Kliniken Berlin"></attvalue>
<attvalue for="attr_11" value=""></attvalue>
</attvalues>
</node>
<node id="authorswithaffiliations1_1513ac4764fdc2935266fb78b6f0ea07" label="luquetti, a.o">
<attvalues>
<attvalue for="attr_type" value="Authors with affiliations 1"></attvalue>
<attvalue for="global_occurrences" value="2"></attvalue>
<attvalue for="attr_3" value="Universidade Federal de Goiás"></attvalue>
<attvalue for="attr_11" value="2"></attvalue>
</attvalues>
</node>
<node id="authorswithaffiliations1_59cc8adff177862bc038f4bc8c546b32" label="luquita, m.g">
<attvalues>
<attvalue for="attr_type" value="Authors with affiliations 1"></attvalue>
<attvalue for="global_occurrences" value="1"></attvalue>
<attvalue for="attr_3" value="Universidad Nacional de Rosario"></attvalue>
<attvalue for="attr_11" value=""></attvalue>
</attvalues>
</node>
<node id="authorswithaffiliations1_341e09bd708c51864a19c2123c768a9a" label="lüthje, k">
<attvalues>
<attvalue for="attr_type" value="Authors with affiliations 1"></attvalue>
<attvalue for="global_occurrences" value="1"></attvalue>
<attvalue for="attr_3" value="Bernhard Nocht Institute for Tropical Medicine"></attvalue>
<attvalue for="attr_11" value="1"></attvalue>
</attvalues>
</node>
<node id="authorswithaffiliations1_60470dbbd5404b7b4c6dc5490c3194a2" label="maccari, g">
<attvalues>
<attvalue for="attr_type" value="Authors with affiliations 1"></attvalue>
<attvalue for="global_occurrences" value="1"></attvalue>
<attvalue for="attr_3" value="University of Siena"></attvalue>
<attvalue for="attr_11" value="1"></attvalue>
</attvalues>
</node>
<node id="authorswithaffiliations1_fa16689260ac133792d77f32e579a044" label="madden, m">
<attvalues>
<attvalue for="attr_type" value="Authors with affiliations 1"></attvalue>
<attvalue for="global_occurrences" value="1"></attvalue>
<attvalue for="attr_3" value="University of Minnesota Duluth Medical School"></attvalue>
<attvalue for="attr_11" value="1"></attvalue>
</attvalues>
</node>
<node id="authorswithaffiliations1_0311d437f1493be80ce3c0e9f44bdba7" label="magez, s">
<attvalues>
<attvalue for="attr_type" value="Authors with affiliations 1"></attvalue>
<attvalue for="global_occurrences" value="1"></attvalue>
<attvalue for="attr_3" value="Free University Brussels"></attvalue>
<attvalue for="attr_11" value="1"></attvalue>
</attvalues>
</node>
<node id="authorswithaffiliations1_0facbc0468f833a30e3451a991a009a4" label="mahler, e">
<attvalues>
<attvalue for="attr_type" value="Authors with affiliations 1"></attvalue>
<attvalue for="global_occurrences" value="1"></attvalue>
<attvalue for="attr_3" value="University of Buenos Aires"></attvalue>
<attvalue for="attr_11" value="1"></attvalue>
</attvalues>
</node>
<node id="authorswithaffiliations1_80f20a43ba405ec00749f731daa8fc6d" label="mahler, m">
<attvalues>
<attvalue for="attr_type" value="Authors with affiliations 1"></attvalue>
<attvalue for="global_occurrences" value="1"></attvalue>
<attvalue for="attr_3" value="Dr. Fooke Laboratorien GmbH"></attvalue>
<attvalue for="attr_11" value="1"></attvalue>
</attvalues>
</node>
<node id="authorswithaffiliations1_287577320b03c2532d956188d18a1b3b" label="maidana, c">
<attvalues>
<attvalue for="attr_type" value="Authors with affiliations 1"></attvalue>
<attvalue for="global_occurrences" value="1"></attvalue>
<attvalue for="attr_3" value="Institute National de Parasitología ANLIS"></attvalue>
<attvalue for="attr_11" value="1"></attvalue>
</attvalues>
</node>
<node id="authorswithaffiliations1_7ef42ceef3e681da1fe60b52a2d56b6b" label="maksimenka, k">
<attvalues>
<attvalue for="attr_type" value="Authors with affiliations 1"></attvalue>
<attvalue for="global_occurrences" value="1"></attvalue>
<attvalue for="attr_3" value="Julius Maximilians University of Wuerzburg"></attvalue>
<attvalue for="attr_11" value="1"></attvalue>
</attvalues>
</node>
<node id="authorswithaffiliations1_a2a66cc9f4b0926261dc7b996925fafa" label="malchiodi, e.l">
<attvalues>
<attvalue for="attr_type" value="Authors with affiliations 1"></attvalue>
<attvalue for="global_occurrences" value="3"></attvalue>
<attvalue for="attr_3" value="University of Buenos Aires"></attvalue>
<attvalue for="attr_11" value="3"></attvalue>
</attvalues>
</node>
<node id="authorswithaffiliations1_062f254b0924ea019fb2be924462480f" label="maldonado, r.a">
<attvalues>
<attvalue for="attr_type" value="Authors with affiliations 1"></attvalue>
<attvalue for="global_occurrences" value="1"></attvalue>
<attvalue for="attr_3" value="University of Texas El Paso"></attvalue>
<attvalue for="attr_11" value="1"></attvalue>
</attvalues>
</node>
<node id="authorswithaffiliations1_413a49a6e4dca4a0b6e134650aa19529" label="mandel, p">
<attvalues>
<attvalue for="attr_type" value="Authors with affiliations 1"></attvalue>
<attvalue for="global_occurrences" value="1"></attvalue>
<attvalue for="attr_3" value="University of Bremen"></attvalue>
<attvalue for="attr_11" value="1"></attvalue>
</attvalues>
</node>
<node id="authorswithaffiliations1_0e3efdb92f1179851cb5aff5ee6215a8" label="manegold, c">
<attvalues>
<attvalue for="attr_type" value="Authors with affiliations 1"></attvalue>
<attvalue for="global_occurrences" value="1"></attvalue>
<attvalue for="attr_3" value="Bernhard Nocht Institute for Tropical Medicine"></attvalue>
<attvalue for="attr_11" value="1"></attvalue>
</attvalues>
</node>
<node id="authorswithaffiliations1_c9b0f17740c0d690bcc861761230a0f1" label="marchini, f.k">
<attvalues>
<attvalue for="attr_type" value="Authors with affiliations 1"></attvalue>
<attvalue for="global_occurrences" value="1"></attvalue>
<attvalue for="attr_3" value="Fiocruz Instituto Carlos Chagas"></attvalue>
<attvalue for="attr_11" value="1"></attvalue>
</attvalues>
</node>
<node id="authorswithaffiliations1_f54c2a3980d58f8cea18da478ffb0d2e" label="marcus, k">
<attvalues>
<attvalue for="attr_type" value="Authors with affiliations 1"></attvalue>
<attvalue for="global_occurrences" value="1"></attvalue>
<attvalue for="attr_3" value="Ruhr University Bochum"></attvalue>
<attvalue for="attr_11" value="1"></attvalue>
</attvalues>
</node>
<node id="authorswithaffiliations1_646e032a9376ae111cecd32b2b642ef8" label="marnett, l.j">
<attvalues>
<attvalue for="attr_type" value="Authors with affiliations 1"></attvalue>
<attvalue for="global_occurrences" value="1"></attvalue>
<attvalue for="attr_3" value="Vanderbilt University"></attvalue>
<attvalue for="attr_11" value="1"></attvalue>
</attvalues>
</node>
<node id="authorswithaffiliations1_47278809a0f9b888a20f205fb4877596" label="marquardt, l">
<attvalues>
<attvalue for="attr_type" value="Authors with affiliations 1"></attvalue>
<attvalue for="global_occurrences" value="1"></attvalue>
<attvalue for="attr_3" value="Klinikum der Stadt Ludwigshafen"></attvalue>
<attvalue for="attr_11" value="1"></attvalue>
</attvalues>
</node>
<node id="authorswithaffiliations1_36f12d6ff63791a2cf0de6ef1fbb0292" label="martensen, i">
<attvalues>
<attvalue for="attr_type" value="Authors with affiliations 1"></attvalue>
<attvalue for="global_occurrences" value="1"></attvalue>
<attvalue for="attr_3" value="Christian-Albrechts-University of Kiel"></attvalue>
<attvalue for="attr_11" value="1"></attvalue>
</attvalues>
</node>
<node id="authorswithaffiliations1_74467566b81ebd7dc8122c73b2f93656" label="martin, s.k">
<attvalues>
<attvalue for="attr_type" value="Authors with affiliations 1"></attvalue>
<attvalue for="global_occurrences" value="1"></attvalue>
<attvalue for="attr_3" value="United States Army Medical Research Unit"></attvalue>
<attvalue for="attr_11" value="1"></attvalue>
</attvalues>
</node>
<node id="authorswithaffiliations1_230e1206c68b4c7cb2d79c602804f76b" label="martinez, l.e">
<attvalues>
<attvalue for="attr_type" value="Authors with affiliations 1"></attvalue>
<attvalue for="global_occurrences" value="1"></attvalue>
<attvalue for="attr_3" value="University of Texas El Paso"></attvalue>
<attvalue for="attr_11" value="1"></attvalue>
</attvalues>
</node>
<node id="authorswithaffiliations1_039f515f766bacdf5dbe36f221071907" label="martins-melo, f.r">
<attvalues>
<attvalue for="attr_type" value="Authors with affiliations 1"></attvalue>
<attvalue for="global_occurrences" value="1"></attvalue>
<attvalue for="attr_3" value="Federal University of Ceará"></attvalue>
<attvalue for="attr_11" value="1"></attvalue>
</attvalues>
</node>
<node id="authorswithaffiliations1_0ff191c55ef9805d8a46fe7d077f7077" label="maruyama, t">
<attvalues>
<attvalue for="attr_type" value="Authors with affiliations 1"></attvalue>
<attvalue for="global_occurrences" value="1"></attvalue>
<attvalue for="attr_3" value="Osaka Bioscience Institute"></attvalue>
<attvalue for="attr_11" value="1"></attvalue>
</attvalues>
</node>
<node id="authorswithaffiliations1_15348f76ac70787942c6e5d3783fd13f" label="mathieson, t">
<attvalues>
<attvalue for="attr_type" value="Authors with affiliations 1"></attvalue>
<attvalue for="global_occurrences" value="1"></attvalue>
<attvalue for="attr_3" value="Cellzome AG"></attvalue>
<attvalue for="attr_11" value="1"></attvalue>
</attvalues>
</node>
<node id="authorswithaffiliations1_19df45b43d44822756677d4c87e56222" label="maya, j.d">
<attvalues>
<attvalue for="attr_type" value="Authors with affiliations 1"></attvalue>
<attvalue for="global_occurrences" value="1"></attvalue>
<attvalue for="attr_3" value="Universidad de Chile"></attvalue>
<attvalue for="attr_11" value="1"></attvalue>
</attvalues>
</node>
<node id="authorswithaffiliations1_e16b7f60b5ff28a0658a68222baabe8f" label="mayer, j.p">
<attvalues>
<attvalue for="attr_type" value="Authors with affiliations 1"></attvalue>
<attvalue for="global_occurrences" value="1"></attvalue>
<attvalue for="attr_3" value="Charité University Medicine Berlin"></attvalue>
<attvalue for="attr_11" value=""></attvalue>
</attvalues>
</node>
<node id="authorswithaffiliations1_ea41c5d11bbb5bb0b33dd128f3998abd" label="mbago, f">
<attvalues>
<attvalue for="attr_type" value="Authors with affiliations 1"></attvalue>
<attvalue for="global_occurrences" value="2"></attvalue>
<attvalue for="attr_3" value="University of Dar es Salaam"></attvalue>
<attvalue for="attr_11" value="2"></attvalue>
</attvalues>
</node>
<node id="authorswithaffiliations1_900d194757b595aa4706def8168ff7e0" label="mecklenburg, i">
<attvalues>
<attvalue for="attr_type" value="Authors with affiliations 1"></attvalue>
<attvalue for="global_occurrences" value="1"></attvalue>
<attvalue for="attr_3" value="Ludwig Maximilians University of Munich"></attvalue>
<attvalue for="attr_11" value="1"></attvalue>
</attvalues>
</node>
<node id="authorswithaffiliations1_a4bc7b93f417f2db66aeca843bfa17ea" label="medrano-mercado, n">
<attvalues>
<attvalue for="attr_type" value="Authors with affiliations 1"></attvalue>
<attvalue for="global_occurrences" value="3"></attvalue>
<attvalue for="attr_3" value="Universidad Mayor de San Simón"></attvalue>
<attvalue for="attr_11" value="3"></attvalue>
</attvalues>
</node>
<node id="authorswithaffiliations1_386ce29eb932f97b632b13d5438f9322" label="meiering, s">
<attvalues>
<attvalue for="attr_type" value="Authors with affiliations 1"></attvalue>
<attvalue for="global_occurrences" value="1"></attvalue>
<attvalue for="attr_3" value="Ruprecht Karls University Heidelberg"></attvalue>
<attvalue for="attr_11" value="1"></attvalue>
</attvalues>
</node>
<node id="authorswithaffiliations1_725ea9acf4aef6a44f54c19e9e905e65" label="meinel, l">
<attvalues>
<attvalue for="attr_type" value="Authors with affiliations 1"></attvalue>
<attvalue for="global_occurrences" value="1"></attvalue>
<attvalue for="attr_3" value="Julius Maximilians University of Wuerzburg"></attvalue>
<attvalue for="attr_11" value="1"></attvalue>
</attvalues>
</node>
<node id="authorswithaffiliations1_c05b010fcf644f74f52ddc3dbb204c1f" label="meinke, s">
<attvalues>
<attvalue for="attr_type" value="Authors with affiliations 1"></attvalue>
<attvalue for="global_occurrences" value="1"></attvalue>
<attvalue for="attr_3" value="University of Hamburg"></attvalue>
<attvalue for="attr_11" value="1"></attvalue>
</attvalues>
</node>
<node id="authorswithaffiliations1_0410438d4534e067f5f9839bb3cd0724" label="melchers, j">
<attvalues>
<attvalue for="attr_type" value="Authors with affiliations 1"></attvalue>
<attvalue for="global_occurrences" value="1"></attvalue>
<attvalue for="attr_3" value="Ruprecht Karls University Heidelberg"></attvalue>
<attvalue for="attr_11" value="1"></attvalue>
</attvalues>
</node>
<node id="authorswithaffiliations1_46440088378e4cf7e3a6954b83bdb352" label="mello, c.b">
<attvalues>
<attvalue for="attr_type" value="Authors with affiliations 1"></attvalue>
<attvalue for="global_occurrences" value="1"></attvalue>
<attvalue for="attr_3" value="Universidade Federal Fluminense"></attvalue>
<attvalue for="attr_11" value=""></attvalue>
</attvalues>
</node>
<node id="authorswithaffiliations1_5a095bcc1a29da336e00dd782dae81de" label="mertens, p.r">
<attvalues>
<attvalue for="attr_type" value="Authors with affiliations 1"></attvalue>
<attvalue for="global_occurrences" value="1"></attvalue>
<attvalue for="attr_3" value="Otto-von-Guericke-University Magdeburg"></attvalue>
<attvalue for="attr_11" value="1"></attvalue>
</attvalues>
</node>
<node id="authorswithaffiliations1_24db44de72d0465171709db956984654" label="meshnick, s.r">
<attvalues>
<attvalue for="attr_type" value="Authors with affiliations 1"></attvalue>
<attvalue for="global_occurrences" value="1"></attvalue>
<attvalue for="attr_3" value="University of North Carolina"></attvalue>
<attvalue for="attr_11" value="1"></attvalue>
</attvalues>
</node>
<node id="authorswithaffiliations1_1ec892cc31f4a7f7673e897f4bf02f3e" label="messer, k">
<attvalues>
<attvalue for="attr_type" value="Authors with affiliations 1"></attvalue>
<attvalue for="global_occurrences" value="1"></attvalue>
<attvalue for="attr_3" value="Julius Maximilians University of Wuerzburg"></attvalue>
<attvalue for="attr_11" value="1"></attvalue>
</attvalues>
</node>
<node id="authorswithaffiliations1_5bf436bb2caae9824c11b6ff09187459" label="meyer, b.s">
<attvalues>
<attvalue for="attr_type" value="Authors with affiliations 1"></attvalue>
<attvalue for="global_occurrences" value="1"></attvalue>
<attvalue for="attr_3" value="Max Delbrueck Center for Molecular Medicine"></attvalue>
<attvalue for="attr_11" value="1"></attvalue>
</attvalues>
</node>
<node id="authorswithaffiliations1_a6c36166ee099dc81e8facc8f81adcf9" label="meyer, h.e">
<attvalues>
<attvalue for="attr_type" value="Authors with affiliations 1"></attvalue>
<attvalue for="global_occurrences" value="1"></attvalue>
<attvalue for="attr_3" value="Ruhr University Bochum"></attvalue>
<attvalue for="attr_11" value="1"></attvalue>
</attvalues>
</node>
<node id="authorswithaffiliations1_38b5a6c20f3dcee2be062d1d6789b2c3" label="michel, m">
<attvalues>
<attvalue for="attr_type" value="Authors with affiliations 1"></attvalue>
<attvalue for="global_occurrences" value="1"></attvalue>
<attvalue for="attr_3" value="Julius Maximilians University of Wuerzburg"></attvalue>
<attvalue for="attr_11" value="1"></attvalue>
</attvalues>
</node>
<node id="authorswithaffiliations1_aaf59ea48d0d526f9719813f811137b2" label="mies, j">
<attvalues>
<attvalue for="attr_type" value="Authors with affiliations 1"></attvalue>
<attvalue for="global_occurrences" value="1"></attvalue>
<attvalue for="attr_3" value="4SC AG"></attvalue>
<attvalue for="attr_11" value="1"></attvalue>
</attvalues>
</node>
<node id="authorswithaffiliations1_71250064ebbdc61d17040fe671b68f7d" label="mijatovic, t">
<attvalues>
<attvalue for="attr_type" value="Authors with affiliations 1"></attvalue>
<attvalue for="global_occurrences" value="1"></attvalue>
<attvalue for="attr_3" value="Free University Brussels"></attvalue>
<attvalue for="attr_11" value="1"></attvalue>
</attvalues>
</node>
<node id="authorswithaffiliations1_97b83fffa9259a9d1d3438f54c7a2eeb" label="miranda-saavedra, d">
<attvalues>
<attvalue for="attr_type" value="Authors with affiliations 1"></attvalue>
<attvalue for="global_occurrences" value="1"></attvalue>
<attvalue for="attr_3" value="Osaka University"></attvalue>
<attvalue for="attr_11" value="1"></attvalue>
</attvalues>
</node>
<node id="authorswithaffiliations1_c1efe8fbb49d4a5eea158b692b0b3e88" label="mirkin, g.a">
<attvalues>
<attvalue for="attr_type" value="Authors with affiliations 1"></attvalue>
<attvalue for="global_occurrences" value="1"></attvalue>
<attvalue for="attr_3" value="University of Buenos Aires"></attvalue>
<attvalue for="attr_11" value="1"></attvalue>
</attvalues>
</node>
<node id="authorswithaffiliations1_34db14bb28ef01d055cec29139616932" label="mockenhaupt, f.p">
<attvalues>
<attvalue for="attr_type" value="Authors with affiliations 1"></attvalue>
<attvalue for="global_occurrences" value="1"></attvalue>
<attvalue for="attr_3" value="Charité University Medicine Berlin"></attvalue>
<attvalue for="attr_11" value="1"></attvalue>
</attvalues>
</node>
<node id="authorswithaffiliations1_da0a9fd008f96be78d0b6aa9fb046365" label="moll, h">
<attvalues>
<attvalue for="attr_type" value="Authors with affiliations 1"></attvalue>
<attvalue for="global_occurrences" value="1"></attvalue>
<attvalue for="attr_3" value="Julius Maximilians University of Wuerzburg"></attvalue>
<attvalue for="attr_11" value="1"></attvalue>
</attvalues>
</node>
<node id="authorswithaffiliations1_2fbbeee9f8147e210396679b10006a5c" label="monesi, n">
<attvalues>
<attvalue for="attr_type" value="Authors with affiliations 1"></attvalue>
<attvalue for="global_occurrences" value="1"></attvalue>
<attvalue for="attr_3" value="University of São Paulo"></attvalue>
<attvalue for="attr_11" value="1"></attvalue>
</attvalues>
</node>
<node id="authorswithaffiliations1_15697c1bca64485631d381a8dc1fe0d9" label="monteiro, a.c">
<attvalues>
<attvalue for="attr_type" value="Authors with affiliations 1"></attvalue>
<attvalue for="global_occurrences" value="1"></attvalue>
<attvalue for="attr_3" value="Federal University of Rio de Janeiro"></attvalue>
<attvalue for="attr_11" value="1"></attvalue>
</attvalues>
</node>
<node id="authorswithaffiliations1_a72d4b5c87cd1a2aaa292e9885e2eec3" label="moraca, f">
<attvalues>
<attvalue for="attr_type" value="Authors with affiliations 1"></attvalue>
<attvalue for="global_occurrences" value="1"></attvalue>
<attvalue for="attr_3" value="University of Siena"></attvalue>
<attvalue for="attr_11" value="1"></attvalue>
</attvalues>
</node>
<node id="authorswithaffiliations1_8d5efef58d35ee275a602b1d9d15712a" label="moragas, c">
<attvalues>
<attvalue for="attr_type" value="Authors with affiliations 1"></attvalue>
<attvalue for="global_occurrences" value="1"></attvalue>
<attvalue for="attr_3" value="Av. Chipana Pasaje 4"></attvalue>
<attvalue for="attr_11" value="1"></attvalue>
</attvalues>
</node>
<node id="authorswithaffiliations1_138de2bc2680649a2edd8d4b220b154e" label="moreira ventura, t">
<attvalues>
<attvalue for="attr_type" value="Authors with affiliations 1"></attvalue>
<attvalue for="global_occurrences" value="1"></attvalue>
<attvalue for="attr_3" value="Julia Kubitchek Hospital"></attvalue>
<attvalue for="attr_11" value="1"></attvalue>
</attvalues>
</node>
<node id="authorswithaffiliations1_010aa5797ab1cce568c9f9cf5e926d23" label="moreira, m. da c">
<attvalues>
<attvalue for="attr_type" value="Authors with affiliations 1"></attvalue>
<attvalue for="global_occurrences" value="1"></attvalue>
<attvalue for="attr_3" value="Federal University of Minas Gerais"></attvalue>
<attvalue for="attr_11" value="1"></attvalue>
</attvalues>
</node>
<node id="authorswithaffiliations1_eeaf1605e825fa1768b9805a39eec918" label="moreira, m.d.c.v">
<attvalues>
<attvalue for="attr_type" value="Authors with affiliations 1"></attvalue>
<attvalue for="global_occurrences" value="7"></attvalue>
<attvalue for="attr_3" value="Federal University of Minas Gerais"></attvalue>
<attvalue for="attr_11" value="4"></attvalue>
</attvalues>
</node>
<node id="authorswithaffiliations1_98134cc6d7b8f67ec68464e0829e71b3" label="morello, a">
<attvalues>
<attvalue for="attr_type" value="Authors with affiliations 1"></attvalue>
<attvalue for="global_occurrences" value="1"></attvalue>
<attvalue for="attr_3" value="Universidad de Chile"></attvalue>
<attvalue for="attr_11" value="1"></attvalue>
</attvalues>
</node>
<node id="authorswithaffiliations1_6f7c2c2cd91b37b43309e9ea13379e39" label="moritz, a">
<attvalues>
<attvalue for="attr_type" value="Authors with affiliations 1"></attvalue>
<attvalue for="global_occurrences" value="1"></attvalue>
<attvalue for="attr_3" value="Justus Liebig University Giessen"></attvalue>
<attvalue for="attr_11" value=""></attvalue>
</attvalues>
</node>
<node id="authorswithaffiliations1_7708955eb7b3475d7c8f492e4c6ddb86" label="morrot, a">
<attvalues>
<attvalue for="attr_type" value="Authors with affiliations 1"></attvalue>
<attvalue for="global_occurrences" value="1"></attvalue>
<attvalue for="attr_3" value="Johns Hopkins University"></attvalue>
<attvalue for="attr_11" value="1"></attvalue>
</attvalues>
</node>
<node id="authorswithaffiliations1_56093fe26defca3dcdbc222d630f4ab7" label="morty, r.e">
<attvalues>
<attvalue for="attr_type" value="Authors with affiliations 1"></attvalue>
<attvalue for="global_occurrences" value="3"></attvalue>
<attvalue for="attr_3" value="Justus Liebig University Giessen | Yale University School of Medicine"></attvalue>
<attvalue for="attr_11" value="3"></attvalue>
</attvalues>
</node>
<node id="authorswithaffiliations1_d9f9c75a637dd7b744547c6e138680dd" label="morwinski, r">
<attvalues>
<attvalue for="attr_type" value="Authors with affiliations 1"></attvalue>
<attvalue for="global_occurrences" value="1"></attvalue>
<attvalue for="attr_3" value="Max Delbrueck Center for Molecular Medicine"></attvalue>
<attvalue for="attr_11" value="1"></attvalue>
</attvalues>
</node>
<node id="authorswithaffiliations1_075276075983b2bd77fd25f7fea6e5de" label="mossmann, h">
<attvalues>
<attvalue for="attr_type" value="Authors with affiliations 1"></attvalue>
<attvalue for="global_occurrences" value="1"></attvalue>
<attvalue for="attr_3" value="Max Planck Institute for Immunobiology"></attvalue>
<attvalue for="attr_11" value=""></attvalue>
</attvalues>
</node>
<node id="authorswithaffiliations1_508babc2176acea0ef8daab0d151ad48" label="mottino, a.d">
<attvalues>
<attvalue for="attr_type" value="Authors with affiliations 1"></attvalue>
<attvalue for="global_occurrences" value="1"></attvalue>
<attvalue for="attr_3" value="Universidad Nacional de Rosario"></attvalue>
<attvalue for="attr_11" value=""></attvalue>
</attvalues>
</node>
<node id="authorswithaffiliations1_c0dd4b67a7c6e767ca20b2347d841872" label="mudogo, v">
<attvalues>
<attvalue for="attr_type" value="Authors with affiliations 1"></attvalue>
<attvalue for="global_occurrences" value="1"></attvalue>
<attvalue for="attr_3" value="Kinshasa University"></attvalue>
<attvalue for="attr_11" value="1"></attvalue>
</attvalues>
</node>
<node id="authorswithaffiliations1_dfcb7dd7f64275ee2870e9a1d33c14b3" label="mumba, d">
<attvalues>
<attvalue for="attr_type" value="Authors with affiliations 1"></attvalue>
<attvalue for="global_occurrences" value="1"></attvalue>
<attvalue for="attr_3" value="Institut National de Recherche Biomédicale"></attvalue>
<attvalue for="attr_11" value="1"></attvalue>
</attvalues>
</node>
<node id="authorswithaffiliations1_a4ffb24d76eb40129164c084bfe99ea6" label="munday, c.j">
<attvalues>
<attvalue for="attr_type" value="Authors with affiliations 1"></attvalue>
<attvalue for="global_occurrences" value="1"></attvalue>
<attvalue for="attr_3" value="Osaka Bioscience Institute"></attvalue>
<attvalue for="attr_11" value="1"></attvalue>
</attvalues>
</node>
<node id="authorswithaffiliations1_5250aafbbe47b0eb2f58cdca6d4b60b6" label="muzzi, b">
<attvalues>
<attvalue for="attr_type" value="Authors with affiliations 1"></attvalue>
<attvalue for="global_occurrences" value="1"></attvalue>
<attvalue for="attr_3" value="Federal University of Minas Gerais"></attvalue>
<attvalue for="attr_11" value="1"></attvalue>
</attvalues>
</node>
<node id="authorswithaffiliations1_71d6519eb6a20062061cd2c94b2a9a18" label="muñoz saravia, s.g">
<attvalues>
<attvalue for="attr_type" value="Authors with affiliations 1"></attvalue>
<attvalue for="global_occurrences" value="2"></attvalue>
<attvalue for="attr_3" value="Charité University Medicine Berlin | Santa Bárbara Hospital Sucre"></attvalue>
<attvalue for="attr_11" value="2"></attvalue>
</attvalues>
</node>
<node id="authorswithaffiliations1_535beb10ad88328db648f608d0353c75" label="mätz-rensing, k">
<attvalues>
<attvalue for="attr_type" value="Authors with affiliations 1"></attvalue>
<attvalue for="global_occurrences" value="1"></attvalue>
<attvalue for="attr_3" value="German Primate Center"></attvalue>
<attvalue for="attr_11" value="1"></attvalue>
</attvalues>
</node>
<node id="authorswithaffiliations1_d35b4efd03485bcc3bce9b13c67632bb" label="müller-esterl, w">
<attvalues>
<attvalue for="attr_type" value="Authors with affiliations 1"></attvalue>
<attvalue for="global_occurrences" value="1"></attvalue>
<attvalue for="attr_3" value="Johann Wolfgang Goethe University Frankfurt"></attvalue>
<attvalue for="attr_11" value="1"></attvalue>
</attvalues>
</node>
<node id="authorswithaffiliations1_5cfb85777e91780736976d3775463d1d" label="müller-myhsok, b">
<attvalues>
<attvalue for="attr_type" value="Authors with affiliations 1"></attvalue>
<attvalue for="global_occurrences" value="2"></attvalue>
<attvalue for="attr_3" value="Bernhard Nocht Institute for Tropical Medicine | Max-Planck Institute of Psychiatry"></attvalue>
<attvalue for="attr_11" value="2"></attvalue>
</attvalues>
</node>
<node id="authorswithaffiliations1_3346ba34e851eaebb47bb8a75c80d3d7" label="münch, g">
<attvalues>
<attvalue for="attr_type" value="Authors with affiliations 1"></attvalue>
<attvalue for="global_occurrences" value="1"></attvalue>
<attvalue for="attr_3" value="Corimmun GmbH"></attvalue>
<attvalue for="attr_11" value="1"></attvalue>
</attvalues>
</node>
<node id="authorswithaffiliations1_2fd4c1e5d9d09f96b4f2fa8c5d6b1690" label="n'siesi, f.x">
<attvalues>
<attvalue for="attr_type" value="Authors with affiliations 1"></attvalue>
<attvalue for="global_occurrences" value="1"></attvalue>
<attvalue for="attr_3" value="CDI-Bwamanda"></attvalue>
<attvalue for="attr_11" value="1"></attvalue>
</attvalues>
</node>
<node id="authorswithaffiliations1_127e2779f40085b6cfed6946dad09c2f" label="naessens, j">
<attvalues>
<attvalue for="attr_type" value="Authors with affiliations 1"></attvalue>
<attvalue for="global_occurrences" value="1"></attvalue>
<attvalue for="attr_3" value="International Livestock Research Institute (ILRI)"></attvalue>
<attvalue for="attr_11" value="1"></attvalue>
</attvalues>
</node>
<node id="authorswithaffiliations1_9dbf8c47972fc2cc9a64abb5e4ecf92b" label="nappi, a">
<attvalues>
<attvalue for="attr_type" value="Authors with affiliations 1"></attvalue>
<attvalue for="global_occurrences" value="1"></attvalue>
<attvalue for="attr_3" value="Loyola University Chicago"></attvalue>
<attvalue for="attr_11" value="1"></attvalue>
</attvalues>
</node>
<node id="authorswithaffiliations1_803db515fe7440f32ad8b2dae0a8926b" label="ndangalasi, h">
<attvalues>
<attvalue for="attr_type" value="Authors with affiliations 1"></attvalue>
<attvalue for="global_occurrences" value="2"></attvalue>
<attvalue for="attr_3" value="University of Dar es Salaam"></attvalue>
<attvalue for="attr_11" value="2"></attvalue>
</attvalues>
</node>
<node id="authorswithaffiliations1_65e305e5ba0ea9ce556f681af542322a" label="nepomnaschy, i">
<attvalues>
<attvalue for="attr_type" value="Authors with affiliations 1"></attvalue>
<attvalue for="global_occurrences" value="1"></attvalue>
<attvalue for="attr_3" value="Academia Nacional de Medicina"></attvalue>
<attvalue for="attr_11" value="1"></attvalue>
</attvalues>
</node>
<node id="authorswithaffiliations1_b424eae83834b50974ac49312c1610b0" label="nerlich, a.g">
<attvalues>
<attvalue for="attr_type" value="Authors with affiliations 1"></attvalue>
<attvalue for="global_occurrences" value="1"></attvalue>
<attvalue for="attr_3" value="Academic Hospital Munich-Bogenhausen"></attvalue>
<attvalue for="attr_11" value="1"></attvalue>
</attvalues>
</node>
<node id="authorswithaffiliations1_ead2ea1fec07caf6bb44115c4a31e8c8" label="nes, w.d">
<attvalues>
<attvalue for="attr_type" value="Authors with affiliations 1"></attvalue>
<attvalue for="global_occurrences" value="1"></attvalue>
<attvalue for="attr_3" value="Texas Tech. University"></attvalue>
<attvalue for="attr_11" value="1"></attvalue>
</attvalues>
</node>
<node id="authorswithaffiliations1_1e3e314f8b34d6810eac089e073577f9" label="neto, s.g">
<attvalues>
<attvalue for="attr_type" value="Authors with affiliations 1"></attvalue>
<attvalue for="global_occurrences" value="3"></attvalue>
<attvalue for="attr_3" value="Universidade Federal de Goiás"></attvalue>
<attvalue for="attr_11" value="2"></attvalue>
</attvalues>
</node>
<node id="authorswithaffiliations1_25a1affc1e2eb8c605976246d5f6d9ca" label="neuhuber, w">
<attvalues>
<attvalue for="attr_type" value="Authors with affiliations 1"></attvalue>
<attvalue for="global_occurrences" value="3"></attvalue>
<attvalue for="attr_3" value="Friedrich-Alexander-University Erlangen-Nuremberg"></attvalue>
<attvalue for="attr_11" value="1"></attvalue>
</attvalues>
</node>
<node id="authorswithaffiliations1_cb99b9fe4bb5ffccb9c6999327c5ce46" label="neupert, s">
<attvalues>
<attvalue for="attr_type" value="Authors with affiliations 1"></attvalue>
<attvalue for="global_occurrences" value="1"></attvalue>
<attvalue for="attr_3" value="Friedrich Schiller University Jena"></attvalue>
<attvalue for="attr_11" value="1"></attvalue>
</attvalues>
</node>
<node id="authorswithaffiliations1_cf9660df95b52bf76639446ce472ee57" label="ngoc, l.h">
<attvalues>
<attvalue for="attr_type" value="Authors with affiliations 1"></attvalue>
<attvalue for="global_occurrences" value="1"></attvalue>
<attvalue for="attr_3" value="Vietnam Institute for Industrial Chemistry"></attvalue>
<attvalue for="attr_11" value="1"></attvalue>
</attvalues>
</node>
<node id="authorswithaffiliations1_93633dd88bfe9b58680c157667b17db1" label="nicora, a">
<attvalues>
<attvalue for="attr_type" value="Authors with affiliations 1"></attvalue>
<attvalue for="global_occurrences" value="1"></attvalue>
<attvalue for="attr_3" value="International Integral Clinical Trial Labs"></attvalue>
<attvalue for="attr_11" value="1"></attvalue>
</attvalues>
</node>
<node id="authorswithaffiliations1_636980c72e1d9b4cedcf7554258af10c" label="niedermeier, s">
<attvalues>
<attvalue for="attr_type" value="Authors with affiliations 1"></attvalue>
<attvalue for="global_occurrences" value="1"></attvalue>
<attvalue for="attr_3" value="Julius Maximilians University of Wuerzburg"></attvalue>
<attvalue for="attr_11" value="1"></attvalue>
</attvalues>
</node>
<node id="authorswithaffiliations1_7bfa7386cfa64f9712239fd134cc42ec" label="niehues, m">
<attvalues>
<attvalue for="attr_type" value="Authors with affiliations 1"></attvalue>
<attvalue for="global_occurrences" value="2"></attvalue>
<attvalue for="attr_3" value="University of São Paulo"></attvalue>
<attvalue for="attr_11" value="2"></attvalue>
</attvalues>
</node>
<node id="authorswithaffiliations1_6c9db7b1c239a2acae5c4590a539c05b" label="nissen, e">
<attvalues>
<attvalue for="attr_type" value="Authors with affiliations 1"></attvalue>
<attvalue for="global_occurrences" value="1"></attvalue>
<attvalue for="attr_3" value="Max Delbrueck Center for Molecular Medicine"></attvalue>
<attvalue for="attr_11" value="1"></attvalue>
</attvalues>
</node>
<node id="authorswithaffiliations1_79ecef8c83b9b0faccb5eb29043c4200" label="nour, a.m.m">
<attvalues>
<attvalue for="attr_type" value="Authors with affiliations 1"></attvalue>
<attvalue for="global_occurrences" value="2"></attvalue>
<attvalue for="attr_3" value="University of Muenster"></attvalue>
<attvalue for="attr_11" value="2"></attvalue>
</attvalues>
</node>
<node id="authorswithaffiliations1_640001f13514153a7fc10bcb273397ea" label="noyes, h.a">
<attvalues>
<attvalue for="attr_type" value="Authors with affiliations 1"></attvalue>
<attvalue for="global_occurrences" value="1"></attvalue>
<attvalue for="attr_3" value="University of Liverpool"></attvalue>
<attvalue for="attr_11" value="1"></attvalue>
</attvalues>
</node>
<node id="authorswithaffiliations1_7fa9cc2f2f0d2b273eaa267138d4f693" label="nozaki, t">
<attvalues>
<attvalue for="attr_type" value="Authors with affiliations 1"></attvalue>
<attvalue for="global_occurrences" value="1"></attvalue>
<attvalue for="attr_3" value="National Institute of Infectious Diseases"></attvalue>
<attvalue for="attr_11" value="1"></attvalue>
</attvalues>
</node>
<node id="authorswithaffiliations1_bdb0912c5024af3343edfb3aa31184ec" label="nussbaum, k">
<attvalues>
<attvalue for="attr_type" value="Authors with affiliations 1"></attvalue>
<attvalue for="global_occurrences" value="1"></attvalue>
<attvalue for="attr_3" value="Ruprecht Karls University Heidelberg"></attvalue>
<attvalue for="attr_11" value="1"></attvalue>
</attvalues>
</node>
<node id="authorswithaffiliations1_41a4c440b9b57c58fafbfe493964eaa9" label="nyambega, b">
<attvalues>
<attvalue for="attr_type" value="Authors with affiliations 1"></attvalue>
<attvalue for="global_occurrences" value="1"></attvalue>
<attvalue for="attr_3" value="Instituto de Investigaciones en Ingeniería Genética y Biología Molecular"></attvalue>
<attvalue for="attr_11" value=""></attvalue>
</attvalues>
</node>
<node id="authorswithaffiliations1_e675a589dd3aaf34daf66acebee253aa" label="nürnberg, p">
<attvalues>
<attvalue for="attr_type" value="Authors with affiliations 1"></attvalue>
<attvalue for="global_occurrences" value="2"></attvalue>
<attvalue for="attr_3" value="Max Delbrueck Center for Molecular Medicine | University of Cologne"></attvalue>
<attvalue for="attr_11" value="2"></attvalue>
</attvalues>
</node>
<node id="authorswithaffiliations1_26ea18761662a3e6dc57557157824137" label="ogugo, m">
<attvalues>
<attvalue for="attr_type" value="Authors with affiliations 1"></attvalue>
<attvalue for="global_occurrences" value="1"></attvalue>
<attvalue for="attr_3" value="International Livestock Research Institute (ILRI)"></attvalue>
<attvalue for="attr_11" value="1"></attvalue>
</attvalues>
</node>
<node id="authorswithaffiliations1_7bf2b4f4f709e062f2eacec5f15ae0b6" label="ogungbe, i.v">
<attvalues>
<attvalue for="attr_type" value="Authors with affiliations 1"></attvalue>
<attvalue for="global_occurrences" value="2"></attvalue>
<attvalue for="attr_3" value="University of Alabama in Huntsville"></attvalue>
<attvalue for="attr_11" value="2"></attvalue>
</attvalues>
</node>
<node id="authorswithaffiliations1_425c46316fd70b342bc27e7e0734a7c7" label="ohkubo, k">
<attvalues>
<attvalue for="attr_type" value="Authors with affiliations 1"></attvalue>
<attvalue for="global_occurrences" value="1"></attvalue>
<attvalue for="attr_3" value="Osaka University"></attvalue>
<attvalue for="attr_11" value="1"></attvalue>
</attvalues>
</node>
<node id="authorswithaffiliations1_8d0498437f3809483f84a5654cdab958" label="okano, l.t">
<attvalues>
<attvalue for="attr_type" value="Authors with affiliations 1"></attvalue>
<attvalue for="global_occurrences" value="1"></attvalue>
<attvalue for="attr_3" value="University of São Paulo"></attvalue>
<attvalue for="attr_11" value="1"></attvalue>
</attvalues>
</node>
<node id="authorswithaffiliations1_5bfc52373127bc87dfe20dc80041fb68" label="okhuysen, p.c">
<attvalues>
<attvalue for="attr_type" value="Authors with affiliations 1"></attvalue>
<attvalue for="global_occurrences" value="1"></attvalue>
<attvalue for="attr_3" value="University of Texas"></attvalue>
<attvalue for="attr_11" value="1"></attvalue>
</attvalues>
</node>
<node id="authorswithaffiliations1_abb43158406d4b2770833f5969af572d" label="olea-azar, c">
<attvalues>
<attvalue for="attr_type" value="Authors with affiliations 1"></attvalue>
<attvalue for="global_occurrences" value="1"></attvalue>
<attvalue for="attr_3" value="Universidad de Chile"></attvalue>
<attvalue for="attr_11" value="1"></attvalue>
</attvalues>
</node>
<node id="authorswithaffiliations1_2012f3e7f57c806d535e30030fa5ea12" label="oliveira, f">
<attvalues>
<attvalue for="attr_type" value="Authors with affiliations 1"></attvalue>
<attvalue for="global_occurrences" value="1"></attvalue>
<attvalue for="attr_3" value="Mandacaru Foundation Fortaleza"></attvalue>
<attvalue for="attr_11" value="1"></attvalue>
</attvalues>
</node>
<node id="authorswithaffiliations1_a924172674cbf2072d1a0fe428843c78" label="oliveira, p.l">
<attvalues>
<attvalue for="attr_type" value="Authors with affiliations 1"></attvalue>
<attvalue for="global_occurrences" value="1"></attvalue>
<attvalue for="attr_3" value="Federal University of Rio de Janeiro"></attvalue>
<attvalue for="attr_11" value="1"></attvalue>
</attvalues>
</node>
<node id="authorswithaffiliations1_cdad2cf768ad953e6390f52e0e56b2d1" label="oliveira, v">
<attvalues>
<attvalue for="attr_type" value="Authors with affiliations 1"></attvalue>
<attvalue for="global_occurrences" value="2"></attvalue>
<attvalue for="attr_3" value="Federal University of São Paulo"></attvalue>
<attvalue for="attr_11" value="2"></attvalue>
</attvalues>
</node>
<node id="authorswithaffiliations1_7d25f6a7da5d44855149c5b0d437d2f4" label="ons, s">
<attvalues>
<attvalue for="attr_type" value="Authors with affiliations 1"></attvalue>
<attvalue for="global_occurrences" value="4"></attvalue>
<attvalue for="attr_3" value="Universidad Nacional de la Plata"></attvalue>
<attvalue for="attr_11" value="3"></attvalue>
</attvalues>
</node>
<node id="authorswithaffiliations1_6bc215a8325477aa5d22e9b0675fc1f5" label="opazo, l">
<attvalues>
<attvalue for="attr_type" value="Authors with affiliations 1"></attvalue>
<attvalue for="global_occurrences" value="1"></attvalue>
<attvalue for="attr_3" value="Universidad de Chile"></attvalue>
<attvalue for="attr_11" value="1"></attvalue>
</attvalues>
</node>
<node id="authorswithaffiliations1_09acf36e72966befd4338237ff1657d8" label="ortmann, r">
<attvalues>
<attvalue for="attr_type" value="Authors with affiliations 1"></attvalue>
<attvalue for="global_occurrences" value="1"></attvalue>
<attvalue for="attr_3" value="Ludwig Maximilians University of Munich"></attvalue>
<attvalue for="attr_11" value="1"></attvalue>
</attvalues>
</node>
<node id="authorswithaffiliations1_5a2043127debd982762818c84e693980" label="otero, l">
<attvalues>
<attvalue for="attr_type" value="Authors with affiliations 1"></attvalue>
<attvalue for="global_occurrences" value="1"></attvalue>
<attvalue for="attr_3" value="Universidad de la República"></attvalue>
<attvalue for="attr_11" value="1"></attvalue>
</attvalues>
</node>
<node id="authorswithaffiliations1_10b19610594038f6488eafb390c2c643" label="paez, j.a">
<attvalues>
<attvalue for="attr_type" value="Authors with affiliations 1"></attvalue>
<attvalue for="global_occurrences" value="1"></attvalue>
<attvalue for="attr_3" value="Instituto de Química Médica CSIC"></attvalue>
<attvalue for="attr_11" value="1"></attvalue>
</attvalues>
</node>
<node id="authorswithaffiliations1_fa7d761c7d70d2defaaceb4559035ae1" label="paez-pereda, m">
<attvalues>
<attvalue for="attr_type" value="Authors with affiliations 1"></attvalue>
<attvalue for="global_occurrences" value="2"></attvalue>
<attvalue for="attr_3" value="Max-Planck Institute of Psychiatry"></attvalue>
<attvalue for="attr_11" value="2"></attvalue>
</attvalues>
</node>
<node id="authorswithaffiliations1_1e5e5b993271cf656bce1819ff667160" label="palazzi, j">
<attvalues>
<attvalue for="attr_type" value="Authors with affiliations 1"></attvalue>
<attvalue for="global_occurrences" value="1"></attvalue>
<attvalue for="attr_3" value="International Integral Clinical Trial Labs"></attvalue>
<attvalue for="attr_11" value="1"></attvalue>
</attvalues>
</node>
<node id="authorswithaffiliations1_faba62144b66cd0f1061ed0c784a56aa" label="parola, p">
<attvalues>
<attvalue for="attr_type" value="Authors with affiliations 1"></attvalue>
<attvalue for="global_occurrences" value="2"></attvalue>
<attvalue for="attr_3" value="Ludwig Maximilians University of Munich | University Hospital Institute for Infectious and Tropical Diseases"></attvalue>
<attvalue for="attr_11" value="2"></attvalue>
</attvalues>
</node>
<node id="authorswithaffiliations1_f4ddcd703044a9d03ab41d6e102d9308" label="passerini, m.o">
<attvalues>
<attvalue for="attr_type" value="Authors with affiliations 1"></attvalue>
<attvalue for="global_occurrences" value="1"></attvalue>
<attvalue for="attr_3" value="CAECHIS Universidad Abierta Interamericana"></attvalue>
<attvalue for="attr_11" value=""></attvalue>
</attvalues>
</node>
<node id="authorswithaffiliations1_b9f0c0300b2bdab04ec4566063f662fe" label="pavoni, d.p">
<attvalues>
<attvalue for="attr_type" value="Authors with affiliations 1"></attvalue>
<attvalue for="global_occurrences" value="1"></attvalue>
<attvalue for="attr_3" value="Fiocruz Instituto Carlos Chagas"></attvalue>
<attvalue for="attr_11" value="1"></attvalue>
</attvalues>
</node>
<node id="authorswithaffiliations1_7c6afbcd9d6899b087d51409bcaaa1cb" label="pellé, r">
<attvalues>
<attvalue for="attr_type" value="Authors with affiliations 1"></attvalue>
<attvalue for="global_occurrences" value="1"></attvalue>
<attvalue for="attr_3" value="International Livestock Research Institute (ILRI)"></attvalue>
<attvalue for="attr_11" value="1"></attvalue>
</attvalues>
</node>
<node id="authorswithaffiliations1_6c1ccec6258bc0b22a9683d29c7ef087" label="pena, j.l.b">
<attvalues>
<attvalue for="attr_type" value="Authors with affiliations 1"></attvalue>
<attvalue for="global_occurrences" value="1"></attvalue>
<attvalue for="attr_3" value="Federal University of Minas Gerais"></attvalue>
<attvalue for="attr_11" value="1"></attvalue>
</attvalues>
</node>
<node id="authorswithaffiliations1_b1b4b61c4579025817ba930a0e5d61da" label="perdomo, v.g">
<attvalues>
<attvalue for="attr_type" value="Authors with affiliations 1"></attvalue>
<attvalue for="global_occurrences" value="1"></attvalue>
<attvalue for="attr_3" value="Universidad Nacional de Rosario"></attvalue>
<attvalue for="attr_11" value=""></attvalue>
</attvalues>
</node>
<node id="authorswithaffiliations1_8cbf2d777f09b1385e7d5570a9da7bd8" label="pereira, d.h">
<attvalues>
<attvalue for="attr_type" value="Authors with affiliations 1"></attvalue>
<attvalue for="global_occurrences" value="1"></attvalue>
<attvalue for="attr_3" value="Federal University of Lavras"></attvalue>
<attvalue for="attr_11" value="1"></attvalue>
</attvalues>
</node>
<node id="authorswithaffiliations1_8876bea027902868e45b592e939900c1" label="pesquero, j.b">
<attvalues>
<attvalue for="attr_type" value="Authors with affiliations 1"></attvalue>
<attvalue for="global_occurrences" value="1"></attvalue>
<attvalue for="attr_3" value="Federal University of São Paulo"></attvalue>
<attvalue for="attr_11" value="1"></attvalue>
</attvalues>
</node>
<node id="authorswithaffiliations1_20c5165b883d7001e1cb7f89d41fdb45" label="peters, e.-m">
<attvalues>
<attvalue for="attr_type" value="Authors with affiliations 1"></attvalue>
<attvalue for="global_occurrences" value="1"></attvalue>
<attvalue for="attr_3" value="Max Planck Inst. Solid State Res."></attvalue>
<attvalue for="attr_11" value="1"></attvalue>
</attvalues>
</node>
<node id="authorswithaffiliations1_1753f55f36ff40f0987e73889b3ee38e" label="peters, k">
<attvalues>
<attvalue for="attr_type" value="Authors with affiliations 1"></attvalue>
<attvalue for="global_occurrences" value="1"></attvalue>
<attvalue for="attr_3" value="Max Planck Inst. Solid State Res."></attvalue>
<attvalue for="attr_11" value="1"></attvalue>
</attvalues>
</node>
<node id="authorswithaffiliations1_be3ae621839270d6e088551d5789810d" label="pfeifer, r.-m">
<attvalues>
<attvalue for="attr_type" value="Authors with affiliations 1"></attvalue>
<attvalue for="global_occurrences" value="1"></attvalue>
<attvalue for="attr_3" value="Julius Maximilians University of Wuerzburg"></attvalue>
<attvalue for="attr_11" value="1"></attvalue>
</attvalues>
</node>
<node id="authorswithaffiliations1_90f592e84114b7b1401953ce118a2b9f" label="piazzon, i">
<attvalues>
<attvalue for="attr_type" value="Authors with affiliations 1"></attvalue>
<attvalue for="global_occurrences" value="1"></attvalue>
<attvalue for="attr_3" value="Academia Nacional de Medicina"></attvalue>
<attvalue for="attr_11" value="1"></attvalue>
</attvalues>
</node>
<node id="authorswithaffiliations1_fa8bb9ebf7433a078f653939f4cb67a1" label="pinto, a">
<attvalues>
<attvalue for="attr_type" value="Authors with affiliations 1"></attvalue>
<attvalue for="global_occurrences" value="1"></attvalue>
<attvalue for="attr_3" value="Federal University of Minas Gerais"></attvalue>
<attvalue for="attr_11" value="1"></attvalue>
</attvalues>
</node>
<node id="authorswithaffiliations1_43e20ad292726cc4a46fa9362e18197f" label="pinto, c.m">
<attvalues>
<attvalue for="attr_type" value="Authors with affiliations 1"></attvalue>
<attvalue for="global_occurrences" value="1"></attvalue>
<attvalue for="attr_3" value="American Museum of Natural History"></attvalue>
<attvalue for="attr_11" value="1"></attvalue>
</attvalues>
</node>
<node id="authorswithaffiliations1_130da6575ab2188a071b58a3b6e0421d" label="piorkowski, c.">
<attvalues>
<attvalue for="attr_type" value="Authors with affiliations 1"></attvalue>
<attvalue for="global_occurrences" value="1"></attvalue>
<attvalue for="attr_3" value="Leipzig University"></attvalue>
<attvalue for="attr_11" value="1"></attvalue>
</attvalues>
</node>
<node id="authorswithaffiliations1_dd15f266938bacff4a81242e489f92e0" label="pires, d.l">
<attvalues>
<attvalue for="attr_type" value="Authors with affiliations 1"></attvalue>
<attvalue for="global_occurrences" value="1"></attvalue>
<attvalue for="attr_3" value="University of Brasília"></attvalue>
<attvalue for="attr_11" value="1"></attvalue>
</attvalues>
</node>
<node id="authorswithaffiliations1_e288da4997bf37752f2bb832f124cb4c" label="piro, o.e">
<attvalues>
<attvalue for="attr_type" value="Authors with affiliations 1"></attvalue>
<attvalue for="global_occurrences" value="1"></attvalue>
<attvalue for="attr_3" value="Universidad Nacional de la Plata"></attvalue>
<attvalue for="attr_11" value="1"></attvalue>
</attvalues>
</node>
<node id="authorswithaffiliations1_1c43fcbecb16b47c7ad4df8e53554ff0" label="podlowski, s">
<attvalues>
<attvalue for="attr_type" value="Authors with affiliations 1"></attvalue>
<attvalue for="global_occurrences" value="1"></attvalue>
<attvalue for="attr_3" value="Max Delbrueck Center for Molecular Medicine"></attvalue>
<attvalue for="attr_11" value="1"></attvalue>
</attvalues>
</node>
<node id="authorswithaffiliations1_f7d2794574ba9134ec108bbd296f0c09" label="pohlit, a.m">
<attvalues>
<attvalue for="attr_type" value="Authors with affiliations 1"></attvalue>
<attvalue for="global_occurrences" value="2"></attvalue>
<attvalue for="attr_3" value="Instituto Nacional de Pesquisa da Amazonia"></attvalue>
<attvalue for="attr_11" value="2"></attvalue>
</attvalues>
</node>
<node id="authorswithaffiliations1_15d3f11b83a9e4d8aefee36ab40ff151" label="pomar, r.r">
<attvalues>
<attvalue for="attr_type" value="Authors with affiliations 1"></attvalue>
<attvalue for="global_occurrences" value="1"></attvalue>
<attvalue for="attr_3" value="Universidad Nacional de la Plata"></attvalue>
<attvalue for="attr_11" value="1"></attvalue>
</attvalues>
</node>
<node id="authorswithaffiliations1_611cbd63d263d7de0ae29bc5af33e663" label="ponte-sucre, a">
<attvalues>
<attvalue for="attr_type" value="Authors with affiliations 1"></attvalue>
<attvalue for="global_occurrences" value="1"></attvalue>
<attvalue for="attr_3" value="Central University of Venezuela"></attvalue>
<attvalue for="attr_11" value="1"></attvalue>
</attvalues>
</node>
<node id="authorswithaffiliations1_422c55fe6f2bb925b89c695b6d844dee" label="pope, m.e">
<attvalues>
<attvalue for="attr_type" value="Authors with affiliations 1"></attvalue>
<attvalue for="global_occurrences" value="1"></attvalue>
<attvalue for="attr_3" value="International Livestock Research Institute (ILRI)"></attvalue>
<attvalue for="attr_11" value="1"></attvalue>
</attvalues>
</node>
<node id="authorswithaffiliations1_8f22c1a6e241fecdbf4b15feb7250536" label="porcal, w">
<attvalues>
<attvalue for="attr_type" value="Authors with affiliations 1"></attvalue>
<attvalue for="global_occurrences" value="1"></attvalue>
<attvalue for="attr_3" value="Universidad de la República"></attvalue>
<attvalue for="attr_11" value="1"></attvalue>
</attvalues>
</node>
<node id="authorswithaffiliations1_0ede3128926fcb20da239e55359e3de5" label="praast, g">
<attvalues>
<attvalue for="attr_type" value="Authors with affiliations 1"></attvalue>
<attvalue for="global_occurrences" value="1"></attvalue>
<attvalue for="attr_3" value="Abbott GmbH and Co. KG"></attvalue>
<attvalue for="attr_11" value="1"></attvalue>
</attvalues>
</node>
<node id="authorswithaffiliations1_25a0ce770c57b12d65fa3ea306469531" label="prado, j">
<attvalues>
<attvalue for="attr_type" value="Authors with affiliations 1"></attvalue>
<attvalue for="global_occurrences" value="1"></attvalue>
<attvalue for="attr_3" value="University of São Paulo"></attvalue>
<attvalue for="attr_11" value="1"></attvalue>
</attvalues>
</node>
<node id="authorswithaffiliations1_a662b7fb8936869653931c3f21400774" label="predel, r">
<attvalues>
<attvalue for="attr_type" value="Authors with affiliations 1"></attvalue>
<attvalue for="global_occurrences" value="1"></attvalue>
<attvalue for="attr_3" value="Friedrich Schiller University Jena"></attvalue>
<attvalue for="attr_11" value="1"></attvalue>
</attvalues>
</node>
<node id="authorswithaffiliations1_2e97244ef2faca2b7d6b05de995ce437" label="probst, c.m">
<attvalues>
<attvalue for="attr_type" value="Authors with affiliations 1"></attvalue>
<attvalue for="global_occurrences" value="1"></attvalue>
<attvalue for="attr_3" value="Fiocruz Instituto Carlos Chagas"></attvalue>
<attvalue for="attr_11" value="1"></attvalue>
</attvalues>
</node>
<node id="authorswithaffiliations1_f378ff402faf62fc2a695bdb0e7aa756" label="projahn, h">
<attvalues>
<attvalue for="attr_type" value="Authors with affiliations 1"></attvalue>
<attvalue for="global_occurrences" value="1"></attvalue>
<attvalue for="attr_3" value="Julius Maximilians University of Wuerzburg"></attvalue>
<attvalue for="attr_11" value="1"></attvalue>
</attvalues>
</node>
<node id="authorswithaffiliations1_b283c2274d7d175f13900227dc2d008b" label="provençano, a">
<attvalues>
<attvalue for="attr_type" value="Authors with affiliations 1"></attvalue>
<attvalue for="global_occurrences" value="1"></attvalue>
<attvalue for="attr_3" value="Instituto Oswaldo Cruz FIOCRUZ"></attvalue>
<attvalue for="attr_11" value=""></attvalue>
</attvalues>
</node>
<node id="authorswithaffiliations1_916925ae5181abbffdc7a478ded21508" label="puhl, s">
<attvalues>
<attvalue for="attr_type" value="Authors with affiliations 1"></attvalue>
<attvalue for="global_occurrences" value="1"></attvalue>
<attvalue for="attr_3" value="Julius Maximilians University of Wuerzburg"></attvalue>
<attvalue for="attr_11" value="1"></attvalue>
</attvalues>
</node>
<node id="authorswithaffiliations1_68f61bb4465ec5ce31027f561f93390e" label="putzkers, k">
<attvalues>
<attvalue for="attr_type" value="Authors with affiliations 1"></attvalue>
<attvalue for="global_occurrences" value="1"></attvalue>
<attvalue for="attr_3" value="European Molecular Biology Laboratory EMBL"></attvalue>
<attvalue for="attr_11" value="1"></attvalue>
</attvalues>
</node>
<node id="authorswithaffiliations1_dcd9036519a9f96b489181536c901353" label="pérez, a.r">
<attvalues>
<attvalue for="attr_type" value="Authors with affiliations 1"></attvalue>
<attvalue for="global_occurrences" value="2"></attvalue>
<attvalue for="attr_3" value="Universidad Nacional de Rosario"></attvalue>
<attvalue for="attr_11" value="2"></attvalue>
</attvalues>
</node>
<node id="authorswithaffiliations1_2a5852e0253a774730695273c7518b37" label="quint, k">
<attvalues>
<attvalue for="attr_type" value="Authors with affiliations 1"></attvalue>
<attvalue for="global_occurrences" value="3"></attvalue>
<attvalue for="attr_3" value="Philipps University Marburg"></attvalue>
<attvalue for="attr_11" value="1"></attvalue>
</attvalues>
</node>
<node id="authorswithaffiliations1_c9bf0822e770710d93f21b801dbc98a7" label="raab, m">
<attvalues>
<attvalue for="attr_type" value="Authors with affiliations 1"></attvalue>
<attvalue for="global_occurrences" value="1"></attvalue>
<attvalue for="attr_3" value="Friedrich-Alexander-University Erlangen-Nuremberg"></attvalue>
<attvalue for="attr_11" value="1"></attvalue>
</attvalues>
</node>
<node id="authorswithaffiliations1_58c0d3200deb47ee5b41f06e27313b6b" label="ramalho, t.c">
<attvalues>
<attvalue for="attr_type" value="Authors with affiliations 1"></attvalue>
<attvalue for="global_occurrences" value="1"></attvalue>
<attvalue for="attr_3" value="Federal University of Lavras"></attvalue>
<attvalue for="attr_11" value="1"></attvalue>
</attvalues>
</node>
<node id="authorswithaffiliations1_61ff5a422f700bc20991619ea18696c0" label="ramirez, i.d">
<attvalues>
<attvalue for="attr_type" value="Authors with affiliations 1"></attvalue>
<attvalue for="global_occurrences" value="1"></attvalue>
<attvalue for="attr_3" value="Charité University Medicine Berlin"></attvalue>
<attvalue for="attr_11" value="1"></attvalue>
</attvalues>
</node>
<node id="authorswithaffiliations1_b257af2eb9b90fb80c142dcf6b9da561" label="ramos, a.n">
<attvalues>
<attvalue for="attr_type" value="Authors with affiliations 1"></attvalue>
<attvalue for="global_occurrences" value="1"></attvalue>
<attvalue for="attr_3" value="Federal University of Ceará"></attvalue>
<attvalue for="attr_11" value="1"></attvalue>
</attvalues>
</node>
<node id="authorswithaffiliations1_75143f265a6c03351c6cc6f7d37720be" label="ramos, e.i">
<attvalues>
<attvalue for="attr_type" value="Authors with affiliations 1"></attvalue>
<attvalue for="global_occurrences" value="1"></attvalue>
<attvalue for="attr_3" value="University of Texas El Paso"></attvalue>
<attvalue for="attr_11" value="1"></attvalue>
</attvalues>
</node>
<node id="authorswithaffiliations1_e225f51da8f36ef0d7066e12fbd17db0" label="rampazzo, r.d.c.p">
<attvalues>
<attvalue for="attr_type" value="Authors with affiliations 1"></attvalue>
<attvalue for="global_occurrences" value="1"></attvalue>
<attvalue for="attr_3" value="Fiocruz Instituto Carlos Chagas"></attvalue>
<attvalue for="attr_11" value="1"></attvalue>
</attvalues>
</node>
<node id="authorswithaffiliations1_50e20857a36095f9a6a6b9730322b7cf" label="rapp, c">
<attvalues>
<attvalue for="attr_type" value="Authors with affiliations 1"></attvalue>
<attvalue for="global_occurrences" value="1"></attvalue>
<attvalue for="attr_3" value="Bégin Military Hospital"></attvalue>
<attvalue for="attr_11" value="1"></attvalue>
</attvalues>
</node>
<node id="authorswithaffiliations1_5a70b419b21701f3569020d436b55d1a" label="ratcliffe, n">
<attvalues>
<attvalue for="attr_type" value="Authors with affiliations 1"></attvalue>
<attvalue for="global_occurrences" value="1"></attvalue>
<attvalue for="attr_3" value="University of Wales Swansea"></attvalue>
<attvalue for="attr_11" value="1"></attvalue>
</attvalues>
</node>
<node id="authorswithaffiliations1_f754e4f78888e9a08ec3791b6631ef3e" label="rathkolb, b">
<attvalues>
<attvalue for="attr_type" value="Authors with affiliations 1"></attvalue>
<attvalue for="global_occurrences" value="1"></attvalue>
<attvalue for="attr_3" value="Helmholtz Zentrum München"></attvalue>
<attvalue for="attr_11" value="1"></attvalue>
</attvalues>
</node>
<node id="authorswithaffiliations1_2ec74884c7d989826d6f2c350dac3984" label="rattray, l">
<attvalues>
<attvalue for="attr_type" value="Authors with affiliations 1"></attvalue>
<attvalue for="global_occurrences" value="1"></attvalue>
<attvalue for="attr_3" value="London School of Hygiene and Tropical Medicine"></attvalue>
<attvalue for="attr_11" value="1"></attvalue>
</attvalues>
</node>
<node id="authorswithaffiliations1_7cf2e5fa89ece7058981f3c7261a7633" label="reiber, h">
<attvalues>
<attvalue for="attr_type" value="Authors with affiliations 1"></attvalue>
<attvalue for="global_occurrences" value="1"></attvalue>
<attvalue for="attr_3" value="Georg August University of Goettingen"></attvalue>
<attvalue for="attr_11" value="1"></attvalue>
</attvalues>
</node>
<node id="authorswithaffiliations1_17fe6c2a7fca88000bccc3e9a74dfc38" label="reichert, m">
<attvalues>
<attvalue for="attr_type" value="Authors with affiliations 1"></attvalue>
<attvalue for="global_occurrences" value="1"></attvalue>
<attvalue for="attr_3" value="Pharmaceutical University of Denmark"></attvalue>
<attvalue for="attr_11" value="1"></attvalue>
</attvalues>
</node>
<node id="authorswithaffiliations1_6a35e78cef12a634ac550f89819e2d20" label="reichert, o">
<attvalues>
<attvalue for="attr_type" value="Authors with affiliations 1"></attvalue>
<attvalue for="global_occurrences" value="1"></attvalue>
<attvalue for="attr_3" value="University of Bremen"></attvalue>
<attvalue for="attr_11" value="1"></attvalue>
</attvalues>
</node>
<node id="authorswithaffiliations1_a30786a9c51f597fdf0aaa8ec3f3bbba" label="reisinger, e">
<attvalues>
<attvalue for="attr_type" value="Authors with affiliations 1"></attvalue>
<attvalue for="global_occurrences" value="1"></attvalue>
<attvalue for="attr_3" value="Rostock University"></attvalue>
<attvalue for="attr_11" value=""></attvalue>
</attvalues>
</node>
<node id="authorswithaffiliations1_65d01c308e0a6c203f7aed4a8c5d55fe" label="renner, u">
<attvalues>
<attvalue for="attr_type" value="Authors with affiliations 1"></attvalue>
<attvalue for="global_occurrences" value="2"></attvalue>
<attvalue for="attr_3" value="Max-Planck Institute of Psychiatry"></attvalue>
<attvalue for="attr_11" value="2"></attvalue>
</attvalues>
</node>
<node id="authorswithaffiliations1_cde9af666096497781ddedf69e27c09b" label="rettig, j">
<attvalues>
<attvalue for="attr_type" value="Authors with affiliations 1"></attvalue>
<attvalue for="global_occurrences" value="1"></attvalue>
<attvalue for="attr_3" value="Ruprecht Karls University Heidelberg"></attvalue>
<attvalue for="attr_11" value="1"></attvalue>
</attvalues>
</node>
<node id="authorswithaffiliations1_9fb0c5ac7b05d71ac4c991f48d3f5543" label="reutter, w">
<attvalues>
<attvalue for="attr_type" value="Authors with affiliations 1"></attvalue>
<attvalue for="global_occurrences" value="1"></attvalue>
<attvalue for="attr_3" value="Charité University Medicine Berlin"></attvalue>
<attvalue for="attr_11" value="1"></attvalue>
</attvalues>
</node>
<node id="authorswithaffiliations1_2740d1b42e23dec1fdb1dced54ae0afc" label="reynaga, d.d">
<attvalues>
<attvalue for="attr_type" value="Authors with affiliations 1"></attvalue>
<attvalue for="global_occurrences" value="1"></attvalue>
<attvalue for="attr_3" value="Charité University Medicine Berlin"></attvalue>
<attvalue for="attr_11" value="1"></attvalue>
</attvalues>
</node>
<node id="authorswithaffiliations1_94ad58528a431d474bc2cfbe47a0857c" label="ribeiro, a.l">
<attvalues>
<attvalue for="attr_type" value="Authors with affiliations 1"></attvalue>
<attvalue for="global_occurrences" value="1"></attvalue>
<attvalue for="attr_3" value="Federal University of Minas Gerais"></attvalue>
<attvalue for="attr_11" value="1"></attvalue>
</attvalues>
</node>
<node id="authorswithaffiliations1_b0894e4c17dc6f03f715a17fb22cc643" label="ribeiro, j.m.c">
<attvalues>
<attvalue for="attr_type" value="Authors with affiliations 1"></attvalue>
<attvalue for="global_occurrences" value="2"></attvalue>
<attvalue for="attr_3" value="National Institute of Allergy and Infectious Diseases"></attvalue>
<attvalue for="attr_11" value="2"></attvalue>
</attvalues>
</node>
<node id="authorswithaffiliations1_ae58046d15909bbe4889bae44d9bfc14" label="ricart, c.a.o">
<attvalues>
<attvalue for="attr_type" value="Authors with affiliations 1"></attvalue>
<attvalue for="global_occurrences" value="1"></attvalue>
<attvalue for="attr_3" value="University of Brasília"></attvalue>
<attvalue for="attr_11" value="1"></attvalue>
</attvalues>
</node>
<node id="authorswithaffiliations1_2814d09e861a9a2d4919aa70c0f132b3" label="ricciardi-castagnoli, p">
<attvalues>
<attvalue for="attr_type" value="Authors with affiliations 1"></attvalue>
<attvalue for="global_occurrences" value="1"></attvalue>
<attvalue for="attr_3" value="University of Milan"></attvalue>
<attvalue for="attr_11" value="1"></attvalue>
</attvalues>
</node>
<node id="authorswithaffiliations1_010102c0a4cc285511aab18eade32b22" label="richards, j.m">
<attvalues>
<attvalue for="attr_type" value="Authors with affiliations 1"></attvalue>
<attvalue for="global_occurrences" value="1"></attvalue>
<attvalue for="attr_3" value="Oxford University"></attvalue>
<attvalue for="attr_11" value="1"></attvalue>
</attvalues>
</node>
<node id="authorswithaffiliations1_346c0e5025b1f8d53d738a5099e914f3" label="richartz, j">
<attvalues>
<attvalue for="attr_type" value="Authors with affiliations 1"></attvalue>
<attvalue for="global_occurrences" value="1"></attvalue>
<attvalue for="attr_3" value="Justus Liebig University Giessen"></attvalue>
<attvalue for="attr_11" value=""></attvalue>
</attvalues>
</node>
<node id="authorswithaffiliations1_dc7a22494c26bd314988ffe7270e35ae" label="richter, f">
<attvalues>
<attvalue for="attr_type" value="Authors with affiliations 1"></attvalue>
<attvalue for="global_occurrences" value="1"></attvalue>
<attvalue for="attr_3" value="Max Planck Institute for Biophysical Chemistry"></attvalue>
<attvalue for="attr_11" value="1"></attvalue>
</attvalues>
</node>
<node id="authorswithaffiliations1_dc5a18aea4651af6e7be317797a27a13" label="ridenour, w">
<attvalues>
<attvalue for="attr_type" value="Authors with affiliations 1"></attvalue>
<attvalue for="global_occurrences" value="1"></attvalue>
<attvalue for="attr_3" value="Vanderbilt University"></attvalue>
<attvalue for="attr_11" value="1"></attvalue>
</attvalues>
</node>
<node id="authorswithaffiliations1_87928102ecfa62e179d08371837d3105" label="riera, c">
<attvalues>
<attvalue for="attr_type" value="Authors with affiliations 1"></attvalue>
<attvalue for="global_occurrences" value="1"></attvalue>
<attvalue for="attr_3" value="University of Barcelona"></attvalue>
<attvalue for="attr_11" value="1"></attvalue>
</attvalues>
</node>
<node id="authorswithaffiliations1_26733f6ab84944a4534f17168437787e" label="rigalli, j.p">
<attvalues>
<attvalue for="attr_type" value="Authors with affiliations 1"></attvalue>
<attvalue for="global_occurrences" value="1"></attvalue>
<attvalue for="attr_3" value="Universidad Nacional de Rosario"></attvalue>
<attvalue for="attr_11" value=""></attvalue>
</attvalues>
</node>
<node id="authorswithaffiliations1_0a5777ca2f12e3cfc8dae78ae1318d74" label="rigol, c">
<attvalues>
<attvalue for="attr_type" value="Authors with affiliations 1"></attvalue>
<attvalue for="global_occurrences" value="1"></attvalue>
<attvalue for="attr_3" value="Universidad de Chile"></attvalue>
<attvalue for="attr_11" value="1"></attvalue>
</attvalues>
</node>
<node id="authorswithaffiliations1_dfe64aa9d9f16514df5306c05154c7a4" label="rivera-pomar, r">
<attvalues>
<attvalue for="attr_type" value="Authors with affiliations 1"></attvalue>
<attvalue for="global_occurrences" value="3"></attvalue>
<attvalue for="attr_3" value="Universidad Nacional de la Plata"></attvalue>
<attvalue for="attr_11" value="2"></attvalue>
</attvalues>
</node>
<node id="authorswithaffiliations1_b974749df5a599a1aea5983f0094241f" label="rivière, l">
<attvalues>
<attvalue for="attr_type" value="Authors with affiliations 1"></attvalue>
<attvalue for="global_occurrences" value="1"></attvalue>
<attvalue for="attr_3" value="Université Victor Segalen Bordeaux 2"></attvalue>
<attvalue for="attr_11" value="1"></attvalue>
</attvalues>
</node>
<node id="authorswithaffiliations1_e6ddcaccc9d554ad108c4addcec62a30" label="robays, j">
<attvalues>
<attvalue for="attr_type" value="Authors with affiliations 1"></attvalue>
<attvalue for="global_occurrences" value="1"></attvalue>
<attvalue for="attr_3" value="Institute of Tropical Medicine"></attvalue>
<attvalue for="attr_11" value="1"></attvalue>
</attvalues>
</node>
<node id="authorswithaffiliations1_96b06806576ba46ecbe923d0ff3784b1" label="rocha, m.c">
<attvalues>
<attvalue for="attr_type" value="Authors with affiliations 1"></attvalue>
<attvalue for="global_occurrences" value="1"></attvalue>
<attvalue for="attr_3" value="Federal University of Minas Gerais"></attvalue>
<attvalue for="attr_11" value="1"></attvalue>
</attvalues>
</node>
<node id="authorswithaffiliations1_40d2ff7b56242b6b2ceabbd7fc24d2d6" label="roggero, e">
<attvalues>
<attvalue for="attr_type" value="Authors with affiliations 1"></attvalue>
<attvalue for="global_occurrences" value="3"></attvalue>
<attvalue for="attr_3" value="CAECHIS Universidad Abierta Interamericana | Universidad Nacional de Rosario"></attvalue>
<attvalue for="attr_11" value="2"></attvalue>
</attvalues>
</node>
<node id="authorswithaffiliations1_5ee4e760777173f495a51c5e78058578" label="romanha, a.j">
<attvalues>
<attvalue for="attr_type" value="Authors with affiliations 1"></attvalue>
<attvalue for="global_occurrences" value="2"></attvalue>
<attvalue for="attr_3" value="Universidade Federal de Santa Catarina (UFSC)"></attvalue>
<attvalue for="attr_11" value="2"></attvalue>
</attvalues>
</node>
<node id="authorswithaffiliations1_64339711af4752aa5f750fe22c00634f" label="rondelli, f">
<attvalues>
<attvalue for="attr_type" value="Authors with affiliations 1"></attvalue>
<attvalue for="global_occurrences" value="1"></attvalue>
<attvalue for="attr_3" value="Universidad Nacional de Rosario"></attvalue>
<attvalue for="attr_11" value=""></attvalue>
</attvalues>
</node>
<node id="authorswithaffiliations1_3136b0fbd608835e1949dae190bdda25" label="rothenburger, m">
<attvalues>
<attvalue for="attr_type" value="Authors with affiliations 1"></attvalue>
<attvalue for="global_occurrences" value="1"></attvalue>
<attvalue for="attr_3" value="University of Muenster"></attvalue>
<attvalue for="attr_11" value="1"></attvalue>
</attvalues>
</node>
<node id="authorswithaffiliations1_a490c91d0790e525fa5a0ebaec8a835a" label="rottmann, m">
<attvalues>
<attvalue for="attr_type" value="Authors with affiliations 1"></attvalue>
<attvalue for="global_occurrences" value="1"></attvalue>
<attvalue for="attr_3" value="Swiss Tropical and Public Health Institute"></attvalue>
<attvalue for="attr_11" value="1"></attvalue>
</attvalues>
</node>
<node id="authorswithaffiliations1_fea06f9b15338d81c5a2c9cd5486b882" label="ruiz, a.m">
<attvalues>
<attvalue for="attr_type" value="Authors with affiliations 1"></attvalue>
<attvalue for="global_occurrences" value="2"></attvalue>
<attvalue for="attr_3" value="Hospital Fernández | Institute National de Parasitología ANLIS"></attvalue>
<attvalue for="attr_11" value="1"></attvalue>
</attvalues>
</node>
<node id="authorswithaffiliations1_2c62847da290ef9fc82e6a121e20a02d" label="ruiz, m.l">
<attvalues>
<attvalue for="attr_type" value="Authors with affiliations 1"></attvalue>
<attvalue for="global_occurrences" value="1"></attvalue>
<attvalue for="attr_3" value="Universidad Nacional de Rosario"></attvalue>
<attvalue for="attr_11" value=""></attvalue>
</attvalues>
</node>
<node id="authorswithaffiliations1_524f4453cc6799a41e32ea5f778d6070" label="ruppert, t">
<attvalues>
<attvalue for="attr_type" value="Authors with affiliations 1"></attvalue>
<attvalue for="global_occurrences" value="1"></attvalue>
<attvalue for="attr_3" value="Ruprecht Karls University Heidelberg"></attvalue>
<attvalue for="attr_11" value="1"></attvalue>
</attvalues>
</node>
<node id="authorswithaffiliations1_df9fda6ffac2162a2de38239532f78ec" label="russell, d.h">
<attvalues>
<attvalue for="attr_type" value="Authors with affiliations 1"></attvalue>
<attvalue for="global_occurrences" value="1"></attvalue>
<attvalue for="attr_3" value="Texas A and M University"></attvalue>
<attvalue for="attr_11" value="1"></attvalue>
</attvalues>
</node>
<node id="authorswithaffiliations1_3d4d4a5eb6577ce5040e4ffdd2a91df9" label="russell, w.k">
<attvalues>
<attvalue for="attr_type" value="Authors with affiliations 1"></attvalue>
<attvalue for="global_occurrences" value="1"></attvalue>
<attvalue for="attr_3" value="Texas A and M University"></attvalue>
<attvalue for="attr_11" value="1"></attvalue>
</attvalues>
</node>
<node id="authorswithaffiliations1_74a6351472b3edb4cc1a2581b0d4cbb9" label="rüedi, p">
<attvalues>
<attvalue for="attr_type" value="Authors with affiliations 1"></attvalue>
<attvalue for="global_occurrences" value="1"></attvalue>
<attvalue for="attr_3" value="University of Zurich"></attvalue>
<attvalue for="attr_11" value="1"></attvalue>
</attvalues>
</node>
<node id="authorswithaffiliations1_fc9bdca92d8ccf2635e635acbb0d4bac" label="rüschendorf, f">
<attvalues>
<attvalue for="attr_type" value="Authors with affiliations 1"></attvalue>
<attvalue for="global_occurrences" value="1"></attvalue>
<attvalue for="attr_3" value="Max Delbrueck Center for Molecular Medicine"></attvalue>
<attvalue for="attr_11" value="1"></attvalue>
</attvalues>
</node>
<node id="authorswithaffiliations1_a585bf465304d27e1a0f83ca0f4f0e42" label="saliba, j.l">
<attvalues>
<attvalue for="attr_type" value="Authors with affiliations 1"></attvalue>
<attvalue for="global_occurrences" value="1"></attvalue>
<attvalue for="attr_3" value="Santa Casa Hospital"></attvalue>
<attvalue for="attr_11" value="1"></attvalue>
</attvalues>
</node>
<node id="authorswithaffiliations1_532aa8525913c3ec28595e8c03f9838f" label="salmon, i">
<attvalues>
<attvalue for="attr_type" value="Authors with affiliations 1"></attvalue>
<attvalue for="global_occurrences" value="1"></attvalue>
<attvalue for="attr_3" value="Free University Brussels"></attvalue>
<attvalue for="attr_11" value="1"></attvalue>
</attvalues>
</node>
<node id="authorswithaffiliations1_72f8044f7eaeb678254bbaeb8b57e5ef" label="salo, w">
<attvalues>
<attvalue for="attr_type" value="Authors with affiliations 1"></attvalue>
<attvalue for="global_occurrences" value="1"></attvalue>
<attvalue for="attr_3" value="University of Minnesota Duluth Medical School"></attvalue>
<attvalue for="attr_11" value="1"></attvalue>
</attvalues>
</node>
<node id="authorswithaffiliations1_a58c5da320181a4b4af4196795cbd356" label="sampaio, c.a.m">
<attvalues>
<attvalue for="attr_type" value="Authors with affiliations 1"></attvalue>
<attvalue for="global_occurrences" value="1"></attvalue>
<attvalue for="attr_3" value="Federal University of São Paulo"></attvalue>
<attvalue for="attr_11" value="1"></attvalue>
</attvalues>
</node>
<node id="authorswithaffiliations1_b53bfc238b46d205509d233b2c947768" label="sanchez, c.p">
<attvalues>
<attvalue for="attr_type" value="Authors with affiliations 1"></attvalue>
<attvalue for="global_occurrences" value="1"></attvalue>
<attvalue for="attr_3" value="Ruprecht Karls University Heidelberg"></attvalue>
<attvalue for="attr_11" value=""></attvalue>
</attvalues>
</node>
<node id="authorswithaffiliations1_c00f02cf0a77fc80d9f0b2da26a4b7af" label="santalla, j">
<attvalues>
<attvalue for="attr_type" value="Authors with affiliations 1"></attvalue>
<attvalue for="global_occurrences" value="1"></attvalue>
<attvalue for="attr_3" value="INLASA Laboratory of Parasitology"></attvalue>
<attvalue for="attr_11" value="1"></attvalue>
</attvalues>
</node>
<node id="authorswithaffiliations1_97260098617780b4b6bf9f8095b0c100" label="santana, j.m">
<attvalues>
<attvalue for="attr_type" value="Authors with affiliations 1"></attvalue>
<attvalue for="global_occurrences" value="1"></attvalue>
<attvalue for="attr_3" value="University of Brasília"></attvalue>
<attvalue for="attr_11" value="1"></attvalue>
</attvalues>
</node>
<node id="authorswithaffiliations1_a3846693ea7c3b296607ec21b97c474e" label="santos o'connor, f">
<attvalues>
<attvalue for="attr_type" value="Authors with affiliations 1"></attvalue>
<attvalue for="global_occurrences" value="1"></attvalue>
<attvalue for="attr_3" value="European Centre for Disease Prevention and Control (ECDC)"></attvalue>
<attvalue for="attr_11" value="1"></attvalue>
</attvalues>
</node>
<node id="authorswithaffiliations1_ed5e1e6b3089f240181a3717a4f55b01" label="saraiva, j">
<attvalues>
<attvalue for="attr_type" value="Authors with affiliations 1"></attvalue>
<attvalue for="global_occurrences" value="1"></attvalue>
<attvalue for="attr_3" value="University of São Paulo"></attvalue>
<attvalue for="attr_11" value="1"></attvalue>
</attvalues>
</node>
<node id="authorswithaffiliations1_06fb7f0c914ef9efebabfc7d4247602a" label="saravia, s.g.m">
<attvalues>
<attvalue for="attr_type" value="Authors with affiliations 1"></attvalue>
<attvalue for="global_occurrences" value="1"></attvalue>
<attvalue for="attr_3" value="Charité University Medicine Berlin"></attvalue>
<attvalue for="attr_11" value="1"></attvalue>
</attvalues>
</node>
<node id="authorswithaffiliations1_ee228127e827ca9b83a49079b4cf4f8b" label="sarite, s.r">
<attvalues>
<attvalue for="attr_type" value="Authors with affiliations 1"></attvalue>
<attvalue for="global_occurrences" value="1"></attvalue>
<attvalue for="attr_3" value="University of Bonn"></attvalue>
<attvalue for="attr_11" value="1"></attvalue>
</attvalues>
</node>
<node id="authorswithaffiliations1_7042a978cd72ebb90fc0765af7ea5b36" label="sartori, m.j">
<attvalues>
<attvalue for="attr_type" value="Authors with affiliations 1"></attvalue>
<attvalue for="global_occurrences" value="1"></attvalue>
<attvalue for="attr_3" value="Universidad Nacional de Córdoba"></attvalue>
<attvalue for="attr_11" value="1"></attvalue>
</attvalues>
</node>
<node id="authorswithaffiliations1_d0f8f62edd47ff56a0ddb87470a61372" label="savelkoul, h.f.j">
<attvalues>
<attvalue for="attr_type" value="Authors with affiliations 1"></attvalue>
<attvalue for="global_occurrences" value="1"></attvalue>
<attvalue for="attr_3" value="Wageningen University"></attvalue>
<attvalue for="attr_11" value="1"></attvalue>
</attvalues>
</node>
<node id="authorswithaffiliations1_6b2cf24f2245ea2f0b86147a8038b760" label="savino, w">
<attvalues>
<attvalue for="attr_type" value="Authors with affiliations 1"></attvalue>
<attvalue for="global_occurrences" value="2"></attvalue>
<attvalue for="attr_3" value="Instituto Oswaldo Cruz FIOCRUZ"></attvalue>
<attvalue for="attr_11" value="2"></attvalue>
</attvalues>
</node>
<node id="authorswithaffiliations1_bc58325166817141dc7b731af8a0a20e" label="scharfstein, j">
<attvalues>
<attvalue for="attr_type" value="Authors with affiliations 1"></attvalue>
<attvalue for="global_occurrences" value="1"></attvalue>
<attvalue for="attr_3" value="Federal University of Rio de Janeiro"></attvalue>
<attvalue for="attr_11" value="1"></attvalue>
</attvalues>
</node>
<node id="authorswithaffiliations1_1d8224bf8e47ed9ad93201e600e47a89" label="scharsack, j.p">
<attvalues>
<attvalue for="attr_type" value="Authors with affiliations 1"></attvalue>
<attvalue for="global_occurrences" value="1"></attvalue>
<attvalue for="attr_3" value="University of Muenster"></attvalue>
<attvalue for="attr_11" value="1"></attvalue>
</attvalues>
</node>
<node id="authorswithaffiliations1_1886c88bc280e7ed453049fc3e894778" label="schaub, g.a">
<attvalues>
<attvalue for="attr_type" value="Authors with affiliations 1"></attvalue>
<attvalue for="global_occurrences" value="7"></attvalue>
<attvalue for="attr_3" value="Ruhr University Bochum"></attvalue>
<attvalue for="attr_11" value="5"></attvalue>
</attvalues>
</node>
<node id="authorswithaffiliations1_14155508f85c058bb46166e292012084" label="schauer, r">
<attvalues>
<attvalue for="attr_type" value="Authors with affiliations 1"></attvalue>
<attvalue for="global_occurrences" value="1"></attvalue>
<attvalue for="attr_3" value="Christian-Albrechts-University of Kiel"></attvalue>
<attvalue for="attr_11" value="1"></attvalue>
</attvalues>
</node>
<node id="authorswithaffiliations1_06070415505a36eda6597cf08fc314d2" label="scheld, h.h">
<attvalues>
<attvalue for="attr_type" value="Authors with affiliations 1"></attvalue>
<attvalue for="global_occurrences" value="1"></attvalue>
<attvalue for="attr_3" value="University of Muenster"></attvalue>
<attvalue for="attr_11" value="1"></attvalue>
</attvalues>
</node>
<node id="authorswithaffiliations1_d0d5a9f47a010b8ef8d006ec243af4cf" label="schenkman, s">
<attvalues>
<attvalue for="attr_type" value="Authors with affiliations 1"></attvalue>
<attvalue for="global_occurrences" value="2"></attvalue>
<attvalue for="attr_3" value="Federal University of São Paulo"></attvalue>
<attvalue for="attr_11" value="1"></attvalue>
</attvalues>
</node>
<node id="authorswithaffiliations1_9c81091bd38abcc1b9f1c716d91d99ae" label="schimke, i">
<attvalues>
<attvalue for="attr_type" value="Authors with affiliations 1"></attvalue>
<attvalue for="global_occurrences" value="4"></attvalue>
<attvalue for="attr_3" value="Charité University Medicine Berlin"></attvalue>
<attvalue for="attr_11" value="3"></attvalue>
</attvalues>
</node>
<node id="authorswithaffiliations1_32e01cf607154b21b5fbf25cd6aec25f" label="schirdewahn, p.">
<attvalues>
<attvalue for="attr_type" value="Authors with affiliations 1"></attvalue>
<attvalue for="global_occurrences" value="1"></attvalue>
<attvalue for="attr_3" value="Leipzig University"></attvalue>
<attvalue for="attr_11" value="1"></attvalue>
</attvalues>
</node>
<node id="authorswithaffiliations1_17a6d43b36f5d3d59989b9372cf6bf28" label="schlagenhauf, p">
<attvalues>
<attvalue for="attr_type" value="Authors with affiliations 1"></attvalue>
<attvalue for="global_occurrences" value="2"></attvalue>
<attvalue for="attr_3" value="University of Zurich"></attvalue>
<attvalue for="attr_11" value="2"></attvalue>
</attvalues>
</node>
<node id="authorswithaffiliations1_87e99fabab7ea0731b613692bfce0c7b" label="schlecker, t">
<attvalues>
<attvalue for="attr_type" value="Authors with affiliations 1"></attvalue>
<attvalue for="global_occurrences" value="1"></attvalue>
<attvalue for="attr_3" value="Ruprecht Karls University Heidelberg"></attvalue>
<attvalue for="attr_11" value="1"></attvalue>
</attvalues>
</node>
<node id="authorswithaffiliations1_2f4006ed2483141145ab7ff6ddc438af" label="schlipp, a">
<attvalues>
<attvalue for="attr_type" value="Authors with affiliations 1"></attvalue>
<attvalue for="global_occurrences" value="1"></attvalue>
<attvalue for="attr_3" value="Ludwig Maximilians University of Munich"></attvalue>
<attvalue for="attr_11" value="1"></attvalue>
</attvalues>
</node>
<node id="authorswithaffiliations1_da91900e54aad46263308b8d880a839e" label="schlitzer, m">
<attvalues>
<attvalue for="attr_type" value="Authors with affiliations 1"></attvalue>
<attvalue for="global_occurrences" value="1"></attvalue>
<attvalue for="attr_3" value="Ludwig Maximilians University of Munich"></attvalue>
<attvalue for="attr_11" value="1"></attvalue>
</attvalues>
</node>
<node id="authorswithaffiliations1_d572600641aea8b4189fdf27fe88e5eb" label="schlüter, e">
<attvalues>
<attvalue for="attr_type" value="Authors with affiliations 1"></attvalue>
<attvalue for="global_occurrences" value="1"></attvalue>
<attvalue for="attr_3" value="Darmstadt University of Technology"></attvalue>
<attvalue for="attr_11" value="1"></attvalue>
</attvalues>
</node>
<node id="authorswithaffiliations1_c4bdff6fe5dcfb597819306537759eea" label="schmidbauer, s">
<attvalues>
<attvalue for="attr_type" value="Authors with affiliations 1"></attvalue>
<attvalue for="global_occurrences" value="1"></attvalue>
<attvalue for="attr_3" value="Ludwig Maximilians University of Munich"></attvalue>
<attvalue for="attr_11" value="1"></attvalue>
</attvalues>
</node>
<node id="authorswithaffiliations1_cbe3879afdc2ccd6f777b19c65d04008" label="schmidt, a">
<attvalues>
<attvalue for="attr_type" value="Authors with affiliations 1"></attvalue>
<attvalue for="global_occurrences" value="1"></attvalue>
<attvalue for="attr_3" value="Ruprecht Karls University Heidelberg"></attvalue>
<attvalue for="attr_11" value="1"></attvalue>
</attvalues>
</node>
<node id="authorswithaffiliations1_a62e81d313173012bd6f335dbcb341d7" label="schmidt, c">
<attvalues>
<attvalue for="attr_type" value="Authors with affiliations 1"></attvalue>
<attvalue for="global_occurrences" value="2"></attvalue>
<attvalue for="attr_3" value="University of Muenster"></attvalue>
<attvalue for="attr_11" value="2"></attvalue>
</attvalues>
</node>
<node id="authorswithaffiliations1_58a2b8ea9aa272725a4d2796207da47b" label="schmidt, g">
<attvalues>
<attvalue for="attr_type" value="Authors with affiliations 1"></attvalue>
<attvalue for="global_occurrences" value="1"></attvalue>
<attvalue for="attr_3" value="Technical University of Munich"></attvalue>
<attvalue for="attr_11" value="1"></attvalue>
</attvalues>
</node>
<node id="authorswithaffiliations1_f0edc0bafcf82180208de2877f086bbd" label="schmidt, t.j">
<attvalues>
<attvalue for="attr_type" value="Authors with affiliations 1"></attvalue>
<attvalue for="global_occurrences" value="6"></attvalue>
<attvalue for="attr_3" value="University of Muenster"></attvalue>
<attvalue for="attr_11" value="5"></attvalue>
</attvalues>
</node>
<node id="authorswithaffiliations1_503dd59991afa105c04a73bf76aa8899" label="schmitz, v">
<attvalues>
<attvalue for="attr_type" value="Authors with affiliations 1"></attvalue>
<attvalue for="global_occurrences" value="1"></attvalue>
<attvalue for="attr_3" value="Federal University of Rio de Janeiro"></attvalue>
<attvalue for="attr_11" value="1"></attvalue>
</attvalues>
</node>
<node id="authorswithaffiliations1_203f53197e4ce7c1df1e14323dcd24b2" label="schmitz, w">
<attvalues>
<attvalue for="attr_type" value="Authors with affiliations 1"></attvalue>
<attvalue for="global_occurrences" value="1"></attvalue>
<attvalue for="attr_3" value="Julius Maximilians University of Wuerzburg"></attvalue>
<attvalue for="attr_11" value="1"></attvalue>
</attvalues>
</node>
<node id="authorswithaffiliations1_893eaf85b97b08aa24cea0af5795cb9b" label="schneider, t">
<attvalues>
<attvalue for="attr_type" value="Authors with affiliations 1"></attvalue>
<attvalue for="global_occurrences" value="1"></attvalue>
<attvalue for="attr_3" value="Charité University Medicine Berlin"></attvalue>
<attvalue for="attr_11" value=""></attvalue>
</attvalues>
</node>
<node id="authorswithaffiliations1_cb9fdc8ecaa5379b714f6703fa6d32c5" label="schreiber, p">
<attvalues>
<attvalue for="attr_type" value="Authors with affiliations 1"></attvalue>
<attvalue for="global_occurrences" value="1"></attvalue>
<attvalue for="attr_3" value="Julius Maximilians University of Wuerzburg"></attvalue>
<attvalue for="attr_11" value="1"></attvalue>
</attvalues>
</node>
<node id="authorswithaffiliations1_232c6d019f4d5db24384a3dfe9ddbe1b" label="schroven, a">
<attvalues>
<attvalue for="attr_type" value="Authors with affiliations 1"></attvalue>
<attvalue for="global_occurrences" value="1"></attvalue>
<attvalue for="attr_3" value="University of Hamburg"></attvalue>
<attvalue for="attr_11" value="1"></attvalue>
</attvalues>
</node>
<node id="authorswithaffiliations1_51db1d71ab4a978c7cf31360c44fd531" label="schultheiss, h.-p">
<attvalues>
<attvalue for="attr_type" value="Authors with affiliations 1"></attvalue>
<attvalue for="global_occurrences" value="7"></attvalue>
<attvalue for="attr_3" value="Charité University Medicine Berlin"></attvalue>
<attvalue for="attr_11" value="4"></attvalue>
</attvalues>
</node>
<node id="authorswithaffiliations1_28ee77adcbf63df8df111eba8124a114" label="schumann, r.r">
<attvalues>
<attvalue for="attr_type" value="Authors with affiliations 1"></attvalue>
<attvalue for="global_occurrences" value="1"></attvalue>
<attvalue for="attr_3" value="Charité University Medicine Berlin"></attvalue>
<attvalue for="attr_11" value="1"></attvalue>
</attvalues>
</node>
<node id="authorswithaffiliations1_41bcd1e7eb11e512c2956dc44fbdb49d" label="schwandner, o.">
<attvalues>
<attvalue for="attr_type" value="Authors with affiliations 1"></attvalue>
<attvalue for="global_occurrences" value="1"></attvalue>
<attvalue for="attr_3" value="University of Luebeck"></attvalue>
<attvalue for="attr_11" value=""></attvalue>
</attvalues>
</node>
<node id="authorswithaffiliations1_6973d714f5b5eb6fa296bffcc0213eab" label="schwarz, a">
<attvalues>
<attvalue for="attr_type" value="Authors with affiliations 1"></attvalue>
<attvalue for="global_occurrences" value="4"></attvalue>
<attvalue for="attr_3" value="Ruhr University Bochum | University of Aberdeen"></attvalue>
<attvalue for="attr_11" value="4"></attvalue>
</attvalues>
</node>
<node id="authorswithaffiliations1_f8eef871cfaab1eaeceb0e22c1abd24e" label="schwarzbach, v">
<attvalues>
<attvalue for="attr_type" value="Authors with affiliations 1"></attvalue>
<attvalue for="global_occurrences" value="1"></attvalue>
<attvalue for="attr_3" value="Julius Maximilians University of Wuerzburg"></attvalue>
<attvalue for="attr_11" value="1"></attvalue>
</attvalues>
</node>
<node id="authorswithaffiliations1_703e7d2de97dbf1c1782e297f61b2cd5" label="schwierk, v.m">
<attvalues>
<attvalue for="attr_type" value="Authors with affiliations 1"></attvalue>
<attvalue for="global_occurrences" value="1"></attvalue>
<attvalue for="attr_3" value="Clinic for Small Animals Stommeln"></attvalue>
<attvalue for="attr_11" value=""></attvalue>
</attvalues>
</node>
<node id="authorswithaffiliations1_4ef9004c085078ebb0d189458d6502b9" label="scotti, m.t">
<attvalues>
<attvalue for="attr_type" value="Authors with affiliations 1"></attvalue>
<attvalue for="global_occurrences" value="2"></attvalue>
<attvalue for="attr_3" value="Universidade Federal da Paraíba"></attvalue>
<attvalue for="attr_11" value="2"></attvalue>
</attvalues>
</node>
<node id="authorswithaffiliations1_cdfe4fe19dceea69c96dc6044a5b9779" label="seeger, w">
<attvalues>
<attvalue for="attr_type" value="Authors with affiliations 1"></attvalue>
<attvalue for="global_occurrences" value="2"></attvalue>
<attvalue for="attr_3" value="Justus Liebig University Giessen"></attvalue>
<attvalue for="attr_11" value="2"></attvalue>
</attvalues>
</node>
<node id="authorswithaffiliations1_beb4c39fd935bc4e05e391e05870138d" label="setzer, w.n">
<attvalues>
<attvalue for="attr_type" value="Authors with affiliations 1"></attvalue>
<attvalue for="global_occurrences" value="2"></attvalue>
<attvalue for="attr_3" value="University of Alabama in Huntsville"></attvalue>
<attvalue for="attr_11" value="2"></attvalue>
</attvalues>
</node>
<node id="authorswithaffiliations1_4737e1d4314a015244e0e2866082da0e" label="shevchenko, a">
<attvalues>
<attvalue for="attr_type" value="Authors with affiliations 1"></attvalue>
<attvalue for="global_occurrences" value="1"></attvalue>
<attvalue for="attr_3" value="Max Planck Institute of Molecular Cell Biology and Genetics"></attvalue>
<attvalue for="attr_11" value="1"></attvalue>
</attvalues>
</node>
<node id="authorswithaffiliations1_c7164a0d117db01cee594315721349b6" label="sickinger, e">
<attvalues>
<attvalue for="attr_type" value="Authors with affiliations 1"></attvalue>
<attvalue for="global_occurrences" value="1"></attvalue>
<attvalue for="attr_3" value="Abbott GmbH and Co. KG"></attvalue>
<attvalue for="attr_11" value="1"></attvalue>
</attvalues>
</node>
<node id="authorswithaffiliations1_828c9cd9f20284e418bef3e320af51c1" label="siems, w.-e">
<attvalues>
<attvalue for="attr_type" value="Authors with affiliations 1"></attvalue>
<attvalue for="global_occurrences" value="5"></attvalue>
<attvalue for="attr_3" value="Leibniz-Institute of Molecular Pharmacology"></attvalue>
<attvalue for="attr_11" value="2"></attvalue>
</attvalues>
</node>
<node id="authorswithaffiliations1_442e448e47773bde2121c206bb8980e3" label="silva, c.e">
<attvalues>
<attvalue for="attr_type" value="Authors with affiliations 1"></attvalue>
<attvalue for="global_occurrences" value="1"></attvalue>
<attvalue for="attr_3" value="Universidade Federal do Rio Grande do Sul"></attvalue>
<attvalue for="attr_11" value=""></attvalue>
</attvalues>
</node>
<node id="authorswithaffiliations1_24e753a0938a31ab53763bc2bf320988" label="silva, j.b.l">
<attvalues>
<attvalue for="attr_type" value="Authors with affiliations 1"></attvalue>
<attvalue for="global_occurrences" value="1"></attvalue>
<attvalue for="attr_3" value="Federal University of Minas Gerais"></attvalue>
<attvalue for="attr_11" value="1"></attvalue>
</attvalues>
</node>
<node id="authorswithaffiliations1_bd4e1ff72c0ceb70e02c5548e682dbd6" label="silvia-borra, j">
<attvalues>
<attvalue for="attr_type" value="Authors with affiliations 1"></attvalue>
<attvalue for="global_occurrences" value="1"></attvalue>
<attvalue for="attr_3" value="Federal University of Minas Gerais"></attvalue>
<attvalue for="attr_11" value="1"></attvalue>
</attvalues>
</node>
<node id="authorswithaffiliations1_42101f05d027e5b32cd9726cd06857cb" label="simonetti, l">
<attvalues>
<attvalue for="attr_type" value="Authors with affiliations 1"></attvalue>
<attvalue for="global_occurrences" value="1"></attvalue>
<attvalue for="attr_3" value="Instituto de Investigaciones en Ingeniería Genética y Biología Molecular"></attvalue>
<attvalue for="attr_11" value=""></attvalue>
</attvalues>
</node>
<node id="authorswithaffiliations1_578d379d8031bfaf119143c3d5253d93" label="singer, m.v">
<attvalues>
<attvalue for="attr_type" value="Authors with affiliations 1"></attvalue>
<attvalue for="global_occurrences" value="1"></attvalue>
<attvalue for="attr_3" value="University Medical Center and Medical Faculty Mannheim"></attvalue>
<attvalue for="attr_11" value=""></attvalue>
</attvalues>
</node>
<node id="authorswithaffiliations1_448ca6d4a77342184c31f15de5f343c8" label="smulski, c.r">
<attvalues>
<attvalue for="attr_type" value="Authors with affiliations 1"></attvalue>
<attvalue for="global_occurrences" value="1"></attvalue>
<attvalue for="attr_3" value="Instituto de Investigaciones en Ingeniería Genética y Biología Molecular"></attvalue>
<attvalue for="attr_11" value=""></attvalue>
</attvalues>
</node>
<node id="authorswithaffiliations1_126903fd15021055fda9f1a6e7530066" label="solano, m">
<attvalues>
<attvalue for="attr_type" value="Authors with affiliations 1"></attvalue>
<attvalue for="global_occurrences" value="1"></attvalue>
<attvalue for="attr_3" value="SEDES Servicio Departmental de Salud"></attvalue>
<attvalue for="attr_11" value="1"></attvalue>
</attvalues>
</node>
<node id="authorswithaffiliations1_56157dea6ee72e1459a3e029e27d67f8" label="soukou, c">
<attvalues>
<attvalue for="attr_type" value="Authors with affiliations 1"></attvalue>
<attvalue for="global_occurrences" value="1"></attvalue>
<attvalue for="attr_3" value="Ruhr University Bochum"></attvalue>
<attvalue for="attr_11" value="1"></attvalue>
</attvalues>
</node>
<node id="authorswithaffiliations1_fa9ae2760e2b73318c2531f1f7860301" label="sousa, m.v">
<attvalues>
<attvalue for="attr_type" value="Authors with affiliations 1"></attvalue>
<attvalue for="global_occurrences" value="1"></attvalue>
<attvalue for="attr_3" value="University of Brasília"></attvalue>
<attvalue for="attr_11" value="1"></attvalue>
</attvalues>
</node>
<node id="authorswithaffiliations1_f33df3c432f85a5b084849cf866d6dfe" label="specht, s">
<attvalues>
<attvalue for="attr_type" value="Authors with affiliations 1"></attvalue>
<attvalue for="global_occurrences" value="1"></attvalue>
<attvalue for="attr_3" value="University of Bonn"></attvalue>
<attvalue for="attr_11" value="1"></attvalue>
</attvalues>
</node>
<node id="authorswithaffiliations1_ab06e8b86edccff0e39eb1551c9af39c" label="stalla, g.k">
<attvalues>
<attvalue for="attr_type" value="Authors with affiliations 1"></attvalue>
<attvalue for="global_occurrences" value="2"></attvalue>
<attvalue for="attr_3" value="Max-Planck Institute of Psychiatry"></attvalue>
<attvalue for="attr_11" value="2"></attvalue>
</attvalues>
</node>
<node id="authorswithaffiliations1_ee4b39fd268f43fc4c0de9640b674c59" label="stalla, j">
<attvalues>
<attvalue for="attr_type" value="Authors with affiliations 1"></attvalue>
<attvalue for="global_occurrences" value="2"></attvalue>
<attvalue for="attr_3" value="Max-Planck Institute of Psychiatry"></attvalue>
<attvalue for="attr_11" value="2"></attvalue>
</attvalues>
</node>
<node id="authorswithaffiliations1_8d83485414a16ef1bbf66f4ccbaef4e7" label="stansfield, s.k">
<attvalues>
<attvalue for="attr_type" value="Authors with affiliations 1"></attvalue>
<attvalue for="global_occurrences" value="1"></attvalue>
<attvalue for="attr_3" value="Bill and Melinda Gates Foundation"></attvalue>
<attvalue for="attr_11" value="1"></attvalue>
</attvalues>
</node>
<node id="authorswithaffiliations1_2c9d6a5cf509da79a7f2f29a638b6b3f" label="steeg, c">
<attvalues>
<attvalue for="attr_type" value="Authors with affiliations 1"></attvalue>
<attvalue for="global_occurrences" value="6"></attvalue>
<attvalue for="attr_3" value="Bernhard Nocht Institute for Tropical Medicine"></attvalue>
<attvalue for="attr_11" value="5"></attvalue>
</attvalues>
</node>
<node id="authorswithaffiliations1_d647b0049601c811b8c003dc56a3b3c7" label="steindel, m">
<attvalues>
<attvalue for="attr_type" value="Authors with affiliations 1"></attvalue>
<attvalue for="global_occurrences" value="2"></attvalue>
<attvalue for="attr_3" value="Universidade Federal de Santa Catarina (UFSC)"></attvalue>
<attvalue for="attr_11" value="2"></attvalue>
</attvalues>
</node>
<node id="authorswithaffiliations1_f818371bfa4d6e24823a43143d1a0962" label="steinkamp, m">
<attvalues>
<attvalue for="attr_type" value="Authors with affiliations 1"></attvalue>
<attvalue for="global_occurrences" value="1"></attvalue>
<attvalue for="attr_3" value="Philipps University Marburg"></attvalue>
<attvalue for="attr_11" value="1"></attvalue>
</attvalues>
</node>
<node id="authorswithaffiliations1_9ea5abe3db62409aaae2c763694565e4" label="stephan, c">
<attvalues>
<attvalue for="attr_type" value="Authors with affiliations 1"></attvalue>
<attvalue for="global_occurrences" value="1"></attvalue>
<attvalue for="attr_3" value="Ruhr University Bochum"></attvalue>
<attvalue for="attr_11" value="1"></attvalue>
</attvalues>
</node>
<node id="authorswithaffiliations1_8f3fd05e4ff85a75b92b4cd15464c9d3" label="sterkel, m">
<attvalues>
<attvalue for="attr_type" value="Authors with affiliations 1"></attvalue>
<attvalue for="global_occurrences" value="3"></attvalue>
<attvalue for="attr_3" value="Universidad Nacional de la Plata"></attvalue>
<attvalue for="attr_11" value="2"></attvalue>
</attvalues>
</node>
<node id="authorswithaffiliations1_c1b1f5d51355761a4fde84ad283d7aaf" label="sternberg, j.m">
<attvalues>
<attvalue for="attr_type" value="Authors with affiliations 1"></attvalue>
<attvalue for="global_occurrences" value="3"></attvalue>
<attvalue for="attr_3" value="University of Aberdeen"></attvalue>
<attvalue for="attr_11" value="3"></attvalue>
</attvalues>
</node>
<node id="authorswithaffiliations1_c895a173c53b46917ee6b8ce9c8777c1" label="stevens, m.f">
<attvalues>
<attvalue for="attr_type" value="Authors with affiliations 1"></attvalue>
<attvalue for="global_occurrences" value="1"></attvalue>
<attvalue for="attr_3" value="University of Nottingham"></attvalue>
<attvalue for="attr_11" value="1"></attvalue>
</attvalues>
</node>
<node id="authorswithaffiliations1_992be794c5d1aee181efed1a995abac0" label="stewart, m.l">
<attvalues>
<attvalue for="attr_type" value="Authors with affiliations 1"></attvalue>
<attvalue for="global_occurrences" value="1"></attvalue>
<attvalue for="attr_3" value="University of Glasgow"></attvalue>
<attvalue for="attr_11" value="1"></attvalue>
</attvalues>
</node>
<node id="authorswithaffiliations1_64572fdf6efb13bbac705bbc55c28597" label="stich, a">
<attvalues>
<attvalue for="attr_type" value="Authors with affiliations 1"></attvalue>
<attvalue for="global_occurrences" value="2"></attvalue>
<attvalue for="attr_3" value="Medical Mission Clinic Wuerzburg"></attvalue>
<attvalue for="attr_11" value="2"></attvalue>
</attvalues>
</node>
<node id="authorswithaffiliations1_e3db05415d135987f14335c2602a8354" label="stolte, n">
<attvalues>
<attvalue for="attr_type" value="Authors with affiliations 1"></attvalue>
<attvalue for="global_occurrences" value="1"></attvalue>
<attvalue for="attr_3" value="German Primate Center"></attvalue>
<attvalue for="attr_11" value="1"></attvalue>
</attvalues>
</node>
<node id="authorswithaffiliations1_8a72a031e3ddea3cf8eee35454dbb48e" label="stommel, c">
<attvalues>
<attvalue for="attr_type" value="Authors with affiliations 1"></attvalue>
<attvalue for="global_occurrences" value="1"></attvalue>
<attvalue for="attr_3" value="Justus Liebig University Giessen"></attvalue>
<attvalue for="attr_11" value=""></attvalue>
</attvalues>
</node>
<node id="authorswithaffiliations1_48a27e61635363b888e2b1e2b339e577" label="streichert, t">
<attvalues>
<attvalue for="attr_type" value="Authors with affiliations 1"></attvalue>
<attvalue for="global_occurrences" value="1"></attvalue>
<attvalue for="attr_3" value="Hamburg-Eppendorf University Medical Center"></attvalue>
<attvalue for="attr_11" value="1"></attvalue>
</attvalues>
</node>
<node id="authorswithaffiliations1_560b98bde41416826e8b4ef6a8c6b913" label="stump, b">
<attvalues>
<attvalue for="attr_type" value="Authors with affiliations 1"></attvalue>
<attvalue for="global_occurrences" value="1"></attvalue>
<attvalue for="attr_3" value="University of Zurich"></attvalue>
<attvalue for="attr_11" value="1"></attvalue>
</attvalues>
</node>
<node id="authorswithaffiliations1_68febf29e1cdc63e7826bdece2ae488a" label="stærk, d">
<attvalues>
<attvalue for="attr_type" value="Authors with affiliations 1"></attvalue>
<attvalue for="global_occurrences" value="2"></attvalue>
<attvalue for="attr_3" value="Pharmaceutical University of Denmark"></attvalue>
<attvalue for="attr_11" value="2"></attvalue>
</attvalues>
</node>
<node id="authorswithaffiliations1_9e9eee0df753080d72930fa6b0d31605" label="sun, f">
<attvalues>
<attvalue for="attr_type" value="Authors with affiliations 1"></attvalue>
<attvalue for="global_occurrences" value="1"></attvalue>
<attvalue for="attr_3" value="University of Wales Swansea"></attvalue>
<attvalue for="attr_11" value="1"></attvalue>
</attvalues>
</node>
<node id="authorswithaffiliations1_ed0e57142c539fa17814be5b75f66bb5" label="svensjo, e">
<attvalues>
<attvalue for="attr_type" value="Authors with affiliations 1"></attvalue>
<attvalue for="global_occurrences" value="1"></attvalue>
<attvalue for="attr_3" value="Federal University of Rio de Janeiro"></attvalue>
<attvalue for="attr_11" value="1"></attvalue>
</attvalues>
</node>
<node id="authorswithaffiliations1_47e3808e9fb450b3385f307a08f2f246" label="söllner, s.">
<attvalues>
<attvalue for="attr_type" value="Authors with affiliations 1"></attvalue>
<attvalue for="global_occurrences" value="1"></attvalue>
<attvalue for="attr_3" value="University of Luebeck"></attvalue>
<attvalue for="attr_11" value=""></attvalue>
</attvalues>
</node>
<node id="authorswithaffiliations1_58c107f3f8f4bd3c3c741dccdf703d5a" label="tamae-kakazu, m">
<attvalues>
<attvalue for="attr_type" value="Authors with affiliations 1"></attvalue>
<attvalue for="global_occurrences" value="1"></attvalue>
<attvalue for="attr_3" value="Universidad Nacional de Rosario"></attvalue>
<attvalue for="attr_11" value="1"></attvalue>
</attvalues>
</node>
<node id="authorswithaffiliations1_da0f68e04efe3c47883d8bac3a8c835d" label="tanaka, a.s">
<attvalues>
<attvalue for="attr_type" value="Authors with affiliations 1"></attvalue>
<attvalue for="global_occurrences" value="1"></attvalue>
<attvalue for="attr_3" value="Federal University of São Paulo"></attvalue>
<attvalue for="attr_11" value="1"></attvalue>
</attvalues>
</node>
<node id="authorswithaffiliations1_37161bf3fc9c2ccea5267cfa56db74bb" label="tanner, h.">
<attvalues>
<attvalue for="attr_type" value="Authors with affiliations 1"></attvalue>
<attvalue for="global_occurrences" value="1"></attvalue>
<attvalue for="attr_3" value="Leipzig University"></attvalue>
<attvalue for="attr_11" value="1"></attvalue>
</attvalues>
</node>
<node id="authorswithaffiliations1_3bfc548cd2cfac6105b553940ae3d322" label="tasdemir, d">
<attvalues>
<attvalue for="attr_type" value="Authors with affiliations 1"></attvalue>
<attvalue for="global_occurrences" value="1"></attvalue>
<attvalue for="attr_3" value="University of Zurich"></attvalue>
<attvalue for="attr_11" value="1"></attvalue>
</attvalues>
</node>
<node id="authorswithaffiliations1_532a7d068e4153b4e250e3776cc6d3e4" label="tauber, r">
<attvalues>
<attvalue for="attr_type" value="Authors with affiliations 1"></attvalue>
<attvalue for="global_occurrences" value="1"></attvalue>
<attvalue for="attr_3" value="Charité University Medicine Berlin"></attvalue>
<attvalue for="attr_11" value="1"></attvalue>
</attvalues>
</node>
<node id="authorswithaffiliations1_6290544cdfdae6025f732fa8a453ce71" label="tayman, f.s.k">
<attvalues>
<attvalue for="attr_type" value="Authors with affiliations 1"></attvalue>
<attvalue for="global_occurrences" value="1"></attvalue>
<attvalue for="attr_3" value="University of Cape Coast"></attvalue>
<attvalue for="attr_11" value="1"></attvalue>
</attvalues>
</node>
<node id="authorswithaffiliations1_22e1096c27d14db20ec584a5974a27a6" label="teixeira, a.r.l">
<attvalues>
<attvalue for="attr_type" value="Authors with affiliations 1"></attvalue>
<attvalue for="global_occurrences" value="1"></attvalue>
<attvalue for="attr_3" value="University of Brasília"></attvalue>
<attvalue for="attr_11" value="1"></attvalue>
</attvalues>
</node>
<node id="authorswithaffiliations1_2b2ff96de181930f0b7368d564f24865" label="teixeira, c.r">
<attvalues>
<attvalue for="attr_type" value="Authors with affiliations 1"></attvalue>
<attvalue for="global_occurrences" value="1"></attvalue>
<attvalue for="attr_3" value="National Institute of Allergy and Infectious Diseases"></attvalue>
<attvalue for="attr_11" value="1"></attvalue>
</attvalues>
</node>
<node id="authorswithaffiliations1_8047a36b2a5945a56a94523e2a4c2989" label="tempone, a.g">
<attvalues>
<attvalue for="attr_type" value="Authors with affiliations 1"></attvalue>
<attvalue for="global_occurrences" value="2"></attvalue>
<attvalue for="attr_3" value="Instituto Adolfo Lutz"></attvalue>
<attvalue for="attr_11" value="2"></attvalue>
</attvalues>
</node>
<node id="authorswithaffiliations1_4971a6a27fe83fd4fd8dd5423962b919" label="tentori, m.c">
<attvalues>
<attvalue for="attr_type" value="Authors with affiliations 1"></attvalue>
<attvalue for="global_occurrences" value="1"></attvalue>
<attvalue for="attr_3" value="Hospital Fernández"></attvalue>
<attvalue for="attr_11" value="1"></attvalue>
</attvalues>
</node>
<node id="authorswithaffiliations1_2823d523d7c944c2a7dccadaa75c0439" label="tew, i">
<attvalues>
<attvalue for="attr_type" value="Authors with affiliations 1"></attvalue>
<attvalue for="global_occurrences" value="1"></attvalue>
<attvalue for="attr_3" value="University of Wales Swansea"></attvalue>
<attvalue for="attr_11" value="1"></attvalue>
</attvalues>
</node>
<node id="authorswithaffiliations1_0038a16b133637eccd295d2619a800e0" label="theile, d">
<attvalues>
<attvalue for="attr_type" value="Authors with affiliations 1"></attvalue>
<attvalue for="global_occurrences" value="1"></attvalue>
<attvalue for="attr_3" value="Ruprecht Karls University Heidelberg"></attvalue>
<attvalue for="attr_11" value=""></attvalue>
</attvalues>
</node>
<node id="authorswithaffiliations1_a872cda841c73e0ebd7198a4a07da140" label="theodoropoulou, m">
<attvalues>
<attvalue for="attr_type" value="Authors with affiliations 1"></attvalue>
<attvalue for="global_occurrences" value="2"></attvalue>
<attvalue for="attr_3" value="Max-Planck Institute of Psychiatry"></attvalue>
<attvalue for="attr_11" value="2"></attvalue>
</attvalues>
</node>
<node id="authorswithaffiliations1_aeed00c219171c26cc946b78d2d44802" label="thiel, w">
<attvalues>
<attvalue for="attr_type" value="Authors with affiliations 1"></attvalue>
<attvalue for="global_occurrences" value="1"></attvalue>
<attvalue for="attr_3" value="Max-Planck-Institut für Kohlenforschung"></attvalue>
<attvalue for="attr_11" value="1"></attvalue>
</attvalues>
</node>
<node id="authorswithaffiliations1_748a9aba95d797a255bacdf89062a0ef" label="thiem, j">
<attvalues>
<attvalue for="attr_type" value="Authors with affiliations 1"></attvalue>
<attvalue for="global_occurrences" value="1"></attvalue>
<attvalue for="attr_3" value="University of Hamburg"></attvalue>
<attvalue for="attr_11" value="1"></attvalue>
</attvalues>
</node>
<node id="authorswithaffiliations1_e6335589047b072c62a3b7c98646ae20" label="tidwell, r.r">
<attvalues>
<attvalue for="attr_type" value="Authors with affiliations 1"></attvalue>
<attvalue for="global_occurrences" value="1"></attvalue>
<attvalue for="attr_3" value="University of North Carolina"></attvalue>
<attvalue for="attr_11" value="1"></attvalue>
</attvalues>
</node>
<node id="authorswithaffiliations1_38615b6d4247894ea0e2440fbcac4e66" label="tiralongo, e">
<attvalues>
<attvalue for="attr_type" value="Authors with affiliations 1"></attvalue>
<attvalue for="global_occurrences" value="1"></attvalue>
<attvalue for="attr_3" value="Christian-Albrechts-University of Kiel"></attvalue>
<attvalue for="attr_11" value="1"></attvalue>
</attvalues>
</node>
<node id="authorswithaffiliations1_50f4ddfc3ccbf55b20b0d5d8093c302c" label="tiralongo, j">
<attvalues>
<attvalue for="attr_type" value="Authors with affiliations 1"></attvalue>
<attvalue for="global_occurrences" value="1"></attvalue>
<attvalue for="attr_3" value="Christian-Albrechts-University of Kiel"></attvalue>
<attvalue for="attr_11" value="1"></attvalue>
</attvalues>
</node>
<node id="authorswithaffiliations1_f6a33dd8b1484109a5418b473c041a85" label="tjan, t.d.t">
<attvalues>
<attvalue for="attr_type" value="Authors with affiliations 1"></attvalue>
<attvalue for="global_occurrences" value="1"></attvalue>
<attvalue for="attr_3" value="University of Muenster"></attvalue>
<attvalue for="attr_11" value="1"></attvalue>
</attvalues>
</node>
<node id="authorswithaffiliations1_6d77e8ef8e04889b35911948d850b7e6" label="todorov, a">
<attvalues>
<attvalue for="attr_type" value="Authors with affiliations 1"></attvalue>
<attvalue for="global_occurrences" value="1"></attvalue>
<attvalue for="attr_3" value="Federal University of Rio de Janeiro"></attvalue>
<attvalue for="attr_11" value="1"></attvalue>
</attvalues>
</node>
<node id="authorswithaffiliations1_507127e8f2108c0bef561c4df7ac3c71" label="torrecilhas, a.c.t">
<attvalues>
<attvalue for="attr_type" value="Authors with affiliations 1"></attvalue>
<attvalue for="global_occurrences" value="1"></attvalue>
<attvalue for="attr_3" value="Federal University of São Paulo"></attvalue>
<attvalue for="attr_11" value="1"></attvalue>
</attvalues>
</node>
<node id="authorswithaffiliations1_e37c0d999827d8f2ea6f1751d4204353" label="tosaki, a">
<attvalues>
<attvalue for="attr_type" value="Authors with affiliations 1"></attvalue>
<attvalue for="global_occurrences" value="1"></attvalue>
<attvalue for="attr_3" value="Forschungsinst. Molec. Pharmakologie"></attvalue>
<attvalue for="attr_11" value="1"></attvalue>
</attvalues>
</node>
<node id="authorswithaffiliations1_742488cb83880adeb0518d1adbb8e0b4" label="toshio fujiwara, r">
<attvalues>
<attvalue for="attr_type" value="Authors with affiliations 1"></attvalue>
<attvalue for="global_occurrences" value="1"></attvalue>
<attvalue for="attr_3" value="Research Center René Rachou Fundação Oswaldo Cruz"></attvalue>
<attvalue for="attr_11" value="1"></attvalue>
</attvalues>
</node>
<node id="authorswithaffiliations1_6f36e416c3b2fcbe5be75e2789c767e2" label="tosun, f">
<attvalues>
<attvalue for="attr_type" value="Authors with affiliations 1"></attvalue>
<attvalue for="global_occurrences" value="1"></attvalue>
<attvalue for="attr_3" value="Gazi University"></attvalue>
<attvalue for="attr_11" value="1"></attvalue>
</attvalues>
</node>
<node id="authorswithaffiliations1_740e934fbdfaa6b840a436df2fe0c8d1" label="tundo, f">
<attvalues>
<attvalue for="attr_type" value="Authors with affiliations 1"></attvalue>
<attvalue for="global_occurrences" value="1"></attvalue>
<attvalue for="attr_3" value="University of Milan"></attvalue>
<attvalue for="attr_11" value="1"></attvalue>
</attvalues>
</node>
<node id="authorswithaffiliations1_32d642a2d2760d4aa89f68592b917d1d" label="uddin, md.j">
<attvalues>
<attvalue for="attr_type" value="Authors with affiliations 1"></attvalue>
<attvalue for="global_occurrences" value="1"></attvalue>
<attvalue for="attr_3" value="Vanderbilt University"></attvalue>
<attvalue for="attr_11" value="1"></attvalue>
</attvalues>
</node>
<node id="authorswithaffiliations1_5e5115e0cf3b624497bca72ee78af5fa" label="ulmer, d">
<attvalues>
<attvalue for="attr_type" value="Authors with affiliations 1"></attvalue>
<attvalue for="global_occurrences" value="1"></attvalue>
<attvalue for="attr_3" value="Julius Maximilians University of Wuerzburg"></attvalue>
<attvalue for="attr_11" value="1"></attvalue>
</attvalues>
</node>
<node id="authorswithaffiliations1_852680b998ecfabc55f51d259e82367d" label="ungerer, m">
<attvalues>
<attvalue for="attr_type" value="Authors with affiliations 1"></attvalue>
<attvalue for="global_occurrences" value="1"></attvalue>
<attvalue for="attr_3" value="Corimmun GmbH"></attvalue>
<attvalue for="attr_11" value="1"></attvalue>
</attvalues>
</node>
<node id="authorswithaffiliations1_1993272adf4d63d31cb322a09f8d7c2c" label="urade, y">
<attvalues>
<attvalue for="attr_type" value="Authors with affiliations 1"></attvalue>
<attvalue for="global_occurrences" value="1"></attvalue>
<attvalue for="attr_3" value="Osaka Bioscience Institute"></attvalue>
<attvalue for="attr_11" value="1"></attvalue>
</attvalues>
</node>
<node id="authorswithaffiliations1_fbdbaa99a446876b99feb411cfa13ba6" label="urbaniak, m.d">
<attvalues>
<attvalue for="attr_type" value="Authors with affiliations 1"></attvalue>
<attvalue for="global_occurrences" value="1"></attvalue>
<attvalue for="attr_3" value="University of Dundee"></attvalue>
<attvalue for="attr_11" value="1"></attvalue>
</attvalues>
</node>
<node id="authorswithaffiliations1_232286488a94e6fec8eea0d49755eaad" label="urlaub, h">
<attvalues>
<attvalue for="attr_type" value="Authors with affiliations 1"></attvalue>
<attvalue for="global_occurrences" value="4"></attvalue>
<attvalue for="attr_3" value="Max Planck Institute for Biophysical Chemistry"></attvalue>
<attvalue for="attr_11" value="3"></attvalue>
</attvalues>
</node>
<node id="authorswithaffiliations1_300e7d4775cc96cc3a9652553431d34b" label="uzcanga, g.l">
<attvalues>
<attvalue for="attr_type" value="Authors with affiliations 1"></attvalue>
<attvalue for="global_occurrences" value="1"></attvalue>
<attvalue for="attr_3" value="Univ. Simón Bolívar"></attvalue>
<attvalue for="attr_11" value="1"></attvalue>
</attvalues>
</node>
<node id="authorswithaffiliations1_e3a2da13aec0f1bd2a82d9a8d13e012f" label="vadász, i">
<attvalues>
<attvalue for="attr_type" value="Authors with affiliations 1"></attvalue>
<attvalue for="global_occurrences" value="2"></attvalue>
<attvalue for="attr_3" value="Justus Liebig University Giessen"></attvalue>
<attvalue for="attr_11" value="2"></attvalue>
</attvalues>
</node>
<node id="authorswithaffiliations1_2d590140f0c94991aa8801c71f0271cf" label="valda, g">
<attvalues>
<attvalue for="attr_type" value="Authors with affiliations 1"></attvalue>
<attvalue for="global_occurrences" value="2"></attvalue>
<attvalue for="attr_3" value="Charité University Medicine Berlin | Santa Bárbara Hospital Sucre"></attvalue>
<attvalue for="attr_11" value="2"></attvalue>
</attvalues>
</node>
<node id="authorswithaffiliations1_07a6d23966bafcd401733b001c59a454" label="valenzuela, j.g">
<attvalues>
<attvalue for="attr_type" value="Authors with affiliations 1"></attvalue>
<attvalue for="global_occurrences" value="2"></attvalue>
<attvalue for="attr_3" value="National Institute of Allergy and Infectious Diseases"></attvalue>
<attvalue for="attr_11" value="2"></attvalue>
</attvalues>
</node>
<node id="authorswithaffiliations1_3236e96417229fcd451e79e5b7d19ba3" label="vallejo, g.a">
<attvalues>
<attvalue for="attr_type" value="Authors with affiliations 1"></attvalue>
<attvalue for="global_occurrences" value="1"></attvalue>
<attvalue for="attr_3" value="Universidad del Tolima"></attvalue>
<attvalue for="attr_11" value="1"></attvalue>
</attvalues>
</node>
<node id="authorswithaffiliations1_02e124f5ccc7b4f90db2ccabad881fca" label="vehreschild, j.j">
<attvalues>
<attvalue for="attr_type" value="Authors with affiliations 1"></attvalue>
<attvalue for="global_occurrences" value="1"></attvalue>
<attvalue for="attr_3" value="University of Cologne"></attvalue>
<attvalue for="attr_11" value="1"></attvalue>
</attvalues>
</node>
<node id="authorswithaffiliations1_131b2b8d128a4870c0e6974747b42987" label="veit, a">
<attvalues>
<attvalue for="attr_type" value="Authors with affiliations 1"></attvalue>
<attvalue for="global_occurrences" value="1"></attvalue>
<attvalue for="attr_3" value="Bernhard Nocht Institute for Tropical Medicine"></attvalue>
<attvalue for="attr_11" value="1"></attvalue>
</attvalues>
</node>
<node id="authorswithaffiliations1_47620bf52397845319acb4622bd84381" label="ventura, t.m">
<attvalues>
<attvalue for="attr_type" value="Authors with affiliations 1"></attvalue>
<attvalue for="global_occurrences" value="1"></attvalue>
<attvalue for="attr_3" value="Julia Kubitchek Hospital"></attvalue>
<attvalue for="attr_11" value="1"></attvalue>
</attvalues>
</node>
<node id="authorswithaffiliations1_b56c94862a9d29473ba0cbc1ca5667d4" label="vercruysse, v">
<attvalues>
<attvalue for="attr_type" value="Authors with affiliations 1"></attvalue>
<attvalue for="global_occurrences" value="1"></attvalue>
<attvalue for="attr_3" value="Free University Brussels"></attvalue>
<attvalue for="attr_11" value="1"></attvalue>
</attvalues>
</node>
<node id="authorswithaffiliations1_18fbe96828d0f8f4ed44942146905b18" label="vieites, m">
<attvalues>
<attvalue for="attr_type" value="Authors with affiliations 1"></attvalue>
<attvalue for="global_occurrences" value="1"></attvalue>
<attvalue for="attr_3" value="Universidad de la República"></attvalue>
<attvalue for="attr_11" value="1"></attvalue>
</attvalues>
</node>
<node id="authorswithaffiliations1_16ec12144731470c69364fd2c646ff6a" label="vigliano, c.a">
<attvalues>
<attvalue for="attr_type" value="Authors with affiliations 1"></attvalue>
<attvalue for="global_occurrences" value="2"></attvalue>
<attvalue for="attr_3" value="Fundación Favaloro"></attvalue>
<attvalue for="attr_11" value="1"></attvalue>
</attvalues>
</node>
<node id="authorswithaffiliations1_ad80b6672bc1adfd849872b443259cb4" label="villa-verde, d.m.s">
<attvalues>
<attvalue for="attr_type" value="Authors with affiliations 1"></attvalue>
<attvalue for="global_occurrences" value="1"></attvalue>
<attvalue for="attr_3" value="Instituto Oswaldo Cruz FIOCRUZ"></attvalue>
<attvalue for="attr_11" value="1"></attvalue>
</attvalues>
</node>
<node id="authorswithaffiliations1_add793d982bf120f3641c86bd0b794f9" label="villalta, f">
<attvalues>
<attvalue for="attr_type" value="Authors with affiliations 1"></attvalue>
<attvalue for="global_occurrences" value="1"></attvalue>
<attvalue for="attr_3" value="Meharry Medical College"></attvalue>
<attvalue for="attr_11" value="1"></attvalue>
</attvalues>
</node>
<node id="authorswithaffiliations1_8adc81e5e65aef34332d319fa1244ac6" label="villanueva, s.s.m">
<attvalues>
<attvalue for="attr_type" value="Authors with affiliations 1"></attvalue>
<attvalue for="global_occurrences" value="1"></attvalue>
<attvalue for="attr_3" value="Universidad Nacional de Rosario"></attvalue>
<attvalue for="attr_11" value=""></attvalue>
</attvalues>
</node>
<node id="authorswithaffiliations1_a731fd83a257f5cb50c961c028d1c62c" label="vincek, a">
<attvalues>
<attvalue for="attr_type" value="Authors with affiliations 1"></attvalue>
<attvalue for="global_occurrences" value="1"></attvalue>
<attvalue for="attr_3" value="4SC AG"></attvalue>
<attvalue for="attr_11" value="1"></attvalue>
</attvalues>
</node>
<node id="authorswithaffiliations1_9082a5fba0025a59725164201a9fc6b2" label="von bonin, a">
<attvalues>
<attvalue for="attr_type" value="Authors with affiliations 1"></attvalue>
<attvalue for="global_occurrences" value="1"></attvalue>
<attvalue for="attr_3" value="Bernhard Nocht Institute for Tropical Medicine"></attvalue>
<attvalue for="attr_11" value="1"></attvalue>
</attvalues>
</node>
<node id="authorswithaffiliations1_58102c7ab0f42fcf091cdd0d51a52413" label="von boyen, g">
<attvalues>
<attvalue for="attr_type" value="Authors with affiliations 1"></attvalue>
<attvalue for="global_occurrences" value="1"></attvalue>
<attvalue for="attr_3" value="University of Ulm"></attvalue>
<attvalue for="attr_11" value="1"></attvalue>
</attvalues>
</node>
<node id="authorswithaffiliations1_75c352217c6f2f1e202e960571b589b5" label="von keutz, e">
<attvalues>
<attvalue for="attr_type" value="Authors with affiliations 1"></attvalue>
<attvalue for="global_occurrences" value="1"></attvalue>
<attvalue for="attr_3" value="Bayer HealthCare AG"></attvalue>
<attvalue for="attr_11" value="1"></attvalue>
</attvalues>
</node>
<node id="authorswithaffiliations1_9fb9bfdd5af3a57e85f7bff477eddd02" label="von kries, j.p">
<attvalues>
<attvalue for="attr_type" value="Authors with affiliations 1"></attvalue>
<attvalue for="global_occurrences" value="1"></attvalue>
<attvalue for="attr_3" value="Leibniz-Institute of Molecular Pharmacology"></attvalue>
<attvalue for="attr_11" value="1"></attvalue>
</attvalues>
</node>
<node id="authorswithaffiliations1_d07f7f11d897aa6a476bc3ad57e6d8e7" label="von mühlen, c.a">
<attvalues>
<attvalue for="attr_type" value="Authors with affiliations 1"></attvalue>
<attvalue for="global_occurrences" value="1"></attvalue>
<attvalue for="attr_3" value="Pontifical Catholic University"></attvalue>
<attvalue for="attr_11" value="1"></attvalue>
</attvalues>
</node>
<node id="authorswithaffiliations1_46a95062cf24c49c380b5d66653d0c4b" label="von sonnenburg, f">
<attvalues>
<attvalue for="attr_type" value="Authors with affiliations 1"></attvalue>
<attvalue for="global_occurrences" value="3"></attvalue>
<attvalue for="attr_3" value="Ludwig Maximilians University of Munich"></attvalue>
<attvalue for="attr_11" value="3"></attvalue>
</attvalues>
</node>
<node id="authorswithaffiliations1_bec522e8227f41c079cacd7967fd5fce" label="voncken, f">
<attvalues>
<attvalue for="attr_type" value="Authors with affiliations 1"></attvalue>
<attvalue for="global_occurrences" value="1"></attvalue>
<attvalue for="attr_3" value="Ruprecht Karls University Heidelberg"></attvalue>
<attvalue for="attr_11" value="1"></attvalue>
</attvalues>
</node>
<node id="authorswithaffiliations1_5f3a6bc033d409fa611f44157531252c" label="vray, b">
<attvalues>
<attvalue for="attr_type" value="Authors with affiliations 1"></attvalue>
<attvalue for="global_occurrences" value="1"></attvalue>
<attvalue for="attr_3" value="Free University Brussels"></attvalue>
<attvalue for="attr_11" value="1"></attvalue>
</attvalues>
</node>
<node id="authorswithaffiliations1_dd4235135a5341beba8172736d4fe255" label="waespy, m">
<attvalues>
<attvalue for="attr_type" value="Authors with affiliations 1"></attvalue>
<attvalue for="global_occurrences" value="1"></attvalue>
<attvalue for="attr_3" value="University of Bremen"></attvalue>
<attvalue for="attr_11" value="1"></attvalue>
</attvalues>
</node>
<node id="authorswithaffiliations1_002611e4c7ab235a160b4f31374999cd" label="wallukat, g">
<attvalues>
<attvalue for="attr_type" value="Authors with affiliations 1"></attvalue>
<attvalue for="global_occurrences" value="5"></attvalue>
<attvalue for="attr_3" value="Charité University Medicine Berlin | Max Delbrueck Center for Molecular Medicine"></attvalue>
<attvalue for="attr_11" value="4"></attvalue>
</attvalues>
</node>
<node id="authorswithaffiliations1_bc8b66087fbf7d09e29ff164ca11ae5b" label="walther, t">
<attvalues>
<attvalue for="attr_type" value="Authors with affiliations 1"></attvalue>
<attvalue for="global_occurrences" value="8"></attvalue>
<attvalue for="attr_3" value="Charité University Medicine Berlin | University of Hull"></attvalue>
<attvalue for="attr_11" value="5"></attvalue>
</attvalues>
</node>
<node id="authorswithaffiliations1_cc29eb6ebac0ce49bb1ec7db1a1d0a6b" label="wang, c.x">
<attvalues>
<attvalue for="attr_type" value="Authors with affiliations 1"></attvalue>
<attvalue for="global_occurrences" value="1"></attvalue>
<attvalue for="attr_3" value="New York Medical College"></attvalue>
<attvalue for="attr_11" value="1"></attvalue>
</attvalues>
</node>
<node id="authorswithaffiliations1_3c790c31ac68887ec8e0a217e5e65f39" label="wang, y">
<attvalues>
<attvalue for="attr_type" value="Authors with affiliations 1"></attvalue>
<attvalue for="global_occurrences" value="7"></attvalue>
<attvalue for="attr_3" value="Charité University Medicine Berlin | Justus Liebig University Giessen | University of Hull"></attvalue>
<attvalue for="attr_11" value="4"></attvalue>
</attvalues>
</node>
<node id="authorswithaffiliations1_89c62c5940a9d5769e689f3093250e1e" label="waterman, m.r">
<attvalues>
<attvalue for="attr_type" value="Authors with affiliations 1"></attvalue>
<attvalue for="global_occurrences" value="1"></attvalue>
<attvalue for="attr_3" value="Vanderbilt University"></attvalue>
<attvalue for="attr_11" value="1"></attvalue>
</attvalues>
</node>
<node id="authorswithaffiliations1_6386590ab26820420e0d812cb6b46c3c" label="weber, c">
<attvalues>
<attvalue for="attr_type" value="Authors with affiliations 1"></attvalue>
<attvalue for="global_occurrences" value="1"></attvalue>
<attvalue for="attr_3" value="Ludwig Maximilians University of Munich"></attvalue>
<attvalue for="attr_11" value="1"></attvalue>
</attvalues>
</node>
<node id="authorswithaffiliations1_f922f975d2d6438bc641f7af26b08461" label="wedel, t.">
<attvalues>
<attvalue for="attr_type" value="Authors with affiliations 1"></attvalue>
<attvalue for="global_occurrences" value="1"></attvalue>
<attvalue for="attr_3" value="University of Luebeck"></attvalue>
<attvalue for="attr_11" value=""></attvalue>
</attvalues>
</node>
<node id="authorswithaffiliations1_5a0c573448926905b1201ba423c6cf07" label="weinke, t">
<attvalues>
<attvalue for="attr_type" value="Authors with affiliations 1"></attvalue>
<attvalue for="global_occurrences" value="1"></attvalue>
<attvalue for="attr_3" value="Klinikum Ernst Von Bergmann"></attvalue>
<attvalue for="attr_11" value=""></attvalue>
</attvalues>
</node>
<node id="authorswithaffiliations1_f00b804660c02167bfb592b8b62d2748" label="weiss, j">
<attvalues>
<attvalue for="attr_type" value="Authors with affiliations 1"></attvalue>
<attvalue for="global_occurrences" value="1"></attvalue>
<attvalue for="attr_3" value="Ruprecht Karls University Heidelberg"></attvalue>
<attvalue for="attr_11" value=""></attvalue>
</attvalues>
</node>
<node id="authorswithaffiliations1_5004cd80a5c42723c4d6ee99c60bc637" label="weitzel, t">
<attvalues>
<attvalue for="attr_type" value="Authors with affiliations 1"></attvalue>
<attvalue for="global_occurrences" value="1"></attvalue>
<attvalue for="attr_3" value="Universidad de Desarrollo"></attvalue>
<attvalue for="attr_11" value="1"></attvalue>
</attvalues>
</node>
<node id="authorswithaffiliations1_dd7b0cfc97edbd5ad807e8131c6e8fbd" label="weld, l">
<attvalues>
<attvalue for="attr_type" value="Authors with affiliations 1"></attvalue>
<attvalue for="global_occurrences" value="2"></attvalue>
<attvalue for="attr_3" value="ISTM/Geosentinel Statistician Consultant"></attvalue>
<attvalue for="attr_11" value="2"></attvalue>
</attvalues>
</node>
<node id="authorswithaffiliations1_b1bfcbdbb9ce407bd62a842409c78b04" label="wellinghausen, n">
<attvalues>
<attvalue for="attr_type" value="Authors with affiliations 1"></attvalue>
<attvalue for="global_occurrences" value="1"></attvalue>
<attvalue for="attr_3" value="Gaertner and Collegues Laboratory"></attvalue>
<attvalue for="attr_11" value="1"></attvalue>
</attvalues>
</node>
<node id="authorswithaffiliations1_4348d845709cd37c2752970078526082" label="wells, g">
<attvalues>
<attvalue for="attr_type" value="Authors with affiliations 1"></attvalue>
<attvalue for="global_occurrences" value="1"></attvalue>
<attvalue for="attr_3" value="University of Nottingham"></attvalue>
<attvalue for="attr_11" value="1"></attvalue>
</attvalues>
</node>
<node id="authorswithaffiliations1_4e0c303bc7f83fc79afb6de163392d5e" label="wenzelburger, f">
<attvalues>
<attvalue for="attr_type" value="Authors with affiliations 1"></attvalue>
<attvalue for="global_occurrences" value="1"></attvalue>
<attvalue for="attr_3" value="University of Muenster"></attvalue>
<attvalue for="attr_11" value="1"></attvalue>
</attvalues>
</node>
<node id="authorswithaffiliations1_b611ce60b76d6208be086cc61ba7ae30" label="wessel, n">
<attvalues>
<attvalue for="attr_type" value="Authors with affiliations 1"></attvalue>
<attvalue for="global_occurrences" value="8"></attvalue>
<attvalue for="attr_3" value="Humboldt University Berlin | University of Potsdam"></attvalue>
<attvalue for="attr_11" value="5"></attvalue>
</attvalues>
</node>
<node id="authorswithaffiliations1_cdf02ef50356042e0bb62aad40f5fe33" label="westermann, j">
<attvalues>
<attvalue for="attr_type" value="Authors with affiliations 1"></attvalue>
<attvalue for="global_occurrences" value="1"></attvalue>
<attvalue for="attr_3" value="University of Luebeck"></attvalue>
<attvalue for="attr_11" value=""></attvalue>
</attvalues>
</node>
<node id="authorswithaffiliations1_9f84124cbef8e5b4adc8334916ede453" label="westphal, a">
<attvalues>
<attvalue for="attr_type" value="Authors with affiliations 1"></attvalue>
<attvalue for="global_occurrences" value="1"></attvalue>
<attvalue for="attr_3" value="Wageningen University"></attvalue>
<attvalue for="attr_11" value="1"></attvalue>
</attvalues>
</node>
<node id="authorswithaffiliations1_eb850aaeccc2bb87ba572560008bafec" label="wetzel, u.">
<attvalues>
<attvalue for="attr_type" value="Authors with affiliations 1"></attvalue>
<attvalue for="global_occurrences" value="1"></attvalue>
<attvalue for="attr_3" value="Leipzig University"></attvalue>
<attvalue for="attr_11" value="1"></attvalue>
</attvalues>
</node>
<node id="authorswithaffiliations1_33a91f87bbb960a01ebd3ead5395cc9f" label="whitten, m">
<attvalues>
<attvalue for="attr_type" value="Authors with affiliations 1"></attvalue>
<attvalue for="global_occurrences" value="1"></attvalue>
<attvalue for="attr_3" value="University of Wales Swansea"></attvalue>
<attvalue for="attr_11" value="1"></attvalue>
</attvalues>
</node>
<node id="authorswithaffiliations1_9b7029fa61e999e44b351efaff4e6d33" label="wiegand, u.k.h">
<attvalues>
<attvalue for="attr_type" value="Authors with affiliations 1"></attvalue>
<attvalue for="global_occurrences" value="1"></attvalue>
<attvalue for="attr_3" value="University of Luebeck"></attvalue>
<attvalue for="attr_11" value="1"></attvalue>
</attvalues>
</node>
<node id="authorswithaffiliations1_3ad112fe1e6dbdb531b362ed3f6ad0b5" label="wiegertjes, g.f">
<attvalues>
<attvalue for="attr_type" value="Authors with affiliations 1"></attvalue>
<attvalue for="global_occurrences" value="1"></attvalue>
<attvalue for="attr_3" value="Wageningen University"></attvalue>
<attvalue for="attr_11" value="1"></attvalue>
</attvalues>
</node>
<node id="authorswithaffiliations1_d51c9c247f74e6ccc7621c03151c7814" label="wilder-smith, a">
<attvalues>
<attvalue for="attr_type" value="Authors with affiliations 1"></attvalue>
<attvalue for="global_occurrences" value="1"></attvalue>
<attvalue for="attr_3" value="Ruprecht Karls University Heidelberg"></attvalue>
<attvalue for="attr_11" value="1"></attvalue>
</attvalues>
</node>
<node id="authorswithaffiliations1_3dce9dff67d4190161b7849a28c1fbf1" label="wildmann, j">
<attvalues>
<attvalue for="attr_type" value="Authors with affiliations 1"></attvalue>
<attvalue for="global_occurrences" value="1"></attvalue>
<attvalue for="attr_3" value="Philipps University Marburg"></attvalue>
<attvalue for="attr_11" value=""></attvalue>
</attvalues>
</node>
<node id="authorswithaffiliations1_b1b98f0ba3e2a718212ef65ef6d31e86" label="wilhelm, m">
<attvalues>
<attvalue for="attr_type" value="Authors with affiliations 1"></attvalue>
<attvalue for="global_occurrences" value="1"></attvalue>
<attvalue for="attr_3" value="University of Muenster"></attvalue>
<attvalue for="attr_11" value="1"></attvalue>
</attvalues>
</node>
<node id="authorswithaffiliations1_90c5fe5a6b10df91772e1fb36145d01a" label="williams, g.m">
<attvalues>
<attvalue for="attr_type" value="Authors with affiliations 1"></attvalue>
<attvalue for="global_occurrences" value="1"></attvalue>
<attvalue for="attr_3" value="New York Medical College"></attvalue>
<attvalue for="attr_11" value="1"></attvalue>
</attvalues>
</node>
<node id="authorswithaffiliations1_8dafbed6fa3bbe2dc805815f21e034fc" label="willmes, k">
<attvalues>
<attvalue for="attr_type" value="Authors with affiliations 1"></attvalue>
<attvalue for="global_occurrences" value="1"></attvalue>
<attvalue for="attr_3" value="RWTH Aachen University"></attvalue>
<attvalue for="attr_11" value="1"></attvalue>
</attvalues>
</node>
<node id="authorswithaffiliations1_a14a19310392eaa5e4246025ae88ea74" label="witschel, m">
<attvalues>
<attvalue for="attr_type" value="Authors with affiliations 1"></attvalue>
<attvalue for="global_occurrences" value="1"></attvalue>
<attvalue for="attr_3" value="BASF AG"></attvalue>
<attvalue for="attr_11" value="1"></attvalue>
</attvalues>
</node>
<node id="authorswithaffiliations1_a358eb72778b665e2f79c941e3036a2e" label="wolf, e">
<attvalues>
<attvalue for="attr_type" value="Authors with affiliations 1"></attvalue>
<attvalue for="global_occurrences" value="1"></attvalue>
<attvalue for="attr_3" value="Ludwig Maximilians University of Munich"></attvalue>
<attvalue for="attr_11" value="1"></attvalue>
</attvalues>
</node>
<node id="authorswithaffiliations1_2475b56d44c9acfe43c435c870cdd567" label="wood, g">
<attvalues>
<attvalue for="attr_type" value="Authors with affiliations 1"></attvalue>
<attvalue for="global_occurrences" value="1"></attvalue>
<attvalue for="attr_3" value="Karl Franzens University of Graz"></attvalue>
<attvalue for="attr_11" value="1"></attvalue>
</attvalues>
</node>
<node id="authorswithaffiliations1_291dbff2d97bf20550e8b38c85686885" label="wright, a.d">
<attvalues>
<attvalue for="attr_type" value="Authors with affiliations 1"></attvalue>
<attvalue for="global_occurrences" value="1"></attvalue>
<attvalue for="attr_3" value="University of Bonn"></attvalue>
<attvalue for="attr_11" value="1"></attvalue>
</attvalues>
</node>
<node id="authorswithaffiliations1_ed4c6b045aa33447b1dc25d6cf539922" label="wyatt, p.g">
<attvalues>
<attvalue for="attr_type" value="Authors with affiliations 1"></attvalue>
<attvalue for="global_occurrences" value="2"></attvalue>
<attvalue for="attr_3" value="University of Dundee"></attvalue>
<attvalue for="attr_11" value="2"></attvalue>
</attvalues>
</node>
<node id="authorswithaffiliations1_0ce79ffe717aaa86adc7985b12e36701" label="wyllie, s">
<attvalues>
<attvalue for="attr_type" value="Authors with affiliations 1"></attvalue>
<attvalue for="global_occurrences" value="1"></attvalue>
<attvalue for="attr_3" value="University of Dundee"></attvalue>
<attvalue for="attr_11" value="1"></attvalue>
</attvalues>
</node>
<node id="authorswithaffiliations1_3eb240f612614e6468d269bf44b7cba7" label="wächter, u">
<attvalues>
<attvalue for="attr_type" value="Authors with affiliations 1"></attvalue>
<attvalue for="global_occurrences" value="1"></attvalue>
<attvalue for="attr_3" value="Bernhard Nocht Institute for Tropical Medicine"></attvalue>
<attvalue for="attr_11" value="1"></attvalue>
</attvalues>
</node>
<node id="authorswithaffiliations1_3e029dce596ec99af54aed1c746f1d33" label="würtele, m">
<attvalues>
<attvalue for="attr_type" value="Authors with affiliations 1"></attvalue>
<attvalue for="global_occurrences" value="1"></attvalue>
<attvalue for="attr_3" value="Universidade Federal de São Paulo"></attvalue>
<attvalue for="attr_11" value=""></attvalue>
</attvalues>
</node>
<node id="authorswithaffiliations1_0bce251c3bbaca32f80169a5662251f1" label="yardley, v">
<attvalues>
<attvalue for="attr_type" value="Authors with affiliations 1"></attvalue>
<attvalue for="global_occurrences" value="2"></attvalue>
<attvalue for="attr_3" value="London School of Hygiene and Tropical Medicine"></attvalue>
<attvalue for="attr_11" value="2"></attvalue>
</attvalues>
</node>
<node id="authorswithaffiliations1_fc93f462c11d607ce9e768a25eaed186" label="zeibig, s">
<attvalues>
<attvalue for="attr_type" value="Authors with affiliations 1"></attvalue>
<attvalue for="global_occurrences" value="1"></attvalue>
<attvalue for="attr_3" value="Corimmun GmbH"></attvalue>
<attvalue for="attr_11" value="1"></attvalue>
</attvalues>
</node>
<node id="authorswithaffiliations1_96084a0531a6f34424b12eec3dead191" label="zeitz, m">
<attvalues>
<attvalue for="attr_type" value="Authors with affiliations 1"></attvalue>
<attvalue for="global_occurrences" value="1"></attvalue>
<attvalue for="attr_3" value="Charité University Medicine Berlin"></attvalue>
<attvalue for="attr_11" value=""></attvalue>
</attvalues>
</node>
<node id="authorswithaffiliations1_3e3b84420e48a49fdf19b1fa06116cf7" label="zenker, m.">
<attvalues>
<attvalue for="attr_type" value="Authors with affiliations 1"></attvalue>
<attvalue for="global_occurrences" value="1"></attvalue>
<attvalue for="attr_3" value="Otto-von-Guericke-University Magdeburg"></attvalue>
<attvalue for="attr_11" value="1"></attvalue>
</attvalues>
</node>
<node id="authorswithaffiliations1_348865afc4cc9332cb27f62e187e36d0" label="zentgraf, u">
<attvalues>
<attvalue for="attr_type" value="Authors with affiliations 1"></attvalue>
<attvalue for="global_occurrences" value="1"></attvalue>
<attvalue for="attr_3" value="Eberhard Karls University of Tuebingen"></attvalue>
<attvalue for="attr_11" value="1"></attvalue>
</attvalues>
</node>
<node id="authorswithaffiliations1_de7729f3fa706b7186f2154feddd4ba9" label="zimmermann, l.t">
<attvalues>
<attvalue for="attr_type" value="Authors with affiliations 1"></attvalue>
<attvalue for="global_occurrences" value="1"></attvalue>
<attvalue for="attr_3" value="Federal University of Rio de Janeiro"></attvalue>
<attvalue for="attr_11" value=""></attvalue>
</attvalues>
</node>
<node id="authorswithaffiliations1_5529b0cdd3f53414b4fd5ad2a904ed58" label="zimmermann-kordmann, m">
<attvalues>
<attvalue for="attr_type" value="Authors with affiliations 1"></attvalue>
<attvalue for="global_occurrences" value="1"></attvalue>
<attvalue for="attr_3" value="Charité University Medicine Berlin"></attvalue>
<attvalue for="attr_11" value="1"></attvalue>
</attvalues>
</node>
<node id="authorswithaffiliations1_7f5aa3010c4b8f33627a2e0c459e6e7a" label="zulantay, i">
<attvalues>
<attvalue for="attr_type" value="Authors with affiliations 1"></attvalue>
<attvalue for="global_occurrences" value="1"></attvalue>
<attvalue for="attr_3" value="Universidad de Chile"></attvalue>
<attvalue for="attr_11" value="1"></attvalue>
</attvalues>
</node>
</nodes>
<edges>
<edge source="authorswithaffiliations1_f17279eb81c77abdd9f1319bc76d0ef0" target="authorswithaffiliations1_45cc4b4c08a39989a7147c0121c8d812" weight="2">
<attvalues>
<attvalue for="matchings_count" value="2"></attvalue>
<attvalue for="attr_type" value="Title"></attvalue>
<attvalue for="attr_8" value="2009 | 2010"></attvalue>
<attvalue for="attr_9" value="Journal of Ethnopharmacology | Planta Medica"></attvalue>
</attvalues>
</edge>
<edge source="authorswithaffiliations1_f17279eb81c77abdd9f1319bc76d0ef0" target="authorswithaffiliations1_dbce50449769254c2051573045c986d0" weight="2">
<attvalues>
<attvalue for="matchings_count" value="2"></attvalue>
<attvalue for="attr_type" value="Title"></attvalue>
<attvalue for="attr_8" value="2009 | 2010"></attvalue>
<attvalue for="attr_9" value="Journal of Ethnopharmacology | Planta Medica"></attvalue>
</attvalues>
</edge>
<edge source="authorswithaffiliations1_f17279eb81c77abdd9f1319bc76d0ef0" target="authorswithaffiliations1_0e4444a21bfc72da06cb099a82bfd930" weight="2">
<attvalues>
<attvalue for="matchings_count" value="2"></attvalue>
<attvalue for="attr_type" value="Title"></attvalue>
<attvalue for="attr_8" value="2009 | 2010"></attvalue>
<attvalue for="attr_9" value="Journal of Ethnopharmacology | Planta Medica"></attvalue>
</attvalues>
</edge>
<edge source="authorswithaffiliations1_f17279eb81c77abdd9f1319bc76d0ef0" target="authorswithaffiliations1_79ecef8c83b9b0faccb5eb29043c4200" weight="2">
<attvalues>
<attvalue for="matchings_count" value="2"></attvalue>
<attvalue for="attr_type" value="Title"></attvalue>
<attvalue for="attr_8" value="2009 | 2010"></attvalue>
<attvalue for="attr_9" value="Journal of Ethnopharmacology | Planta Medica"></attvalue>
</attvalues>
</edge>
<edge source="authorswithaffiliations1_f17279eb81c77abdd9f1319bc76d0ef0" target="authorswithaffiliations1_f0edc0bafcf82180208de2877f086bbd" weight="2">
<attvalues>
<attvalue for="matchings_count" value="2"></attvalue>
<attvalue for="attr_type" value="Title"></attvalue>
<attvalue for="attr_8" value="2009 | 2010"></attvalue>
<attvalue for="attr_9" value="Journal of Ethnopharmacology | Planta Medica"></attvalue>
</attvalues>
</edge>
<edge source="authorswithaffiliations1_e65ce43e583a955348bd124e0b6ecd9b" target="authorswithaffiliations1_7796f001ba0b761f78246bbad4749586" weight="1">
<attvalues>
<attvalue for="matchings_count" value="1"></attvalue>
<attvalue for="attr_type" value="Title"></attvalue>
<attvalue for="attr_8" value="2009"></attvalue>
<attvalue for="attr_9" value="Infection and Immunity"></attvalue>
</attvalues>
</edge>
<edge source="authorswithaffiliations1_e65ce43e583a955348bd124e0b6ecd9b" target="authorswithaffiliations1_9de2d47554ca2ddcc2ec798b6d21bbc5" weight="1">
<attvalues>
<attvalue for="matchings_count" value="1"></attvalue>
<attvalue for="attr_type" value="Title"></attvalue>
<attvalue for="attr_8" value="2009"></attvalue>
<attvalue for="attr_9" value="Infection and Immunity"></attvalue>
</attvalues>
</edge>
<edge source="authorswithaffiliations1_e65ce43e583a955348bd124e0b6ecd9b" target="authorswithaffiliations1_8fafe4bd711d52c1e9f5c2dbc0c01c90" weight="1">
<attvalues>
<attvalue for="matchings_count" value="1"></attvalue>
<attvalue for="attr_type" value="Title"></attvalue>
<attvalue for="attr_8" value="2009"></attvalue>
<attvalue for="attr_9" value="Infection and Immunity"></attvalue>
</attvalues>
</edge>
<edge source="authorswithaffiliations1_e65ce43e583a955348bd124e0b6ecd9b" target="authorswithaffiliations1_27105cc303a31036ca50dabbeb34dbe0" weight="1">
<attvalues>
<attvalue for="matchings_count" value="1"></attvalue>
<attvalue for="attr_type" value="Title"></attvalue>
<attvalue for="attr_8" value="2009"></attvalue>
<attvalue for="attr_9" value="Infection and Immunity"></attvalue>
</attvalues>
</edge>
<edge source="authorswithaffiliations1_e65ce43e583a955348bd124e0b6ecd9b" target="authorswithaffiliations1_bceb8c77bec35a193b93aefd289c5ac4" weight="1">
<attvalues>
<attvalue for="matchings_count" value="1"></attvalue>
<attvalue for="attr_type" value="Title"></attvalue>
<attvalue for="attr_8" value="2009"></attvalue>
<attvalue for="attr_9" value="Infection and Immunity"></attvalue>
</attvalues>
</edge>
<edge source="authorswithaffiliations1_e65ce43e583a955348bd124e0b6ecd9b" target="authorswithaffiliations1_a6a46a286541fd96e80bc1a868d1c73c" weight="1">
<attvalues>
<attvalue for="matchings_count" value="1"></attvalue>
<attvalue for="attr_type" value="Title"></attvalue>
<attvalue for="attr_8" value="2009"></attvalue>
<attvalue for="attr_9" value="Infection and Immunity"></attvalue>
</attvalues>
</edge>
<edge source="authorswithaffiliations1_e65ce43e583a955348bd124e0b6ecd9b" target="authorswithaffiliations1_3c6d86c35d88f628e6d6e28f50c1a8ce" weight="1">
<attvalues>
<attvalue for="matchings_count" value="1"></attvalue>
<attvalue for="attr_type" value="Title"></attvalue>
<attvalue for="attr_8" value="2009"></attvalue>
<attvalue for="attr_9" value="Infection and Immunity"></attvalue>
</attvalues>
</edge>
<edge source="authorswithaffiliations1_e65ce43e583a955348bd124e0b6ecd9b" target="authorswithaffiliations1_bac9da3605f57178c3968bb62d42b73a" weight="1">
<attvalues>
<attvalue for="matchings_count" value="1"></attvalue>
<attvalue for="attr_type" value="Title"></attvalue>
<attvalue for="attr_8" value="2009"></attvalue>
<attvalue for="attr_9" value="Infection and Immunity"></attvalue>
</attvalues>
</edge>
<edge source="authorswithaffiliations1_e65ce43e583a955348bd124e0b6ecd9b" target="authorswithaffiliations1_127e2779f40085b6cfed6946dad09c2f" weight="1">
<attvalues>
<attvalue for="matchings_count" value="1"></attvalue>
<attvalue for="attr_type" value="Title"></attvalue>
<attvalue for="attr_8" value="2009"></attvalue>
<attvalue for="attr_9" value="Infection and Immunity"></attvalue>
</attvalues>
</edge>
<edge source="authorswithaffiliations1_e65ce43e583a955348bd124e0b6ecd9b" target="authorswithaffiliations1_640001f13514153a7fc10bcb273397ea" weight="1">
<attvalues>
<attvalue for="matchings_count" value="1"></attvalue>
<attvalue for="attr_type" value="Title"></attvalue>
<attvalue for="attr_8" value="2009"></attvalue>
<attvalue for="attr_9" value="Infection and Immunity"></attvalue>
</attvalues>
</edge>
<edge source="authorswithaffiliations1_e65ce43e583a955348bd124e0b6ecd9b" target="authorswithaffiliations1_26ea18761662a3e6dc57557157824137" weight="1">
<attvalues>
<attvalue for="matchings_count" value="1"></attvalue>
<attvalue for="attr_type" value="Title"></attvalue>
<attvalue for="attr_8" value="2009"></attvalue>
<attvalue for="attr_9" value="Infection and Immunity"></attvalue>
</attvalues>
</edge>
<edge source="authorswithaffiliations1_e65ce43e583a955348bd124e0b6ecd9b" target="authorswithaffiliations1_422c55fe6f2bb925b89c695b6d844dee" weight="1">
<attvalues>
<attvalue for="matchings_count" value="1"></attvalue>
<attvalue for="attr_type" value="Title"></attvalue>
<attvalue for="attr_8" value="2009"></attvalue>
<attvalue for="attr_9" value="Infection and Immunity"></attvalue>
</attvalues>
</edge>
<edge source="authorswithaffiliations1_e65ce43e583a955348bd124e0b6ecd9b" target="authorswithaffiliations1_f754e4f78888e9a08ec3791b6631ef3e" weight="1">
<attvalues>
<attvalue for="matchings_count" value="1"></attvalue>
<attvalue for="attr_type" value="Title"></attvalue>
<attvalue for="attr_8" value="2009"></attvalue>
<attvalue for="attr_9" value="Infection and Immunity"></attvalue>
</attvalues>
</edge>
<edge source="authorswithaffiliations1_e65ce43e583a955348bd124e0b6ecd9b" target="authorswithaffiliations1_a358eb72778b665e2f79c941e3036a2e" weight="1">
<attvalues>
<attvalue for="matchings_count" value="1"></attvalue>
<attvalue for="attr_type" value="Title"></attvalue>
<attvalue for="attr_8" value="2009"></attvalue>
<attvalue for="attr_9" value="Infection and Immunity"></attvalue>
</attvalues>
</edge>
<edge source="authorswithaffiliations1_281126d632d5cb73d67a6fa3dbce00cd" target="authorswithaffiliations1_d3fcb826c069ccd2e2c76d23f985c9d9" weight="1">
<attvalues>
<attvalue for="matchings_count" value="1"></attvalue>
<attvalue for="attr_type" value="Title"></attvalue>
<attvalue for="attr_8" value="2007"></attvalue>
<attvalue for="attr_9" value="Journal of Medicinal Chemistry"></attvalue>
</attvalues>
</edge>
<edge source="authorswithaffiliations1_281126d632d5cb73d67a6fa3dbce00cd" target="authorswithaffiliations1_79314e277d32c791b3f03b072a0119ee" weight="1">
<attvalues>
<attvalue for="matchings_count" value="1"></attvalue>
<attvalue for="attr_type" value="Title"></attvalue>
<attvalue for="attr_8" value="2007"></attvalue>
<attvalue for="attr_9" value="Journal of Medicinal Chemistry"></attvalue>
</attvalues>
</edge>
<edge source="authorswithaffiliations1_281126d632d5cb73d67a6fa3dbce00cd" target="authorswithaffiliations1_ea445ff33df6af7637878c5ca153c039" weight="1">
<attvalues>
<attvalue for="matchings_count" value="1"></attvalue>
<attvalue for="attr_type" value="Title"></attvalue>
<attvalue for="attr_8" value="2007"></attvalue>
<attvalue for="attr_9" value="Journal of Medicinal Chemistry"></attvalue>
</attvalues>
</edge>
<edge source="authorswithaffiliations1_281126d632d5cb73d67a6fa3dbce00cd" target="authorswithaffiliations1_3cb32a2bb08ef46daaf58d7d2f0df75f" weight="1">
<attvalues>
<attvalue for="matchings_count" value="1"></attvalue>
<attvalue for="attr_type" value="Title"></attvalue>
<attvalue for="attr_8" value="2007"></attvalue>
<attvalue for="attr_9" value="Journal of Medicinal Chemistry"></attvalue>
</attvalues>
</edge>
<edge source="authorswithaffiliations1_281126d632d5cb73d67a6fa3dbce00cd" target="authorswithaffiliations1_979e70d14b7415f8d37b3b40abe228fc" weight="1">
<attvalues>
<attvalue for="matchings_count" value="1"></attvalue>
<attvalue for="attr_type" value="Title"></attvalue>
<attvalue for="attr_8" value="2007"></attvalue>
<attvalue for="attr_9" value="Journal of Medicinal Chemistry"></attvalue>
</attvalues>
</edge>
<edge source="authorswithaffiliations1_281126d632d5cb73d67a6fa3dbce00cd" target="authorswithaffiliations1_fefd0cfbb771d4d26d5c47714980f210" weight="1">
<attvalues>
<attvalue for="matchings_count" value="1"></attvalue>
<attvalue for="attr_type" value="Title"></attvalue>
<attvalue for="attr_8" value="2007"></attvalue>
<attvalue for="attr_9" value="Journal of Medicinal Chemistry"></attvalue>
</attvalues>
</edge>
<edge source="authorswithaffiliations1_281126d632d5cb73d67a6fa3dbce00cd" target="authorswithaffiliations1_27a27c564ab9755455ef9dc09e9d1d07" weight="1">
<attvalues>
<attvalue for="matchings_count" value="1"></attvalue>
<attvalue for="attr_type" value="Title"></attvalue>
<attvalue for="attr_8" value="2007"></attvalue>
<attvalue for="attr_9" value="Journal of Medicinal Chemistry"></attvalue>
</attvalues>
</edge>
<edge source="authorswithaffiliations1_281126d632d5cb73d67a6fa3dbce00cd" target="authorswithaffiliations1_02ac238c58f9a69daf912771ab596643" weight="1">
<attvalues>
<attvalue for="matchings_count" value="1"></attvalue>
<attvalue for="attr_type" value="Title"></attvalue>
<attvalue for="attr_8" value="2007"></attvalue>
<attvalue for="attr_9" value="Journal of Medicinal Chemistry"></attvalue>
</attvalues>
</edge>
<edge source="authorswithaffiliations1_281126d632d5cb73d67a6fa3dbce00cd" target="authorswithaffiliations1_87e0a16a84e1eb9fa2d4989ca0429a8d" weight="1">
<attvalues>
<attvalue for="matchings_count" value="1"></attvalue>
<attvalue for="attr_type" value="Title"></attvalue>
<attvalue for="attr_8" value="2007"></attvalue>
<attvalue for="attr_9" value="Journal of Medicinal Chemistry"></attvalue>
</attvalues>
</edge>
<edge source="authorswithaffiliations1_281126d632d5cb73d67a6fa3dbce00cd" target="authorswithaffiliations1_d41ec2f36f6bd5f84f5110a359820ba8" weight="1">
<attvalues>
<attvalue for="matchings_count" value="1"></attvalue>
<attvalue for="attr_type" value="Title"></attvalue>
<attvalue for="attr_8" value="2007"></attvalue>
<attvalue for="attr_9" value="Journal of Medicinal Chemistry"></attvalue>
</attvalues>
</edge>
<edge source="authorswithaffiliations1_281126d632d5cb73d67a6fa3dbce00cd" target="authorswithaffiliations1_8e59adf3f30069f610cef5b54204c612" weight="1">
<attvalues>
<attvalue for="matchings_count" value="1"></attvalue>
<attvalue for="attr_type" value="Title"></attvalue>
<attvalue for="attr_8" value="2007"></attvalue>
<attvalue for="attr_9" value="Journal of Medicinal Chemistry"></attvalue>
</attvalues>
</edge>
<edge source="authorswithaffiliations1_281126d632d5cb73d67a6fa3dbce00cd" target="authorswithaffiliations1_bcb03998d651fecf4bb6a0659521cc53" weight="1">
<attvalues>
<attvalue for="matchings_count" value="1"></attvalue>
<attvalue for="attr_type" value="Title"></attvalue>
<attvalue for="attr_8" value="2007"></attvalue>
<attvalue for="attr_9" value="Journal of Medicinal Chemistry"></attvalue>
</attvalues>
</edge>
<edge source="authorswithaffiliations1_281126d632d5cb73d67a6fa3dbce00cd" target="authorswithaffiliations1_10b19610594038f6488eafb390c2c643" weight="1">
<attvalues>
<attvalue for="matchings_count" value="1"></attvalue>
<attvalue for="attr_type" value="Title"></attvalue>
<attvalue for="attr_8" value="2007"></attvalue>
<attvalue for="attr_9" value="Journal of Medicinal Chemistry"></attvalue>
</attvalues>
</edge>
<edge source="authorswithaffiliations1_281126d632d5cb73d67a6fa3dbce00cd" target="authorswithaffiliations1_8f22c1a6e241fecdbf4b15feb7250536" weight="1">
<attvalues>
<attvalue for="matchings_count" value="1"></attvalue>
<attvalue for="attr_type" value="Title"></attvalue>
<attvalue for="attr_8" value="2007"></attvalue>
<attvalue for="attr_9" value="Journal of Medicinal Chemistry"></attvalue>
</attvalues>
</edge>
<edge source="authorswithaffiliations1_e0f1ee436fae8f011a13e66223e3c55c" target="authorswithaffiliations1_7f436f550a2e09d495b7eea7044a1402" weight="1">
<attvalues>
<attvalue for="matchings_count" value="1"></attvalue>
<attvalue for="attr_type" value="Title"></attvalue>
<attvalue for="attr_8" value="2012"></attvalue>
<attvalue for="attr_9" value="Planta Medica"></attvalue>
</attvalues>
</edge>
<edge source="authorswithaffiliations1_e0f1ee436fae8f011a13e66223e3c55c" target="authorswithaffiliations1_bc7ac37ed7c56fb595ef6a067c8a80a0" weight="1">
<attvalues>
<attvalue for="matchings_count" value="1"></attvalue>
<attvalue for="attr_type" value="Title"></attvalue>
<attvalue for="attr_8" value="2012"></attvalue>
<attvalue for="attr_9" value="Planta Medica"></attvalue>
</attvalues>
</edge>
<edge source="authorswithaffiliations1_e0f1ee436fae8f011a13e66223e3c55c" target="authorswithaffiliations1_b416cfaa97f91e0b73536ce83df751c3" weight="1">
<attvalues>
<attvalue for="matchings_count" value="1"></attvalue>
<attvalue for="attr_type" value="Title"></attvalue>
<attvalue for="attr_8" value="2012"></attvalue>
<attvalue for="attr_9" value="Planta Medica"></attvalue>
</attvalues>
</edge>
<edge source="authorswithaffiliations1_e0f1ee436fae8f011a13e66223e3c55c" target="authorswithaffiliations1_b01f262169519eb64624f3e3524286aa" weight="1">
<attvalues>
<attvalue for="matchings_count" value="1"></attvalue>
<attvalue for="attr_type" value="Title"></attvalue>
<attvalue for="attr_8" value="2012"></attvalue>
<attvalue for="attr_9" value="Planta Medica"></attvalue>
</attvalues>
</edge>
<edge source="authorswithaffiliations1_e0f1ee436fae8f011a13e66223e3c55c" target="authorswithaffiliations1_acd53538f014ec0a1e7f4e392b5f0075" weight="1">
<attvalues>
<attvalue for="matchings_count" value="1"></attvalue>
<attvalue for="attr_type" value="Title"></attvalue>
<attvalue for="attr_8" value="2012"></attvalue>
<attvalue for="attr_9" value="Planta Medica"></attvalue>
</attvalues>
</edge>
<edge source="authorswithaffiliations1_e0f1ee436fae8f011a13e66223e3c55c" target="authorswithaffiliations1_eea31df9303b4052861926d453f8f726" weight="1">
<attvalues>
<attvalue for="matchings_count" value="1"></attvalue>
<attvalue for="attr_type" value="Title"></attvalue>
<attvalue for="attr_8" value="2012"></attvalue>
<attvalue for="attr_9" value="Planta Medica"></attvalue>
</attvalues>
</edge>
<edge source="authorswithaffiliations1_e0f1ee436fae8f011a13e66223e3c55c" target="authorswithaffiliations1_55808df3eb4e834e307a830a175edcf3" weight="2">
<attvalues>
<attvalue for="matchings_count" value="2"></attvalue>
<attvalue for="attr_type" value="Title"></attvalue>
<attvalue for="attr_8" value="2002 | 2004"></attvalue>
<attvalue for="attr_9" value="Parasitology Research"></attvalue>
</attvalues>
</edge>
<edge source="authorswithaffiliations1_e0f1ee436fae8f011a13e66223e3c55c" target="authorswithaffiliations1_3f35755effaa283e3347b6ed79121c41" weight="2">
<attvalues>
<attvalue for="matchings_count" value="2"></attvalue>
<attvalue for="attr_type" value="Title"></attvalue>
<attvalue for="attr_8" value="2002 | 2004"></attvalue>
<attvalue for="attr_9" value="Parasitology Research"></attvalue>
</attvalues>
</edge>
<edge source="authorswithaffiliations1_e0f1ee436fae8f011a13e66223e3c55c" target="authorswithaffiliations1_f70091acb5dc224fb3aec77b65ac4d77" weight="1">
<attvalues>
<attvalue for="matchings_count" value="1"></attvalue>
<attvalue for="attr_type" value="Title"></attvalue>
<attvalue for="attr_8" value="2012"></attvalue>
<attvalue for="attr_9" value="Planta Medica"></attvalue>
</attvalues>
</edge>
<edge source="authorswithaffiliations1_e0f1ee436fae8f011a13e66223e3c55c" target="authorswithaffiliations1_cf67b7365d2f12416ec08fdb4bf38909" weight="1">
<attvalues>
<attvalue for="matchings_count" value="1"></attvalue>
<attvalue for="attr_type" value="Title"></attvalue>
<attvalue for="attr_8" value="2002"></attvalue>
<attvalue for="attr_9" value="Parasitology Research"></attvalue>
</attvalues>
</edge>
<edge source="authorswithaffiliations1_e0f1ee436fae8f011a13e66223e3c55c" target="authorswithaffiliations1_3252838bb24005b9c7616f4f15560317" weight="1">
<attvalues>
<attvalue for="matchings_count" value="1"></attvalue>
<attvalue for="attr_type" value="Title"></attvalue>
<attvalue for="attr_8" value="2012"></attvalue>
<attvalue for="attr_9" value="Planta Medica"></attvalue>
</attvalues>
</edge>
<edge source="authorswithaffiliations1_e0f1ee436fae8f011a13e66223e3c55c" target="authorswithaffiliations1_5db4952dc1ab86a7d2b36632fa523183" weight="1">
<attvalues>
<attvalue for="matchings_count" value="1"></attvalue>
<attvalue for="attr_type" value="Title"></attvalue>
<attvalue for="attr_8" value="2012"></attvalue>
<attvalue for="attr_9" value="Planta Medica"></attvalue>
</attvalues>
</edge>
<edge source="authorswithaffiliations1_e0f1ee436fae8f011a13e66223e3c55c" target="authorswithaffiliations1_5c74051204b3658aad5c0e484ac9d437" weight="1">
<attvalues>
<attvalue for="matchings_count" value="1"></attvalue>
<attvalue for="attr_type" value="Title"></attvalue>
<attvalue for="attr_8" value="2012"></attvalue>
<attvalue for="attr_9" value="Planta Medica"></attvalue>
</attvalues>
</edge>
<edge source="authorswithaffiliations1_e0f1ee436fae8f011a13e66223e3c55c" target="authorswithaffiliations1_2fbbeee9f8147e210396679b10006a5c" weight="1">
<attvalues>
<attvalue for="matchings_count" value="1"></attvalue>
<attvalue for="attr_type" value="Title"></attvalue>
<attvalue for="attr_8" value="2004"></attvalue>
<attvalue for="attr_9" value="Parasitology Research"></attvalue>
</attvalues>
</edge>
<edge source="authorswithaffiliations1_e0f1ee436fae8f011a13e66223e3c55c" target="authorswithaffiliations1_8d0498437f3809483f84a5654cdab958" weight="1">
<attvalues>
<attvalue for="matchings_count" value="1"></attvalue>
<attvalue for="attr_type" value="Title"></attvalue>
<attvalue for="attr_8" value="2012"></attvalue>
<attvalue for="attr_9" value="Planta Medica"></attvalue>
</attvalues>
</edge>
<edge source="authorswithaffiliations1_e0f1ee436fae8f011a13e66223e3c55c" target="authorswithaffiliations1_25a0ce770c57b12d65fa3ea306469531" weight="1">
<attvalues>
<attvalue for="matchings_count" value="1"></attvalue>
<attvalue for="attr_type" value="Title"></attvalue>
<attvalue for="attr_8" value="2002"></attvalue>
<attvalue for="attr_9" value="Parasitology Research"></attvalue>
</attvalues>
</edge>
<edge source="authorswithaffiliations1_e0f1ee436fae8f011a13e66223e3c55c" target="authorswithaffiliations1_ed5e1e6b3089f240181a3717a4f55b01" weight="1">
<attvalues>
<attvalue for="matchings_count" value="1"></attvalue>
<attvalue for="attr_type" value="Title"></attvalue>
<attvalue for="attr_8" value="2004"></attvalue>
<attvalue for="attr_9" value="Parasitology Research"></attvalue>
</attvalues>
</edge>
<edge source="authorswithaffiliations1_e0f1ee436fae8f011a13e66223e3c55c" target="authorswithaffiliations1_348865afc4cc9332cb27f62e187e36d0" weight="1">
<attvalues>
<attvalue for="matchings_count" value="1"></attvalue>
<attvalue for="attr_type" value="Title"></attvalue>
<attvalue for="attr_8" value="2004"></attvalue>
<attvalue for="attr_9" value="Parasitology Research"></attvalue>
</attvalues>
</edge>
<edge source="authorswithaffiliations1_c1157c1196f9290b40f1511a04fbd1ae" target="authorswithaffiliations1_8050217e2827d6dd742f59fd75cbe812" weight="1">
<attvalues>
<attvalue for="matchings_count" value="1"></attvalue>
<attvalue for="attr_type" value="Title"></attvalue>
<attvalue for="attr_8" value="2012"></attvalue>
<attvalue for="attr_9" value="Tropical Medicine and International Health"></attvalue>
</attvalues>
</edge>
<edge source="authorswithaffiliations1_c1157c1196f9290b40f1511a04fbd1ae" target="authorswithaffiliations1_8accdfbfca5bcf0dedc27578d098b0f4" weight="1">
<attvalues>
<attvalue for="matchings_count" value="1"></attvalue>
<attvalue for="attr_type" value="Title"></attvalue>
<attvalue for="attr_8" value="2012"></attvalue>
<attvalue for="attr_9" value="Tropical Medicine and International Health"></attvalue>
</attvalues>
</edge>
<edge source="authorswithaffiliations1_c1157c1196f9290b40f1511a04fbd1ae" target="authorswithaffiliations1_039f515f766bacdf5dbe36f221071907" weight="1">
<attvalues>
<attvalue for="matchings_count" value="1"></attvalue>
<attvalue for="attr_type" value="Title"></attvalue>
<attvalue for="attr_8" value="2012"></attvalue>
<attvalue for="attr_9" value="Tropical Medicine and International Health"></attvalue>
</attvalues>
</edge>
<edge source="authorswithaffiliations1_c1157c1196f9290b40f1511a04fbd1ae" target="authorswithaffiliations1_b257af2eb9b90fb80c142dcf6b9da561" weight="1">
<attvalues>
<attvalue for="matchings_count" value="1"></attvalue>
<attvalue for="attr_type" value="Title"></attvalue>
<attvalue for="attr_8" value="2012"></attvalue>
<attvalue for="attr_9" value="Tropical Medicine and International Health"></attvalue>
</attvalues>
</edge>
<edge source="authorswithaffiliations1_881ee27d2e72de50187b017c7aea711c" target="authorswithaffiliations1_9f90c1e6d07f24d18f1323f4972de219" weight="1">
<attvalues>
<attvalue for="matchings_count" value="1"></attvalue>
<attvalue for="attr_type" value="Title"></attvalue>
<attvalue for="attr_8" value="2002"></attvalue>
<attvalue for="attr_9" value="Journal of Ethnopharmacology"></attvalue>
</attvalues>
</edge>
<edge source="authorswithaffiliations1_881ee27d2e72de50187b017c7aea711c" target="authorswithaffiliations1_0e4444a21bfc72da06cb099a82bfd930" weight="1">
<attvalues>
<attvalue for="matchings_count" value="1"></attvalue>
<attvalue for="attr_type" value="Title"></attvalue>
<attvalue for="attr_8" value="2002"></attvalue>
<attvalue for="attr_9" value="Journal of Ethnopharmacology"></attvalue>
</attvalues>
</edge>
<edge source="authorswithaffiliations1_881ee27d2e72de50187b017c7aea711c" target="authorswithaffiliations1_96b4ee30d2a4a80aeed6fd3608f6cb8c" weight="1">
<attvalues>
<attvalue for="matchings_count" value="1"></attvalue>
<attvalue for="attr_type" value="Title"></attvalue>
<attvalue for="attr_8" value="2002"></attvalue>
<attvalue for="attr_9" value="Journal of Ethnopharmacology"></attvalue>
</attvalues>
</edge>
<edge source="authorswithaffiliations1_881ee27d2e72de50187b017c7aea711c" target="authorswithaffiliations1_291dbff2d97bf20550e8b38c85686885" weight="1">
<attvalues>
<attvalue for="matchings_count" value="1"></attvalue>
<attvalue for="attr_type" value="Title"></attvalue>
<attvalue for="attr_8" value="2002"></attvalue>
<attvalue for="attr_9" value="Journal of Ethnopharmacology"></attvalue>
</attvalues>
</edge>
<edge source="authorswithaffiliations1_a66d556c25304f5281d5805550665a98" target="authorswithaffiliations1_24b8c8e84d3a3ee7f21d532f2721a5bb" weight="1">
<attvalues>
<attvalue for="matchings_count" value="1"></attvalue>
<attvalue for="attr_type" value="Title"></attvalue>
<attvalue for="attr_8" value="2006"></attvalue>
<attvalue for="attr_9" value="Molecular Pharmacology"></attvalue>
</attvalues>
</edge>
<edge source="authorswithaffiliations1_a66d556c25304f5281d5805550665a98" target="authorswithaffiliations1_59ea671ebb54882b828935ac6f40527e" weight="1">
<attvalues>
<attvalue for="matchings_count" value="1"></attvalue>
<attvalue for="attr_type" value="Title"></attvalue>
<attvalue for="attr_8" value="2006"></attvalue>
<attvalue for="attr_9" value="Molecular Pharmacology"></attvalue>
</attvalues>
</edge>
<edge source="authorswithaffiliations1_a66d556c25304f5281d5805550665a98" target="authorswithaffiliations1_6edacef8dde4bcff8d89d9635c434fc1" weight="1">
<attvalues>
<attvalue for="matchings_count" value="1"></attvalue>
<attvalue for="attr_type" value="Title"></attvalue>
<attvalue for="attr_8" value="2006"></attvalue>
<attvalue for="attr_9" value="Molecular Pharmacology"></attvalue>
</attvalues>
</edge>
<edge source="authorswithaffiliations1_a66d556c25304f5281d5805550665a98" target="authorswithaffiliations1_24db44de72d0465171709db956984654" weight="1">
<attvalues>
<attvalue for="matchings_count" value="1"></attvalue>
<attvalue for="attr_type" value="Title"></attvalue>
<attvalue for="attr_8" value="2006"></attvalue>
<attvalue for="attr_9" value="Molecular Pharmacology"></attvalue>
</attvalues>
</edge>
<edge source="authorswithaffiliations1_a66d556c25304f5281d5805550665a98" target="authorswithaffiliations1_992be794c5d1aee181efed1a995abac0" weight="1">
<attvalues>
<attvalue for="matchings_count" value="1"></attvalue>
<attvalue for="attr_type" value="Title"></attvalue>
<attvalue for="attr_8" value="2006"></attvalue>
<attvalue for="attr_9" value="Molecular Pharmacology"></attvalue>
</attvalues>
</edge>
<edge source="authorswithaffiliations1_a66d556c25304f5281d5805550665a98" target="authorswithaffiliations1_e6335589047b072c62a3b7c98646ae20" weight="1">
<attvalues>
<attvalue for="matchings_count" value="1"></attvalue>
<attvalue for="attr_type" value="Title"></attvalue>
<attvalue for="attr_8" value="2006"></attvalue>
<attvalue for="attr_9" value="Molecular Pharmacology"></attvalue>
</attvalues>
</edge>
<edge source="authorswithaffiliations1_a12c6e19063abf3c602a2904ff7a869f" target="authorswithaffiliations1_b219f5f8bf9493406bbec4de4e9b94fd" weight="1">
<attvalues>
<attvalue for="matchings_count" value="1"></attvalue>
<attvalue for="attr_type" value="Title"></attvalue>
<attvalue for="attr_8" value="2006"></attvalue>
<attvalue for="attr_9" value="Journal of Immunology"></attvalue>
</attvalues>
</edge>
<edge source="authorswithaffiliations1_a12c6e19063abf3c602a2904ff7a869f" target="authorswithaffiliations1_1b47e88eca46b28bcce7f72e6992d3d1" weight="1">
<attvalues>
<attvalue for="matchings_count" value="1"></attvalue>
<attvalue for="attr_type" value="Title"></attvalue>
<attvalue for="attr_8" value="2006"></attvalue>
<attvalue for="attr_9" value="Journal of Immunology"></attvalue>
</attvalues>
</edge>
<edge source="authorswithaffiliations1_a12c6e19063abf3c602a2904ff7a869f" target="authorswithaffiliations1_f6355c3f4d6887281b93d01bdebf2a97" weight="1">
<attvalues>
<attvalue for="matchings_count" value="1"></attvalue>
<attvalue for="attr_type" value="Title"></attvalue>
<attvalue for="attr_8" value="2006"></attvalue>
<attvalue for="attr_9" value="Journal of Immunology"></attvalue>
</attvalues>
</edge>
<edge source="authorswithaffiliations1_a12c6e19063abf3c602a2904ff7a869f" target="authorswithaffiliations1_59ee88d28480281b1fc0026eccd2f8ab" weight="1">
<attvalues>
<attvalue for="matchings_count" value="1"></attvalue>
<attvalue for="attr_type" value="Title"></attvalue>
<attvalue for="attr_8" value="2006"></attvalue>
<attvalue for="attr_9" value="Journal of Immunology"></attvalue>
</attvalues>
</edge>
<edge source="authorswithaffiliations1_a12c6e19063abf3c602a2904ff7a869f" target="authorswithaffiliations1_f26f28ee7566ca1f0e2fbd80c5f512f1" weight="1">
<attvalues>
<attvalue for="matchings_count" value="1"></attvalue>
<attvalue for="attr_type" value="Title"></attvalue>
<attvalue for="attr_8" value="2006"></attvalue>
<attvalue for="attr_9" value="Journal of Immunology"></attvalue>
</attvalues>
</edge>
<edge source="authorswithaffiliations1_a12c6e19063abf3c602a2904ff7a869f" target="authorswithaffiliations1_15697c1bca64485631d381a8dc1fe0d9" weight="1">
<attvalues>
<attvalue for="matchings_count" value="1"></attvalue>
<attvalue for="attr_type" value="Title"></attvalue>
<attvalue for="attr_8" value="2006"></attvalue>
<attvalue for="attr_9" value="Journal of Immunology"></attvalue>
</attvalues>
</edge>
<edge source="authorswithaffiliations1_a12c6e19063abf3c602a2904ff7a869f" target="authorswithaffiliations1_7708955eb7b3475d7c8f492e4c6ddb86" weight="1">
<attvalues>
<attvalue for="matchings_count" value="1"></attvalue>
<attvalue for="attr_type" value="Title"></attvalue>
<attvalue for="attr_8" value="2006"></attvalue>
<attvalue for="attr_9" value="Journal of Immunology"></attvalue>
</attvalues>
</edge>
<edge source="authorswithaffiliations1_a12c6e19063abf3c602a2904ff7a869f" target="authorswithaffiliations1_d35b4efd03485bcc3bce9b13c67632bb" weight="1">
<attvalues>
<attvalue for="matchings_count" value="1"></attvalue>
<attvalue for="attr_type" value="Title"></attvalue>
<attvalue for="attr_8" value="2006"></attvalue>
<attvalue for="attr_9" value="Journal of Immunology"></attvalue>
</attvalues>
</edge>
<edge source="authorswithaffiliations1_a12c6e19063abf3c602a2904ff7a869f" target="authorswithaffiliations1_8876bea027902868e45b592e939900c1" weight="1">
<attvalues>
<attvalue for="matchings_count" value="1"></attvalue>
<attvalue for="attr_type" value="Title"></attvalue>
<attvalue for="attr_8" value="2006"></attvalue>
<attvalue for="attr_9" value="Journal of Immunology"></attvalue>
</attvalues>
</edge>
<edge source="authorswithaffiliations1_a12c6e19063abf3c602a2904ff7a869f" target="authorswithaffiliations1_bc58325166817141dc7b731af8a0a20e" weight="1">
<attvalues>
<attvalue for="matchings_count" value="1"></attvalue>
<attvalue for="attr_type" value="Title"></attvalue>
<attvalue for="attr_8" value="2006"></attvalue>
<attvalue for="attr_9" value="Journal of Immunology"></attvalue>
</attvalues>
</edge>
<edge source="authorswithaffiliations1_a12c6e19063abf3c602a2904ff7a869f" target="authorswithaffiliations1_503dd59991afa105c04a73bf76aa8899" weight="1">
<attvalues>
<attvalue for="matchings_count" value="1"></attvalue>
<attvalue for="attr_type" value="Title"></attvalue>
<attvalue for="attr_8" value="2006"></attvalue>
<attvalue for="attr_9" value="Journal of Immunology"></attvalue>
</attvalues>
</edge>
<edge source="authorswithaffiliations1_a12c6e19063abf3c602a2904ff7a869f" target="authorswithaffiliations1_ed0e57142c539fa17814be5b75f66bb5" weight="1">
<attvalues>
<attvalue for="matchings_count" value="1"></attvalue>
<attvalue for="attr_type" value="Title"></attvalue>
<attvalue for="attr_8" value="2006"></attvalue>
<attvalue for="attr_9" value="Journal of Immunology"></attvalue>
</attvalues>
</edge>
<edge source="authorswithaffiliations1_a12c6e19063abf3c602a2904ff7a869f" target="authorswithaffiliations1_6d77e8ef8e04889b35911948d850b7e6" weight="1">
<attvalues>
<attvalue for="matchings_count" value="1"></attvalue>
<attvalue for="attr_type" value="Title"></attvalue>
<attvalue for="attr_8" value="2006"></attvalue>
<attvalue for="attr_9" value="Journal of Immunology"></attvalue>
</attvalues>
</edge>
<edge source="authorswithaffiliations1_a12c6e19063abf3c602a2904ff7a869f" target="authorswithaffiliations1_507127e8f2108c0bef561c4df7ac3c71" weight="1">
<attvalues>
<attvalue for="matchings_count" value="1"></attvalue>
<attvalue for="attr_type" value="Title"></attvalue>
<attvalue for="attr_8" value="2006"></attvalue>
<attvalue for="attr_9" value="Journal of Immunology"></attvalue>
</attvalues>
</edge>
<edge source="authorswithaffiliations1_27dab87787f0ede1a32254cc0c5efc44" target="authorswithaffiliations1_d50d76973584c67a7ab6b9d9e918987c" weight="1">
<attvalues>
<attvalue for="matchings_count" value="1"></attvalue>
<attvalue for="attr_type" value="Title"></attvalue>
<attvalue for="attr_8" value="2010"></attvalue>
<attvalue for="attr_9" value="Annals of Tropical Medicine and Parasitology"></attvalue>
</attvalues>
</edge>
<edge source="authorswithaffiliations1_27dab87787f0ede1a32254cc0c5efc44" target="authorswithaffiliations1_fd0d1d6a8f8d8bf63ce9ab6f66ee8e52" weight="1">
<attvalues>
<attvalue for="matchings_count" value="1"></attvalue>
<attvalue for="attr_type" value="Title"></attvalue>
<attvalue for="attr_8" value="2010"></attvalue>
<attvalue for="attr_9" value="Annals of Tropical Medicine and Parasitology"></attvalue>
</attvalues>
</edge>
<edge source="authorswithaffiliations1_27dab87787f0ede1a32254cc0c5efc44" target="authorswithaffiliations1_7a67a3fb9c1d7a8ec06b7c2f2043e81f" weight="1">
<attvalues>
<attvalue for="matchings_count" value="1"></attvalue>
<attvalue for="attr_type" value="Title"></attvalue>
<attvalue for="attr_8" value="2010"></attvalue>
<attvalue for="attr_9" value="Annals of Tropical Medicine and Parasitology"></attvalue>
</attvalues>
</edge>
<edge source="authorswithaffiliations1_27dab87787f0ede1a32254cc0c5efc44" target="authorswithaffiliations1_e16b7f60b5ff28a0658a68222baabe8f" weight="1">
<attvalues>
<attvalue for="matchings_count" value="1"></attvalue>
<attvalue for="attr_type" value="Title"></attvalue>
<attvalue for="attr_8" value="2010"></attvalue>
<attvalue for="attr_9" value="Annals of Tropical Medicine and Parasitology"></attvalue>
</attvalues>
</edge>
<edge source="authorswithaffiliations1_27dab87787f0ede1a32254cc0c5efc44" target="authorswithaffiliations1_5a0c573448926905b1201ba423c6cf07" weight="1">
<attvalues>
<attvalue for="matchings_count" value="1"></attvalue>
<attvalue for="attr_type" value="Title"></attvalue>
<attvalue for="attr_8" value="2010"></attvalue>
<attvalue for="attr_9" value="Annals of Tropical Medicine and Parasitology"></attvalue>
</attvalues>
</edge>
<edge source="authorswithaffiliations1_17dabd3b637516e3634ec39b429c72dc" target="authorswithaffiliations1_21d0f775bb76c473bff71257dc08dbfb" weight="2">
<attvalues>
<attvalue for="matchings_count" value="2"></attvalue>
<attvalue for="attr_type" value="Title"></attvalue>
<attvalue for="attr_8" value="2012"></attvalue>
<attvalue for="attr_9" value="Current Medicinal Chemistry"></attvalue>
</attvalues>
</edge>
<edge source="authorswithaffiliations1_17dabd3b637516e3634ec39b429c72dc" target="authorswithaffiliations1_45cc4b4c08a39989a7147c0121c8d812" weight="2">
<attvalues>
<attvalue for="matchings_count" value="2"></attvalue>
<attvalue for="attr_type" value="Title"></attvalue>
<attvalue for="attr_8" value="2012"></attvalue>
<attvalue for="attr_9" value="Current Medicinal Chemistry"></attvalue>
</attvalues>
</edge>
<edge source="authorswithaffiliations1_17dabd3b637516e3634ec39b429c72dc" target="authorswithaffiliations1_a68b4d9036f6ca3041f0a255f224ccba" weight="2">
<attvalues>
<attvalue for="matchings_count" value="2"></attvalue>
<attvalue for="attr_type" value="Title"></attvalue>
<attvalue for="attr_8" value="2012"></attvalue>
<attvalue for="attr_9" value="Current Medicinal Chemistry"></attvalue>
</attvalues>
</edge>
<edge source="authorswithaffiliations1_17dabd3b637516e3634ec39b429c72dc" target="authorswithaffiliations1_84ec6510894bfd61fd4dbda1af339a20" weight="2">
<attvalues>
<attvalue for="matchings_count" value="2"></attvalue>
<attvalue for="attr_type" value="Title"></attvalue>
<attvalue for="attr_8" value="2012"></attvalue>
<attvalue for="attr_9" value="Current Medicinal Chemistry"></attvalue>
</attvalues>
</edge>
<edge source="authorswithaffiliations1_17dabd3b637516e3634ec39b429c72dc" target="authorswithaffiliations1_abf70c4c2ae889cd795866d8083885d7" weight="2">
<attvalues>
<attvalue for="matchings_count" value="2"></attvalue>
<attvalue for="attr_type" value="Title"></attvalue>
<attvalue for="attr_8" value="2012"></attvalue>
<attvalue for="attr_9" value="Current Medicinal Chemistry"></attvalue>
</attvalues>
</edge>
<edge source="authorswithaffiliations1_17dabd3b637516e3634ec39b429c72dc" target="authorswithaffiliations1_de798b4903e38035d9b7b3625d85737f" weight="2">
<attvalues>
<attvalue for="matchings_count" value="2"></attvalue>
<attvalue for="attr_type" value="Title"></attvalue>
<attvalue for="attr_8" value="2012"></attvalue>
<attvalue for="attr_9" value="Current Medicinal Chemistry"></attvalue>
</attvalues>
</edge>
<edge source="authorswithaffiliations1_17dabd3b637516e3634ec39b429c72dc" target="authorswithaffiliations1_339bfaf5c8710a5e18760bdfcf39511e" weight="2">
<attvalues>
<attvalue for="matchings_count" value="2"></attvalue>
<attvalue for="attr_type" value="Title"></attvalue>
<attvalue for="attr_8" value="2012"></attvalue>
<attvalue for="attr_9" value="Current Medicinal Chemistry"></attvalue>
</attvalues>
</edge>
<edge source="authorswithaffiliations1_17dabd3b637516e3634ec39b429c72dc" target="authorswithaffiliations1_42fd0711ec4dacdf83c003ff5b50bdab" weight="2">
<attvalues>
<attvalue for="matchings_count" value="2"></attvalue>
<attvalue for="attr_type" value="Title"></attvalue>
<attvalue for="attr_8" value="2012"></attvalue>
<attvalue for="attr_9" value="Current Medicinal Chemistry"></attvalue>
</attvalues>
</edge>
<edge source="authorswithaffiliations1_17dabd3b637516e3634ec39b429c72dc" target="authorswithaffiliations1_0e4444a21bfc72da06cb099a82bfd930" weight="2">
<attvalues>
<attvalue for="matchings_count" value="2"></attvalue>
<attvalue for="attr_type" value="Title"></attvalue>
<attvalue for="attr_8" value="2012"></attvalue>
<attvalue for="attr_9" value="Current Medicinal Chemistry"></attvalue>
</attvalues>
</edge>
<edge source="authorswithaffiliations1_17dabd3b637516e3634ec39b429c72dc" target="authorswithaffiliations1_c3f375cf5bdc306b6afca70086a403ce" weight="2">
<attvalues>
<attvalue for="matchings_count" value="2"></attvalue>
<attvalue for="attr_type" value="Title"></attvalue>
<attvalue for="attr_8" value="2012"></attvalue>
<attvalue for="attr_9" value="Current Medicinal Chemistry"></attvalue>
</attvalues>
</edge>
<edge source="authorswithaffiliations1_17dabd3b637516e3634ec39b429c72dc" target="authorswithaffiliations1_c22263a0bfd972fac5ff95083b481afe" weight="2">
<attvalues>
<attvalue for="matchings_count" value="2"></attvalue>
<attvalue for="attr_type" value="Title"></attvalue>
<attvalue for="attr_8" value="2012"></attvalue>
<attvalue for="attr_9" value="Current Medicinal Chemistry"></attvalue>
</attvalues>
</edge>
<edge source="authorswithaffiliations1_17dabd3b637516e3634ec39b429c72dc" target="authorswithaffiliations1_5c74051204b3658aad5c0e484ac9d437" weight="2">
<attvalues>
<attvalue for="matchings_count" value="2"></attvalue>
<attvalue for="attr_type" value="Title"></attvalue>
<attvalue for="attr_8" value="2012"></attvalue>
<attvalue for="attr_9" value="Current Medicinal Chemistry"></attvalue>
</attvalues>
</edge>
<edge source="authorswithaffiliations1_17dabd3b637516e3634ec39b429c72dc" target="authorswithaffiliations1_7bfa7386cfa64f9712239fd134cc42ec" weight="2">
<attvalues>
<attvalue for="matchings_count" value="2"></attvalue>
<attvalue for="attr_type" value="Title"></attvalue>
<attvalue for="attr_8" value="2012"></attvalue>
<attvalue for="attr_9" value="Current Medicinal Chemistry"></attvalue>
</attvalues>
</edge>
<edge source="authorswithaffiliations1_17dabd3b637516e3634ec39b429c72dc" target="authorswithaffiliations1_7bf2b4f4f709e062f2eacec5f15ae0b6" weight="2">
<attvalues>
<attvalue for="matchings_count" value="2"></attvalue>
<attvalue for="attr_type" value="Title"></attvalue>
<attvalue for="attr_8" value="2012"></attvalue>
<attvalue for="attr_9" value="Current Medicinal Chemistry"></attvalue>
</attvalues>
</edge>
<edge source="authorswithaffiliations1_17dabd3b637516e3634ec39b429c72dc" target="authorswithaffiliations1_f7d2794574ba9134ec108bbd296f0c09" weight="2">
<attvalues>
<attvalue for="matchings_count" value="2"></attvalue>
<attvalue for="attr_type" value="Title"></attvalue>
<attvalue for="attr_8" value="2012"></attvalue>
<attvalue for="attr_9" value="Current Medicinal Chemistry"></attvalue>
</attvalues>
</edge>
<edge source="authorswithaffiliations1_17dabd3b637516e3634ec39b429c72dc" target="authorswithaffiliations1_5ee4e760777173f495a51c5e78058578" weight="2">
<attvalues>
<attvalue for="matchings_count" value="2"></attvalue>
<attvalue for="attr_type" value="Title"></attvalue>
<attvalue for="attr_8" value="2012"></attvalue>
<attvalue for="attr_9" value="Current Medicinal Chemistry"></attvalue>
</attvalues>
</edge>
<edge source="authorswithaffiliations1_17dabd3b637516e3634ec39b429c72dc" target="authorswithaffiliations1_f0edc0bafcf82180208de2877f086bbd" weight="2">
<attvalues>
<attvalue for="matchings_count" value="2"></attvalue>
<attvalue for="attr_type" value="Title"></attvalue>
<attvalue for="attr_8" value="2012"></attvalue>
<attvalue for="attr_9" value="Current Medicinal Chemistry"></attvalue>
</attvalues>
</edge>
<edge source="authorswithaffiliations1_17dabd3b637516e3634ec39b429c72dc" target="authorswithaffiliations1_4ef9004c085078ebb0d189458d6502b9" weight="2">
<attvalues>
<attvalue for="matchings_count" value="2"></attvalue>
<attvalue for="attr_type" value="Title"></attvalue>
<attvalue for="attr_8" value="2012"></attvalue>
<attvalue for="attr_9" value="Current Medicinal Chemistry"></attvalue>
</attvalues>
</edge>
<edge source="authorswithaffiliations1_17dabd3b637516e3634ec39b429c72dc" target="authorswithaffiliations1_beb4c39fd935bc4e05e391e05870138d" weight="2">
<attvalues>
<attvalue for="matchings_count" value="2"></attvalue>
<attvalue for="attr_type" value="Title"></attvalue>
<attvalue for="attr_8" value="2012"></attvalue>
<attvalue for="attr_9" value="Current Medicinal Chemistry"></attvalue>
</attvalues>
</edge>
<edge source="authorswithaffiliations1_17dabd3b637516e3634ec39b429c72dc" target="authorswithaffiliations1_d647b0049601c811b8c003dc56a3b3c7" weight="2">
<attvalues>
<attvalue for="matchings_count" value="2"></attvalue>
<attvalue for="attr_type" value="Title"></attvalue>
<attvalue for="attr_8" value="2012"></attvalue>
<attvalue for="attr_9" value="Current Medicinal Chemistry"></attvalue>
</attvalues>
</edge>
<edge source="authorswithaffiliations1_17dabd3b637516e3634ec39b429c72dc" target="authorswithaffiliations1_8047a36b2a5945a56a94523e2a4c2989" weight="2">
<attvalues>
<attvalue for="matchings_count" value="2"></attvalue>
<attvalue for="attr_type" value="Title"></attvalue>
<attvalue for="attr_8" value="2012"></attvalue>
<attvalue for="attr_9" value="Current Medicinal Chemistry"></attvalue>
</attvalues>
</edge>
<edge source="authorswithaffiliations1_9fe1a0893c1f2226df471691df38ca5a" target="authorswithaffiliations1_2149f23228d4a76615a0b20af4dce2d7" weight="1">
<attvalues>
<attvalue for="matchings_count" value="1"></attvalue>
<attvalue for="attr_type" value="Title"></attvalue>
<attvalue for="attr_8" value="2002"></attvalue>
<attvalue for="attr_9" value="Insect Biochemistry and Molecular Biology"></attvalue>
</attvalues>
</edge>
<edge source="authorswithaffiliations1_9fe1a0893c1f2226df471691df38ca5a" target="authorswithaffiliations1_58864ad5ee482883c71b3d8b991ee01e" weight="1">
<attvalues>
<attvalue for="matchings_count" value="1"></attvalue>
<attvalue for="attr_type" value="Title"></attvalue>
<attvalue for="attr_8" value="2002"></attvalue>
<attvalue for="attr_9" value="Insect Biochemistry and Molecular Biology"></attvalue>
</attvalues>
</edge>
<edge source="authorswithaffiliations1_9fe1a0893c1f2226df471691df38ca5a" target="authorswithaffiliations1_8ab0a598009eeae497c20262a2226aef" weight="1">
<attvalues>
<attvalue for="matchings_count" value="1"></attvalue>
<attvalue for="attr_type" value="Title"></attvalue>
<attvalue for="attr_8" value="2002"></attvalue>
<attvalue for="attr_9" value="Insect Biochemistry and Molecular Biology"></attvalue>
</attvalues>
</edge>
<edge source="authorswithaffiliations1_9fe1a0893c1f2226df471691df38ca5a" target="authorswithaffiliations1_2cc082a713f0372d2a256af3cd4fac57" weight="1">
<attvalues>
<attvalue for="matchings_count" value="1"></attvalue>
<attvalue for="attr_type" value="Title"></attvalue>
<attvalue for="attr_8" value="2002"></attvalue>
<attvalue for="attr_9" value="Insect Biochemistry and Molecular Biology"></attvalue>
</attvalues>
</edge>
<edge source="authorswithaffiliations1_9fe1a0893c1f2226df471691df38ca5a" target="authorswithaffiliations1_a58c5da320181a4b4af4196795cbd356" weight="1">
<attvalues>
<attvalue for="matchings_count" value="1"></attvalue>
<attvalue for="attr_type" value="Title"></attvalue>
<attvalue for="attr_8" value="2002"></attvalue>
<attvalue for="attr_9" value="Insect Biochemistry and Molecular Biology"></attvalue>
</attvalues>
</edge>
<edge source="authorswithaffiliations1_9fe1a0893c1f2226df471691df38ca5a" target="authorswithaffiliations1_d0d5a9f47a010b8ef8d006ec243af4cf" weight="1">
<attvalues>
<attvalue for="matchings_count" value="1"></attvalue>
<attvalue for="attr_type" value="Title"></attvalue>
<attvalue for="attr_8" value="2002"></attvalue>
<attvalue for="attr_9" value="Insect Biochemistry and Molecular Biology"></attvalue>
</attvalues>
</edge>
<edge source="authorswithaffiliations1_9fe1a0893c1f2226df471691df38ca5a" target="authorswithaffiliations1_da0f68e04efe3c47883d8bac3a8c835d" weight="1">
<attvalues>
<attvalue for="matchings_count" value="1"></attvalue>
<attvalue for="attr_type" value="Title"></attvalue>
<attvalue for="attr_8" value="2002"></attvalue>
<attvalue for="attr_9" value="Insect Biochemistry and Molecular Biology"></attvalue>
</attvalues>
</edge>
<edge source="authorswithaffiliations1_e0a36dfeb2d71684de9ef66784fbd931" target="authorswithaffiliations1_0a732dc296b04c83b7793211edafecb2" weight="1">
<attvalues>
<attvalue for="matchings_count" value="1"></attvalue>
<attvalue for="attr_type" value="Title"></attvalue>
<attvalue for="attr_8" value="2008"></attvalue>
<attvalue for="attr_9" value="Insect Biochemistry and Molecular Biology"></attvalue>
</attvalues>
</edge>
<edge source="authorswithaffiliations1_e0a36dfeb2d71684de9ef66784fbd931" target="authorswithaffiliations1_e538e8fccc9f986f176cfa6306ca2e70" weight="1">
<attvalues>
<attvalue for="matchings_count" value="1"></attvalue>
<attvalue for="attr_type" value="Title"></attvalue>
<attvalue for="attr_8" value="2008"></attvalue>
<attvalue for="attr_9" value="Insect Biochemistry and Molecular Biology"></attvalue>
</attvalues>
</edge>
<edge source="authorswithaffiliations1_e0a36dfeb2d71684de9ef66784fbd931" target="authorswithaffiliations1_b0894e4c17dc6f03f715a17fb22cc643" weight="1">
<attvalues>
<attvalue for="matchings_count" value="1"></attvalue>
<attvalue for="attr_type" value="Title"></attvalue>
<attvalue for="attr_8" value="2008"></attvalue>
<attvalue for="attr_9" value="Insect Biochemistry and Molecular Biology"></attvalue>
</attvalues>
</edge>
<edge source="authorswithaffiliations1_e0a36dfeb2d71684de9ef66784fbd931" target="authorswithaffiliations1_97260098617780b4b6bf9f8095b0c100" weight="1">
<attvalues>
<attvalue for="matchings_count" value="1"></attvalue>
<attvalue for="attr_type" value="Title"></attvalue>
<attvalue for="attr_8" value="2008"></attvalue>
<attvalue for="attr_9" value="Insect Biochemistry and Molecular Biology"></attvalue>
</attvalues>
</edge>
<edge source="authorswithaffiliations1_e0a36dfeb2d71684de9ef66784fbd931" target="authorswithaffiliations1_6973d714f5b5eb6fa296bffcc0213eab" weight="1">
<attvalues>
<attvalue for="matchings_count" value="1"></attvalue>
<attvalue for="attr_type" value="Title"></attvalue>
<attvalue for="attr_8" value="2008"></attvalue>
<attvalue for="attr_9" value="Insect Biochemistry and Molecular Biology"></attvalue>
</attvalues>
</edge>
<edge source="authorswithaffiliations1_6a352631c40688906e3cd5574f5544c5" target="authorswithaffiliations1_6f131852ffe406fdce5f27f38fcdbfe5" weight="1">
<attvalues>
<attvalue for="matchings_count" value="1"></attvalue>
<attvalue for="attr_type" value="Title"></attvalue>
<attvalue for="attr_8" value="2009"></attvalue>
<attvalue for="attr_9" value="International Journal for Parasitology"></attvalue>
</attvalues>
</edge>
<edge source="authorswithaffiliations1_6a352631c40688906e3cd5574f5544c5" target="authorswithaffiliations1_7ea962e76b2518b9ac6cc67d4b8b26b1" weight="1">
<attvalues>
<attvalue for="matchings_count" value="1"></attvalue>
<attvalue for="attr_type" value="Title"></attvalue>
<attvalue for="attr_8" value="2009"></attvalue>
<attvalue for="attr_9" value="International Journal for Parasitology"></attvalue>
</attvalues>
</edge>
<edge source="authorswithaffiliations1_6a352631c40688906e3cd5574f5544c5" target="authorswithaffiliations1_3ea1ca2638634a026fde5cb4dc37ef8c" weight="1">
<attvalues>
<attvalue for="matchings_count" value="1"></attvalue>
<attvalue for="attr_type" value="Title"></attvalue>
<attvalue for="attr_8" value="2009"></attvalue>
<attvalue for="attr_9" value="International Journal for Parasitology"></attvalue>
</attvalues>
</edge>
<edge source="authorswithaffiliations1_6a352631c40688906e3cd5574f5544c5" target="authorswithaffiliations1_a4bc7b93f417f2db66aeca843bfa17ea" weight="1">
<attvalues>
<attvalue for="matchings_count" value="1"></attvalue>
<attvalue for="attr_type" value="Title"></attvalue>
<attvalue for="attr_8" value="2009"></attvalue>
<attvalue for="attr_9" value="International Journal for Parasitology"></attvalue>
</attvalues>
</edge>
<edge source="authorswithaffiliations1_6a352631c40688906e3cd5574f5544c5" target="authorswithaffiliations1_1886c88bc280e7ed453049fc3e894778" weight="1">
<attvalues>
<attvalue for="matchings_count" value="1"></attvalue>
<attvalue for="attr_type" value="Title"></attvalue>
<attvalue for="attr_8" value="2009"></attvalue>
<attvalue for="attr_9" value="International Journal for Parasitology"></attvalue>
</attvalues>
</edge>
<edge source="authorswithaffiliations1_6a352631c40688906e3cd5574f5544c5" target="authorswithaffiliations1_6973d714f5b5eb6fa296bffcc0213eab" weight="1">
<attvalues>
<attvalue for="matchings_count" value="1"></attvalue>
<attvalue for="attr_type" value="Title"></attvalue>
<attvalue for="attr_8" value="2009"></attvalue>
<attvalue for="attr_9" value="International Journal for Parasitology"></attvalue>
</attvalues>
</edge>
<edge source="authorswithaffiliations1_6a352631c40688906e3cd5574f5544c5" target="authorswithaffiliations1_c1b1f5d51355761a4fde84ad283d7aaf" weight="1">
<attvalues>
<attvalue for="matchings_count" value="1"></attvalue>
<attvalue for="attr_type" value="Title"></attvalue>
<attvalue for="attr_8" value="2009"></attvalue>
<attvalue for="attr_9" value="International Journal for Parasitology"></attvalue>
</attvalues>
</edge>
<edge source="authorswithaffiliations1_6a352631c40688906e3cd5574f5544c5" target="authorswithaffiliations1_07a6d23966bafcd401733b001c59a454" weight="1">
<attvalues>
<attvalue for="matchings_count" value="1"></attvalue>
<attvalue for="attr_type" value="Title"></attvalue>
<attvalue for="attr_8" value="2009"></attvalue>
<attvalue for="attr_9" value="International Journal for Parasitology"></attvalue>
</attvalues>
</edge>
<edge source="authorswithaffiliations1_b275562fb239a9d347898be6d07e6da8" target="authorswithaffiliations1_32874f3f1ec5f807b04e31411a6d2603" weight="1">
<attvalues>
<attvalue for="matchings_count" value="1"></attvalue>
<attvalue for="attr_type" value="Title"></attvalue>
<attvalue for="attr_8" value="2005"></attvalue>
<attvalue for="attr_9" value="Journal of Medicinal Chemistry"></attvalue>
</attvalues>
</edge>
<edge source="authorswithaffiliations1_b275562fb239a9d347898be6d07e6da8" target="authorswithaffiliations1_d8a7aa9e8c2921e387c4925fb0f85cff" weight="1">
<attvalues>
<attvalue for="matchings_count" value="1"></attvalue>
<attvalue for="attr_type" value="Title"></attvalue>
<attvalue for="attr_8" value="2005"></attvalue>
<attvalue for="attr_9" value="Journal of Medicinal Chemistry"></attvalue>
</attvalues>
</edge>
<edge source="authorswithaffiliations1_b275562fb239a9d347898be6d07e6da8" target="authorswithaffiliations1_79c665d11a02c9dec63209bc34601571" weight="1">
<attvalues>
<attvalue for="matchings_count" value="1"></attvalue>
<attvalue for="attr_type" value="Title"></attvalue>
<attvalue for="attr_8" value="2005"></attvalue>
<attvalue for="attr_9" value="Journal of Medicinal Chemistry"></attvalue>
</attvalues>
</edge>
<edge source="authorswithaffiliations1_b275562fb239a9d347898be6d07e6da8" target="authorswithaffiliations1_7824f274a03c8466ed645530008c40b3" weight="1">
<attvalues>
<attvalue for="matchings_count" value="1"></attvalue>
<attvalue for="attr_type" value="Title"></attvalue>
<attvalue for="attr_8" value="2005"></attvalue>
<attvalue for="attr_9" value="Journal of Medicinal Chemistry"></attvalue>
</attvalues>
</edge>
<edge source="authorswithaffiliations1_b275562fb239a9d347898be6d07e6da8" target="authorswithaffiliations1_614660246aea6753ab57dff3dfeb80ac" weight="1">
<attvalues>
<attvalue for="matchings_count" value="1"></attvalue>
<attvalue for="attr_type" value="Title"></attvalue>
<attvalue for="attr_8" value="2005"></attvalue>
<attvalue for="attr_9" value="Journal of Medicinal Chemistry"></attvalue>
</attvalues>
</edge>
<edge source="authorswithaffiliations1_b275562fb239a9d347898be6d07e6da8" target="authorswithaffiliations1_69fe82d6572fb56ea56f003bdeba7b62" weight="1">
<attvalues>
<attvalue for="matchings_count" value="1"></attvalue>
<attvalue for="attr_type" value="Title"></attvalue>
<attvalue for="attr_8" value="2005"></attvalue>
<attvalue for="attr_9" value="Journal of Medicinal Chemistry"></attvalue>
</attvalues>
</edge>
<edge source="authorswithaffiliations1_b275562fb239a9d347898be6d07e6da8" target="authorswithaffiliations1_42f001274aed3c388c732bf8e9be3f4d" weight="1">
<attvalues>
<attvalue for="matchings_count" value="1"></attvalue>
<attvalue for="attr_type" value="Title"></attvalue>
<attvalue for="attr_8" value="2005"></attvalue>
<attvalue for="attr_9" value="Journal of Medicinal Chemistry"></attvalue>
</attvalues>
</edge>
<edge source="authorswithaffiliations1_b275562fb239a9d347898be6d07e6da8" target="authorswithaffiliations1_287577320b03c2532d956188d18a1b3b" weight="1">
<attvalues>
<attvalue for="matchings_count" value="1"></attvalue>
<attvalue for="attr_type" value="Title"></attvalue>
<attvalue for="attr_8" value="2005"></attvalue>
<attvalue for="attr_9" value="Journal of Medicinal Chemistry"></attvalue>
</attvalues>
</edge>
<edge source="authorswithaffiliations1_b275562fb239a9d347898be6d07e6da8" target="authorswithaffiliations1_09acf36e72966befd4338237ff1657d8" weight="1">
<attvalues>
<attvalue for="matchings_count" value="1"></attvalue>
<attvalue for="attr_type" value="Title"></attvalue>
<attvalue for="attr_8" value="2005"></attvalue>
<attvalue for="attr_9" value="Journal of Medicinal Chemistry"></attvalue>
</attvalues>
</edge>
<edge source="authorswithaffiliations1_b275562fb239a9d347898be6d07e6da8" target="authorswithaffiliations1_fea06f9b15338d81c5a2c9cd5486b882" weight="1">
<attvalues>
<attvalue for="matchings_count" value="1"></attvalue>
<attvalue for="attr_type" value="Title"></attvalue>
<attvalue for="attr_8" value="2005"></attvalue>
<attvalue for="attr_9" value="Journal of Medicinal Chemistry"></attvalue>
</attvalues>
</edge>
<edge source="authorswithaffiliations1_b275562fb239a9d347898be6d07e6da8" target="authorswithaffiliations1_da91900e54aad46263308b8d880a839e" weight="1">
<attvalues>
<attvalue for="matchings_count" value="1"></attvalue>
<attvalue for="attr_type" value="Title"></attvalue>
<attvalue for="attr_8" value="2005"></attvalue>
<attvalue for="attr_9" value="Journal of Medicinal Chemistry"></attvalue>
</attvalues>
</edge>
<edge source="authorswithaffiliations1_68f30823e8f4eafc2f1573439cb9d40c" target="authorswithaffiliations1_96c991508528e0d5337ecd735bf490f5" weight="1">
<attvalues>
<attvalue for="matchings_count" value="1"></attvalue>
<attvalue for="attr_type" value="Title"></attvalue>
<attvalue for="attr_8" value="2003"></attvalue>
<attvalue for="attr_9" value="Biochemical Journal"></attvalue>
</attvalues>
</edge>
<edge source="authorswithaffiliations1_68f30823e8f4eafc2f1573439cb9d40c" target="authorswithaffiliations1_dd7bfcd94b78a1b7892b62ac69a3f47c" weight="1">
<attvalues>
<attvalue for="matchings_count" value="1"></attvalue>
<attvalue for="attr_type" value="Title"></attvalue>
<attvalue for="attr_8" value="2003"></attvalue>
<attvalue for="attr_9" value="Biochemical Journal"></attvalue>
</attvalues>
</edge>
<edge source="authorswithaffiliations1_68f30823e8f4eafc2f1573439cb9d40c" target="authorswithaffiliations1_2dab7a49828cfbfa9a3b7bef336f2325" weight="1">
<attvalues>
<attvalue for="matchings_count" value="1"></attvalue>
<attvalue for="attr_type" value="Title"></attvalue>
<attvalue for="attr_8" value="2003"></attvalue>
<attvalue for="attr_9" value="Biochemical Journal"></attvalue>
</attvalues>
</edge>
<edge source="authorswithaffiliations1_68f30823e8f4eafc2f1573439cb9d40c" target="authorswithaffiliations1_86322c740ef59e6c04bbe9e75650f284" weight="1">
<attvalues>
<attvalue for="matchings_count" value="1"></attvalue>
<attvalue for="attr_type" value="Title"></attvalue>
<attvalue for="attr_8" value="2003"></attvalue>
<attvalue for="attr_9" value="Biochemical Journal"></attvalue>
</attvalues>
</edge>
<edge source="authorswithaffiliations1_68f30823e8f4eafc2f1573439cb9d40c" target="authorswithaffiliations1_56093fe26defca3dcdbc222d630f4ab7" weight="1">
<attvalues>
<attvalue for="matchings_count" value="1"></attvalue>
<attvalue for="attr_type" value="Title"></attvalue>
<attvalue for="attr_8" value="2003"></attvalue>
<attvalue for="attr_9" value="Biochemical Journal"></attvalue>
</attvalues>
</edge>
<edge source="authorswithaffiliations1_68f30823e8f4eafc2f1573439cb9d40c" target="authorswithaffiliations1_cdad2cf768ad953e6390f52e0e56b2d1" weight="1">
<attvalues>
<attvalue for="matchings_count" value="1"></attvalue>
<attvalue for="attr_type" value="Title"></attvalue>
<attvalue for="attr_8" value="2003"></attvalue>
<attvalue for="attr_9" value="Biochemical Journal"></attvalue>
</attvalues>
</edge>
<edge source="authorswithaffiliations1_6cde6de9bb234b95d6f0a66748bcd47e" target="authorswithaffiliations1_fd5c5ab9aad48ed3664900f31eb57752" weight="1">
<attvalues>
<attvalue for="matchings_count" value="1"></attvalue>
<attvalue for="attr_type" value="Title"></attvalue>
<attvalue for="attr_8" value="2012"></attvalue>
<attvalue for="attr_9" value="American Journal of Tropical Medicine and Hygiene"></attvalue>
</attvalues>
</edge>
<edge source="authorswithaffiliations1_6cde6de9bb234b95d6f0a66748bcd47e" target="authorswithaffiliations1_f6fd3341157d787d2cc13c603787906b" weight="1">
<attvalues>
<attvalue for="matchings_count" value="1"></attvalue>
<attvalue for="attr_type" value="Title"></attvalue>
<attvalue for="attr_8" value="2012"></attvalue>
<attvalue for="attr_9" value="American Journal of Tropical Medicine and Hygiene"></attvalue>
</attvalues>
</edge>
<edge source="authorswithaffiliations1_6cde6de9bb234b95d6f0a66748bcd47e" target="authorswithaffiliations1_34db14bb28ef01d055cec29139616932" weight="1">
<attvalues>
<attvalue for="matchings_count" value="1"></attvalue>
<attvalue for="attr_type" value="Title"></attvalue>
<attvalue for="attr_8" value="2012"></attvalue>
<attvalue for="attr_9" value="American Journal of Tropical Medicine and Hygiene"></attvalue>
</attvalues>
</edge>
<edge source="authorswithaffiliations1_6cde6de9bb234b95d6f0a66748bcd47e" target="authorswithaffiliations1_28ee77adcbf63df8df111eba8124a114" weight="1">
<attvalues>
<attvalue for="matchings_count" value="1"></attvalue>
<attvalue for="attr_type" value="Title"></attvalue>
<attvalue for="attr_8" value="2012"></attvalue>
<attvalue for="attr_9" value="American Journal of Tropical Medicine and Hygiene"></attvalue>
</attvalues>
</edge>
<edge source="authorswithaffiliations1_6cde6de9bb234b95d6f0a66748bcd47e" target="authorswithaffiliations1_5004cd80a5c42723c4d6ee99c60bc637" weight="1">
<attvalues>
<attvalue for="matchings_count" value="1"></attvalue>
<attvalue for="attr_type" value="Title"></attvalue>
<attvalue for="attr_8" value="2012"></attvalue>
<attvalue for="attr_9" value="American Journal of Tropical Medicine and Hygiene"></attvalue>
</attvalues>
</edge>
<edge source="authorswithaffiliations1_6cde6de9bb234b95d6f0a66748bcd47e" target="authorswithaffiliations1_7f5aa3010c4b8f33627a2e0c459e6e7a" weight="1">
<attvalues>
<attvalue for="matchings_count" value="1"></attvalue>
<attvalue for="attr_type" value="Title"></attvalue>
<attvalue for="attr_8" value="2012"></attvalue>
<attvalue for="attr_9" value="American Journal of Tropical Medicine and Hygiene"></attvalue>
</attvalues>
</edge>
<edge source="authorswithaffiliations1_d4122298194baca5c14a730a00fa4baf" target="authorswithaffiliations1_f8f9e1238fa9fdcd032167f59669b8d9" weight="2">
<attvalues>
<attvalue for="matchings_count" value="2"></attvalue>
<attvalue for="attr_type" value="Title"></attvalue>
<attvalue for="attr_8" value="2010 | 2011"></attvalue>
<attvalue for="attr_9" value="Archives of Pathology and Laboratory Medicine | Journal of the American College of Cardiology"></attvalue>
</attvalues>
</edge>
<edge source="authorswithaffiliations1_d4122298194baca5c14a730a00fa4baf" target="authorswithaffiliations1_4f79a17f3c10631340264e1a72f55c5e" weight="2">
<attvalues>
<attvalue for="matchings_count" value="2"></attvalue>
<attvalue for="attr_type" value="Title"></attvalue>
<attvalue for="attr_8" value="2010 | 2011"></attvalue>
<attvalue for="attr_9" value="Archives of Pathology and Laboratory Medicine | Journal of the American College of Cardiology"></attvalue>
</attvalues>
</edge>
<edge source="authorswithaffiliations1_d4122298194baca5c14a730a00fa4baf" target="authorswithaffiliations1_f95c4289933ed27d261aac8e8592e226" weight="1">
<attvalues>
<attvalue for="matchings_count" value="1"></attvalue>
<attvalue for="attr_type" value="Title"></attvalue>
<attvalue for="attr_8" value="2010"></attvalue>
<attvalue for="attr_9" value="Journal of the American College of Cardiology"></attvalue>
</attvalues>
</edge>
<edge source="authorswithaffiliations1_d4122298194baca5c14a730a00fa4baf" target="authorswithaffiliations1_850998dcb0dba45a53e11562592fa446" weight="1">
<attvalues>
<attvalue for="matchings_count" value="1"></attvalue>
<attvalue for="attr_type" value="Title"></attvalue>
<attvalue for="attr_8" value="2010"></attvalue>
<attvalue for="attr_9" value="Journal of the American College of Cardiology"></attvalue>
</attvalues>
</edge>
<edge source="authorswithaffiliations1_d4122298194baca5c14a730a00fa4baf" target="authorswithaffiliations1_bbc3ef2e708303c9d70aa96c54cb09d2" weight="2">
<attvalues>
<attvalue for="matchings_count" value="2"></attvalue>
<attvalue for="attr_type" value="Title"></attvalue>
<attvalue for="attr_8" value="2010 | 2011"></attvalue>
<attvalue for="attr_9" value="Archives of Pathology and Laboratory Medicine | Journal of the American College of Cardiology"></attvalue>
</attvalues>
</edge>
<edge source="authorswithaffiliations1_d4122298194baca5c14a730a00fa4baf" target="authorswithaffiliations1_71d6519eb6a20062061cd2c94b2a9a18" weight="1">
<attvalues>
<attvalue for="matchings_count" value="1"></attvalue>
<attvalue for="attr_type" value="Title"></attvalue>
<attvalue for="attr_8" value="2010"></attvalue>
<attvalue for="attr_9" value="Journal of the American College of Cardiology"></attvalue>
</attvalues>
</edge>
<edge source="authorswithaffiliations1_d4122298194baca5c14a730a00fa4baf" target="authorswithaffiliations1_61ff5a422f700bc20991619ea18696c0" weight="1">
<attvalues>
<attvalue for="matchings_count" value="1"></attvalue>
<attvalue for="attr_type" value="Title"></attvalue>
<attvalue for="attr_8" value="2011"></attvalue>
<attvalue for="attr_9" value="Archives of Pathology and Laboratory Medicine"></attvalue>
</attvalues>
</edge>
<edge source="authorswithaffiliations1_d4122298194baca5c14a730a00fa4baf" target="authorswithaffiliations1_2740d1b42e23dec1fdb1dced54ae0afc" weight="1">
<attvalues>
<attvalue for="matchings_count" value="1"></attvalue>
<attvalue for="attr_type" value="Title"></attvalue>
<attvalue for="attr_8" value="2011"></attvalue>
<attvalue for="attr_9" value="Archives of Pathology and Laboratory Medicine"></attvalue>
</attvalues>
</edge>
<edge source="authorswithaffiliations1_d4122298194baca5c14a730a00fa4baf" target="authorswithaffiliations1_06fb7f0c914ef9efebabfc7d4247602a" weight="1">
<attvalues>
<attvalue for="matchings_count" value="1"></attvalue>
<attvalue for="attr_type" value="Title"></attvalue>
<attvalue for="attr_8" value="2011"></attvalue>
<attvalue for="attr_9" value="Archives of Pathology and Laboratory Medicine"></attvalue>
</attvalues>
</edge>
<edge source="authorswithaffiliations1_d4122298194baca5c14a730a00fa4baf" target="authorswithaffiliations1_9c81091bd38abcc1b9f1c716d91d99ae" weight="2">
<attvalues>
<attvalue for="matchings_count" value="2"></attvalue>
<attvalue for="attr_type" value="Title"></attvalue>
<attvalue for="attr_8" value="2010 | 2011"></attvalue>
<attvalue for="attr_9" value="Archives of Pathology and Laboratory Medicine | Journal of the American College of Cardiology"></attvalue>
</attvalues>
</edge>
<edge source="authorswithaffiliations1_d4122298194baca5c14a730a00fa4baf" target="authorswithaffiliations1_2d590140f0c94991aa8801c71f0271cf" weight="2">
<attvalues>
<attvalue for="matchings_count" value="2"></attvalue>
<attvalue for="attr_type" value="Title"></attvalue>
<attvalue for="attr_8" value="2010 | 2011"></attvalue>
<attvalue for="attr_9" value="Archives of Pathology and Laboratory Medicine | Journal of the American College of Cardiology"></attvalue>
</attvalues>
</edge>
<edge source="authorswithaffiliations1_d4122298194baca5c14a730a00fa4baf" target="authorswithaffiliations1_002611e4c7ab235a160b4f31374999cd" weight="2">
<attvalues>
<attvalue for="matchings_count" value="2"></attvalue>
<attvalue for="attr_type" value="Title"></attvalue>
<attvalue for="attr_8" value="2010 | 2011"></attvalue>
<attvalue for="attr_9" value="Archives of Pathology and Laboratory Medicine | Journal of the American College of Cardiology"></attvalue>
</attvalues>
</edge>
<edge source="authorswithaffiliations1_c87ebdf19fe33eeb62b8d0077d165c8b" target="authorswithaffiliations1_3fd4eae4aaf88753e6d918589604ac2e" weight="1">
<attvalues>
<attvalue for="matchings_count" value="1"></attvalue>
<attvalue for="attr_type" value="Title"></attvalue>
<attvalue for="attr_8" value="2012"></attvalue>
<attvalue for="attr_9" value="PLoS Neglected Tropical Diseases"></attvalue>
</attvalues>
</edge>
<edge source="authorswithaffiliations1_c87ebdf19fe33eeb62b8d0077d165c8b" target="authorswithaffiliations1_59cc8adff177862bc038f4bc8c546b32" weight="1">
<attvalues>
<attvalue for="matchings_count" value="1"></attvalue>
<attvalue for="attr_type" value="Title"></attvalue>
<attvalue for="attr_8" value="2012"></attvalue>
<attvalue for="attr_9" value="PLoS Neglected Tropical Diseases"></attvalue>
</attvalues>
</edge>
<edge source="authorswithaffiliations1_c87ebdf19fe33eeb62b8d0077d165c8b" target="authorswithaffiliations1_508babc2176acea0ef8daab0d151ad48" weight="1">
<attvalues>
<attvalue for="matchings_count" value="1"></attvalue>
<attvalue for="attr_type" value="Title"></attvalue>
<attvalue for="attr_8" value="2012"></attvalue>
<attvalue for="attr_9" value="PLoS Neglected Tropical Diseases"></attvalue>
</attvalues>
</edge>
<edge source="authorswithaffiliations1_c87ebdf19fe33eeb62b8d0077d165c8b" target="authorswithaffiliations1_b1b4b61c4579025817ba930a0e5d61da" weight="1">
<attvalues>
<attvalue for="matchings_count" value="1"></attvalue>
<attvalue for="attr_type" value="Title"></attvalue>
<attvalue for="attr_8" value="2012"></attvalue>
<attvalue for="attr_9" value="PLoS Neglected Tropical Diseases"></attvalue>
</attvalues>
</edge>
<edge source="authorswithaffiliations1_c87ebdf19fe33eeb62b8d0077d165c8b" target="authorswithaffiliations1_26733f6ab84944a4534f17168437787e" weight="1">
<attvalues>
<attvalue for="matchings_count" value="1"></attvalue>
<attvalue for="attr_type" value="Title"></attvalue>
<attvalue for="attr_8" value="2012"></attvalue>
<attvalue for="attr_9" value="PLoS Neglected Tropical Diseases"></attvalue>
</attvalues>
</edge>
<edge source="authorswithaffiliations1_c87ebdf19fe33eeb62b8d0077d165c8b" target="authorswithaffiliations1_2c62847da290ef9fc82e6a121e20a02d" weight="1">
<attvalues>
<attvalue for="matchings_count" value="1"></attvalue>
<attvalue for="attr_type" value="Title"></attvalue>
<attvalue for="attr_8" value="2012"></attvalue>
<attvalue for="attr_9" value="PLoS Neglected Tropical Diseases"></attvalue>
</attvalues>
</edge>
<edge source="authorswithaffiliations1_c87ebdf19fe33eeb62b8d0077d165c8b" target="authorswithaffiliations1_0038a16b133637eccd295d2619a800e0" weight="1">
<attvalues>
<attvalue for="matchings_count" value="1"></attvalue>
<attvalue for="attr_type" value="Title"></attvalue>
<attvalue for="attr_8" value="2012"></attvalue>
<attvalue for="attr_9" value="PLoS Neglected Tropical Diseases"></attvalue>
</attvalues>
</edge>
<edge source="authorswithaffiliations1_c87ebdf19fe33eeb62b8d0077d165c8b" target="authorswithaffiliations1_8adc81e5e65aef34332d319fa1244ac6" weight="1">
<attvalues>
<attvalue for="matchings_count" value="1"></attvalue>
<attvalue for="attr_type" value="Title"></attvalue>
<attvalue for="attr_8" value="2012"></attvalue>
<attvalue for="attr_9" value="PLoS Neglected Tropical Diseases"></attvalue>
</attvalues>
</edge>
<edge source="authorswithaffiliations1_c87ebdf19fe33eeb62b8d0077d165c8b" target="authorswithaffiliations1_f00b804660c02167bfb592b8b62d2748" weight="1">
<attvalues>
<attvalue for="matchings_count" value="1"></attvalue>
<attvalue for="attr_type" value="Title"></attvalue>
<attvalue for="attr_8" value="2012"></attvalue>
<attvalue for="attr_9" value="PLoS Neglected Tropical Diseases"></attvalue>
</attvalues>
</edge>
<edge source="authorswithaffiliations1_3dbc1b179595684b2cf9abaa5a28d2c6" target="authorswithaffiliations1_1dd97803f54a49e895fabaca3b4fc14c" weight="1">
<attvalues>
<attvalue for="matchings_count" value="1"></attvalue>
<attvalue for="attr_type" value="Title"></attvalue>
<attvalue for="attr_8" value="2010"></attvalue>
<attvalue for="attr_9" value="Journal of Infectious Diseases"></attvalue>
</attvalues>
</edge>
<edge source="authorswithaffiliations1_3dbc1b179595684b2cf9abaa5a28d2c6" target="authorswithaffiliations1_cc40e40c32e463a2d617b2dde01f32f8" weight="1">
<attvalues>
<attvalue for="matchings_count" value="1"></attvalue>
<attvalue for="attr_type" value="Title"></attvalue>
<attvalue for="attr_8" value="2010"></attvalue>
<attvalue for="attr_9" value="Journal of Infectious Diseases"></attvalue>
</attvalues>
</edge>
<edge source="authorswithaffiliations1_3dbc1b179595684b2cf9abaa5a28d2c6" target="authorswithaffiliations1_eb9eb4e0f089651091086346e13c5db5" weight="1">
<attvalues>
<attvalue for="matchings_count" value="1"></attvalue>
<attvalue for="attr_type" value="Title"></attvalue>
<attvalue for="attr_8" value="2010"></attvalue>
<attvalue for="attr_9" value="Journal of Infectious Diseases"></attvalue>
</attvalues>
</edge>
<edge source="authorswithaffiliations1_3dbc1b179595684b2cf9abaa5a28d2c6" target="authorswithaffiliations1_523fc858dbaa6de8207494f0047ac742" weight="1">
<attvalues>
<attvalue for="matchings_count" value="1"></attvalue>
<attvalue for="attr_type" value="Title"></attvalue>
<attvalue for="attr_8" value="2010"></attvalue>
<attvalue for="attr_9" value="Journal of Infectious Diseases"></attvalue>
</attvalues>
</edge>
<edge source="authorswithaffiliations1_3dbc1b179595684b2cf9abaa5a28d2c6" target="authorswithaffiliations1_e64f143dda6ea0e48cc5848149398d42" weight="1">
<attvalues>
<attvalue for="matchings_count" value="1"></attvalue>
<attvalue for="attr_type" value="Title"></attvalue>
<attvalue for="attr_8" value="2010"></attvalue>
<attvalue for="attr_9" value="Journal of Infectious Diseases"></attvalue>
</attvalues>
</edge>
<edge source="authorswithaffiliations1_3dbc1b179595684b2cf9abaa5a28d2c6" target="authorswithaffiliations1_a2a66cc9f4b0926261dc7b996925fafa" weight="1">
<attvalues>
<attvalue for="matchings_count" value="1"></attvalue>
<attvalue for="attr_type" value="Title"></attvalue>
<attvalue for="attr_8" value="2010"></attvalue>
<attvalue for="attr_9" value="Journal of Infectious Diseases"></attvalue>
</attvalues>
</edge>
<edge source="authorswithaffiliations1_3dbc1b179595684b2cf9abaa5a28d2c6" target="authorswithaffiliations1_c1efe8fbb49d4a5eea158b692b0b3e88" weight="1">
<attvalues>
<attvalue for="matchings_count" value="1"></attvalue>
<attvalue for="attr_type" value="Title"></attvalue>
<attvalue for="attr_8" value="2010"></attvalue>
<attvalue for="attr_9" value="Journal of Infectious Diseases"></attvalue>
</attvalues>
</edge>
<edge source="authorswithaffiliations1_85df33d5560868db29547a7d98c9eabc" target="authorswithaffiliations1_0c3bf5a92e8a00e9ef91ac5a89266d9b" weight="1">
<attvalues>
<attvalue for="matchings_count" value="1"></attvalue>
<attvalue for="attr_type" value="Title"></attvalue>
<attvalue for="attr_8" value="2008"></attvalue>
<attvalue for="attr_9" value="Chungara"></attvalue>
</attvalues>
</edge>
<edge source="authorswithaffiliations1_85df33d5560868db29547a7d98c9eabc" target="authorswithaffiliations1_2d29f53fcb0bf75cf36ff5ede8a0cb4c" weight="1">
<attvalues>
<attvalue for="matchings_count" value="1"></attvalue>
<attvalue for="attr_type" value="Title"></attvalue>
<attvalue for="attr_8" value="2008"></attvalue>
<attvalue for="attr_9" value="Chungara"></attvalue>
</attvalues>
</edge>
<edge source="authorswithaffiliations1_85df33d5560868db29547a7d98c9eabc" target="authorswithaffiliations1_fa16689260ac133792d77f32e579a044" weight="1">
<attvalues>
<attvalue for="matchings_count" value="1"></attvalue>
<attvalue for="attr_type" value="Title"></attvalue>
<attvalue for="attr_8" value="2008"></attvalue>
<attvalue for="attr_9" value="Chungara"></attvalue>
</attvalues>
</edge>
<edge source="authorswithaffiliations1_85df33d5560868db29547a7d98c9eabc" target="authorswithaffiliations1_8d5efef58d35ee275a602b1d9d15712a" weight="1">
<attvalues>
<attvalue for="matchings_count" value="1"></attvalue>
<attvalue for="attr_type" value="Title"></attvalue>
<attvalue for="attr_8" value="2008"></attvalue>
<attvalue for="attr_9" value="Chungara"></attvalue>
</attvalues>
</edge>
<edge source="authorswithaffiliations1_85df33d5560868db29547a7d98c9eabc" target="authorswithaffiliations1_b424eae83834b50974ac49312c1610b0" weight="1">
<attvalues>
<attvalue for="matchings_count" value="1"></attvalue>
<attvalue for="attr_type" value="Title"></attvalue>
<attvalue for="attr_8" value="2008"></attvalue>
<attvalue for="attr_9" value="Chungara"></attvalue>
</attvalues>
</edge>
<edge source="authorswithaffiliations1_85df33d5560868db29547a7d98c9eabc" target="authorswithaffiliations1_72f8044f7eaeb678254bbaeb8b57e5ef" weight="1">
<attvalues>
<attvalue for="matchings_count" value="1"></attvalue>
<attvalue for="attr_type" value="Title"></attvalue>
<attvalue for="attr_8" value="2008"></attvalue>
<attvalue for="attr_9" value="Chungara"></attvalue>
</attvalues>
</edge>
<edge source="authorswithaffiliations1_77902e48aebb44c78ed373a21f980187" target="authorswithaffiliations1_dbb55cd4818eabb67e0e7a61889f72cf" weight="1">
<attvalues>
<attvalue for="matchings_count" value="1"></attvalue>
<attvalue for="attr_type" value="Title"></attvalue>
<attvalue for="attr_8" value="2006"></attvalue>
<attvalue for="attr_9" value="Journal of Neuroimmunology"></attvalue>
</attvalues>
</edge>
<edge source="authorswithaffiliations1_77902e48aebb44c78ed373a21f980187" target="authorswithaffiliations1_e1b7bacba1b96be6ea755f7cbd6b5695" weight="1">
<attvalues>
<attvalue for="matchings_count" value="1"></attvalue>
<attvalue for="attr_type" value="Title"></attvalue>
<attvalue for="attr_8" value="2006"></attvalue>
<attvalue for="attr_9" value="Journal of Neuroimmunology"></attvalue>
</attvalues>
</edge>
<edge source="authorswithaffiliations1_77902e48aebb44c78ed373a21f980187" target="authorswithaffiliations1_9210aa141ba386ff11924973e787384c" weight="1">
<attvalues>
<attvalue for="matchings_count" value="1"></attvalue>
<attvalue for="attr_type" value="Title"></attvalue>
<attvalue for="attr_8" value="2006"></attvalue>
<attvalue for="attr_9" value="Journal of Neuroimmunology"></attvalue>
</attvalues>
</edge>
<edge source="authorswithaffiliations1_77902e48aebb44c78ed373a21f980187" target="authorswithaffiliations1_4248a1be69eb8f6febc56b2ee85ba86c" weight="1">
<attvalues>
<attvalue for="matchings_count" value="1"></attvalue>
<attvalue for="attr_type" value="Title"></attvalue>
<attvalue for="attr_8" value="2006"></attvalue>
<attvalue for="attr_9" value="Journal of Neuroimmunology"></attvalue>
</attvalues>
</edge>
<edge source="authorswithaffiliations1_77902e48aebb44c78ed373a21f980187" target="authorswithaffiliations1_fa7d761c7d70d2defaaceb4559035ae1" weight="1">
<attvalues>
<attvalue for="matchings_count" value="1"></attvalue>
<attvalue for="attr_type" value="Title"></attvalue>
<attvalue for="attr_8" value="2006"></attvalue>
<attvalue for="attr_9" value="Journal of Neuroimmunology"></attvalue>
</attvalues>
</edge>
<edge source="authorswithaffiliations1_77902e48aebb44c78ed373a21f980187" target="authorswithaffiliations1_65d01c308e0a6c203f7aed4a8c5d55fe" weight="1">
<attvalues>
<attvalue for="matchings_count" value="1"></attvalue>
<attvalue for="attr_type" value="Title"></attvalue>
<attvalue for="attr_8" value="2006"></attvalue>
<attvalue for="attr_9" value="Journal of Neuroimmunology"></attvalue>
</attvalues>
</edge>
<edge source="authorswithaffiliations1_77902e48aebb44c78ed373a21f980187" target="authorswithaffiliations1_6b2cf24f2245ea2f0b86147a8038b760" weight="1">
<attvalues>
<attvalue for="matchings_count" value="1"></attvalue>
<attvalue for="attr_type" value="Title"></attvalue>
<attvalue for="attr_8" value="2006"></attvalue>
<attvalue for="attr_9" value="Journal of Neuroimmunology"></attvalue>
</attvalues>
</edge>
<edge source="authorswithaffiliations1_77902e48aebb44c78ed373a21f980187" target="authorswithaffiliations1_ab06e8b86edccff0e39eb1551c9af39c" weight="1">
<attvalues>
<attvalue for="matchings_count" value="1"></attvalue>
<attvalue for="attr_type" value="Title"></attvalue>
<attvalue for="attr_8" value="2006"></attvalue>
<attvalue for="attr_9" value="Journal of Neuroimmunology"></attvalue>
</attvalues>
</edge>
<edge source="authorswithaffiliations1_77902e48aebb44c78ed373a21f980187" target="authorswithaffiliations1_ee4b39fd268f43fc4c0de9640b674c59" weight="1">
<attvalues>
<attvalue for="matchings_count" value="1"></attvalue>
<attvalue for="attr_type" value="Title"></attvalue>
<attvalue for="attr_8" value="2006"></attvalue>
<attvalue for="attr_9" value="Journal of Neuroimmunology"></attvalue>
</attvalues>
</edge>
<edge source="authorswithaffiliations1_77902e48aebb44c78ed373a21f980187" target="authorswithaffiliations1_a872cda841c73e0ebd7198a4a07da140" weight="1">
<attvalues>
<attvalue for="matchings_count" value="1"></attvalue>
<attvalue for="attr_type" value="Title"></attvalue>
<attvalue for="attr_8" value="2006"></attvalue>
<attvalue for="attr_9" value="Journal of Neuroimmunology"></attvalue>
</attvalues>
</edge>
<edge source="authorswithaffiliations1_77902e48aebb44c78ed373a21f980187" target="authorswithaffiliations1_ad80b6672bc1adfd849872b443259cb4" weight="1">
<attvalues>
<attvalue for="matchings_count" value="1"></attvalue>
<attvalue for="attr_type" value="Title"></attvalue>
<attvalue for="attr_8" value="2006"></attvalue>
<attvalue for="attr_9" value="Journal of Neuroimmunology"></attvalue>
</attvalues>
</edge>
<edge source="authorswithaffiliations1_7f436f550a2e09d495b7eea7044a1402" target="authorswithaffiliations1_bc7ac37ed7c56fb595ef6a067c8a80a0" weight="1">
<attvalues>
<attvalue for="matchings_count" value="1"></attvalue>
<attvalue for="attr_type" value="Title"></attvalue>
<attvalue for="attr_8" value="2012"></attvalue>
<attvalue for="attr_9" value="Planta Medica"></attvalue>
</attvalues>
</edge>
<edge source="authorswithaffiliations1_7f436f550a2e09d495b7eea7044a1402" target="authorswithaffiliations1_b416cfaa97f91e0b73536ce83df751c3" weight="1">
<attvalues>
<attvalue for="matchings_count" value="1"></attvalue>
<attvalue for="attr_type" value="Title"></attvalue>
<attvalue for="attr_8" value="2012"></attvalue>
<attvalue for="attr_9" value="Planta Medica"></attvalue>
</attvalues>
</edge>
<edge source="authorswithaffiliations1_7f436f550a2e09d495b7eea7044a1402" target="authorswithaffiliations1_b01f262169519eb64624f3e3524286aa" weight="1">
<attvalues>
<attvalue for="matchings_count" value="1"></attvalue>
<attvalue for="attr_type" value="Title"></attvalue>
<attvalue for="attr_8" value="2012"></attvalue>
<attvalue for="attr_9" value="Planta Medica"></attvalue>
</attvalues>
</edge>
<edge source="authorswithaffiliations1_7f436f550a2e09d495b7eea7044a1402" target="authorswithaffiliations1_acd53538f014ec0a1e7f4e392b5f0075" weight="1">
<attvalues>
<attvalue for="matchings_count" value="1"></attvalue>
<attvalue for="attr_type" value="Title"></attvalue>
<attvalue for="attr_8" value="2012"></attvalue>
<attvalue for="attr_9" value="Planta Medica"></attvalue>
</attvalues>
</edge>
<edge source="authorswithaffiliations1_7f436f550a2e09d495b7eea7044a1402" target="authorswithaffiliations1_eea31df9303b4052861926d453f8f726" weight="1">
<attvalues>
<attvalue for="matchings_count" value="1"></attvalue>
<attvalue for="attr_type" value="Title"></attvalue>
<attvalue for="attr_8" value="2012"></attvalue>
<attvalue for="attr_9" value="Planta Medica"></attvalue>
</attvalues>
</edge>
<edge source="authorswithaffiliations1_7f436f550a2e09d495b7eea7044a1402" target="authorswithaffiliations1_f70091acb5dc224fb3aec77b65ac4d77" weight="1">
<attvalues>
<attvalue for="matchings_count" value="1"></attvalue>
<attvalue for="attr_type" value="Title"></attvalue>
<attvalue for="attr_8" value="2012"></attvalue>
<attvalue for="attr_9" value="Planta Medica"></attvalue>
</attvalues>
</edge>
<edge source="authorswithaffiliations1_7f436f550a2e09d495b7eea7044a1402" target="authorswithaffiliations1_3252838bb24005b9c7616f4f15560317" weight="1">
<attvalues>
<attvalue for="matchings_count" value="1"></attvalue>
<attvalue for="attr_type" value="Title"></attvalue>
<attvalue for="attr_8" value="2012"></attvalue>
<attvalue for="attr_9" value="Planta Medica"></attvalue>
</attvalues>
</edge>
<edge source="authorswithaffiliations1_7f436f550a2e09d495b7eea7044a1402" target="authorswithaffiliations1_5db4952dc1ab86a7d2b36632fa523183" weight="1">
<attvalues>
<attvalue for="matchings_count" value="1"></attvalue>
<attvalue for="attr_type" value="Title"></attvalue>
<attvalue for="attr_8" value="2012"></attvalue>
<attvalue for="attr_9" value="Planta Medica"></attvalue>
</attvalues>
</edge>
<edge source="authorswithaffiliations1_7f436f550a2e09d495b7eea7044a1402" target="authorswithaffiliations1_5c74051204b3658aad5c0e484ac9d437" weight="1">
<attvalues>
<attvalue for="matchings_count" value="1"></attvalue>
<attvalue for="attr_type" value="Title"></attvalue>
<attvalue for="attr_8" value="2012"></attvalue>
<attvalue for="attr_9" value="Planta Medica"></attvalue>
</attvalues>
</edge>
<edge source="authorswithaffiliations1_7f436f550a2e09d495b7eea7044a1402" target="authorswithaffiliations1_8d0498437f3809483f84a5654cdab958" weight="1">
<attvalues>
<attvalue for="matchings_count" value="1"></attvalue>
<attvalue for="attr_type" value="Title"></attvalue>
<attvalue for="attr_8" value="2012"></attvalue>
<attvalue for="attr_9" value="Planta Medica"></attvalue>
</attvalues>
</edge>
<edge source="authorswithaffiliations1_0a732dc296b04c83b7793211edafecb2" target="authorswithaffiliations1_6f131852ffe406fdce5f27f38fcdbfe5" weight="1">
<attvalues>
<attvalue for="matchings_count" value="1"></attvalue>
<attvalue for="attr_type" value="Title"></attvalue>
<attvalue for="attr_8" value="2009"></attvalue>
<attvalue for="attr_9" value="PLoS Neglected Tropical Diseases"></attvalue>
</attvalues>
</edge>
<edge source="authorswithaffiliations1_0a732dc296b04c83b7793211edafecb2" target="authorswithaffiliations1_a75f270f4d1082f9fdc0d6b46c0dc371" weight="1">
<attvalues>
<attvalue for="matchings_count" value="1"></attvalue>
<attvalue for="attr_type" value="Title"></attvalue>
<attvalue for="attr_8" value="2009"></attvalue>
<attvalue for="attr_9" value="PLoS Neglected Tropical Diseases"></attvalue>
</attvalues>
</edge>
<edge source="authorswithaffiliations1_0a732dc296b04c83b7793211edafecb2" target="authorswithaffiliations1_e538e8fccc9f986f176cfa6306ca2e70" weight="1">
<attvalues>
<attvalue for="matchings_count" value="1"></attvalue>
<attvalue for="attr_type" value="Title"></attvalue>
<attvalue for="attr_8" value="2008"></attvalue>
<attvalue for="attr_9" value="Insect Biochemistry and Molecular Biology"></attvalue>
</attvalues>
</edge>
<edge source="authorswithaffiliations1_0a732dc296b04c83b7793211edafecb2" target="authorswithaffiliations1_e13dd40af68db2b0668435a5a2540489" weight="1">
<attvalues>
<attvalue for="matchings_count" value="1"></attvalue>
<attvalue for="attr_type" value="Title"></attvalue>
<attvalue for="attr_8" value="2009"></attvalue>
<attvalue for="attr_9" value="PLoS Neglected Tropical Diseases"></attvalue>
</attvalues>
</edge>
<edge source="authorswithaffiliations1_0a732dc296b04c83b7793211edafecb2" target="authorswithaffiliations1_7ea962e76b2518b9ac6cc67d4b8b26b1" weight="1">
<attvalues>
<attvalue for="matchings_count" value="1"></attvalue>
<attvalue for="attr_type" value="Title"></attvalue>
<attvalue for="attr_8" value="2009"></attvalue>
<attvalue for="attr_9" value="PLoS Neglected Tropical Diseases"></attvalue>
</attvalues>
</edge>
<edge source="authorswithaffiliations1_0a732dc296b04c83b7793211edafecb2" target="authorswithaffiliations1_f54c2a3980d58f8cea18da478ffb0d2e" weight="1">
<attvalues>
<attvalue for="matchings_count" value="1"></attvalue>
<attvalue for="attr_type" value="Title"></attvalue>
<attvalue for="attr_8" value="2009"></attvalue>
<attvalue for="attr_9" value="PLoS Neglected Tropical Diseases"></attvalue>
</attvalues>
</edge>
<edge source="authorswithaffiliations1_0a732dc296b04c83b7793211edafecb2" target="authorswithaffiliations1_a4bc7b93f417f2db66aeca843bfa17ea" weight="1">
<attvalues>
<attvalue for="matchings_count" value="1"></attvalue>
<attvalue for="attr_type" value="Title"></attvalue>
<attvalue for="attr_8" value="2009"></attvalue>
<attvalue for="attr_9" value="PLoS Neglected Tropical Diseases"></attvalue>
</attvalues>
</edge>
<edge source="authorswithaffiliations1_0a732dc296b04c83b7793211edafecb2" target="authorswithaffiliations1_a6c36166ee099dc81e8facc8f81adcf9" weight="1">
<attvalues>
<attvalue for="matchings_count" value="1"></attvalue>
<attvalue for="attr_type" value="Title"></attvalue>
<attvalue for="attr_8" value="2009"></attvalue>
<attvalue for="attr_9" value="PLoS Neglected Tropical Diseases"></attvalue>
</attvalues>
</edge>
<edge source="authorswithaffiliations1_0a732dc296b04c83b7793211edafecb2" target="authorswithaffiliations1_b0894e4c17dc6f03f715a17fb22cc643" weight="2">
<attvalues>
<attvalue for="matchings_count" value="2"></attvalue>
<attvalue for="attr_type" value="Title"></attvalue>
<attvalue for="attr_8" value="2008 | 2009"></attvalue>
<attvalue for="attr_9" value="Insect Biochemistry and Molecular Biology | PLoS Neglected Tropical Diseases"></attvalue>
</attvalues>
</edge>
<edge source="authorswithaffiliations1_0a732dc296b04c83b7793211edafecb2" target="authorswithaffiliations1_97260098617780b4b6bf9f8095b0c100" weight="1">
<attvalues>
<attvalue for="matchings_count" value="1"></attvalue>
<attvalue for="attr_type" value="Title"></attvalue>
<attvalue for="attr_8" value="2008"></attvalue>
<attvalue for="attr_9" value="Insect Biochemistry and Molecular Biology"></attvalue>
</attvalues>
</edge>
<edge source="authorswithaffiliations1_0a732dc296b04c83b7793211edafecb2" target="authorswithaffiliations1_1886c88bc280e7ed453049fc3e894778" weight="1">
<attvalues>
<attvalue for="matchings_count" value="1"></attvalue>
<attvalue for="attr_type" value="Title"></attvalue>
<attvalue for="attr_8" value="2009"></attvalue>
<attvalue for="attr_9" value="PLoS Neglected Tropical Diseases"></attvalue>
</attvalues>
</edge>
<edge source="authorswithaffiliations1_0a732dc296b04c83b7793211edafecb2" target="authorswithaffiliations1_6973d714f5b5eb6fa296bffcc0213eab" weight="2">
<attvalues>
<attvalue for="matchings_count" value="2"></attvalue>
<attvalue for="attr_type" value="Title"></attvalue>
<attvalue for="attr_8" value="2008 | 2009"></attvalue>
<attvalue for="attr_9" value="Insect Biochemistry and Molecular Biology | PLoS Neglected Tropical Diseases"></attvalue>
</attvalues>
</edge>
<edge source="authorswithaffiliations1_0a732dc296b04c83b7793211edafecb2" target="authorswithaffiliations1_9ea5abe3db62409aaae2c763694565e4" weight="1">
<attvalues>
<attvalue for="matchings_count" value="1"></attvalue>
<attvalue for="attr_type" value="Title"></attvalue>
<attvalue for="attr_8" value="2009"></attvalue>
<attvalue for="attr_9" value="PLoS Neglected Tropical Diseases"></attvalue>
</attvalues>
</edge>
<edge source="authorswithaffiliations1_0a732dc296b04c83b7793211edafecb2" target="authorswithaffiliations1_c1b1f5d51355761a4fde84ad283d7aaf" weight="1">
<attvalues>
<attvalue for="matchings_count" value="1"></attvalue>
<attvalue for="attr_type" value="Title"></attvalue>
<attvalue for="attr_8" value="2009"></attvalue>
<attvalue for="attr_9" value="PLoS Neglected Tropical Diseases"></attvalue>
</attvalues>
</edge>
<edge source="authorswithaffiliations1_0a732dc296b04c83b7793211edafecb2" target="authorswithaffiliations1_2b2ff96de181930f0b7368d564f24865" weight="1">
<attvalues>
<attvalue for="matchings_count" value="1"></attvalue>
<attvalue for="attr_type" value="Title"></attvalue>
<attvalue for="attr_8" value="2009"></attvalue>
<attvalue for="attr_9" value="PLoS Neglected Tropical Diseases"></attvalue>
</attvalues>
</edge>
<edge source="authorswithaffiliations1_0a732dc296b04c83b7793211edafecb2" target="authorswithaffiliations1_07a6d23966bafcd401733b001c59a454" weight="1">
<attvalues>
<attvalue for="matchings_count" value="1"></attvalue>
<attvalue for="attr_type" value="Title"></attvalue>
<attvalue for="attr_8" value="2009"></attvalue>
<attvalue for="attr_9" value="PLoS Neglected Tropical Diseases"></attvalue>
</attvalues>
</edge>
<edge source="authorswithaffiliations1_2149f23228d4a76615a0b20af4dce2d7" target="authorswithaffiliations1_58864ad5ee482883c71b3d8b991ee01e" weight="1">
<attvalues>
<attvalue for="matchings_count" value="1"></attvalue>
<attvalue for="attr_type" value="Title"></attvalue>
<attvalue for="attr_8" value="2002"></attvalue>
<attvalue for="attr_9" value="Insect Biochemistry and Molecular Biology"></attvalue>
</attvalues>
</edge>
<edge source="authorswithaffiliations1_2149f23228d4a76615a0b20af4dce2d7" target="authorswithaffiliations1_8ab0a598009eeae497c20262a2226aef" weight="1">
<attvalues>
<attvalue for="matchings_count" value="1"></attvalue>
<attvalue for="attr_type" value="Title"></attvalue>
<attvalue for="attr_8" value="2002"></attvalue>
<attvalue for="attr_9" value="Insect Biochemistry and Molecular Biology"></attvalue>
</attvalues>
</edge>
<edge source="authorswithaffiliations1_2149f23228d4a76615a0b20af4dce2d7" target="authorswithaffiliations1_2cc082a713f0372d2a256af3cd4fac57" weight="1">
<attvalues>
<attvalue for="matchings_count" value="1"></attvalue>
<attvalue for="attr_type" value="Title"></attvalue>
<attvalue for="attr_8" value="2002"></attvalue>
<attvalue for="attr_9" value="Insect Biochemistry and Molecular Biology"></attvalue>
</attvalues>
</edge>
<edge source="authorswithaffiliations1_2149f23228d4a76615a0b20af4dce2d7" target="authorswithaffiliations1_a58c5da320181a4b4af4196795cbd356" weight="1">
<attvalues>
<attvalue for="matchings_count" value="1"></attvalue>
<attvalue for="attr_type" value="Title"></attvalue>
<attvalue for="attr_8" value="2002"></attvalue>
<attvalue for="attr_9" value="Insect Biochemistry and Molecular Biology"></attvalue>
</attvalues>
</edge>
<edge source="authorswithaffiliations1_2149f23228d4a76615a0b20af4dce2d7" target="authorswithaffiliations1_d0d5a9f47a010b8ef8d006ec243af4cf" weight="1">
<attvalues>
<attvalue for="matchings_count" value="1"></attvalue>
<attvalue for="attr_type" value="Title"></attvalue>
<attvalue for="attr_8" value="2002"></attvalue>
<attvalue for="attr_9" value="Insect Biochemistry and Molecular Biology"></attvalue>
</attvalues>
</edge>
<edge source="authorswithaffiliations1_2149f23228d4a76615a0b20af4dce2d7" target="authorswithaffiliations1_da0f68e04efe3c47883d8bac3a8c835d" weight="1">
<attvalues>
<attvalue for="matchings_count" value="1"></attvalue>
<attvalue for="attr_type" value="Title"></attvalue>
<attvalue for="attr_8" value="2002"></attvalue>
<attvalue for="attr_9" value="Insect Biochemistry and Molecular Biology"></attvalue>
</attvalues>
</edge>
<edge source="authorswithaffiliations1_0c3bf5a92e8a00e9ef91ac5a89266d9b" target="authorswithaffiliations1_2d29f53fcb0bf75cf36ff5ede8a0cb4c" weight="1">
<attvalues>
<attvalue for="matchings_count" value="1"></attvalue>
<attvalue for="attr_type" value="Title"></attvalue>
<attvalue for="attr_8" value="2008"></attvalue>
<attvalue for="attr_9" value="Chungara"></attvalue>
</attvalues>
</edge>
<edge source="authorswithaffiliations1_0c3bf5a92e8a00e9ef91ac5a89266d9b" target="authorswithaffiliations1_fa16689260ac133792d77f32e579a044" weight="1">
<attvalues>
<attvalue for="matchings_count" value="1"></attvalue>
<attvalue for="attr_type" value="Title"></attvalue>
<attvalue for="attr_8" value="2008"></attvalue>
<attvalue for="attr_9" value="Chungara"></attvalue>
</attvalues>
</edge>
<edge source="authorswithaffiliations1_0c3bf5a92e8a00e9ef91ac5a89266d9b" target="authorswithaffiliations1_8d5efef58d35ee275a602b1d9d15712a" weight="1">
<attvalues>
<attvalue for="matchings_count" value="1"></attvalue>
<attvalue for="attr_type" value="Title"></attvalue>
<attvalue for="attr_8" value="2008"></attvalue>
<attvalue for="attr_9" value="Chungara"></attvalue>
</attvalues>
</edge>
<edge source="authorswithaffiliations1_0c3bf5a92e8a00e9ef91ac5a89266d9b" target="authorswithaffiliations1_b424eae83834b50974ac49312c1610b0" weight="1">
<attvalues>
<attvalue for="matchings_count" value="1"></attvalue>
<attvalue for="attr_type" value="Title"></attvalue>
<attvalue for="attr_8" value="2008"></attvalue>
<attvalue for="attr_9" value="Chungara"></attvalue>
</attvalues>
</edge>
<edge source="authorswithaffiliations1_0c3bf5a92e8a00e9ef91ac5a89266d9b" target="authorswithaffiliations1_72f8044f7eaeb678254bbaeb8b57e5ef" weight="1">
<attvalues>
<attvalue for="matchings_count" value="1"></attvalue>
<attvalue for="attr_type" value="Title"></attvalue>
<attvalue for="attr_8" value="2008"></attvalue>
<attvalue for="attr_9" value="Chungara"></attvalue>
</attvalues>
</edge>
<edge source="authorswithaffiliations1_3515da3281e7d94ad4949f1e5a5f33d4" target="authorswithaffiliations1_02fd4a3ced078945f4f302f7f4eef069" weight="1">
<attvalues>
<attvalue for="matchings_count" value="1"></attvalue>
<attvalue for="attr_type" value="Title"></attvalue>
<attvalue for="attr_8" value="2012"></attvalue>
<attvalue for="attr_9" value="PLoS ONE"></attvalue>
</attvalues>
</edge>
<edge source="authorswithaffiliations1_3515da3281e7d94ad4949f1e5a5f33d4" target="authorswithaffiliations1_ada5a77dd5b1628bd91d2da8f309c987" weight="1">
<attvalues>
<attvalue for="matchings_count" value="1"></attvalue>
<attvalue for="attr_type" value="Title"></attvalue>
<attvalue for="attr_8" value="2012"></attvalue>
<attvalue for="attr_9" value="PLoS ONE"></attvalue>
</attvalues>
</edge>
<edge source="authorswithaffiliations1_3515da3281e7d94ad4949f1e5a5f33d4" target="authorswithaffiliations1_b832d424b4f888574c83cab709ceaec9" weight="1">
<attvalues>
<attvalue for="matchings_count" value="1"></attvalue>
<attvalue for="attr_type" value="Title"></attvalue>
<attvalue for="attr_8" value="2012"></attvalue>
<attvalue for="attr_9" value="PLoS ONE"></attvalue>
</attvalues>
</edge>
<edge source="authorswithaffiliations1_3515da3281e7d94ad4949f1e5a5f33d4" target="authorswithaffiliations1_3e8f9acf2158b29ba1778b1054198e42" weight="1">
<attvalues>
<attvalue for="matchings_count" value="1"></attvalue>
<attvalue for="attr_type" value="Title"></attvalue>
<attvalue for="attr_8" value="2012"></attvalue>
<attvalue for="attr_9" value="PLoS ONE"></attvalue>
</attvalues>
</edge>
<edge source="authorswithaffiliations1_3515da3281e7d94ad4949f1e5a5f33d4" target="authorswithaffiliations1_a739e907dba006de81254aaae62fe11b" weight="1">
<attvalues>
<attvalue for="matchings_count" value="1"></attvalue>
<attvalue for="attr_type" value="Title"></attvalue>
<attvalue for="attr_8" value="2012"></attvalue>
<attvalue for="attr_9" value="PLoS ONE"></attvalue>
</attvalues>
</edge>
<edge source="authorswithaffiliations1_3515da3281e7d94ad4949f1e5a5f33d4" target="authorswithaffiliations1_41a4c440b9b57c58fafbfe493964eaa9" weight="1">
<attvalues>
<attvalue for="matchings_count" value="1"></attvalue>
<attvalue for="attr_type" value="Title"></attvalue>
<attvalue for="attr_8" value="2012"></attvalue>
<attvalue for="attr_9" value="PLoS ONE"></attvalue>
</attvalues>
</edge>
<edge source="authorswithaffiliations1_3515da3281e7d94ad4949f1e5a5f33d4" target="authorswithaffiliations1_42101f05d027e5b32cd9726cd06857cb" weight="1">
<attvalues>
<attvalue for="matchings_count" value="1"></attvalue>
<attvalue for="attr_type" value="Title"></attvalue>
<attvalue for="attr_8" value="2012"></attvalue>
<attvalue for="attr_9" value="PLoS ONE"></attvalue>
</attvalues>
</edge>
<edge source="authorswithaffiliations1_3515da3281e7d94ad4949f1e5a5f33d4" target="authorswithaffiliations1_448ca6d4a77342184c31f15de5f343c8" weight="1">
<attvalues>
<attvalue for="matchings_count" value="1"></attvalue>
<attvalue for="attr_type" value="Title"></attvalue>
<attvalue for="attr_8" value="2012"></attvalue>
<attvalue for="attr_9" value="PLoS ONE"></attvalue>
</attvalues>
</edge>
<edge source="authorswithaffiliations1_8d0affbf336bfc1239023856fbcea39d" target="authorswithaffiliations1_2d5f760d770c2b7ee366637388dd091d" weight="1">
<attvalues>
<attvalue for="matchings_count" value="1"></attvalue>
<attvalue for="attr_type" value="Title"></attvalue>
<attvalue for="attr_8" value="2012"></attvalue>
<attvalue for="attr_9" value="Experimental Parasitology"></attvalue>
</attvalues>
</edge>
<edge source="authorswithaffiliations1_8d0affbf336bfc1239023856fbcea39d" target="authorswithaffiliations1_cd069ef25c1d641f9737f3dc127899e3" weight="1">
<attvalues>
<attvalue for="matchings_count" value="1"></attvalue>
<attvalue for="attr_type" value="Title"></attvalue>
<attvalue for="attr_8" value="2012"></attvalue>
<attvalue for="attr_9" value="Experimental Parasitology"></attvalue>
</attvalues>
</edge>
<edge source="authorswithaffiliations1_8d0affbf336bfc1239023856fbcea39d" target="authorswithaffiliations1_1f9fe2773a814ed0cce691bd6ba1d578" weight="1">
<attvalues>
<attvalue for="matchings_count" value="1"></attvalue>
<attvalue for="attr_type" value="Title"></attvalue>
<attvalue for="attr_8" value="2012"></attvalue>
<attvalue for="attr_9" value="Experimental Parasitology"></attvalue>
</attvalues>
</edge>
<edge source="authorswithaffiliations1_8d0affbf336bfc1239023856fbcea39d" target="authorswithaffiliations1_46440088378e4cf7e3a6954b83bdb352" weight="1">
<attvalues>
<attvalue for="matchings_count" value="1"></attvalue>
<attvalue for="attr_type" value="Title"></attvalue>
<attvalue for="attr_8" value="2012"></attvalue>
<attvalue for="attr_9" value="Experimental Parasitology"></attvalue>
</attvalues>
</edge>
<edge source="authorswithaffiliations1_8d0affbf336bfc1239023856fbcea39d" target="authorswithaffiliations1_b283c2274d7d175f13900227dc2d008b" weight="1">
<attvalues>
<attvalue for="matchings_count" value="1"></attvalue>
<attvalue for="attr_type" value="Title"></attvalue>
<attvalue for="attr_8" value="2012"></attvalue>
<attvalue for="attr_9" value="Experimental Parasitology"></attvalue>
</attvalues>
</edge>
<edge source="authorswithaffiliations1_8d0affbf336bfc1239023856fbcea39d" target="authorswithaffiliations1_1886c88bc280e7ed453049fc3e894778" weight="1">
<attvalues>
<attvalue for="matchings_count" value="1"></attvalue>
<attvalue for="attr_type" value="Title"></attvalue>
<attvalue for="attr_8" value="2012"></attvalue>
<attvalue for="attr_9" value="Experimental Parasitology"></attvalue>
</attvalues>
</edge>
<edge source="authorswithaffiliations1_8d0affbf336bfc1239023856fbcea39d" target="authorswithaffiliations1_442e448e47773bde2121c206bb8980e3" weight="1">
<attvalues>
<attvalue for="matchings_count" value="1"></attvalue>
<attvalue for="attr_type" value="Title"></attvalue>
<attvalue for="attr_8" value="2012"></attvalue>
<attvalue for="attr_9" value="Experimental Parasitology"></attvalue>
</attvalues>
</edge>
<edge source="authorswithaffiliations1_8d0affbf336bfc1239023856fbcea39d" target="authorswithaffiliations1_de7729f3fa706b7186f2154feddd4ba9" weight="1">
<attvalues>
<attvalue for="matchings_count" value="1"></attvalue>
<attvalue for="attr_type" value="Title"></attvalue>
<attvalue for="attr_8" value="2012"></attvalue>
<attvalue for="attr_9" value="Experimental Parasitology"></attvalue>
</attvalues>
</edge>
<edge source="authorswithaffiliations1_2bee0fb4dc5fa3b4ca1525b89d37e7bb" target="authorswithaffiliations1_8d8c25e7fb1c95020a541165ce5e3a2f" weight="1">
<attvalues>
<attvalue for="matchings_count" value="1"></attvalue>
<attvalue for="attr_type" value="Title"></attvalue>
<attvalue for="attr_8" value="2009"></attvalue>
<attvalue for="attr_9" value="Journal of Parasitology"></attvalue>
</attvalues>
</edge>
<edge source="authorswithaffiliations1_2bee0fb4dc5fa3b4ca1525b89d37e7bb" target="authorswithaffiliations1_bcb03998d651fecf4bb6a0659521cc53" weight="1">
<attvalues>
<attvalue for="matchings_count" value="1"></attvalue>
<attvalue for="attr_type" value="Title"></attvalue>
<attvalue for="attr_8" value="2009"></attvalue>
<attvalue for="attr_9" value="Journal of Parasitology"></attvalue>
</attvalues>
</edge>
<edge source="authorswithaffiliations1_2bee0fb4dc5fa3b4ca1525b89d37e7bb" target="authorswithaffiliations1_062f254b0924ea019fb2be924462480f" weight="1">
<attvalues>
<attvalue for="matchings_count" value="1"></attvalue>
<attvalue for="attr_type" value="Title"></attvalue>
<attvalue for="attr_8" value="2009"></attvalue>
<attvalue for="attr_9" value="Journal of Parasitology"></attvalue>
</attvalues>
</edge>
<edge source="authorswithaffiliations1_2bee0fb4dc5fa3b4ca1525b89d37e7bb" target="authorswithaffiliations1_230e1206c68b4c7cb2d79c602804f76b" weight="1">
<attvalues>
<attvalue for="matchings_count" value="1"></attvalue>
<attvalue for="attr_type" value="Title"></attvalue>
<attvalue for="attr_8" value="2009"></attvalue>
<attvalue for="attr_9" value="Journal of Parasitology"></attvalue>
</attvalues>
</edge>
<edge source="authorswithaffiliations1_2bee0fb4dc5fa3b4ca1525b89d37e7bb" target="authorswithaffiliations1_75143f265a6c03351c6cc6f7d37720be" weight="1">
<attvalues>
<attvalue for="matchings_count" value="1"></attvalue>
<attvalue for="attr_type" value="Title"></attvalue>
<attvalue for="attr_8" value="2009"></attvalue>
<attvalue for="attr_9" value="Journal of Parasitology"></attvalue>
</attvalues>
</edge>
<edge source="authorswithaffiliations1_c7008953aa7c86db7b0a73d3ad5f2b92" target="authorswithaffiliations1_5cc4347bf1935be6430e09d050858d44" weight="1">
<attvalues>
<attvalue for="matchings_count" value="1"></attvalue>
<attvalue for="attr_type" value="Title"></attvalue>
<attvalue for="attr_8" value="2005"></attvalue>
<attvalue for="attr_9" value="Journal of Biological Chemistry"></attvalue>
</attvalues>
</edge>
<edge source="authorswithaffiliations1_c7008953aa7c86db7b0a73d3ad5f2b92" target="authorswithaffiliations1_b295a8c335fa36c0591350fe4a6b2a5d" weight="1">
<attvalues>
<attvalue for="matchings_count" value="1"></attvalue>
<attvalue for="attr_type" value="Title"></attvalue>
<attvalue for="attr_8" value="2005"></attvalue>
<attvalue for="attr_9" value="Journal of Biological Chemistry"></attvalue>
</attvalues>
</edge>
<edge source="authorswithaffiliations1_c7008953aa7c86db7b0a73d3ad5f2b92" target="authorswithaffiliations1_69a05b2df72fe30ce69afc126e9f1e05" weight="1">
<attvalues>
<attvalue for="matchings_count" value="1"></attvalue>
<attvalue for="attr_type" value="Title"></attvalue>
<attvalue for="attr_8" value="2005"></attvalue>
<attvalue for="attr_9" value="Journal of Biological Chemistry"></attvalue>
</attvalues>
</edge>
<edge source="authorswithaffiliations1_c7008953aa7c86db7b0a73d3ad5f2b92" target="authorswithaffiliations1_2659bd28d0eff45b8b07f6907fbd9ac1" weight="1">
<attvalues>
<attvalue for="matchings_count" value="1"></attvalue>
<attvalue for="attr_type" value="Title"></attvalue>
<attvalue for="attr_8" value="2005"></attvalue>
<attvalue for="attr_9" value="Journal of Biological Chemistry"></attvalue>
</attvalues>
</edge>
<edge source="authorswithaffiliations1_c7008953aa7c86db7b0a73d3ad5f2b92" target="authorswithaffiliations1_f1efe862431a77e00488f92a321b1e10" weight="1">
<attvalues>
<attvalue for="matchings_count" value="1"></attvalue>
<attvalue for="attr_type" value="Title"></attvalue>
<attvalue for="attr_8" value="2005"></attvalue>
<attvalue for="attr_9" value="Journal of Biological Chemistry"></attvalue>
</attvalues>
</edge>
<edge source="authorswithaffiliations1_c7008953aa7c86db7b0a73d3ad5f2b92" target="authorswithaffiliations1_ee66ac37941f1d3644174ecc83fdb31d" weight="1">
<attvalues>
<attvalue for="matchings_count" value="1"></attvalue>
<attvalue for="attr_type" value="Title"></attvalue>
<attvalue for="attr_8" value="2005"></attvalue>
<attvalue for="attr_9" value="Journal of Biological Chemistry"></attvalue>
</attvalues>
</edge>
<edge source="authorswithaffiliations1_c7008953aa7c86db7b0a73d3ad5f2b92" target="authorswithaffiliations1_d70e71d6e840fc2b5625f61a44c250b0" weight="1">
<attvalues>
<attvalue for="matchings_count" value="1"></attvalue>
<attvalue for="attr_type" value="Title"></attvalue>
<attvalue for="attr_8" value="2005"></attvalue>
<attvalue for="attr_9" value="Journal of Biological Chemistry"></attvalue>
</attvalues>
</edge>
<edge source="authorswithaffiliations1_c7008953aa7c86db7b0a73d3ad5f2b92" target="authorswithaffiliations1_b974749df5a599a1aea5983f0094241f" weight="1">
<attvalues>
<attvalue for="matchings_count" value="1"></attvalue>
<attvalue for="attr_type" value="Title"></attvalue>
<attvalue for="attr_8" value="2005"></attvalue>
<attvalue for="attr_9" value="Journal of Biological Chemistry"></attvalue>
</attvalues>
</edge>
<edge source="authorswithaffiliations1_0392b745f6853513f555f9630c5af142" target="authorswithaffiliations1_5291b772466297cbd43469c37021589c" weight="1">
<attvalues>
<attvalue for="matchings_count" value="1"></attvalue>
<attvalue for="attr_type" value="Title"></attvalue>
<attvalue for="attr_8" value="2012"></attvalue>
<attvalue for="attr_9" value="ACS Chemical Biology"></attvalue>
</attvalues>
</edge>
<edge source="authorswithaffiliations1_0392b745f6853513f555f9630c5af142" target="authorswithaffiliations1_bca42d42d470c252585aba4ebc0837d7" weight="1">
<attvalues>
<attvalue for="matchings_count" value="1"></attvalue>
<attvalue for="attr_type" value="Title"></attvalue>
<attvalue for="attr_8" value="2012"></attvalue>
<attvalue for="attr_9" value="ACS Chemical Biology"></attvalue>
</attvalues>
</edge>
<edge source="authorswithaffiliations1_0392b745f6853513f555f9630c5af142" target="authorswithaffiliations1_bc411235fe47c1d9913d3e65b7e6cabc" weight="1">
<attvalues>
<attvalue for="matchings_count" value="1"></attvalue>
<attvalue for="attr_type" value="Title"></attvalue>
<attvalue for="attr_8" value="2012"></attvalue>
<attvalue for="attr_9" value="ACS Chemical Biology"></attvalue>
</attvalues>
</edge>
<edge source="authorswithaffiliations1_0392b745f6853513f555f9630c5af142" target="authorswithaffiliations1_c93cde765c9a1e6dc834423c9e937f77" weight="1">
<attvalues>
<attvalue for="matchings_count" value="1"></attvalue>
<attvalue for="attr_type" value="Title"></attvalue>
<attvalue for="attr_8" value="2012"></attvalue>
<attvalue for="attr_9" value="ACS Chemical Biology"></attvalue>
</attvalues>
</edge>
<edge source="authorswithaffiliations1_0392b745f6853513f555f9630c5af142" target="authorswithaffiliations1_69450812a0998d731a7c7688f8df9b8d" weight="1">
<attvalues>
<attvalue for="matchings_count" value="1"></attvalue>
<attvalue for="attr_type" value="Title"></attvalue>
<attvalue for="attr_8" value="2012"></attvalue>
<attvalue for="attr_9" value="ACS Chemical Biology"></attvalue>
</attvalues>
</edge>
<edge source="authorswithaffiliations1_0392b745f6853513f555f9630c5af142" target="authorswithaffiliations1_15348f76ac70787942c6e5d3783fd13f" weight="1">
<attvalues>
<attvalue for="matchings_count" value="1"></attvalue>
<attvalue for="attr_type" value="Title"></attvalue>
<attvalue for="attr_8" value="2012"></attvalue>
<attvalue for="attr_9" value="ACS Chemical Biology"></attvalue>
</attvalues>
</edge>
<edge source="authorswithaffiliations1_0392b745f6853513f555f9630c5af142" target="authorswithaffiliations1_97b83fffa9259a9d1d3438f54c7a2eeb" weight="1">
<attvalues>
<attvalue for="matchings_count" value="1"></attvalue>
<attvalue for="attr_type" value="Title"></attvalue>
<attvalue for="attr_8" value="2012"></attvalue>
<attvalue for="attr_9" value="ACS Chemical Biology"></attvalue>
</attvalues>
</edge>
<edge source="authorswithaffiliations1_0392b745f6853513f555f9630c5af142" target="authorswithaffiliations1_fbdbaa99a446876b99feb411cfa13ba6" weight="1">
<attvalues>
<attvalue for="matchings_count" value="1"></attvalue>
<attvalue for="attr_type" value="Title"></attvalue>
<attvalue for="attr_8" value="2012"></attvalue>
<attvalue for="attr_9" value="ACS Chemical Biology"></attvalue>
</attvalues>
</edge>
<edge source="authorswithaffiliations1_0392b745f6853513f555f9630c5af142" target="authorswithaffiliations1_ed4c6b045aa33447b1dc25d6cf539922" weight="1">
<attvalues>
<attvalue for="matchings_count" value="1"></attvalue>
<attvalue for="attr_type" value="Title"></attvalue>
<attvalue for="attr_8" value="2012"></attvalue>
<attvalue for="attr_9" value="ACS Chemical Biology"></attvalue>
</attvalues>
</edge>
<edge source="authorswithaffiliations1_0cd48ab1c5bc0ceafb55197463b1e9d8" target="authorswithaffiliations1_54d363918fbe2ec46dedd7930c81c70d" weight="1">
<attvalues>
<attvalue for="matchings_count" value="1"></attvalue>
<attvalue for="attr_type" value="Title"></attvalue>
<attvalue for="attr_8" value="2011"></attvalue>
<attvalue for="attr_9" value="Human Pathology"></attvalue>
</attvalues>
</edge>
<edge source="authorswithaffiliations1_0cd48ab1c5bc0ceafb55197463b1e9d8" target="authorswithaffiliations1_ae9e17861316b852f964612f2187f034" weight="1">
<attvalues>
<attvalue for="matchings_count" value="1"></attvalue>
<attvalue for="attr_type" value="Title"></attvalue>
[truncated: 1,318,956 more chars]
