# Supplementary material for: Using Co-authorship Networks to Map and Analyse Global Neglected Tropical Disease Research with an Affiliation to Germany
Source: PLoS Negl Trop Dis. 2015 Dec 31;9(12):e0004182. doi: 10.1371/journal.pntd.0004182 (PMC4703140; doi:10.1371/journal.pntd.0004182)
Supplement: S2 Dataset — (GEXF) [file pntd.0004182.s002.gexf]

<?xml version="1.0" encoding="UTF-8"?><gexf xmlns="http://www.gexf.net/1.1draft" version="1.1" xmlns:viz="http://www.gexf.net/1.1draft/viz" xmlns:xsi="http://www.w3.org/2001/XMLSchema-instance" xsi:schemaLocation="http://www.gexf.net/1.1draft http://www.gexf.net/1.1draft/gexf.xsd">
<meta lastmodifieddate="2011-06-15"><creator>GraphMaker</creator><description>Jacomy Mathieu, Sciences Po Medialab and WebAtlas</description></meta>
<graph defaultedgetype="undirected"  mode="static">
<attributes class="node" mode="static">
<attribute id="attr_type" title="Type" type="string"></attribute>
<attribute id="global_occurrences" title="Occurrences Count" type="integer"></attribute>
<attribute id="attr_3" title="Institution" type="string"></attribute>
<attribute id="attr_4" title="Location" type="string"></attribute>
<attribute id="attr_6" title="lon1" type="string"></attribute>
<attribute id="attr_7" title="Lat1" type="string"></attribute>
<attribute id="attr_8" title="Country" type="string"></attribute>
</attributes>
<attributes class="edge" mode="static">
<attribute id="attr_type" title="Type" type="string"></attribute>
<attribute id="matchings_count" title="Matchings Count" type="integer"></attribute>
<attribute id="attr_11" title="Year" type="string"></attribute>
<attribute id="attr_12" title="Source title" type="string"></attribute>
</attributes>
<nodes>
<node id="authorswithaffiliations2_d0aa686c028ce90d87c466f0bd360a0f" label="aachen, germany, rwth aachen university">
<attvalues>
<attvalue for="attr_type" value="Authors with affiliations 2"></attvalue>
<attvalue for="global_occurrences" value="3"></attvalue>
<attvalue for="attr_3" value="RWTH Aachen University"></attvalue>
<attvalue for="attr_4" value="Aachen, Germany"></attvalue>
<attvalue for="attr_6" value="6.0838209"></attvalue>
<attvalue for="attr_7" value="50.7762954"></attvalue>
<attvalue for="attr_8" value="Germany"></attvalue>
</attvalues>
</node>
<node id="authorswithaffiliations2_757282a76810ca8ed8e8bd06869e0f02" label="aberdeen, united kingdom, university of aberdeen">
<attvalues>
<attvalue for="attr_type" value="Authors with affiliations 2"></attvalue>
<attvalue for="global_occurrences" value="9"></attvalue>
<attvalue for="attr_3" value="University of Aberdeen"></attvalue>
<attvalue for="attr_4" value="Aberdeen, United Kingdom"></attvalue>
<attvalue for="attr_6" value="-2.0913745"></attvalue>
<attvalue for="attr_7" value="57.1452452"></attvalue>
<attvalue for="attr_8" value="United Kingdom"></attvalue>
</attvalues>
</node>
<node id="authorswithaffiliations2_1d02baa3bef5520a5c4f998f8dbd3a93" label="ada oklahoma, united states, valley view. regional hospital">
<attvalues>
<attvalue for="attr_type" value="Authors with affiliations 2"></attvalue>
<attvalue for="global_occurrences" value="1"></attvalue>
<attvalue for="attr_3" value="Valley View. Regional Hospital"></attvalue>
<attvalue for="attr_4" value="Ada Oklahoma, United States"></attvalue>
<attvalue for="attr_6" value="-96.678345"></attvalue>
<attvalue for="attr_7" value="34.774531"></attvalue>
<attvalue for="attr_8" value="United States"></attvalue>
</attvalues>
</node>
<node id="authorswithaffiliations2_bb78646bfd13ecf8a52f49e88bc7a5e4" label="amsterdam, netherlands, academic medical center">
<attvalues>
<attvalue for="attr_type" value="Authors with affiliations 2"></attvalue>
<attvalue for="global_occurrences" value="3"></attvalue>
<attvalue for="attr_3" value="Academic Medical Center"></attvalue>
<attvalue for="attr_4" value="Amsterdam, Netherlands"></attvalue>
<attvalue for="attr_6" value="4.9001115"></attvalue>
<attvalue for="attr_7" value="52.3710088"></attvalue>
<attvalue for="attr_8" value="Netherlands"></attvalue>
</attvalues>
</node>
<node id="authorswithaffiliations2_943ed5cb7b179a503e7daea178c378f1" label="ankara, turkey, gazi university">
<attvalues>
<attvalue for="attr_type" value="Authors with affiliations 2"></attvalue>
<attvalue for="global_occurrences" value="1"></attvalue>
<attvalue for="attr_3" value="Gazi University"></attvalue>
<attvalue for="attr_4" value="Ankara, Turkey"></attvalue>
<attvalue for="attr_6" value="32.8520491"></attvalue>
<attvalue for="attr_7" value="39.9272237"></attvalue>
<attvalue for="attr_8" value="Turkey"></attvalue>
</attvalues>
</node>
<node id="authorswithaffiliations2_7609aa141e88d3d2c930e7996a78b692" label="antwerp, belgium, institute of tropical medicine">
<attvalues>
<attvalue for="attr_type" value="Authors with affiliations 2"></attvalue>
<attvalue for="global_occurrences" value="5"></attvalue>
<attvalue for="attr_3" value="Institute of Tropical Medicine"></attvalue>
<attvalue for="attr_4" value="Antwerp, Belgium"></attvalue>
<attvalue for="attr_6" value="4.3996325"></attvalue>
<attvalue for="attr_7" value="51.2212016"></attvalue>
<attvalue for="attr_8" value="Belgium"></attvalue>
</attvalues>
</node>
<node id="authorswithaffiliations2_9094bb603dab1ea6648ee20cfe683ff3" label="arica, chile, universidad de tarapacá">
<attvalues>
<attvalue for="attr_type" value="Authors with affiliations 2"></attvalue>
<attvalue for="global_occurrences" value="1"></attvalue>
<attvalue for="attr_3" value="Universidad de Tarapacá"></attvalue>
<attvalue for="attr_4" value="Arica, Chile"></attvalue>
<attvalue for="attr_6" value="-70.3210117"></attvalue>
<attvalue for="attr_7" value="-18.4786617"></attvalue>
<attvalue for="attr_8" value="Chile"></attvalue>
</attvalues>
</node>
<node id="authorswithaffiliations2_246c876bf34dfa34fa486bdebc6b71b6" label="atlanta, united states, centers for disease control and prevention">
<attvalues>
<attvalue for="attr_type" value="Authors with affiliations 2"></attvalue>
<attvalue for="global_occurrences" value="1"></attvalue>
<attvalue for="attr_3" value="Centers for Disease Control and Prevention"></attvalue>
<attvalue for="attr_4" value="Atlanta, United States"></attvalue>
<attvalue for="attr_6" value="-84.3901849"></attvalue>
<attvalue for="attr_7" value="33.7490987"></attvalue>
<attvalue for="attr_8" value="United States"></attvalue>
</attvalues>
</node>
<node id="authorswithaffiliations2_4f0841c8fc58643c103babbfa432049f" label="baltimore, united states, johns hopkins university">
<attvalues>
<attvalue for="attr_type" value="Authors with affiliations 2"></attvalue>
<attvalue for="global_occurrences" value="1"></attvalue>
<attvalue for="attr_3" value="Johns Hopkins University"></attvalue>
<attvalue for="attr_4" value="Baltimore, United States"></attvalue>
<attvalue for="attr_6" value="-76.6108073"></attvalue>
<attvalue for="attr_7" value="39.2908608"></attvalue>
<attvalue for="attr_8" value="United States"></attvalue>
</attvalues>
</node>
<node id="authorswithaffiliations2_44a425a57eb41d41cd7898ede61958d2" label="barcelona, spain, university of barcelona">
<attvalues>
<attvalue for="attr_type" value="Authors with affiliations 2"></attvalue>
<attvalue for="global_occurrences" value="1"></attvalue>
<attvalue for="attr_3" value="University of Barcelona"></attvalue>
<attvalue for="attr_4" value="Barcelona, Spain"></attvalue>
<attvalue for="attr_6" value="2.1700437"></attvalue>
<attvalue for="attr_7" value="41.3870186"></attvalue>
<attvalue for="attr_8" value="Spain"></attvalue>
</attvalues>
</node>
<node id="authorswithaffiliations2_607bb4dbfd06a20ed4cbd43b31b6a867" label="basel, switzerland, swiss tropical and public health institute">
<attvalues>
<attvalue for="attr_type" value="Authors with affiliations 2"></attvalue>
<attvalue for="global_occurrences" value="25"></attvalue>
<attvalue for="attr_3" value="Swiss Tropical and Public Health Institute"></attvalue>
<attvalue for="attr_4" value="Basel, Switzerland"></attvalue>
<attvalue for="attr_6" value="7.5969912"></attvalue>
<attvalue for="attr_7" value="47.5429886"></attvalue>
<attvalue for="attr_8" value="Switzerland"></attvalue>
</attvalues>
</node>
<node id="authorswithaffiliations2_924c3f2b524cd810efe4a0d1f70ca6a3" label="belo horizonte, brazil, federal university of minas gerais">
<attvalues>
<attvalue for="attr_type" value="Authors with affiliations 2"></attvalue>
<attvalue for="global_occurrences" value="21"></attvalue>
<attvalue for="attr_3" value="Federal University of Minas Gerais"></attvalue>
<attvalue for="attr_4" value="Belo Horizonte, Brazil"></attvalue>
<attvalue for="attr_6" value="-43.9450948"></attvalue>
<attvalue for="attr_7" value="-19.9227318"></attvalue>
<attvalue for="attr_8" value="Brazil"></attvalue>
</attvalues>
</node>
<node id="authorswithaffiliations2_005e8b8f4fa7a3e4b221cd33a1db15fe" label="belo horizonte, brazil, julia kubitchek hospital">
<attvalues>
<attvalue for="attr_type" value="Authors with affiliations 2"></attvalue>
<attvalue for="global_occurrences" value="2"></attvalue>
<attvalue for="attr_3" value="Julia Kubitchek Hospital"></attvalue>
<attvalue for="attr_4" value="Belo Horizonte, Brazil"></attvalue>
<attvalue for="attr_6" value="-43.9450948"></attvalue>
<attvalue for="attr_7" value="-19.9227318"></attvalue>
<attvalue for="attr_8" value="Brazil"></attvalue>
</attvalues>
</node>
<node id="authorswithaffiliations2_e9606d48b9919e46d769205bc49b7c01" label="belo horizonte, brazil, research center rené rachou fundação oswaldo cruz">
<attvalues>
<attvalue for="attr_type" value="Authors with affiliations 2"></attvalue>
<attvalue for="global_occurrences" value="5"></attvalue>
<attvalue for="attr_3" value="Research Center René Rachou Fundação Oswaldo Cruz"></attvalue>
<attvalue for="attr_4" value="Belo Horizonte, Brazil"></attvalue>
<attvalue for="attr_6" value="-43.9450948"></attvalue>
<attvalue for="attr_7" value="-19.9227318"></attvalue>
<attvalue for="attr_8" value="Brazil"></attvalue>
</attvalues>
</node>
<node id="authorswithaffiliations2_819a831142795ce89ec981021eca2ef6" label="belo horizonte, brazil, santa casa hospital">
<attvalues>
<attvalue for="attr_type" value="Authors with affiliations 2"></attvalue>
<attvalue for="global_occurrences" value="1"></attvalue>
<attvalue for="attr_3" value="Santa Casa Hospital"></attvalue>
<attvalue for="attr_4" value="Belo Horizonte, Brazil"></attvalue>
<attvalue for="attr_6" value="-43.9450948"></attvalue>
<attvalue for="attr_7" value="-19.9227318"></attvalue>
<attvalue for="attr_8" value="Brazil"></attvalue>
</attvalues>
</node>
<node id="authorswithaffiliations2_8d1ccde001b5caef9a4d583cf875d4d0" label="berlin, germany, charité university medicine berlin">
<attvalues>
<attvalue for="attr_type" value="Authors with affiliations 2"></attvalue>
<attvalue for="global_occurrences" value="55"></attvalue>
<attvalue for="attr_3" value="Charité University Medicine Berlin"></attvalue>
<attvalue for="attr_4" value="Berlin, Germany"></attvalue>
<attvalue for="attr_6" value="13.3888599"></attvalue>
<attvalue for="attr_7" value="52.5170365"></attvalue>
<attvalue for="attr_8" value="Germany"></attvalue>
</attvalues>
</node>
<node id="authorswithaffiliations2_89fa3d44c36e935d96071558b247088b" label="berlin, germany, forschungsinst. molec. pharmakologie">
<attvalues>
<attvalue for="attr_type" value="Authors with affiliations 2"></attvalue>
<attvalue for="global_occurrences" value="3"></attvalue>
<attvalue for="attr_3" value="Forschungsinst. Molec. Pharmakologie"></attvalue>
<attvalue for="attr_4" value="Berlin, Germany"></attvalue>
<attvalue for="attr_6" value="13.3888599"></attvalue>
<attvalue for="attr_7" value="52.5170365"></attvalue>
<attvalue for="attr_8" value="Germany"></attvalue>
</attvalues>
</node>
<node id="authorswithaffiliations2_d31e481ea93ad215d4fe56de0eb74226" label="berlin, germany, genethor gmbh">
<attvalues>
<attvalue for="attr_type" value="Authors with affiliations 2"></attvalue>
<attvalue for="global_occurrences" value="1"></attvalue>
<attvalue for="attr_3" value="Genethor GmbH"></attvalue>
<attvalue for="attr_4" value="Berlin, Germany"></attvalue>
<attvalue for="attr_6" value="13.3888599"></attvalue>
<attvalue for="attr_7" value="52.5170365"></attvalue>
<attvalue for="attr_8" value="Germany"></attvalue>
</attvalues>
</node>
<node id="authorswithaffiliations2_57fa1e28958027d48a9e23f4408ca450" label="berlin, germany, german rheumatism research center">
<attvalues>
<attvalue for="attr_type" value="Authors with affiliations 2"></attvalue>
<attvalue for="global_occurrences" value="3"></attvalue>
<attvalue for="attr_3" value="German Rheumatism Research Center"></attvalue>
<attvalue for="attr_4" value="Berlin, Germany"></attvalue>
<attvalue for="attr_6" value="13.3888599"></attvalue>
<attvalue for="attr_7" value="52.5170365"></attvalue>
<attvalue for="attr_8" value="Germany"></attvalue>
</attvalues>
</node>
<node id="authorswithaffiliations2_5621bee6f3f3e7ea3b5593693b5bc2e8" label="berlin, germany, helios kliniken berlin">
<attvalues>
<attvalue for="attr_type" value="Authors with affiliations 2"></attvalue>
<attvalue for="global_occurrences" value="1"></attvalue>
<attvalue for="attr_3" value="HELIOS Kliniken Berlin"></attvalue>
<attvalue for="attr_4" value="Berlin, Germany"></attvalue>
<attvalue for="attr_6" value="13.3888599"></attvalue>
<attvalue for="attr_7" value="52.5170365"></attvalue>
<attvalue for="attr_8" value="Germany"></attvalue>
</attvalues>
</node>
<node id="authorswithaffiliations2_555d5be21ccf96d8b5bcb7e40b98f467" label="berlin, germany, humboldt university berlin">
<attvalues>
<attvalue for="attr_type" value="Authors with affiliations 2"></attvalue>
<attvalue for="global_occurrences" value="5"></attvalue>
<attvalue for="attr_3" value="Humboldt University Berlin"></attvalue>
<attvalue for="attr_4" value="Berlin, Germany"></attvalue>
<attvalue for="attr_6" value="13.3888599"></attvalue>
<attvalue for="attr_7" value="52.5170365"></attvalue>
<attvalue for="attr_8" value="Germany"></attvalue>
</attvalues>
</node>
<node id="authorswithaffiliations2_4f9dc99cb25d96f7983305f5c21080eb" label="berlin, germany, leibniz-institute of molecular pharmacology">
<attvalues>
<attvalue for="attr_type" value="Authors with affiliations 2"></attvalue>
<attvalue for="global_occurrences" value="6"></attvalue>
<attvalue for="attr_3" value="Leibniz-Institute of Molecular Pharmacology"></attvalue>
<attvalue for="attr_4" value="Berlin, Germany"></attvalue>
<attvalue for="attr_6" value="13.3888599"></attvalue>
<attvalue for="attr_7" value="52.5170365"></attvalue>
<attvalue for="attr_8" value="Germany"></attvalue>
</attvalues>
</node>
<node id="authorswithaffiliations2_6fa7a29c9bf6ca875dab846a6c03050d" label="berlin, germany, max delbrueck center for molecular medicine">
<attvalues>
<attvalue for="attr_type" value="Authors with affiliations 2"></attvalue>
<attvalue for="global_occurrences" value="12"></attvalue>
<attvalue for="attr_3" value="Max Delbrueck Center for Molecular Medicine"></attvalue>
<attvalue for="attr_4" value="Berlin, Germany"></attvalue>
<attvalue for="attr_6" value="13.3888599"></attvalue>
<attvalue for="attr_7" value="52.5170365"></attvalue>
<attvalue for="attr_8" value="Germany"></attvalue>
</attvalues>
</node>
<node id="authorswithaffiliations2_348e328cfad78db71671ab1ae555d70c" label="birmingham, united states, university of alabama at birmingham">
<attvalues>
<attvalue for="attr_type" value="Authors with affiliations 2"></attvalue>
<attvalue for="global_occurrences" value="1"></attvalue>
<attvalue for="attr_3" value="University of Alabama at Birmingham"></attvalue>
<attvalue for="attr_4" value="Birmingham, United States"></attvalue>
<attvalue for="attr_6" value="-86.8024326"></attvalue>
<attvalue for="attr_7" value="33.5206824"></attvalue>
<attvalue for="attr_8" value="United States"></attvalue>
</attvalues>
</node>
<node id="authorswithaffiliations2_c7935d06a9e52c36c6dee5c4d5a65c5f" label="bochum, germany, ruhr university bochum">
<attvalues>
<attvalue for="attr_type" value="Authors with affiliations 2"></attvalue>
<attvalue for="global_occurrences" value="13"></attvalue>
<attvalue for="attr_3" value="Ruhr University Bochum"></attvalue>
<attvalue for="attr_4" value="Bochum, Germany"></attvalue>
<attvalue for="attr_6" value="7.2187465"></attvalue>
<attvalue for="attr_7" value="51.482321"></attvalue>
<attvalue for="attr_8" value="Germany"></attvalue>
</attvalues>
</node>
<node id="authorswithaffiliations2_8d1d5d8f89c22c60577f77c82653bc91" label="bogotá, colombia, centro de investigaciones en microbiología y parasitología tropical (cimpat) universidad de los andes">
<attvalues>
<attvalue for="attr_type" value="Authors with affiliations 2"></attvalue>
<attvalue for="global_occurrences" value="1"></attvalue>
<attvalue for="attr_3" value="Centro de Investigaciones en Microbiología y Parasitología Tropical (CIMPAT) Universidad de los Andes"></attvalue>
<attvalue for="attr_4" value="Bogotá, Colombia"></attvalue>
<attvalue for="attr_6" value="-74.0760867"></attvalue>
<attvalue for="attr_7" value="4.5980478"></attvalue>
<attvalue for="attr_8" value="Colombia"></attvalue>
</attvalues>
</node>
<node id="authorswithaffiliations2_7c7fff8deafd3fd8281d22e12e0049c0" label="bonn, germany, university of bonn">
<attvalues>
<attvalue for="attr_type" value="Authors with affiliations 2"></attvalue>
<attvalue for="global_occurrences" value="6"></attvalue>
<attvalue for="attr_3" value="University of Bonn"></attvalue>
<attvalue for="attr_4" value="Bonn, Germany"></attvalue>
<attvalue for="attr_6" value="7.1006599"></attvalue>
<attvalue for="attr_7" value="50.7358511"></attvalue>
<attvalue for="attr_8" value="Germany"></attvalue>
</attvalues>
</node>
<node id="authorswithaffiliations2_a22bfe672cb8c295e3a56337967178f1" label="bordeaux, france, université victor segalen bordeaux 2">
<attvalues>
<attvalue for="attr_type" value="Authors with affiliations 2"></attvalue>
<attvalue for="global_occurrences" value="8"></attvalue>
<attvalue for="attr_3" value="Université Victor Segalen Bordeaux 2"></attvalue>
<attvalue for="attr_4" value="Bordeaux, France"></attvalue>
<attvalue for="attr_6" value="-0.5800364"></attvalue>
<attvalue for="attr_7" value="44.841225"></attvalue>
<attvalue for="attr_8" value="France"></attvalue>
</attvalues>
</node>
<node id="authorswithaffiliations2_ab2216f69ad452e5099bf72fc37f5791" label="brasilia, brazil, university of brasília">
<attvalues>
<attvalue for="attr_type" value="Authors with affiliations 2"></attvalue>
<attvalue for="global_occurrences" value="11"></attvalue>
<attvalue for="attr_3" value="University of Brasília"></attvalue>
<attvalue for="attr_4" value="Brasilia, Brazil"></attvalue>
<attvalue for="attr_6" value="-51.3333976"></attvalue>
<attvalue for="attr_7" value="-8.4666145"></attvalue>
<attvalue for="attr_8" value="Brazil"></attvalue>
</attvalues>
</node>
<node id="authorswithaffiliations2_c17a4c5377d11c2fb8899ccfcefd4410" label="braunschweig, germany, helmholtz centre for infection research">
<attvalues>
<attvalue for="attr_type" value="Authors with affiliations 2"></attvalue>
<attvalue for="global_occurrences" value="7"></attvalue>
<attvalue for="attr_3" value="Helmholtz Centre for Infection Research"></attvalue>
<attvalue for="attr_4" value="Braunschweig, Germany"></attvalue>
<attvalue for="attr_6" value="10.5252669"></attvalue>
<attvalue for="attr_7" value="52.2639962"></attvalue>
<attvalue for="attr_8" value="Germany"></attvalue>
</attvalues>
</node>
<node id="authorswithaffiliations2_06ee2debe1598c5a793116c10b6d19d8" label="bremen, germany, university of bremen">
<attvalues>
<attvalue for="attr_type" value="Authors with affiliations 2"></attvalue>
<attvalue for="global_occurrences" value="8"></attvalue>
<attvalue for="attr_3" value="University of Bremen"></attvalue>
<attvalue for="attr_4" value="Bremen, Germany"></attvalue>
<attvalue for="attr_6" value="8.80717"></attvalue>
<attvalue for="attr_7" value="53.0758099"></attvalue>
<attvalue for="attr_8" value="Germany"></attvalue>
</attvalues>
</node>
<node id="authorswithaffiliations2_2c57a5644194184c06e9c15132e2ee7d" label="brescia, italy, university of brescia">
<attvalues>
<attvalue for="attr_type" value="Authors with affiliations 2"></attvalue>
<attvalue for="global_occurrences" value="2"></attvalue>
<attvalue for="attr_3" value="University of Brescia"></attvalue>
<attvalue for="attr_4" value="Brescia, Italy"></attvalue>
<attvalue for="attr_6" value="10.2195335"></attvalue>
<attvalue for="attr_7" value="45.5398347"></attvalue>
<attvalue for="attr_8" value="Italy"></attvalue>
</attvalues>
</node>
<node id="authorswithaffiliations2_0b654bdf70a08e3aa0a319d2aa2724ab" label="brussels, belgium, free university brussels">
<attvalues>
<attvalue for="attr_type" value="Authors with affiliations 2"></attvalue>
<attvalue for="global_occurrences" value="7"></attvalue>
<attvalue for="attr_3" value="Free University Brussels"></attvalue>
<attvalue for="attr_4" value="Brussels, Belgium"></attvalue>
<attvalue for="attr_6" value="4.3516841"></attvalue>
<attvalue for="attr_7" value="50.8465406"></attvalue>
<attvalue for="attr_8" value="Belgium"></attvalue>
</attvalues>
</node>
<node id="authorswithaffiliations2_9d6b9ac7a661fae9385e93b853e78f03" label="buenos aires, argentina, academia nacional de medicina">
<attvalues>
<attvalue for="attr_type" value="Authors with affiliations 2"></attvalue>
<attvalue for="global_occurrences" value="2"></attvalue>
<attvalue for="attr_3" value="Academia Nacional de Medicina"></attvalue>
<attvalue for="attr_4" value="Buenos Aires, Argentina"></attvalue>
<attvalue for="attr_6" value="-58.4459789"></attvalue>
<attvalue for="attr_7" value="-34.612869"></attvalue>
<attvalue for="attr_8" value="Argentina"></attvalue>
</attvalues>
</node>
<node id="authorswithaffiliations2_5806c89be0cd6fa1acbfdb5a28e37539" label="buenos aires, argentina, fundación favaloro">
<attvalues>
<attvalue for="attr_type" value="Authors with affiliations 2"></attvalue>
<attvalue for="global_occurrences" value="4"></attvalue>
<attvalue for="attr_3" value="Fundación Favaloro"></attvalue>
<attvalue for="attr_4" value="Buenos Aires, Argentina"></attvalue>
<attvalue for="attr_6" value="-58.4459789"></attvalue>
<attvalue for="attr_7" value="-34.612869"></attvalue>
<attvalue for="attr_8" value="Argentina"></attvalue>
</attvalues>
</node>
<node id="authorswithaffiliations2_98b4e7920b1c0a7b73a1c11fbb283b8c" label="buenos aires, argentina, hospital de niños ricardo gutiérrez">
<attvalues>
<attvalue for="attr_type" value="Authors with affiliations 2"></attvalue>
<attvalue for="global_occurrences" value="6"></attvalue>
<attvalue for="attr_3" value="Hospital de Niños Ricardo Gutiérrez"></attvalue>
<attvalue for="attr_4" value="Buenos Aires, Argentina"></attvalue>
<attvalue for="attr_6" value="-58.4459789"></attvalue>
<attvalue for="attr_7" value="-34.612869"></attvalue>
<attvalue for="attr_8" value="Argentina"></attvalue>
</attvalues>
</node>
<node id="authorswithaffiliations2_0d1062a5185224c015a4245c2ce81729" label="buenos aires, argentina, hospital fernández">
<attvalues>
<attvalue for="attr_type" value="Authors with affiliations 2"></attvalue>
<attvalue for="global_occurrences" value="2"></attvalue>
<attvalue for="attr_3" value="Hospital Fernández"></attvalue>
<attvalue for="attr_4" value="Buenos Aires, Argentina"></attvalue>
<attvalue for="attr_6" value="-58.4459789"></attvalue>
<attvalue for="attr_7" value="-34.612869"></attvalue>
<attvalue for="attr_8" value="Argentina"></attvalue>
</attvalues>
</node>
<node id="authorswithaffiliations2_4c3e106c4ea8e6f76381073e0fa99c64" label="buenos aires, argentina, institute national de parasitología anlis">
<attvalues>
<attvalue for="attr_type" value="Authors with affiliations 2"></attvalue>
<attvalue for="global_occurrences" value="6"></attvalue>
<attvalue for="attr_3" value="Institute National de Parasitología ANLIS"></attvalue>
<attvalue for="attr_4" value="Buenos Aires, Argentina"></attvalue>
<attvalue for="attr_6" value="-58.4459789"></attvalue>
<attvalue for="attr_7" value="-34.612869"></attvalue>
<attvalue for="attr_8" value="Argentina"></attvalue>
</attvalues>
</node>
<node id="authorswithaffiliations2_cc71f126e7d9838abc927d4b3de724f3" label="buenos aires, argentina, instituto de investigaciones en ingeniería genética y biología molecular">
<attvalues>
<attvalue for="attr_type" value="Authors with affiliations 2"></attvalue>
<attvalue for="global_occurrences" value="9"></attvalue>
<attvalue for="attr_3" value="Instituto de Investigaciones en Ingeniería Genética y Biología Molecular"></attvalue>
<attvalue for="attr_4" value="Buenos Aires, Argentina"></attvalue>
<attvalue for="attr_6" value="-58.4459789"></attvalue>
<attvalue for="attr_7" value="-34.612869"></attvalue>
<attvalue for="attr_8" value="Argentina"></attvalue>
</attvalues>
</node>
<node id="authorswithaffiliations2_85ad54495318610485844066aa176be1" label="buenos aires, argentina, university of buenos aires">
<attvalues>
<attvalue for="attr_type" value="Authors with affiliations 2"></attvalue>
<attvalue for="global_occurrences" value="16"></attvalue>
<attvalue for="attr_3" value="University of Buenos Aires"></attvalue>
<attvalue for="attr_4" value="Buenos Aires, Argentina"></attvalue>
<attvalue for="attr_6" value="-58.4459789"></attvalue>
<attvalue for="attr_7" value="-34.612869"></attvalue>
<attvalue for="attr_8" value="Argentina"></attvalue>
</attvalues>
</node>
<node id="authorswithaffiliations2_3ca57ff3f20e7f32a68ac6bf7638a161" label="bwamanda, congo, cdi-bwamanda">
<attvalues>
<attvalue for="attr_type" value="Authors with affiliations 2"></attvalue>
<attvalue for="global_occurrences" value="1"></attvalue>
<attvalue for="attr_3" value="CDI-Bwamanda"></attvalue>
<attvalue for="attr_4" value="Bwamanda, Congo"></attvalue>
<attvalue for="attr_6" value=""></attvalue>
<attvalue for="attr_7" value=""></attvalue>
<attvalue for="attr_8" value="Congo"></attvalue>
</attvalues>
</node>
<node id="authorswithaffiliations2_acd6c81743009546957f4053bb0af4c8" label="calgary, canada, university of calgary">
<attvalues>
<attvalue for="attr_type" value="Authors with affiliations 2"></attvalue>
<attvalue for="global_occurrences" value="1"></attvalue>
<attvalue for="attr_3" value="University of Calgary"></attvalue>
<attvalue for="attr_4" value="Calgary, Canada"></attvalue>
<attvalue for="attr_6" value="-114.0625614"></attvalue>
<attvalue for="attr_7" value="51.0530588"></attvalue>
<attvalue for="attr_8" value="Canada"></attvalue>
</attvalues>
</node>
<node id="authorswithaffiliations2_7f5e49b7d67078fd439dfd4240e130de" label="cambridge, united kingdom, addenbrooke's hospital">
<attvalues>
<attvalue for="attr_type" value="Authors with affiliations 2"></attvalue>
<attvalue for="global_occurrences" value="2"></attvalue>
<attvalue for="attr_3" value="Addenbrooke's Hospital"></attvalue>
<attvalue for="attr_4" value="Cambridge, United Kingdom"></attvalue>
<attvalue for="attr_6" value="0.124862"></attvalue>
<attvalue for="attr_7" value="52.2033051"></attvalue>
<attvalue for="attr_8" value="United Kingdom"></attvalue>
</attvalues>
</node>
<node id="authorswithaffiliations2_7cd9fee916f809f03ad26f93b0f409a1" label="cape coast, ghana, university of cape coast">
<attvalues>
<attvalue for="attr_type" value="Authors with affiliations 2"></attvalue>
<attvalue for="global_occurrences" value="1"></attvalue>
<attvalue for="attr_3" value="University of Cape Coast"></attvalue>
<attvalue for="attr_4" value="Cape Coast, Ghana"></attvalue>
<attvalue for="attr_6" value="-1.2430793"></attvalue>
<attvalue for="attr_7" value="5.107467"></attvalue>
<attvalue for="attr_8" value="Ghana"></attvalue>
</attvalues>
</node>
<node id="authorswithaffiliations2_c9427624d6defc78ae6fb4bcb86efd5d" label="caracas, venezuela, central university of venezuela">
<attvalues>
<attvalue for="attr_type" value="Authors with affiliations 2"></attvalue>
<attvalue for="global_occurrences" value="2"></attvalue>
<attvalue for="attr_3" value="Central University of Venezuela"></attvalue>
<attvalue for="attr_4" value="Caracas, Venezuela"></attvalue>
<attvalue for="attr_6" value="-66.9145543"></attvalue>
<attvalue for="attr_7" value="10.5062366"></attvalue>
<attvalue for="attr_8" value="Venezuela"></attvalue>
</attvalues>
</node>
<node id="authorswithaffiliations2_2de6e136c5d646c14cf3057f7b36f662" label="caracas, venezuela, univ. simón bolívar">
<attvalues>
<attvalue for="attr_type" value="Authors with affiliations 2"></attvalue>
<attvalue for="global_occurrences" value="2"></attvalue>
<attvalue for="attr_3" value="Univ. Simón Bolívar"></attvalue>
<attvalue for="attr_4" value="Caracas, Venezuela"></attvalue>
<attvalue for="attr_6" value="-66.9145543"></attvalue>
<attvalue for="attr_7" value="10.5062366"></attvalue>
<attvalue for="attr_8" value="Venezuela"></attvalue>
</attvalues>
</node>
<node id="authorswithaffiliations2_d1dd137567bb3a022622424ab8c6ec49" label="ceará, brazil, hospital padre quiliano">
<attvalues>
<attvalue for="attr_type" value="Authors with affiliations 2"></attvalue>
<attvalue for="global_occurrences" value="1"></attvalue>
<attvalue for="attr_3" value="Hospital Padre Quiliano"></attvalue>
<attvalue for="attr_4" value="Ceará, Brazil"></attvalue>
<attvalue for="attr_6" value="-39.7156073"></attvalue>
<attvalue for="attr_7" value="-5.3264703"></attvalue>
<attvalue for="attr_8" value="Brazil"></attvalue>
</attvalues>
</node>
<node id="authorswithaffiliations2_9196046e2ee29a42c9d6d1b0dd9c1519" label="chapel hill, united states, university of north carolina">
<attvalues>
<attvalue for="attr_type" value="Authors with affiliations 2"></attvalue>
<attvalue for="global_occurrences" value="3"></attvalue>
<attvalue for="attr_3" value="University of North Carolina"></attvalue>
<attvalue for="attr_4" value="Chapel Hill, United States"></attvalue>
<attvalue for="attr_6" value="-79.0558445"></attvalue>
<attvalue for="attr_7" value="35.9131996"></attvalue>
<attvalue for="attr_8" value="United States"></attvalue>
</attvalues>
</node>
<node id="authorswithaffiliations2_fe693adf330a8e507a7803fe1bbeceb7" label="chicago, united states, loyola university chicago">
<attvalues>
<attvalue for="attr_type" value="Authors with affiliations 2"></attvalue>
<attvalue for="global_occurrences" value="1"></attvalue>
<attvalue for="attr_3" value="Loyola University Chicago"></attvalue>
<attvalue for="attr_4" value="Chicago, United States"></attvalue>
<attvalue for="attr_6" value="-87.6243706"></attvalue>
<attvalue for="attr_7" value="41.8756208"></attvalue>
<attvalue for="attr_8" value="United States"></attvalue>
</attvalues>
</node>
<node id="authorswithaffiliations2_539de2e80c86e1a8be083bc21d568b1c" label="cochabamba, bolivia, sedes servicio departmental de salud">
<attvalues>
<attvalue for="attr_type" value="Authors with affiliations 2"></attvalue>
<attvalue for="global_occurrences" value="1"></attvalue>
<attvalue for="attr_3" value="SEDES Servicio Departmental de Salud"></attvalue>
<attvalue for="attr_4" value="Cochabamba, Bolivia"></attvalue>
<attvalue for="attr_6" value="-66.1570139"></attvalue>
<attvalue for="attr_7" value="-17.3935419"></attvalue>
<attvalue for="attr_8" value="Bolivia"></attvalue>
</attvalues>
</node>
<node id="authorswithaffiliations2_f42fd96344c8ed48aa49bf9b50dd3dc4" label="cochabamba, bolivia, universidad mayor de san simón">
<attvalues>
<attvalue for="attr_type" value="Authors with affiliations 2"></attvalue>
<attvalue for="global_occurrences" value="3"></attvalue>
<attvalue for="attr_3" value="Universidad Mayor de San Simón"></attvalue>
<attvalue for="attr_4" value="Cochabamba, Bolivia"></attvalue>
<attvalue for="attr_6" value="-66.1570139"></attvalue>
<attvalue for="attr_7" value="-17.3935419"></attvalue>
<attvalue for="attr_8" value="Bolivia"></attvalue>
</attvalues>
</node>
<node id="authorswithaffiliations2_b211f9f47abf98fd11cf1bfb20837f21" label="college station, united states, texas a and m university">
<attvalues>
<attvalue for="attr_type" value="Authors with affiliations 2"></attvalue>
<attvalue for="global_occurrences" value="2"></attvalue>
<attvalue for="attr_3" value="Texas A and M University"></attvalue>
<attvalue for="attr_4" value="College Station, United States"></attvalue>
<attvalue for="attr_6" value="-96.3347249"></attvalue>
<attvalue for="attr_7" value="30.6262616"></attvalue>
<attvalue for="attr_8" value="United States"></attvalue>
</attvalues>
</node>
<node id="authorswithaffiliations2_06d4d2d25542653e1169821e51ed222d" label="cologne, germany, university of cologne">
<attvalues>
<attvalue for="attr_type" value="Authors with affiliations 2"></attvalue>
<attvalue for="global_occurrences" value="6"></attvalue>
<attvalue for="attr_3" value="University of Cologne"></attvalue>
<attvalue for="attr_4" value="Cologne, Germany"></attvalue>
<attvalue for="attr_6" value="6.9580232"></attvalue>
<attvalue for="attr_7" value="50.9374863"></attvalue>
<attvalue for="attr_8" value="Germany"></attvalue>
</attvalues>
</node>
<node id="authorswithaffiliations2_7b4224d6d900823306a209d1b9e8a3ce" label="copenhagen, denmark, pharmaceutical university of denmark">
<attvalues>
<attvalue for="attr_type" value="Authors with affiliations 2"></attvalue>
<attvalue for="global_occurrences" value="10"></attvalue>
<attvalue for="attr_3" value="Pharmaceutical University of Denmark"></attvalue>
<attvalue for="attr_4" value="Copenhagen, Denmark"></attvalue>
<attvalue for="attr_6" value="12.5700724"></attvalue>
<attvalue for="attr_7" value="55.6867243"></attvalue>
<attvalue for="attr_8" value="Denmark"></attvalue>
</attvalues>
</node>
<node id="authorswithaffiliations2_00d540fdf34c3b843fc637f8dea28aeb" label="cuernavaca, mexico, instituto nacional de salud pública">
<attvalues>
<attvalue for="attr_type" value="Authors with affiliations 2"></attvalue>
<attvalue for="global_occurrences" value="1"></attvalue>
<attvalue for="attr_3" value="Instituto Nacional de Salud Pública"></attvalue>
<attvalue for="attr_4" value="Cuernavaca, Mexico"></attvalue>
<attvalue for="attr_6" value="-99.259912442626"></attvalue>
<attvalue for="attr_7" value="18.9332806"></attvalue>
<attvalue for="attr_8" value="Mexico"></attvalue>
</attvalues>
</node>
<node id="authorswithaffiliations2_93db56c7bf2dc7f8d556e5dffd513027" label="curitaba, brazil, fiocruz instituto carlos chagas">
<attvalues>
<attvalue for="attr_type" value="Authors with affiliations 2"></attvalue>
<attvalue for="global_occurrences" value="7"></attvalue>
<attvalue for="attr_3" value="Fiocruz Instituto Carlos Chagas"></attvalue>
<attvalue for="attr_4" value="Curitaba, Brazil"></attvalue>
<attvalue for="attr_6" value=""></attvalue>
<attvalue for="attr_7" value=""></attvalue>
<attvalue for="attr_8" value="Brazil"></attvalue>
</attvalues>
</node>
<node id="authorswithaffiliations2_3290f41eef14d378910cd1ab30793ffa" label="córdoba, argentina, universidad nacional de córdoba">
<attvalues>
<attvalue for="attr_type" value="Authors with affiliations 2"></attvalue>
<attvalue for="global_occurrences" value="1"></attvalue>
<attvalue for="attr_3" value="Universidad Nacional de Córdoba"></attvalue>
<attvalue for="attr_4" value="Córdoba, Argentina"></attvalue>
<attvalue for="attr_6" value="-63.7940923"></attvalue>
<attvalue for="attr_7" value="-32.0967361"></attvalue>
<attvalue for="attr_8" value="Argentina"></attvalue>
</attvalues>
</node>
<node id="authorswithaffiliations2_f6dc8489e5266a9e65cb47364d370783" label="dar es salaam, tanzania, university of dar es salaam">
<attvalues>
<attvalue for="attr_type" value="Authors with affiliations 2"></attvalue>
<attvalue for="global_occurrences" value="4"></attvalue>
<attvalue for="attr_3" value="University of Dar es Salaam"></attvalue>
<attvalue for="attr_4" value="Dar es Salaam, Tanzania"></attvalue>
<attvalue for="attr_6" value="39.2803756"></attvalue>
<attvalue for="attr_7" value="-6.8142737"></attvalue>
<attvalue for="attr_8" value="Tanzania"></attvalue>
</attvalues>
</node>
<node id="authorswithaffiliations2_0d07a2c7d55962b704026388257a4ba7" label="darmstadt, germany, darmstadt university of technology">
<attvalues>
<attvalue for="attr_type" value="Authors with affiliations 2"></attvalue>
<attvalue for="global_occurrences" value="4"></attvalue>
<attvalue for="attr_3" value="Darmstadt University of Technology"></attvalue>
<attvalue for="attr_4" value="Darmstadt, Germany"></attvalue>
<attvalue for="attr_6" value="8.6511775"></attvalue>
<attvalue for="attr_7" value="49.8727746"></attvalue>
<attvalue for="attr_8" value="Germany"></attvalue>
</attvalues>
</node>
<node id="authorswithaffiliations2_876bffb3d65aaf7fa7ed195513063001" label="diadema, brazil, universidade federal de são paulo">
<attvalues>
<attvalue for="attr_type" value="Authors with affiliations 2"></attvalue>
<attvalue for="global_occurrences" value="3"></attvalue>
<attvalue for="attr_3" value="Universidade Federal de São Paulo"></attvalue>
<attvalue for="attr_4" value="Diadema, Brazil"></attvalue>
<attvalue for="attr_6" value="-46.62052"></attvalue>
<attvalue for="attr_7" value="-23.681347"></attvalue>
<attvalue for="attr_8" value="Brazil"></attvalue>
</attvalues>
</node>
<node id="authorswithaffiliations2_02f525bd6c7934114fea4201c0c6453d" label="diepenbeek, belgium, university of hasselt">
<attvalues>
<attvalue for="attr_type" value="Authors with affiliations 2"></attvalue>
<attvalue for="global_occurrences" value="1"></attvalue>
<attvalue for="attr_3" value="University of Hasselt"></attvalue>
<attvalue for="attr_4" value="Diepenbeek, Belgium"></attvalue>
<attvalue for="attr_6" value="5.4200307"></attvalue>
<attvalue for="attr_7" value="50.9078485"></attvalue>
<attvalue for="attr_8" value="Belgium"></attvalue>
</attvalues>
</node>
<node id="authorswithaffiliations2_15e3021b6da818159f45d0a7611af737" label="dresden, germany, max planck institute of molecular cell biology and genetics">
<attvalues>
<attvalue for="attr_type" value="Authors with affiliations 2"></attvalue>
<attvalue for="global_occurrences" value="2"></attvalue>
<attvalue for="attr_3" value="Max Planck Institute of Molecular Cell Biology and Genetics"></attvalue>
<attvalue for="attr_4" value="Dresden, Germany"></attvalue>
<attvalue for="attr_6" value="13.7381437"></attvalue>
<attvalue for="attr_7" value="51.0493286"></attvalue>
<attvalue for="attr_8" value="Germany"></attvalue>
</attvalues>
</node>
<node id="authorswithaffiliations2_b7ff86a89a9ba0684f6af7f0c8044cd2" label="duluth, united states, university of minnesota duluth medical school">
<attvalues>
<attvalue for="attr_type" value="Authors with affiliations 2"></attvalue>
<attvalue for="global_occurrences" value="3"></attvalue>
<attvalue for="attr_3" value="University of Minnesota Duluth Medical School"></attvalue>
<attvalue for="attr_4" value="Duluth, United States"></attvalue>
<attvalue for="attr_6" value="-92.1251218"></attvalue>
<attvalue for="attr_7" value="46.7729322"></attvalue>
<attvalue for="attr_8" value="United States"></attvalue>
</attvalues>
</node>
<node id="authorswithaffiliations2_4db92759c782b96332237e15eb0dd772" label="dundee, united kingdom, university of dundee">
<attvalues>
<attvalue for="attr_type" value="Authors with affiliations 2"></attvalue>
<attvalue for="global_occurrences" value="8"></attvalue>
<attvalue for="attr_3" value="University of Dundee"></attvalue>
<attvalue for="attr_4" value="Dundee, United Kingdom"></attvalue>
<attvalue for="attr_6" value="-2.9735213"></attvalue>
<attvalue for="attr_7" value="56.4593653"></attvalue>
<attvalue for="attr_8" value="United Kingdom"></attvalue>
</attvalues>
</node>
<node id="authorswithaffiliations2_70fcd8877678984442d5fbc61065d33f" label="el paso, united states, university of texas el paso">
<attvalues>
<attvalue for="attr_type" value="Authors with affiliations 2"></attvalue>
<attvalue for="global_occurrences" value="7"></attvalue>
<attvalue for="attr_3" value="University of Texas El Paso"></attvalue>
<attvalue for="attr_4" value="El Paso, United States"></attvalue>
<attvalue for="attr_6" value="-106.487287"></attvalue>
<attvalue for="attr_7" value="31.7600372"></attvalue>
<attvalue for="attr_8" value="United States"></attvalue>
</attvalues>
</node>
<node id="authorswithaffiliations2_62f73922fdbeb1557579c858c04f9b63" label="erlangen, germany, friedrich-alexander-university erlangen-nuremberg">
<attvalues>
<attvalue for="attr_type" value="Authors with affiliations 2"></attvalue>
<attvalue for="global_occurrences" value="15"></attvalue>
<attvalue for="attr_3" value="Friedrich-Alexander-University Erlangen-Nuremberg"></attvalue>
<attvalue for="attr_4" value="Erlangen, Germany"></attvalue>
<attvalue for="attr_6" value="11.0036614"></attvalue>
<attvalue for="attr_7" value="49.5980945"></attvalue>
<attvalue for="attr_8" value="Germany"></attvalue>
</attvalues>
</node>
<node id="authorswithaffiliations2_2ac9c779b224e24ee22e6183a3cc228f" label="essex, united kingdom, biofocus">
<attvalues>
<attvalue for="attr_type" value="Authors with affiliations 2"></attvalue>
<attvalue for="global_occurrences" value="1"></attvalue>
<attvalue for="attr_3" value="BioFocus"></attvalue>
<attvalue for="attr_4" value="Essex, United Kingdom"></attvalue>
<attvalue for="attr_6" value="0.579339443278927"></attvalue>
<attvalue for="attr_7" value="51.79670635"></attvalue>
<attvalue for="attr_8" value="United Kingdom"></attvalue>
</attvalues>
</node>
<node id="authorswithaffiliations2_da5ea1771d299a8e332b461966ad68a6" label="florianópolis, brazil, universidade federal de santa catarina (ufsc)">
<attvalues>
<attvalue for="attr_type" value="Authors with affiliations 2"></attvalue>
<attvalue for="global_occurrences" value="6"></attvalue>
<attvalue for="attr_3" value="Universidade Federal de Santa Catarina (UFSC)"></attvalue>
<attvalue for="attr_4" value="Florianópolis, Brazil"></attvalue>
<attvalue for="attr_6" value="-48.5496098"></attvalue>
<attvalue for="attr_7" value="-27.5973002"></attvalue>
<attvalue for="attr_8" value="Brazil"></attvalue>
</attvalues>
</node>
<node id="authorswithaffiliations2_9044b33f37e8cf92911bda6e528cfb9d" label="fortaleza, brazil, federal university of ceará">
<attvalues>
<attvalue for="attr_type" value="Authors with affiliations 2"></attvalue>
<attvalue for="global_occurrences" value="4"></attvalue>
<attvalue for="attr_3" value="Federal University of Ceará"></attvalue>
<attvalue for="attr_4" value="Fortaleza, Brazil"></attvalue>
<attvalue for="attr_6" value="-38.5217989"></attvalue>
<attvalue for="attr_7" value="-3.7304512"></attvalue>
<attvalue for="attr_8" value="Brazil"></attvalue>
</attvalues>
</node>
<node id="authorswithaffiliations2_22f4eac6ce3e8be7069d3c7431848a01" label="fortaleza, brazil, mandacaru foundation fortaleza">
<attvalues>
<attvalue for="attr_type" value="Authors with affiliations 2"></attvalue>
<attvalue for="global_occurrences" value="1"></attvalue>
<attvalue for="attr_3" value="Mandacaru Foundation Fortaleza"></attvalue>
<attvalue for="attr_4" value="Fortaleza, Brazil"></attvalue>
<attvalue for="attr_6" value="-38.5217989"></attvalue>
<attvalue for="attr_7" value="-3.7304512"></attvalue>
<attvalue for="attr_8" value="Brazil"></attvalue>
</attvalues>
</node>
<node id="authorswithaffiliations2_6a9a26a863817b383ec430b3606116a9" label="frankfurt am main, germany, johann wolfgang goethe university frankfurt">
<attvalues>
<attvalue for="attr_type" value="Authors with affiliations 2"></attvalue>
<attvalue for="global_occurrences" value="1"></attvalue>
<attvalue for="attr_3" value="Johann Wolfgang Goethe University Frankfurt"></attvalue>
<attvalue for="attr_4" value="Frankfurt am Main, Germany"></attvalue>
<attvalue for="attr_6" value="8.66195118582712"></attvalue>
<attvalue for="attr_7" value="50.12134215"></attvalue>
<attvalue for="attr_8" value="Germany"></attvalue>
</attvalues>
</node>
<node id="authorswithaffiliations2_2bc4d211b3220272aff8089501712f8d" label="freiburg, germany, albert ludwigs university freiburg">
<attvalues>
<attvalue for="attr_type" value="Authors with affiliations 2"></attvalue>
<attvalue for="global_occurrences" value="1"></attvalue>
<attvalue for="attr_3" value="Albert Ludwigs University Freiburg"></attvalue>
<attvalue for="attr_4" value="Freiburg, Germany"></attvalue>
<attvalue for="attr_6" value="7.8494005"></attvalue>
<attvalue for="attr_7" value="47.9960901"></attvalue>
<attvalue for="attr_8" value="Germany"></attvalue>
</attvalues>
</node>
<node id="authorswithaffiliations2_22315de8de9e8657708360faa2611659" label="freiburg, germany, max planck institute for immunobiology">
<attvalues>
<attvalue for="attr_type" value="Authors with affiliations 2"></attvalue>
<attvalue for="global_occurrences" value="2"></attvalue>
<attvalue for="attr_3" value="Max Planck Institute for Immunobiology"></attvalue>
<attvalue for="attr_4" value="Freiburg, Germany"></attvalue>
<attvalue for="attr_6" value="7.8494005"></attvalue>
<attvalue for="attr_7" value="47.9960901"></attvalue>
<attvalue for="attr_8" value="Germany"></attvalue>
</attvalues>
</node>
<node id="authorswithaffiliations2_fad6ac462f7985520df11173593eff26" label="freiburg, germany, phadia gmbh">
<attvalues>
<attvalue for="attr_type" value="Authors with affiliations 2"></attvalue>
<attvalue for="global_occurrences" value="1"></attvalue>
<attvalue for="attr_3" value="Phadia GmbH"></attvalue>
<attvalue for="attr_4" value="Freiburg, Germany"></attvalue>
<attvalue for="attr_6" value="7.8494005"></attvalue>
<attvalue for="attr_7" value="47.9960901"></attvalue>
<attvalue for="attr_8" value="Germany"></attvalue>
</attvalues>
</node>
<node id="authorswithaffiliations2_62e7c7785a18f4242ed0f73ba196de13" label="geneva, switzerland, university of geneva">
<attvalues>
<attvalue for="attr_type" value="Authors with affiliations 2"></attvalue>
<attvalue for="global_occurrences" value="3"></attvalue>
<attvalue for="attr_3" value="University of Geneva"></attvalue>
<attvalue for="attr_4" value="Geneva, Switzerland"></attvalue>
<attvalue for="attr_6" value="6.1466014"></attvalue>
<attvalue for="attr_7" value="46.2017559"></attvalue>
<attvalue for="attr_8" value="Switzerland"></attvalue>
</attvalues>
</node>
<node id="authorswithaffiliations2_20f25370a38b02ce036f102e5ed6588d" label="giessen, germany, justus liebig university giessen">
<attvalues>
<attvalue for="attr_type" value="Authors with affiliations 2"></attvalue>
<attvalue for="global_occurrences" value="21"></attvalue>
<attvalue for="attr_3" value="Justus Liebig University Giessen"></attvalue>
<attvalue for="attr_4" value="Giessen, Germany"></attvalue>
<attvalue for="attr_6" value="8.67487"></attvalue>
<attvalue for="attr_7" value="50.5843976"></attvalue>
<attvalue for="attr_8" value="Germany"></attvalue>
</attvalues>
</node>
<node id="authorswithaffiliations2_52738b158469c0c2e730b004941f99db" label="gif-sur-yvette, france, direction des sciences du vivant">
<attvalues>
<attvalue for="attr_type" value="Authors with affiliations 2"></attvalue>
<attvalue for="global_occurrences" value="1"></attvalue>
<attvalue for="attr_3" value="Direction des Sciences du Vivant"></attvalue>
<attvalue for="attr_4" value="Gif-sur-Yvette, France"></attvalue>
<attvalue for="attr_6" value="2.134529"></attvalue>
<attvalue for="attr_7" value="48.7018823"></attvalue>
<attvalue for="attr_8" value="France"></attvalue>
</attvalues>
</node>
<node id="authorswithaffiliations2_60a9907944c399722b8111d89e576ee1" label="glasgow, united kingdom, university of glasgow">
<attvalues>
<attvalue for="attr_type" value="Authors with affiliations 2"></attvalue>
<attvalue for="global_occurrences" value="4"></attvalue>
<attvalue for="attr_3" value="University of Glasgow"></attvalue>
<attvalue for="attr_4" value="Glasgow, United Kingdom"></attvalue>
<attvalue for="attr_6" value="-4.2499891"></attvalue>
<attvalue for="attr_7" value="55.861147"></attvalue>
<attvalue for="attr_8" value="United Kingdom"></attvalue>
</attvalues>
</node>
<node id="authorswithaffiliations2_32d485354ab12faa3ba7a805a8c12f20" label="goettingen, germany, georg august university of goettingen">
<attvalues>
<attvalue for="attr_type" value="Authors with affiliations 2"></attvalue>
<attvalue for="global_occurrences" value="1"></attvalue>
<attvalue for="attr_3" value="Georg August University of Goettingen"></attvalue>
<attvalue for="attr_4" value="Goettingen, Germany"></attvalue>
<attvalue for="attr_6" value="9.9344982"></attvalue>
<attvalue for="attr_7" value="51.533684"></attvalue>
<attvalue for="attr_8" value="Germany"></attvalue>
</attvalues>
</node>
<node id="authorswithaffiliations2_62c94403769b74f8668112e93e98122d" label="goettingen, germany, german primate center">
<attvalues>
<attvalue for="attr_type" value="Authors with affiliations 2"></attvalue>
<attvalue for="global_occurrences" value="5"></attvalue>
<attvalue for="attr_3" value="German Primate Center"></attvalue>
<attvalue for="attr_4" value="Goettingen, Germany"></attvalue>
<attvalue for="attr_6" value="9.9344982"></attvalue>
<attvalue for="attr_7" value="51.533684"></attvalue>
<attvalue for="attr_8" value="Germany"></attvalue>
</attvalues>
</node>
<node id="authorswithaffiliations2_47137396589d0c88f78cafeef3d25ad0" label="goettingen, germany, max planck institute for biophysical chemistry">
<attvalues>
<attvalue for="attr_type" value="Authors with affiliations 2"></attvalue>
<attvalue for="global_occurrences" value="5"></attvalue>
<attvalue for="attr_3" value="Max Planck Institute for Biophysical Chemistry"></attvalue>
<attvalue for="attr_4" value="Goettingen, Germany"></attvalue>
<attvalue for="attr_6" value="9.9344982"></attvalue>
<attvalue for="attr_7" value="51.533684"></attvalue>
<attvalue for="attr_8" value="Germany"></attvalue>
</attvalues>
</node>
<node id="authorswithaffiliations2_9c6c6962b47b0f4669da69bc6908a17a" label="goiânia, brazil, universidade federal de goiás">
<attvalues>
<attvalue for="attr_type" value="Authors with affiliations 2"></attvalue>
<attvalue for="global_occurrences" value="9"></attvalue>
<attvalue for="attr_3" value="Universidade Federal de Goiás"></attvalue>
<attvalue for="attr_4" value="Goiânia, Brazil"></attvalue>
<attvalue for="attr_6" value="-49.2532691"></attvalue>
<attvalue for="attr_7" value="-16.680882"></attvalue>
<attvalue for="attr_8" value="Brazil"></attvalue>
</attvalues>
</node>
<node id="authorswithaffiliations2_60b8119e1faa7f59b5ef0ad996cb256f" label="graz, austria, karl franzens university of graz">
<attvalues>
<attvalue for="attr_type" value="Authors with affiliations 2"></attvalue>
<attvalue for="global_occurrences" value="1"></attvalue>
<attvalue for="attr_3" value="Karl Franzens University of Graz"></attvalue>
<attvalue for="attr_4" value="Graz, Austria"></attvalue>
<attvalue for="attr_6" value="15.4382918"></attvalue>
<attvalue for="attr_7" value="47.0708101"></attvalue>
<attvalue for="attr_8" value="Austria"></attvalue>
</attvalues>
</node>
<node id="authorswithaffiliations2_7b6d441147244f06be1f4fedba6995b3" label="gummersbach, germany, kreiskrankenhaus gummersbach">
<attvalues>
<attvalue for="attr_type" value="Authors with affiliations 2"></attvalue>
<attvalue for="global_occurrences" value="1"></attvalue>
<attvalue for="attr_3" value="Kreiskrankenhaus Gummersbach"></attvalue>
<attvalue for="attr_4" value="Gummersbach, Germany"></attvalue>
<attvalue for="attr_6" value="7.5630545"></attvalue>
<attvalue for="attr_7" value="51.0277658"></attvalue>
<attvalue for="attr_8" value="Germany"></attvalue>
</attvalues>
</node>
<node id="authorswithaffiliations2_bed387ed59d6a4be34f8855a855e7bbe" label="hamburg, germany, artus gmbh">
<attvalues>
<attvalue for="attr_type" value="Authors with affiliations 2"></attvalue>
<attvalue for="global_occurrences" value="1"></attvalue>
<attvalue for="attr_3" value="Artus GmbH"></attvalue>
<attvalue for="attr_4" value="Hamburg, Germany"></attvalue>
<attvalue for="attr_6" value="10.0099133"></attvalue>
<attvalue for="attr_7" value="53.5437641"></attvalue>
<attvalue for="attr_8" value="Germany"></attvalue>
</attvalues>
</node>
<node id="authorswithaffiliations2_33d17c9e7150e86a2febbfb513bf21c9" label="hamburg, germany, bernhard nocht institute for tropical medicine">
<attvalues>
<attvalue for="attr_type" value="Authors with affiliations 2"></attvalue>
<attvalue for="global_occurrences" value="43"></attvalue>
<attvalue for="attr_3" value="Bernhard Nocht Institute for Tropical Medicine"></attvalue>
<attvalue for="attr_4" value="Hamburg, Germany"></attvalue>
<attvalue for="attr_6" value="10.0099133"></attvalue>
<attvalue for="attr_7" value="53.5437641"></attvalue>
<attvalue for="attr_8" value="Germany"></attvalue>
</attvalues>
</node>
<node id="authorswithaffiliations2_b90fd2667448ac04a5c9c541324880cb" label="hamburg, germany, embl outstation hamburg">
<attvalues>
<attvalue for="attr_type" value="Authors with affiliations 2"></attvalue>
<attvalue for="global_occurrences" value="1"></attvalue>
<attvalue for="attr_3" value="EMBL Outstation Hamburg"></attvalue>
<attvalue for="attr_4" value="Hamburg, Germany"></attvalue>
<attvalue for="attr_6" value="10.0099133"></attvalue>
<attvalue for="attr_7" value="53.5437641"></attvalue>
<attvalue for="attr_8" value="Germany"></attvalue>
</attvalues>
</node>
<node id="authorswithaffiliations2_7f5d504776624ef9bb63e8837f77a934" label="hamburg, germany, hamburg-eppendorf university medical center">
<attvalues>
<attvalue for="attr_type" value="Authors with affiliations 2"></attvalue>
<attvalue for="global_occurrences" value="6"></attvalue>
<attvalue for="attr_3" value="Hamburg-Eppendorf University Medical Center"></attvalue>
<attvalue for="attr_4" value="Hamburg, Germany"></attvalue>
<attvalue for="attr_6" value="10.0099133"></attvalue>
<attvalue for="attr_7" value="53.5437641"></attvalue>
<attvalue for="attr_8" value="Germany"></attvalue>
</attvalues>
</node>
<node id="authorswithaffiliations2_e3b12f3e864c2edd98a6770afa28d4f2" label="hamburg, germany, heinrich-pette-institute for experimental virology and immunology">
<attvalues>
<attvalue for="attr_type" value="Authors with affiliations 2"></attvalue>
<attvalue for="global_occurrences" value="2"></attvalue>
<attvalue for="attr_3" value="Heinrich-Pette-Institute for Experimental Virology and Immunology"></attvalue>
<attvalue for="attr_4" value="Hamburg, Germany"></attvalue>
<attvalue for="attr_6" value="10.0099133"></attvalue>
<attvalue for="attr_7" value="53.5437641"></attvalue>
<attvalue for="attr_8" value="Germany"></attvalue>
</attvalues>
</node>
<node id="authorswithaffiliations2_16f0066cdab82054fef806956028a0df" label="hamburg, germany, schäferkampsallee 56-58">
<attvalues>
<attvalue for="attr_type" value="Authors with affiliations 2"></attvalue>
<attvalue for="global_occurrences" value="1"></attvalue>
<attvalue for="attr_3" value="Schäferkampsallee 56-58"></attvalue>
<attvalue for="attr_4" value="Hamburg, Germany"></attvalue>
<attvalue for="attr_6" value="10.0099133"></attvalue>
<attvalue for="attr_7" value="53.5437641"></attvalue>
<attvalue for="attr_8" value="Germany"></attvalue>
</attvalues>
</node>
<node id="authorswithaffiliations2_22d09578bfde500b43a97f1f62be0957" label="hamburg, germany, university of hamburg">
<attvalues>
<attvalue for="attr_type" value="Authors with affiliations 2"></attvalue>
<attvalue for="global_occurrences" value="3"></attvalue>
<attvalue for="attr_3" value="University of Hamburg"></attvalue>
<attvalue for="attr_4" value="Hamburg, Germany"></attvalue>
<attvalue for="attr_6" value="10.0099133"></attvalue>
<attvalue for="attr_7" value="53.5437641"></attvalue>
<attvalue for="attr_8" value="Germany"></attvalue>
</attvalues>
</node>
<node id="authorswithaffiliations2_3c5818cf4d78268dfc1b0ff1b53558c9" label="hanoi, vietnam, vietnam institute for industrial chemistry">
<attvalues>
<attvalue for="attr_type" value="Authors with affiliations 2"></attvalue>
<attvalue for="global_occurrences" value="1"></attvalue>
<attvalue for="attr_3" value="Vietnam Institute for Industrial Chemistry"></attvalue>
<attvalue for="attr_4" value="Hanoi, Vietnam"></attvalue>
<attvalue for="attr_6" value="105.85247"></attvalue>
<attvalue for="attr_7" value="21.0292095"></attvalue>
<attvalue for="attr_8" value="Vietnam"></attvalue>
</attvalues>
</node>
<node id="authorswithaffiliations2_86dd803204f25f5ef79e1a62d7958c4f" label="heidelberg, germany, cellzome ag">
<attvalues>
<attvalue for="attr_type" value="Authors with affiliations 2"></attvalue>
<attvalue for="global_occurrences" value="4"></attvalue>
<attvalue for="attr_3" value="Cellzome AG"></attvalue>
<attvalue for="attr_4" value="Heidelberg, Germany"></attvalue>
<attvalue for="attr_6" value="8.6948125"></attvalue>
<attvalue for="attr_7" value="49.4093608"></attvalue>
<attvalue for="attr_8" value="Germany"></attvalue>
</attvalues>
</node>
<node id="authorswithaffiliations2_e06bb4476834815b5d9f6f3161e09724" label="heidelberg, germany, european molecular biology laboratory embl">
<attvalues>
<attvalue for="attr_type" value="Authors with affiliations 2"></attvalue>
<attvalue for="global_occurrences" value="4"></attvalue>
<attvalue for="attr_3" value="European Molecular Biology Laboratory EMBL"></attvalue>
<attvalue for="attr_4" value="Heidelberg, Germany"></attvalue>
<attvalue for="attr_6" value="8.6948125"></attvalue>
<attvalue for="attr_7" value="49.4093608"></attvalue>
<attvalue for="attr_8" value="Germany"></attvalue>
</attvalues>
</node>
<node id="authorswithaffiliations2_89104dd89ff895f02f7a3727363f4872" label="heidelberg, germany, ruprecht karls university heidelberg">
<attvalues>
<attvalue for="attr_type" value="Authors with affiliations 2"></attvalue>
<attvalue for="global_occurrences" value="37"></attvalue>
<attvalue for="attr_3" value="Ruprecht Karls University Heidelberg"></attvalue>
<attvalue for="attr_4" value="Heidelberg, Germany"></attvalue>
<attvalue for="attr_6" value="8.6948125"></attvalue>
<attvalue for="attr_7" value="49.4093608"></attvalue>
<attvalue for="attr_8" value="Germany"></attvalue>
</attvalues>
</node>
<node id="authorswithaffiliations2_3cb8e8bb1660593f30493dc26958e3b3" label="houston, united states, university of texas">
<attvalues>
<attvalue for="attr_type" value="Authors with affiliations 2"></attvalue>
<attvalue for="global_occurrences" value="3"></attvalue>
<attvalue for="attr_3" value="University of Texas"></attvalue>
<attvalue for="attr_4" value="Houston, United States"></attvalue>
<attvalue for="attr_6" value="-95.5266759583333"></attvalue>
<attvalue for="attr_7" value="29.974286"></attvalue>
<attvalue for="attr_8" value="United States"></attvalue>
</attvalues>
</node>
<node id="authorswithaffiliations2_c5836d7a2911e5adc732ade74b478b8b" label="hull, united kingdom, university of hull">
<attvalues>
<attvalue for="attr_type" value="Authors with affiliations 2"></attvalue>
<attvalue for="global_occurrences" value="7"></attvalue>
<attvalue for="attr_3" value="University of Hull"></attvalue>
<attvalue for="attr_4" value="Hull, United Kingdom"></attvalue>
<attvalue for="attr_6" value="-0.3370322"></attvalue>
<attvalue for="attr_7" value="53.7657076"></attvalue>
<attvalue for="attr_8" value="United Kingdom"></attvalue>
</attvalues>
</node>
<node id="authorswithaffiliations2_e84993ac1bacbe5e38f05dd74eab60f5" label="huntsville, united states, university of alabama in huntsville">
<attvalues>
<attvalue for="attr_type" value="Authors with affiliations 2"></attvalue>
<attvalue for="global_occurrences" value="4"></attvalue>
<attvalue for="attr_3" value="University of Alabama in Huntsville"></attvalue>
<attvalue for="attr_4" value="Huntsville, United States"></attvalue>
<attvalue for="attr_6" value="-86.4554426435439"></attvalue>
<attvalue for="attr_7" value="34.6779805"></attvalue>
<attvalue for="attr_8" value="United States"></attvalue>
</attvalues>
</node>
<node id="authorswithaffiliations2_937e4d2d1c526b725c0a6348a4b57e2a" label="ibagué, colombia, universidad del tolima">
<attvalues>
<attvalue for="attr_type" value="Authors with affiliations 2"></attvalue>
<attvalue for="global_occurrences" value="1"></attvalue>
<attvalue for="attr_3" value="Universidad del Tolima"></attvalue>
<attvalue for="attr_4" value="Ibagué, Colombia"></attvalue>
<attvalue for="attr_6" value="-75.2411321"></attvalue>
<attvalue for="attr_7" value="4.4435487"></attvalue>
<attvalue for="attr_8" value="Colombia"></attvalue>
</attvalues>
</node>
<node id="authorswithaffiliations2_2e05c4976cacb6dbe7acbf56cc80a2ba" label="ipatinga, brazil, instituto metropolitano de ensino superior (imes)/univaço">
<attvalues>
<attvalue for="attr_type" value="Authors with affiliations 2"></attvalue>
<attvalue for="global_occurrences" value="2"></attvalue>
<attvalue for="attr_3" value="Instituto Metropolitano de Ensino Superior (IMES)/Univaço"></attvalue>
<attvalue for="attr_4" value="Ipatinga, Brazil"></attvalue>
<attvalue for="attr_6" value="-42.544444"></attvalue>
<attvalue for="attr_7" value="-19.476667"></attvalue>
<attvalue for="attr_8" value="Brazil"></attvalue>
</attvalues>
</node>
<node id="authorswithaffiliations2_a290a9297da8b9f131eeed49ea4ede0d" label="iquique, chile, av. chipana pasaje 4">
<attvalues>
<attvalue for="attr_type" value="Authors with affiliations 2"></attvalue>
<attvalue for="global_occurrences" value="1"></attvalue>
<attvalue for="attr_3" value="Av. Chipana Pasaje 4"></attvalue>
<attvalue for="attr_4" value="Iquique, Chile"></attvalue>
<attvalue for="attr_6" value="-70.1524768"></attvalue>
<attvalue for="attr_7" value="-20.2136113"></attvalue>
<attvalue for="attr_8" value="Chile"></attvalue>
</attvalues>
</node>
<node id="authorswithaffiliations2_8aab5829353c132fbc7d2f950a69705f" label="jena, germany, friedrich schiller university jena">
<attvalues>
<attvalue for="attr_type" value="Authors with affiliations 2"></attvalue>
<attvalue for="global_occurrences" value="2"></attvalue>
<attvalue for="attr_3" value="Friedrich Schiller University Jena"></attvalue>
<attvalue for="attr_4" value="Jena, Germany"></attvalue>
<attvalue for="attr_6" value="11.588798593064"></attvalue>
<attvalue for="attr_7" value="50.9224875"></attvalue>
<attvalue for="attr_8" value="Germany"></attvalue>
</attvalues>
</node>
<node id="authorswithaffiliations2_8acdb9ba8866ded7a55d80545a06f3d6" label="jena, germany, leibniz institute for natural product research and infection biology">
<attvalues>
<attvalue for="attr_type" value="Authors with affiliations 2"></attvalue>
<attvalue for="global_occurrences" value="1"></attvalue>
<attvalue for="attr_3" value="Leibniz Institute for Natural Product Research and Infection Biology"></attvalue>
<attvalue for="attr_4" value="Jena, Germany"></attvalue>
<attvalue for="attr_6" value="11.588798593064"></attvalue>
<attvalue for="attr_7" value="50.9224875"></attvalue>
<attvalue for="attr_8" value="Germany"></attvalue>
</attvalues>
</node>
<node id="authorswithaffiliations2_3776356933826878f9271ecd5fc7d885" label="karlsruhe, germany, karlsruhe institute of technology (kit)">
<attvalues>
<attvalue for="attr_type" value="Authors with affiliations 2"></attvalue>
<attvalue for="global_occurrences" value="1"></attvalue>
<attvalue for="attr_3" value="Karlsruhe Institute of Technology (KIT)"></attvalue>
<attvalue for="attr_4" value="Karlsruhe, Germany"></attvalue>
<attvalue for="attr_6" value="8.4041208"></attvalue>
<attvalue for="attr_7" value="49.0105758"></attvalue>
<attvalue for="attr_8" value="Germany"></attvalue>
</attvalues>
</node>
<node id="authorswithaffiliations2_855d202f81f6fd2413c8c1407145bc68" label="khartoum, sudan, medicinal and aromatic plants research institute">
<attvalues>
<attvalue for="attr_type" value="Authors with affiliations 2"></attvalue>
<attvalue for="global_occurrences" value="2"></attvalue>
<attvalue for="attr_3" value="Medicinal and Aromatic Plants Research Institute"></attvalue>
<attvalue for="attr_4" value="Khartoum, Sudan"></attvalue>
<attvalue for="attr_6" value="32.5356502"></attvalue>
<attvalue for="attr_7" value="15.5933247"></attvalue>
<attvalue for="attr_8" value="Sudan"></attvalue>
</attvalues>
</node>
<node id="authorswithaffiliations2_c045882d98851db9ff0f282952e02a70" label="khartoum, sudan, university of khartoum">
<attvalues>
<attvalue for="attr_type" value="Authors with affiliations 2"></attvalue>
<attvalue for="global_occurrences" value="2"></attvalue>
<attvalue for="attr_3" value="University of Khartoum"></attvalue>
<attvalue for="attr_4" value="Khartoum, Sudan"></attvalue>
<attvalue for="attr_6" value="32.5356502"></attvalue>
<attvalue for="attr_7" value="15.5933247"></attvalue>
<attvalue for="attr_8" value="Sudan"></attvalue>
</attvalues>
</node>
<node id="authorswithaffiliations2_cb22ac5f21c755244de60221ff28e84c" label="khartoum, sudan, university of science and technology">
<attvalues>
<attvalue for="attr_type" value="Authors with affiliations 2"></attvalue>
<attvalue for="global_occurrences" value="1"></attvalue>
<attvalue for="attr_3" value="University of Science and Technology"></attvalue>
<attvalue for="attr_4" value="Khartoum, Sudan"></attvalue>
<attvalue for="attr_6" value="32.5356502"></attvalue>
<attvalue for="attr_7" value="15.5933247"></attvalue>
<attvalue for="attr_8" value="Sudan"></attvalue>
</attvalues>
</node>
<node id="authorswithaffiliations2_64740ce1c7ac25635822c2cb36fd8731" label="kiel, germany, christian-albrechts-university of kiel">
<attvalues>
<attvalue for="attr_type" value="Authors with affiliations 2"></attvalue>
<attvalue for="global_occurrences" value="5"></attvalue>
<attvalue for="attr_3" value="Christian-Albrechts-University of Kiel"></attvalue>
<attvalue for="attr_4" value="Kiel, Germany"></attvalue>
<attvalue for="attr_6" value="10.1444023253091"></attvalue>
<attvalue for="attr_7" value="54.3418225"></attvalue>
<attvalue for="attr_8" value="Germany"></attvalue>
</attvalues>
</node>
<node id="authorswithaffiliations2_3943fedd05e483e6e6267d49f14ec607" label="kinshasa, congo, institut national de recherche biomédicale">
<attvalues>
<attvalue for="attr_type" value="Authors with affiliations 2"></attvalue>
<attvalue for="global_occurrences" value="1"></attvalue>
<attvalue for="attr_3" value="Institut National de Recherche Biomédicale"></attvalue>
<attvalue for="attr_4" value="Kinshasa, Congo"></attvalue>
<attvalue for="attr_6" value="15.3125974"></attvalue>
<attvalue for="attr_7" value="-4.3217055"></attvalue>
<attvalue for="attr_8" value="Congo"></attvalue>
</attvalues>
</node>
<node id="authorswithaffiliations2_8a9923cfc09be6ac15827e6a5fa8d914" label="kinshasa, congo, kinshasa university">
<attvalues>
<attvalue for="attr_type" value="Authors with affiliations 2"></attvalue>
<attvalue for="global_occurrences" value="1"></attvalue>
<attvalue for="attr_3" value="Kinshasa University"></attvalue>
<attvalue for="attr_4" value="Kinshasa, Congo"></attvalue>
<attvalue for="attr_6" value="15.3125974"></attvalue>
<attvalue for="attr_7" value="-4.3217055"></attvalue>
<attvalue for="attr_8" value="Congo"></attvalue>
</attvalues>
</node>
<node id="authorswithaffiliations2_c3f8bc258888cc561864ddaf6de1861b" label="kisumi, kenya, united states army medical research unit">
<attvalues>
<attvalue for="attr_type" value="Authors with affiliations 2"></attvalue>
<attvalue for="global_occurrences" value="1"></attvalue>
<attvalue for="attr_3" value="United States Army Medical Research Unit"></attvalue>
<attvalue for="attr_4" value="Kisumi, Kenya"></attvalue>
<attvalue for="attr_6" value=""></attvalue>
<attvalue for="attr_7" value=""></attvalue>
<attvalue for="attr_8" value="Kenya"></attvalue>
</attvalues>
</node>
<node id="authorswithaffiliations2_192059687c3a992f78b2ee0cf54239c1" label="la paz, bolivia, cargo responsable del programa nacional de chagas ministerio de salud y deportes bolívia">
<attvalues>
<attvalue for="attr_type" value="Authors with affiliations 2"></attvalue>
<attvalue for="global_occurrences" value="1"></attvalue>
<attvalue for="attr_3" value="Cargo Responsable del Programa Nacional de Chagas Ministerio de Salud y Deportes Bolívia"></attvalue>
<attvalue for="attr_4" value="La Paz, Bolivia"></attvalue>
<attvalue for="attr_6" value="-68.1295102"></attvalue>
<attvalue for="attr_7" value="-16.5065951"></attvalue>
<attvalue for="attr_8" value="Bolivia"></attvalue>
</attvalues>
</node>
<node id="authorswithaffiliations2_b48d04c9ef90a467443804e15994ffa8" label="la paz, bolivia, inlasa laboratory of parasitology">
<attvalues>
<attvalue for="attr_type" value="Authors with affiliations 2"></attvalue>
<attvalue for="global_occurrences" value="1"></attvalue>
<attvalue for="attr_3" value="INLASA Laboratory of Parasitology"></attvalue>
<attvalue for="attr_4" value="La Paz, Bolivia"></attvalue>
<attvalue for="attr_6" value="-68.1295102"></attvalue>
<attvalue for="attr_7" value="-16.5065951"></attvalue>
<attvalue for="attr_8" value="Bolivia"></attvalue>
</attvalues>
</node>
<node id="authorswithaffiliations2_fcad8f066a2f25b5d49004444ce127ee" label="la plata, argentina, universidad nacional de la plata">
<attvalues>
<attvalue for="attr_type" value="Authors with affiliations 2"></attvalue>
<attvalue for="global_occurrences" value="13"></attvalue>
<attvalue for="attr_3" value="Universidad Nacional de la Plata"></attvalue>
<attvalue for="attr_4" value="La Plata, Argentina"></attvalue>
<attvalue for="attr_6" value="-57.954384"></attvalue>
<attvalue for="attr_7" value="-34.921136"></attvalue>
<attvalue for="attr_8" value="Argentina"></attvalue>
</attvalues>
</node>
<node id="authorswithaffiliations2_7420d00f17587bbed6b7012ed4c5708c" label="laupheim, germany, kurt-schumacher-str. 2">
<attvalues>
<attvalue for="attr_type" value="Authors with affiliations 2"></attvalue>
<attvalue for="global_occurrences" value="1"></attvalue>
<attvalue for="attr_3" value="Kurt-Schumacher-Str. 2"></attvalue>
<attvalue for="attr_4" value="Laupheim, Germany"></attvalue>
<attvalue for="attr_6" value="9.8771587"></attvalue>
<attvalue for="attr_7" value="48.2305342"></attvalue>
<attvalue for="attr_8" value="Germany"></attvalue>
</attvalues>
</node>
<node id="authorswithaffiliations2_7ed352131fb372f2c8241a896fd040a4" label="lavras, brazil, federal university of lavras">
<attvalues>
<attvalue for="attr_type" value="Authors with affiliations 2"></attvalue>
<attvalue for="global_occurrences" value="2"></attvalue>
<attvalue for="attr_3" value="Federal University of Lavras"></attvalue>
<attvalue for="attr_4" value="Lavras, Brazil"></attvalue>
<attvalue for="attr_6" value="-45"></attvalue>
<attvalue for="attr_7" value="-21.245"></attvalue>
<attvalue for="attr_8" value="Brazil"></attvalue>
</attvalues>
</node>
<node id="authorswithaffiliations2_51f59c6236c32d1c217618b8aa307eff" label="leipzig, germany, leipzig university">
<attvalues>
<attvalue for="attr_type" value="Authors with affiliations 2"></attvalue>
<attvalue for="global_occurrences" value="11"></attvalue>
<attvalue for="attr_3" value="Leipzig University"></attvalue>
<attvalue for="attr_4" value="Leipzig, Germany"></attvalue>
<attvalue for="attr_6" value="12.3747049"></attvalue>
<attvalue for="attr_7" value="51.340462"></attvalue>
<attvalue for="attr_8" value="Germany"></attvalue>
</attvalues>
</node>
<node id="authorswithaffiliations2_cb62b4ffb8f9e0c0e34e472a027d532f" label="limoges, france, faculté de médecine">
<attvalues>
<attvalue for="attr_type" value="Authors with affiliations 2"></attvalue>
<attvalue for="global_occurrences" value="1"></attvalue>
<attvalue for="attr_3" value="Faculté de Médecine"></attvalue>
<attvalue for="attr_4" value="Limoges, France"></attvalue>
<attvalue for="attr_6" value="1.2644847"></attvalue>
<attvalue for="attr_7" value="45.8354243"></attvalue>
<attvalue for="attr_8" value="France"></attvalue>
</attvalues>
</node>
<node id="authorswithaffiliations2_b32c8e2aaa3636d376a6b49d8e21a5e2" label="liverpool, united kingdom, liverpool school of tropical medicine">
<attvalues>
<attvalue for="attr_type" value="Authors with affiliations 2"></attvalue>
<attvalue for="global_occurrences" value="1"></attvalue>
<attvalue for="attr_3" value="Liverpool School of Tropical Medicine"></attvalue>
<attvalue for="attr_4" value="Liverpool, United Kingdom"></attvalue>
<attvalue for="attr_6" value="-2.9805393"></attvalue>
<attvalue for="attr_7" value="53.4054719"></attvalue>
<attvalue for="attr_8" value="United Kingdom"></attvalue>
</attvalues>
</node>
<node id="authorswithaffiliations2_18136bcb1ca9bcab917ac2f0d9d14ba6" label="liverpool, united kingdom, university of liverpool">
<attvalues>
<attvalue for="attr_type" value="Authors with affiliations 2"></attvalue>
<attvalue for="global_occurrences" value="1"></attvalue>
<attvalue for="attr_3" value="University of Liverpool"></attvalue>
<attvalue for="attr_4" value="Liverpool, United Kingdom"></attvalue>
<attvalue for="attr_6" value="-2.9805393"></attvalue>
<attvalue for="attr_7" value="53.4054719"></attvalue>
<attvalue for="attr_8" value="United Kingdom"></attvalue>
</attvalues>
</node>
<node id="authorswithaffiliations2_d837b13329a08deee9eccf2ee89b59c7" label="london, united kingdom, interhealth and national travel health network and centre (nathnac)">
<attvalues>
<attvalue for="attr_type" value="Authors with affiliations 2"></attvalue>
<attvalue for="global_occurrences" value="2"></attvalue>
<attvalue for="attr_3" value="InterHealth and National Travel Health Network and Centre (NaTHNaC)"></attvalue>
<attvalue for="attr_4" value="London, United Kingdom"></attvalue>
<attvalue for="attr_6" value="-0.1276597"></attvalue>
<attvalue for="attr_7" value="51.5072759"></attvalue>
<attvalue for="attr_8" value="United Kingdom"></attvalue>
</attvalues>
</node>
<node id="authorswithaffiliations2_93cf43e899fcbc8a39731600a0f4a30b" label="london, united kingdom, london school of hygiene and tropical medicine">
<attvalues>
<attvalue for="attr_type" value="Authors with affiliations 2"></attvalue>
<attvalue for="global_occurrences" value="3"></attvalue>
<attvalue for="attr_3" value="London School of Hygiene and Tropical Medicine"></attvalue>
<attvalue for="attr_4" value="London, United Kingdom"></attvalue>
<attvalue for="attr_6" value="-0.1276597"></attvalue>
<attvalue for="attr_7" value="51.5072759"></attvalue>
<attvalue for="attr_8" value="United Kingdom"></attvalue>
</attvalues>
</node>
<node id="authorswithaffiliations2_44d84ba267180f37488e12c95b0cdbad" label="lubbock, united states, texas tech. university">
<attvalues>
<attvalue for="attr_type" value="Authors with affiliations 2"></attvalue>
<attvalue for="global_occurrences" value="1"></attvalue>
<attvalue for="attr_3" value="Texas Tech. University"></attvalue>
<attvalue for="attr_4" value="Lubbock, United States"></attvalue>
<attvalue for="attr_6" value="-101.858005715545"></attvalue>
<attvalue for="attr_7" value="33.6720835"></attvalue>
<attvalue for="attr_8" value="United States"></attvalue>
</attvalues>
</node>
<node id="authorswithaffiliations2_90d684eac5d6e0a14e23e9ba2b1dc57e" label="ludwigshafen, germany, basf ag">
<attvalues>
<attvalue for="attr_type" value="Authors with affiliations 2"></attvalue>
<attvalue for="global_occurrences" value="3"></attvalue>
<attvalue for="attr_3" value="BASF AG"></attvalue>
<attvalue for="attr_4" value="Ludwigshafen, Germany"></attvalue>
<attvalue for="attr_6" value="8.4391173"></attvalue>
<attvalue for="attr_7" value="49.4792355"></attvalue>
<attvalue for="attr_8" value="Germany"></attvalue>
</attvalues>
</node>
<node id="authorswithaffiliations2_80a879fd2c0d609bd4cc5aea163fd653" label="ludwigshafen, germany, klinikum der stadt ludwigshafen">
<attvalues>
<attvalue for="attr_type" value="Authors with affiliations 2"></attvalue>
<attvalue for="global_occurrences" value="2"></attvalue>
<attvalue for="attr_3" value="Klinikum der Stadt Ludwigshafen"></attvalue>
<attvalue for="attr_4" value="Ludwigshafen, Germany"></attvalue>
<attvalue for="attr_6" value="8.4391173"></attvalue>
<attvalue for="attr_7" value="49.4792355"></attvalue>
<attvalue for="attr_8" value="Germany"></attvalue>
</attvalues>
</node>
<node id="authorswithaffiliations2_6c531113f6b2f902cfde4bfbf3ce5cb7" label="luebeck, germany, university of luebeck">
<attvalues>
<attvalue for="attr_type" value="Authors with affiliations 2"></attvalue>
<attvalue for="global_occurrences" value="14"></attvalue>
<attvalue for="attr_3" value="University of Luebeck"></attvalue>
<attvalue for="attr_4" value="Luebeck, Germany"></attvalue>
<attvalue for="attr_6" value="10.6847384"></attvalue>
<attvalue for="attr_7" value="53.8664436"></attvalue>
<attvalue for="attr_8" value="Germany"></attvalue>
</attvalues>
</node>
<node id="authorswithaffiliations2_cd893dea5c201d01cc02ef7bc4e4f2cb" label="madrid, spain, instituto de química médica csic">
<attvalues>
<attvalue for="attr_type" value="Authors with affiliations 2"></attvalue>
<attvalue for="global_occurrences" value="5"></attvalue>
<attvalue for="attr_3" value="Instituto de Química Médica CSIC"></attvalue>
<attvalue for="attr_4" value="Madrid, Spain"></attvalue>
<attvalue for="attr_6" value="-3.77181653956588"></attvalue>
<attvalue for="attr_7" value="40.52516075"></attvalue>
<attvalue for="attr_8" value="Spain"></attvalue>
</attvalues>
</node>
<node id="authorswithaffiliations2_29b378945fbc45af8750a5d1a1a48abc" label="madrid, spain, neuropharma s.a.">
<attvalues>
<attvalue for="attr_type" value="Authors with affiliations 2"></attvalue>
<attvalue for="global_occurrences" value="1"></attvalue>
<attvalue for="attr_3" value="Neuropharma S.A."></attvalue>
<attvalue for="attr_4" value="Madrid, Spain"></attvalue>
<attvalue for="attr_6" value="-3.77181653956588"></attvalue>
<attvalue for="attr_7" value="40.52516075"></attvalue>
<attvalue for="attr_8" value="Spain"></attvalue>
</attvalues>
</node>
<node id="authorswithaffiliations2_ef65d591162f4b3aac1845a9a3fff7f3" label="madrid, spain, ramón y cajal hospital">
<attvalues>
<attvalue for="attr_type" value="Authors with affiliations 2"></attvalue>
<attvalue for="global_occurrences" value="2"></attvalue>
<attvalue for="attr_3" value="Ramón y Cajal Hospital"></attvalue>
<attvalue for="attr_4" value="Madrid, Spain"></attvalue>
<attvalue for="attr_6" value="-3.77181653956588"></attvalue>
<attvalue for="attr_7" value="40.52516075"></attvalue>
<attvalue for="attr_8" value="Spain"></attvalue>
</attvalues>
</node>
<node id="authorswithaffiliations2_a3eca5b0fee6de7f850c6498cdf0e4cb" label="magdeburg, germany, molisa gmbh">
<attvalues>
<attvalue for="attr_type" value="Authors with affiliations 2"></attvalue>
<attvalue for="global_occurrences" value="2"></attvalue>
<attvalue for="attr_3" value="Molisa GmbH"></attvalue>
<attvalue for="attr_4" value="Magdeburg, Germany"></attvalue>
<attvalue for="attr_6" value="11.6289300999064"></attvalue>
<attvalue for="attr_7" value="52.1261437"></attvalue>
<attvalue for="attr_8" value="Germany"></attvalue>
</attvalues>
</node>
<node id="authorswithaffiliations2_388bc64cb89449ef327b78b7f7892ec9" label="magdeburg, germany, otto-von-guericke-university magdeburg">
<attvalues>
<attvalue for="attr_type" value="Authors with affiliations 2"></attvalue>
<attvalue for="global_occurrences" value="2"></attvalue>
<attvalue for="attr_3" value="Otto-von-Guericke-University Magdeburg"></attvalue>
<attvalue for="attr_4" value="Magdeburg, Germany"></attvalue>
<attvalue for="attr_6" value="11.6289300999064"></attvalue>
<attvalue for="attr_7" value="52.1261437"></attvalue>
<attvalue for="attr_8" value="Germany"></attvalue>
</attvalues>
</node>
<node id="authorswithaffiliations2_09b9cb56985c2200e8fb982038b64132" label="mainz, germany, johannes gutenberg university mainz">
<attvalues>
<attvalue for="attr_type" value="Authors with affiliations 2"></attvalue>
<attvalue for="global_occurrences" value="1"></attvalue>
<attvalue for="attr_3" value="Johannes Gutenberg University Mainz"></attvalue>
<attvalue for="attr_4" value="Mainz, Germany"></attvalue>
<attvalue for="attr_6" value="8.2710237"></attvalue>
<attvalue for="attr_7" value="49.9999952"></attvalue>
<attvalue for="attr_8" value="Germany"></attvalue>
</attvalues>
</node>
<node id="authorswithaffiliations2_32cbe0460f297e01165bcca67ea33eb8" label="manaus, brazil, fundação de medicina tropical heitor vieira dourado">
<attvalues>
<attvalue for="attr_type" value="Authors with affiliations 2"></attvalue>
<attvalue for="global_occurrences" value="2"></attvalue>
<attvalue for="attr_3" value="Fundação de Medicina Tropical Heitor Vieira Dourado"></attvalue>
<attvalue for="attr_4" value="Manaus, Brazil"></attvalue>
<attvalue for="attr_6" value="-59.9856354"></attvalue>
<attvalue for="attr_7" value="-3.1331055"></attvalue>
<attvalue for="attr_8" value="Brazil"></attvalue>
</attvalues>
</node>
<node id="authorswithaffiliations2_56c0d4c127f96163e89166223d543dd3" label="manaus, brazil, instituto nacional de pesquisa da amazonia">
<attvalues>
<attvalue for="attr_type" value="Authors with affiliations 2"></attvalue>
<attvalue for="global_occurrences" value="4"></attvalue>
<attvalue for="attr_3" value="Instituto Nacional de Pesquisa da Amazonia"></attvalue>
<attvalue for="attr_4" value="Manaus, Brazil"></attvalue>
<attvalue for="attr_6" value="-59.9856354"></attvalue>
<attvalue for="attr_7" value="-3.1331055"></attvalue>
<attvalue for="attr_8" value="Brazil"></attvalue>
</attvalues>
</node>
<node id="authorswithaffiliations2_dac6bbf9ece26c005619090ae652650f" label="manchester, united kingdom, university of manchester">
<attvalues>
<attvalue for="attr_type" value="Authors with affiliations 2"></attvalue>
<attvalue for="global_occurrences" value="2"></attvalue>
<attvalue for="attr_3" value="University of Manchester"></attvalue>
<attvalue for="attr_4" value="Manchester, United Kingdom"></attvalue>
<attvalue for="attr_6" value="-2.2447445"></attvalue>
<attvalue for="attr_7" value="53.4791466"></attvalue>
<attvalue for="attr_8" value="United Kingdom"></attvalue>
</attvalues>
</node>
<node id="authorswithaffiliations2_f11ce5f00ca22d5d30d5a95916ca1a64" label="mannheim, germany, university medical center and medical faculty mannheim">
<attvalues>
<attvalue for="attr_type" value="Authors with affiliations 2"></attvalue>
<attvalue for="global_occurrences" value="1"></attvalue>
<attvalue for="attr_3" value="University Medical Center and Medical Faculty Mannheim"></attvalue>
<attvalue for="attr_4" value="Mannheim, Germany"></attvalue>
<attvalue for="attr_6" value="8.4672361"></attvalue>
<attvalue for="attr_7" value="49.4895914"></attvalue>
<attvalue for="attr_8" value="Germany"></attvalue>
</attvalues>
</node>
<node id="authorswithaffiliations2_31f6dbe2b347856d2c101efed450a162" label="marburg, germany, philipps university marburg">
<attvalues>
<attvalue for="attr_type" value="Authors with affiliations 2"></attvalue>
<attvalue for="global_occurrences" value="15"></attvalue>
<attvalue for="attr_3" value="Philipps University Marburg"></attvalue>
<attvalue for="attr_4" value="Marburg, Germany"></attvalue>
<attvalue for="attr_6" value="8.7757742"></attvalue>
<attvalue for="attr_7" value="50.8117327"></attvalue>
<attvalue for="attr_8" value="Germany"></attvalue>
</attvalues>
</node>
<node id="authorswithaffiliations2_02bb197cebaa2933197b6e5db90ec2bf" label="marseille, france, hôpital nord ap-hm">
<attvalues>
<attvalue for="attr_type" value="Authors with affiliations 2"></attvalue>
<attvalue for="global_occurrences" value="1"></attvalue>
<attvalue for="attr_3" value="Hôpital Nord AP-HM"></attvalue>
<attvalue for="attr_4" value="Marseille, France"></attvalue>
<attvalue for="attr_6" value="5.3699525"></attvalue>
<attvalue for="attr_7" value="43.2961743"></attvalue>
<attvalue for="attr_8" value="France"></attvalue>
</attvalues>
</node>
<node id="authorswithaffiliations2_e4823d3f68a9e42e9b1c7ce3d80d1578" label="marseille, france, university hospital institute for infectious and tropical diseases">
<attvalues>
<attvalue for="attr_type" value="Authors with affiliations 2"></attvalue>
<attvalue for="global_occurrences" value="2"></attvalue>
<attvalue for="attr_3" value="University Hospital Institute for Infectious and Tropical Diseases"></attvalue>
<attvalue for="attr_4" value="Marseille, France"></attvalue>
<attvalue for="attr_6" value="5.3699525"></attvalue>
<attvalue for="attr_7" value="43.2961743"></attvalue>
<attvalue for="attr_8" value="France"></attvalue>
</attvalues>
</node>
<node id="authorswithaffiliations2_bec28bab547082aa2755a705f46a69fb" label="martinsried, germany, 4sc ag">
<attvalues>
<attvalue for="attr_type" value="Authors with affiliations 2"></attvalue>
<attvalue for="global_occurrences" value="5"></attvalue>
<attvalue for="attr_3" value="4SC AG"></attvalue>
<attvalue for="attr_4" value="Martinsried, Germany"></attvalue>
<attvalue for="attr_6" value="11.4504987"></attvalue>
<attvalue for="attr_7" value="48.1087856"></attvalue>
<attvalue for="attr_8" value="Germany"></attvalue>
</attvalues>
</node>
<node id="authorswithaffiliations2_91d33f2db10cbdcfaf4febd969b020c3" label="martinsried, germany, corimmun gmbh">
<attvalues>
<attvalue for="attr_type" value="Authors with affiliations 2"></attvalue>
<attvalue for="global_occurrences" value="5"></attvalue>
<attvalue for="attr_3" value="Corimmun GmbH"></attvalue>
<attvalue for="attr_4" value="Martinsried, Germany"></attvalue>
<attvalue for="attr_6" value="11.4504987"></attvalue>
<attvalue for="attr_7" value="48.1087856"></attvalue>
<attvalue for="attr_8" value="Germany"></attvalue>
</attvalues>
</node>
<node id="authorswithaffiliations2_092fdb6757744844f70bf8543a085bf4" label="milan, italy, university of milan">
<attvalues>
<attvalue for="attr_type" value="Authors with affiliations 2"></attvalue>
<attvalue for="global_occurrences" value="3"></attvalue>
<attvalue for="attr_3" value="University of Milan"></attvalue>
<attvalue for="attr_4" value="Milan, Italy"></attvalue>
<attvalue for="attr_6" value="9.1906166"></attvalue>
<attvalue for="attr_7" value="45.4666211"></attvalue>
<attvalue for="attr_8" value="Italy"></attvalue>
</attvalues>
</node>
<node id="authorswithaffiliations2_bf5c4ec6c8cd7892d73da77be9a7a85d" label="mittenwalde, germany, aptares ag">
<attvalues>
<attvalue for="attr_type" value="Authors with affiliations 2"></attvalue>
<attvalue for="global_occurrences" value="2"></attvalue>
<attvalue for="attr_3" value="Aptares AG"></attvalue>
<attvalue for="attr_4" value="Mittenwalde, Germany"></attvalue>
<attvalue for="attr_6" value="13.5358444"></attvalue>
<attvalue for="attr_7" value="52.2643929"></attvalue>
<attvalue for="attr_8" value="Germany"></attvalue>
</attvalues>
</node>
<node id="authorswithaffiliations2_890f4ded029b42452753b835e357b728" label="montevideo, uruguay, universidad de la república">
<attvalues>
<attvalue for="attr_type" value="Authors with affiliations 2"></attvalue>
<attvalue for="global_occurrences" value="14"></attvalue>
<attvalue for="attr_3" value="Universidad de la República"></attvalue>
<attvalue for="attr_4" value="Montevideo, Uruguay"></attvalue>
<attvalue for="attr_6" value="-56.1913569"></attvalue>
<attvalue for="attr_7" value="-34.9059039"></attvalue>
<attvalue for="attr_8" value="Uruguay"></attvalue>
</attvalues>
</node>
<node id="authorswithaffiliations2_fd33ba50568b014f534059496e5627e6" label="montreal, canada, mcgill university">
<attvalues>
<attvalue for="attr_type" value="Authors with affiliations 2"></attvalue>
<attvalue for="global_occurrences" value="1"></attvalue>
<attvalue for="attr_3" value="McGill University"></attvalue>
<attvalue for="attr_4" value="Montreal, Canada"></attvalue>
<attvalue for="attr_6" value="-73.5912827"></attvalue>
<attvalue for="attr_7" value="45.5224507"></attvalue>
<attvalue for="attr_8" value="Canada"></attvalue>
</attvalues>
</node>
<node id="authorswithaffiliations2_7f9ff4acd92a791e9a98926683fc1f85" label="moscow, russian federation, russian academy of sciences">
<attvalues>
<attvalue for="attr_type" value="Authors with affiliations 2"></attvalue>
<attvalue for="global_occurrences" value="1"></attvalue>
<attvalue for="attr_3" value="Russian Academy of Sciences"></attvalue>
<attvalue for="attr_4" value="Moscow, Russian Federation"></attvalue>
<attvalue for="attr_6" value="37.3273304"></attvalue>
<attvalue for="attr_7" value="55.4792046"></attvalue>
<attvalue for="attr_8" value="Russian Federation"></attvalue>
</attvalues>
</node>
<node id="authorswithaffiliations2_487d226cf3496f933e9b5df54bef1d28" label="muelheim an der ruhr, germany, max-planck-institut für kohlenforschung">
<attvalues>
<attvalue for="attr_type" value="Authors with affiliations 2"></attvalue>
<attvalue for="global_occurrences" value="1"></attvalue>
<attvalue for="attr_3" value="Max-Planck-Institut für Kohlenforschung"></attvalue>
<attvalue for="attr_4" value="Muelheim an der Ruhr, Germany"></attvalue>
<attvalue for="attr_6" value="6.88075161579105"></attvalue>
<attvalue for="attr_7" value="51.41105655"></attvalue>
<attvalue for="attr_8" value="Germany"></attvalue>
</attvalues>
</node>
<node id="authorswithaffiliations2_17c28e679548c942d69a8f12156d1f0d" label="muenster, germany, university of muenster">
<attvalues>
<attvalue for="attr_type" value="Authors with affiliations 2"></attvalue>
<attvalue for="global_occurrences" value="21"></attvalue>
<attvalue for="attr_3" value="University of Muenster"></attvalue>
<attvalue for="attr_4" value="Muenster, Germany"></attvalue>
<attvalue for="attr_6" value="7.6251879"></attvalue>
<attvalue for="attr_7" value="51.9625101"></attvalue>
<attvalue for="attr_8" value="Germany"></attvalue>
</attvalues>
</node>
<node id="authorswithaffiliations2_de95121b9f4454229566fd7ce32ad8db" label="munich, germany, academic hospital munich-bogenhausen">
<attvalues>
<attvalue for="attr_type" value="Authors with affiliations 2"></attvalue>
<attvalue for="global_occurrences" value="1"></attvalue>
<attvalue for="attr_3" value="Academic Hospital Munich-Bogenhausen"></attvalue>
<attvalue for="attr_4" value="Munich, Germany"></attvalue>
<attvalue for="attr_6" value="11.5754815"></attvalue>
<attvalue for="attr_7" value="48.1372719"></attvalue>
<attvalue for="attr_8" value="Germany"></attvalue>
</attvalues>
</node>
<node id="authorswithaffiliations2_734c7685f6b875c57aef73e35f0f3bd7" label="munich, germany, ludwig maximilians university of munich">
<attvalues>
<attvalue for="attr_type" value="Authors with affiliations 2"></attvalue>
<attvalue for="global_occurrences" value="20"></attvalue>
<attvalue for="attr_3" value="Ludwig Maximilians University of Munich"></attvalue>
<attvalue for="attr_4" value="Munich, Germany"></attvalue>
<attvalue for="attr_6" value="11.5754815"></attvalue>
<attvalue for="attr_7" value="48.1372719"></attvalue>
<attvalue for="attr_8" value="Germany"></attvalue>
</attvalues>
</node>
<node id="authorswithaffiliations2_ef3d0bcc574c1b29feec06f0e35c8e3b" label="munich, germany, max-planck institute of psychiatry">
<attvalues>
<attvalue for="attr_type" value="Authors with affiliations 2"></attvalue>
<attvalue for="global_occurrences" value="12"></attvalue>
<attvalue for="attr_3" value="Max-Planck Institute of Psychiatry"></attvalue>
<attvalue for="attr_4" value="Munich, Germany"></attvalue>
<attvalue for="attr_6" value="11.5754815"></attvalue>
<attvalue for="attr_7" value="48.1372719"></attvalue>
<attvalue for="attr_8" value="Germany"></attvalue>
</attvalues>
</node>
<node id="authorswithaffiliations2_76d87d9840d61f7aa07f9165ee748fa6" label="munich, germany, munich heart alliance">
<attvalues>
<attvalue for="attr_type" value="Authors with affiliations 2"></attvalue>
<attvalue for="global_occurrences" value="2"></attvalue>
<attvalue for="attr_3" value="Munich Heart Alliance"></attvalue>
<attvalue for="attr_4" value="Munich, Germany"></attvalue>
<attvalue for="attr_6" value="11.5754815"></attvalue>
<attvalue for="attr_7" value="48.1372719"></attvalue>
<attvalue for="attr_8" value="Germany"></attvalue>
</attvalues>
</node>
<node id="authorswithaffiliations2_4c3f772115307c47773a3ad93f37eff6" label="munich, germany, technical university of munich">
<attvalues>
<attvalue for="attr_type" value="Authors with affiliations 2"></attvalue>
<attvalue for="global_occurrences" value="1"></attvalue>
<attvalue for="attr_3" value="Technical University of Munich"></attvalue>
<attvalue for="attr_4" value="Munich, Germany"></attvalue>
<attvalue for="attr_6" value="11.5754815"></attvalue>
<attvalue for="attr_7" value="48.1372719"></attvalue>
<attvalue for="attr_8" value="Germany"></attvalue>
</attvalues>
</node>
<node id="authorswithaffiliations2_b2d1941c1bc55f54007e477488a08e9c" label="nairobi, kenya, international livestock research institute (ilri)">
<attvalues>
<attvalue for="attr_type" value="Authors with affiliations 2"></attvalue>
<attvalue for="global_occurrences" value="8"></attvalue>
<attvalue for="attr_3" value="International Livestock Research Institute (ILRI)"></attvalue>
<attvalue for="attr_4" value="Nairobi, Kenya"></attvalue>
<attvalue for="attr_6" value="36.8172449"></attvalue>
<attvalue for="attr_7" value="-1.2832533"></attvalue>
<attvalue for="attr_8" value="Kenya"></attvalue>
</attvalues>
</node>
<node id="authorswithaffiliations2_c0f9c1ccc8112ce1894dc84ce0accc59" label="nashville, united states, meharry medical college">
<attvalues>
<attvalue for="attr_type" value="Authors with affiliations 2"></attvalue>
<attvalue for="global_occurrences" value="2"></attvalue>
<attvalue for="attr_3" value="Meharry Medical College"></attvalue>
<attvalue for="attr_4" value="Nashville, United States"></attvalue>
<attvalue for="attr_6" value="-86.7743419"></attvalue>
<attvalue for="attr_7" value="36.1622257"></attvalue>
<attvalue for="attr_8" value="United States"></attvalue>
</attvalues>
</node>
<node id="authorswithaffiliations2_c251dac968e5427c31c5b56d9b4b491d" label="nashville, united states, vanderbilt university">
<attvalues>
<attvalue for="attr_type" value="Authors with affiliations 2"></attvalue>
<attvalue for="global_occurrences" value="8"></attvalue>
<attvalue for="attr_3" value="Vanderbilt University"></attvalue>
<attvalue for="attr_4" value="Nashville, United States"></attvalue>
<attvalue for="attr_6" value="-86.7743419"></attvalue>
<attvalue for="attr_7" value="36.1622257"></attvalue>
<attvalue for="attr_8" value="United States"></attvalue>
</attvalues>
</node>
<node id="authorswithaffiliations2_00d2bd17c6ae4a541af77e518944c83a" label="neuherberg, germany, helmholtz zentrum münchen">
<attvalues>
<attvalue for="attr_type" value="Authors with affiliations 2"></attvalue>
<attvalue for="global_occurrences" value="4"></attvalue>
<attvalue for="attr_3" value="Helmholtz Zentrum München"></attvalue>
<attvalue for="attr_4" value="Neuherberg, Germany"></attvalue>
<attvalue for="attr_6" value="10.2829663"></attvalue>
<attvalue for="attr_7" value="49.5152753"></attvalue>
<attvalue for="attr_8" value="Germany"></attvalue>
</attvalues>
</node>
<node id="authorswithaffiliations2_e0f3c425fe1c634bf9e17a3666fec44a" label="neuried, germany, mikrogen gmbh">
<attvalues>
<attvalue for="attr_type" value="Authors with affiliations 2"></attvalue>
<attvalue for="global_occurrences" value="1"></attvalue>
<attvalue for="attr_3" value="Mikrogen GmbH"></attvalue>
<attvalue for="attr_4" value="Neuried, Germany"></attvalue>
<attvalue for="attr_6" value="7.8249925"></attvalue>
<attvalue for="attr_7" value="48.4500053"></attvalue>
<attvalue for="attr_8" value="Germany"></attvalue>
</attvalues>
</node>
<node id="authorswithaffiliations2_cf69873a01413feb1901def03fe76d4e" label="neuss, germany, dr. fooke laboratorien gmbh">
<attvalues>
<attvalue for="attr_type" value="Authors with affiliations 2"></attvalue>
<attvalue for="global_occurrences" value="1"></attvalue>
<attvalue for="attr_3" value="Dr. Fooke Laboratorien GmbH"></attvalue>
<attvalue for="attr_4" value="Neuss, Germany"></attvalue>
<attvalue for="attr_6" value="6.6900832"></attvalue>
<attvalue for="attr_7" value="51.1958431"></attvalue>
<attvalue for="attr_8" value="Germany"></attvalue>
</attvalues>
</node>
<node id="authorswithaffiliations2_fda567d09e15bd9590cbde7b1eede732" label="new haven, united states, yale university school of medicine">
<attvalues>
<attvalue for="attr_type" value="Authors with affiliations 2"></attvalue>
<attvalue for="global_occurrences" value="2"></attvalue>
<attvalue for="attr_3" value="Yale University School of Medicine"></attvalue>
<attvalue for="attr_4" value="New Haven, United States"></attvalue>
<attvalue for="attr_6" value="-72.9257003"></attvalue>
<attvalue for="attr_7" value="41.30729"></attvalue>
<attvalue for="attr_8" value="United States"></attvalue>
</attvalues>
</node>
<node id="authorswithaffiliations2_1864696163cde13feab465e37890272b" label="new york, united states, american museum of natural history">
<attvalues>
<attvalue for="attr_type" value="Authors with affiliations 2"></attvalue>
<attvalue for="global_occurrences" value="1"></attvalue>
<attvalue for="attr_3" value="American Museum of Natural History"></attvalue>
<attvalue for="attr_4" value="New York, United States"></attvalue>
<attvalue for="attr_6" value="-73.9865812"></attvalue>
<attvalue for="attr_7" value="40.7305991"></attvalue>
<attvalue for="attr_8" value="United States"></attvalue>
</attvalues>
</node>
<node id="authorswithaffiliations2_15c76cbb94c8e943949382a0fbb07ccf" label="niterói, brazil, universidade federal fluminense">
<attvalues>
<attvalue for="attr_type" value="Authors with affiliations 2"></attvalue>
<attvalue for="global_occurrences" value="2"></attvalue>
<attvalue for="attr_3" value="Universidade Federal Fluminense"></attvalue>
<attvalue for="attr_4" value="Niterói, Brazil"></attvalue>
<attvalue for="attr_6" value="-43.1154552"></attvalue>
<attvalue for="attr_7" value="-22.8832371"></attvalue>
<attvalue for="attr_8" value="Brazil"></attvalue>
</attvalues>
</node>
<node id="authorswithaffiliations2_23ff8de55f5e967088765137fc97a947" label="notre dame, united states, university of notre dame">
<attvalues>
<attvalue for="attr_type" value="Authors with affiliations 2"></attvalue>
<attvalue for="global_occurrences" value="1"></attvalue>
<attvalue for="attr_3" value="University of Notre Dame"></attvalue>
<attvalue for="attr_4" value="Notre Dame, United States"></attvalue>
<attvalue for="attr_6" value="-86.2373691"></attvalue>
<attvalue for="attr_7" value="41.6992003"></attvalue>
<attvalue for="attr_8" value="United States"></attvalue>
</attvalues>
</node>
<node id="authorswithaffiliations2_58279c7654f6bf134321f9fd194d1c0d" label="nottingham, united kingdom, university of nottingham">
<attvalues>
<attvalue for="attr_type" value="Authors with affiliations 2"></attvalue>
<attvalue for="global_occurrences" value="2"></attvalue>
<attvalue for="attr_3" value="University of Nottingham"></attvalue>
<attvalue for="attr_4" value="Nottingham, United Kingdom"></attvalue>
<attvalue for="attr_6" value="-1.1511066"></attvalue>
<attvalue for="attr_7" value="52.9549771"></attvalue>
<attvalue for="attr_8" value="United Kingdom"></attvalue>
</attvalues>
</node>
<node id="authorswithaffiliations2_e4a8449920f738d2c3a78e0a16a9ae70" label="nuthetal, germany, german institute of human nutrition">
<attvalues>
<attvalue for="attr_type" value="Authors with affiliations 2"></attvalue>
<attvalue for="global_occurrences" value="1"></attvalue>
<attvalue for="attr_3" value="German Institute of Human Nutrition"></attvalue>
<attvalue for="attr_4" value="Nuthetal, Germany"></attvalue>
<attvalue for="attr_6" value="13.105083"></attvalue>
<attvalue for="attr_7" value="52.348293"></attvalue>
<attvalue for="attr_8" value="Germany"></attvalue>
</attvalues>
</node>
<node id="authorswithaffiliations2_cef31e3b84bd33bcf084339c585e64df" label="omdurman, sudan, university of science and technology">
<attvalues>
<attvalue for="attr_type" value="Authors with affiliations 2"></attvalue>
<attvalue for="global_occurrences" value="2"></attvalue>
<attvalue for="attr_3" value="University of Science and Technology"></attvalue>
<attvalue for="attr_4" value="Omdurman, Sudan"></attvalue>
<attvalue for="attr_6" value="32.4777311"></attvalue>
<attvalue for="attr_7" value="15.6445536"></attvalue>
<attvalue for="attr_8" value="Sudan"></attvalue>
</attvalues>
</node>
<node id="authorswithaffiliations2_3eaebaca188d321e6cf5d902a112d2d0" label="osaka, japan, osaka bioscience institute">
<attvalues>
<attvalue for="attr_type" value="Authors with affiliations 2"></attvalue>
<attvalue for="global_occurrences" value="6"></attvalue>
<attvalue for="attr_3" value="Osaka Bioscience Institute"></attvalue>
<attvalue for="attr_4" value="Osaka, Japan"></attvalue>
<attvalue for="attr_6" value="135.5146944"></attvalue>
<attvalue for="attr_7" value="34.6852929"></attvalue>
<attvalue for="attr_8" value="Japan"></attvalue>
</attvalues>
</node>
<node id="authorswithaffiliations2_02889553e3f8e757a89951ffc6b9b2cd" label="osaka, japan, osaka university">
<attvalues>
<attvalue for="attr_type" value="Authors with affiliations 2"></attvalue>
<attvalue for="global_occurrences" value="3"></attvalue>
<attvalue for="attr_3" value="Osaka University"></attvalue>
<attvalue for="attr_4" value="Osaka, Japan"></attvalue>
<attvalue for="attr_6" value="135.5146944"></attvalue>
<attvalue for="attr_7" value="34.6852929"></attvalue>
<attvalue for="attr_8" value="Japan"></attvalue>
</attvalues>
</node>
<node id="authorswithaffiliations2_2514ca5ef53d4f69d6e2d0e3d4b64eb8" label="oslo, norway, university of oslo">
<attvalues>
<attvalue for="attr_type" value="Authors with affiliations 2"></attvalue>
<attvalue for="global_occurrences" value="2"></attvalue>
<attvalue for="attr_3" value="University of Oslo"></attvalue>
<attvalue for="attr_4" value="Oslo, Norway"></attvalue>
<attvalue for="attr_6" value="10.7391112"></attvalue>
<attvalue for="attr_7" value="59.9132694"></attvalue>
<attvalue for="attr_8" value="Norway"></attvalue>
</attvalues>
</node>
<node id="authorswithaffiliations2_1c25dab6662197d1c7781936ac2ae8d4" label="oxford, united kingdom, oxford university">
<attvalues>
<attvalue for="attr_type" value="Authors with affiliations 2"></attvalue>
<attvalue for="global_occurrences" value="3"></attvalue>
<attvalue for="attr_3" value="Oxford University"></attvalue>
<attvalue for="attr_4" value="Oxford, United Kingdom"></attvalue>
<attvalue for="attr_6" value="-1.2582135"></attvalue>
<attvalue for="attr_7" value="51.7521553"></attvalue>
<attvalue for="attr_8" value="United Kingdom"></attvalue>
</attvalues>
</node>
<node id="authorswithaffiliations2_1dc61d2ca7bc35d637c1d3bdda368a2c" label="paraíba, brazil, universidade federal da paraíba">
<attvalues>
<attvalue for="attr_type" value="Authors with affiliations 2"></attvalue>
<attvalue for="global_occurrences" value="2"></attvalue>
<attvalue for="attr_3" value="Universidade Federal da Paraíba"></attvalue>
<attvalue for="attr_4" value="Paraíba, Brazil"></attvalue>
<attvalue for="attr_6" value="-36.972191"></attvalue>
<attvalue for="attr_7" value="-7.1168306"></attvalue>
<attvalue for="attr_8" value="Brazil"></attvalue>
</attvalues>
</node>
<node id="authorswithaffiliations2_5bf92fae951cca6a4ed27322b49c77b8" label="paris, france, pitié-salpêtrière university hospital">
<attvalues>
<attvalue for="attr_type" value="Authors with affiliations 2"></attvalue>
<attvalue for="global_occurrences" value="2"></attvalue>
<attvalue for="attr_3" value="Pitié-Salpêtrière University Hospital"></attvalue>
<attvalue for="attr_4" value="Paris, France"></attvalue>
<attvalue for="attr_6" value="2.3521334"></attvalue>
<attvalue for="attr_7" value="48.8565056"></attvalue>
<attvalue for="attr_8" value="France"></attvalue>
</attvalues>
</node>
<node id="authorswithaffiliations2_5b6ba5a39495a8418fbcc7f4c048a65c" label="porto alegre, brazil, pontifical catholic university">
<attvalues>
<attvalue for="attr_type" value="Authors with affiliations 2"></attvalue>
<attvalue for="global_occurrences" value="1"></attvalue>
<attvalue for="attr_3" value="Pontifical Catholic University"></attvalue>
<attvalue for="attr_4" value="Porto Alegre, Brazil"></attvalue>
<attvalue for="attr_6" value="-51.23"></attvalue>
<attvalue for="attr_7" value="-30.0330556"></attvalue>
<attvalue for="attr_8" value="Brazil"></attvalue>
</attvalues>
</node>
<node id="authorswithaffiliations2_5807eda8dcaf7962746426a29ff5dd41" label="porto alegre, brazil, universidade federal do rio grande do sul">
<attvalues>
<attvalue for="attr_type" value="Authors with affiliations 2"></attvalue>
<attvalue for="global_occurrences" value="1"></attvalue>
<attvalue for="attr_3" value="Universidade Federal do Rio Grande do Sul"></attvalue>
<attvalue for="attr_4" value="Porto Alegre, Brazil"></attvalue>
<attvalue for="attr_6" value="-51.23"></attvalue>
<attvalue for="attr_7" value="-30.0330556"></attvalue>
<attvalue for="attr_8" value="Brazil"></attvalue>
</attvalues>
</node>
<node id="authorswithaffiliations2_99d8791d18b7295ec386f2fb43b2c529" label="porto, portugal, hospital centre são joão">
<attvalues>
<attvalue for="attr_type" value="Authors with affiliations 2"></attvalue>
<attvalue for="global_occurrences" value="1"></attvalue>
<attvalue for="attr_3" value="Hospital Centre São João"></attvalue>
<attvalue for="attr_4" value="Porto, Portugal"></attvalue>
<attvalue for="attr_6" value="-8.67412613309778"></attvalue>
<attvalue for="attr_7" value="41.14302095"></attvalue>
<attvalue for="attr_8" value="Portugal"></attvalue>
</attvalues>
</node>
<node id="authorswithaffiliations2_81359dcfa7cd0dfcbfe6eb4c6d7321a5" label="potsdam, germany, klinikum ernst von bergmann">
<attvalues>
<attvalue for="attr_type" value="Authors with affiliations 2"></attvalue>
<attvalue for="global_occurrences" value="1"></attvalue>
<attvalue for="attr_3" value="Klinikum Ernst Von Bergmann"></attvalue>
<attvalue for="attr_4" value="Potsdam, Germany"></attvalue>
<attvalue for="attr_6" value="13.0455207"></attvalue>
<attvalue for="attr_7" value="52.4105605"></attvalue>
<attvalue for="attr_8" value="Germany"></attvalue>
</attvalues>
</node>
<node id="authorswithaffiliations2_32fb22fdf93b5a2b1271b50053b45c4f" label="potsdam, germany, university of potsdam">
<attvalues>
<attvalue for="attr_type" value="Authors with affiliations 2"></attvalue>
<attvalue for="global_occurrences" value="3"></attvalue>
<attvalue for="attr_3" value="University of Potsdam"></attvalue>
<attvalue for="attr_4" value="Potsdam, Germany"></attvalue>
<attvalue for="attr_6" value="13.0455207"></attvalue>
<attvalue for="attr_7" value="52.4105605"></attvalue>
<attvalue for="attr_8" value="Germany"></attvalue>
</attvalues>
</node>
<node id="authorswithaffiliations2_a0bd3ceeb95d485d78516f697ca94550" label="pulheim-stommeln, germany, clinic for small animals stommeln">
<attvalues>
<attvalue for="attr_type" value="Authors with affiliations 2"></attvalue>
<attvalue for="global_occurrences" value="1"></attvalue>
<attvalue for="attr_3" value="Clinic for Small Animals Stommeln"></attvalue>
<attvalue for="attr_4" value="Pulheim-Stommeln, Germany"></attvalue>
<attvalue for="attr_6" value="6.759747"></attvalue>
<attvalue for="attr_7" value="51.0196389"></attvalue>
<attvalue for="attr_8" value="Germany"></attvalue>
</attvalues>
</node>
<node id="authorswithaffiliations2_f5df02d79032bdf6e41aba7b5f8eda7b" label="ravensburg, germany, gaertner and collegues laboratory">
<attvalues>
<attvalue for="attr_type" value="Authors with affiliations 2"></attvalue>
<attvalue for="global_occurrences" value="1"></attvalue>
<attvalue for="attr_3" value="Gaertner and Collegues Laboratory"></attvalue>
<attvalue for="attr_4" value="Ravensburg, Germany"></attvalue>
<attvalue for="attr_6" value="9.6125586"></attvalue>
<attvalue for="attr_7" value="47.7810907"></attvalue>
<attvalue for="attr_8" value="Germany"></attvalue>
</attvalues>
</node>
<node id="authorswithaffiliations2_4fe29c858569feb966932ff287186218" label="rheinbach, germany, fh-bonn-rhein-sieg">
<attvalues>
<attvalue for="attr_type" value="Authors with affiliations 2"></attvalue>
<attvalue for="global_occurrences" value="1"></attvalue>
<attvalue for="attr_3" value="FH-Bonn-Rhein-Sieg"></attvalue>
<attvalue for="attr_4" value="Rheinbach, Germany"></attvalue>
<attvalue for="attr_6" value="6.9481812"></attvalue>
<attvalue for="attr_7" value="50.6264179"></attvalue>
<attvalue for="attr_8" value="Germany"></attvalue>
</attvalues>
</node>
<node id="authorswithaffiliations2_1bb106bd958d7fa78ab29093ace0eb06" label="ribeirão preto, brazil, university of são paulo">
<attvalues>
<attvalue for="attr_type" value="Authors with affiliations 2"></attvalue>
<attvalue for="global_occurrences" value="21"></attvalue>
<attvalue for="attr_3" value="University of São Paulo"></attvalue>
<attvalue for="attr_4" value="Ribeirão Preto, Brazil"></attvalue>
<attvalue for="attr_6" value="-47.8066671"></attvalue>
<attvalue for="attr_7" value="-21.178333"></attvalue>
<attvalue for="attr_8" value="Brazil"></attvalue>
</attvalues>
</node>
<node id="authorswithaffiliations2_1e5754b0d3b7b54f21db2db39a0b074d" label="rio de janeiro, brazil, federal university of rio de janeiro">
<attvalues>
<attvalue for="attr_type" value="Authors with affiliations 2"></attvalue>
<attvalue for="global_occurrences" value="12"></attvalue>
<attvalue for="attr_3" value="Federal University of Rio de Janeiro"></attvalue>
<attvalue for="attr_4" value="Rio de Janeiro, Brazil"></attvalue>
<attvalue for="attr_6" value="-43.2093781"></attvalue>
<attvalue for="attr_7" value="-22.9112163"></attvalue>
<attvalue for="attr_8" value="Brazil"></attvalue>
</attvalues>
</node>
<node id="authorswithaffiliations2_500518fee9836f52fb5bd6669c94ce2f" label="rio de janeiro, brazil, instituto oswaldo cruz fiocruz">
<attvalues>
<attvalue for="attr_type" value="Authors with affiliations 2"></attvalue>
<attvalue for="global_occurrences" value="15"></attvalue>
<attvalue for="attr_3" value="Instituto Oswaldo Cruz FIOCRUZ"></attvalue>
<attvalue for="attr_4" value="Rio de Janeiro, Brazil"></attvalue>
<attvalue for="attr_6" value="-43.2093781"></attvalue>
<attvalue for="attr_7" value="-22.9112163"></attvalue>
<attvalue for="attr_8" value="Brazil"></attvalue>
</attvalues>
</node>
<node id="authorswithaffiliations2_2cadfab14982846995a4e99eab1b0eea" label="rockville, united states, national institute of allergy and infectious diseases">
<attvalues>
<attvalue for="attr_type" value="Authors with affiliations 2"></attvalue>
<attvalue for="global_occurrences" value="11"></attvalue>
<attvalue for="attr_3" value="National Institute of Allergy and Infectious Diseases"></attvalue>
<attvalue for="attr_4" value="Rockville, United States"></attvalue>
<attvalue for="attr_6" value="-77.1527573"></attvalue>
<attvalue for="attr_7" value="39.0840054"></attvalue>
<attvalue for="attr_8" value="United States"></attvalue>
</attvalues>
</node>
<node id="authorswithaffiliations2_226931cf9a09d8d510e5bc777ca90d32" label="rockville, united states, sanaria inc.">
<attvalues>
<attvalue for="attr_type" value="Authors with affiliations 2"></attvalue>
<attvalue for="global_occurrences" value="1"></attvalue>
<attvalue for="attr_3" value="Sanaria Inc."></attvalue>
<attvalue for="attr_4" value="Rockville, United States"></attvalue>
<attvalue for="attr_6" value="-77.1527573"></attvalue>
<attvalue for="attr_7" value="39.0840054"></attvalue>
<attvalue for="attr_8" value="United States"></attvalue>
</attvalues>
</node>
<node id="authorswithaffiliations2_b6c3b8a064f73b603fa3431155b86a15" label="rosario, argentina, caechis universidad abierta interamericana">
<attvalues>
<attvalue for="attr_type" value="Authors with affiliations 2"></attvalue>
<attvalue for="global_occurrences" value="2"></attvalue>
<attvalue for="attr_3" value="CAECHIS Universidad Abierta Interamericana"></attvalue>
<attvalue for="attr_4" value="Rosario, Argentina"></attvalue>
<attvalue for="attr_6" value="-60.6615415"></attvalue>
<attvalue for="attr_7" value="-32.9595004"></attvalue>
<attvalue for="attr_8" value="Argentina"></attvalue>
</attvalues>
</node>
<node id="authorswithaffiliations2_2c2c9b072a3bef50d54e9a0e607bbd81" label="rosario, argentina, international integral clinical trial labs">
<attvalues>
<attvalue for="attr_type" value="Authors with affiliations 2"></attvalue>
<attvalue for="global_occurrences" value="2"></attvalue>
<attvalue for="attr_3" value="International Integral Clinical Trial Labs"></attvalue>
<attvalue for="attr_4" value="Rosario, Argentina"></attvalue>
<attvalue for="attr_6" value="-60.6615415"></attvalue>
<attvalue for="attr_7" value="-32.9595004"></attvalue>
<attvalue for="attr_8" value="Argentina"></attvalue>
</attvalues>
</node>
<node id="authorswithaffiliations2_57a7d19d98c817cef496b1deca1ac9d6" label="rosario, argentina, universidad nacional de rosario">
<attvalues>
<attvalue for="attr_type" value="Authors with affiliations 2"></attvalue>
<attvalue for="global_occurrences" value="21"></attvalue>
<attvalue for="attr_3" value="Universidad Nacional de Rosario"></attvalue>
<attvalue for="attr_4" value="Rosario, Argentina"></attvalue>
<attvalue for="attr_6" value="-60.6615415"></attvalue>
<attvalue for="attr_7" value="-32.9595004"></attvalue>
<attvalue for="attr_8" value="Argentina"></attvalue>
</attvalues>
</node>
<node id="authorswithaffiliations2_2a658e58185dc7afc6e9516ed6703760" label="rostock, germany, rostock university">
<attvalues>
<attvalue for="attr_type" value="Authors with affiliations 2"></attvalue>
<attvalue for="global_occurrences" value="3"></attvalue>
<attvalue for="attr_3" value="Rostock University"></attvalue>
<attvalue for="attr_4" value="Rostock, Germany"></attvalue>
<attvalue for="attr_6" value="12.109029152184"></attvalue>
<attvalue for="attr_7" value="54.1476585"></attvalue>
<attvalue for="attr_8" value="Germany"></attvalue>
</attvalues>
</node>
<node id="authorswithaffiliations2_ec81d67c151bfd38d5c6fbf40bd7c119" label="saint-mandé, france, bégin military hospital">
<attvalues>
<attvalue for="attr_type" value="Authors with affiliations 2"></attvalue>
<attvalue for="global_occurrences" value="1"></attvalue>
<attvalue for="attr_3" value="Bégin Military Hospital"></attvalue>
<attvalue for="attr_4" value="Saint-Mandé, France"></attvalue>
<attvalue for="attr_6" value="2.4172278"></attvalue>
<attvalue for="attr_7" value="48.8419182"></attvalue>
<attvalue for="attr_8" value="France"></attvalue>
</attvalues>
</node>
<node id="authorswithaffiliations2_ed601ca839061e1602a741c3f104a992" label="salt lake city, united states, university of utah">
<attvalues>
<attvalue for="attr_type" value="Authors with affiliations 2"></attvalue>
<attvalue for="global_occurrences" value="1"></attvalue>
<attvalue for="attr_3" value="University of Utah"></attvalue>
<attvalue for="attr_4" value="Salt Lake City, United States"></attvalue>
<attvalue for="attr_6" value="-111.89109"></attvalue>
<attvalue for="attr_7" value="40.7606467"></attvalue>
<attvalue for="attr_8" value="United States"></attvalue>
</attvalues>
</node>
<node id="authorswithaffiliations2_1efc463189bad148e6dc01e0df22401c" label="salta, argentina, universidad de salta">
<attvalues>
<attvalue for="attr_type" value="Authors with affiliations 2"></attvalue>
<attvalue for="global_occurrences" value="2"></attvalue>
<attvalue for="attr_3" value="Universidad de Salta"></attvalue>
<attvalue for="attr_4" value="Salta, Argentina"></attvalue>
<attvalue for="attr_6" value="-64.3329697"></attvalue>
<attvalue for="attr_7" value="-25.1089292"></attvalue>
<attvalue for="attr_8" value="Argentina"></attvalue>
</attvalues>
</node>
<node id="authorswithaffiliations2_addd6b4ec83f8f6778e5562d6e4efdae" label="santiago, chile, universidad de chile">
<attvalues>
<attvalue for="attr_type" value="Authors with affiliations 2"></attvalue>
<attvalue for="global_occurrences" value="7"></attvalue>
<attvalue for="attr_3" value="Universidad de Chile"></attvalue>
<attvalue for="attr_4" value="Santiago, Chile"></attvalue>
<attvalue for="attr_6" value="-70.6503976"></attvalue>
<attvalue for="attr_7" value="-33.4379935"></attvalue>
<attvalue for="attr_8" value="Chile"></attvalue>
</attvalues>
</node>
<node id="authorswithaffiliations2_4f261f6d6ed58eaeb47826822d60b560" label="santiago, chile, universidad de desarrollo">
<attvalues>
<attvalue for="attr_type" value="Authors with affiliations 2"></attvalue>
<attvalue for="global_occurrences" value="1"></attvalue>
<attvalue for="attr_3" value="Universidad de Desarrollo"></attvalue>
<attvalue for="attr_4" value="Santiago, Chile"></attvalue>
<attvalue for="attr_6" value="-70.6503976"></attvalue>
<attvalue for="attr_7" value="-33.4379935"></attvalue>
<attvalue for="attr_8" value="Chile"></attvalue>
</attvalues>
</node>
<node id="authorswithaffiliations2_7394e469b3b3e0f002545a421969251a" label="seattle, united states, bill and melinda gates foundation">
<attvalues>
<attvalue for="attr_type" value="Authors with affiliations 2"></attvalue>
<attvalue for="global_occurrences" value="1"></attvalue>
<attvalue for="attr_3" value="Bill and Melinda Gates Foundation"></attvalue>
<attvalue for="attr_4" value="Seattle, United States"></attvalue>
<attvalue for="attr_6" value="-122.3300624"></attvalue>
<attvalue for="attr_7" value="47.6038321"></attvalue>
<attvalue for="attr_8" value="United States"></attvalue>
</attvalues>
</node>
<node id="authorswithaffiliations2_88dfd17c136752fbd3efcd31a2374b59" label="siena, italy, university of siena">
<attvalues>
<attvalue for="attr_type" value="Authors with affiliations 2"></attvalue>
<attvalue for="global_occurrences" value="4"></attvalue>
<attvalue for="attr_3" value="University of Siena"></attvalue>
<attvalue for="attr_4" value="Siena, Italy"></attvalue>
<attvalue for="attr_6" value="11.3316533"></attvalue>
<attvalue for="attr_7" value="43.3185536"></attvalue>
<attvalue for="attr_8" value="Italy"></attvalue>
</attvalues>
</node>
<node id="authorswithaffiliations2_600720a4f9e638977bd2843a3b9d6a54" label="stockholm, sweden, european centre for disease prevention and control (ecdc)">
<attvalues>
<attvalue for="attr_type" value="Authors with affiliations 2"></attvalue>
<attvalue for="global_occurrences" value="1"></attvalue>
<attvalue for="attr_3" value="European Centre for Disease Prevention and Control (ECDC)"></attvalue>
<attvalue for="attr_4" value="Stockholm, Sweden"></attvalue>
<attvalue for="attr_6" value="18.0710935"></attvalue>
<attvalue for="attr_7" value="59.3251172"></attvalue>
<attvalue for="attr_8" value="Sweden"></attvalue>
</attvalues>
</node>
<node id="authorswithaffiliations2_4561598a1efa5ac4ae8622fa67adfc0e" label="stockholm, sweden, karolinska institute">
<attvalues>
<attvalue for="attr_type" value="Authors with affiliations 2"></attvalue>
<attvalue for="global_occurrences" value="4"></attvalue>
<attvalue for="attr_3" value="Karolinska Institute"></attvalue>
<attvalue for="attr_4" value="Stockholm, Sweden"></attvalue>
<attvalue for="attr_6" value="18.0710935"></attvalue>
<attvalue for="attr_7" value="59.3251172"></attvalue>
<attvalue for="attr_8" value="Sweden"></attvalue>
</attvalues>
</node>
<node id="authorswithaffiliations2_a6071d812d102886ec3759c693063c47" label="strasbourg, france, university of strasbourg">
<attvalues>
<attvalue for="attr_type" value="Authors with affiliations 2"></attvalue>
<attvalue for="global_occurrences" value="1"></attvalue>
<attvalue for="attr_3" value="University of Strasbourg"></attvalue>
<attvalue for="attr_4" value="Strasbourg, France"></attvalue>
<attvalue for="attr_6" value="7.7507127"></attvalue>
<attvalue for="attr_7" value="48.584614"></attvalue>
<attvalue for="attr_8" value="France"></attvalue>
</attvalues>
</node>
<node id="authorswithaffiliations2_e254346d040776d7f8cdf30600c2b123" label="stuttgart, germany, max planck inst. solid state res.">
<attvalues>
<attvalue for="attr_type" value="Authors with affiliations 2"></attvalue>
<attvalue for="global_occurrences" value="2"></attvalue>
<attvalue for="attr_3" value="Max Planck Inst. Solid State Res."></attvalue>
<attvalue for="attr_4" value="Stuttgart, Germany"></attvalue>
<attvalue for="attr_6" value="9.1829049"></attvalue>
<attvalue for="attr_7" value="48.7763511"></attvalue>
<attvalue for="attr_8" value="Germany"></attvalue>
</attvalues>
</node>
<node id="authorswithaffiliations2_6f35c1ca84dab938e888095c95c4bc5a" label="sucre, bolivia, santa bárbara hospital sucre">
<attvalues>
<attvalue for="attr_type" value="Authors with affiliations 2"></attvalue>
<attvalue for="global_occurrences" value="5"></attvalue>
<attvalue for="attr_3" value="Santa Bárbara Hospital Sucre"></attvalue>
<attvalue for="attr_4" value="Sucre, Bolivia"></attvalue>
<attvalue for="attr_6" value="-65.2596023"></attvalue>
<attvalue for="attr_7" value="-19.047862"></attvalue>
<attvalue for="attr_8" value="Bolivia"></attvalue>
</attvalues>
</node>
<node id="authorswithaffiliations2_79ca55608d1d0867b39fa84456a3eac4" label="swansea, united kingdom, university of wales swansea">
<attvalues>
<attvalue for="attr_type" value="Authors with affiliations 2"></attvalue>
<attvalue for="global_occurrences" value="4"></attvalue>
<attvalue for="attr_3" value="University of Wales Swansea"></attvalue>
<attvalue for="attr_4" value="Swansea, United Kingdom"></attvalue>
<attvalue for="attr_6" value="-4.00272971491907"></attvalue>
<attvalue for="attr_7" value="51.6546228"></attvalue>
<attvalue for="attr_8" value="United Kingdom"></attvalue>
</attvalues>
</node>
<node id="authorswithaffiliations2_54dafcbe1c00e89655e0cf78cc703efb" label="são paulo, brazil, federal university of são paulo">
<attvalues>
<attvalue for="attr_type" value="Authors with affiliations 2"></attvalue>
<attvalue for="global_occurrences" value="19"></attvalue>
<attvalue for="attr_3" value="Federal University of São Paulo"></attvalue>
<attvalue for="attr_4" value="São Paulo, Brazil"></attvalue>
<attvalue for="attr_6" value="-49.0232348"></attvalue>
<attvalue for="attr_7" value="-21.9549806"></attvalue>
<attvalue for="attr_8" value="Brazil"></attvalue>
</attvalues>
</node>
<node id="authorswithaffiliations2_f0ff992011e3373de98d56b7519d1e24" label="são paulo, brazil, instituto adolfo lutz">
<attvalues>
<attvalue for="attr_type" value="Authors with affiliations 2"></attvalue>
<attvalue for="global_occurrences" value="2"></attvalue>
<attvalue for="attr_3" value="Instituto Adolfo Lutz"></attvalue>
<attvalue for="attr_4" value="São Paulo, Brazil"></attvalue>
<attvalue for="attr_6" value="-49.0232348"></attvalue>
<attvalue for="attr_7" value="-21.9549806"></attvalue>
<attvalue for="attr_8" value="Brazil"></attvalue>
</attvalues>
</node>
<node id="authorswithaffiliations2_c6be8edb3299f75a33b3fe8826fd8021" label="taufkirchen (vils), germany, kbo-isar-amper-klinikum">
<attvalues>
<attvalue for="attr_type" value="Authors with affiliations 2"></attvalue>
<attvalue for="global_occurrences" value="1"></attvalue>
<attvalue for="attr_3" value="Kbo-Isar-Amper-Klinikum"></attvalue>
<attvalue for="attr_4" value="Taufkirchen (Vils), Germany"></attvalue>
<attvalue for="attr_6" value="12.1311312"></attvalue>
<attvalue for="attr_7" value="48.3441996"></attvalue>
<attvalue for="attr_8" value="Germany"></attvalue>
</attvalues>
</node>
<node id="authorswithaffiliations2_e2bc6cd1fa025a29e3b00c8c584fe06d" label="tokyo, japan, national institute of infectious diseases">
<attvalues>
<attvalue for="attr_type" value="Authors with affiliations 2"></attvalue>
<attvalue for="global_occurrences" value="1"></attvalue>
<attvalue for="attr_3" value="National Institute of Infectious Diseases"></attvalue>
<attvalue for="attr_4" value="Tokyo, Japan"></attvalue>
<attvalue for="attr_6" value="139.7530053"></attvalue>
<attvalue for="attr_7" value="35.6823815"></attvalue>
<attvalue for="attr_8" value="Japan"></attvalue>
</attvalues>
</node>
<node id="authorswithaffiliations2_f630406d421eae75aa91bc7c331fe548" label="toronto, canada, university of toronto">
<attvalues>
<attvalue for="attr_type" value="Authors with affiliations 2"></attvalue>
<attvalue for="global_occurrences" value="1"></attvalue>
<attvalue for="attr_3" value="University of Toronto"></attvalue>
<attvalue for="attr_4" value="Toronto, Canada"></attvalue>
<attvalue for="attr_6" value="-79.3849008"></attvalue>
<attvalue for="attr_7" value="43.6529206"></attvalue>
<attvalue for="attr_8" value="Canada"></attvalue>
</attvalues>
</node>
<node id="authorswithaffiliations2_57af7a267d8fd863071623f63d43aaa7" label="tuebingen, germany, eberhard karls university of tuebingen">
<attvalues>
<attvalue for="attr_type" value="Authors with affiliations 2"></attvalue>
<attvalue for="global_occurrences" value="5"></attvalue>
<attvalue for="attr_3" value="Eberhard Karls University of Tuebingen"></attvalue>
<attvalue for="attr_4" value="Tuebingen, Germany"></attvalue>
<attvalue for="attr_6" value="9.0535531"></attvalue>
<attvalue for="attr_7" value="48.5236164"></attvalue>
<attvalue for="attr_8" value="Germany"></attvalue>
</attvalues>
</node>
<node id="authorswithaffiliations2_54294e2b95318b1a7791125b0d56fb64" label="tönisvorst, germany, st. töniser str. 21">
<attvalues>
<attvalue for="attr_type" value="Authors with affiliations 2"></attvalue>
<attvalue for="global_occurrences" value="1"></attvalue>
<attvalue for="attr_3" value="St. Töniser Str. 21"></attvalue>
<attvalue for="attr_4" value="Tönisvorst, Germany"></attvalue>
<attvalue for="attr_6" value="6.45"></attvalue>
<attvalue for="attr_7" value="51.3167"></attvalue>
<attvalue for="attr_8" value="Germany"></attvalue>
</attvalues>
</node>
<node id="authorswithaffiliations2_a86b59874be9410b8f2a0c9827bf14da" label="uberlândia, brazil, universidade federal de uberlândia">
<attvalues>
<attvalue for="attr_type" value="Authors with affiliations 2"></attvalue>
<attvalue for="global_occurrences" value="5"></attvalue>
<attvalue for="attr_3" value="Universidade Federal de Uberlândia"></attvalue>
<attvalue for="attr_4" value="Uberlândia,  Brazil"></attvalue>
<attvalue for="attr_6" value="-48.276945"></attvalue>
<attvalue for="attr_7" value="-18.9188889"></attvalue>
<attvalue for="attr_8" value="Brazil"></attvalue>
</attvalues>
</node>
<node id="authorswithaffiliations2_1df8360058c76cbe632b36dfabb8d1f5" label="ulm, germany, university of ulm">
<attvalues>
<attvalue for="attr_type" value="Authors with affiliations 2"></attvalue>
<attvalue for="global_occurrences" value="3"></attvalue>
<attvalue for="attr_3" value="University of Ulm"></attvalue>
<attvalue for="attr_4" value="Ulm, Germany"></attvalue>
<attvalue for="attr_6" value="9.9910464"></attvalue>
<attvalue for="attr_7" value="48.398312"></attvalue>
<attvalue for="attr_8" value="Germany"></attvalue>
</attvalues>
</node>
<node id="authorswithaffiliations2_a0ff439cafdbb263b415f78abeb53ae3" label="valhalla, united states, new york medical college">
<attvalues>
<attvalue for="attr_type" value="Authors with affiliations 2"></attvalue>
<attvalue for="global_occurrences" value="3"></attvalue>
<attvalue for="attr_3" value="New York Medical College"></attvalue>
<attvalue for="attr_4" value="Valhalla, United States"></attvalue>
<attvalue for="attr_6" value="-73.7751326"></attvalue>
<attvalue for="attr_7" value="41.0748189"></attvalue>
<attvalue for="attr_8" value="United States"></attvalue>
</attvalues>
</node>
<node id="authorswithaffiliations2_f2b133085137870cb16ca14120b6c97d" label="victoria, canada, istm/geosentinel statistician consultant">
<attvalues>
<attvalue for="attr_type" value="Authors with affiliations 2"></attvalue>
<attvalue for="global_occurrences" value="2"></attvalue>
<attvalue for="attr_3" value="ISTM/Geosentinel Statistician Consultant"></attvalue>
<attvalue for="attr_4" value="Victoria, Canada"></attvalue>
<attvalue for="attr_6" value="-123.3649269"></attvalue>
<attvalue for="attr_7" value="48.4283327"></attvalue>
<attvalue for="attr_8" value="Canada"></attvalue>
</attvalues>
</node>
<node id="authorswithaffiliations2_4681de41f850c963a318caa3b01d4f87" label="wageningen, netherlands, wageningen university">
<attvalues>
<attvalue for="attr_type" value="Authors with affiliations 2"></attvalue>
<attvalue for="global_occurrences" value="4"></attvalue>
<attvalue for="attr_3" value="Wageningen University"></attvalue>
<attvalue for="attr_4" value="Wageningen, Netherlands"></attvalue>
<attvalue for="attr_6" value="5.6634279"></attvalue>
<attvalue for="attr_7" value="51.9750824"></attvalue>
<attvalue for="attr_8" value="Netherlands"></attvalue>
</attvalues>
</node>
<node id="authorswithaffiliations2_d977fbcee842fde7a346d3e98aba5ede" label="west lafayette, united states, purdue university">
<attvalues>
<attvalue for="attr_type" value="Authors with affiliations 2"></attvalue>
<attvalue for="global_occurrences" value="1"></attvalue>
<attvalue for="attr_3" value="Purdue University"></attvalue>
<attvalue for="attr_4" value="West Lafayette, United States"></attvalue>
<attvalue for="attr_6" value="-86.9080655"></attvalue>
<attvalue for="attr_7" value="40.4258686"></attvalue>
<attvalue for="attr_8" value="United States"></attvalue>
</attvalues>
</node>
<node id="authorswithaffiliations2_2784ae4bc0da9e086e134ba2fa180982" label="wiesbaden, germany, abbott gmbh and co. kg">
<attvalues>
<attvalue for="attr_type" value="Authors with affiliations 2"></attvalue>
<attvalue for="global_occurrences" value="5"></attvalue>
<attvalue for="attr_3" value="Abbott GmbH and Co. KG"></attvalue>
<attvalue for="attr_4" value="Wiesbaden, Germany"></attvalue>
<attvalue for="attr_6" value="8.25"></attvalue>
<attvalue for="attr_7" value="50.0833"></attvalue>
<attvalue for="attr_8" value="Germany"></attvalue>
</attvalues>
</node>
<node id="authorswithaffiliations2_f413085ba5c431c96d5cdc6937201aea" label="wuerzburg, germany, julius maximilians university of wuerzburg">
<attvalues>
<attvalue for="attr_type" value="Authors with affiliations 2"></attvalue>
<attvalue for="global_occurrences" value="48"></attvalue>
<attvalue for="attr_3" value="Julius Maximilians University of Wuerzburg"></attvalue>
<attvalue for="attr_4" value="Wuerzburg, Germany"></attvalue>
<attvalue for="attr_6" value="9.94346111761006"></attvalue>
<attvalue for="attr_7" value="49.778073"></attvalue>
<attvalue for="attr_8" value="Germany"></attvalue>
</attvalues>
</node>
<node id="authorswithaffiliations2_ec0a6d6bad434bc0fb8efb82c0262594" label="wuerzburg, germany, medical mission clinic wuerzburg">
<attvalues>
<attvalue for="attr_type" value="Authors with affiliations 2"></attvalue>
<attvalue for="global_occurrences" value="2"></attvalue>
<attvalue for="attr_3" value="Medical Mission Clinic Wuerzburg"></attvalue>
<attvalue for="attr_4" value="Wuerzburg, Germany"></attvalue>
<attvalue for="attr_6" value="9.94346111761006"></attvalue>
<attvalue for="attr_7" value="49.778073"></attvalue>
<attvalue for="attr_8" value="Germany"></attvalue>
</attvalues>
</node>
<node id="authorswithaffiliations2_144e5e1dfec4eaa88baf3d94b7f5cfe9" label="wuppertal, germany, bayer healthcare ag">
<attvalues>
<attvalue for="attr_type" value="Authors with affiliations 2"></attvalue>
<attvalue for="global_occurrences" value="1"></attvalue>
<attvalue for="attr_3" value="Bayer HealthCare AG"></attvalue>
<attvalue for="attr_4" value="Wuppertal, Germany"></attvalue>
<attvalue for="attr_6" value="7.1780374"></attvalue>
<attvalue for="attr_7" value="51.264018"></attvalue>
<attvalue for="attr_8" value="Germany"></attvalue>
</attvalues>
</node>
<node id="authorswithaffiliations2_c71f52754e410881dbcd235f85b0e51b" label="zurich, switzerland, university of zurich">
<attvalues>
<attvalue for="attr_type" value="Authors with affiliations 2"></attvalue>
<attvalue for="global_occurrences" value="11"></attvalue>
<attvalue for="attr_3" value="University of Zurich"></attvalue>
<attvalue for="attr_4" value="Zurich, Switzerland"></attvalue>
<attvalue for="attr_6" value="8.5404434"></attvalue>
<attvalue for="attr_7" value="47.3685586"></attvalue>
<attvalue for="attr_8" value="Switzerland"></attvalue>
</attvalues>
</node>
</nodes>
<edges>
<edge source="authorswithaffiliations2_d0aa686c028ce90d87c466f0bd360a0f" target="authorswithaffiliations2_924c3f2b524cd810efe4a0d1f70ca6a3" weight="1">
<attvalues>
<attvalue for="matchings_count" value="1"></attvalue>
<attvalue for="attr_type" value="Title"></attvalue>
<attvalue for="attr_11" value="2011"></attvalue>
<attvalue for="attr_12" value="Frontiers in Psychology"></attvalue>
</attvalues>
</edge>
<edge source="authorswithaffiliations2_d0aa686c028ce90d87c466f0bd360a0f" target="authorswithaffiliations2_60b8119e1faa7f59b5ef0ad996cb256f" weight="1">
<attvalues>
<attvalue for="matchings_count" value="1"></attvalue>
<attvalue for="attr_type" value="Title"></attvalue>
<attvalue for="attr_11" value="2011"></attvalue>
<attvalue for="attr_12" value="Frontiers in Psychology"></attvalue>
</attvalues>
</edge>
<edge source="authorswithaffiliations2_757282a76810ca8ed8e8bd06869e0f02" target="authorswithaffiliations2_c7935d06a9e52c36c6dee5c4d5a65c5f" weight="3">
<attvalues>
<attvalue for="matchings_count" value="3"></attvalue>
<attvalue for="attr_type" value="Title"></attvalue>
<attvalue for="attr_11" value="2009 | 2010"></attvalue>
<attvalue for="attr_12" value="International Journal for Parasitology | PLoS Neglected Tropical Diseases"></attvalue>
</attvalues>
</edge>
<edge source="authorswithaffiliations2_757282a76810ca8ed8e8bd06869e0f02" target="authorswithaffiliations2_ab2216f69ad452e5099bf72fc37f5791" weight="1">
<attvalues>
<attvalue for="matchings_count" value="1"></attvalue>
<attvalue for="attr_type" value="Title"></attvalue>
<attvalue for="attr_11" value="2009"></attvalue>
<attvalue for="attr_12" value="PLoS Neglected Tropical Diseases"></attvalue>
</attvalues>
</edge>
<edge source="authorswithaffiliations2_757282a76810ca8ed8e8bd06869e0f02" target="authorswithaffiliations2_f42fd96344c8ed48aa49bf9b50dd3dc4" weight="3">
<attvalues>
<attvalue for="matchings_count" value="3"></attvalue>
<attvalue for="attr_type" value="Title"></attvalue>
<attvalue for="attr_11" value="2009 | 2010"></attvalue>
<attvalue for="attr_12" value="International Journal for Parasitology | PLoS Neglected Tropical Diseases"></attvalue>
</attvalues>
</edge>
<edge source="authorswithaffiliations2_757282a76810ca8ed8e8bd06869e0f02" target="authorswithaffiliations2_2cadfab14982846995a4e99eab1b0eea" weight="2">
<attvalues>
<attvalue for="matchings_count" value="2"></attvalue>
<attvalue for="attr_type" value="Title"></attvalue>
<attvalue for="attr_11" value="2009"></attvalue>
<attvalue for="attr_12" value="International Journal for Parasitology | PLoS Neglected Tropical Diseases"></attvalue>
</attvalues>
</edge>
<edge source="authorswithaffiliations2_757282a76810ca8ed8e8bd06869e0f02" target="authorswithaffiliations2_226931cf9a09d8d510e5bc777ca90d32" weight="1">
<attvalues>
<attvalue for="matchings_count" value="1"></attvalue>
<attvalue for="attr_type" value="Title"></attvalue>
<attvalue for="attr_11" value="2009"></attvalue>
<attvalue for="attr_12" value="International Journal for Parasitology"></attvalue>
</attvalues>
</edge>
<edge source="authorswithaffiliations2_1d02baa3bef5520a5c4f998f8dbd3a93" target="authorswithaffiliations2_9094bb603dab1ea6648ee20cfe683ff3" weight="1">
<attvalues>
<attvalue for="matchings_count" value="1"></attvalue>
<attvalue for="attr_type" value="Title"></attvalue>
<attvalue for="attr_11" value="2008"></attvalue>
<attvalue for="attr_12" value="Chungara"></attvalue>
</attvalues>
</edge>
<edge source="authorswithaffiliations2_1d02baa3bef5520a5c4f998f8dbd3a93" target="authorswithaffiliations2_b7ff86a89a9ba0684f6af7f0c8044cd2" weight="1">
<attvalues>
<attvalue for="matchings_count" value="1"></attvalue>
<attvalue for="attr_type" value="Title"></attvalue>
<attvalue for="attr_11" value="2008"></attvalue>
<attvalue for="attr_12" value="Chungara"></attvalue>
</attvalues>
</edge>
<edge source="authorswithaffiliations2_1d02baa3bef5520a5c4f998f8dbd3a93" target="authorswithaffiliations2_a290a9297da8b9f131eeed49ea4ede0d" weight="1">
<attvalues>
<attvalue for="matchings_count" value="1"></attvalue>
<attvalue for="attr_type" value="Title"></attvalue>
<attvalue for="attr_11" value="2008"></attvalue>
<attvalue for="attr_12" value="Chungara"></attvalue>
</attvalues>
</edge>
<edge source="authorswithaffiliations2_1d02baa3bef5520a5c4f998f8dbd3a93" target="authorswithaffiliations2_de95121b9f4454229566fd7ce32ad8db" weight="1">
<attvalues>
<attvalue for="matchings_count" value="1"></attvalue>
<attvalue for="attr_type" value="Title"></attvalue>
<attvalue for="attr_11" value="2008"></attvalue>
<attvalue for="attr_12" value="Chungara"></attvalue>
</attvalues>
</edge>
<edge source="authorswithaffiliations2_bb78646bfd13ecf8a52f49e88bc7a5e4" target="authorswithaffiliations2_2c57a5644194184c06e9c15132e2ee7d" weight="2">
<attvalues>
<attvalue for="matchings_count" value="2"></attvalue>
<attvalue for="attr_type" value="Title"></attvalue>
<attvalue for="attr_11" value="2010 | 2012"></attvalue>
<attvalue for="attr_12" value="BMC Infectious Diseases | Eurosurveillance"></attvalue>
</attvalues>
</edge>
<edge source="authorswithaffiliations2_bb78646bfd13ecf8a52f49e88bc7a5e4" target="authorswithaffiliations2_7f5e49b7d67078fd439dfd4240e130de" weight="2">
<attvalues>
<attvalue for="matchings_count" value="2"></attvalue>
<attvalue for="attr_type" value="Title"></attvalue>
<attvalue for="attr_11" value="2010 | 2012"></attvalue>
<attvalue for="attr_12" value="BMC Infectious Diseases | Eurosurveillance"></attvalue>
</attvalues>
</edge>
<edge source="authorswithaffiliations2_bb78646bfd13ecf8a52f49e88bc7a5e4" target="authorswithaffiliations2_62e7c7785a18f4242ed0f73ba196de13" weight="2">
<attvalues>
<attvalue for="matchings_count" value="2"></attvalue>
<attvalue for="attr_type" value="Title"></attvalue>
<attvalue for="attr_11" value="2010 | 2012"></attvalue>
<attvalue for="attr_12" value="BMC Infectious Diseases | Eurosurveillance"></attvalue>
</attvalues>
</edge>
<edge source="authorswithaffiliations2_bb78646bfd13ecf8a52f49e88bc7a5e4" target="authorswithaffiliations2_7f5d504776624ef9bb63e8837f77a934" weight="2">
<attvalues>
<attvalue for="matchings_count" value="2"></attvalue>
<attvalue for="attr_type" value="Title"></attvalue>
<attvalue for="attr_11" value="2010 | 2012"></attvalue>
<attvalue for="attr_12" value="BMC Infectious Diseases | Eurosurveillance"></attvalue>
</attvalues>
</edge>
<edge source="authorswithaffiliations2_bb78646bfd13ecf8a52f49e88bc7a5e4" target="authorswithaffiliations2_b32c8e2aaa3636d376a6b49d8e21a5e2" weight="1">
<attvalues>
<attvalue for="matchings_count" value="1"></attvalue>
<attvalue for="attr_type" value="Title"></attvalue>
<attvalue for="attr_11" value="2012"></attvalue>
<attvalue for="attr_12" value="Eurosurveillance"></attvalue>
</attvalues>
</edge>
<edge source="authorswithaffiliations2_bb78646bfd13ecf8a52f49e88bc7a5e4" target="authorswithaffiliations2_d837b13329a08deee9eccf2ee89b59c7" weight="2">
<attvalues>
<attvalue for="matchings_count" value="2"></attvalue>
<attvalue for="attr_type" value="Title"></attvalue>
<attvalue for="attr_11" value="2010 | 2012"></attvalue>
<attvalue for="attr_12" value="BMC Infectious Diseases | Eurosurveillance"></attvalue>
</attvalues>
</edge>
<edge source="authorswithaffiliations2_bb78646bfd13ecf8a52f49e88bc7a5e4" target="authorswithaffiliations2_ef65d591162f4b3aac1845a9a3fff7f3" weight="2">
<attvalues>
<attvalue for="matchings_count" value="2"></attvalue>
<attvalue for="attr_type" value="Title"></attvalue>
<attvalue for="attr_11" value="2010 | 2012"></attvalue>
<attvalue for="attr_12" value="BMC Infectious Diseases | Eurosurveillance"></attvalue>
</attvalues>
</edge>
<edge source="authorswithaffiliations2_bb78646bfd13ecf8a52f49e88bc7a5e4" target="authorswithaffiliations2_02bb197cebaa2933197b6e5db90ec2bf" weight="1">
<attvalues>
<attvalue for="matchings_count" value="1"></attvalue>
<attvalue for="attr_type" value="Title"></attvalue>
<attvalue for="attr_11" value="2010"></attvalue>
<attvalue for="attr_12" value="BMC Infectious Diseases"></attvalue>
</attvalues>
</edge>
<edge source="authorswithaffiliations2_bb78646bfd13ecf8a52f49e88bc7a5e4" target="authorswithaffiliations2_e4823d3f68a9e42e9b1c7ce3d80d1578" weight="1">
<attvalues>
<attvalue for="matchings_count" value="1"></attvalue>
<attvalue for="attr_type" value="Title"></attvalue>
<attvalue for="attr_11" value="2012"></attvalue>
<attvalue for="attr_12" value="Eurosurveillance"></attvalue>
</attvalues>
</edge>
<edge source="authorswithaffiliations2_bb78646bfd13ecf8a52f49e88bc7a5e4" target="authorswithaffiliations2_734c7685f6b875c57aef73e35f0f3bd7" weight="2">
<attvalues>
<attvalue for="matchings_count" value="2"></attvalue>
<attvalue for="attr_type" value="Title"></attvalue>
<attvalue for="attr_11" value="2010 | 2012"></attvalue>
<attvalue for="attr_12" value="BMC Infectious Diseases | Eurosurveillance"></attvalue>
</attvalues>
</edge>
<edge source="authorswithaffiliations2_bb78646bfd13ecf8a52f49e88bc7a5e4" target="authorswithaffiliations2_2514ca5ef53d4f69d6e2d0e3d4b64eb8" weight="2">
<attvalues>
<attvalue for="matchings_count" value="2"></attvalue>
<attvalue for="attr_type" value="Title"></attvalue>
<attvalue for="attr_11" value="2010 | 2012"></attvalue>
<attvalue for="attr_12" value="BMC Infectious Diseases | Eurosurveillance"></attvalue>
</attvalues>
</edge>
<edge source="authorswithaffiliations2_bb78646bfd13ecf8a52f49e88bc7a5e4" target="authorswithaffiliations2_5bf92fae951cca6a4ed27322b49c77b8" weight="2">
<attvalues>
<attvalue for="matchings_count" value="2"></attvalue>
<attvalue for="attr_type" value="Title"></attvalue>
<attvalue for="attr_11" value="2010 | 2012"></attvalue>
<attvalue for="attr_12" value="BMC Infectious Diseases | Eurosurveillance"></attvalue>
</attvalues>
</edge>
<edge source="authorswithaffiliations2_bb78646bfd13ecf8a52f49e88bc7a5e4" target="authorswithaffiliations2_99d8791d18b7295ec386f2fb43b2c529" weight="1">
<attvalues>
<attvalue for="matchings_count" value="1"></attvalue>
<attvalue for="attr_type" value="Title"></attvalue>
<attvalue for="attr_11" value="2012"></attvalue>
<attvalue for="attr_12" value="Eurosurveillance"></attvalue>
</attvalues>
</edge>
<edge source="authorswithaffiliations2_bb78646bfd13ecf8a52f49e88bc7a5e4" target="authorswithaffiliations2_ec81d67c151bfd38d5c6fbf40bd7c119" weight="1">
<attvalues>
<attvalue for="matchings_count" value="1"></attvalue>
<attvalue for="attr_type" value="Title"></attvalue>
<attvalue for="attr_11" value="2012"></attvalue>
<attvalue for="attr_12" value="Eurosurveillance"></attvalue>
</attvalues>
</edge>
<edge source="authorswithaffiliations2_bb78646bfd13ecf8a52f49e88bc7a5e4" target="authorswithaffiliations2_600720a4f9e638977bd2843a3b9d6a54" weight="1">
<attvalues>
<attvalue for="matchings_count" value="1"></attvalue>
<attvalue for="attr_type" value="Title"></attvalue>
<attvalue for="attr_11" value="2012"></attvalue>
<attvalue for="attr_12" value="Eurosurveillance"></attvalue>
</attvalues>
</edge>
<edge source="authorswithaffiliations2_bb78646bfd13ecf8a52f49e88bc7a5e4" target="authorswithaffiliations2_4561598a1efa5ac4ae8622fa67adfc0e" weight="1">
<attvalues>
<attvalue for="matchings_count" value="1"></attvalue>
<attvalue for="attr_type" value="Title"></attvalue>
<attvalue for="attr_11" value="2012"></attvalue>
<attvalue for="attr_12" value="Eurosurveillance"></attvalue>
</attvalues>
</edge>
<edge source="authorswithaffiliations2_bb78646bfd13ecf8a52f49e88bc7a5e4" target="authorswithaffiliations2_f2b133085137870cb16ca14120b6c97d" weight="2">
<attvalues>
<attvalue for="matchings_count" value="2"></attvalue>
<attvalue for="attr_type" value="Title"></attvalue>
<attvalue for="attr_11" value="2010 | 2012"></attvalue>
<attvalue for="attr_12" value="BMC Infectious Diseases | Eurosurveillance"></attvalue>
</attvalues>
</edge>
<edge source="authorswithaffiliations2_bb78646bfd13ecf8a52f49e88bc7a5e4" target="authorswithaffiliations2_c71f52754e410881dbcd235f85b0e51b" weight="2">
<attvalues>
<attvalue for="matchings_count" value="2"></attvalue>
<attvalue for="attr_type" value="Title"></attvalue>
<attvalue for="attr_11" value="2010 | 2012"></attvalue>
<attvalue for="attr_12" value="BMC Infectious Diseases | Eurosurveillance"></attvalue>
</attvalues>
</edge>
<edge source="authorswithaffiliations2_943ed5cb7b179a503e7daea178c378f1" target="authorswithaffiliations2_607bb4dbfd06a20ed4cbd43b31b6a867" weight="1">
<attvalues>
<attvalue for="matchings_count" value="1"></attvalue>
<attvalue for="attr_type" value="Title"></attvalue>
<attvalue for="attr_11" value="2006"></attvalue>
<attvalue for="attr_12" value="Antimicrobial Agents and Chemotherapy"></attvalue>
</attvalues>
</edge>
<edge source="authorswithaffiliations2_943ed5cb7b179a503e7daea178c378f1" target="authorswithaffiliations2_93cf43e899fcbc8a39731600a0f4a30b" weight="1">
<attvalues>
<attvalue for="matchings_count" value="1"></attvalue>
<attvalue for="attr_type" value="Title"></attvalue>
<attvalue for="attr_11" value="2006"></attvalue>
<attvalue for="attr_12" value="Antimicrobial Agents and Chemotherapy"></attvalue>
</attvalues>
</edge>
<edge source="authorswithaffiliations2_943ed5cb7b179a503e7daea178c378f1" target="authorswithaffiliations2_17c28e679548c942d69a8f12156d1f0d" weight="1">
<attvalues>
<attvalue for="matchings_count" value="1"></attvalue>
<attvalue for="attr_type" value="Title"></attvalue>
<attvalue for="attr_11" value="2006"></attvalue>
<attvalue for="attr_12" value="Antimicrobial Agents and Chemotherapy"></attvalue>
</attvalues>
</edge>
<edge source="authorswithaffiliations2_943ed5cb7b179a503e7daea178c378f1" target="authorswithaffiliations2_c71f52754e410881dbcd235f85b0e51b" weight="1">
<attvalues>
<attvalue for="matchings_count" value="1"></attvalue>
<attvalue for="attr_type" value="Title"></attvalue>
<attvalue for="attr_11" value="2006"></attvalue>
<attvalue for="attr_12" value="Antimicrobial Agents and Chemotherapy"></attvalue>
</attvalues>
</edge>
<edge source="authorswithaffiliations2_7609aa141e88d3d2c930e7996a78b692" target="authorswithaffiliations2_3ca57ff3f20e7f32a68ac6bf7638a161" weight="1">
<attvalues>
<attvalue for="matchings_count" value="1"></attvalue>
<attvalue for="attr_type" value="Title"></attvalue>
<attvalue for="attr_11" value="2007"></attvalue>
<attvalue for="attr_12" value="Clinical and Vaccine Immunology"></attvalue>
</attvalues>
</edge>
<edge source="authorswithaffiliations2_7609aa141e88d3d2c930e7996a78b692" target="authorswithaffiliations2_02f525bd6c7934114fea4201c0c6453d" weight="1">
<attvalues>
<attvalue for="matchings_count" value="1"></attvalue>
<attvalue for="attr_type" value="Title"></attvalue>
<attvalue for="attr_11" value="2007"></attvalue>
<attvalue for="attr_12" value="Clinical and Vaccine Immunology"></attvalue>
</attvalues>
</edge>
<edge source="authorswithaffiliations2_7609aa141e88d3d2c930e7996a78b692" target="authorswithaffiliations2_20f25370a38b02ce036f102e5ed6588d" weight="1">
<attvalues>
<attvalue for="matchings_count" value="1"></attvalue>
<attvalue for="attr_type" value="Title"></attvalue>
<attvalue for="attr_11" value="2012"></attvalue>
<attvalue for="attr_12" value="Veterinary Clinical Pathology"></attvalue>
</attvalues>
</edge>
<edge source="authorswithaffiliations2_7609aa141e88d3d2c930e7996a78b692" target="authorswithaffiliations2_32d485354ab12faa3ba7a805a8c12f20" weight="1">
<attvalues>
<attvalue for="matchings_count" value="1"></attvalue>
<attvalue for="attr_type" value="Title"></attvalue>
<attvalue for="attr_11" value="2007"></attvalue>
<attvalue for="attr_12" value="Clinical and Vaccine Immunology"></attvalue>
</attvalues>
</edge>
<edge source="authorswithaffiliations2_7609aa141e88d3d2c930e7996a78b692" target="authorswithaffiliations2_3943fedd05e483e6e6267d49f14ec607" weight="1">
<attvalues>
<attvalue for="matchings_count" value="1"></attvalue>
<attvalue for="attr_type" value="Title"></attvalue>
<attvalue for="attr_11" value="2007"></attvalue>
<attvalue for="attr_12" value="Clinical and Vaccine Immunology"></attvalue>
</attvalues>
</edge>
<edge source="authorswithaffiliations2_7609aa141e88d3d2c930e7996a78b692" target="authorswithaffiliations2_cb62b4ffb8f9e0c0e34e472a027d532f" weight="1">
<attvalues>
<attvalue for="matchings_count" value="1"></attvalue>
<attvalue for="attr_type" value="Title"></attvalue>
<attvalue for="attr_11" value="2007"></attvalue>
<attvalue for="attr_12" value="Clinical and Vaccine Immunology"></attvalue>
</attvalues>
</edge>
<edge source="authorswithaffiliations2_7609aa141e88d3d2c930e7996a78b692" target="authorswithaffiliations2_a0bd3ceeb95d485d78516f697ca94550" weight="1">
<attvalues>
<attvalue for="matchings_count" value="1"></attvalue>
<attvalue for="attr_type" value="Title"></attvalue>
<attvalue for="attr_11" value="2012"></attvalue>
<attvalue for="attr_12" value="Veterinary Clinical Pathology"></attvalue>
</attvalues>
</edge>
<edge source="authorswithaffiliations2_9094bb603dab1ea6648ee20cfe683ff3" target="authorswithaffiliations2_b7ff86a89a9ba0684f6af7f0c8044cd2" weight="1">
<attvalues>
<attvalue for="matchings_count" value="1"></attvalue>
<attvalue for="attr_type" value="Title"></attvalue>
<attvalue for="attr_11" value="2008"></attvalue>
<attvalue for="attr_12" value="Chungara"></attvalue>
</attvalues>
</edge>
<edge source="authorswithaffiliations2_9094bb603dab1ea6648ee20cfe683ff3" target="authorswithaffiliations2_a290a9297da8b9f131eeed49ea4ede0d" weight="1">
<attvalues>
<attvalue for="matchings_count" value="1"></attvalue>
<attvalue for="attr_type" value="Title"></attvalue>
<attvalue for="attr_11" value="2008"></attvalue>
<attvalue for="attr_12" value="Chungara"></attvalue>
</attvalues>
</edge>
<edge source="authorswithaffiliations2_9094bb603dab1ea6648ee20cfe683ff3" target="authorswithaffiliations2_de95121b9f4454229566fd7ce32ad8db" weight="1">
<attvalues>
<attvalue for="matchings_count" value="1"></attvalue>
<attvalue for="attr_type" value="Title"></attvalue>
<attvalue for="attr_11" value="2008"></attvalue>
<attvalue for="attr_12" value="Chungara"></attvalue>
</attvalues>
</edge>
<edge source="authorswithaffiliations2_246c876bf34dfa34fa486bdebc6b71b6" target="authorswithaffiliations2_348e328cfad78db71671ab1ae555d70c" weight="1">
<attvalues>
<attvalue for="matchings_count" value="1"></attvalue>
<attvalue for="attr_type" value="Title"></attvalue>
<attvalue for="attr_11" value="2011"></attvalue>
<attvalue for="attr_12" value="Clinical Infectious Diseases"></attvalue>
</attvalues>
</edge>
<edge source="authorswithaffiliations2_246c876bf34dfa34fa486bdebc6b71b6" target="authorswithaffiliations2_33d17c9e7150e86a2febbfb513bf21c9" weight="1">
<attvalues>
<attvalue for="matchings_count" value="1"></attvalue>
<attvalue for="attr_type" value="Title"></attvalue>
<attvalue for="attr_11" value="2011"></attvalue>
<attvalue for="attr_12" value="Clinical Infectious Diseases"></attvalue>
</attvalues>
</edge>
<edge source="authorswithaffiliations2_246c876bf34dfa34fa486bdebc6b71b6" target="authorswithaffiliations2_89104dd89ff895f02f7a3727363f4872" weight="1">
<attvalues>
<attvalue for="matchings_count" value="1"></attvalue>
<attvalue for="attr_type" value="Title"></attvalue>
<attvalue for="attr_11" value="2011"></attvalue>
<attvalue for="attr_12" value="Clinical Infectious Diseases"></attvalue>
</attvalues>
</edge>
<edge source="authorswithaffiliations2_246c876bf34dfa34fa486bdebc6b71b6" target="authorswithaffiliations2_3cb8e8bb1660593f30493dc26958e3b3" weight="1">
<attvalues>
<attvalue for="matchings_count" value="1"></attvalue>
<attvalue for="attr_type" value="Title"></attvalue>
<attvalue for="attr_11" value="2011"></attvalue>
<attvalue for="attr_12" value="Clinical Infectious Diseases"></attvalue>
</attvalues>
</edge>
<edge source="authorswithaffiliations2_246c876bf34dfa34fa486bdebc6b71b6" target="authorswithaffiliations2_fd33ba50568b014f534059496e5627e6" weight="1">
<attvalues>
<attvalue for="matchings_count" value="1"></attvalue>
<attvalue for="attr_type" value="Title"></attvalue>
<attvalue for="attr_11" value="2011"></attvalue>
<attvalue for="attr_12" value="Clinical Infectious Diseases"></attvalue>
</attvalues>
</edge>
<edge source="authorswithaffiliations2_246c876bf34dfa34fa486bdebc6b71b6" target="authorswithaffiliations2_734c7685f6b875c57aef73e35f0f3bd7" weight="1">
<attvalues>
<attvalue for="matchings_count" value="1"></attvalue>
<attvalue for="attr_type" value="Title"></attvalue>
<attvalue for="attr_11" value="2011"></attvalue>
<attvalue for="attr_12" value="Clinical Infectious Diseases"></attvalue>
</attvalues>
</edge>
<edge source="authorswithaffiliations2_246c876bf34dfa34fa486bdebc6b71b6" target="authorswithaffiliations2_ed601ca839061e1602a741c3f104a992" weight="1">
<attvalues>
<attvalue for="matchings_count" value="1"></attvalue>
<attvalue for="attr_type" value="Title"></attvalue>
<attvalue for="attr_11" value="2011"></attvalue>
<attvalue for="attr_12" value="Clinical Infectious Diseases"></attvalue>
</attvalues>
</edge>
<edge source="authorswithaffiliations2_246c876bf34dfa34fa486bdebc6b71b6" target="authorswithaffiliations2_f630406d421eae75aa91bc7c331fe548" weight="1">
<attvalues>
<attvalue for="matchings_count" value="1"></attvalue>
<attvalue for="attr_type" value="Title"></attvalue>
<attvalue for="attr_11" value="2011"></attvalue>
<attvalue for="attr_12" value="Clinical Infectious Diseases"></attvalue>
</attvalues>
</edge>
<edge source="authorswithaffiliations2_4f0841c8fc58643c103babbfa432049f" target="authorswithaffiliations2_e9606d48b9919e46d769205bc49b7c01" weight="1">
<attvalues>
<attvalue for="matchings_count" value="1"></attvalue>
<attvalue for="attr_type" value="Title"></attvalue>
<attvalue for="attr_11" value="2006"></attvalue>
<attvalue for="attr_12" value="Journal of Immunology"></attvalue>
</attvalues>
</edge>
<edge source="authorswithaffiliations2_4f0841c8fc58643c103babbfa432049f" target="authorswithaffiliations2_70fcd8877678984442d5fbc61065d33f" weight="1">
<attvalues>
<attvalue for="matchings_count" value="1"></attvalue>
<attvalue for="attr_type" value="Title"></attvalue>
<attvalue for="attr_11" value="2006"></attvalue>
<attvalue for="attr_12" value="Journal of Immunology"></attvalue>
</attvalues>
</edge>
<edge source="authorswithaffiliations2_4f0841c8fc58643c103babbfa432049f" target="authorswithaffiliations2_6a9a26a863817b383ec430b3606116a9" weight="1">
<attvalues>
<attvalue for="matchings_count" value="1"></attvalue>
<attvalue for="attr_type" value="Title"></attvalue>
<attvalue for="attr_11" value="2006"></attvalue>
<attvalue for="attr_12" value="Journal of Immunology"></attvalue>
</attvalues>
</edge>
<edge source="authorswithaffiliations2_4f0841c8fc58643c103babbfa432049f" target="authorswithaffiliations2_1e5754b0d3b7b54f21db2db39a0b074d" weight="1">
<attvalues>
<attvalue for="matchings_count" value="1"></attvalue>
<attvalue for="attr_type" value="Title"></attvalue>
<attvalue for="attr_11" value="2006"></attvalue>
<attvalue for="attr_12" value="Journal of Immunology"></attvalue>
</attvalues>
</edge>
<edge source="authorswithaffiliations2_4f0841c8fc58643c103babbfa432049f" target="authorswithaffiliations2_54dafcbe1c00e89655e0cf78cc703efb" weight="1">
<attvalues>
<attvalue for="matchings_count" value="1"></attvalue>
<attvalue for="attr_type" value="Title"></attvalue>
<attvalue for="attr_11" value="2006"></attvalue>
<attvalue for="attr_12" value="Journal of Immunology"></attvalue>
</attvalues>
</edge>
<edge source="authorswithaffiliations2_44a425a57eb41d41cd7898ede61958d2" target="authorswithaffiliations2_539de2e80c86e1a8be083bc21d568b1c" weight="1">
<attvalues>
<attvalue for="matchings_count" value="1"></attvalue>
<attvalue for="attr_type" value="Title"></attvalue>
<attvalue for="attr_11" value="2010"></attvalue>
<attvalue for="attr_12" value="Clinical and Vaccine Immunology"></attvalue>
</attvalues>
</edge>
<edge source="authorswithaffiliations2_44a425a57eb41d41cd7898ede61958d2" target="authorswithaffiliations2_20f25370a38b02ce036f102e5ed6588d" weight="1">
<attvalues>
<attvalue for="matchings_count" value="1"></attvalue>
<attvalue for="attr_type" value="Title"></attvalue>
<attvalue for="attr_11" value="2010"></attvalue>
<attvalue for="attr_12" value="Clinical and Vaccine Immunology"></attvalue>
</attvalues>
</edge>
<edge source="authorswithaffiliations2_44a425a57eb41d41cd7898ede61958d2" target="authorswithaffiliations2_9c6c6962b47b0f4669da69bc6908a17a" weight="1">
<attvalues>
<attvalue for="matchings_count" value="1"></attvalue>
<attvalue for="attr_type" value="Title"></attvalue>
<attvalue for="attr_11" value="2010"></attvalue>
<attvalue for="attr_12" value="Clinical and Vaccine Immunology"></attvalue>
</attvalues>
</edge>
<edge source="authorswithaffiliations2_44a425a57eb41d41cd7898ede61958d2" target="authorswithaffiliations2_b48d04c9ef90a467443804e15994ffa8" weight="1">
<attvalues>
<attvalue for="matchings_count" value="1"></attvalue>
<attvalue for="attr_type" value="Title"></attvalue>
<attvalue for="attr_11" value="2010"></attvalue>
<attvalue for="attr_12" value="Clinical and Vaccine Immunology"></attvalue>
</attvalues>
</edge>
<edge source="authorswithaffiliations2_607bb4dbfd06a20ed4cbd43b31b6a867" target="authorswithaffiliations2_e9606d48b9919e46d769205bc49b7c01" weight="2">
<attvalues>
<attvalue for="matchings_count" value="2"></attvalue>
<attvalue for="attr_type" value="Title"></attvalue>
<attvalue for="attr_11" value="2012"></attvalue>
<attvalue for="attr_12" value="Current Medicinal Chemistry"></attvalue>
</attvalues>
</edge>
<edge source="authorswithaffiliations2_607bb4dbfd06a20ed4cbd43b31b6a867" target="authorswithaffiliations2_7c7fff8deafd3fd8281d22e12e0049c0" weight="1">
<attvalues>
<attvalue for="matchings_count" value="1"></attvalue>
<attvalue for="attr_type" value="Title"></attvalue>
<attvalue for="attr_11" value="2002"></attvalue>
<attvalue for="attr_12" value="Journal of Ethnopharmacology"></attvalue>
</attvalues>
</edge>
<edge source="authorswithaffiliations2_607bb4dbfd06a20ed4cbd43b31b6a867" target="authorswithaffiliations2_7cd9fee916f809f03ad26f93b0f409a1" weight="1">
<attvalues>
<attvalue for="matchings_count" value="1"></attvalue>
<attvalue for="attr_type" value="Title"></attvalue>
<attvalue for="attr_11" value="2004"></attvalue>
<attvalue for="attr_12" value="Phytochemistry"></attvalue>
</attvalues>
</edge>
<edge source="authorswithaffiliations2_607bb4dbfd06a20ed4cbd43b31b6a867" target="authorswithaffiliations2_7b4224d6d900823306a209d1b9e8a3ce" weight="2">
<attvalues>
<attvalue for="matchings_count" value="2"></attvalue>
<attvalue for="attr_type" value="Title"></attvalue>
<attvalue for="attr_11" value="2003 | 2004"></attvalue>
<attvalue for="attr_12" value="Journal of Natural Products"></attvalue>
</attvalues>
</edge>
<edge source="authorswithaffiliations2_607bb4dbfd06a20ed4cbd43b31b6a867" target="authorswithaffiliations2_f6dc8489e5266a9e65cb47364d370783" weight="2">
<attvalues>
<attvalue for="matchings_count" value="2"></attvalue>
<attvalue for="attr_type" value="Title"></attvalue>
<attvalue for="attr_11" value="2003 | 2004"></attvalue>
<attvalue for="attr_12" value="Journal of Natural Products"></attvalue>
</attvalues>
</edge>
<edge source="authorswithaffiliations2_607bb4dbfd06a20ed4cbd43b31b6a867" target="authorswithaffiliations2_876bffb3d65aaf7fa7ed195513063001" weight="2">
<attvalues>
<attvalue for="matchings_count" value="2"></attvalue>
<attvalue for="attr_type" value="Title"></attvalue>
<attvalue for="attr_11" value="2012"></attvalue>
<attvalue for="attr_12" value="Current Medicinal Chemistry"></attvalue>
</attvalues>
</edge>
<edge source="authorswithaffiliations2_607bb4dbfd06a20ed4cbd43b31b6a867" target="authorswithaffiliations2_da5ea1771d299a8e332b461966ad68a6" weight="2">
<attvalues>
<attvalue for="matchings_count" value="2"></attvalue>
<attvalue for="attr_type" value="Title"></attvalue>
<attvalue for="attr_11" value="2012"></attvalue>
<attvalue for="attr_12" value="Current Medicinal Chemistry"></attvalue>
</attvalues>
</edge>
<edge source="authorswithaffiliations2_607bb4dbfd06a20ed4cbd43b31b6a867" target="authorswithaffiliations2_62e7c7785a18f4242ed0f73ba196de13" weight="1">
<attvalues>
<attvalue for="matchings_count" value="1"></attvalue>
<attvalue for="attr_type" value="Title"></attvalue>
<attvalue for="attr_11" value="2011"></attvalue>
<attvalue for="attr_12" value="Phytochemistry"></attvalue>
</attvalues>
</edge>
<edge source="authorswithaffiliations2_607bb4dbfd06a20ed4cbd43b31b6a867" target="authorswithaffiliations2_3c5818cf4d78268dfc1b0ff1b53558c9" weight="1">
<attvalues>
<attvalue for="matchings_count" value="1"></attvalue>
<attvalue for="attr_type" value="Title"></attvalue>
<attvalue for="attr_11" value="2011"></attvalue>
<attvalue for="attr_12" value="Phytochemistry"></attvalue>
</attvalues>
</edge>
<edge source="authorswithaffiliations2_607bb4dbfd06a20ed4cbd43b31b6a867" target="authorswithaffiliations2_89104dd89ff895f02f7a3727363f4872" weight="2">
<attvalues>
<attvalue for="matchings_count" value="2"></attvalue>
<attvalue for="attr_type" value="Title"></attvalue>
<attvalue for="attr_11" value="2008 | 2011"></attvalue>
<attvalue for="attr_12" value="ChemMedChem | Organic and Biomolecular Chemistry"></attvalue>
</attvalues>
</edge>
<edge source="authorswithaffiliations2_607bb4dbfd06a20ed4cbd43b31b6a867" target="authorswithaffiliations2_e84993ac1bacbe5e38f05dd74eab60f5" weight="2">
<attvalues>
<attvalue for="matchings_count" value="2"></attvalue>
<attvalue for="attr_type" value="Title"></attvalue>
<attvalue for="attr_11" value="2012"></attvalue>
<attvalue for="attr_12" value="Current Medicinal Chemistry"></attvalue>
</attvalues>
</edge>
<edge source="authorswithaffiliations2_607bb4dbfd06a20ed4cbd43b31b6a867" target="authorswithaffiliations2_855d202f81f6fd2413c8c1407145bc68" weight="2">
<attvalues>
<attvalue for="matchings_count" value="2"></attvalue>
<attvalue for="attr_type" value="Title"></attvalue>
<attvalue for="attr_11" value="2009 | 2010"></attvalue>
<attvalue for="attr_12" value="Journal of Ethnopharmacology | Planta Medica"></attvalue>
</attvalues>
</edge>
<edge source="authorswithaffiliations2_607bb4dbfd06a20ed4cbd43b31b6a867" target="authorswithaffiliations2_c045882d98851db9ff0f282952e02a70" weight="2">
<attvalues>
<attvalue for="matchings_count" value="2"></attvalue>
<attvalue for="attr_type" value="Title"></attvalue>
<attvalue for="attr_11" value="2002 | 2009"></attvalue>
<attvalue for="attr_12" value="Journal of Ethnopharmacology | Planta Medica"></attvalue>
</attvalues>
</edge>
<edge source="authorswithaffiliations2_607bb4dbfd06a20ed4cbd43b31b6a867" target="authorswithaffiliations2_cb22ac5f21c755244de60221ff28e84c" weight="1">
<attvalues>
<attvalue for="matchings_count" value="1"></attvalue>
<attvalue for="attr_type" value="Title"></attvalue>
<attvalue for="attr_11" value="2010"></attvalue>
<attvalue for="attr_12" value="Journal of Ethnopharmacology"></attvalue>
</attvalues>
</edge>
<edge source="authorswithaffiliations2_607bb4dbfd06a20ed4cbd43b31b6a867" target="authorswithaffiliations2_8a9923cfc09be6ac15827e6a5fa8d914" weight="1">
<attvalues>
<attvalue for="matchings_count" value="1"></attvalue>
<attvalue for="attr_type" value="Title"></attvalue>
<attvalue for="attr_11" value="2002"></attvalue>
<attvalue for="attr_12" value="Journal of Natural Products"></attvalue>
</attvalues>
</edge>
<edge source="authorswithaffiliations2_607bb4dbfd06a20ed4cbd43b31b6a867" target="authorswithaffiliations2_93cf43e899fcbc8a39731600a0f4a30b" weight="1">
<attvalues>
<attvalue for="matchings_count" value="1"></attvalue>
<attvalue for="attr_type" value="Title"></attvalue>
<attvalue for="attr_11" value="2006"></attvalue>
<attvalue for="attr_12" value="Antimicrobial Agents and Chemotherapy"></attvalue>
</attvalues>
</edge>
<edge source="authorswithaffiliations2_607bb4dbfd06a20ed4cbd43b31b6a867" target="authorswithaffiliations2_90d684eac5d6e0a14e23e9ba2b1dc57e" weight="1">
<attvalues>
<attvalue for="matchings_count" value="1"></attvalue>
<attvalue for="attr_type" value="Title"></attvalue>
<attvalue for="attr_11" value="2012"></attvalue>
<attvalue for="attr_12" value="PLoS Neglected Tropical Diseases"></attvalue>
</attvalues>
</edge>
<edge source="authorswithaffiliations2_607bb4dbfd06a20ed4cbd43b31b6a867" target="authorswithaffiliations2_cd893dea5c201d01cc02ef7bc4e4f2cb" weight="2">
<attvalues>
<attvalue for="matchings_count" value="2"></attvalue>
<attvalue for="attr_type" value="Title"></attvalue>
<attvalue for="attr_11" value="2012"></attvalue>
<attvalue for="attr_12" value="Current Medicinal Chemistry"></attvalue>
</attvalues>
</edge>
<edge source="authorswithaffiliations2_607bb4dbfd06a20ed4cbd43b31b6a867" target="authorswithaffiliations2_32cbe0460f297e01165bcca67ea33eb8" weight="2">
<attvalues>
<attvalue for="matchings_count" value="2"></attvalue>
<attvalue for="attr_type" value="Title"></attvalue>
<attvalue for="attr_11" value="2012"></attvalue>
<attvalue for="attr_12" value="Current Medicinal Chemistry"></attvalue>
</attvalues>
</edge>
<edge source="authorswithaffiliations2_607bb4dbfd06a20ed4cbd43b31b6a867" target="authorswithaffiliations2_56c0d4c127f96163e89166223d543dd3" weight="2">
<attvalues>
<attvalue for="matchings_count" value="2"></attvalue>
<attvalue for="attr_type" value="Title"></attvalue>
<attvalue for="attr_11" value="2012"></attvalue>
<attvalue for="attr_12" value="Current Medicinal Chemistry"></attvalue>
</attvalues>
</edge>
<edge source="authorswithaffiliations2_607bb4dbfd06a20ed4cbd43b31b6a867" target="authorswithaffiliations2_17c28e679548c942d69a8f12156d1f0d" weight="6">
<attvalues>
<attvalue for="matchings_count" value="6"></attvalue>
<attvalue for="attr_type" value="Title"></attvalue>
<attvalue for="attr_11" value="2006 | 2009 | 2010 | 2011 | 2012"></attvalue>
<attvalue for="attr_12" value="Antimicrobial Agents and Chemotherapy | Current Medicinal Chemistry | Journal of Ethnopharmacology | Planta Medica"></attvalue>
</attvalues>
</edge>
<edge source="authorswithaffiliations2_607bb4dbfd06a20ed4cbd43b31b6a867" target="authorswithaffiliations2_cef31e3b84bd33bcf084339c585e64df" weight="2">
<attvalues>
<attvalue for="matchings_count" value="2"></attvalue>
<attvalue for="attr_type" value="Title"></attvalue>
<attvalue for="attr_11" value="2012"></attvalue>
<attvalue for="attr_12" value="Current Medicinal Chemistry"></attvalue>
</attvalues>
</edge>
<edge source="authorswithaffiliations2_607bb4dbfd06a20ed4cbd43b31b6a867" target="authorswithaffiliations2_1dc61d2ca7bc35d637c1d3bdda368a2c" weight="2">
<attvalues>
<attvalue for="matchings_count" value="2"></attvalue>
<attvalue for="attr_type" value="Title"></attvalue>
<attvalue for="attr_11" value="2012"></attvalue>
<attvalue for="attr_12" value="Current Medicinal Chemistry"></attvalue>
</attvalues>
</edge>
<edge source="authorswithaffiliations2_607bb4dbfd06a20ed4cbd43b31b6a867" target="authorswithaffiliations2_1bb106bd958d7fa78ab29093ace0eb06" weight="2">
<attvalues>
<attvalue for="matchings_count" value="2"></attvalue>
<attvalue for="attr_type" value="Title"></attvalue>
<attvalue for="attr_11" value="2012"></attvalue>
<attvalue for="attr_12" value="Current Medicinal Chemistry"></attvalue>
</attvalues>
</edge>
<edge source="authorswithaffiliations2_607bb4dbfd06a20ed4cbd43b31b6a867" target="authorswithaffiliations2_500518fee9836f52fb5bd6669c94ce2f" weight="2">
<attvalues>
<attvalue for="matchings_count" value="2"></attvalue>
<attvalue for="attr_type" value="Title"></attvalue>
<attvalue for="attr_11" value="2012"></attvalue>
<attvalue for="attr_12" value="Current Medicinal Chemistry"></attvalue>
</attvalues>
</edge>
<edge source="authorswithaffiliations2_607bb4dbfd06a20ed4cbd43b31b6a867" target="authorswithaffiliations2_e254346d040776d7f8cdf30600c2b123" weight="1">
<attvalues>
<attvalue for="matchings_count" value="1"></attvalue>
<attvalue for="attr_type" value="Title"></attvalue>
<attvalue for="attr_11" value="2004"></attvalue>
<attvalue for="attr_12" value="Tetrahedron"></attvalue>
</attvalues>
</edge>
<edge source="authorswithaffiliations2_607bb4dbfd06a20ed4cbd43b31b6a867" target="authorswithaffiliations2_f0ff992011e3373de98d56b7519d1e24" weight="2">
<attvalues>
<attvalue for="matchings_count" value="2"></attvalue>
<attvalue for="attr_type" value="Title"></attvalue>
<attvalue for="attr_11" value="2012"></attvalue>
<attvalue for="attr_12" value="Current Medicinal Chemistry"></attvalue>
</attvalues>
</edge>
<edge source="authorswithaffiliations2_607bb4dbfd06a20ed4cbd43b31b6a867" target="authorswithaffiliations2_f413085ba5c431c96d5cdc6937201aea" weight="7">
<attvalues>
<attvalue for="matchings_count" value="7"></attvalue>
<attvalue for="attr_type" value="Title"></attvalue>
<attvalue for="attr_11" value="2002 | 2003 | 2004 | 2011 | 2012"></attvalue>
<attvalue for="attr_12" value="Journal of Medicinal Chemistry | Journal of Natural Products | Phytochemistry | Tetrahedron"></attvalue>
</attvalues>
</edge>
<edge source="authorswithaffiliations2_607bb4dbfd06a20ed4cbd43b31b6a867" target="authorswithaffiliations2_ec0a6d6bad434bc0fb8efb82c0262594" weight="2">
<attvalues>
<attvalue for="matchings_count" value="2"></attvalue>
<attvalue for="attr_type" value="Title"></attvalue>
<attvalue for="attr_11" value="2011 | 2012"></attvalue>
<attvalue for="attr_12" value="Journal of Medicinal Chemistry | Phytochemistry"></attvalue>
</attvalues>
</edge>
<edge source="authorswithaffiliations2_607bb4dbfd06a20ed4cbd43b31b6a867" target="authorswithaffiliations2_c71f52754e410881dbcd235f85b0e51b" weight="3">
<attvalues>
<attvalue for="matchings_count" value="3"></attvalue>
<attvalue for="attr_type" value="Title"></attvalue>
<attvalue for="attr_11" value="2006 | 2008 | 2011"></attvalue>
<attvalue for="attr_12" value="Antimicrobial Agents and Chemotherapy | ChemMedChem | Organic and Biomolecular Chemistry"></attvalue>
</attvalues>
</edge>
<edge source="authorswithaffiliations2_924c3f2b524cd810efe4a0d1f70ca6a3" target="authorswithaffiliations2_005e8b8f4fa7a3e4b221cd33a1db15fe" weight="2">
<attvalues>
<attvalue for="matchings_count" value="2"></attvalue>
<attvalue for="attr_type" value="Title"></attvalue>
<attvalue for="attr_11" value="2006 | 2008"></attvalue>
<attvalue for="attr_12" value="Cardiology | Journal of Cardiovascular Pharmacology"></attvalue>
</attvalues>
</edge>
<edge source="authorswithaffiliations2_924c3f2b524cd810efe4a0d1f70ca6a3" target="authorswithaffiliations2_819a831142795ce89ec981021eca2ef6" weight="1">
<attvalues>
<attvalue for="matchings_count" value="1"></attvalue>
<attvalue for="attr_type" value="Title"></attvalue>
<attvalue for="attr_11" value="2005"></attvalue>
<attvalue for="attr_12" value="Heart"></attvalue>
</attvalues>
</edge>
<edge source="authorswithaffiliations2_924c3f2b524cd810efe4a0d1f70ca6a3" target="authorswithaffiliations2_8d1ccde001b5caef9a4d583cf875d4d0" weight="8">
<attvalues>
<attvalue for="matchings_count" value="8"></attvalue>
<attvalue for="attr_type" value="Title"></attvalue>
<attvalue for="attr_11" value="2005 | 2006 | 2008 | 2009 | 2010 | 2011 | 2012"></attvalue>
<attvalue for="attr_12" value="Cardiology | Cardiology (Switzerland) | Congestive Heart Failure | Heart | Journal of Cardiac Failure | Journal of Cardiovascular Pharmacology"></attvalue>
</attvalues>
</edge>
<edge source="authorswithaffiliations2_924c3f2b524cd810efe4a0d1f70ca6a3" target="authorswithaffiliations2_555d5be21ccf96d8b5bcb7e40b98f467" weight="5">
<attvalues>
<attvalue for="matchings_count" value="5"></attvalue>
<attvalue for="attr_type" value="Title"></attvalue>
<attvalue for="attr_11" value="2009 | 2010 | 2011 | 2012"></attvalue>
<attvalue for="attr_12" value="Cardiology (Switzerland) | Congestive Heart Failure | Journal of Cardiac Failure | Journal of Cardiovascular Pharmacology"></attvalue>
</attvalues>
</edge>
<edge source="authorswithaffiliations2_924c3f2b524cd810efe4a0d1f70ca6a3" target="authorswithaffiliations2_4f9dc99cb25d96f7983305f5c21080eb" weight="5">
<attvalues>
<attvalue for="matchings_count" value="5"></attvalue>
<attvalue for="attr_type" value="Title"></attvalue>
<attvalue for="attr_11" value="2005 | 2010 | 2011 | 2012"></attvalue>
<attvalue for="attr_12" value="Cardiology (Switzerland) | Heart | Journal of Cardiac Failure | Journal of Cardiovascular Pharmacology"></attvalue>
</attvalues>
</edge>
<edge source="authorswithaffiliations2_924c3f2b524cd810efe4a0d1f70ca6a3" target="authorswithaffiliations2_20f25370a38b02ce036f102e5ed6588d" weight="2">
<attvalues>
<attvalue for="matchings_count" value="2"></attvalue>
<attvalue for="attr_type" value="Title"></attvalue>
<attvalue for="attr_11" value="2011 | 2012"></attvalue>
<attvalue for="attr_12" value="Cardiology (Switzerland) | Journal of Cardiovascular Pharmacology"></attvalue>
</attvalues>
</edge>
<edge source="authorswithaffiliations2_924c3f2b524cd810efe4a0d1f70ca6a3" target="authorswithaffiliations2_60b8119e1faa7f59b5ef0ad996cb256f" weight="1">
<attvalues>
<attvalue for="matchings_count" value="1"></attvalue>
<attvalue for="attr_type" value="Title"></attvalue>
<attvalue for="attr_11" value="2011"></attvalue>
<attvalue for="attr_12" value="Frontiers in Psychology"></attvalue>
</attvalues>
</edge>
<edge source="authorswithaffiliations2_924c3f2b524cd810efe4a0d1f70ca6a3" target="authorswithaffiliations2_c5836d7a2911e5adc732ade74b478b8b" weight="4">
<attvalues>
<attvalue for="matchings_count" value="4"></attvalue>
<attvalue for="attr_type" value="Title"></attvalue>
<attvalue for="attr_11" value="2010 | 2011 | 2012"></attvalue>
<attvalue for="attr_12" value="Cardiology (Switzerland) | Journal of Cardiac Failure | Journal of Cardiovascular Pharmacology"></attvalue>
</attvalues>
</edge>
<edge source="authorswithaffiliations2_924c3f2b524cd810efe4a0d1f70ca6a3" target="authorswithaffiliations2_2e05c4976cacb6dbe7acbf56cc80a2ba" weight="2">
<attvalues>
<attvalue for="matchings_count" value="2"></attvalue>
<attvalue for="attr_type" value="Title"></attvalue>
<attvalue for="attr_11" value="2011 | 2012"></attvalue>
<attvalue for="attr_12" value="Cardiology (Switzerland) | Journal of Cardiovascular Pharmacology"></attvalue>
</attvalues>
</edge>
<edge source="authorswithaffiliations2_924c3f2b524cd810efe4a0d1f70ca6a3" target="authorswithaffiliations2_51f59c6236c32d1c217618b8aa307eff" weight="2">
<attvalues>
<attvalue for="matchings_count" value="2"></attvalue>
<attvalue for="attr_type" value="Title"></attvalue>
<attvalue for="attr_11" value="2010"></attvalue>
<attvalue for="attr_12" value="Journal of Cardiac Failure | Journal of Cardiovascular Pharmacology"></attvalue>
</attvalues>
</edge>
<edge source="authorswithaffiliations2_924c3f2b524cd810efe4a0d1f70ca6a3" target="authorswithaffiliations2_092fdb6757744844f70bf8543a085bf4" weight="1">
<attvalues>
<attvalue for="matchings_count" value="1"></attvalue>
<attvalue for="attr_type" value="Title"></attvalue>
<attvalue for="attr_11" value="2005"></attvalue>
<attvalue for="attr_12" value="Europace"></attvalue>
</attvalues>
</edge>
<edge source="authorswithaffiliations2_924c3f2b524cd810efe4a0d1f70ca6a3" target="authorswithaffiliations2_4c3f772115307c47773a3ad93f37eff6" weight="1">
<attvalues>
<attvalue for="matchings_count" value="1"></attvalue>
<attvalue for="attr_type" value="Title"></attvalue>
<attvalue for="attr_11" value="2005"></attvalue>
<attvalue for="attr_12" value="Europace"></attvalue>
</attvalues>
</edge>
<edge source="authorswithaffiliations2_924c3f2b524cd810efe4a0d1f70ca6a3" target="authorswithaffiliations2_32fb22fdf93b5a2b1271b50053b45c4f" weight="3">
<attvalues>
<attvalue for="matchings_count" value="3"></attvalue>
<attvalue for="attr_type" value="Title"></attvalue>
<attvalue for="attr_11" value="2005 | 2006 | 2008"></attvalue>
<attvalue for="attr_12" value="Cardiology | Heart | Journal of Cardiovascular Pharmacology"></attvalue>
</attvalues>
</edge>
<edge source="authorswithaffiliations2_005e8b8f4fa7a3e4b221cd33a1db15fe" target="authorswithaffiliations2_8d1ccde001b5caef9a4d583cf875d4d0" weight="2">
<attvalues>
<attvalue for="matchings_count" value="2"></attvalue>
<attvalue for="attr_type" value="Title"></attvalue>
<attvalue for="attr_11" value="2006 | 2008"></attvalue>
<attvalue for="attr_12" value="Cardiology | Journal of Cardiovascular Pharmacology"></attvalue>
</attvalues>
</edge>
<edge source="authorswithaffiliations2_005e8b8f4fa7a3e4b221cd33a1db15fe" target="authorswithaffiliations2_32fb22fdf93b5a2b1271b50053b45c4f" weight="2">
<attvalues>
<attvalue for="matchings_count" value="2"></attvalue>
<attvalue for="attr_type" value="Title"></attvalue>
<attvalue for="attr_11" value="2006 | 2008"></attvalue>
<attvalue for="attr_12" value="Cardiology | Journal of Cardiovascular Pharmacology"></attvalue>
</attvalues>
</edge>
<edge source="authorswithaffiliations2_e9606d48b9919e46d769205bc49b7c01" target="authorswithaffiliations2_876bffb3d65aaf7fa7ed195513063001" weight="2">
<attvalues>
<attvalue for="matchings_count" value="2"></attvalue>
<attvalue for="attr_type" value="Title"></attvalue>
<attvalue for="attr_11" value="2012"></attvalue>
<attvalue for="attr_12" value="Current Medicinal Chemistry"></attvalue>
</attvalues>
</edge>
<edge source="authorswithaffiliations2_e9606d48b9919e46d769205bc49b7c01" target="authorswithaffiliations2_70fcd8877678984442d5fbc61065d33f" weight="1">
<attvalues>
<attvalue for="matchings_count" value="1"></attvalue>
<attvalue for="attr_type" value="Title"></attvalue>
<attvalue for="attr_11" value="2006"></attvalue>
<attvalue for="attr_12" value="Journal of Immunology"></attvalue>
</attvalues>
</edge>
<edge source="authorswithaffiliations2_e9606d48b9919e46d769205bc49b7c01" target="authorswithaffiliations2_62f73922fdbeb1557579c858c04f9b63" weight="1">
<attvalues>
<attvalue for="matchings_count" value="1"></attvalue>
<attvalue for="attr_type" value="Title"></attvalue>
<attvalue for="attr_11" value="2011"></attvalue>
<attvalue for="attr_12" value="Human Pathology"></attvalue>
</attvalues>
</edge>
<edge source="authorswithaffiliations2_e9606d48b9919e46d769205bc49b7c01" target="authorswithaffiliations2_da5ea1771d299a8e332b461966ad68a6" weight="2">
<attvalues>
<attvalue for="matchings_count" value="2"></attvalue>
<attvalue for="attr_type" value="Title"></attvalue>
<attvalue for="attr_11" value="2012"></attvalue>
<attvalue for="attr_12" value="Current Medicinal Chemistry"></attvalue>
</attvalues>
</edge>
<edge source="authorswithaffiliations2_e9606d48b9919e46d769205bc49b7c01" target="authorswithaffiliations2_6a9a26a863817b383ec430b3606116a9" weight="1">
<attvalues>
<attvalue for="matchings_count" value="1"></attvalue>
<attvalue for="attr_type" value="Title"></attvalue>
<attvalue for="attr_11" value="2006"></attvalue>
<attvalue for="attr_12" value="Journal of Immunology"></attvalue>
</attvalues>
</edge>
<edge source="authorswithaffiliations2_e9606d48b9919e46d769205bc49b7c01" target="authorswithaffiliations2_9c6c6962b47b0f4669da69bc6908a17a" weight="1">
<attvalues>
<attvalue for="matchings_count" value="1"></attvalue>
<attvalue for="attr_type" value="Title"></attvalue>
<attvalue for="attr_11" value="2011"></attvalue>
<attvalue for="attr_12" value="Human Pathology"></attvalue>
</attvalues>
</edge>
<edge source="authorswithaffiliations2_e9606d48b9919e46d769205bc49b7c01" target="authorswithaffiliations2_e84993ac1bacbe5e38f05dd74eab60f5" weight="2">
<attvalues>
<attvalue for="matchings_count" value="2"></attvalue>
<attvalue for="attr_type" value="Title"></attvalue>
<attvalue for="attr_11" value="2012"></attvalue>
<attvalue for="attr_12" value="Current Medicinal Chemistry"></attvalue>
</attvalues>
</edge>
<edge source="authorswithaffiliations2_e9606d48b9919e46d769205bc49b7c01" target="authorswithaffiliations2_cd893dea5c201d01cc02ef7bc4e4f2cb" weight="2">
<attvalues>
<attvalue for="matchings_count" value="2"></attvalue>
<attvalue for="attr_type" value="Title"></attvalue>
<attvalue for="attr_11" value="2012"></attvalue>
<attvalue for="attr_12" value="Current Medicinal Chemistry"></attvalue>
</attvalues>
</edge>
<edge source="authorswithaffiliations2_e9606d48b9919e46d769205bc49b7c01" target="authorswithaffiliations2_32cbe0460f297e01165bcca67ea33eb8" weight="2">
<attvalues>
<attvalue for="matchings_count" value="2"></attvalue>
<attvalue for="attr_type" value="Title"></attvalue>
<attvalue for="attr_11" value="2012"></attvalue>
<attvalue for="attr_12" value="Current Medicinal Chemistry"></attvalue>
</attvalues>
</edge>
<edge source="authorswithaffiliations2_e9606d48b9919e46d769205bc49b7c01" target="authorswithaffiliations2_56c0d4c127f96163e89166223d543dd3" weight="2">
<attvalues>
<attvalue for="matchings_count" value="2"></attvalue>
<attvalue for="attr_type" value="Title"></attvalue>
<attvalue for="attr_11" value="2012"></attvalue>
<attvalue for="attr_12" value="Current Medicinal Chemistry"></attvalue>
</attvalues>
</edge>
<edge source="authorswithaffiliations2_e9606d48b9919e46d769205bc49b7c01" target="authorswithaffiliations2_17c28e679548c942d69a8f12156d1f0d" weight="2">
<attvalues>
<attvalue for="matchings_count" value="2"></attvalue>
<attvalue for="attr_type" value="Title"></attvalue>
<attvalue for="attr_11" value="2012"></attvalue>
<attvalue for="attr_12" value="Current Medicinal Chemistry"></attvalue>
</attvalues>
</edge>
<edge source="authorswithaffiliations2_e9606d48b9919e46d769205bc49b7c01" target="authorswithaffiliations2_cef31e3b84bd33bcf084339c585e64df" weight="2">
<attvalues>
<attvalue for="matchings_count" value="2"></attvalue>
<attvalue for="attr_type" value="Title"></attvalue>
<attvalue for="attr_11" value="2012"></attvalue>
<attvalue for="attr_12" value="Current Medicinal Chemistry"></attvalue>
</attvalues>
</edge>
<edge source="authorswithaffiliations2_e9606d48b9919e46d769205bc49b7c01" target="authorswithaffiliations2_1dc61d2ca7bc35d637c1d3bdda368a2c" weight="2">
<attvalues>
<attvalue for="matchings_count" value="2"></attvalue>
<attvalue for="attr_type" value="Title"></attvalue>
<attvalue for="attr_11" value="2012"></attvalue>
<attvalue for="attr_12" value="Current Medicinal Chemistry"></attvalue>
</attvalues>
</edge>
<edge source="authorswithaffiliations2_e9606d48b9919e46d769205bc49b7c01" target="authorswithaffiliations2_1bb106bd958d7fa78ab29093ace0eb06" weight="2">
<attvalues>
<attvalue for="matchings_count" value="2"></attvalue>
<attvalue for="attr_type" value="Title"></attvalue>
<attvalue for="attr_11" value="2012"></attvalue>
<attvalue for="attr_12" value="Current Medicinal Chemistry"></attvalue>
</attvalues>
</edge>
<edge source="authorswithaffiliations2_e9606d48b9919e46d769205bc49b7c01" target="authorswithaffiliations2_1e5754b0d3b7b54f21db2db39a0b074d" weight="1">
<attvalues>
<attvalue for="matchings_count" value="1"></attvalue>
<attvalue for="attr_type" value="Title"></attvalue>
<attvalue for="attr_11" value="2006"></attvalue>
<attvalue for="attr_12" value="Journal of Immunology"></attvalue>
</attvalues>
</edge>
<edge source="authorswithaffiliations2_e9606d48b9919e46d769205bc49b7c01" target="authorswithaffiliations2_500518fee9836f52fb5bd6669c94ce2f" weight="2">
<attvalues>
<attvalue for="matchings_count" value="2"></attvalue>
<attvalue for="attr_type" value="Title"></attvalue>
<attvalue for="attr_11" value="2012"></attvalue>
<attvalue for="attr_12" value="Current Medicinal Chemistry"></attvalue>
</attvalues>
</edge>
<edge source="authorswithaffiliations2_e9606d48b9919e46d769205bc49b7c01" target="authorswithaffiliations2_54dafcbe1c00e89655e0cf78cc703efb" weight="1">
<attvalues>
<attvalue for="matchings_count" value="1"></attvalue>
<attvalue for="attr_type" value="Title"></attvalue>
<attvalue for="attr_11" value="2006"></attvalue>
<attvalue for="attr_12" value="Journal of Immunology"></attvalue>
</attvalues>
</edge>
<edge source="authorswithaffiliations2_e9606d48b9919e46d769205bc49b7c01" target="authorswithaffiliations2_f0ff992011e3373de98d56b7519d1e24" weight="2">
<attvalues>
<attvalue for="matchings_count" value="2"></attvalue>
<attvalue for="attr_type" value="Title"></attvalue>
<attvalue for="attr_11" value="2012"></attvalue>
<attvalue for="attr_12" value="Current Medicinal Chemistry"></attvalue>
</attvalues>
</edge>
<edge source="authorswithaffiliations2_e9606d48b9919e46d769205bc49b7c01" target="authorswithaffiliations2_a86b59874be9410b8f2a0c9827bf14da" weight="1">
<attvalues>
<attvalue for="matchings_count" value="1"></attvalue>
<attvalue for="attr_type" value="Title"></attvalue>
<attvalue for="attr_11" value="2011"></attvalue>
<attvalue for="attr_12" value="Human Pathology"></attvalue>
</attvalues>
</edge>
<edge source="authorswithaffiliations2_819a831142795ce89ec981021eca2ef6" target="authorswithaffiliations2_8d1ccde001b5caef9a4d583cf875d4d0" weight="1">
<attvalues>
<attvalue for="matchings_count" value="1"></attvalue>
<attvalue for="attr_type" value="Title"></attvalue>
<attvalue for="attr_11" value="2005"></attvalue>
<attvalue for="attr_12" value="Heart"></attvalue>
</attvalues>
</edge>
<edge source="authorswithaffiliations2_819a831142795ce89ec981021eca2ef6" target="authorswithaffiliations2_4f9dc99cb25d96f7983305f5c21080eb" weight="1">
<attvalues>
<attvalue for="matchings_count" value="1"></attvalue>
<attvalue for="attr_type" value="Title"></attvalue>
<attvalue for="attr_11" value="2005"></attvalue>
<attvalue for="attr_12" value="Heart"></attvalue>
</attvalues>
</edge>
<edge source="authorswithaffiliations2_819a831142795ce89ec981021eca2ef6" target="authorswithaffiliations2_32fb22fdf93b5a2b1271b50053b45c4f" weight="1">
<attvalues>
<attvalue for="matchings_count" value="1"></attvalue>
<attvalue for="attr_type" value="Title"></attvalue>
<attvalue for="attr_11" value="2005"></attvalue>
<attvalue for="attr_12" value="Heart"></attvalue>
</attvalues>
</edge>
<edge source="authorswithaffiliations2_8d1ccde001b5caef9a4d583cf875d4d0" target="authorswithaffiliations2_555d5be21ccf96d8b5bcb7e40b98f467" weight="5">
<attvalues>
<attvalue for="matchings_count" value="5"></attvalue>
<attvalue for="attr_type" value="Title"></attvalue>
<attvalue for="attr_11" value="2009 | 2010 | 2011 | 2012"></attvalue>
<attvalue for="attr_12" value="Cardiology (Switzerland) | Congestive Heart Failure | Journal of Cardiac Failure | Journal of Cardiovascular Pharmacology"></attvalue>
</attvalues>
</edge>
<edge source="authorswithaffiliations2_8d1ccde001b5caef9a4d583cf875d4d0" target="authorswithaffiliations2_4f9dc99cb25d96f7983305f5c21080eb" weight="5">
<attvalues>
<attvalue for="matchings_count" value="5"></attvalue>
<attvalue for="attr_type" value="Title"></attvalue>
<attvalue for="attr_11" value="2005 | 2010 | 2011 | 2012"></attvalue>
<attvalue for="attr_12" value="Cardiology (Switzerland) | Heart | Journal of Cardiac Failure | Journal of Cardiovascular Pharmacology"></attvalue>
</attvalues>
</edge>
<edge source="authorswithaffiliations2_8d1ccde001b5caef9a4d583cf875d4d0" target="authorswithaffiliations2_6fa7a29c9bf6ca875dab846a6c03050d" weight="3">
<attvalues>
<attvalue for="matchings_count" value="3"></attvalue>
<attvalue for="attr_type" value="Title"></attvalue>
<attvalue for="attr_11" value="2010 | 2011"></attvalue>
<attvalue for="attr_12" value="Archives of Pathology and Laboratory Medicine | Circulation Research | Journal of the American College of Cardiology"></attvalue>
</attvalues>
</edge>
<edge source="authorswithaffiliations2_8d1ccde001b5caef9a4d583cf875d4d0" target="authorswithaffiliations2_98b4e7920b1c0a7b73a1c11fbb283b8c" weight="1">
<attvalues>
<attvalue for="matchings_count" value="1"></attvalue>
<attvalue for="attr_type" value="Title"></attvalue>
<attvalue for="attr_11" value="2010"></attvalue>
<attvalue for="attr_12" value="Annals of Tropical Medicine and Parasitology"></attvalue>
</attvalues>
</edge>
<edge source="authorswithaffiliations2_8d1ccde001b5caef9a4d583cf875d4d0" target="authorswithaffiliations2_d1dd137567bb3a022622424ab8c6ec49" weight="1">
<attvalues>
<attvalue for="matchings_count" value="1"></attvalue>
<attvalue for="attr_type" value="Title"></attvalue>
<attvalue for="attr_11" value="2005"></attvalue>
<attvalue for="attr_12" value="Acta Tropica"></attvalue>
</attvalues>
</edge>
<edge source="authorswithaffiliations2_8d1ccde001b5caef9a4d583cf875d4d0" target="authorswithaffiliations2_22f4eac6ce3e8be7069d3c7431848a01" weight="1">
<attvalues>
<attvalue for="matchings_count" value="1"></attvalue>
<attvalue for="attr_type" value="Title"></attvalue>
<attvalue for="attr_11" value="2005"></attvalue>
<attvalue for="attr_12" value="Acta Tropica"></attvalue>
</attvalues>
</edge>
<edge source="authorswithaffiliations2_8d1ccde001b5caef9a4d583cf875d4d0" target="authorswithaffiliations2_20f25370a38b02ce036f102e5ed6588d" weight="2">
<attvalues>
<attvalue for="matchings_count" value="2"></attvalue>
<attvalue for="attr_type" value="Title"></attvalue>
<attvalue for="attr_11" value="2011 | 2012"></attvalue>
<attvalue for="attr_12" value="Cardiology (Switzerland) | Journal of Cardiovascular Pharmacology"></attvalue>
</attvalues>
</edge>
<edge source="authorswithaffiliations2_8d1ccde001b5caef9a4d583cf875d4d0" target="authorswithaffiliations2_33d17c9e7150e86a2febbfb513bf21c9" weight="1">
<attvalues>
<attvalue for="matchings_count" value="1"></attvalue>
<attvalue for="attr_type" value="Title"></attvalue>
<attvalue for="attr_11" value="2011"></attvalue>
<attvalue for="attr_12" value="Glycoconjugate Journal"></attvalue>
</attvalues>
</edge>
<edge source="authorswithaffiliations2_8d1ccde001b5caef9a4d583cf875d4d0" target="authorswithaffiliations2_c5836d7a2911e5adc732ade74b478b8b" weight="4">
<attvalues>
<attvalue for="matchings_count" value="4"></attvalue>
<attvalue for="attr_type" value="Title"></attvalue>
<attvalue for="attr_11" value="2010 | 2011 | 2012"></attvalue>
<attvalue for="attr_12" value="Cardiology (Switzerland) | Journal of Cardiac Failure | Journal of Cardiovascular Pharmacology"></attvalue>
</attvalues>
</edge>
<edge source="authorswithaffiliations2_8d1ccde001b5caef9a4d583cf875d4d0" target="authorswithaffiliations2_2e05c4976cacb6dbe7acbf56cc80a2ba" weight="2">
<attvalues>
<attvalue for="matchings_count" value="2"></attvalue>
<attvalue for="attr_type" value="Title"></attvalue>
<attvalue for="attr_11" value="2011 | 2012"></attvalue>
<attvalue for="attr_12" value="Cardiology (Switzerland) | Journal of Cardiovascular Pharmacology"></attvalue>
</attvalues>
</edge>
<edge source="authorswithaffiliations2_8d1ccde001b5caef9a4d583cf875d4d0" target="authorswithaffiliations2_51f59c6236c32d1c217618b8aa307eff" weight="2">
<attvalues>
<attvalue for="matchings_count" value="2"></attvalue>
<attvalue for="attr_type" value="Title"></attvalue>
<attvalue for="attr_11" value="2010"></attvalue>
<attvalue for="attr_12" value="Journal of Cardiac Failure | Journal of Cardiovascular Pharmacology"></attvalue>
</attvalues>
</edge>
<edge source="authorswithaffiliations2_8d1ccde001b5caef9a4d583cf875d4d0" target="authorswithaffiliations2_bf5c4ec6c8cd7892d73da77be9a7a85d" weight="1">
<attvalues>
<attvalue for="matchings_count" value="1"></attvalue>
<attvalue for="attr_type" value="Title"></attvalue>
<attvalue for="attr_11" value="2011"></attvalue>
<attvalue for="attr_12" value="Circulation Research"></attvalue>
</attvalues>
</edge>
<edge source="authorswithaffiliations2_8d1ccde001b5caef9a4d583cf875d4d0" target="authorswithaffiliations2_e4a8449920f738d2c3a78e0a16a9ae70" weight="1">
<attvalues>
<attvalue for="matchings_count" value="1"></attvalue>
<attvalue for="attr_type" value="Title"></attvalue>
<attvalue for="attr_11" value="2012"></attvalue>
<attvalue for="attr_12" value="American Journal of Tropical Medicine and Hygiene"></attvalue>
</attvalues>
</edge>
<edge source="authorswithaffiliations2_8d1ccde001b5caef9a4d583cf875d4d0" target="authorswithaffiliations2_81359dcfa7cd0dfcbfe6eb4c6d7321a5" weight="1">
<attvalues>
<attvalue for="matchings_count" value="1"></attvalue>
<attvalue for="attr_type" value="Title"></attvalue>
<attvalue for="attr_11" value="2010"></attvalue>
<attvalue for="attr_12" value="Annals of Tropical Medicine and Parasitology"></attvalue>
</attvalues>
</edge>
<edge source="authorswithaffiliations2_8d1ccde001b5caef9a4d583cf875d4d0" target="authorswithaffiliations2_32fb22fdf93b5a2b1271b50053b45c4f" weight="3">
<attvalues>
<attvalue for="matchings_count" value="3"></attvalue>
<attvalue for="attr_type" value="Title"></attvalue>
<attvalue for="attr_11" value="2005 | 2006 | 2008"></attvalue>
<attvalue for="attr_12" value="Cardiology | Heart | Journal of Cardiovascular Pharmacology"></attvalue>
</attvalues>
</edge>
<edge source="authorswithaffiliations2_8d1ccde001b5caef9a4d583cf875d4d0" target="authorswithaffiliations2_addd6b4ec83f8f6778e5562d6e4efdae" weight="1">
<attvalues>
<attvalue for="matchings_count" value="1"></attvalue>
<attvalue for="attr_type" value="Title"></attvalue>
<attvalue for="attr_11" value="2012"></attvalue>
<attvalue for="attr_12" value="American Journal of Tropical Medicine and Hygiene"></attvalue>
</attvalues>
</edge>
<edge source="authorswithaffiliations2_8d1ccde001b5caef9a4d583cf875d4d0" target="authorswithaffiliations2_4f261f6d6ed58eaeb47826822d60b560" weight="1">
<attvalues>
<attvalue for="matchings_count" value="1"></attvalue>
<attvalue for="attr_type" value="Title"></attvalue>
<attvalue for="attr_11" value="2012"></attvalue>
<attvalue for="attr_12" value="American Journal of Tropical Medicine and Hygiene"></attvalue>
</attvalues>
</edge>
<edge source="authorswithaffiliations2_8d1ccde001b5caef9a4d583cf875d4d0" target="authorswithaffiliations2_6f35c1ca84dab938e888095c95c4bc5a" weight="3">
<attvalues>
<attvalue for="matchings_count" value="3"></attvalue>
<attvalue for="attr_type" value="Title"></attvalue>
<attvalue for="attr_11" value="2010 | 2011 | 2012"></attvalue>
<attvalue for="attr_12" value="Archives of Pathology and Laboratory Medicine | Heart Failure Reviews | Journal of the American College of Cardiology"></attvalue>
</attvalues>
</edge>
<edge source="authorswithaffiliations2_89fa3d44c36e935d96071558b247088b" target="authorswithaffiliations2_6fa7a29c9bf6ca875dab846a6c03050d" weight="1">
<attvalues>
<attvalue for="matchings_count" value="1"></attvalue>
<attvalue for="attr_type" value="Title"></attvalue>
<attvalue for="attr_11" value="2003"></attvalue>
<attvalue for="attr_12" value="Molecular and Cellular Biochemistry"></attvalue>
</attvalues>
</edge>
<edge source="authorswithaffiliations2_d31e481ea93ad215d4fe56de0eb74226" target="authorswithaffiliations2_57fa1e28958027d48a9e23f4408ca450" weight="1">
<attvalues>
<attvalue for="matchings_count" value="1"></attvalue>
<attvalue for="attr_type" value="Title"></attvalue>
<attvalue for="attr_11" value="2003"></attvalue>
<attvalue for="attr_12" value="American Journal of Tropical Medicine and Hygiene"></attvalue>
</attvalues>
</edge>
<edge source="authorswithaffiliations2_d31e481ea93ad215d4fe56de0eb74226" target="authorswithaffiliations2_5806c89be0cd6fa1acbfdb5a28e37539" weight="1">
<attvalues>
<attvalue for="matchings_count" value="1"></attvalue>
<attvalue for="attr_type" value="Title"></attvalue>
<attvalue for="attr_11" value="2003"></attvalue>
<attvalue for="attr_12" value="American Journal of Tropical Medicine and Hygiene"></attvalue>
</attvalues>
</edge>
<edge source="authorswithaffiliations2_d31e481ea93ad215d4fe56de0eb74226" target="authorswithaffiliations2_cc71f126e7d9838abc927d4b3de724f3" weight="1">
<attvalues>
<attvalue for="matchings_count" value="1"></attvalue>
<attvalue for="attr_type" value="Title"></attvalue>
<attvalue for="attr_11" value="2003"></attvalue>
<attvalue for="attr_12" value="American Journal of Tropical Medicine and Hygiene"></attvalue>
</attvalues>
</edge>
<edge source="authorswithaffiliations2_57fa1e28958027d48a9e23f4408ca450" target="authorswithaffiliations2_5806c89be0cd6fa1acbfdb5a28e37539" weight="2">
<attvalues>
<attvalue for="matchings_count" value="2"></attvalue>
<attvalue for="attr_type" value="Title"></attvalue>
<attvalue for="attr_11" value="2003 | 2009"></attvalue>
<attvalue for="attr_12" value="American Journal of Tropical Medicine and Hygiene | Journal of Immunology"></attvalue>
</attvalues>
</edge>
<edge source="authorswithaffiliations2_57fa1e28958027d48a9e23f4408ca450" target="authorswithaffiliations2_0d1062a5185224c015a4245c2ce81729" weight="1">
<attvalues>
<attvalue for="matchings_count" value="1"></attvalue>
<attvalue for="attr_type" value="Title"></attvalue>
<attvalue for="attr_11" value="2009"></attvalue>
<attvalue for="attr_12" value="Journal of Immunology"></attvalue>
</attvalues>
</edge>
<edge source="authorswithaffiliations2_57fa1e28958027d48a9e23f4408ca450" target="authorswithaffiliations2_cc71f126e7d9838abc927d4b3de724f3" weight="1">
<attvalues>
<attvalue for="matchings_count" value="1"></attvalue>
<attvalue for="attr_type" value="Title"></attvalue>
<attvalue for="attr_11" value="2003"></attvalue>
<attvalue for="attr_12" value="American Journal of Tropical Medicine and Hygiene"></attvalue>
</attvalues>
</edge>
<edge source="authorswithaffiliations2_57fa1e28958027d48a9e23f4408ca450" target="authorswithaffiliations2_85ad54495318610485844066aa176be1" weight="1">
<attvalues>
<attvalue for="matchings_count" value="1"></attvalue>
<attvalue for="attr_type" value="Title"></attvalue>
<attvalue for="attr_11" value="2009"></attvalue>
<attvalue for="attr_12" value="Journal of Immunology"></attvalue>
</attvalues>
</edge>
<edge source="authorswithaffiliations2_555d5be21ccf96d8b5bcb7e40b98f467" target="authorswithaffiliations2_4f9dc99cb25d96f7983305f5c21080eb" weight="4">
<attvalues>
<attvalue for="matchings_count" value="4"></attvalue>
<attvalue for="attr_type" value="Title"></attvalue>
<attvalue for="attr_11" value="2010 | 2011 | 2012"></attvalue>
<attvalue for="attr_12" value="Cardiology (Switzerland) | Journal of Cardiac Failure | Journal of Cardiovascular Pharmacology"></attvalue>
</attvalues>
</edge>
<edge source="authorswithaffiliations2_555d5be21ccf96d8b5bcb7e40b98f467" target="authorswithaffiliations2_20f25370a38b02ce036f102e5ed6588d" weight="2">
<attvalues>
<attvalue for="matchings_count" value="2"></attvalue>
<attvalue for="attr_type" value="Title"></attvalue>
<attvalue for="attr_11" value="2011 | 2012"></attvalue>
<attvalue for="attr_12" value="Cardiology (Switzerland) | Journal of Cardiovascular Pharmacology"></attvalue>
</attvalues>
</edge>
<edge source="authorswithaffiliations2_555d5be21ccf96d8b5bcb7e40b98f467" target="authorswithaffiliations2_c5836d7a2911e5adc732ade74b478b8b" weight="4">
<attvalues>
<attvalue for="matchings_count" value="4"></attvalue>
<attvalue for="attr_type" value="Title"></attvalue>
<attvalue for="attr_11" value="2010 | 2011 | 2012"></attvalue>
<attvalue for="attr_12" value="Cardiology (Switzerland) | Journal of Cardiac Failure | Journal of Cardiovascular Pharmacology"></attvalue>
</attvalues>
</edge>
<edge source="authorswithaffiliations2_555d5be21ccf96d8b5bcb7e40b98f467" target="authorswithaffiliations2_2e05c4976cacb6dbe7acbf56cc80a2ba" weight="2">
<attvalues>
<attvalue for="matchings_count" value="2"></attvalue>
<attvalue for="attr_type" value="Title"></attvalue>
<attvalue for="attr_11" value="2011 | 2012"></attvalue>
<attvalue for="attr_12" value="Cardiology (Switzerland) | Journal of Cardiovascular Pharmacology"></attvalue>
</attvalues>
</edge>
<edge source="authorswithaffiliations2_555d5be21ccf96d8b5bcb7e40b98f467" target="authorswithaffiliations2_51f59c6236c32d1c217618b8aa307eff" weight="2">
<attvalues>
<attvalue for="matchings_count" value="2"></attvalue>
<attvalue for="attr_type" value="Title"></attvalue>
<attvalue for="attr_11" value="2010"></attvalue>
<attvalue for="attr_12" value="Journal of Cardiac Failure | Journal of Cardiovascular Pharmacology"></attvalue>
</attvalues>
</edge>
<edge source="authorswithaffiliations2_4f9dc99cb25d96f7983305f5c21080eb" target="authorswithaffiliations2_20f25370a38b02ce036f102e5ed6588d" weight="2">
<attvalues>
<attvalue for="matchings_count" value="2"></attvalue>
<attvalue for="attr_type" value="Title"></attvalue>
<attvalue for="attr_11" value="2011 | 2012"></attvalue>
<attvalue for="attr_12" value="Cardiology (Switzerland) | Journal of Cardiovascular Pharmacology"></attvalue>
</attvalues>
</edge>
<edge source="authorswithaffiliations2_4f9dc99cb25d96f7983305f5c21080eb" target="authorswithaffiliations2_c5836d7a2911e5adc732ade74b478b8b" weight="4">
<attvalues>
<attvalue for="matchings_count" value="4"></attvalue>
<attvalue for="attr_type" value="Title"></attvalue>
<attvalue for="attr_11" value="2010 | 2011 | 2012"></attvalue>
<attvalue for="attr_12" value="Cardiology (Switzerland) | Journal of Cardiac Failure | Journal of Cardiovascular Pharmacology"></attvalue>
</attvalues>
</edge>
<edge source="authorswithaffiliations2_4f9dc99cb25d96f7983305f5c21080eb" target="authorswithaffiliations2_2e05c4976cacb6dbe7acbf56cc80a2ba" weight="2">
<attvalues>
<attvalue for="matchings_count" value="2"></attvalue>
<attvalue for="attr_type" value="Title"></attvalue>
<attvalue for="attr_11" value="2011 | 2012"></attvalue>
<attvalue for="attr_12" value="Cardiology (Switzerland) | Journal of Cardiovascular Pharmacology"></attvalue>
</attvalues>
</edge>
<edge source="authorswithaffiliations2_4f9dc99cb25d96f7983305f5c21080eb" target="authorswithaffiliations2_51f59c6236c32d1c217618b8aa307eff" weight="2">
<attvalues>
<attvalue for="matchings_count" value="2"></attvalue>
<attvalue for="attr_type" value="Title"></attvalue>
<attvalue for="attr_11" value="2010"></attvalue>
<attvalue for="attr_12" value="Journal of Cardiac Failure | Journal of Cardiovascular Pharmacology"></attvalue>
</attvalues>
</edge>
<edge source="authorswithaffiliations2_4f9dc99cb25d96f7983305f5c21080eb" target="authorswithaffiliations2_44d84ba267180f37488e12c95b0cdbad" weight="1">
<attvalues>
<attvalue for="matchings_count" value="1"></attvalue>
<attvalue for="attr_type" value="Title"></attvalue>
<attvalue for="attr_11" value="2009"></attvalue>
<attvalue for="attr_12" value="Journal of Medicinal Chemistry"></attvalue>
</attvalues>
</edge>
<edge source="authorswithaffiliations2_4f9dc99cb25d96f7983305f5c21080eb" target="authorswithaffiliations2_c0f9c1ccc8112ce1894dc84ce0accc59" weight="1">
<attvalues>
<attvalue for="matchings_count" value="1"></attvalue>
<attvalue for="attr_type" value="Title"></attvalue>
<attvalue for="attr_11" value="2009"></attvalue>
<attvalue for="attr_12" value="Journal of Medicinal Chemistry"></attvalue>
</attvalues>
</edge>
<edge source="authorswithaffiliations2_4f9dc99cb25d96f7983305f5c21080eb" target="authorswithaffiliations2_c251dac968e5427c31c5b56d9b4b491d" weight="1">
<attvalues>
<attvalue for="matchings_count" value="1"></attvalue>
<attvalue for="attr_type" value="Title"></attvalue>
<attvalue for="attr_11" value="2009"></attvalue>
<attvalue for="attr_12" value="Journal of Medicinal Chemistry"></attvalue>
</attvalues>
</edge>
<edge source="authorswithaffiliations2_4f9dc99cb25d96f7983305f5c21080eb" target="authorswithaffiliations2_32fb22fdf93b5a2b1271b50053b45c4f" weight="1">
<attvalues>
<attvalue for="matchings_count" value="1"></attvalue>
<attvalue for="attr_type" value="Title"></attvalue>
<attvalue for="attr_11" value="2005"></attvalue>
<attvalue for="attr_12" value="Heart"></attvalue>
</attvalues>
</edge>
<edge source="authorswithaffiliations2_6fa7a29c9bf6ca875dab846a6c03050d" target="authorswithaffiliations2_bed387ed59d6a4be34f8855a855e7bbe" weight="1">
<attvalues>
<attvalue for="matchings_count" value="1"></attvalue>
<attvalue for="attr_type" value="Title"></attvalue>
<attvalue for="attr_11" value="2003"></attvalue>
<attvalue for="attr_12" value="Genes and Immunity"></attvalue>
</attvalues>
</edge>
<edge source="authorswithaffiliations2_6fa7a29c9bf6ca875dab846a6c03050d" target="authorswithaffiliations2_33d17c9e7150e86a2febbfb513bf21c9" weight="1">
<attvalues>
<attvalue for="matchings_count" value="1"></attvalue>
<attvalue for="attr_type" value="Title"></attvalue>
<attvalue for="attr_11" value="2003"></attvalue>
<attvalue for="attr_12" value="Genes and Immunity"></attvalue>
</attvalues>
</edge>
<edge source="authorswithaffiliations2_6fa7a29c9bf6ca875dab846a6c03050d" target="authorswithaffiliations2_bf5c4ec6c8cd7892d73da77be9a7a85d" weight="1">
<attvalues>
<attvalue for="matchings_count" value="1"></attvalue>
<attvalue for="attr_type" value="Title"></attvalue>
<attvalue for="attr_11" value="2011"></attvalue>
<attvalue for="attr_12" value="Circulation Research"></attvalue>
</attvalues>
</edge>
<edge source="authorswithaffiliations2_6fa7a29c9bf6ca875dab846a6c03050d" target="authorswithaffiliations2_6f35c1ca84dab938e888095c95c4bc5a" weight="2">
<attvalues>
<attvalue for="matchings_count" value="2"></attvalue>
<attvalue for="attr_type" value="Title"></attvalue>
<attvalue for="attr_11" value="2010 | 2011"></attvalue>
<attvalue for="attr_12" value="Archives of Pathology and Laboratory Medicine | Journal of the American College of Cardiology"></attvalue>
</attvalues>
</edge>
<edge source="authorswithaffiliations2_348e328cfad78db71671ab1ae555d70c" target="authorswithaffiliations2_33d17c9e7150e86a2febbfb513bf21c9" weight="1">
<attvalues>
<attvalue for="matchings_count" value="1"></attvalue>
<attvalue for="attr_type" value="Title"></attvalue>
<attvalue for="attr_11" value="2011"></attvalue>
<attvalue for="attr_12" value="Clinical Infectious Diseases"></attvalue>
</attvalues>
</edge>
<edge source="authorswithaffiliations2_348e328cfad78db71671ab1ae555d70c" target="authorswithaffiliations2_89104dd89ff895f02f7a3727363f4872" weight="1">
<attvalues>
<attvalue for="matchings_count" value="1"></attvalue>
<attvalue for="attr_type" value="Title"></attvalue>
<attvalue for="attr_11" value="2011"></attvalue>
<attvalue for="attr_12" value="Clinical Infectious Diseases"></attvalue>
</attvalues>
</edge>
<edge source="authorswithaffiliations2_348e328cfad78db71671ab1ae555d70c" target="authorswithaffiliations2_3cb8e8bb1660593f30493dc26958e3b3" weight="1">
<attvalues>
<attvalue for="matchings_count" value="1"></attvalue>
<attvalue for="attr_type" value="Title"></attvalue>
<attvalue for="attr_11" value="2011"></attvalue>
<attvalue for="attr_12" value="Clinical Infectious Diseases"></attvalue>
</attvalues>
</edge>
<edge source="authorswithaffiliations2_348e328cfad78db71671ab1ae555d70c" target="authorswithaffiliations2_fd33ba50568b014f534059496e5627e6" weight="1">
<attvalues>
<attvalue for="matchings_count" value="1"></attvalue>
<attvalue for="attr_type" value="Title"></attvalue>
<attvalue for="attr_11" value="2011"></attvalue>
<attvalue for="attr_12" value="Clinical Infectious Diseases"></attvalue>
</attvalues>
</edge>
<edge source="authorswithaffiliations2_348e328cfad78db71671ab1ae555d70c" target="authorswithaffiliations2_734c7685f6b875c57aef73e35f0f3bd7" weight="1">
<attvalues>
<attvalue for="matchings_count" value="1"></attvalue>
<attvalue for="attr_type" value="Title"></attvalue>
<attvalue for="attr_11" value="2011"></attvalue>
<attvalue for="attr_12" value="Clinical Infectious Diseases"></attvalue>
</attvalues>
</edge>
<edge source="authorswithaffiliations2_348e328cfad78db71671ab1ae555d70c" target="authorswithaffiliations2_ed601ca839061e1602a741c3f104a992" weight="1">
<attvalues>
<attvalue for="matchings_count" value="1"></attvalue>
<attvalue for="attr_type" value="Title"></attvalue>
<attvalue for="attr_11" value="2011"></attvalue>
<attvalue for="attr_12" value="Clinical Infectious Diseases"></attvalue>
</attvalues>
</edge>
<edge source="authorswithaffiliations2_348e328cfad78db71671ab1ae555d70c" target="authorswithaffiliations2_f630406d421eae75aa91bc7c331fe548" weight="1">
<attvalues>
<attvalue for="matchings_count" value="1"></attvalue>
<attvalue for="attr_type" value="Title"></attvalue>
<attvalue for="attr_11" value="2011"></attvalue>
<attvalue for="attr_12" value="Clinical Infectious Diseases"></attvalue>
</attvalues>
</edge>
<edge source="authorswithaffiliations2_c7935d06a9e52c36c6dee5c4d5a65c5f" target="authorswithaffiliations2_8d1d5d8f89c22c60577f77c82653bc91" weight="1">
<attvalues>
<attvalue for="matchings_count" value="1"></attvalue>
<attvalue for="attr_type" value="Title"></attvalue>
<attvalue for="attr_11" value="2009"></attvalue>
<attvalue for="attr_12" value="Acta Tropica"></attvalue>
</attvalues>
</edge>
<edge source="authorswithaffiliations2_c7935d06a9e52c36c6dee5c4d5a65c5f" target="authorswithaffiliations2_ab2216f69ad452e5099bf72fc37f5791" weight="2">
<attvalues>
<attvalue for="matchings_count" value="2"></attvalue>
<attvalue for="attr_type" value="Title"></attvalue>
<attvalue for="attr_11" value="2008 | 2009"></attvalue>
<attvalue for="attr_12" value="Insect Biochemistry and Molecular Biology | PLoS Neglected Tropical Diseases"></attvalue>
</attvalues>
</edge>
<edge source="authorswithaffiliations2_c7935d06a9e52c36c6dee5c4d5a65c5f" target="authorswithaffiliations2_fe693adf330a8e507a7803fe1bbeceb7" weight="1">
<attvalues>
<attvalue for="matchings_count" value="1"></attvalue>
<attvalue for="attr_type" value="Title"></attvalue>
<attvalue for="attr_11" value="2007"></attvalue>
<attvalue for="attr_12" value="Insect Biochemistry and Molecular Biology"></attvalue>
</attvalues>
</edge>
<edge source="authorswithaffiliations2_c7935d06a9e52c36c6dee5c4d5a65c5f" target="authorswithaffiliations2_f42fd96344c8ed48aa49bf9b50dd3dc4" weight="3">
<attvalues>
<attvalue for="matchings_count" value="3"></attvalue>
<attvalue for="attr_type" value="Title"></attvalue>
<attvalue for="attr_11" value="2009 | 2010"></attvalue>
<attvalue for="attr_12" value="International Journal for Parasitology | PLoS Neglected Tropical Diseases"></attvalue>
</attvalues>
</edge>
<edge source="authorswithaffiliations2_c7935d06a9e52c36c6dee5c4d5a65c5f" target="authorswithaffiliations2_2bc4d211b3220272aff8089501712f8d" weight="1">
<attvalues>
<attvalue for="matchings_count" value="1"></attvalue>
<attvalue for="attr_type" value="Title"></attvalue>
<attvalue for="attr_11" value="2003"></attvalue>
<attvalue for="attr_12" value="Parasitology"></attvalue>
</attvalues>
</edge>
<edge source="authorswithaffiliations2_c7935d06a9e52c36c6dee5c4d5a65c5f" target="authorswithaffiliations2_22315de8de9e8657708360faa2611659" weight="1">
<attvalues>
<attvalue for="matchings_count" value="1"></attvalue>
<attvalue for="attr_type" value="Title"></attvalue>
<attvalue for="attr_11" value="2003"></attvalue>
<attvalue for="attr_12" value="Parasitology"></attvalue>
</attvalues>
</edge>
<edge source="authorswithaffiliations2_c7935d06a9e52c36c6dee5c4d5a65c5f" target="authorswithaffiliations2_937e4d2d1c526b725c0a6348a4b57e2a" weight="1">
<attvalues>
<attvalue for="matchings_count" value="1"></attvalue>
<attvalue for="attr_type" value="Title"></attvalue>
<attvalue for="attr_11" value="2009"></attvalue>
<attvalue for="attr_12" value="Acta Tropica"></attvalue>
</attvalues>
</edge>
<edge source="authorswithaffiliations2_c7935d06a9e52c36c6dee5c4d5a65c5f" target="authorswithaffiliations2_192059687c3a992f78b2ee0cf54239c1" weight="1">
<attvalues>
<attvalue for="matchings_count" value="1"></attvalue>
<attvalue for="attr_type" value="Title"></attvalue>
<attvalue for="attr_11" value="2012"></attvalue>
<attvalue for="attr_12" value="Experimental Parasitology"></attvalue>
</attvalues>
</edge>
<edge source="authorswithaffiliations2_c7935d06a9e52c36c6dee5c4d5a65c5f" target="authorswithaffiliations2_15c76cbb94c8e943949382a0fbb07ccf" weight="1">
<attvalues>
<attvalue for="matchings_count" value="1"></attvalue>
<attvalue for="attr_type" value="Title"></attvalue>
<attvalue for="attr_11" value="2012"></attvalue>
<attvalue for="attr_12" value="Experimental Parasitology"></attvalue>
</attvalues>
</edge>
<edge source="authorswithaffiliations2_c7935d06a9e52c36c6dee5c4d5a65c5f" target="authorswithaffiliations2_5807eda8dcaf7962746426a29ff5dd41" weight="1">
<attvalues>
<attvalue for="matchings_count" value="1"></attvalue>
<attvalue for="attr_type" value="Title"></attvalue>
<attvalue for="attr_11" value="2012"></attvalue>
<attvalue for="attr_12" value="Experimental Parasitology"></attvalue>
</attvalues>
</edge>
<edge source="authorswithaffiliations2_c7935d06a9e52c36c6dee5c4d5a65c5f" target="authorswithaffiliations2_1e5754b0d3b7b54f21db2db39a0b074d" weight="1">
<attvalues>
<attvalue for="matchings_count" value="1"></attvalue>
<attvalue for="attr_type" value="Title"></attvalue>
<attvalue for="attr_11" value="2012"></attvalue>
<attvalue for="attr_12" value="Experimental Parasitology"></attvalue>
</attvalues>
</edge>
<edge source="authorswithaffiliations2_c7935d06a9e52c36c6dee5c4d5a65c5f" target="authorswithaffiliations2_500518fee9836f52fb5bd6669c94ce2f" weight="1">
<attvalues>
<attvalue for="matchings_count" value="1"></attvalue>
<attvalue for="attr_type" value="Title"></attvalue>
<attvalue for="attr_11" value="2012"></attvalue>
<attvalue for="attr_12" value="Experimental Parasitology"></attvalue>
</attvalues>
</edge>
<edge source="authorswithaffiliations2_c7935d06a9e52c36c6dee5c4d5a65c5f" target="authorswithaffiliations2_2cadfab14982846995a4e99eab1b0eea" weight="3">
<attvalues>
<attvalue for="matchings_count" value="3"></attvalue>
<attvalue for="attr_type" value="Title"></attvalue>
<attvalue for="attr_11" value="2008 | 2009"></attvalue>
<attvalue for="attr_12" value="Insect Biochemistry and Molecular Biology | International Journal for Parasitology | PLoS Neglected Tropical Diseases"></attvalue>
</attvalues>
</edge>
<edge source="authorswithaffiliations2_c7935d06a9e52c36c6dee5c4d5a65c5f" target="authorswithaffiliations2_226931cf9a09d8d510e5bc777ca90d32" weight="1">
<attvalues>
<attvalue for="matchings_count" value="1"></attvalue>
<attvalue for="attr_type" value="Title"></attvalue>
<attvalue for="attr_11" value="2009"></attvalue>
<attvalue for="attr_12" value="International Journal for Parasitology"></attvalue>
</attvalues>
</edge>
<edge source="authorswithaffiliations2_c7935d06a9e52c36c6dee5c4d5a65c5f" target="authorswithaffiliations2_79ca55608d1d0867b39fa84456a3eac4" weight="1">
<attvalues>
<attvalue for="matchings_count" value="1"></attvalue>
<attvalue for="attr_type" value="Title"></attvalue>
<attvalue for="attr_11" value="2007"></attvalue>
<attvalue for="attr_12" value="Insect Biochemistry and Molecular Biology"></attvalue>
</attvalues>
</edge>
<edge source="authorswithaffiliations2_8d1d5d8f89c22c60577f77c82653bc91" target="authorswithaffiliations2_937e4d2d1c526b725c0a6348a4b57e2a" weight="1">
<attvalues>
<attvalue for="matchings_count" value="1"></attvalue>
<attvalue for="attr_type" value="Title"></attvalue>
<attvalue for="attr_11" value="2009"></attvalue>
<attvalue for="attr_12" value="Acta Tropica"></attvalue>
</attvalues>
</edge>
<edge source="authorswithaffiliations2_7c7fff8deafd3fd8281d22e12e0049c0" target="authorswithaffiliations2_c9427624d6defc78ae6fb4bcb86efd5d" weight="1">
<attvalues>
<attvalue for="matchings_count" value="1"></attvalue>
<attvalue for="attr_type" value="Title"></attvalue>
<attvalue for="attr_11" value="2008"></attvalue>
<attvalue for="attr_12" value="Journal of Medicinal Chemistry"></attvalue>
</attvalues>
</edge>
<edge source="authorswithaffiliations2_7c7fff8deafd3fd8281d22e12e0049c0" target="authorswithaffiliations2_e3b12f3e864c2edd98a6770afa28d4f2" weight="1">
<attvalues>
<attvalue for="matchings_count" value="1"></attvalue>
<attvalue for="attr_type" value="Title"></attvalue>
<attvalue for="attr_11" value="2008"></attvalue>
<attvalue for="attr_12" value="Journal of Medicinal Chemistry"></attvalue>
</attvalues>
</edge>
<edge source="authorswithaffiliations2_7c7fff8deafd3fd8281d22e12e0049c0" target="authorswithaffiliations2_c045882d98851db9ff0f282952e02a70" weight="1">
<attvalues>
<attvalue for="matchings_count" value="1"></attvalue>
<attvalue for="attr_type" value="Title"></attvalue>
<attvalue for="attr_11" value="2002"></attvalue>
<attvalue for="attr_12" value="Journal of Ethnopharmacology"></attvalue>
</attvalues>
</edge>
<edge source="authorswithaffiliations2_7c7fff8deafd3fd8281d22e12e0049c0" target="authorswithaffiliations2_4fe29c858569feb966932ff287186218" weight="1">
<attvalues>
<attvalue for="matchings_count" value="1"></attvalue>
<attvalue for="attr_type" value="Title"></attvalue>
<attvalue for="attr_11" value="2008"></attvalue>
<attvalue for="attr_12" value="Journal of Medicinal Chemistry"></attvalue>
</attvalues>
</edge>
<edge source="authorswithaffiliations2_7c7fff8deafd3fd8281d22e12e0049c0" target="authorswithaffiliations2_f413085ba5c431c96d5cdc6937201aea" weight="1">
<attvalues>
<attvalue for="matchings_count" value="1"></attvalue>
<attvalue for="attr_type" value="Title"></attvalue>
<attvalue for="attr_11" value="2008"></attvalue>
<attvalue for="attr_12" value="Journal of Medicinal Chemistry"></attvalue>
</attvalues>
</edge>
<edge source="authorswithaffiliations2_a22bfe672cb8c295e3a56337967178f1" target="authorswithaffiliations2_734c7685f6b875c57aef73e35f0f3bd7" weight="1">
<attvalues>
<attvalue for="matchings_count" value="1"></attvalue>
<attvalue for="attr_type" value="Title"></attvalue>
<attvalue for="attr_11" value="2005"></attvalue>
<attvalue for="attr_12" value="Journal of Biological Chemistry"></attvalue>
</attvalues>
</edge>
<edge source="authorswithaffiliations2_ab2216f69ad452e5099bf72fc37f5791" target="authorswithaffiliations2_f42fd96344c8ed48aa49bf9b50dd3dc4" weight="1">
<attvalues>
<attvalue for="matchings_count" value="1"></attvalue>
<attvalue for="attr_type" value="Title"></attvalue>
<attvalue for="attr_11" value="2009"></attvalue>
<attvalue for="attr_12" value="PLoS Neglected Tropical Diseases"></attvalue>
</attvalues>
</edge>
<edge source="authorswithaffiliations2_ab2216f69ad452e5099bf72fc37f5791" target="authorswithaffiliations2_15e3021b6da818159f45d0a7611af737" weight="1">
<attvalues>
<attvalue for="matchings_count" value="1"></attvalue>
<attvalue for="attr_type" value="Title"></attvalue>
<attvalue for="attr_11" value="2007"></attvalue>
<attvalue for="attr_12" value="International Journal of Mass Spectrometry"></attvalue>
</attvalues>
</edge>
<edge source="authorswithaffiliations2_ab2216f69ad452e5099bf72fc37f5791" target="authorswithaffiliations2_2cadfab14982846995a4e99eab1b0eea" weight="2">
<attvalues>
<attvalue for="matchings_count" value="2"></attvalue>
<attvalue for="attr_type" value="Title"></attvalue>
<attvalue for="attr_11" value="2008 | 2009"></attvalue>
<attvalue for="attr_12" value="Insect Biochemistry and Molecular Biology | PLoS Neglected Tropical Diseases"></attvalue>
</attvalues>
</edge>
<edge source="authorswithaffiliations2_c17a4c5377d11c2fb8899ccfcefd4410" target="authorswithaffiliations2_98b4e7920b1c0a7b73a1c11fbb283b8c" weight="3">
<attvalues>
<attvalue for="matchings_count" value="3"></attvalue>
<attvalue for="attr_type" value="Title"></attvalue>
<attvalue for="attr_11" value="2008 | 2010"></attvalue>
<attvalue for="attr_12" value="Infection and Immunity | Journal of Infectious Diseases | Vaccine"></attvalue>
</attvalues>
</edge>
<edge source="authorswithaffiliations2_c17a4c5377d11c2fb8899ccfcefd4410" target="authorswithaffiliations2_4c3e106c4ea8e6f76381073e0fa99c64" weight="1">
<attvalues>
<attvalue for="matchings_count" value="1"></attvalue>
<attvalue for="attr_type" value="Title"></attvalue>
<attvalue for="attr_11" value="2010"></attvalue>
<attvalue for="attr_12" value="Journal of Infectious Diseases"></attvalue>
</attvalues>
</edge>
<edge source="authorswithaffiliations2_c17a4c5377d11c2fb8899ccfcefd4410" target="authorswithaffiliations2_85ad54495318610485844066aa176be1" weight="3">
<attvalues>
<attvalue for="matchings_count" value="3"></attvalue>
<attvalue for="attr_type" value="Title"></attvalue>
<attvalue for="attr_11" value="2008 | 2010"></attvalue>
<attvalue for="attr_12" value="Infection and Immunity | Journal of Infectious Diseases | Vaccine"></attvalue>
</attvalues>
</edge>
<edge source="authorswithaffiliations2_c17a4c5377d11c2fb8899ccfcefd4410" target="authorswithaffiliations2_3290f41eef14d378910cd1ab30793ffa" weight="1">
<attvalues>
<attvalue for="matchings_count" value="1"></attvalue>
<attvalue for="attr_type" value="Title"></attvalue>
<attvalue for="attr_11" value="2008"></attvalue>
<attvalue for="attr_12" value="Infection and Immunity"></attvalue>
</attvalues>
</edge>
<edge source="authorswithaffiliations2_2c57a5644194184c06e9c15132e2ee7d" target="authorswithaffiliations2_7f5e49b7d67078fd439dfd4240e130de" weight="2">
<attvalues>
<attvalue for="matchings_count" value="2"></attvalue>
<attvalue for="attr_type" value="Title"></attvalue>
<attvalue for="attr_11" value="2010 | 2012"></attvalue>
<attvalue for="attr_12" value="BMC Infectious Diseases | Eurosurveillance"></attvalue>
</attvalues>
</edge>
<edge source="authorswithaffiliations2_2c57a5644194184c06e9c15132e2ee7d" target="authorswithaffiliations2_62e7c7785a18f4242ed0f73ba196de13" weight="2">
<attvalues>
<attvalue for="matchings_count" value="2"></attvalue>
<attvalue for="attr_type" value="Title"></attvalue>
<attvalue for="attr_11" value="2010 | 2012"></attvalue>
<attvalue for="attr_12" value="BMC Infectious Diseases | Eurosurveillance"></attvalue>
</attvalues>
</edge>
<edge source="authorswithaffiliations2_2c57a5644194184c06e9c15132e2ee7d" target="authorswithaffiliations2_7f5d504776624ef9bb63e8837f77a934" weight="2">
<attvalues>
<attvalue for="matchings_count" value="2"></attvalue>
<attvalue for="attr_type" value="Title"></attvalue>
<attvalue for="attr_11" value="2010 | 2012"></attvalue>
<attvalue for="attr_12" value="BMC Infectious Diseases | Eurosurveillance"></attvalue>
</attvalues>
</edge>
<edge source="authorswithaffiliations2_2c57a5644194184c06e9c15132e2ee7d" target="authorswithaffiliations2_b32c8e2aaa3636d376a6b49d8e21a5e2" weight="1">
<attvalues>
<attvalue for="matchings_count" value="1"></attvalue>
<attvalue for="attr_type" value="Title"></attvalue>
<attvalue for="attr_11" value="2012"></attvalue>
<attvalue for="attr_12" value="Eurosurveillance"></attvalue>
</attvalues>
</edge>
<edge source="authorswithaffiliations2_2c57a5644194184c06e9c15132e2ee7d" target="authorswithaffiliations2_d837b13329a08deee9eccf2ee89b59c7" weight="2">
<attvalues>
<attvalue for="matchings_count" value="2"></attvalue>
<attvalue for="attr_type" value="Title"></attvalue>
<attvalue for="attr_11" value="2010 | 2012"></attvalue>
<attvalue for="attr_12" value="BMC Infectious Diseases | Eurosurveillance"></attvalue>
</attvalues>
</edge>
<edge source="authorswithaffiliations2_2c57a5644194184c06e9c15132e2ee7d" target="authorswithaffiliations2_ef65d591162f4b3aac1845a9a3fff7f3" weight="2">
<attvalues>
<attvalue for="matchings_count" value="2"></attvalue>
<attvalue for="attr_type" value="Title"></attvalue>
<attvalue for="attr_11" value="2010 | 2012"></attvalue>
<attvalue for="attr_12" value="BMC Infectious Diseases | Eurosurveillance"></attvalue>
</attvalues>
</edge>
<edge source="authorswithaffiliations2_2c57a5644194184c06e9c15132e2ee7d" target="authorswithaffiliations2_02bb197cebaa2933197b6e5db90ec2bf" weight="1">
<attvalues>
<attvalue for="matchings_count" value="1"></attvalue>
<attvalue for="attr_type" value="Title"></attvalue>
<attvalue for="attr_11" value="2010"></attvalue>
<attvalue for="attr_12" value="BMC Infectious Diseases"></attvalue>
</attvalues>
</edge>
<edge source="authorswithaffiliations2_2c57a5644194184c06e9c15132e2ee7d" target="authorswithaffiliations2_e4823d3f68a9e42e9b1c7ce3d80d1578" weight="1">
<attvalues>
<attvalue for="matchings_count" value="1"></attvalue>
<attvalue for="attr_type" value="Title"></attvalue>
<attvalue for="attr_11" value="2012"></attvalue>
<attvalue for="attr_12" value="Eurosurveillance"></attvalue>
</attvalues>
</edge>
<edge source="authorswithaffiliations2_2c57a5644194184c06e9c15132e2ee7d" target="authorswithaffiliations2_734c7685f6b875c57aef73e35f0f3bd7" weight="2">
<attvalues>
<attvalue for="matchings_count" value="2"></attvalue>
<attvalue for="attr_type" value="Title"></attvalue>
<attvalue for="attr_11" value="2010 | 2012"></attvalue>
<attvalue for="attr_12" value="BMC Infectious Diseases | Eurosurveillance"></attvalue>
</attvalues>
</edge>
<edge source="authorswithaffiliations2_2c57a5644194184c06e9c15132e2ee7d" target="authorswithaffiliations2_2514ca5ef53d4f69d6e2d0e3d4b64eb8" weight="2">
<attvalues>
<attvalue for="matchings_count" value="2"></attvalue>
<attvalue for="attr_type" value="Title"></attvalue>
<attvalue for="attr_11" value="2010 | 2012"></attvalue>
<attvalue for="attr_12" value="BMC Infectious Diseases | Eurosurveillance"></attvalue>
</attvalues>
</edge>
<edge source="authorswithaffiliations2_2c57a5644194184c06e9c15132e2ee7d" target="authorswithaffiliations2_5bf92fae951cca6a4ed27322b49c77b8" weight="2">
<attvalues>
<attvalue for="matchings_count" value="2"></attvalue>
<attvalue for="attr_type" value="Title"></attvalue>
<attvalue for="attr_11" value="2010 | 2012"></attvalue>
<attvalue for="attr_12" value="BMC Infectious Diseases | Eurosurveillance"></attvalue>
</attvalues>
</edge>
<edge source="authorswithaffiliations2_2c57a5644194184c06e9c15132e2ee7d" target="authorswithaffiliations2_99d8791d18b7295ec386f2fb43b2c529" weight="1">
<attvalues>
<attvalue for="matchings_count" value="1"></attvalue>
<attvalue for="attr_type" value="Title"></attvalue>
<attvalue for="attr_11" value="2012"></attvalue>
<attvalue for="attr_12" value="Eurosurveillance"></attvalue>
</attvalues>
</edge>
<edge source="authorswithaffiliations2_2c57a5644194184c06e9c15132e2ee7d" target="authorswithaffiliations2_ec81d67c151bfd38d5c6fbf40bd7c119" weight="1">
<attvalues>
<attvalue for="matchings_count" value="1"></attvalue>
<attvalue for="attr_type" value="Title"></attvalue>
<attvalue for="attr_11" value="2012"></attvalue>
<attvalue for="attr_12" value="Eurosurveillance"></attvalue>
</attvalues>
</edge>
<edge source="authorswithaffiliations2_2c57a5644194184c06e9c15132e2ee7d" target="authorswithaffiliations2_600720a4f9e638977bd2843a3b9d6a54" weight="1">
<attvalues>
<attvalue for="matchings_count" value="1"></attvalue>
<attvalue for="attr_type" value="Title"></attvalue>
<attvalue for="attr_11" value="2012"></attvalue>
<attvalue for="attr_12" value="Eurosurveillance"></attvalue>
</attvalues>
</edge>
<edge source="authorswithaffiliations2_2c57a5644194184c06e9c15132e2ee7d" target="authorswithaffiliations2_4561598a1efa5ac4ae8622fa67adfc0e" weight="1">
<attvalues>
<attvalue for="matchings_count" value="1"></attvalue>
<attvalue for="attr_type" value="Title"></attvalue>
<attvalue for="attr_11" value="2012"></attvalue>
<attvalue for="attr_12" value="Eurosurveillance"></attvalue>
</attvalues>
</edge>
<edge source="authorswithaffiliations2_2c57a5644194184c06e9c15132e2ee7d" target="authorswithaffiliations2_f2b133085137870cb16ca14120b6c97d" weight="2">
<attvalues>
<attvalue for="matchings_count" value="2"></attvalue>
<attvalue for="attr_type" value="Title"></attvalue>
<attvalue for="attr_11" value="2010 | 2012"></attvalue>
<attvalue for="attr_12" value="BMC Infectious Diseases | Eurosurveillance"></attvalue>
</attvalues>
</edge>
<edge source="authorswithaffiliations2_2c57a5644194184c06e9c15132e2ee7d" target="authorswithaffiliations2_c71f52754e410881dbcd235f85b0e51b" weight="2">
<attvalues>
<attvalue for="matchings_count" value="2"></attvalue>
<attvalue for="attr_type" value="Title"></attvalue>
<attvalue for="attr_11" value="2010 | 2012"></attvalue>
<attvalue for="attr_12" value="BMC Infectious Diseases | Eurosurveillance"></attvalue>
</attvalues>
</edge>
<edge source="authorswithaffiliations2_0b654bdf70a08e3aa0a319d2aa2724ab" target="authorswithaffiliations2_092fdb6757744844f70bf8543a085bf4" weight="1">
<attvalues>
<attvalue for="matchings_count" value="1"></attvalue>
<attvalue for="attr_type" value="Title"></attvalue>
<attvalue for="attr_11" value="2004"></attvalue>
<attvalue for="attr_12" value="Glycobiology"></attvalue>
</attvalues>
</edge>
<edge source="authorswithaffiliations2_0b654bdf70a08e3aa0a319d2aa2724ab" target="authorswithaffiliations2_7f9ff4acd92a791e9a98926683fc1f85" weight="1">
<attvalues>
<attvalue for="matchings_count" value="1"></attvalue>
<attvalue for="attr_type" value="Title"></attvalue>
<attvalue for="attr_11" value="2004"></attvalue>
<attvalue for="attr_12" value="Glycobiology"></attvalue>
</attvalues>
</edge>
<edge source="authorswithaffiliations2_0b654bdf70a08e3aa0a319d2aa2724ab" target="authorswithaffiliations2_17c28e679548c942d69a8f12156d1f0d" weight="1">
<attvalues>
<attvalue for="matchings_count" value="1"></attvalue>
<attvalue for="attr_type" value="Title"></attvalue>
<attvalue for="attr_11" value="2009"></attvalue>
<attvalue for="attr_12" value="Journal of Immunology"></attvalue>
</attvalues>
</edge>
<edge source="authorswithaffiliations2_0b654bdf70a08e3aa0a319d2aa2724ab" target="authorswithaffiliations2_734c7685f6b875c57aef73e35f0f3bd7" weight="1">
<attvalues>
<attvalue for="matchings_count" value="1"></attvalue>
<attvalue for="attr_type" value="Title"></attvalue>
<attvalue for="attr_11" value="2004"></attvalue>
<attvalue for="attr_12" value="Glycobiology"></attvalue>
</attvalues>
</edge>
<edge source="authorswithaffiliations2_0b654bdf70a08e3aa0a319d2aa2724ab" target="authorswithaffiliations2_4681de41f850c963a318caa3b01d4f87" weight="1">
<attvalues>
<attvalue for="matchings_count" value="1"></attvalue>
<attvalue for="attr_type" value="Title"></attvalue>
<attvalue for="attr_11" value="2009"></attvalue>
<attvalue for="attr_12" value="Journal of Immunology"></attvalue>
</attvalues>
</edge>
<edge source="authorswithaffiliations2_9d6b9ac7a661fae9385e93b853e78f03" target="authorswithaffiliations2_31f6dbe2b347856d2c101efed450a162" weight="1">
<attvalues>
<attvalue for="matchings_count" value="1"></attvalue>
<attvalue for="attr_type" value="Title"></attvalue>
<attvalue for="attr_11" value="2006"></attvalue>
<attvalue for="attr_12" value="Journal of Endocrinology"></attvalue>
</attvalues>
</edge>
<edge source="authorswithaffiliations2_9d6b9ac7a661fae9385e93b853e78f03" target="authorswithaffiliations2_57a7d19d98c817cef496b1deca1ac9d6" weight="1">
<attvalues>
<attvalue for="matchings_count" value="1"></attvalue>
<attvalue for="attr_type" value="Title"></attvalue>
<attvalue for="attr_11" value="2006"></attvalue>
<attvalue for="attr_12" value="Journal of Endocrinology"></attvalue>
</attvalues>
</edge>
<edge source="authorswithaffiliations2_5806c89be0cd6fa1acbfdb5a28e37539" target="authorswithaffiliations2_0d1062a5185224c015a4245c2ce81729" weight="1">
<attvalues>
<attvalue for="matchings_count" value="1"></attvalue>
<attvalue for="attr_type" value="Title"></attvalue>
<attvalue for="attr_11" value="2009"></attvalue>
<attvalue for="attr_12" value="Journal of Immunology"></attvalue>
</attvalues>
</edge>
<edge source="authorswithaffiliations2_5806c89be0cd6fa1acbfdb5a28e37539" target="authorswithaffiliations2_cc71f126e7d9838abc927d4b3de724f3" weight="1">
<attvalues>
<attvalue for="matchings_count" value="1"></attvalue>
<attvalue for="attr_type" value="Title"></attvalue>
<attvalue for="attr_11" value="2003"></attvalue>
<attvalue for="attr_12" value="American Journal of Tropical Medicine and Hygiene"></attvalue>
</attvalues>
</edge>
<edge source="authorswithaffiliations2_5806c89be0cd6fa1acbfdb5a28e37539" target="authorswithaffiliations2_85ad54495318610485844066aa176be1" weight="1">
<attvalues>
<attvalue for="matchings_count" value="1"></attvalue>
<attvalue for="attr_type" value="Title"></attvalue>
<attvalue for="attr_11" value="2009"></attvalue>
<attvalue for="attr_12" value="Journal of Immunology"></attvalue>
</attvalues>
</edge>
<edge source="authorswithaffiliations2_98b4e7920b1c0a7b73a1c11fbb283b8c" target="authorswithaffiliations2_4c3e106c4ea8e6f76381073e0fa99c64" weight="1">
<attvalues>
<attvalue for="matchings_count" value="1"></attvalue>
<attvalue for="attr_type" value="Title"></attvalue>
<attvalue for="attr_11" value="2010"></attvalue>
<attvalue for="attr_12" value="Journal of Infectious Diseases"></attvalue>
</attvalues>
</edge>
<edge source="authorswithaffiliations2_98b4e7920b1c0a7b73a1c11fbb283b8c" target="authorswithaffiliations2_85ad54495318610485844066aa176be1" weight="3">
<attvalues>
<attvalue for="matchings_count" value="3"></attvalue>
<attvalue for="attr_type" value="Title"></attvalue>
<attvalue for="attr_11" value="2008 | 2010"></attvalue>
<attvalue for="attr_12" value="Infection and Immunity | Journal of Infectious Diseases | Vaccine"></attvalue>
</attvalues>
</edge>
<edge source="authorswithaffiliations2_98b4e7920b1c0a7b73a1c11fbb283b8c" target="authorswithaffiliations2_3290f41eef14d378910cd1ab30793ffa" weight="1">
<attvalues>
<attvalue for="matchings_count" value="1"></attvalue>
<attvalue for="attr_type" value="Title"></attvalue>
<attvalue for="attr_11" value="2008"></attvalue>
<attvalue for="attr_12" value="Infection and Immunity"></attvalue>
</attvalues>
</edge>
<edge source="authorswithaffiliations2_98b4e7920b1c0a7b73a1c11fbb283b8c" target="authorswithaffiliations2_81359dcfa7cd0dfcbfe6eb4c6d7321a5" weight="1">
<attvalues>
<attvalue for="matchings_count" value="1"></attvalue>
<attvalue for="attr_type" value="Title"></attvalue>
<attvalue for="attr_11" value="2010"></attvalue>
<attvalue for="attr_12" value="Annals of Tropical Medicine and Parasitology"></attvalue>
</attvalues>
</edge>
<edge source="authorswithaffiliations2_0d1062a5185224c015a4245c2ce81729" target="authorswithaffiliations2_85ad54495318610485844066aa176be1" weight="1">
<attvalues>
<attvalue for="matchings_count" value="1"></attvalue>
<attvalue for="attr_type" value="Title"></attvalue>
<attvalue for="attr_11" value="2009"></attvalue>
<attvalue for="attr_12" value="Journal of Immunology"></attvalue>
</attvalues>
</edge>
<edge source="authorswithaffiliations2_4c3e106c4ea8e6f76381073e0fa99c64" target="authorswithaffiliations2_85ad54495318610485844066aa176be1" weight="1">
<attvalues>
<attvalue for="matchings_count" value="1"></attvalue>
<attvalue for="attr_type" value="Title"></attvalue>
<attvalue for="attr_11" value="2010"></attvalue>
<attvalue for="attr_12" value="Journal of Infectious Diseases"></attvalue>
</attvalues>
</edge>
<edge source="authorswithaffiliations2_4c3e106c4ea8e6f76381073e0fa99c64" target="authorswithaffiliations2_8acdb9ba8866ded7a55d80545a06f3d6" weight="1">
<attvalues>
<attvalue for="matchings_count" value="1"></attvalue>
<attvalue for="attr_type" value="Title"></attvalue>
<attvalue for="attr_11" value="2005"></attvalue>
<attvalue for="attr_12" value="Journal of Medicinal Chemistry"></attvalue>
</attvalues>
</edge>
<edge source="authorswithaffiliations2_4c3e106c4ea8e6f76381073e0fa99c64" target="authorswithaffiliations2_31f6dbe2b347856d2c101efed450a162" weight="1">
<attvalues>
<attvalue for="matchings_count" value="1"></attvalue>
<attvalue for="attr_type" value="Title"></attvalue>
<attvalue for="attr_11" value="2005"></attvalue>
<attvalue for="attr_12" value="Journal of Medicinal Chemistry"></attvalue>
</attvalues>
</edge>
<edge source="authorswithaffiliations2_4c3e106c4ea8e6f76381073e0fa99c64" target="authorswithaffiliations2_734c7685f6b875c57aef73e35f0f3bd7" weight="1">
<attvalues>
<attvalue for="matchings_count" value="1"></attvalue>
<attvalue for="attr_type" value="Title"></attvalue>
<attvalue for="attr_11" value="2005"></attvalue>
<attvalue for="attr_12" value="Journal of Medicinal Chemistry"></attvalue>
</attvalues>
</edge>
<edge source="authorswithaffiliations2_4c3e106c4ea8e6f76381073e0fa99c64" target="authorswithaffiliations2_4561598a1efa5ac4ae8622fa67adfc0e" weight="1">
<attvalues>
<attvalue for="matchings_count" value="1"></attvalue>
<attvalue for="attr_type" value="Title"></attvalue>
<attvalue for="attr_11" value="2005"></attvalue>
<attvalue for="attr_12" value="Journal of Medicinal Chemistry"></attvalue>
</attvalues>
</edge>
<edge source="authorswithaffiliations2_cc71f126e7d9838abc927d4b3de724f3" target="authorswithaffiliations2_a6071d812d102886ec3759c693063c47" weight="1">
<attvalues>
<attvalue for="matchings_count" value="1"></attvalue>
<attvalue for="attr_type" value="Title"></attvalue>
<attvalue for="attr_11" value="2012"></attvalue>
<attvalue for="attr_12" value="PLoS ONE"></attvalue>
</attvalues>
</edge>
<edge source="authorswithaffiliations2_85ad54495318610485844066aa176be1" target="authorswithaffiliations2_3290f41eef14d378910cd1ab30793ffa" weight="1">
<attvalues>
<attvalue for="matchings_count" value="1"></attvalue>
<attvalue for="attr_type" value="Title"></attvalue>
<attvalue for="attr_11" value="2008"></attvalue>
<attvalue for="attr_12" value="Infection and Immunity"></attvalue>
</attvalues>
</edge>
<edge source="authorswithaffiliations2_85ad54495318610485844066aa176be1" target="authorswithaffiliations2_ef3d0bcc574c1b29feec06f0e35c8e3b" weight="1">
<attvalues>
<attvalue for="matchings_count" value="1"></attvalue>
<attvalue for="attr_type" value="Title"></attvalue>
<attvalue for="attr_11" value="2006"></attvalue>
<attvalue for="attr_12" value="Journal of Neuroimmunology"></attvalue>
</attvalues>
</edge>
<edge source="authorswithaffiliations2_85ad54495318610485844066aa176be1" target="authorswithaffiliations2_1e5754b0d3b7b54f21db2db39a0b074d" weight="1">
<attvalues>
<attvalue for="matchings_count" value="1"></attvalue>
<attvalue for="attr_type" value="Title"></attvalue>
<attvalue for="attr_11" value="2006"></attvalue>
<attvalue for="attr_12" value="Journal of Neuroimmunology"></attvalue>
</attvalues>
</edge>
<edge source="authorswithaffiliations2_85ad54495318610485844066aa176be1" target="authorswithaffiliations2_500518fee9836f52fb5bd6669c94ce2f" weight="1">
<attvalues>
<attvalue for="matchings_count" value="1"></attvalue>
<attvalue for="attr_type" value="Title"></attvalue>
<attvalue for="attr_11" value="2006"></attvalue>
<attvalue for="attr_12" value="Journal of Neuroimmunology"></attvalue>
</attvalues>
</edge>
<edge source="authorswithaffiliations2_3ca57ff3f20e7f32a68ac6bf7638a161" target="authorswithaffiliations2_02f525bd6c7934114fea4201c0c6453d" weight="1">
<attvalues>
<attvalue for="matchings_count" value="1"></attvalue>
<attvalue for="attr_type" value="Title"></attvalue>
<attvalue for="attr_11" value="2007"></attvalue>
<attvalue for="attr_12" value="Clinical and Vaccine Immunology"></attvalue>
</attvalues>
</edge>
<edge source="authorswithaffiliations2_3ca57ff3f20e7f32a68ac6bf7638a161" target="authorswithaffiliations2_32d485354ab12faa3ba7a805a8c12f20" weight="1">
<attvalues>
<attvalue for="matchings_count" value="1"></attvalue>
<attvalue for="attr_type" value="Title"></attvalue>
<attvalue for="attr_11" value="2007"></attvalue>
<attvalue for="attr_12" value="Clinical and Vaccine Immunology"></attvalue>
</attvalues>
</edge>
<edge source="authorswithaffiliations2_3ca57ff3f20e7f32a68ac6bf7638a161" target="authorswithaffiliations2_3943fedd05e483e6e6267d49f14ec607" weight="1">
<attvalues>
<attvalue for="matchings_count" value="1"></attvalue>
<attvalue for="attr_type" value="Title"></attvalue>
<attvalue for="attr_11" value="2007"></attvalue>
<attvalue for="attr_12" value="Clinical and Vaccine Immunology"></attvalue>
</attvalues>
</edge>
<edge source="authorswithaffiliations2_3ca57ff3f20e7f32a68ac6bf7638a161" target="authorswithaffiliations2_cb62b4ffb8f9e0c0e34e472a027d532f" weight="1">
<attvalues>
<attvalue for="matchings_count" value="1"></attvalue>
<attvalue for="attr_type" value="Title"></attvalue>
<attvalue for="attr_11" value="2007"></attvalue>
<attvalue for="attr_12" value="Clinical and Vaccine Immunology"></attvalue>
</attvalues>
</edge>
<edge source="authorswithaffiliations2_acd6c81743009546957f4053bb0af4c8" target="authorswithaffiliations2_fad6ac462f7985520df11173593eff26" weight="1">
<attvalues>
<attvalue for="matchings_count" value="1"></attvalue>
<attvalue for="attr_type" value="Title"></attvalue>
<attvalue for="attr_11" value="2007"></attvalue>
<attvalue for="attr_12" value="Journal of Molecular Medicine"></attvalue>
</attvalues>
</edge>
<edge source="authorswithaffiliations2_acd6c81743009546957f4053bb0af4c8" target="authorswithaffiliations2_b90fd2667448ac04a5c9c541324880cb" weight="1">
<attvalues>
<attvalue for="matchings_count" value="1"></attvalue>
<attvalue for="attr_type" value="Title"></attvalue>
<attvalue for="attr_11" value="2007"></attvalue>
<attvalue for="attr_12" value="Journal of Molecular Medicine"></attvalue>
</attvalues>
</edge>
<edge source="authorswithaffiliations2_acd6c81743009546957f4053bb0af4c8" target="authorswithaffiliations2_89104dd89ff895f02f7a3727363f4872" weight="1">
<attvalues>
<attvalue for="matchings_count" value="1"></attvalue>
<attvalue for="attr_type" value="Title"></attvalue>
<attvalue for="attr_11" value="2007"></attvalue>
<attvalue for="attr_12" value="Journal of Molecular Medicine"></attvalue>
</attvalues>
</edge>
<edge source="authorswithaffiliations2_acd6c81743009546957f4053bb0af4c8" target="authorswithaffiliations2_e0f3c425fe1c634bf9e17a3666fec44a" weight="1">
<attvalues>
<attvalue for="matchings_count" value="1"></attvalue>
<attvalue for="attr_type" value="Title"></attvalue>
<attvalue for="attr_11" value="2007"></attvalue>
<attvalue for="attr_12" value="Journal of Molecular Medicine"></attvalue>
</attvalues>
</edge>
<edge source="authorswithaffiliations2_acd6c81743009546957f4053bb0af4c8" target="authorswithaffiliations2_cf69873a01413feb1901def03fe76d4e" weight="1">
<attvalues>
<attvalue for="matchings_count" value="1"></attvalue>
<attvalue for="attr_type" value="Title"></attvalue>
<attvalue for="attr_11" value="2007"></attvalue>
<attvalue for="attr_12" value="Journal of Molecular Medicine"></attvalue>
</attvalues>
</edge>
<edge source="authorswithaffiliations2_acd6c81743009546957f4053bb0af4c8" target="authorswithaffiliations2_5b6ba5a39495a8418fbcc7f4c048a65c" weight="1">
<attvalues>
<attvalue for="matchings_count" value="1"></attvalue>
<attvalue for="attr_type" value="Title"></attvalue>
<attvalue for="attr_11" value="2007"></attvalue>
<attvalue for="attr_12" value="Journal of Molecular Medicine"></attvalue>
</attvalues>
</edge>
<edge source="authorswithaffiliations2_7f5e49b7d67078fd439dfd4240e130de" target="authorswithaffiliations2_62e7c7785a18f4242ed0f73ba196de13" weight="2">
<attvalues>
<attvalue for="matchings_count" value="2"></attvalue>
<attvalue for="attr_type" value="Title"></attvalue>
<attvalue for="attr_11" value="2010 | 2012"></attvalue>
<attvalue for="attr_12" value="BMC Infectious Diseases | Eurosurveillance"></attvalue>
</attvalues>
</edge>
<edge source="authorswithaffiliations2_7f5e49b7d67078fd439dfd4240e130de" target="authorswithaffiliations2_7f5d504776624ef9bb63e8837f77a934" weight="2">
<attvalues>
<attvalue for="matchings_count" value="2"></attvalue>
<attvalue for="attr_type" value="Title"></attvalue>
<attvalue for="attr_11" value="2010 | 2012"></attvalue>
<attvalue for="attr_12" value="BMC Infectious Diseases | Eurosurveillance"></attvalue>
</attvalues>
</edge>
<edge source="authorswithaffiliations2_7f5e49b7d67078fd439dfd4240e130de" target="authorswithaffiliations2_b32c8e2aaa3636d376a6b49d8e21a5e2" weight="1">
<attvalues>
<attvalue for="matchings_count" value="1"></attvalue>
<attvalue for="attr_type" value="Title"></attvalue>
<attvalue for="attr_11" value="2012"></attvalue>
<attvalue for="attr_12" value="Eurosurveillance"></attvalue>
</attvalues>
</edge>
<edge source="authorswithaffiliations2_7f5e49b7d67078fd439dfd4240e130de" target="authorswithaffiliations2_d837b13329a08deee9eccf2ee89b59c7" weight="2">
<attvalues>
<attvalue for="matchings_count" value="2"></attvalue>
<attvalue for="attr_type" value="Title"></attvalue>
<attvalue for="attr_11" value="2010 | 2012"></attvalue>
<attvalue for="attr_12" value="BMC Infectious Diseases | Eurosurveillance"></attvalue>
</attvalues>
</edge>
<edge source="authorswithaffiliations2_7f5e49b7d67078fd439dfd4240e130de" target="authorswithaffiliations2_ef65d591162f4b3aac1845a9a3fff7f3" weight="2">
<attvalues>
<attvalue for="matchings_count" value="2"></attvalue>
<attvalue for="attr_type" value="Title"></attvalue>
<attvalue for="attr_11" value="2010 | 2012"></attvalue>
<attvalue for="attr_12" value="BMC Infectious Diseases | Eurosurveillance"></attvalue>
</attvalues>
</edge>
<edge source="authorswithaffiliations2_7f5e49b7d67078fd439dfd4240e130de" target="authorswithaffiliations2_02bb197cebaa2933197b6e5db90ec2bf" weight="1">
<attvalues>
<attvalue for="matchings_count" value="1"></attvalue>
<attvalue for="attr_type" value="Title"></attvalue>
<attvalue for="attr_11" value="2010"></attvalue>
<attvalue for="attr_12" value="BMC Infectious Diseases"></attvalue>
</attvalues>
</edge>
<edge source="authorswithaffiliations2_7f5e49b7d67078fd439dfd4240e130de" target="authorswithaffiliations2_e4823d3f68a9e42e9b1c7ce3d80d1578" weight="1">
<attvalues>
<attvalue for="matchings_count" value="1"></attvalue>
<attvalue for="attr_type" value="Title"></attvalue>
<attvalue for="attr_11" value="2012"></attvalue>
<attvalue for="attr_12" value="Eurosurveillance"></attvalue>
</attvalues>
</edge>
<edge source="authorswithaffiliations2_7f5e49b7d67078fd439dfd4240e130de" target="authorswithaffiliations2_734c7685f6b875c57aef73e35f0f3bd7" weight="2">
<attvalues>
<attvalue for="matchings_count" value="2"></attvalue>
<attvalue for="attr_type" value="Title"></attvalue>
<attvalue for="attr_11" value="2010 | 2012"></attvalue>
<attvalue for="attr_12" value="BMC Infectious Diseases | Eurosurveillance"></attvalue>
</attvalues>
</edge>
<edge source="authorswithaffiliations2_7f5e49b7d67078fd439dfd4240e130de" target="authorswithaffiliations2_2514ca5ef53d4f69d6e2d0e3d4b64eb8" weight="2">
<attvalues>
<attvalue for="matchings_count" value="2"></attvalue>
<attvalue for="attr_type" value="Title"></attvalue>
<attvalue for="attr_11" value="2010 | 2012"></attvalue>
<attvalue for="attr_12" value="BMC Infectious Diseases | Eurosurveillance"></attvalue>
</attvalues>
</edge>
<edge source="authorswithaffiliations2_7f5e49b7d67078fd439dfd4240e130de" target="authorswithaffiliations2_5bf92fae951cca6a4ed27322b49c77b8" weight="2">
<attvalues>
<attvalue for="matchings_count" value="2"></attvalue>
<attvalue for="attr_type" value="Title"></attvalue>
<attvalue for="attr_11" value="2010 | 2012"></attvalue>
<attvalue for="attr_12" value="BMC Infectious Diseases | Eurosurveillance"></attvalue>
</attvalues>
</edge>
<edge source="authorswithaffiliations2_7f5e49b7d67078fd439dfd4240e130de" target="authorswithaffiliations2_99d8791d18b7295ec386f2fb43b2c529" weight="1">
<attvalues>
<attvalue for="matchings_count" value="1"></attvalue>
<attvalue for="attr_type" value="Title"></attvalue>
<attvalue for="attr_11" value="2012"></attvalue>
<attvalue for="attr_12" value="Eurosurveillance"></attvalue>
</attvalues>
</edge>
<edge source="authorswithaffiliations2_7f5e49b7d67078fd439dfd4240e130de" target="authorswithaffiliations2_ec81d67c151bfd38d5c6fbf40bd7c119" weight="1">
<attvalues>
<attvalue for="matchings_count" value="1"></attvalue>
<attvalue for="attr_type" value="Title"></attvalue>
<attvalue for="attr_11" value="2012"></attvalue>
<attvalue for="attr_12" value="Eurosurveillance"></attvalue>
</attvalues>
</edge>
<edge source="authorswithaffiliations2_7f5e49b7d67078fd439dfd4240e130de" target="authorswithaffiliations2_600720a4f9e638977bd2843a3b9d6a54" weight="1">
<attvalues>
<attvalue for="matchings_count" value="1"></attvalue>
<attvalue for="attr_type" value="Title"></attvalue>
<attvalue for="attr_11" value="2012"></attvalue>
<attvalue for="attr_12" value="Eurosurveillance"></attvalue>
</attvalues>
</edge>
<edge source="authorswithaffiliations2_7f5e49b7d67078fd439dfd4240e130de" target="authorswithaffiliations2_4561598a1efa5ac4ae8622fa67adfc0e" weight="1">
<attvalues>
<attvalue for="matchings_count" value="1"></attvalue>
<attvalue for="attr_type" value="Title"></attvalue>
<attvalue for="attr_11" value="2012"></attvalue>
<attvalue for="attr_12" value="Eurosurveillance"></attvalue>
</attvalues>
</edge>
<edge source="authorswithaffiliations2_7f5e49b7d67078fd439dfd4240e130de" target="authorswithaffiliations2_f2b133085137870cb16ca14120b6c97d" weight="2">
<attvalues>
<attvalue for="matchings_count" value="2"></attvalue>
<attvalue for="attr_type" value="Title"></attvalue>
<attvalue for="attr_11" value="2010 | 2012"></attvalue>
<attvalue for="attr_12" value="BMC Infectious Diseases | Eurosurveillance"></attvalue>
</attvalues>
</edge>
<edge source="authorswithaffiliations2_7f5e49b7d67078fd439dfd4240e130de" target="authorswithaffiliations2_c71f52754e410881dbcd235f85b0e51b" weight="2">
<attvalues>
<attvalue for="matchings_count" value="2"></attvalue>
<attvalue for="attr_type" value="Title"></attvalue>
<attvalue for="attr_11" value="2010 | 2012"></attvalue>
<attvalue for="attr_12" value="BMC Infectious Diseases | Eurosurveillance"></attvalue>
</attvalues>
</edge>
<edge source="authorswithaffiliations2_7cd9fee916f809f03ad26f93b0f409a1" target="authorswithaffiliations2_f413085ba5c431c96d5cdc6937201aea" weight="1">
<attvalues>
<attvalue for="matchings_count" value="1"></attvalue>
<attvalue for="attr_type" value="Title"></attvalue>
<attvalue for="attr_11" value="2004"></attvalue>
<attvalue for="attr_12" value="Phytochemistry"></attvalue>
</attvalues>
</edge>
<edge source="authorswithaffiliations2_c9427624d6defc78ae6fb4bcb86efd5d" target="authorswithaffiliations2_e3b12f3e864c2edd98a6770afa28d4f2" weight="1">
<attvalues>
<attvalue for="matchings_count" value="1"></attvalue>
<attvalue for="attr_type" value="Title"></attvalue>
<attvalue for="attr_11" value="2008"></attvalue>
<attvalue for="attr_12" value="Journal of Medicinal Chemistry"></attvalue>
</attvalues>
</edge>
<edge source="authorswithaffiliations2_c9427624d6defc78ae6fb4bcb86efd5d" target="authorswithaffiliations2_4fe29c858569feb966932ff287186218" weight="1">
<attvalues>
<attvalue for="matchings_count" value="1"></attvalue>
<attvalue for="attr_type" value="Title"></attvalue>
<attvalue for="attr_11" value="2008"></attvalue>
<attvalue for="attr_12" value="Journal of Medicinal Chemistry"></attvalue>
</attvalues>
</edge>
<edge source="authorswithaffiliations2_c9427624d6defc78ae6fb4bcb86efd5d" target="authorswithaffiliations2_f413085ba5c431c96d5cdc6937201aea" weight="1">
<attvalues>
<attvalue for="matchings_count" value="1"></attvalue>
<attvalue for="attr_type" value="Title"></attvalue>
<attvalue for="attr_11" value="2008"></attvalue>
<attvalue for="attr_12" value="Journal of Medicinal Chemistry"></attvalue>
</attvalues>
</edge>
<edge source="authorswithaffiliations2_2de6e136c5d646c14cf3057f7b36f662" target="authorswithaffiliations2_20f25370a38b02ce036f102e5ed6588d" weight="1">
<attvalues>
<attvalue for="matchings_count" value="1"></attvalue>
<attvalue for="attr_type" value="Title"></attvalue>
<attvalue for="attr_11" value="2005"></attvalue>
<attvalue for="attr_12" value="Journal of Biological Chemistry"></attvalue>
</attvalues>
</edge>
<edge source="authorswithaffiliations2_2de6e136c5d646c14cf3057f7b36f662" target="authorswithaffiliations2_b2d1941c1bc55f54007e477488a08e9c" weight="1">
<attvalues>
<attvalue for="matchings_count" value="1"></attvalue>
<attvalue for="attr_type" value="Title"></attvalue>
<attvalue for="attr_11" value="2005"></attvalue>
<attvalue for="attr_12" value="Journal of Biological Chemistry"></attvalue>
</attvalues>
</edge>
<edge source="authorswithaffiliations2_d1dd137567bb3a022622424ab8c6ec49" target="authorswithaffiliations2_22f4eac6ce3e8be7069d3c7431848a01" weight="1">
<attvalues>
<attvalue for="matchings_count" value="1"></attvalue>
<attvalue for="attr_type" value="Title"></attvalue>
<attvalue for="attr_11" value="2005"></attvalue>
<attvalue for="attr_12" value="Acta Tropica"></attvalue>
</attvalues>
</edge>
<edge source="authorswithaffiliations2_9196046e2ee29a42c9d6d1b0dd9c1519" target="authorswithaffiliations2_60a9907944c399722b8111d89e576ee1" weight="1">
<attvalues>
<attvalue for="matchings_count" value="1"></attvalue>
<attvalue for="attr_type" value="Title"></attvalue>
<attvalue for="attr_11" value="2006"></attvalue>
<attvalue for="attr_12" value="Molecular Pharmacology"></attvalue>
</attvalues>
</edge>
<edge source="authorswithaffiliations2_fe693adf330a8e507a7803fe1bbeceb7" target="authorswithaffiliations2_79ca55608d1d0867b39fa84456a3eac4" weight="1">
<attvalues>
<attvalue for="matchings_count" value="1"></attvalue>
<attvalue for="attr_type" value="Title"></attvalue>
<attvalue for="attr_11" value="2007"></attvalue>
<attvalue for="attr_12" value="Insect Biochemistry and Molecular Biology"></attvalue>
</attvalues>
</edge>
<edge source="authorswithaffiliations2_539de2e80c86e1a8be083bc21d568b1c" target="authorswithaffiliations2_20f25370a38b02ce036f102e5ed6588d" weight="1">
<attvalues>
<attvalue for="matchings_count" value="1"></attvalue>
<attvalue for="attr_type" value="Title"></attvalue>
<attvalue for="attr_11" value="2010"></attvalue>
<attvalue for="attr_12" value="Clinical and Vaccine Immunology"></attvalue>
</attvalues>
</edge>
<edge source="authorswithaffiliations2_539de2e80c86e1a8be083bc21d568b1c" target="authorswithaffiliations2_9c6c6962b47b0f4669da69bc6908a17a" weight="1">
<attvalues>
<attvalue for="matchings_count" value="1"></attvalue>
<attvalue for="attr_type" value="Title"></attvalue>
<attvalue for="attr_11" value="2010"></attvalue>
<attvalue for="attr_12" value="Clinical and Vaccine Immunology"></attvalue>
</attvalues>
</edge>
<edge source="authorswithaffiliations2_539de2e80c86e1a8be083bc21d568b1c" target="authorswithaffiliations2_b48d04c9ef90a467443804e15994ffa8" weight="1">
<attvalues>
<attvalue for="matchings_count" value="1"></attvalue>
<attvalue for="attr_type" value="Title"></attvalue>
<attvalue for="attr_11" value="2010"></attvalue>
<attvalue for="attr_12" value="Clinical and Vaccine Immunology"></attvalue>
</attvalues>
</edge>
<edge source="authorswithaffiliations2_f42fd96344c8ed48aa49bf9b50dd3dc4" target="authorswithaffiliations2_2cadfab14982846995a4e99eab1b0eea" weight="2">
<attvalues>
<attvalue for="matchings_count" value="2"></attvalue>
<attvalue for="attr_type" value="Title"></attvalue>
<attvalue for="attr_11" value="2009"></attvalue>
<attvalue for="attr_12" value="International Journal for Parasitology | PLoS Neglected Tropical Diseases"></attvalue>
</attvalues>
</edge>
<edge source="authorswithaffiliations2_f42fd96344c8ed48aa49bf9b50dd3dc4" target="authorswithaffiliations2_226931cf9a09d8d510e5bc777ca90d32" weight="1">
<attvalues>
<attvalue for="matchings_count" value="1"></attvalue>
<attvalue for="attr_type" value="Title"></attvalue>
<attvalue for="attr_11" value="2009"></attvalue>
<attvalue for="attr_12" value="International Journal for Parasitology"></attvalue>
</attvalues>
</edge>
<edge source="authorswithaffiliations2_b211f9f47abf98fd11cf1bfb20837f21" target="authorswithaffiliations2_8aab5829353c132fbc7d2f950a69705f" weight="1">
<attvalues>
<attvalue for="matchings_count" value="1"></attvalue>
<attvalue for="attr_type" value="Title"></attvalue>
<attvalue for="attr_11" value="2010"></attvalue>
<attvalue for="attr_12" value="Peptides"></attvalue>
</attvalues>
</edge>
<edge source="authorswithaffiliations2_06d4d2d25542653e1169821e51ed222d" target="authorswithaffiliations2_9044b33f37e8cf92911bda6e528cfb9d" weight="1">
<attvalues>
<attvalue for="matchings_count" value="1"></attvalue>
<attvalue for="attr_type" value="Title"></attvalue>
<attvalue for="attr_11" value="2012"></attvalue>
<attvalue for="attr_12" value="Tropical Medicine and International Health"></attvalue>
</attvalues>
</edge>
<edge source="authorswithaffiliations2_06d4d2d25542653e1169821e51ed222d" target="authorswithaffiliations2_33d17c9e7150e86a2febbfb513bf21c9" weight="1">
<attvalues>
<attvalue for="matchings_count" value="1"></attvalue>
<attvalue for="attr_type" value="Title"></attvalue>
<attvalue for="attr_11" value="2006"></attvalue>
<attvalue for="attr_12" value="PLoS ONE"></attvalue>
</attvalues>
</edge>
<edge source="authorswithaffiliations2_06d4d2d25542653e1169821e51ed222d" target="authorswithaffiliations2_7f5d504776624ef9bb63e8837f77a934" weight="1">
<attvalues>
<attvalue for="matchings_count" value="1"></attvalue>
<attvalue for="attr_type" value="Title"></attvalue>
<attvalue for="attr_11" value="2006"></attvalue>
<attvalue for="attr_12" value="PLoS ONE"></attvalue>
</attvalues>
</edge>
<edge source="authorswithaffiliations2_06d4d2d25542653e1169821e51ed222d" target="authorswithaffiliations2_ef3d0bcc574c1b29feec06f0e35c8e3b" weight="1">
<attvalues>
<attvalue for="matchings_count" value="1"></attvalue>
<attvalue for="attr_type" value="Title"></attvalue>
<attvalue for="attr_11" value="2006"></attvalue>
<attvalue for="attr_12" value="PLoS ONE"></attvalue>
</attvalues>
</edge>
<edge source="authorswithaffiliations2_7b4224d6d900823306a209d1b9e8a3ce" target="authorswithaffiliations2_f6dc8489e5266a9e65cb47364d370783" weight="2">
<attvalues>
<attvalue for="matchings_count" value="2"></attvalue>
<attvalue for="attr_type" value="Title"></attvalue>
<attvalue for="attr_11" value="2003 | 2004"></attvalue>
<attvalue for="attr_12" value="Journal of Natural Products"></attvalue>
</attvalues>
</edge>
<edge source="authorswithaffiliations2_7b4224d6d900823306a209d1b9e8a3ce" target="authorswithaffiliations2_f413085ba5c431c96d5cdc6937201aea" weight="2">
<attvalues>
<attvalue for="matchings_count" value="2"></attvalue>
<attvalue for="attr_type" value="Title"></attvalue>
<attvalue for="attr_11" value="2003 | 2004"></attvalue>
<attvalue for="attr_12" value="Journal of Natural Products"></attvalue>
</attvalues>
</edge>
<edge source="authorswithaffiliations2_00d540fdf34c3b843fc637f8dea28aeb" target="authorswithaffiliations2_47137396589d0c88f78cafeef3d25ad0" weight="1">
<attvalues>
<attvalue for="matchings_count" value="1"></attvalue>
<attvalue for="attr_type" value="Title"></attvalue>
<attvalue for="attr_11" value="2012"></attvalue>
<attvalue for="attr_12" value="Insect Biochemistry and Molecular Biology"></attvalue>
</attvalues>
</edge>
<edge source="authorswithaffiliations2_00d540fdf34c3b843fc637f8dea28aeb" target="authorswithaffiliations2_fcad8f066a2f25b5d49004444ce127ee" weight="1">
<attvalues>
<attvalue for="matchings_count" value="1"></attvalue>
<attvalue for="attr_type" value="Title"></attvalue>
<attvalue for="attr_11" value="2012"></attvalue>
<attvalue for="attr_12" value="Insect Biochemistry and Molecular Biology"></attvalue>
</attvalues>
</edge>
<edge source="authorswithaffiliations2_00d540fdf34c3b843fc637f8dea28aeb" target="authorswithaffiliations2_1e5754b0d3b7b54f21db2db39a0b074d" weight="1">
<attvalues>
<attvalue for="matchings_count" value="1"></attvalue>
<attvalue for="attr_type" value="Title"></attvalue>
<attvalue for="attr_11" value="2012"></attvalue>
<attvalue for="attr_12" value="Insect Biochemistry and Molecular Biology"></attvalue>
</attvalues>
</edge>
<edge source="authorswithaffiliations2_f6dc8489e5266a9e65cb47364d370783" target="authorswithaffiliations2_f413085ba5c431c96d5cdc6937201aea" weight="2">
<attvalues>
<attvalue for="matchings_count" value="2"></attvalue>
<attvalue for="attr_type" value="Title"></attvalue>
<attvalue for="attr_11" value="2003 | 2004"></attvalue>
<attvalue for="attr_12" value="Journal of Natural Products"></attvalue>
</attvalues>
</edge>
<edge source="authorswithaffiliations2_876bffb3d65aaf7fa7ed195513063001" target="authorswithaffiliations2_da5ea1771d299a8e332b461966ad68a6" weight="2">
<attvalues>
<attvalue for="matchings_count" value="2"></attvalue>
<attvalue for="attr_type" value="Title"></attvalue>
<attvalue for="attr_11" value="2012"></attvalue>
<attvalue for="attr_12" value="Current Medicinal Chemistry"></attvalue>
</attvalues>
</edge>
<edge source="authorswithaffiliations2_876bffb3d65aaf7fa7ed195513063001" target="authorswithaffiliations2_e84993ac1bacbe5e38f05dd74eab60f5" weight="2">
<attvalues>
<attvalue for="matchings_count" value="2"></attvalue>
<attvalue for="attr_type" value="Title"></attvalue>
<attvalue for="attr_11" value="2012"></attvalue>
<attvalue for="attr_12" value="Current Medicinal Chemistry"></attvalue>
</attvalues>
</edge>
<edge source="authorswithaffiliations2_876bffb3d65aaf7fa7ed195513063001" target="authorswithaffiliations2_3776356933826878f9271ecd5fc7d885" weight="1">
<attvalues>
<attvalue for="matchings_count" value="1"></attvalue>
<attvalue for="attr_type" value="Title"></attvalue>
<attvalue for="attr_11" value="2012"></attvalue>
<attvalue for="attr_12" value="Protein and Peptide Letters"></attvalue>
</attvalues>
</edge>
<edge source="authorswithaffiliations2_876bffb3d65aaf7fa7ed195513063001" target="authorswithaffiliations2_cd893dea5c201d01cc02ef7bc4e4f2cb" weight="2">
<attvalues>
<attvalue for="matchings_count" value="2"></attvalue>
<attvalue for="attr_type" value="Title"></attvalue>
<attvalue for="attr_11" value="2012"></attvalue>
<attvalue for="attr_12" value="Current Medicinal Chemistry"></attvalue>
</attvalues>
</edge>
<edge source="authorswithaffiliations2_876bffb3d65aaf7fa7ed195513063001" target="authorswithaffiliations2_32cbe0460f297e01165bcca67ea33eb8" weight="2">
<attvalues>
<attvalue for="matchings_count" value="2"></attvalue>
<attvalue for="attr_type" value="Title"></attvalue>
<attvalue for="attr_11" value="2012"></attvalue>
<attvalue for="attr_12" value="Current Medicinal Chemistry"></attvalue>
</attvalues>
</edge>
<edge source="authorswithaffiliations2_876bffb3d65aaf7fa7ed195513063001" target="authorswithaffiliations2_56c0d4c127f96163e89166223d543dd3" weight="2">
<attvalues>
<attvalue for="matchings_count" value="2"></attvalue>
<attvalue for="attr_type" value="Title"></attvalue>
<attvalue for="attr_11" value="2012"></attvalue>
<attvalue for="attr_12" value="Current Medicinal Chemistry"></attvalue>
</attvalues>
</edge>
<edge source="authorswithaffiliations2_876bffb3d65aaf7fa7ed195513063001" target="authorswithaffiliations2_17c28e679548c942d69a8f12156d1f0d" weight="2">
<attvalues>
<attvalue for="matchings_count" value="2"></attvalue>
<attvalue for="attr_type" value="Title"></attvalue>
<attvalue for="attr_11" value="2012"></attvalue>
<attvalue for="attr_12" value="Current Medicinal Chemistry"></attvalue>
</attvalues>
</edge>
<edge source="authorswithaffiliations2_876bffb3d65aaf7fa7ed195513063001" target="authorswithaffiliations2_cef31e3b84bd33bcf084339c585e64df" weight="2">
<attvalues>
<attvalue for="matchings_count" value="2"></attvalue>
<attvalue for="attr_type" value="Title"></attvalue>
<attvalue for="attr_11" value="2012"></attvalue>
<attvalue for="attr_12" value="Current Medicinal Chemistry"></attvalue>
</attvalues>
</edge>
<edge source="authorswithaffiliations2_876bffb3d65aaf7fa7ed195513063001" target="authorswithaffiliations2_1dc61d2ca7bc35d637c1d3bdda368a2c" weight="2">
<attvalues>
<attvalue for="matchings_count" value="2"></attvalue>
<attvalue for="attr_type" value="Title"></attvalue>
<attvalue for="attr_11" value="2012"></attvalue>
<attvalue for="attr_12" value="Current Medicinal Chemistry"></attvalue>
</attvalues>
</edge>
<edge source="authorswithaffiliations2_876bffb3d65aaf7fa7ed195513063001" target="authorswithaffiliations2_1bb106bd958d7fa78ab29093ace0eb06" weight="2">
<attvalues>
<attvalue for="matchings_count" value="2"></attvalue>
<attvalue for="attr_type" value="Title"></attvalue>
<attvalue for="attr_11" value="2012"></attvalue>
<attvalue for="attr_12" value="Current Medicinal Chemistry"></attvalue>
</attvalues>
</edge>
<edge source="authorswithaffiliations2_876bffb3d65aaf7fa7ed195513063001" target="authorswithaffiliations2_500518fee9836f52fb5bd6669c94ce2f" weight="2">
<attvalues>
<attvalue for="matchings_count" value="2"></attvalue>
<attvalue for="attr_type" value="Title"></attvalue>
<attvalue for="attr_11" value="2012"></attvalue>
<attvalue for="attr_12" value="Current Medicinal Chemistry"></attvalue>
</attvalues>
</edge>
<edge source="authorswithaffiliations2_876bffb3d65aaf7fa7ed195513063001" target="authorswithaffiliations2_54dafcbe1c00e89655e0cf78cc703efb" weight="1">
<attvalues>
<attvalue for="matchings_count" value="1"></attvalue>
<attvalue for="attr_type" value="Title"></attvalue>
<attvalue for="attr_11" value="2012"></attvalue>
<attvalue for="attr_12" value="Protein and Peptide Letters"></attvalue>
</attvalues>
</edge>
<edge source="authorswithaffiliations2_876bffb3d65aaf7fa7ed195513063001" target="authorswithaffiliations2_f0ff992011e3373de98d56b7519d1e24" weight="2">
<attvalues>
<attvalue for="matchings_count" value="2"></attvalue>
<attvalue for="attr_type" value="Title"></attvalue>
<attvalue for="attr_11" value="2012"></attvalue>
<attvalue for="attr_12" value="Current Medicinal Chemistry"></attvalue>
</attvalues>
</edge>
<edge source="authorswithaffiliations2_02f525bd6c7934114fea4201c0c6453d" target="authorswithaffiliations2_32d485354ab12faa3ba7a805a8c12f20" weight="1">
<attvalues>
<attvalue for="matchings_count" value="1"></attvalue>
<attvalue for="attr_type" value="Title"></attvalue>
<attvalue for="attr_11" value="2007"></attvalue>
<attvalue for="attr_12" value="Clinical and Vaccine Immunology"></attvalue>
</attvalues>
</edge>
<edge source="authorswithaffiliations2_02f525bd6c7934114fea4201c0c6453d" target="authorswithaffiliations2_3943fedd05e483e6e6267d49f14ec607" weight="1">
<attvalues>
<attvalue for="matchings_count" value="1"></attvalue>
<attvalue for="attr_type" value="Title"></attvalue>
<attvalue for="attr_11" value="2007"></attvalue>
<attvalue for="attr_12" value="Clinical and Vaccine Immunology"></attvalue>
</attvalues>
</edge>
<edge source="authorswithaffiliations2_02f525bd6c7934114fea4201c0c6453d" target="authorswithaffiliations2_cb62b4ffb8f9e0c0e34e472a027d532f" weight="1">
<attvalues>
<attvalue for="matchings_count" value="1"></attvalue>
<attvalue for="attr_type" value="Title"></attvalue>
<attvalue for="attr_11" value="2007"></attvalue>
<attvalue for="attr_12" value="Clinical and Vaccine Immunology"></attvalue>
</attvalues>
</edge>
<edge source="authorswithaffiliations2_b7ff86a89a9ba0684f6af7f0c8044cd2" target="authorswithaffiliations2_a290a9297da8b9f131eeed49ea4ede0d" weight="1">
<attvalues>
<attvalue for="matchings_count" value="1"></attvalue>
<attvalue for="attr_type" value="Title"></attvalue>
<attvalue for="attr_11" value="2008"></attvalue>
<attvalue for="attr_12" value="Chungara"></attvalue>
</attvalues>
</edge>
<edge source="authorswithaffiliations2_b7ff86a89a9ba0684f6af7f0c8044cd2" target="authorswithaffiliations2_de95121b9f4454229566fd7ce32ad8db" weight="1">
<attvalues>
<attvalue for="matchings_count" value="1"></attvalue>
<attvalue for="attr_type" value="Title"></attvalue>
<attvalue for="attr_11" value="2008"></attvalue>
<attvalue for="attr_12" value="Chungara"></attvalue>
</attvalues>
</edge>
<edge source="authorswithaffiliations2_4db92759c782b96332237e15eb0dd772" target="authorswithaffiliations2_2ac9c779b224e24ee22e6183a3cc228f" weight="1">
<attvalues>
<attvalue for="matchings_count" value="1"></attvalue>
<attvalue for="attr_type" value="Title"></attvalue>
<attvalue for="attr_11" value="2012"></attvalue>
<attvalue for="attr_12" value="ACS Chemical Biology"></attvalue>
</attvalues>
</edge>
<edge source="authorswithaffiliations2_4db92759c782b96332237e15eb0dd772" target="authorswithaffiliations2_86dd803204f25f5ef79e1a62d7958c4f" weight="1">
<attvalues>
<attvalue for="matchings_count" value="1"></attvalue>
<attvalue for="attr_type" value="Title"></attvalue>
<attvalue for="attr_11" value="2012"></attvalue>
<attvalue for="attr_12" value="ACS Chemical Biology"></attvalue>
</attvalues>
</edge>
<edge source="authorswithaffiliations2_4db92759c782b96332237e15eb0dd772" target="authorswithaffiliations2_58279c7654f6bf134321f9fd194d1c0d" weight="1">
<attvalues>
<attvalue for="matchings_count" value="1"></attvalue>
<attvalue for="attr_type" value="Title"></attvalue>
<attvalue for="attr_11" value="2011"></attvalue>
<attvalue for="attr_12" value="Journal of Biological Chemistry"></attvalue>
</attvalues>
</edge>
<edge source="authorswithaffiliations2_4db92759c782b96332237e15eb0dd772" target="authorswithaffiliations2_02889553e3f8e757a89951ffc6b9b2cd" weight="1">
<attvalues>
<attvalue for="matchings_count" value="1"></attvalue>
<attvalue for="attr_type" value="Title"></attvalue>
<attvalue for="attr_11" value="2012"></attvalue>
<attvalue for="attr_12" value="ACS Chemical Biology"></attvalue>
</attvalues>
</edge>
<edge source="authorswithaffiliations2_70fcd8877678984442d5fbc61065d33f" target="authorswithaffiliations2_6a9a26a863817b383ec430b3606116a9" weight="1">
<attvalues>
<attvalue for="matchings_count" value="1"></attvalue>
<attvalue for="attr_type" value="Title"></attvalue>
<attvalue for="attr_11" value="2006"></attvalue>
<attvalue for="attr_12" value="Journal of Immunology"></attvalue>
</attvalues>
</edge>
<edge source="authorswithaffiliations2_70fcd8877678984442d5fbc61065d33f" target="authorswithaffiliations2_1e5754b0d3b7b54f21db2db39a0b074d" weight="1">
<attvalues>
<attvalue for="matchings_count" value="1"></attvalue>
<attvalue for="attr_type" value="Title"></attvalue>
<attvalue for="attr_11" value="2006"></attvalue>
<attvalue for="attr_12" value="Journal of Immunology"></attvalue>
</attvalues>
</edge>
<edge source="authorswithaffiliations2_70fcd8877678984442d5fbc61065d33f" target="authorswithaffiliations2_54dafcbe1c00e89655e0cf78cc703efb" weight="1">
<attvalues>
<attvalue for="matchings_count" value="1"></attvalue>
<attvalue for="attr_type" value="Title"></attvalue>
<attvalue for="attr_11" value="2006"></attvalue>
<attvalue for="attr_12" value="Journal of Immunology"></attvalue>
</attvalues>
</edge>
<edge source="authorswithaffiliations2_62f73922fdbeb1557579c858c04f9b63" target="authorswithaffiliations2_9c6c6962b47b0f4669da69bc6908a17a" weight="4">
<attvalues>
<attvalue for="matchings_count" value="4"></attvalue>
<attvalue for="attr_type" value="Title"></attvalue>
<attvalue for="attr_11" value="2011 | 2012"></attvalue>
<attvalue for="attr_12" value="Cell and Tissue Research | Histochemistry and Cell Biology | Human Pathology | International Journal of Colorectal Disease"></attvalue>
</attvalues>
</edge>
<edge source="authorswithaffiliations2_62f73922fdbeb1557579c858c04f9b63" target="authorswithaffiliations2_31f6dbe2b347856d2c101efed450a162" weight="3">
<attvalues>
<attvalue for="matchings_count" value="3"></attvalue>
<attvalue for="attr_type" value="Title"></attvalue>
<attvalue for="attr_11" value="2011 | 2012"></attvalue>
<attvalue for="attr_12" value="Cell and Tissue Research | Histochemistry and Cell Biology | International Journal of Colorectal Disease"></attvalue>
</attvalues>
</edge>
<edge source="authorswithaffiliations2_62f73922fdbeb1557579c858c04f9b63" target="authorswithaffiliations2_a86b59874be9410b8f2a0c9827bf14da" weight="5">
<attvalues>
<attvalue for="matchings_count" value="5"></attvalue>
<attvalue for="attr_type" value="Title"></attvalue>
<attvalue for="attr_11" value="2011 | 2012"></attvalue>
<attvalue for="attr_12" value="Cell and Tissue Research | Histochemistry and Cell Biology | Human Pathology | International Journal of Colorectal Disease"></attvalue>
</attvalues>
</edge>
<edge source="authorswithaffiliations2_2ac9c779b224e24ee22e6183a3cc228f" target="authorswithaffiliations2_86dd803204f25f5ef79e1a62d7958c4f" weight="1">
<attvalues>
<attvalue for="matchings_count" value="1"></attvalue>
<attvalue for="attr_type" value="Title"></attvalue>
<attvalue for="attr_11" value="2012"></attvalue>
<attvalue for="attr_12" value="ACS Chemical Biology"></attvalue>
</attvalues>
</edge>
<edge source="authorswithaffiliations2_2ac9c779b224e24ee22e6183a3cc228f" target="authorswithaffiliations2_02889553e3f8e757a89951ffc6b9b2cd" weight="1">
<attvalues>
<attvalue for="matchings_count" value="1"></attvalue>
<attvalue for="attr_type" value="Title"></attvalue>
<attvalue for="attr_11" value="2012"></attvalue>
<attvalue for="attr_12" value="ACS Chemical Biology"></attvalue>
</attvalues>
</edge>
<edge source="authorswithaffiliations2_da5ea1771d299a8e332b461966ad68a6" target="authorswithaffiliations2_e84993ac1bacbe5e38f05dd74eab60f5" weight="2">
<attvalues>
<attvalue for="matchings_count" value="2"></attvalue>
<attvalue for="attr_type" value="Title"></attvalue>
<attvalue for="attr_11" value="2012"></attvalue>
<attvalue for="attr_12" value="Current Medicinal Chemistry"></attvalue>
</attvalues>
</edge>
<edge source="authorswithaffiliations2_da5ea1771d299a8e332b461966ad68a6" target="authorswithaffiliations2_cd893dea5c201d01cc02ef7bc4e4f2cb" weight="2">
<attvalues>
<attvalue for="matchings_count" value="2"></attvalue>
<attvalue for="attr_type" value="Title"></attvalue>
<attvalue for="attr_11" value="2012"></attvalue>
<attvalue for="attr_12" value="Current Medicinal Chemistry"></attvalue>
</attvalues>
</edge>
<edge source="authorswithaffiliations2_da5ea1771d299a8e332b461966ad68a6" target="authorswithaffiliations2_32cbe0460f297e01165bcca67ea33eb8" weight="2">
<attvalues>
<attvalue for="matchings_count" value="2"></attvalue>
<attvalue for="attr_type" value="Title"></attvalue>
<attvalue for="attr_11" value="2012"></attvalue>
<attvalue for="attr_12" value="Current Medicinal Chemistry"></attvalue>
</attvalues>
</edge>
<edge source="authorswithaffiliations2_da5ea1771d299a8e332b461966ad68a6" target="authorswithaffiliations2_56c0d4c127f96163e89166223d543dd3" weight="2">
<attvalues>
<attvalue for="matchings_count" value="2"></attvalue>
<attvalue for="attr_type" value="Title"></attvalue>
<attvalue for="attr_11" value="2012"></attvalue>
<attvalue for="attr_12" value="Current Medicinal Chemistry"></attvalue>
</attvalues>
</edge>
<edge source="authorswithaffiliations2_da5ea1771d299a8e332b461966ad68a6" target="authorswithaffiliations2_17c28e679548c942d69a8f12156d1f0d" weight="2">
<attvalues>
<attvalue for="matchings_count" value="2"></attvalue>
<attvalue for="attr_type" value="Title"></attvalue>
<attvalue for="attr_11" value="2012"></attvalue>
<attvalue for="attr_12" value="Current Medicinal Chemistry"></attvalue>
</attvalues>
</edge>
<edge source="authorswithaffiliations2_da5ea1771d299a8e332b461966ad68a6" target="authorswithaffiliations2_cef31e3b84bd33bcf084339c585e64df" weight="2">
<attvalues>
<attvalue for="matchings_count" value="2"></attvalue>
<attvalue for="attr_type" value="Title"></attvalue>
<attvalue for="attr_11" value="2012"></attvalue>
<attvalue for="attr_12" value="Current Medicinal Chemistry"></attvalue>
</attvalues>
</edge>
<edge source="authorswithaffiliations2_da5ea1771d299a8e332b461966ad68a6" target="authorswithaffiliations2_1dc61d2ca7bc35d637c1d3bdda368a2c" weight="2">
<attvalues>
<attvalue for="matchings_count" value="2"></attvalue>
<attvalue for="attr_type" value="Title"></attvalue>
<attvalue for="attr_11" value="2012"></attvalue>
<attvalue for="attr_12" value="Current Medicinal Chemistry"></attvalue>
</attvalues>
</edge>
<edge source="authorswithaffiliations2_da5ea1771d299a8e332b461966ad68a6" target="authorswithaffiliations2_1bb106bd958d7fa78ab29093ace0eb06" weight="2">
<attvalues>
<attvalue for="matchings_count" value="2"></attvalue>
<attvalue for="attr_type" value="Title"></attvalue>
<attvalue for="attr_11" value="2012"></attvalue>
<attvalue for="attr_12" value="Current Medicinal Chemistry"></attvalue>
</attvalues>
</edge>
<edge source="authorswithaffiliations2_da5ea1771d299a8e332b461966ad68a6" target="authorswithaffiliations2_500518fee9836f52fb5bd6669c94ce2f" weight="2">
<attvalues>
<attvalue for="matchings_count" value="2"></attvalue>
<attvalue for="attr_type" value="Title"></attvalue>
<attvalue for="attr_11" value="2012"></attvalue>
<attvalue for="attr_12" value="Current Medicinal Chemistry"></attvalue>
</attvalues>
</edge>
<edge source="authorswithaffiliations2_da5ea1771d299a8e332b461966ad68a6" target="authorswithaffiliations2_f0ff992011e3373de98d56b7519d1e24" weight="2">
<attvalues>
<attvalue for="matchings_count" value="2"></attvalue>
<attvalue for="attr_type" value="Title"></attvalue>
<attvalue for="attr_11" value="2012"></attvalue>
<attvalue for="attr_12" value="Current Medicinal Chemistry"></attvalue>
</attvalues>
</edge>
<edge source="authorswithaffiliations2_6a9a26a863817b383ec430b3606116a9" target="authorswithaffiliations2_1e5754b0d3b7b54f21db2db39a0b074d" weight="1">
<attvalues>
<attvalue for="matchings_count" value="1"></attvalue>
<attvalue for="attr_type" value="Title"></attvalue>
<attvalue for="attr_11" value="2006"></attvalue>
<attvalue for="attr_12" value="Journal of Immunology"></attvalue>
</attvalues>
</edge>
<edge source="authorswithaffiliations2_6a9a26a863817b383ec430b3606116a9" target="authorswithaffiliations2_54dafcbe1c00e89655e0cf78cc703efb" weight="1">
<attvalues>
<attvalue for="matchings_count" value="1"></attvalue>
<attvalue for="attr_type" value="Title"></attvalue>
<attvalue for="attr_11" value="2006"></attvalue>
<attvalue for="attr_12" value="Journal of Immunology"></attvalue>
</attvalues>
</edge>
<edge source="authorswithaffiliations2_2bc4d211b3220272aff8089501712f8d" target="authorswithaffiliations2_22315de8de9e8657708360faa2611659" weight="1">
<attvalues>
<attvalue for="matchings_count" value="1"></attvalue>
<attvalue for="attr_type" value="Title"></attvalue>
<attvalue for="attr_11" value="2003"></attvalue>
<attvalue for="attr_12" value="Parasitology"></attvalue>
</attvalues>
</edge>
<edge source="authorswithaffiliations2_fad6ac462f7985520df11173593eff26" target="authorswithaffiliations2_b90fd2667448ac04a5c9c541324880cb" weight="1">
<attvalues>
<attvalue for="matchings_count" value="1"></attvalue>
<attvalue for="attr_type" value="Title"></attvalue>
<attvalue for="attr_11" value="2007"></attvalue>
<attvalue for="attr_12" value="Journal of Molecular Medicine"></attvalue>
</attvalues>
</edge>
<edge source="authorswithaffiliations2_fad6ac462f7985520df11173593eff26" target="authorswithaffiliations2_89104dd89ff895f02f7a3727363f4872" weight="1">
<attvalues>
<attvalue for="matchings_count" value="1"></attvalue>
<attvalue for="attr_type" value="Title"></attvalue>
<attvalue for="attr_11" value="2007"></attvalue>
<attvalue for="attr_12" value="Journal of Molecular Medicine"></attvalue>
</attvalues>
</edge>
<edge source="authorswithaffiliations2_fad6ac462f7985520df11173593eff26" target="authorswithaffiliations2_e0f3c425fe1c634bf9e17a3666fec44a" weight="1">
<attvalues>
<attvalue for="matchings_count" value="1"></attvalue>
<attvalue for="attr_type" value="Title"></attvalue>
<attvalue for="attr_11" value="2007"></attvalue>
<attvalue for="attr_12" value="Journal of Molecular Medicine"></attvalue>
</attvalues>
</edge>
<edge source="authorswithaffiliations2_fad6ac462f7985520df11173593eff26" target="authorswithaffiliations2_cf69873a01413feb1901def03fe76d4e" weight="1">
<attvalues>
<attvalue for="matchings_count" value="1"></attvalue>
<attvalue for="attr_type" value="Title"></attvalue>
<attvalue for="attr_11" value="2007"></attvalue>
<attvalue for="attr_12" value="Journal of Molecular Medicine"></attvalue>
</attvalues>
</edge>
<edge source="authorswithaffiliations2_fad6ac462f7985520df11173593eff26" target="authorswithaffiliations2_5b6ba5a39495a8418fbcc7f4c048a65c" weight="1">
<attvalues>
<attvalue for="matchings_count" value="1"></attvalue>
<attvalue for="attr_type" value="Title"></attvalue>
<attvalue for="attr_11" value="2007"></attvalue>
<attvalue for="attr_12" value="Journal of Molecular Medicine"></attvalue>
</attvalues>
</edge>
<edge source="authorswithaffiliations2_62e7c7785a18f4242ed0f73ba196de13" target="authorswithaffiliations2_7f5d504776624ef9bb63e8837f77a934" weight="2">
<attvalues>
<attvalue for="matchings_count" value="2"></attvalue>
<attvalue for="attr_type" value="Title"></attvalue>
<attvalue for="attr_11" value="2010 | 2012"></attvalue>
<attvalue for="attr_12" value="BMC Infectious Diseases | Eurosurveillance"></attvalue>
</attvalues>
</edge>
<edge source="authorswithaffiliations2_62e7c7785a18f4242ed0f73ba196de13" target="authorswithaffiliations2_3c5818cf4d78268dfc1b0ff1b53558c9" weight="1">
<attvalues>
<attvalue for="matchings_count" value="1"></attvalue>
<attvalue for="attr_type" value="Title"></attvalue>
<attvalue for="attr_11" value="2011"></attvalue>
<attvalue for="attr_12" value="Phytochemistry"></attvalue>
</attvalues>
</edge>
<edge source="authorswithaffiliations2_62e7c7785a18f4242ed0f73ba196de13" target="authorswithaffiliations2_b32c8e2aaa3636d376a6b49d8e21a5e2" weight="1">
<attvalues>
<attvalue for="matchings_count" value="1"></attvalue>
<attvalue for="attr_type" value="Title"></attvalue>
<attvalue for="attr_11" value="2012"></attvalue>
<attvalue for="attr_12" value="Eurosurveillance"></attvalue>
</attvalues>
</edge>
<edge source="authorswithaffiliations2_62e7c7785a18f4242ed0f73ba196de13" target="authorswithaffiliations2_d837b13329a08deee9eccf2ee89b59c7" weight="2">
<attvalues>
<attvalue for="matchings_count" value="2"></attvalue>
<attvalue for="attr_type" value="Title"></attvalue>
<attvalue for="attr_11" value="2010 | 2012"></attvalue>
<attvalue for="attr_12" value="BMC Infectious Diseases | Eurosurveillance"></attvalue>
</attvalues>
</edge>
<edge source="authorswithaffiliations2_62e7c7785a18f4242ed0f73ba196de13" target="authorswithaffiliations2_ef65d591162f4b3aac1845a9a3fff7f3" weight="2">
<attvalues>
<attvalue for="matchings_count" value="2"></attvalue>
<attvalue for="attr_type" value="Title"></attvalue>
<attvalue for="attr_11" value="2010 | 2012"></attvalue>
<attvalue for="attr_12" value="BMC Infectious Diseases | Eurosurveillance"></attvalue>
</attvalues>
</edge>
<edge source="authorswithaffiliations2_62e7c7785a18f4242ed0f73ba196de13" target="authorswithaffiliations2_02bb197cebaa2933197b6e5db90ec2bf" weight="1">
<attvalues>
<attvalue for="matchings_count" value="1"></attvalue>
<attvalue for="attr_type" value="Title"></attvalue>
<attvalue for="attr_11" value="2010"></attvalue>
<attvalue for="attr_12" value="BMC Infectious Diseases"></attvalue>
</attvalues>
</edge>
<edge source="authorswithaffiliations2_62e7c7785a18f4242ed0f73ba196de13" target="authorswithaffiliations2_e4823d3f68a9e42e9b1c7ce3d80d1578" weight="1">
<attvalues>
<attvalue for="matchings_count" value="1"></attvalue>
<attvalue for="attr_type" value="Title"></attvalue>
<attvalue for="attr_11" value="2012"></attvalue>
<attvalue for="attr_12" value="Eurosurveillance"></attvalue>
</attvalues>
</edge>
<edge source="authorswithaffiliations2_62e7c7785a18f4242ed0f73ba196de13" target="authorswithaffiliations2_734c7685f6b875c57aef73e35f0f3bd7" weight="2">
<attvalues>
<attvalue for="matchings_count" value="2"></attvalue>
<attvalue for="attr_type" value="Title"></attvalue>
<attvalue for="attr_11" value="2010 | 2012"></attvalue>
<attvalue for="attr_12" value="BMC Infectious Diseases | Eurosurveillance"></attvalue>
</attvalues>
</edge>
<edge source="authorswithaffiliations2_62e7c7785a18f4242ed0f73ba196de13" target="authorswithaffiliations2_2514ca5ef53d4f69d6e2d0e3d4b64eb8" weight="2">
<attvalues>
<attvalue for="matchings_count" value="2"></attvalue>
<attvalue for="attr_type" value="Title"></attvalue>
<attvalue for="attr_11" value="2010 | 2012"></attvalue>
<attvalue for="attr_12" value="BMC Infectious Diseases | Eurosurveillance"></attvalue>
</attvalues>
</edge>
<edge source="authorswithaffiliations2_62e7c7785a18f4242ed0f73ba196de13" target="authorswithaffiliations2_5bf92fae951cca6a4ed27322b49c77b8" weight="2">
<attvalues>
<attvalue for="matchings_count" value="2"></attvalue>
<attvalue for="attr_type" value="Title"></attvalue>
<attvalue for="attr_11" value="2010 | 2012"></attvalue>
<attvalue for="attr_12" value="BMC Infectious Diseases | Eurosurveillance"></attvalue>
</attvalues>
</edge>
<edge source="authorswithaffiliations2_62e7c7785a18f4242ed0f73ba196de13" target="authorswithaffiliations2_99d8791d18b7295ec386f2fb43b2c529" weight="1">
<attvalues>
<attvalue for="matchings_count" value="1"></attvalue>
<attvalue for="attr_type" value="Title"></attvalue>
<attvalue for="attr_11" value="2012"></attvalue>
<attvalue for="attr_12" value="Eurosurveillance"></attvalue>
</attvalues>
</edge>
<edge source="authorswithaffiliations2_62e7c7785a18f4242ed0f73ba196de13" target="authorswithaffiliations2_ec81d67c151bfd38d5c6fbf40bd7c119" weight="1">
<attvalues>
<attvalue for="matchings_count" value="1"></attvalue>
<attvalue for="attr_type" value="Title"></attvalue>
<attvalue for="attr_11" value="2012"></attvalue>
<attvalue for="attr_12" value="Eurosurveillance"></attvalue>
</attvalues>
</edge>
<edge source="authorswithaffiliations2_62e7c7785a18f4242ed0f73ba196de13" target="authorswithaffiliations2_600720a4f9e638977bd2843a3b9d6a54" weight="1">
<attvalues>
<attvalue for="matchings_count" value="1"></attvalue>
<attvalue for="attr_type" value="Title"></attvalue>
<attvalue for="attr_11" value="2012"></attvalue>
<attvalue for="attr_12" value="Eurosurveillance"></attvalue>
</attvalues>
</edge>
<edge source="authorswithaffiliations2_62e7c7785a18f4242ed0f73ba196de13" target="authorswithaffiliations2_4561598a1efa5ac4ae8622fa67adfc0e" weight="1">
<attvalues>
<attvalue for="matchings_count" value="1"></attvalue>
<attvalue for="attr_type" value="Title"></attvalue>
<attvalue for="attr_11" value="2012"></attvalue>
<attvalue for="attr_12" value="Eurosurveillance"></attvalue>
</attvalues>
</edge>
<edge source="authorswithaffiliations2_62e7c7785a18f4242ed0f73ba196de13" target="authorswithaffiliations2_f2b133085137870cb16ca14120b6c97d" weight="2">
<attvalues>
<attvalue for="matchings_count" value="2"></attvalue>
<attvalue for="attr_type" value="Title"></attvalue>
<attvalue for="attr_11" value="2010 | 2012"></attvalue>
<attvalue for="attr_12" value="BMC Infectious Diseases | Eurosurveillance"></attvalue>
</attvalues>
</edge>
<edge source="authorswithaffiliations2_62e7c7785a18f4242ed0f73ba196de13" target="authorswithaffiliations2_f413085ba5c431c96d5cdc6937201aea" weight="1">
<attvalues>
<attvalue for="matchings_count" value="1"></attvalue>
<attvalue for="attr_type" value="Title"></attvalue>
<attvalue for="attr_11" value="2011"></attvalue>
<attvalue for="attr_12" value="Phytochemistry"></attvalue>
</attvalues>
</edge>
<edge source="authorswithaffiliations2_62e7c7785a18f4242ed0f73ba196de13" target="authorswithaffiliations2_ec0a6d6bad434bc0fb8efb82c0262594" weight="1">
<attvalues>
<attvalue for="matchings_count" value="1"></attvalue>
<attvalue for="attr_type" value="Title"></attvalue>
<attvalue for="attr_11" value="2011"></attvalue>
<attvalue for="attr_12" value="Phytochemistry"></attvalue>
</attvalues>
</edge>
<edge source="authorswithaffiliations2_62e7c7785a18f4242ed0f73ba196de13" target="authorswithaffiliations2_c71f52754e410881dbcd235f85b0e51b" weight="2">
<attvalues>
<attvalue for="matchings_count" value="2"></attvalue>
<attvalue for="attr_type" value="Title"></attvalue>
<attvalue for="attr_11" value="2010 | 2012"></attvalue>
<attvalue for="attr_12" value="BMC Infectious Diseases | Eurosurveillance"></attvalue>
</attvalues>
</edge>
<edge source="authorswithaffiliations2_20f25370a38b02ce036f102e5ed6588d" target="authorswithaffiliations2_52738b158469c0c2e730b004941f99db" weight="1">
<attvalues>
<attvalue for="matchings_count" value="1"></attvalue>
<attvalue for="attr_type" value="Title"></attvalue>
<attvalue for="attr_11" value="2005"></attvalue>
<attvalue for="attr_12" value="Biochemistry"></attvalue>
</attvalues>
</edge>
<edge source="authorswithaffiliations2_20f25370a38b02ce036f102e5ed6588d" target="authorswithaffiliations2_9c6c6962b47b0f4669da69bc6908a17a" weight="1">
<attvalues>
<attvalue for="matchings_count" value="1"></attvalue>
<attvalue for="attr_type" value="Title"></attvalue>
<attvalue for="attr_11" value="2010"></attvalue>
<attvalue for="attr_12" value="Clinical and Vaccine Immunology"></attvalue>
</attvalues>
</edge>
<edge source="authorswithaffiliations2_20f25370a38b02ce036f102e5ed6588d" target="authorswithaffiliations2_c5836d7a2911e5adc732ade74b478b8b" weight="2">
<attvalues>
<attvalue for="matchings_count" value="2"></attvalue>
<attvalue for="attr_type" value="Title"></attvalue>
<attvalue for="attr_11" value="2011 | 2012"></attvalue>
<attvalue for="attr_12" value="Cardiology (Switzerland) | Journal of Cardiovascular Pharmacology"></attvalue>
</attvalues>
</edge>
<edge source="authorswithaffiliations2_20f25370a38b02ce036f102e5ed6588d" target="authorswithaffiliations2_2e05c4976cacb6dbe7acbf56cc80a2ba" weight="2">
<attvalues>
<attvalue for="matchings_count" value="2"></attvalue>
<attvalue for="attr_type" value="Title"></attvalue>
<attvalue for="attr_11" value="2011 | 2012"></attvalue>
<attvalue for="attr_12" value="Cardiology (Switzerland) | Journal of Cardiovascular Pharmacology"></attvalue>
</attvalues>
</edge>
<edge source="authorswithaffiliations2_20f25370a38b02ce036f102e5ed6588d" target="authorswithaffiliations2_b48d04c9ef90a467443804e15994ffa8" weight="1">
<attvalues>
<attvalue for="matchings_count" value="1"></attvalue>
<attvalue for="attr_type" value="Title"></attvalue>
<attvalue for="attr_11" value="2010"></attvalue>
<attvalue for="attr_12" value="Clinical and Vaccine Immunology"></attvalue>
</attvalues>
</edge>
<edge source="authorswithaffiliations2_20f25370a38b02ce036f102e5ed6588d" target="authorswithaffiliations2_b2d1941c1bc55f54007e477488a08e9c" weight="1">
<attvalues>
<attvalue for="matchings_count" value="1"></attvalue>
<attvalue for="attr_type" value="Title"></attvalue>
<attvalue for="attr_11" value="2005"></attvalue>
<attvalue for="attr_12" value="Journal of Biological Chemistry"></attvalue>
</attvalues>
</edge>
<edge source="authorswithaffiliations2_20f25370a38b02ce036f102e5ed6588d" target="authorswithaffiliations2_a0bd3ceeb95d485d78516f697ca94550" weight="1">
<attvalues>
<attvalue for="matchings_count" value="1"></attvalue>
<attvalue for="attr_type" value="Title"></attvalue>
<attvalue for="attr_11" value="2012"></attvalue>
<attvalue for="attr_12" value="Veterinary Clinical Pathology"></attvalue>
</attvalues>
</edge>
<edge source="authorswithaffiliations2_20f25370a38b02ce036f102e5ed6588d" target="authorswithaffiliations2_54dafcbe1c00e89655e0cf78cc703efb" weight="1">
<attvalues>
<attvalue for="matchings_count" value="1"></attvalue>
<attvalue for="attr_type" value="Title"></attvalue>
<attvalue for="attr_11" value="2005"></attvalue>
<attvalue for="attr_12" value="Biochemistry"></attvalue>
</attvalues>
</edge>
<edge source="authorswithaffiliations2_52738b158469c0c2e730b004941f99db" target="authorswithaffiliations2_54dafcbe1c00e89655e0cf78cc703efb" weight="1">
<attvalues>
<attvalue for="matchings_count" value="1"></attvalue>
<attvalue for="attr_type" value="Title"></attvalue>
<attvalue for="attr_11" value="2005"></attvalue>
<attvalue for="attr_12" value="Biochemistry"></attvalue>
</attvalues>
</edge>
<edge source="authorswithaffiliations2_32d485354ab12faa3ba7a805a8c12f20" target="authorswithaffiliations2_3943fedd05e483e6e6267d49f14ec607" weight="1">
<attvalues>
<attvalue for="matchings_count" value="1"></attvalue>
<attvalue for="attr_type" value="Title"></attvalue>
<attvalue for="attr_11" value="2007"></attvalue>
<attvalue for="attr_12" value="Clinical and Vaccine Immunology"></attvalue>
</attvalues>
</edge>
<edge source="authorswithaffiliations2_32d485354ab12faa3ba7a805a8c12f20" target="authorswithaffiliations2_cb62b4ffb8f9e0c0e34e472a027d532f" weight="1">
<attvalues>
<attvalue for="matchings_count" value="1"></attvalue>
<attvalue for="attr_type" value="Title"></attvalue>
<attvalue for="attr_11" value="2007"></attvalue>
<attvalue for="attr_12" value="Clinical and Vaccine Immunology"></attvalue>
</attvalues>
</edge>
<edge source="authorswithaffiliations2_47137396589d0c88f78cafeef3d25ad0" target="authorswithaffiliations2_fcad8f066a2f25b5d49004444ce127ee" weight="4">
<attvalues>
<attvalue for="matchings_count" value="4"></attvalue>
<attvalue for="attr_type" value="Title"></attvalue>
<attvalue for="attr_11" value="2009 | 2011 | 2012"></attvalue>
<attvalue for="attr_12" value="Insect Biochemistry and Molecular Biology | Insect Molecular Biology | Journal of Proteome Research | Proteomics"></attvalue>
</attvalues>
</edge>
<edge source="authorswithaffiliations2_47137396589d0c88f78cafeef3d25ad0" target="authorswithaffiliations2_1e5754b0d3b7b54f21db2db39a0b074d" weight="1">
<attvalues>
<attvalue for="matchings_count" value="1"></attvalue>
<attvalue for="attr_type" value="Title"></attvalue>
<attvalue for="attr_11" value="2012"></attvalue>
<attvalue for="attr_12" value="Insect Biochemistry and Molecular Biology"></attvalue>
</attvalues>
</edge>
<edge source="authorswithaffiliations2_9c6c6962b47b0f4669da69bc6908a17a" target="authorswithaffiliations2_b48d04c9ef90a467443804e15994ffa8" weight="1">
<attvalues>
<attvalue for="matchings_count" value="1"></attvalue>
<attvalue for="attr_type" value="Title"></attvalue>
<attvalue for="attr_11" value="2010"></attvalue>
<attvalue for="attr_12" value="Clinical and Vaccine Immunology"></attvalue>
</attvalues>
</edge>
<edge source="authorswithaffiliations2_9c6c6962b47b0f4669da69bc6908a17a" target="authorswithaffiliations2_31f6dbe2b347856d2c101efed450a162" weight="3">
<attvalues>
<attvalue for="matchings_count" value="3"></attvalue>
<attvalue for="attr_type" value="Title"></attvalue>
<attvalue for="attr_11" value="2011 | 2012"></attvalue>
<attvalue for="attr_12" value="Cell and Tissue Research | Histochemistry and Cell Biology | International Journal of Colorectal Disease"></attvalue>
</attvalues>
</edge>
<edge source="authorswithaffiliations2_9c6c6962b47b0f4669da69bc6908a17a" target="authorswithaffiliations2_a86b59874be9410b8f2a0c9827bf14da" weight="4">
<attvalues>
<attvalue for="matchings_count" value="4"></attvalue>
<attvalue for="attr_type" value="Title"></attvalue>
<attvalue for="attr_11" value="2011 | 2012"></attvalue>
<attvalue for="attr_12" value="Cell and Tissue Research | Histochemistry and Cell Biology | Human Pathology | International Journal of Colorectal Disease"></attvalue>
</attvalues>
</edge>
<edge source="authorswithaffiliations2_bed387ed59d6a4be34f8855a855e7bbe" target="authorswithaffiliations2_33d17c9e7150e86a2febbfb513bf21c9" weight="1">
<attvalues>
<attvalue for="matchings_count" value="1"></attvalue>
<attvalue for="attr_type" value="Title"></attvalue>
<attvalue for="attr_11" value="2003"></attvalue>
<attvalue for="attr_12" value="Genes and Immunity"></attvalue>
</attvalues>
</edge>
<edge source="authorswithaffiliations2_33d17c9e7150e86a2febbfb513bf21c9" target="authorswithaffiliations2_7f5d504776624ef9bb63e8837f77a934" weight="2">
<attvalues>
<attvalue for="matchings_count" value="2"></attvalue>
<attvalue for="attr_type" value="Title"></attvalue>
<attvalue for="attr_11" value="2006 | 2009"></attvalue>
<attvalue for="attr_12" value="Cellular Microbiology | PLoS ONE"></attvalue>
</attvalues>
</edge>
<edge source="authorswithaffiliations2_33d17c9e7150e86a2febbfb513bf21c9" target="authorswithaffiliations2_89104dd89ff895f02f7a3727363f4872" weight="1">
<attvalues>
<attvalue for="matchings_count" value="1"></attvalue>
<attvalue for="attr_type" value="Title"></attvalue>
<attvalue for="attr_11" value="2011"></attvalue>
<attvalue for="attr_12" value="Clinical Infectious Diseases"></attvalue>
</attvalues>
</edge>
<edge source="authorswithaffiliations2_33d17c9e7150e86a2febbfb513bf21c9" target="authorswithaffiliations2_3cb8e8bb1660593f30493dc26958e3b3" weight="1">
<attvalues>
<attvalue for="matchings_count" value="1"></attvalue>
<attvalue for="attr_type" value="Title"></attvalue>
<attvalue for="attr_11" value="2011"></attvalue>
<attvalue for="attr_12" value="Clinical Infectious Diseases"></attvalue>
</attvalues>
</edge>
<edge source="authorswithaffiliations2_33d17c9e7150e86a2febbfb513bf21c9" target="authorswithaffiliations2_6c531113f6b2f902cfde4bfbf3ce5cb7" weight="1">
<attvalues>
<attvalue for="matchings_count" value="1"></attvalue>
<attvalue for="attr_type" value="Title"></attvalue>
<attvalue for="attr_11" value="2004"></attvalue>
<attvalue for="attr_12" value="Deutsche Medizinische Wochenschrift"></attvalue>
</attvalues>
</edge>
<edge source="authorswithaffiliations2_33d17c9e7150e86a2febbfb513bf21c9" target="authorswithaffiliations2_fd33ba50568b014f534059496e5627e6" weight="1">
<attvalues>
<attvalue for="matchings_count" value="1"></attvalue>
<attvalue for="attr_type" value="Title"></attvalue>
<attvalue for="attr_11" value="2011"></attvalue>
<attvalue for="attr_12" value="Clinical Infectious Diseases"></attvalue>
</attvalues>
</edge>
<edge source="authorswithaffiliations2_33d17c9e7150e86a2febbfb513bf21c9" target="authorswithaffiliations2_734c7685f6b875c57aef73e35f0f3bd7" weight="1">
<attvalues>
<attvalue for="matchings_count" value="1"></attvalue>
<attvalue for="attr_type" value="Title"></attvalue>
<attvalue for="attr_11" value="2011"></attvalue>
<attvalue for="attr_12" value="Clinical Infectious Diseases"></attvalue>
</attvalues>
</edge>
<edge source="authorswithaffiliations2_33d17c9e7150e86a2febbfb513bf21c9" target="authorswithaffiliations2_ef3d0bcc574c1b29feec06f0e35c8e3b" weight="1">
<attvalues>
<attvalue for="matchings_count" value="1"></attvalue>
<attvalue for="attr_type" value="Title"></attvalue>
<attvalue for="attr_11" value="2006"></attvalue>
<attvalue for="attr_12" value="PLoS ONE"></attvalue>
</attvalues>
</edge>
<edge source="authorswithaffiliations2_33d17c9e7150e86a2febbfb513bf21c9" target="authorswithaffiliations2_ed601ca839061e1602a741c3f104a992" weight="1">
<attvalues>
<attvalue for="matchings_count" value="1"></attvalue>
<attvalue for="attr_type" value="Title"></attvalue>
<attvalue for="attr_11" value="2011"></attvalue>
<attvalue for="attr_12" value="Clinical Infectious Diseases"></attvalue>
</attvalues>
</edge>
<edge source="authorswithaffiliations2_33d17c9e7150e86a2febbfb513bf21c9" target="authorswithaffiliations2_f630406d421eae75aa91bc7c331fe548" weight="1">
<attvalues>
<attvalue for="matchings_count" value="1"></attvalue>
<attvalue for="attr_type" value="Title"></attvalue>
<attvalue for="attr_11" value="2011"></attvalue>
<attvalue for="attr_12" value="Clinical Infectious Diseases"></attvalue>
</attvalues>
</edge>
<edge source="authorswithaffiliations2_b90fd2667448ac04a5c9c541324880cb" target="authorswithaffiliations2_89104dd89ff895f02f7a3727363f4872" weight="1">
<attvalues>
<attvalue for="matchings_count" value="1"></attvalue>
<attvalue for="attr_type" value="Title"></attvalue>
<attvalue for="attr_11" value="2007"></attvalue>
<attvalue for="attr_12" value="Journal of Molecular Medicine"></attvalue>
</attvalues>
</edge>
<edge source="authorswithaffiliations2_b90fd2667448ac04a5c9c541324880cb" target="authorswithaffiliations2_e0f3c425fe1c634bf9e17a3666fec44a" weight="1">
<attvalues>
<attvalue for="matchings_count" value="1"></attvalue>
<attvalue for="attr_type" value="Title"></attvalue>
<attvalue for="attr_11" value="2007"></attvalue>
<attvalue for="attr_12" value="Journal of Molecular Medicine"></attvalue>
</attvalues>
</edge>
<edge source="authorswithaffiliations2_b90fd2667448ac04a5c9c541324880cb" target="authorswithaffiliations2_cf69873a01413feb1901def03fe76d4e" weight="1">
<attvalues>
<attvalue for="matchings_count" value="1"></attvalue>
<attvalue for="attr_type" value="Title"></attvalue>
<attvalue for="attr_11" value="2007"></attvalue>
<attvalue for="attr_12" value="Journal of Molecular Medicine"></attvalue>
</attvalues>
</edge>
<edge source="authorswithaffiliations2_b90fd2667448ac04a5c9c541324880cb" target="authorswithaffiliations2_5b6ba5a39495a8418fbcc7f4c048a65c" weight="1">
<attvalues>
<attvalue for="matchings_count" value="1"></attvalue>
<attvalue for="attr_type" value="Title"></attvalue>
<attvalue for="attr_11" value="2007"></attvalue>
<attvalue for="attr_12" value="Journal of Molecular Medicine"></attvalue>
</attvalues>
</edge>
<edge source="authorswithaffiliations2_7f5d504776624ef9bb63e8837f77a934" target="authorswithaffiliations2_b32c8e2aaa3636d376a6b49d8e21a5e2" weight="1">
<attvalues>
<attvalue for="matchings_count" value="1"></attvalue>
<attvalue for="attr_type" value="Title"></attvalue>
<attvalue for="attr_11" value="2012"></attvalue>
<attvalue for="attr_12" value="Eurosurveillance"></attvalue>
</attvalues>
</edge>
<edge source="authorswithaffiliations2_7f5d504776624ef9bb63e8837f77a934" target="authorswithaffiliations2_d837b13329a08deee9eccf2ee89b59c7" weight="2">
<attvalues>
<attvalue for="matchings_count" value="2"></attvalue>
<attvalue for="attr_type" value="Title"></attvalue>
<attvalue for="attr_11" value="2010 | 2012"></attvalue>
<attvalue for="attr_12" value="BMC Infectious Diseases | Eurosurveillance"></attvalue>
</attvalues>
</edge>
<edge source="authorswithaffiliations2_7f5d504776624ef9bb63e8837f77a934" target="authorswithaffiliations2_ef65d591162f4b3aac1845a9a3fff7f3" weight="2">
<attvalues>
<attvalue for="matchings_count" value="2"></attvalue>
<attvalue for="attr_type" value="Title"></attvalue>
<attvalue for="attr_11" value="2010 | 2012"></attvalue>
<attvalue for="attr_12" value="BMC Infectious Diseases | Eurosurveillance"></attvalue>
</attvalues>
</edge>
<edge source="authorswithaffiliations2_7f5d504776624ef9bb63e8837f77a934" target="authorswithaffiliations2_02bb197cebaa2933197b6e5db90ec2bf" weight="1">
<attvalues>
<attvalue for="matchings_count" value="1"></attvalue>
<attvalue for="attr_type" value="Title"></attvalue>
<attvalue for="attr_11" value="2010"></attvalue>
<attvalue for="attr_12" value="BMC Infectious Diseases"></attvalue>
</attvalues>
</edge>
<edge source="authorswithaffiliations2_7f5d504776624ef9bb63e8837f77a934" target="authorswithaffiliations2_e4823d3f68a9e42e9b1c7ce3d80d1578" weight="1">
<attvalues>
<attvalue for="matchings_count" value="1"></attvalue>
<attvalue for="attr_type" value="Title"></attvalue>
<attvalue for="attr_11" value="2012"></attvalue>
<attvalue for="attr_12" value="Eurosurveillance"></attvalue>
</attvalues>
</edge>
<edge source="authorswithaffiliations2_7f5d504776624ef9bb63e8837f77a934" target="authorswithaffiliations2_734c7685f6b875c57aef73e35f0f3bd7" weight="2">
<attvalues>
<attvalue for="matchings_count" value="2"></attvalue>
<attvalue for="attr_type" value="Title"></attvalue>
<attvalue for="attr_11" value="2010 | 2012"></attvalue>
<attvalue for="attr_12" value="BMC Infectious Diseases | Eurosurveillance"></attvalue>
</attvalues>
</edge>
<edge source="authorswithaffiliations2_7f5d504776624ef9bb63e8837f77a934" target="authorswithaffiliations2_ef3d0bcc574c1b29feec06f0e35c8e3b" weight="1">
<attvalues>
<attvalue for="matchings_count" value="1"></attvalue>
<attvalue for="attr_type" value="Title"></attvalue>
<attvalue for="attr_11" value="2006"></attvalue>
<attvalue for="attr_12" value="PLoS ONE"></attvalue>
</attvalues>
</edge>
<edge source="authorswithaffiliations2_7f5d504776624ef9bb63e8837f77a934" target="authorswithaffiliations2_2514ca5ef53d4f69d6e2d0e3d4b64eb8" weight="2">
<attvalues>
<attvalue for="matchings_count" value="2"></attvalue>
<attvalue for="attr_type" value="Title"></attvalue>
<attvalue for="attr_11" value="2010 | 2012"></attvalue>
<attvalue for="attr_12" value="BMC Infectious Diseases | Eurosurveillance"></attvalue>
</attvalues>
</edge>
<edge source="authorswithaffiliations2_7f5d504776624ef9bb63e8837f77a934" target="authorswithaffiliations2_5bf92fae951cca6a4ed27322b49c77b8" weight="2">
<attvalues>
<attvalue for="matchings_count" value="2"></attvalue>
<attvalue for="attr_type" value="Title"></attvalue>
<attvalue for="attr_11" value="2010 | 2012"></attvalue>
<attvalue for="attr_12" value="BMC Infectious Diseases | Eurosurveillance"></attvalue>
</attvalues>
</edge>
<edge source="authorswithaffiliations2_7f5d504776624ef9bb63e8837f77a934" target="authorswithaffiliations2_99d8791d18b7295ec386f2fb43b2c529" weight="1">
<attvalues>
<attvalue for="matchings_count" value="1"></attvalue>
<attvalue for="attr_type" value="Title"></attvalue>
<attvalue for="attr_11" value="2012"></attvalue>
<attvalue for="attr_12" value="Eurosurveillance"></attvalue>
</attvalues>
</edge>
<edge source="authorswithaffiliations2_7f5d504776624ef9bb63e8837f77a934" target="authorswithaffiliations2_ec81d67c151bfd38d5c6fbf40bd7c119" weight="1">
<attvalues>
<attvalue for="matchings_count" value="1"></attvalue>
<attvalue for="attr_type" value="Title"></attvalue>
<attvalue for="attr_11" value="2012"></attvalue>
<attvalue for="attr_12" value="Eurosurveillance"></attvalue>
</attvalues>
</edge>
<edge source="authorswithaffiliations2_7f5d504776624ef9bb63e8837f77a934" target="authorswithaffiliations2_600720a4f9e638977bd2843a3b9d6a54" weight="1">
<attvalues>
<attvalue for="matchings_count" value="1"></attvalue>
<attvalue for="attr_type" value="Title"></attvalue>
<attvalue for="attr_11" value="2012"></attvalue>
<attvalue for="attr_12" value="Eurosurveillance"></attvalue>
</attvalues>
</edge>
<edge source="authorswithaffiliations2_7f5d504776624ef9bb63e8837f77a934" target="authorswithaffiliations2_4561598a1efa5ac4ae8622fa67adfc0e" weight="1">
<attvalues>
<attvalue for="matchings_count" value="1"></attvalue>
<attvalue for="attr_type" value="Title"></attvalue>
<attvalue for="attr_11" value="2012"></attvalue>
<attvalue for="attr_12" value="Eurosurveillance"></attvalue>
</attvalues>
</edge>
<edge source="authorswithaffiliations2_7f5d504776624ef9bb63e8837f77a934" target="authorswithaffiliations2_f2b133085137870cb16ca14120b6c97d" weight="2">
<attvalues>
<attvalue for="matchings_count" value="2"></attvalue>
<attvalue for="attr_type" value="Title"></attvalue>
<attvalue for="attr_11" value="2010 | 2012"></attvalue>
<attvalue for="attr_12" value="BMC Infectious Diseases | Eurosurveillance"></attvalue>
</attvalues>
</edge>
<edge source="authorswithaffiliations2_7f5d504776624ef9bb63e8837f77a934" target="authorswithaffiliations2_c71f52754e410881dbcd235f85b0e51b" weight="2">
<attvalues>
<attvalue for="matchings_count" value="2"></attvalue>
<attvalue for="attr_type" value="Title"></attvalue>
<attvalue for="attr_11" value="2010 | 2012"></attvalue>
<attvalue for="attr_12" value="BMC Infectious Diseases | Eurosurveillance"></attvalue>
</attvalues>
</edge>
<edge source="authorswithaffiliations2_e3b12f3e864c2edd98a6770afa28d4f2" target="authorswithaffiliations2_4fe29c858569feb966932ff287186218" weight="1">
<attvalues>
<attvalue for="matchings_count" value="1"></attvalue>
<attvalue for="attr_type" value="Title"></attvalue>
<attvalue for="attr_11" value="2008"></attvalue>
<attvalue for="attr_12" value="Journal of Medicinal Chemistry"></attvalue>
</attvalues>
</edge>
<edge source="authorswithaffiliations2_e3b12f3e864c2edd98a6770afa28d4f2" target="authorswithaffiliations2_f413085ba5c431c96d5cdc6937201aea" weight="1">
<attvalues>
<attvalue for="matchings_count" value="1"></attvalue>
<attvalue for="attr_type" value="Title"></attvalue>
<attvalue for="attr_11" value="2008"></attvalue>
<attvalue for="attr_12" value="Journal of Medicinal Chemistry"></attvalue>
</attvalues>
</edge>
<edge source="authorswithaffiliations2_3c5818cf4d78268dfc1b0ff1b53558c9" target="authorswithaffiliations2_f413085ba5c431c96d5cdc6937201aea" weight="1">
<attvalues>
<attvalue for="matchings_count" value="1"></attvalue>
<attvalue for="attr_type" value="Title"></attvalue>
<attvalue for="attr_11" value="2011"></attvalue>
<attvalue for="attr_12" value="Phytochemistry"></attvalue>
</attvalues>
</edge>
<edge source="authorswithaffiliations2_3c5818cf4d78268dfc1b0ff1b53558c9" target="authorswithaffiliations2_ec0a6d6bad434bc0fb8efb82c0262594" weight="1">
<attvalues>
<attvalue for="matchings_count" value="1"></attvalue>
<attvalue for="attr_type" value="Title"></attvalue>
<attvalue for="attr_11" value="2011"></attvalue>
<attvalue for="attr_12" value="Phytochemistry"></attvalue>
</attvalues>
</edge>
<edge source="authorswithaffiliations2_86dd803204f25f5ef79e1a62d7958c4f" target="authorswithaffiliations2_02889553e3f8e757a89951ffc6b9b2cd" weight="1">
<attvalues>
<attvalue for="matchings_count" value="1"></attvalue>
<attvalue for="attr_type" value="Title"></attvalue>
<attvalue for="attr_11" value="2012"></attvalue>
<attvalue for="attr_12" value="ACS Chemical Biology"></attvalue>
</attvalues>
</edge>
<edge source="authorswithaffiliations2_e06bb4476834815b5d9f6f3161e09724" target="authorswithaffiliations2_89104dd89ff895f02f7a3727363f4872" weight="1">
<attvalues>
<attvalue for="matchings_count" value="1"></attvalue>
<attvalue for="attr_type" value="Title"></attvalue>
<attvalue for="attr_11" value="2012"></attvalue>
<attvalue for="attr_12" value="Journal of Biological Chemistry"></attvalue>
</attvalues>
</edge>
<edge source="authorswithaffiliations2_e06bb4476834815b5d9f6f3161e09724" target="authorswithaffiliations2_23ff8de55f5e967088765137fc97a947" weight="1">
<attvalues>
<attvalue for="matchings_count" value="1"></attvalue>
<attvalue for="attr_type" value="Title"></attvalue>
<attvalue for="attr_11" value="2005"></attvalue>
<attvalue for="attr_12" value="Nature Reviews Microbiology"></attvalue>
</attvalues>
</edge>
<edge source="authorswithaffiliations2_e06bb4476834815b5d9f6f3161e09724" target="authorswithaffiliations2_7394e469b3b3e0f002545a421969251a" weight="1">
<attvalues>
<attvalue for="matchings_count" value="1"></attvalue>
<attvalue for="attr_type" value="Title"></attvalue>
<attvalue for="attr_11" value="2005"></attvalue>
<attvalue for="attr_12" value="Nature Reviews Microbiology"></attvalue>
</attvalues>
</edge>
<edge source="authorswithaffiliations2_e06bb4476834815b5d9f6f3161e09724" target="authorswithaffiliations2_d977fbcee842fde7a346d3e98aba5ede" weight="1">
<attvalues>
<attvalue for="matchings_count" value="1"></attvalue>
<attvalue for="attr_type" value="Title"></attvalue>
<attvalue for="attr_11" value="2005"></attvalue>
<attvalue for="attr_12" value="Nature Reviews Microbiology"></attvalue>
</attvalues>
</edge>
<edge source="authorswithaffiliations2_89104dd89ff895f02f7a3727363f4872" target="authorswithaffiliations2_3cb8e8bb1660593f30493dc26958e3b3" weight="1">
<attvalues>
<attvalue for="matchings_count" value="1"></attvalue>
<attvalue for="attr_type" value="Title"></attvalue>
<attvalue for="attr_11" value="2011"></attvalue>
<attvalue for="attr_12" value="Clinical Infectious Diseases"></attvalue>
</attvalues>
</edge>
<edge source="authorswithaffiliations2_89104dd89ff895f02f7a3727363f4872" target="authorswithaffiliations2_fcad8f066a2f25b5d49004444ce127ee" weight="1">
<attvalues>
<attvalue for="matchings_count" value="1"></attvalue>
<attvalue for="attr_type" value="Title"></attvalue>
<attvalue for="attr_11" value="2006"></attvalue>
<attvalue for="attr_12" value="Journal of Medicinal Chemistry"></attvalue>
</attvalues>
</edge>
<edge source="authorswithaffiliations2_89104dd89ff895f02f7a3727363f4872" target="authorswithaffiliations2_93cf43e899fcbc8a39731600a0f4a30b" weight="1">
<attvalues>
<attvalue for="matchings_count" value="1"></attvalue>
<attvalue for="attr_type" value="Title"></attvalue>
<attvalue for="attr_11" value="2005"></attvalue>
<attvalue for="attr_12" value="Journal of Medicinal Chemistry"></attvalue>
</attvalues>
</edge>
<edge source="authorswithaffiliations2_89104dd89ff895f02f7a3727363f4872" target="authorswithaffiliations2_80a879fd2c0d609bd4cc5aea163fd653" weight="1">
<attvalues>
<attvalue for="matchings_count" value="1"></attvalue>
<attvalue for="attr_type" value="Title"></attvalue>
<attvalue for="attr_11" value="2006"></attvalue>
<attvalue for="attr_12" value="Expert Review of Neurotherapeutics"></attvalue>
</attvalues>
</edge>
<edge source="authorswithaffiliations2_89104dd89ff895f02f7a3727363f4872" target="authorswithaffiliations2_cd893dea5c201d01cc02ef7bc4e4f2cb" weight="1">
<attvalues>
<attvalue for="matchings_count" value="1"></attvalue>
<attvalue for="attr_type" value="Title"></attvalue>
<attvalue for="attr_11" value="2007"></attvalue>
<attvalue for="attr_12" value="Journal of Medicinal Chemistry"></attvalue>
</attvalues>
</edge>
<edge source="authorswithaffiliations2_89104dd89ff895f02f7a3727363f4872" target="authorswithaffiliations2_29b378945fbc45af8750a5d1a1a48abc" weight="1">
<attvalues>
<attvalue for="matchings_count" value="1"></attvalue>
<attvalue for="attr_type" value="Title"></attvalue>
<attvalue for="attr_11" value="2007"></attvalue>
<attvalue for="attr_12" value="Journal of Medicinal Chemistry"></attvalue>
</attvalues>
</edge>
<edge source="authorswithaffiliations2_89104dd89ff895f02f7a3727363f4872" target="authorswithaffiliations2_09b9cb56985c2200e8fb982038b64132" weight="1">
<attvalues>
<attvalue for="matchings_count" value="1"></attvalue>
<attvalue for="attr_type" value="Title"></attvalue>
<attvalue for="attr_11" value="2010"></attvalue>
<attvalue for="attr_12" value="Current Medicinal Chemistry"></attvalue>
</attvalues>
</edge>
<edge source="authorswithaffiliations2_89104dd89ff895f02f7a3727363f4872" target="authorswithaffiliations2_bec28bab547082aa2755a705f46a69fb" weight="1">
<attvalues>
<attvalue for="matchings_count" value="1"></attvalue>
<attvalue for="attr_type" value="Title"></attvalue>
<attvalue for="attr_11" value="2005"></attvalue>
<attvalue for="attr_12" value="Journal of Medicinal Chemistry"></attvalue>
</attvalues>
</edge>
<edge source="authorswithaffiliations2_89104dd89ff895f02f7a3727363f4872" target="authorswithaffiliations2_890f4ded029b42452753b835e357b728" weight="2">
<attvalues>
<attvalue for="matchings_count" value="2"></attvalue>
<attvalue for="attr_type" value="Title"></attvalue>
<attvalue for="attr_11" value="2006 | 2007"></attvalue>
<attvalue for="attr_12" value="Journal of Medicinal Chemistry"></attvalue>
</attvalues>
</edge>
<edge source="authorswithaffiliations2_89104dd89ff895f02f7a3727363f4872" target="authorswithaffiliations2_fd33ba50568b014f534059496e5627e6" weight="1">
<attvalues>
<attvalue for="matchings_count" value="1"></attvalue>
<attvalue for="attr_type" value="Title"></attvalue>
<attvalue for="attr_11" value="2011"></attvalue>
<attvalue for="attr_12" value="Clinical Infectious Diseases"></attvalue>
</attvalues>
</edge>
<edge source="authorswithaffiliations2_89104dd89ff895f02f7a3727363f4872" target="authorswithaffiliations2_734c7685f6b875c57aef73e35f0f3bd7" weight="1">
<attvalues>
<attvalue for="matchings_count" value="1"></attvalue>
<attvalue for="attr_type" value="Title"></attvalue>
<attvalue for="attr_11" value="2011"></attvalue>
<attvalue for="attr_12" value="Clinical Infectious Diseases"></attvalue>
</attvalues>
</edge>
<edge source="authorswithaffiliations2_89104dd89ff895f02f7a3727363f4872" target="authorswithaffiliations2_e0f3c425fe1c634bf9e17a3666fec44a" weight="1">
<attvalues>
<attvalue for="matchings_count" value="1"></attvalue>
<attvalue for="attr_type" value="Title"></attvalue>
<attvalue for="attr_11" value="2007"></attvalue>
<attvalue for="attr_12" value="Journal of Molecular Medicine"></attvalue>
</attvalues>
</edge>
<edge source="authorswithaffiliations2_89104dd89ff895f02f7a3727363f4872" target="authorswithaffiliations2_cf69873a01413feb1901def03fe76d4e" weight="1">
<attvalues>
<attvalue for="matchings_count" value="1"></attvalue>
<attvalue for="attr_type" value="Title"></attvalue>
<attvalue for="attr_11" value="2007"></attvalue>
<attvalue for="attr_12" value="Journal of Molecular Medicine"></attvalue>
</attvalues>
</edge>
<edge source="authorswithaffiliations2_89104dd89ff895f02f7a3727363f4872" target="authorswithaffiliations2_1c25dab6662197d1c7781936ac2ae8d4" weight="1">
<attvalues>
<attvalue for="matchings_count" value="1"></attvalue>
<attvalue for="attr_type" value="Title"></attvalue>
<attvalue for="attr_11" value="2002"></attvalue>
<attvalue for="attr_12" value="Journal of Medicinal Chemistry"></attvalue>
</attvalues>
</edge>
<edge source="authorswithaffiliations2_89104dd89ff895f02f7a3727363f4872" target="authorswithaffiliations2_5b6ba5a39495a8418fbcc7f4c048a65c" weight="1">
<attvalues>
<attvalue for="matchings_count" value="1"></attvalue>
<attvalue for="attr_type" value="Title"></attvalue>
<attvalue for="attr_11" value="2007"></attvalue>
<attvalue for="attr_12" value="Journal of Molecular Medicine"></attvalue>
</attvalues>
</edge>
<edge source="authorswithaffiliations2_89104dd89ff895f02f7a3727363f4872" target="authorswithaffiliations2_57a7d19d98c817cef496b1deca1ac9d6" weight="2">
<attvalues>
<attvalue for="matchings_count" value="2"></attvalue>
<attvalue for="attr_type" value="Title"></attvalue>
<attvalue for="attr_11" value="2007 | 2012"></attvalue>
<attvalue for="attr_12" value="Journal of Medicinal Chemistry | PLoS Neglected Tropical Diseases"></attvalue>
</attvalues>
</edge>
<edge source="authorswithaffiliations2_89104dd89ff895f02f7a3727363f4872" target="authorswithaffiliations2_ed601ca839061e1602a741c3f104a992" weight="1">
<attvalues>
<attvalue for="matchings_count" value="1"></attvalue>
<attvalue for="attr_type" value="Title"></attvalue>
<attvalue for="attr_11" value="2011"></attvalue>
<attvalue for="attr_12" value="Clinical Infectious Diseases"></attvalue>
</attvalues>
</edge>
<edge source="authorswithaffiliations2_89104dd89ff895f02f7a3727363f4872" target="authorswithaffiliations2_1efc463189bad148e6dc01e0df22401c" weight="1">
<attvalues>
<attvalue for="matchings_count" value="1"></attvalue>
<attvalue for="attr_type" value="Title"></attvalue>
<attvalue for="attr_11" value="2007"></attvalue>
<attvalue for="attr_12" value="Journal of Medicinal Chemistry"></attvalue>
</attvalues>
</edge>
<edge source="authorswithaffiliations2_89104dd89ff895f02f7a3727363f4872" target="authorswithaffiliations2_addd6b4ec83f8f6778e5562d6e4efdae" weight="1">
<attvalues>
<attvalue for="matchings_count" value="1"></attvalue>
<attvalue for="attr_type" value="Title"></attvalue>
<attvalue for="attr_11" value="2006"></attvalue>
<attvalue for="attr_12" value="Journal of Medicinal Chemistry"></attvalue>
</attvalues>
</edge>
<edge source="authorswithaffiliations2_89104dd89ff895f02f7a3727363f4872" target="authorswithaffiliations2_4561598a1efa5ac4ae8622fa67adfc0e" weight="1">
<attvalues>
<attvalue for="matchings_count" value="1"></attvalue>
<attvalue for="attr_type" value="Title"></attvalue>
<attvalue for="attr_11" value="2008"></attvalue>
<attvalue for="attr_12" value="Journal of Biological Chemistry"></attvalue>
</attvalues>
</edge>
<edge source="authorswithaffiliations2_89104dd89ff895f02f7a3727363f4872" target="authorswithaffiliations2_54dafcbe1c00e89655e0cf78cc703efb" weight="1">
<attvalues>
<attvalue for="matchings_count" value="1"></attvalue>
<attvalue for="attr_type" value="Title"></attvalue>
<attvalue for="attr_11" value="2006"></attvalue>
<attvalue for="attr_12" value="Journal of Medicinal Chemistry"></attvalue>
</attvalues>
</edge>
<edge source="authorswithaffiliations2_89104dd89ff895f02f7a3727363f4872" target="authorswithaffiliations2_f630406d421eae75aa91bc7c331fe548" weight="1">
<attvalues>
<attvalue for="matchings_count" value="1"></attvalue>
<attvalue for="attr_type" value="Title"></attvalue>
<attvalue for="attr_11" value="2011"></attvalue>
<attvalue for="attr_12" value="Clinical Infectious Diseases"></attvalue>
</attvalues>
</edge>
<edge source="authorswithaffiliations2_89104dd89ff895f02f7a3727363f4872" target="authorswithaffiliations2_c71f52754e410881dbcd235f85b0e51b" weight="2">
<attvalues>
<attvalue for="matchings_count" value="2"></attvalue>
<attvalue for="attr_type" value="Title"></attvalue>
<attvalue for="attr_11" value="2008 | 2011"></attvalue>
<attvalue for="attr_12" value="ChemMedChem | Organic and Biomolecular Chemistry"></attvalue>
</attvalues>
</edge>
<edge source="authorswithaffiliations2_3cb8e8bb1660593f30493dc26958e3b3" target="authorswithaffiliations2_fd33ba50568b014f534059496e5627e6" weight="1">
<attvalues>
<attvalue for="matchings_count" value="1"></attvalue>
<attvalue for="attr_type" value="Title"></attvalue>
<attvalue for="attr_11" value="2011"></attvalue>
<attvalue for="attr_12" value="Clinical Infectious Diseases"></attvalue>
</attvalues>
</edge>
<edge source="authorswithaffiliations2_3cb8e8bb1660593f30493dc26958e3b3" target="authorswithaffiliations2_734c7685f6b875c57aef73e35f0f3bd7" weight="1">
<attvalues>
<attvalue for="matchings_count" value="1"></attvalue>
<attvalue for="attr_type" value="Title"></attvalue>
<attvalue for="attr_11" value="2011"></attvalue>
<attvalue for="attr_12" value="Clinical Infectious Diseases"></attvalue>
</attvalues>
</edge>
<edge source="authorswithaffiliations2_3cb8e8bb1660593f30493dc26958e3b3" target="authorswithaffiliations2_ed601ca839061e1602a741c3f104a992" weight="1">
<attvalues>
<attvalue for="matchings_count" value="1"></attvalue>
<attvalue for="attr_type" value="Title"></attvalue>
<attvalue for="attr_11" value="2011"></attvalue>
<attvalue for="attr_12" value="Clinical Infectious Diseases"></attvalue>
</attvalues>
</edge>
<edge source="authorswithaffiliations2_3cb8e8bb1660593f30493dc26958e3b3" target="authorswithaffiliations2_f630406d421eae75aa91bc7c331fe548" weight="1">
<attvalues>
<attvalue for="matchings_count" value="1"></attvalue>
<attvalue for="attr_type" value="Title"></attvalue>
<attvalue for="attr_11" value="2011"></attvalue>
<attvalue for="attr_12" value="Clinical Infectious Diseases"></attvalue>
</attvalues>
</edge>
<edge source="authorswithaffiliations2_c5836d7a2911e5adc732ade74b478b8b" target="authorswithaffiliations2_2e05c4976cacb6dbe7acbf56cc80a2ba" weight="2">
<attvalues>
<attvalue for="matchings_count" value="2"></attvalue>
<attvalue for="attr_type" value="Title"></attvalue>
<attvalue for="attr_11" value="2011 | 2012"></attvalue>
<attvalue for="attr_12" value="Cardiology (Switzerland) | Journal of Cardiovascular Pharmacology"></attvalue>
</attvalues>
</edge>
<edge source="authorswithaffiliations2_c5836d7a2911e5adc732ade74b478b8b" target="authorswithaffiliations2_51f59c6236c32d1c217618b8aa307eff" weight="2">
<attvalues>
<attvalue for="matchings_count" value="2"></attvalue>
<attvalue for="attr_type" value="Title"></attvalue>
<attvalue for="attr_11" value="2010"></attvalue>
<attvalue for="attr_12" value="Journal of Cardiac Failure | Journal of Cardiovascular Pharmacology"></attvalue>
</attvalues>
</edge>
<edge source="authorswithaffiliations2_e84993ac1bacbe5e38f05dd74eab60f5" target="authorswithaffiliations2_cd893dea5c201d01cc02ef7bc4e4f2cb" weight="2">
<attvalues>
<attvalue for="matchings_count" value="2"></attvalue>
<attvalue for="attr_type" value="Title"></attvalue>
<attvalue for="attr_11" value="2012"></attvalue>
<attvalue for="attr_12" value="Current Medicinal Chemistry"></attvalue>
</attvalues>
</edge>
<edge source="authorswithaffiliations2_e84993ac1bacbe5e38f05dd74eab60f5" target="authorswithaffiliations2_32cbe0460f297e01165bcca67ea33eb8" weight="2">
<attvalues>
<attvalue for="matchings_count" value="2"></attvalue>
<attvalue for="attr_type" value="Title"></attvalue>
<attvalue for="attr_11" value="2012"></attvalue>
<attvalue for="attr_12" value="Current Medicinal Chemistry"></attvalue>
</attvalues>
</edge>
<edge source="authorswithaffiliations2_e84993ac1bacbe5e38f05dd74eab60f5" target="authorswithaffiliations2_56c0d4c127f96163e89166223d543dd3" weight="2">
<attvalues>
<attvalue for="matchings_count" value="2"></attvalue>
<attvalue for="attr_type" value="Title"></attvalue>
<attvalue for="attr_11" value="2012"></attvalue>
<attvalue for="attr_12" value="Current Medicinal Chemistry"></attvalue>
</attvalues>
</edge>
<edge source="authorswithaffiliations2_e84993ac1bacbe5e38f05dd74eab60f5" target="authorswithaffiliations2_17c28e679548c942d69a8f12156d1f0d" weight="2">
<attvalues>
<attvalue for="matchings_count" value="2"></attvalue>
<attvalue for="attr_type" value="Title"></attvalue>
<attvalue for="attr_11" value="2012"></attvalue>
<attvalue for="attr_12" value="Current Medicinal Chemistry"></attvalue>
</attvalues>
</edge>
<edge source="authorswithaffiliations2_e84993ac1bacbe5e38f05dd74eab60f5" target="authorswithaffiliations2_cef31e3b84bd33bcf084339c585e64df" weight="2">
<attvalues>
<attvalue for="matchings_count" value="2"></attvalue>
<attvalue for="attr_type" value="Title"></attvalue>
<attvalue for="attr_11" value="2012"></attvalue>
<attvalue for="attr_12" value="Current Medicinal Chemistry"></attvalue>
</attvalues>
</edge>
<edge source="authorswithaffiliations2_e84993ac1bacbe5e38f05dd74eab60f5" target="authorswithaffiliations2_1dc61d2ca7bc35d637c1d3bdda368a2c" weight="2">
<attvalues>
<attvalue for="matchings_count" value="2"></attvalue>
<attvalue for="attr_type" value="Title"></attvalue>
<attvalue for="attr_11" value="2012"></attvalue>
<attvalue for="attr_12" value="Current Medicinal Chemistry"></attvalue>
</attvalues>
</edge>
<edge source="authorswithaffiliations2_e84993ac1bacbe5e38f05dd74eab60f5" target="authorswithaffiliations2_1bb106bd958d7fa78ab29093ace0eb06" weight="2">
<attvalues>
<attvalue for="matchings_count" value="2"></attvalue>
<attvalue for="attr_type" value="Title"></attvalue>
<attvalue for="attr_11" value="2012"></attvalue>
<attvalue for="attr_12" value="Current Medicinal Chemistry"></attvalue>
</attvalues>
</edge>
<edge source="authorswithaffiliations2_e84993ac1bacbe5e38f05dd74eab60f5" target="authorswithaffiliations2_500518fee9836f52fb5bd6669c94ce2f" weight="2">
<attvalues>
<attvalue for="matchings_count" value="2"></attvalue>
<attvalue for="attr_type" value="Title"></attvalue>
<attvalue for="attr_11" value="2012"></attvalue>
<attvalue for="attr_12" value="Current Medicinal Chemistry"></attvalue>
</attvalues>
</edge>
<edge source="authorswithaffiliations2_e84993ac1bacbe5e38f05dd74eab60f5" target="authorswithaffiliations2_f0ff992011e3373de98d56b7519d1e24" weight="2">
<attvalues>
<attvalue for="matchings_count" value="2"></attvalue>
<attvalue for="attr_type" value="Title"></attvalue>
<attvalue for="attr_11" value="2012"></attvalue>
<attvalue for="attr_12" value="Current Medicinal Chemistry"></attvalue>
</attvalues>
</edge>
<edge source="authorswithaffiliations2_a290a9297da8b9f131eeed49ea4ede0d" target="authorswithaffiliations2_de95121b9f4454229566fd7ce32ad8db" weight="1">
<attvalues>
<attvalue for="matchings_count" value="1"></attvalue>
<attvalue for="attr_type" value="Title"></attvalue>
<attvalue for="attr_11" value="2008"></attvalue>
<attvalue for="attr_12" value="Chungara"></attvalue>
</attvalues>
</edge>
<edge source="authorswithaffiliations2_8acdb9ba8866ded7a55d80545a06f3d6" target="authorswithaffiliations2_31f6dbe2b347856d2c101efed450a162" weight="1">
<attvalues>
<attvalue for="matchings_count" value="1"></attvalue>
<attvalue for="attr_type" value="Title"></attvalue>
<attvalue for="attr_11" value="2005"></attvalue>
<attvalue for="attr_12" value="Journal of Medicinal Chemistry"></attvalue>
</attvalues>
</edge>
<edge source="authorswithaffiliations2_8acdb9ba8866ded7a55d80545a06f3d6" target="authorswithaffiliations2_734c7685f6b875c57aef73e35f0f3bd7" weight="1">
<attvalues>
<attvalue for="matchings_count" value="1"></attvalue>
<attvalue for="attr_type" value="Title"></attvalue>
<attvalue for="attr_11" value="2005"></attvalue>
<attvalue for="attr_12" value="Journal of Medicinal Chemistry"></attvalue>
</attvalues>
</edge>
<edge source="authorswithaffiliations2_8acdb9ba8866ded7a55d80545a06f3d6" target="authorswithaffiliations2_4561598a1efa5ac4ae8622fa67adfc0e" weight="1">
<attvalues>
<attvalue for="matchings_count" value="1"></attvalue>
<attvalue for="attr_type" value="Title"></attvalue>
<attvalue for="attr_11" value="2005"></attvalue>
<attvalue for="attr_12" value="Journal of Medicinal Chemistry"></attvalue>
</attvalues>
</edge>
<edge source="authorswithaffiliations2_3776356933826878f9271ecd5fc7d885" target="authorswithaffiliations2_54dafcbe1c00e89655e0cf78cc703efb" weight="1">
<attvalues>
<attvalue for="matchings_count" value="1"></attvalue>
<attvalue for="attr_type" value="Title"></attvalue>
<attvalue for="attr_11" value="2012"></attvalue>
<attvalue for="attr_12" value="Protein and Peptide Letters"></attvalue>
</attvalues>
</edge>
<edge source="authorswithaffiliations2_855d202f81f6fd2413c8c1407145bc68" target="authorswithaffiliations2_c045882d98851db9ff0f282952e02a70" weight="1">
<attvalues>
<attvalue for="matchings_count" value="1"></attvalue>
<attvalue for="attr_type" value="Title"></attvalue>
<attvalue for="attr_11" value="2009"></attvalue>
<attvalue for="attr_12" value="Planta Medica"></attvalue>
</attvalues>
</edge>
<edge source="authorswithaffiliations2_855d202f81f6fd2413c8c1407145bc68" target="authorswithaffiliations2_cb22ac5f21c755244de60221ff28e84c" weight="1">
<attvalues>
<attvalue for="matchings_count" value="1"></attvalue>
<attvalue for="attr_type" value="Title"></attvalue>
<attvalue for="attr_11" value="2010"></attvalue>
<attvalue for="attr_12" value="Journal of Ethnopharmacology"></attvalue>
</attvalues>
</edge>
<edge source="authorswithaffiliations2_855d202f81f6fd2413c8c1407145bc68" target="authorswithaffiliations2_17c28e679548c942d69a8f12156d1f0d" weight="2">
<attvalues>
<attvalue for="matchings_count" value="2"></attvalue>
<attvalue for="attr_type" value="Title"></attvalue>
<attvalue for="attr_11" value="2009 | 2010"></attvalue>
<attvalue for="attr_12" value="Journal of Ethnopharmacology | Planta Medica"></attvalue>
</attvalues>
</edge>
<edge source="authorswithaffiliations2_c045882d98851db9ff0f282952e02a70" target="authorswithaffiliations2_17c28e679548c942d69a8f12156d1f0d" weight="1">
<attvalues>
<attvalue for="matchings_count" value="1"></attvalue>
<attvalue for="attr_type" value="Title"></attvalue>
<attvalue for="attr_11" value="2009"></attvalue>
<attvalue for="attr_12" value="Planta Medica"></attvalue>
</attvalues>
</edge>
<edge source="authorswithaffiliations2_cb22ac5f21c755244de60221ff28e84c" target="authorswithaffiliations2_17c28e679548c942d69a8f12156d1f0d" weight="1">
<attvalues>
<attvalue for="matchings_count" value="1"></attvalue>
<attvalue for="attr_type" value="Title"></attvalue>
<attvalue for="attr_11" value="2010"></attvalue>
<attvalue for="attr_12" value="Journal of Ethnopharmacology"></attvalue>
</attvalues>
</edge>
<edge source="authorswithaffiliations2_3943fedd05e483e6e6267d49f14ec607" target="authorswithaffiliations2_cb62b4ffb8f9e0c0e34e472a027d532f" weight="1">
<attvalues>
<attvalue for="matchings_count" value="1"></attvalue>
<attvalue for="attr_type" value="Title"></attvalue>
<attvalue for="attr_11" value="2007"></attvalue>
<attvalue for="attr_12" value="Clinical and Vaccine Immunology"></attvalue>
</attvalues>
</edge>
<edge source="authorswithaffiliations2_8a9923cfc09be6ac15827e6a5fa8d914" target="authorswithaffiliations2_f413085ba5c431c96d5cdc6937201aea" weight="1">
<attvalues>
<attvalue for="matchings_count" value="1"></attvalue>
<attvalue for="attr_type" value="Title"></attvalue>
<attvalue for="attr_11" value="2002"></attvalue>
<attvalue for="attr_12" value="Journal of Natural Products"></attvalue>
</attvalues>
</edge>
<edge source="authorswithaffiliations2_c3f8bc258888cc561864ddaf6de1861b" target="authorswithaffiliations2_3eaebaca188d321e6cf5d902a112d2d0" weight="1">
<attvalues>
<attvalue for="matchings_count" value="1"></attvalue>
<attvalue for="attr_type" value="Title"></attvalue>
<attvalue for="attr_11" value="2002"></attvalue>
<attvalue for="attr_12" value="Journal of Experimental Medicine"></attvalue>
</attvalues>
</edge>
<edge source="authorswithaffiliations2_c3f8bc258888cc561864ddaf6de1861b" target="authorswithaffiliations2_02889553e3f8e757a89951ffc6b9b2cd" weight="1">
<attvalues>
<attvalue for="matchings_count" value="1"></attvalue>
<attvalue for="attr_type" value="Title"></attvalue>
<attvalue for="attr_11" value="2002"></attvalue>
<attvalue for="attr_12" value="Journal of Experimental Medicine"></attvalue>
</attvalues>
</edge>
<edge source="authorswithaffiliations2_c3f8bc258888cc561864ddaf6de1861b" target="authorswithaffiliations2_e2bc6cd1fa025a29e3b00c8c584fe06d" weight="1">
<attvalues>
<attvalue for="matchings_count" value="1"></attvalue>
<attvalue for="attr_type" value="Title"></attvalue>
<attvalue for="attr_11" value="2002"></attvalue>
<attvalue for="attr_12" value="Journal of Experimental Medicine"></attvalue>
</attvalues>
</edge>
<edge source="authorswithaffiliations2_c3f8bc258888cc561864ddaf6de1861b" target="authorswithaffiliations2_57af7a267d8fd863071623f63d43aaa7" weight="1">
<attvalues>
<attvalue for="matchings_count" value="1"></attvalue>
<attvalue for="attr_type" value="Title"></attvalue>
<attvalue for="attr_11" value="2002"></attvalue>
<attvalue for="attr_12" value="Journal of Experimental Medicine"></attvalue>
</attvalues>
</edge>
<edge source="authorswithaffiliations2_192059687c3a992f78b2ee0cf54239c1" target="authorswithaffiliations2_15c76cbb94c8e943949382a0fbb07ccf" weight="1">
<attvalues>
<attvalue for="matchings_count" value="1"></attvalue>
<attvalue for="attr_type" value="Title"></attvalue>
<attvalue for="attr_11" value="2012"></attvalue>
<attvalue for="attr_12" value="Experimental Parasitology"></attvalue>
</attvalues>
</edge>
<edge source="authorswithaffiliations2_192059687c3a992f78b2ee0cf54239c1" target="authorswithaffiliations2_5807eda8dcaf7962746426a29ff5dd41" weight="1">
<attvalues>
<attvalue for="matchings_count" value="1"></attvalue>
<attvalue for="attr_type" value="Title"></attvalue>
<attvalue for="attr_11" value="2012"></attvalue>
<attvalue for="attr_12" value="Experimental Parasitology"></attvalue>
</attvalues>
</edge>
<edge source="authorswithaffiliations2_192059687c3a992f78b2ee0cf54239c1" target="authorswithaffiliations2_1e5754b0d3b7b54f21db2db39a0b074d" weight="1">
<attvalues>
<attvalue for="matchings_count" value="1"></attvalue>
<attvalue for="attr_type" value="Title"></attvalue>
<attvalue for="attr_11" value="2012"></attvalue>
<attvalue for="attr_12" value="Experimental Parasitology"></attvalue>
</attvalues>
</edge>
<edge source="authorswithaffiliations2_192059687c3a992f78b2ee0cf54239c1" target="authorswithaffiliations2_500518fee9836f52fb5bd6669c94ce2f" weight="1">
<attvalues>
<attvalue for="matchings_count" value="1"></attvalue>
<attvalue for="attr_type" value="Title"></attvalue>
<attvalue for="attr_11" value="2012"></attvalue>
<attvalue for="attr_12" value="Experimental Parasitology"></attvalue>
</attvalues>
</edge>
<edge source="authorswithaffiliations2_fcad8f066a2f25b5d49004444ce127ee" target="authorswithaffiliations2_890f4ded029b42452753b835e357b728" weight="1">
<attvalues>
<attvalue for="matchings_count" value="1"></attvalue>
<attvalue for="attr_type" value="Title"></attvalue>
<attvalue for="attr_11" value="2006"></attvalue>
<attvalue for="attr_12" value="Journal of Medicinal Chemistry"></attvalue>
</attvalues>
</edge>
<edge source="authorswithaffiliations2_fcad8f066a2f25b5d49004444ce127ee" target="authorswithaffiliations2_1e5754b0d3b7b54f21db2db39a0b074d" weight="1">
<attvalues>
<attvalue for="matchings_count" value="1"></attvalue>
<attvalue for="attr_type" value="Title"></attvalue>
<attvalue for="attr_11" value="2012"></attvalue>
<attvalue for="attr_12" value="Insect Biochemistry and Molecular Biology"></attvalue>
</attvalues>
</edge>
<edge source="authorswithaffiliations2_fcad8f066a2f25b5d49004444ce127ee" target="authorswithaffiliations2_addd6b4ec83f8f6778e5562d6e4efdae" weight="1">
<attvalues>
<attvalue for="matchings_count" value="1"></attvalue>
<attvalue for="attr_type" value="Title"></attvalue>
<attvalue for="attr_11" value="2006"></attvalue>
<attvalue for="attr_12" value="Journal of Medicinal Chemistry"></attvalue>
</attvalues>
</edge>
<edge source="authorswithaffiliations2_fcad8f066a2f25b5d49004444ce127ee" target="authorswithaffiliations2_54dafcbe1c00e89655e0cf78cc703efb" weight="1">
<attvalues>
<attvalue for="matchings_count" value="1"></attvalue>
<attvalue for="attr_type" value="Title"></attvalue>
<attvalue for="attr_11" value="2006"></attvalue>
<attvalue for="attr_12" value="Journal of Medicinal Chemistry"></attvalue>
</attvalues>
</edge>
<edge source="authorswithaffiliations2_7ed352131fb372f2c8241a896fd040a4" target="authorswithaffiliations2_487d226cf3496f933e9b5df54bef1d28" weight="1">
<attvalues>
<attvalue for="matchings_count" value="1"></attvalue>
<attvalue for="attr_type" value="Title"></attvalue>
<attvalue for="attr_11" value="2011"></attvalue>
<attvalue for="attr_12" value="Journal of Physical Chemistry A"></attvalue>
</attvalues>
</edge>
<edge source="authorswithaffiliations2_b32c8e2aaa3636d376a6b49d8e21a5e2" target="authorswithaffiliations2_d837b13329a08deee9eccf2ee89b59c7" weight="1">
<attvalues>
<attvalue for="matchings_count" value="1"></attvalue>
<attvalue for="attr_type" value="Title"></attvalue>
<attvalue for="attr_11" value="2012"></attvalue>
<attvalue for="attr_12" value="Eurosurveillance"></attvalue>
</attvalues>
</edge>
<edge source="authorswithaffiliations2_b32c8e2aaa3636d376a6b49d8e21a5e2" target="authorswithaffiliations2_ef65d591162f4b3aac1845a9a3fff7f3" weight="1">
<attvalues>
<attvalue for="matchings_count" value="1"></attvalue>
<attvalue for="attr_type" value="Title"></attvalue>
<attvalue for="attr_11" value="2012"></attvalue>
<attvalue for="attr_12" value="Eurosurveillance"></attvalue>
</attvalues>
</edge>
<edge source="authorswithaffiliations2_b32c8e2aaa3636d376a6b49d8e21a5e2" target="authorswithaffiliations2_e4823d3f68a9e42e9b1c7ce3d80d1578" weight="1">
<attvalues>
<attvalue for="matchings_count" value="1"></attvalue>
<attvalue for="attr_type" value="Title"></attvalue>
<attvalue for="attr_11" value="2012"></attvalue>
<attvalue for="attr_12" value="Eurosurveillance"></attvalue>
</attvalues>
</edge>
<edge source="authorswithaffiliations2_b32c8e2aaa3636d376a6b49d8e21a5e2" target="authorswithaffiliations2_734c7685f6b875c57aef73e35f0f3bd7" weight="1">
<attvalues>
<attvalue for="matchings_count" value="1"></attvalue>
<attvalue for="attr_type" value="Title"></attvalue>
<attvalue for="attr_11" value="2012"></attvalue>
<attvalue for="attr_12" value="Eurosurveillance"></attvalue>
</attvalues>
</edge>
<edge source="authorswithaffiliations2_b32c8e2aaa3636d376a6b49d8e21a5e2" target="authorswithaffiliations2_2514ca5ef53d4f69d6e2d0e3d4b64eb8" weight="1">
<attvalues>
<attvalue for="matchings_count" value="1"></attvalue>
<attvalue for="attr_type" value="Title"></attvalue>
<attvalue for="attr_11" value="2012"></attvalue>
<attvalue for="attr_12" value="Eurosurveillance"></attvalue>
</attvalues>
</edge>
<edge source="authorswithaffiliations2_b32c8e2aaa3636d376a6b49d8e21a5e2" target="authorswithaffiliations2_5bf92fae951cca6a4ed27322b49c77b8" weight="1">
<attvalues>
<attvalue for="matchings_count" value="1"></attvalue>
<attvalue for="attr_type" value="Title"></attvalue>
<attvalue for="attr_11" value="2012"></attvalue>
<attvalue for="attr_12" value="Eurosurveillance"></attvalue>
</attvalues>
</edge>
<edge source="authorswithaffiliations2_b32c8e2aaa3636d376a6b49d8e21a5e2" target="authorswithaffiliations2_99d8791d18b7295ec386f2fb43b2c529" weight="1">
<attvalues>
<attvalue for="matchings_count" value="1"></attvalue>
<attvalue for="attr_type" value="Title"></attvalue>
<attvalue for="attr_11" value="2012"></attvalue>
<attvalue for="attr_12" value="Eurosurveillance"></attvalue>
</attvalues>
</edge>
<edge source="authorswithaffiliations2_b32c8e2aaa3636d376a6b49d8e21a5e2" target="authorswithaffiliations2_ec81d67c151bfd38d5c6fbf40bd7c119" weight="1">
<attvalues>
<attvalue for="matchings_count" value="1"></attvalue>
<attvalue for="attr_type" value="Title"></attvalue>
<attvalue for="attr_11" value="2012"></attvalue>
<attvalue for="attr_12" value="Eurosurveillance"></attvalue>
</attvalues>
</edge>
<edge source="authorswithaffiliations2_b32c8e2aaa3636d376a6b49d8e21a5e2" target="authorswithaffiliations2_600720a4f9e638977bd2843a3b9d6a54" weight="1">
<attvalues>
<attvalue for="matchings_count" value="1"></attvalue>
<attvalue for="attr_type" value="Title"></attvalue>
<attvalue for="attr_11" value="2012"></attvalue>
<attvalue for="attr_12" value="Eurosurveillance"></attvalue>
</attvalues>
</edge>
<edge source="authorswithaffiliations2_b32c8e2aaa3636d376a6b49d8e21a5e2" target="authorswithaffiliations2_4561598a1efa5ac4ae8622fa67adfc0e" weight="1">
<attvalues>
<attvalue for="matchings_count" value="1"></attvalue>
<attvalue for="attr_type" value="Title"></attvalue>
<attvalue for="attr_11" value="2012"></attvalue>
<attvalue for="attr_12" value="Eurosurveillance"></attvalue>
</attvalues>
</edge>
<edge source="authorswithaffiliations2_b32c8e2aaa3636d376a6b49d8e21a5e2" target="authorswithaffiliations2_f2b133085137870cb16ca14120b6c97d" weight="1">
<attvalues>
<attvalue for="matchings_count" value="1"></attvalue>
<attvalue for="attr_type" value="Title"></attvalue>
<attvalue for="attr_11" value="2012"></attvalue>
<attvalue for="attr_12" value="Eurosurveillance"></attvalue>
</attvalues>
</edge>
<edge source="authorswithaffiliations2_b32c8e2aaa3636d376a6b49d8e21a5e2" target="authorswithaffiliations2_c71f52754e410881dbcd235f85b0e51b" weight="1">
<attvalues>
<attvalue for="matchings_count" value="1"></attvalue>
<attvalue for="attr_type" value="Title"></attvalue>
<attvalue for="attr_11" value="2012"></attvalue>
<attvalue for="attr_12" value="Eurosurveillance"></attvalue>
</attvalues>
</edge>
<edge source="authorswithaffiliations2_18136bcb1ca9bcab917ac2f0d9d14ba6" target="authorswithaffiliations2_dac6bbf9ece26c005619090ae652650f" weight="1">
<attvalues>
<attvalue for="matchings_count" value="1"></attvalue>
<attvalue for="attr_type" value="Title"></attvalue>
<attvalue for="attr_11" value="2009"></attvalue>
<attvalue for="attr_12" value="Infection and Immunity"></attvalue>
</attvalues>
</edge>
<edge source="authorswithaffiliations2_18136bcb1ca9bcab917ac2f0d9d14ba6" target="authorswithaffiliations2_734c7685f6b875c57aef73e35f0f3bd7" weight="1">
<attvalues>
<attvalue for="matchings_count" value="1"></attvalue>
<attvalue for="attr_type" value="Title"></attvalue>
<attvalue for="attr_11" value="2009"></attvalue>
<attvalue for="attr_12" value="Infection and Immunity"></attvalue>
</attvalues>
</edge>
<edge source="authorswithaffiliations2_18136bcb1ca9bcab917ac2f0d9d14ba6" target="authorswithaffiliations2_b2d1941c1bc55f54007e477488a08e9c" weight="1">
<attvalues>
<attvalue for="matchings_count" value="1"></attvalue>
<attvalue for="attr_type" value="Title"></attvalue>
<attvalue for="attr_11" value="2009"></attvalue>
<attvalue for="attr_12" value="Infection and Immunity"></attvalue>
</attvalues>
</edge>
<edge source="authorswithaffiliations2_18136bcb1ca9bcab917ac2f0d9d14ba6" target="authorswithaffiliations2_00d2bd17c6ae4a541af77e518944c83a" weight="1">
<attvalues>
<attvalue for="matchings_count" value="1"></attvalue>
<attvalue for="attr_type" value="Title"></attvalue>
<attvalue for="attr_11" value="2009"></attvalue>
<attvalue for="attr_12" value="Infection and Immunity"></attvalue>
</attvalues>
</edge>
<edge source="authorswithaffiliations2_d837b13329a08deee9eccf2ee89b59c7" target="authorswithaffiliations2_ef65d591162f4b3aac1845a9a3fff7f3" weight="2">
<attvalues>
<attvalue for="matchings_count" value="2"></attvalue>
<attvalue for="attr_type" value="Title"></attvalue>
<attvalue for="attr_11" value="2010 | 2012"></attvalue>
<attvalue for="attr_12" value="BMC Infectious Diseases | Eurosurveillance"></attvalue>
</attvalues>
</edge>
<edge source="authorswithaffiliations2_d837b13329a08deee9eccf2ee89b59c7" target="authorswithaffiliations2_02bb197cebaa2933197b6e5db90ec2bf" weight="1">
<attvalues>
<attvalue for="matchings_count" value="1"></attvalue>
<attvalue for="attr_type" value="Title"></attvalue>
<attvalue for="attr_11" value="2010"></attvalue>
<attvalue for="attr_12" value="BMC Infectious Diseases"></attvalue>
</attvalues>
</edge>
<edge source="authorswithaffiliations2_d837b13329a08deee9eccf2ee89b59c7" target="authorswithaffiliations2_e4823d3f68a9e42e9b1c7ce3d80d1578" weight="1">
<attvalues>
<attvalue for="matchings_count" value="1"></attvalue>
<attvalue for="attr_type" value="Title"></attvalue>
<attvalue for="attr_11" value="2012"></attvalue>
<attvalue for="attr_12" value="Eurosurveillance"></attvalue>
</attvalues>
</edge>
<edge source="authorswithaffiliations2_d837b13329a08deee9eccf2ee89b59c7" target="authorswithaffiliations2_734c7685f6b875c57aef73e35f0f3bd7" weight="2">
<attvalues>
<attvalue for="matchings_count" value="2"></attvalue>
<attvalue for="attr_type" value="Title"></attvalue>
<attvalue for="attr_11" value="2010 | 2012"></attvalue>
<attvalue for="attr_12" value="BMC Infectious Diseases | Eurosurveillance"></attvalue>
</attvalues>
</edge>
<edge source="authorswithaffiliations2_d837b13329a08deee9eccf2ee89b59c7" target="authorswithaffiliations2_2514ca5ef53d4f69d6e2d0e3d4b64eb8" weight="2">
<attvalues>
<attvalue for="matchings_count" value="2"></attvalue>
<attvalue for="attr_type" value="Title"></attvalue>
<attvalue for="attr_11" value="2010 | 2012"></attvalue>
<attvalue for="attr_12" value="BMC Infectious Diseases | Eurosurveillance"></attvalue>
</attvalues>
</edge>
<edge source="authorswithaffiliations2_d837b13329a08deee9eccf2ee89b59c7" target="authorswithaffiliations2_5bf92fae951cca6a4ed27322b49c77b8" weight="2">
<attvalues>
<attvalue for="matchings_count" value="2"></attvalue>
<attvalue for="attr_type" value="Title"></attvalue>
<attvalue for="attr_11" value="2010 | 2012"></attvalue>
<attvalue for="attr_12" value="BMC Infectious Diseases | Eurosurveillance"></attvalue>
</attvalues>
</edge>
<edge source="authorswithaffiliations2_d837b13329a08deee9eccf2ee89b59c7" target="authorswithaffiliations2_99d8791d18b7295ec386f2fb43b2c529" weight="1">
<attvalues>
<attvalue for="matchings_count" value="1"></attvalue>
<attvalue for="attr_type" value="Title"></attvalue>
<attvalue for="attr_11" value="2012"></attvalue>
<attvalue for="attr_12" value="Eurosurveillance"></attvalue>
</attvalues>
</edge>
<edge source="authorswithaffiliations2_d837b13329a08deee9eccf2ee89b59c7" target="authorswithaffiliations2_ec81d67c151bfd38d5c6fbf40bd7c119" weight="1">
<attvalues>
<attvalue for="matchings_count" value="1"></attvalue>
<attvalue for="attr_type" value="Title"></attvalue>
<attvalue for="attr_11" value="2012"></attvalue>
<attvalue for="attr_12" value="Eurosurveillance"></attvalue>
</attvalues>
</edge>
<edge source="authorswithaffiliations2_d837b13329a08deee9eccf2ee89b59c7" target="authorswithaffiliations2_600720a4f9e638977bd2843a3b9d6a54" weight="1">
<attvalues>
<attvalue for="matchings_count" value="1"></attvalue>
<attvalue for="attr_type" value="Title"></attvalue>
<attvalue for="attr_11" value="2012"></attvalue>
<attvalue for="attr_12" value="Eurosurveillance"></attvalue>
</attvalues>
</edge>
<edge source="authorswithaffiliations2_d837b13329a08deee9eccf2ee89b59c7" target="authorswithaffiliations2_4561598a1efa5ac4ae8622fa67adfc0e" weight="1">
<attvalues>
<attvalue for="matchings_count" value="1"></attvalue>
<attvalue for="attr_type" value="Title"></attvalue>
<attvalue for="attr_11" value="2012"></attvalue>
<attvalue for="attr_12" value="Eurosurveillance"></attvalue>
</attvalues>
</edge>
<edge source="authorswithaffiliations2_d837b13329a08deee9eccf2ee89b59c7" target="authorswithaffiliations2_f2b133085137870cb16ca14120b6c97d" weight="2">
<attvalues>
<attvalue for="matchings_count" value="2"></attvalue>
<attvalue for="attr_type" value="Title"></attvalue>
<attvalue for="attr_11" value="2010 | 2012"></attvalue>
<attvalue for="attr_12" value="BMC Infectious Diseases | Eurosurveillance"></attvalue>
</attvalues>
</edge>
<edge source="authorswithaffiliations2_d837b13329a08deee9eccf2ee89b59c7" target="authorswithaffiliations2_c71f52754e410881dbcd235f85b0e51b" weight="2">
<attvalues>
<attvalue for="matchings_count" value="2"></attvalue>
<attvalue for="attr_type" value="Title"></attvalue>
<attvalue for="attr_11" value="2010 | 2012"></attvalue>
<attvalue for="attr_12" value="BMC Infectious Diseases | Eurosurveillance"></attvalue>
</attvalues>
</edge>
<edge source="authorswithaffiliations2_93cf43e899fcbc8a39731600a0f4a30b" target="authorswithaffiliations2_17c28e679548c942d69a8f12156d1f0d" weight="1">
<attvalues>
<attvalue for="matchings_count" value="1"></attvalue>
<attvalue for="attr_type" value="Title"></attvalue>
<attvalue for="attr_11" value="2006"></attvalue>
<attvalue for="attr_12" value="Antimicrobial Agents and Chemotherapy"></attvalue>
</attvalues>
</edge>
<edge source="authorswithaffiliations2_93cf43e899fcbc8a39731600a0f4a30b" target="authorswithaffiliations2_c71f52754e410881dbcd235f85b0e51b" weight="1">
<attvalues>
<attvalue for="matchings_count" value="1"></attvalue>
<attvalue for="attr_type" value="Title"></attvalue>
<attvalue for="attr_11" value="2006"></attvalue>
<attvalue for="attr_12" value="Antimicrobial Agents and Chemotherapy"></attvalue>
</attvalues>
</edge>
<edge source="authorswithaffiliations2_44d84ba267180f37488e12c95b0cdbad" target="authorswithaffiliations2_c0f9c1ccc8112ce1894dc84ce0accc59" weight="1">
<attvalues>
<attvalue for="matchings_count" value="1"></attvalue>
<attvalue for="attr_type" value="Title"></attvalue>
<attvalue for="attr_11" value="2009"></attvalue>
<attvalue for="attr_12" value="Journal of Medicinal Chemistry"></attvalue>
</attvalues>
</edge>
<edge source="authorswithaffiliations2_44d84ba267180f37488e12c95b0cdbad" target="authorswithaffiliations2_c251dac968e5427c31c5b56d9b4b491d" weight="1">
<attvalues>
<attvalue for="matchings_count" value="1"></attvalue>
<attvalue for="attr_type" value="Title"></attvalue>
<attvalue for="attr_11" value="2009"></attvalue>
<attvalue for="attr_12" value="Journal of Medicinal Chemistry"></attvalue>
</attvalues>
</edge>
<edge source="authorswithaffiliations2_90d684eac5d6e0a14e23e9ba2b1dc57e" target="authorswithaffiliations2_734c7685f6b875c57aef73e35f0f3bd7" weight="1">
<attvalues>
<attvalue for="matchings_count" value="1"></attvalue>
<attvalue for="attr_type" value="Title"></attvalue>
<attvalue for="attr_11" value="2002"></attvalue>
<attvalue for="attr_12" value="Insect Biochemistry and Molecular Biology"></attvalue>
</attvalues>
</edge>
<edge source="authorswithaffiliations2_90d684eac5d6e0a14e23e9ba2b1dc57e" target="authorswithaffiliations2_54dafcbe1c00e89655e0cf78cc703efb" weight="1">
<attvalues>
<attvalue for="matchings_count" value="1"></attvalue>
<attvalue for="attr_type" value="Title"></attvalue>
<attvalue for="attr_11" value="2002"></attvalue>
<attvalue for="attr_12" value="Insect Biochemistry and Molecular Biology"></attvalue>
</attvalues>
</edge>
<edge source="authorswithaffiliations2_6c531113f6b2f902cfde4bfbf3ce5cb7" target="authorswithaffiliations2_f11ce5f00ca22d5d30d5a95916ca1a64" weight="1">
<attvalues>
<attvalue for="matchings_count" value="1"></attvalue>
<attvalue for="attr_type" value="Title"></attvalue>
<attvalue for="attr_11" value="2004"></attvalue>
<attvalue for="attr_12" value="Chirurgische Praxis"></attvalue>
</attvalues>
</edge>
<edge source="authorswithaffiliations2_cd893dea5c201d01cc02ef7bc4e4f2cb" target="authorswithaffiliations2_29b378945fbc45af8750a5d1a1a48abc" weight="1">
<attvalues>
<attvalue for="matchings_count" value="1"></attvalue>
<attvalue for="attr_type" value="Title"></attvalue>
<attvalue for="attr_11" value="2007"></attvalue>
<attvalue for="attr_12" value="Journal of Medicinal Chemistry"></attvalue>
</attvalues>
</edge>
<edge source="authorswithaffiliations2_cd893dea5c201d01cc02ef7bc4e4f2cb" target="authorswithaffiliations2_32cbe0460f297e01165bcca67ea33eb8" weight="2">
<attvalues>
<attvalue for="matchings_count" value="2"></attvalue>
<attvalue for="attr_type" value="Title"></attvalue>
<attvalue for="attr_11" value="2012"></attvalue>
<attvalue for="attr_12" value="Current Medicinal Chemistry"></attvalue>
</attvalues>
</edge>
<edge source="authorswithaffiliations2_cd893dea5c201d01cc02ef7bc4e4f2cb" target="authorswithaffiliations2_56c0d4c127f96163e89166223d543dd3" weight="2">
<attvalues>
<attvalue for="matchings_count" value="2"></attvalue>
<attvalue for="attr_type" value="Title"></attvalue>
<attvalue for="attr_11" value="2012"></attvalue>
<attvalue for="attr_12" value="Current Medicinal Chemistry"></attvalue>
</attvalues>
</edge>
<edge source="authorswithaffiliations2_cd893dea5c201d01cc02ef7bc4e4f2cb" target="authorswithaffiliations2_890f4ded029b42452753b835e357b728" weight="1">
<attvalues>
<attvalue for="matchings_count" value="1"></attvalue>
<attvalue for="attr_type" value="Title"></attvalue>
<attvalue for="attr_11" value="2007"></attvalue>
<attvalue for="attr_12" value="Journal of Medicinal Chemistry"></attvalue>
</attvalues>
</edge>
<edge source="authorswithaffiliations2_cd893dea5c201d01cc02ef7bc4e4f2cb" target="authorswithaffiliations2_17c28e679548c942d69a8f12156d1f0d" weight="3">
<attvalues>
<attvalue for="matchings_count" value="3"></attvalue>
<attvalue for="attr_type" value="Title"></attvalue>
<attvalue for="attr_11" value="2012"></attvalue>
<attvalue for="attr_12" value="Current Medicinal Chemistry | Planta Medica"></attvalue>
</attvalues>
</edge>
<edge source="authorswithaffiliations2_cd893dea5c201d01cc02ef7bc4e4f2cb" target="authorswithaffiliations2_cef31e3b84bd33bcf084339c585e64df" weight="2">
<attvalues>
<attvalue for="matchings_count" value="2"></attvalue>
<attvalue for="attr_type" value="Title"></attvalue>
<attvalue for="attr_11" value="2012"></attvalue>
<attvalue for="attr_12" value="Current Medicinal Chemistry"></attvalue>
</attvalues>
</edge>
<edge source="authorswithaffiliations2_cd893dea5c201d01cc02ef7bc4e4f2cb" target="authorswithaffiliations2_1dc61d2ca7bc35d637c1d3bdda368a2c" weight="2">
<attvalues>
<attvalue for="matchings_count" value="2"></attvalue>
<attvalue for="attr_type" value="Title"></attvalue>
<attvalue for="attr_11" value="2012"></attvalue>
<attvalue for="attr_12" value="Current Medicinal Chemistry"></attvalue>
</attvalues>
</edge>
<edge source="authorswithaffiliations2_cd893dea5c201d01cc02ef7bc4e4f2cb" target="authorswithaffiliations2_1bb106bd958d7fa78ab29093ace0eb06" weight="3">
<attvalues>
<attvalue for="matchings_count" value="3"></attvalue>
<attvalue for="attr_type" value="Title"></attvalue>
<attvalue for="attr_11" value="2012"></attvalue>
<attvalue for="attr_12" value="Current Medicinal Chemistry | Planta Medica"></attvalue>
</attvalues>
</edge>
<edge source="authorswithaffiliations2_cd893dea5c201d01cc02ef7bc4e4f2cb" target="authorswithaffiliations2_500518fee9836f52fb5bd6669c94ce2f" weight="2">
<attvalues>
<attvalue for="matchings_count" value="2"></attvalue>
<attvalue for="attr_type" value="Title"></attvalue>
<attvalue for="attr_11" value="2012"></attvalue>
<attvalue for="attr_12" value="Current Medicinal Chemistry"></attvalue>
</attvalues>
</edge>
<edge source="authorswithaffiliations2_cd893dea5c201d01cc02ef7bc4e4f2cb" target="authorswithaffiliations2_57a7d19d98c817cef496b1deca1ac9d6" weight="1">
<attvalues>
<attvalue for="matchings_count" value="1"></attvalue>
<attvalue for="attr_type" value="Title"></attvalue>
<attvalue for="attr_11" value="2007"></attvalue>
<attvalue for="attr_12" value="Journal of Medicinal Chemistry"></attvalue>
</attvalues>
</edge>
<edge source="authorswithaffiliations2_cd893dea5c201d01cc02ef7bc4e4f2cb" target="authorswithaffiliations2_1efc463189bad148e6dc01e0df22401c" weight="1">
<attvalues>
<attvalue for="matchings_count" value="1"></attvalue>
<attvalue for="attr_type" value="Title"></attvalue>
<attvalue for="attr_11" value="2007"></attvalue>
<attvalue for="attr_12" value="Journal of Medicinal Chemistry"></attvalue>
</attvalues>
</edge>
<edge source="authorswithaffiliations2_cd893dea5c201d01cc02ef7bc4e4f2cb" target="authorswithaffiliations2_f0ff992011e3373de98d56b7519d1e24" weight="2">
<attvalues>
<attvalue for="matchings_count" value="2"></attvalue>
<attvalue for="attr_type" value="Title"></attvalue>
<attvalue for="attr_11" value="2012"></attvalue>
<attvalue for="attr_12" value="Current Medicinal Chemistry"></attvalue>
</attvalues>
</edge>
<edge source="authorswithaffiliations2_29b378945fbc45af8750a5d1a1a48abc" target="authorswithaffiliations2_890f4ded029b42452753b835e357b728" weight="1">
<attvalues>
<attvalue for="matchings_count" value="1"></attvalue>
<attvalue for="attr_type" value="Title"></attvalue>
<attvalue for="attr_11" value="2007"></attvalue>
<attvalue for="attr_12" value="Journal of Medicinal Chemistry"></attvalue>
</attvalues>
</edge>
<edge source="authorswithaffiliations2_29b378945fbc45af8750a5d1a1a48abc" target="authorswithaffiliations2_57a7d19d98c817cef496b1deca1ac9d6" weight="1">
<attvalues>
<attvalue for="matchings_count" value="1"></attvalue>
<attvalue for="attr_type" value="Title"></attvalue>
<attvalue for="attr_11" value="2007"></attvalue>
<attvalue for="attr_12" value="Journal of Medicinal Chemistry"></attvalue>
</attvalues>
</edge>
<edge source="authorswithaffiliations2_29b378945fbc45af8750a5d1a1a48abc" target="authorswithaffiliations2_1efc463189bad148e6dc01e0df22401c" weight="1">
<attvalues>
<attvalue for="matchings_count" value="1"></attvalue>
<attvalue for="attr_type" value="Title"></attvalue>
<attvalue for="attr_11" value="2007"></attvalue>
<attvalue for="attr_12" value="Journal of Medicinal Chemistry"></attvalue>
</attvalues>
</edge>
<edge source="authorswithaffiliations2_ef65d591162f4b3aac1845a9a3fff7f3" target="authorswithaffiliations2_02bb197cebaa2933197b6e5db90ec2bf" weight="1">
<attvalues>
<attvalue for="matchings_count" value="1"></attvalue>
<attvalue for="attr_type" value="Title"></attvalue>
<attvalue for="attr_11" value="2010"></attvalue>
<attvalue for="attr_12" value="BMC Infectious Diseases"></attvalue>
</attvalues>
</edge>
<edge source="authorswithaffiliations2_ef65d591162f4b3aac1845a9a3fff7f3" target="authorswithaffiliations2_e4823d3f68a9e42e9b1c7ce3d80d1578" weight="1">
<attvalues>
<attvalue for="matchings_count" value="1"></attvalue>
<attvalue for="attr_type" value="Title"></attvalue>
<attvalue for="attr_11" value="2012"></attvalue>
<attvalue for="attr_12" value="Eurosurveillance"></attvalue>
</attvalues>
</edge>
<edge source="authorswithaffiliations2_ef65d591162f4b3aac1845a9a3fff7f3" target="authorswithaffiliations2_734c7685f6b875c57aef73e35f0f3bd7" weight="2">
<attvalues>
<attvalue for="matchings_count" value="2"></attvalue>
<attvalue for="attr_type" value="Title"></attvalue>
<attvalue for="attr_11" value="2010 | 2012"></attvalue>
<attvalue for="attr_12" value="BMC Infectious Diseases | Eurosurveillance"></attvalue>
</attvalues>
</edge>
<edge source="authorswithaffiliations2_ef65d591162f4b3aac1845a9a3fff7f3" target="authorswithaffiliations2_2514ca5ef53d4f69d6e2d0e3d4b64eb8" weight="2">
<attvalues>
<attvalue for="matchings_count" value="2"></attvalue>
<attvalue for="attr_type" value="Title"></attvalue>
<attvalue for="attr_11" value="2010 | 2012"></attvalue>
<attvalue for="attr_12" value="BMC Infectious Diseases | Eurosurveillance"></attvalue>
</attvalues>
</edge>
<edge source="authorswithaffiliations2_ef65d591162f4b3aac1845a9a3fff7f3" target="authorswithaffiliations2_5bf92fae951cca6a4ed27322b49c77b8" weight="2">
<attvalues>
<attvalue for="matchings_count" value="2"></attvalue>
<attvalue for="attr_type" value="Title"></attvalue>
<attvalue for="attr_11" value="2010 | 2012"></attvalue>
<attvalue for="attr_12" value="BMC Infectious Diseases | Eurosurveillance"></attvalue>
</attvalues>
</edge>
<edge source="authorswithaffiliations2_ef65d591162f4b3aac1845a9a3fff7f3" target="authorswithaffiliations2_99d8791d18b7295ec386f2fb43b2c529" weight="1">
<attvalues>
<attvalue for="matchings_count" value="1"></attvalue>
<attvalue for="attr_type" value="Title"></attvalue>
<attvalue for="attr_11" value="2012"></attvalue>
<attvalue for="attr_12" value="Eurosurveillance"></attvalue>
</attvalues>
</edge>
<edge source="authorswithaffiliations2_ef65d591162f4b3aac1845a9a3fff7f3" target="authorswithaffiliations2_ec81d67c151bfd38d5c6fbf40bd7c119" weight="1">
<attvalues>
<attvalue for="matchings_count" value="1"></attvalue>
<attvalue for="attr_type" value="Title"></attvalue>
<attvalue for="attr_11" value="2012"></attvalue>
<attvalue for="attr_12" value="Eurosurveillance"></attvalue>
</attvalues>
</edge>
<edge source="authorswithaffiliations2_ef65d591162f4b3aac1845a9a3fff7f3" target="authorswithaffiliations2_600720a4f9e638977bd2843a3b9d6a54" weight="1">
<attvalues>
<attvalue for="matchings_count" value="1"></attvalue>
<attvalue for="attr_type" value="Title"></attvalue>
<attvalue for="attr_11" value="2012"></attvalue>
<attvalue for="attr_12" value="Eurosurveillance"></attvalue>
</attvalues>
</edge>
<edge source="authorswithaffiliations2_ef65d591162f4b3aac1845a9a3fff7f3" target="authorswithaffiliations2_4561598a1efa5ac4ae8622fa67adfc0e" weight="1">
<attvalues>
<attvalue for="matchings_count" value="1"></attvalue>
<attvalue for="attr_type" value="Title"></attvalue>
<attvalue for="attr_11" value="2012"></attvalue>
<attvalue for="attr_12" value="Eurosurveillance"></attvalue>
</attvalues>
</edge>
<edge source="authorswithaffiliations2_ef65d591162f4b3aac1845a9a3fff7f3" target="authorswithaffiliations2_f2b133085137870cb16ca14120b6c97d" weight="2">
<attvalues>
<attvalue for="matchings_count" value="2"></attvalue>
<attvalue for="attr_type" value="Title"></attvalue>
<attvalue for="attr_11" value="2010 | 2012"></attvalue>
<attvalue for="attr_12" value="BMC Infectious Diseases | Eurosurveillance"></attvalue>
</attvalues>
</edge>
<edge source="authorswithaffiliations2_ef65d591162f4b3aac1845a9a3fff7f3" target="authorswithaffiliations2_c71f52754e410881dbcd235f85b0e51b" weight="2">
<attvalues>
<attvalue for="matchings_count" value="2"></attvalue>
<attvalue for="attr_type" value="Title"></attvalue>
<attvalue for="attr_11" value="2010 | 2012"></attvalue>
<attvalue for="attr_12" value="BMC Infectious Diseases | Eurosurveillance"></attvalue>
</attvalues>
</edge>
<edge source="authorswithaffiliations2_a3eca5b0fee6de7f850c6498cdf0e4cb" target="authorswithaffiliations2_88dfd17c136752fbd3efcd31a2374b59" weight="1">
<attvalues>
<attvalue for="matchings_count" value="1"></attvalue>
<attvalue for="attr_type" value="Title"></attvalue>
<attvalue for="attr_11" value="2011"></attvalue>
<attvalue for="attr_12" value="Bioorganic and Medicinal Chemistry Letters"></attvalue>
</attvalues>
</edge>
<edge source="authorswithaffiliations2_32cbe0460f297e01165bcca67ea33eb8" target="authorswithaffiliations2_56c0d4c127f96163e89166223d543dd3" weight="2">
<attvalues>
<attvalue for="matchings_count" value="2"></attvalue>
<attvalue for="attr_type" value="Title"></attvalue>
<attvalue for="attr_11" value="2012"></attvalue>
<attvalue for="attr_12" value="Current Medicinal Chemistry"></attvalue>
</attvalues>
</edge>
<edge source="authorswithaffiliations2_32cbe0460f297e01165bcca67ea33eb8" target="authorswithaffiliations2_17c28e679548c942d69a8f12156d1f0d" weight="2">
<attvalues>
<attvalue for="matchings_count" value="2"></attvalue>
<attvalue for="attr_type" value="Title"></attvalue>
<attvalue for="attr_11" value="2012"></attvalue>
<attvalue for="attr_12" value="Current Medicinal Chemistry"></attvalue>
</attvalues>
</edge>
<edge source="authorswithaffiliations2_32cbe0460f297e01165bcca67ea33eb8" target="authorswithaffiliations2_cef31e3b84bd33bcf084339c585e64df" weight="2">
<attvalues>
<attvalue for="matchings_count" value="2"></attvalue>
<attvalue for="attr_type" value="Title"></attvalue>
<attvalue for="attr_11" value="2012"></attvalue>
<attvalue for="attr_12" value="Current Medicinal Chemistry"></attvalue>
</attvalues>
</edge>
<edge source="authorswithaffiliations2_32cbe0460f297e01165bcca67ea33eb8" target="authorswithaffiliations2_1dc61d2ca7bc35d637c1d3bdda368a2c" weight="2">
<attvalues>
<attvalue for="matchings_count" value="2"></attvalue>
<attvalue for="attr_type" value="Title"></attvalue>
<attvalue for="attr_11" value="2012"></attvalue>
<attvalue for="attr_12" value="Current Medicinal Chemistry"></attvalue>
</attvalues>
</edge>
<edge source="authorswithaffiliations2_32cbe0460f297e01165bcca67ea33eb8" target="authorswithaffiliations2_1bb106bd958d7fa78ab29093ace0eb06" weight="2">
<attvalues>
<attvalue for="matchings_count" value="2"></attvalue>
<attvalue for="attr_type" value="Title"></attvalue>
<attvalue for="attr_11" value="2012"></attvalue>
<attvalue for="attr_12" value="Current Medicinal Chemistry"></attvalue>
</attvalues>
</edge>
<edge source="authorswithaffiliations2_32cbe0460f297e01165bcca67ea33eb8" target="authorswithaffiliations2_500518fee9836f52fb5bd6669c94ce2f" weight="2">
<attvalues>
<attvalue for="matchings_count" value="2"></attvalue>
<attvalue for="attr_type" value="Title"></attvalue>
<attvalue for="attr_11" value="2012"></attvalue>
<attvalue for="attr_12" value="Current Medicinal Chemistry"></attvalue>
</attvalues>
</edge>
<edge source="authorswithaffiliations2_32cbe0460f297e01165bcca67ea33eb8" target="authorswithaffiliations2_f0ff992011e3373de98d56b7519d1e24" weight="2">
<attvalues>
<attvalue for="matchings_count" value="2"></attvalue>
<attvalue for="attr_type" value="Title"></attvalue>
<attvalue for="attr_11" value="2012"></attvalue>
<attvalue for="attr_12" value="Current Medicinal Chemistry"></attvalue>
</attvalues>
</edge>
<edge source="authorswithaffiliations2_56c0d4c127f96163e89166223d543dd3" target="authorswithaffiliations2_17c28e679548c942d69a8f12156d1f0d" weight="2">
<attvalues>
<attvalue for="matchings_count" value="2"></attvalue>
<attvalue for="attr_type" value="Title"></attvalue>
<attvalue for="attr_11" value="2012"></attvalue>
<attvalue for="attr_12" value="Current Medicinal Chemistry"></attvalue>
</attvalues>
</edge>
<edge source="authorswithaffiliations2_56c0d4c127f96163e89166223d543dd3" target="authorswithaffiliations2_cef31e3b84bd33bcf084339c585e64df" weight="2">
<attvalues>
<attvalue for="matchings_count" value="2"></attvalue>
<attvalue for="attr_type" value="Title"></attvalue>
<attvalue for="attr_11" value="2012"></attvalue>
<attvalue for="attr_12" value="Current Medicinal Chemistry"></attvalue>
</attvalues>
</edge>
<edge source="authorswithaffiliations2_56c0d4c127f96163e89166223d543dd3" target="authorswithaffiliations2_1dc61d2ca7bc35d637c1d3bdda368a2c" weight="2">
<attvalues>
<attvalue for="matchings_count" value="2"></attvalue>
<attvalue for="attr_type" value="Title"></attvalue>
<attvalue for="attr_11" value="2012"></attvalue>
<attvalue for="attr_12" value="Current Medicinal Chemistry"></attvalue>
</attvalues>
</edge>
<edge source="authorswithaffiliations2_56c0d4c127f96163e89166223d543dd3" target="authorswithaffiliations2_1bb106bd958d7fa78ab29093ace0eb06" weight="2">
<attvalues>
<attvalue for="matchings_count" value="2"></attvalue>
<attvalue for="attr_type" value="Title"></attvalue>
<attvalue for="attr_11" value="2012"></attvalue>
<attvalue for="attr_12" value="Current Medicinal Chemistry"></attvalue>
</attvalues>
</edge>
<edge source="authorswithaffiliations2_56c0d4c127f96163e89166223d543dd3" target="authorswithaffiliations2_500518fee9836f52fb5bd6669c94ce2f" weight="2">
<attvalues>
<attvalue for="matchings_count" value="2"></attvalue>
<attvalue for="attr_type" value="Title"></attvalue>
<attvalue for="attr_11" value="2012"></attvalue>
<attvalue for="attr_12" value="Current Medicinal Chemistry"></attvalue>
</attvalues>
</edge>
<edge source="authorswithaffiliations2_56c0d4c127f96163e89166223d543dd3" target="authorswithaffiliations2_f0ff992011e3373de98d56b7519d1e24" weight="2">
<attvalues>
<attvalue for="matchings_count" value="2"></attvalue>
<attvalue for="attr_type" value="Title"></attvalue>
<attvalue for="attr_11" value="2012"></attvalue>
<attvalue for="attr_12" value="Current Medicinal Chemistry"></attvalue>
</attvalues>
</edge>
<edge source="authorswithaffiliations2_dac6bbf9ece26c005619090ae652650f" target="authorswithaffiliations2_734c7685f6b875c57aef73e35f0f3bd7" weight="1">
<attvalues>
<attvalue for="matchings_count" value="1"></attvalue>
<attvalue for="attr_type" value="Title"></attvalue>
<attvalue for="attr_11" value="2009"></attvalue>
<attvalue for="attr_12" value="Infection and Immunity"></attvalue>
</attvalues>
</edge>
<edge source="authorswithaffiliations2_dac6bbf9ece26c005619090ae652650f" target="authorswithaffiliations2_b2d1941c1bc55f54007e477488a08e9c" weight="1">
<attvalues>
<attvalue for="matchings_count" value="1"></attvalue>
<attvalue for="attr_type" value="Title"></attvalue>
<attvalue for="attr_11" value="2009"></attvalue>
<attvalue for="attr_12" value="Infection and Immunity"></attvalue>
</attvalues>
</edge>
<edge source="authorswithaffiliations2_dac6bbf9ece26c005619090ae652650f" target="authorswithaffiliations2_00d2bd17c6ae4a541af77e518944c83a" weight="1">
<attvalues>
<attvalue for="matchings_count" value="1"></attvalue>
<attvalue for="attr_type" value="Title"></attvalue>
<attvalue for="attr_11" value="2009"></attvalue>
<attvalue for="attr_12" value="Infection and Immunity"></attvalue>
</attvalues>
</edge>
<edge source="authorswithaffiliations2_31f6dbe2b347856d2c101efed450a162" target="authorswithaffiliations2_734c7685f6b875c57aef73e35f0f3bd7" weight="1">
<attvalues>
<attvalue for="matchings_count" value="1"></attvalue>
<attvalue for="attr_type" value="Title"></attvalue>
<attvalue for="attr_11" value="2005"></attvalue>
<attvalue for="attr_12" value="Journal of Medicinal Chemistry"></attvalue>
</attvalues>
</edge>
<edge source="authorswithaffiliations2_31f6dbe2b347856d2c101efed450a162" target="authorswithaffiliations2_b6c3b8a064f73b603fa3431155b86a15" weight="1">
<attvalues>
<attvalue for="matchings_count" value="1"></attvalue>
<attvalue for="attr_type" value="Title"></attvalue>
<attvalue for="attr_11" value="2012"></attvalue>
<attvalue for="attr_12" value="Annals of the New York Academy of Sciences"></attvalue>
</attvalues>
</edge>
<edge source="authorswithaffiliations2_31f6dbe2b347856d2c101efed450a162" target="authorswithaffiliations2_2c2c9b072a3bef50d54e9a0e607bbd81" weight="1">
<attvalues>
<attvalue for="matchings_count" value="1"></attvalue>
<attvalue for="attr_type" value="Title"></attvalue>
<attvalue for="attr_11" value="2007"></attvalue>
<attvalue for="attr_12" value="Brain, Behavior, and Immunity"></attvalue>
</attvalues>
</edge>
<edge source="authorswithaffiliations2_31f6dbe2b347856d2c101efed450a162" target="authorswithaffiliations2_57a7d19d98c817cef496b1deca1ac9d6" weight="3">
<attvalues>
<attvalue for="matchings_count" value="3"></attvalue>
<attvalue for="attr_type" value="Title"></attvalue>
<attvalue for="attr_11" value="2003 | 2006 | 2007"></attvalue>
<attvalue for="attr_12" value="Brain, Behavior, and Immunity | Journal of Endocrinology | Journal of Rheumatology"></attvalue>
</attvalues>
</edge>
<edge source="authorswithaffiliations2_31f6dbe2b347856d2c101efed450a162" target="authorswithaffiliations2_4561598a1efa5ac4ae8622fa67adfc0e" weight="1">
<attvalues>
<attvalue for="matchings_count" value="1"></attvalue>
<attvalue for="attr_type" value="Title"></attvalue>
<attvalue for="attr_11" value="2005"></attvalue>
<attvalue for="attr_12" value="Journal of Medicinal Chemistry"></attvalue>
</attvalues>
</edge>
<edge source="authorswithaffiliations2_31f6dbe2b347856d2c101efed450a162" target="authorswithaffiliations2_a86b59874be9410b8f2a0c9827bf14da" weight="3">
<attvalues>
<attvalue for="matchings_count" value="3"></attvalue>
<attvalue for="attr_type" value="Title"></attvalue>
<attvalue for="attr_11" value="2011 | 2012"></attvalue>
<attvalue for="attr_12" value="Cell and Tissue Research | Histochemistry and Cell Biology | International Journal of Colorectal Disease"></attvalue>
</attvalues>
</edge>
<edge source="authorswithaffiliations2_31f6dbe2b347856d2c101efed450a162" target="authorswithaffiliations2_1df8360058c76cbe632b36dfabb8d1f5" weight="1">
<attvalues>
<attvalue for="matchings_count" value="1"></attvalue>
<attvalue for="attr_type" value="Title"></attvalue>
<attvalue for="attr_11" value="2010"></attvalue>
<attvalue for="attr_12" value="Neuron Glia Biology"></attvalue>
</attvalues>
</edge>
<edge source="authorswithaffiliations2_02bb197cebaa2933197b6e5db90ec2bf" target="authorswithaffiliations2_734c7685f6b875c57aef73e35f0f3bd7" weight="1">
<attvalues>
<attvalue for="matchings_count" value="1"></attvalue>
<attvalue for="attr_type" value="Title"></attvalue>
<attvalue for="attr_11" value="2010"></attvalue>
<attvalue for="attr_12" value="BMC Infectious Diseases"></attvalue>
</attvalues>
</edge>
<edge source="authorswithaffiliations2_02bb197cebaa2933197b6e5db90ec2bf" target="authorswithaffiliations2_2514ca5ef53d4f69d6e2d0e3d4b64eb8" weight="1">
<attvalues>
<attvalue for="matchings_count" value="1"></attvalue>
<attvalue for="attr_type" value="Title"></attvalue>
<attvalue for="attr_11" value="2010"></attvalue>
<attvalue for="attr_12" value="BMC Infectious Diseases"></attvalue>
</attvalues>
</edge>
<edge source="authorswithaffiliations2_02bb197cebaa2933197b6e5db90ec2bf" target="authorswithaffiliations2_5bf92fae951cca6a4ed27322b49c77b8" weight="1">
<attvalues>
<attvalue for="matchings_count" value="1"></attvalue>
<attvalue for="attr_type" value="Title"></attvalue>
<attvalue for="attr_11" value="2010"></attvalue>
<attvalue for="attr_12" value="BMC Infectious Diseases"></attvalue>
</attvalues>
</edge>
<edge source="authorswithaffiliations2_02bb197cebaa2933197b6e5db90ec2bf" target="authorswithaffiliations2_f2b133085137870cb16ca14120b6c97d" weight="1">
<attvalues>
<attvalue for="matchings_count" value="1"></attvalue>
<attvalue for="attr_type" value="Title"></attvalue>
<attvalue for="attr_11" value="2010"></attvalue>
<attvalue for="attr_12" value="BMC Infectious Diseases"></attvalue>
</attvalues>
</edge>
<edge source="authorswithaffiliations2_02bb197cebaa2933197b6e5db90ec2bf" target="authorswithaffiliations2_c71f52754e410881dbcd235f85b0e51b" weight="1">
<attvalues>
<attvalue for="matchings_count" value="1"></attvalue>
<attvalue for="attr_type" value="Title"></attvalue>
<attvalue for="attr_11" value="2010"></attvalue>
<attvalue for="attr_12" value="BMC Infectious Diseases"></attvalue>
</attvalues>
</edge>
<edge source="authorswithaffiliations2_e4823d3f68a9e42e9b1c7ce3d80d1578" target="authorswithaffiliations2_734c7685f6b875c57aef73e35f0f3bd7" weight="1">
<attvalues>
<attvalue for="matchings_count" value="1"></attvalue>
<attvalue for="attr_type" value="Title"></attvalue>
<attvalue for="attr_11" value="2012"></attvalue>
<attvalue for="attr_12" value="Eurosurveillance"></attvalue>
</attvalues>
</edge>
<edge source="authorswithaffiliations2_e4823d3f68a9e42e9b1c7ce3d80d1578" target="authorswithaffiliations2_2514ca5ef53d4f69d6e2d0e3d4b64eb8" weight="1">
<attvalues>
<attvalue for="matchings_count" value="1"></attvalue>
<attvalue for="attr_type" value="Title"></attvalue>
<attvalue for="attr_11" value="2012"></attvalue>
<attvalue for="attr_12" value="Eurosurveillance"></attvalue>
</attvalues>
</edge>
<edge source="authorswithaffiliations2_e4823d3f68a9e42e9b1c7ce3d80d1578" target="authorswithaffiliations2_5bf92fae951cca6a4ed27322b49c77b8" weight="1">
<attvalues>
<attvalue for="matchings_count" value="1"></attvalue>
<attvalue for="attr_type" value="Title"></attvalue>
<attvalue for="attr_11" value="2012"></attvalue>
<attvalue for="attr_12" value="Eurosurveillance"></attvalue>
</attvalues>
</edge>
<edge source="authorswithaffiliations2_e4823d3f68a9e42e9b1c7ce3d80d1578" target="authorswithaffiliations2_99d8791d18b7295ec386f2fb43b2c529" weight="1">
<attvalues>
<attvalue for="matchings_count" value="1"></attvalue>
<attvalue for="attr_type" value="Title"></attvalue>
<attvalue for="attr_11" value="2012"></attvalue>
<attvalue for="attr_12" value="Eurosurveillance"></attvalue>
</attvalues>
</edge>
<edge source="authorswithaffiliations2_e4823d3f68a9e42e9b1c7ce3d80d1578" target="authorswithaffiliations2_ec81d67c151bfd38d5c6fbf40bd7c119" weight="1">
<attvalues>
<attvalue for="matchings_count" value="1"></attvalue>
<attvalue for="attr_type" value="Title"></attvalue>
<attvalue for="attr_11" value="2012"></attvalue>
<attvalue for="attr_12" value="Eurosurveillance"></attvalue>
</attvalues>
</edge>
<edge source="authorswithaffiliations2_e4823d3f68a9e42e9b1c7ce3d80d1578" target="authorswithaffiliations2_600720a4f9e638977bd2843a3b9d6a54" weight="1">
<attvalues>
<attvalue for="matchings_count" value="1"></attvalue>
<attvalue for="attr_type" value="Title"></attvalue>
<attvalue for="attr_11" value="2012"></attvalue>
<attvalue for="attr_12" value="Eurosurveillance"></attvalue>
</attvalues>
</edge>
<edge source="authorswithaffiliations2_e4823d3f68a9e42e9b1c7ce3d80d1578" target="authorswithaffiliations2_4561598a1efa5ac4ae8622fa67adfc0e" weight="1">
<attvalues>
<attvalue for="matchings_count" value="1"></attvalue>
<attvalue for="attr_type" value="Title"></attvalue>
<attvalue for="attr_11" value="2012"></attvalue>
<attvalue for="attr_12" value="Eurosurveillance"></attvalue>
</attvalues>
</edge>
<edge source="authorswithaffiliations2_e4823d3f68a9e42e9b1c7ce3d80d1578" target="authorswithaffiliations2_f2b133085137870cb16ca14120b6c97d" weight="1">
<attvalues>
<attvalue for="matchings_count" value="1"></attvalue>
<attvalue for="attr_type" value="Title"></attvalue>
<attvalue for="attr_11" value="2012"></attvalue>
<attvalue for="attr_12" value="Eurosurveillance"></attvalue>
</attvalues>
</edge>
<edge source="authorswithaffiliations2_e4823d3f68a9e42e9b1c7ce3d80d1578" target="authorswithaffiliations2_c71f52754e410881dbcd235f85b0e51b" weight="1">
<attvalues>
<attvalue for="matchings_count" value="1"></attvalue>
<attvalue for="attr_type" value="Title"></attvalue>
<attvalue for="attr_11" value="2012"></attvalue>
<attvalue for="attr_12" value="Eurosurveillance"></attvalue>
</attvalues>
</edge>
<edge source="authorswithaffiliations2_91d33f2db10cbdcfaf4febd969b020c3" target="authorswithaffiliations2_734c7685f6b875c57aef73e35f0f3bd7" weight="1">
<attvalues>
<attvalue for="matchings_count" value="1"></attvalue>
<attvalue for="attr_type" value="Title"></attvalue>
<attvalue for="attr_11" value="2012"></attvalue>
<attvalue for="attr_12" value="Circulation Research"></attvalue>
</attvalues>
</edge>
<edge source="authorswithaffiliations2_91d33f2db10cbdcfaf4febd969b020c3" target="authorswithaffiliations2_76d87d9840d61f7aa07f9165ee748fa6" weight="1">
<attvalues>
<attvalue for="matchings_count" value="1"></attvalue>
<attvalue for="attr_type" value="Title"></attvalue>
<attvalue for="attr_11" value="2012"></attvalue>
<attvalue for="attr_12" value="Circulation Research"></attvalue>
</attvalues>
</edge>
<edge source="authorswithaffiliations2_91d33f2db10cbdcfaf4febd969b020c3" target="authorswithaffiliations2_f413085ba5c431c96d5cdc6937201aea" weight="1">
<attvalues>
<attvalue for="matchings_count" value="1"></attvalue>
<attvalue for="attr_type" value="Title"></attvalue>
<attvalue for="attr_11" value="2012"></attvalue>
<attvalue for="attr_12" value="Circulation Research"></attvalue>
</attvalues>
</edge>
<edge source="authorswithaffiliations2_092fdb6757744844f70bf8543a085bf4" target="authorswithaffiliations2_7f9ff4acd92a791e9a98926683fc1f85" weight="1">
<attvalues>
<attvalue for="matchings_count" value="1"></attvalue>
<attvalue for="attr_type" value="Title"></attvalue>
<attvalue for="attr_11" value="2004"></attvalue>
<attvalue for="attr_12" value="Glycobiology"></attvalue>
</attvalues>
</edge>
<edge source="authorswithaffiliations2_092fdb6757744844f70bf8543a085bf4" target="authorswithaffiliations2_734c7685f6b875c57aef73e35f0f3bd7" weight="1">
<attvalues>
<attvalue for="matchings_count" value="1"></attvalue>
<attvalue for="attr_type" value="Title"></attvalue>
<attvalue for="attr_11" value="2004"></attvalue>
<attvalue for="attr_12" value="Glycobiology"></attvalue>
</attvalues>
</edge>
<edge source="authorswithaffiliations2_092fdb6757744844f70bf8543a085bf4" target="authorswithaffiliations2_4c3f772115307c47773a3ad93f37eff6" weight="1">
<attvalues>
<attvalue for="matchings_count" value="1"></attvalue>
<attvalue for="attr_type" value="Title"></attvalue>
<attvalue for="attr_11" value="2005"></attvalue>
<attvalue for="attr_12" value="Europace"></attvalue>
</attvalues>
</edge>
<edge source="authorswithaffiliations2_890f4ded029b42452753b835e357b728" target="authorswithaffiliations2_57a7d19d98c817cef496b1deca1ac9d6" weight="1">
<attvalues>
<attvalue for="matchings_count" value="1"></attvalue>
<attvalue for="attr_type" value="Title"></attvalue>
<attvalue for="attr_11" value="2007"></attvalue>
<attvalue for="attr_12" value="Journal of Medicinal Chemistry"></attvalue>
</attvalues>
</edge>
<edge source="authorswithaffiliations2_890f4ded029b42452753b835e357b728" target="authorswithaffiliations2_1efc463189bad148e6dc01e0df22401c" weight="1">
<attvalues>
<attvalue for="matchings_count" value="1"></attvalue>
<attvalue for="attr_type" value="Title"></attvalue>
<attvalue for="attr_11" value="2007"></attvalue>
<attvalue for="attr_12" value="Journal of Medicinal Chemistry"></attvalue>
</attvalues>
</edge>
<edge source="authorswithaffiliations2_890f4ded029b42452753b835e357b728" target="authorswithaffiliations2_addd6b4ec83f8f6778e5562d6e4efdae" weight="1">
<attvalues>
<attvalue for="matchings_count" value="1"></attvalue>
<attvalue for="attr_type" value="Title"></attvalue>
<attvalue for="attr_11" value="2006"></attvalue>
<attvalue for="attr_12" value="Journal of Medicinal Chemistry"></attvalue>
</attvalues>
</edge>
<edge source="authorswithaffiliations2_890f4ded029b42452753b835e357b728" target="authorswithaffiliations2_54dafcbe1c00e89655e0cf78cc703efb" weight="1">
<attvalues>
<attvalue for="matchings_count" value="1"></attvalue>
<attvalue for="attr_type" value="Title"></attvalue>
<attvalue for="attr_11" value="2006"></attvalue>
<attvalue for="attr_12" value="Journal of Medicinal Chemistry"></attvalue>
</attvalues>
</edge>
<edge source="authorswithaffiliations2_fd33ba50568b014f534059496e5627e6" target="authorswithaffiliations2_734c7685f6b875c57aef73e35f0f3bd7" weight="1">
<attvalues>
<attvalue for="matchings_count" value="1"></attvalue>
<attvalue for="attr_type" value="Title"></attvalue>
<attvalue for="attr_11" value="2011"></attvalue>
<attvalue for="attr_12" value="Clinical Infectious Diseases"></attvalue>
</attvalues>
</edge>
<edge source="authorswithaffiliations2_fd33ba50568b014f534059496e5627e6" target="authorswithaffiliations2_ed601ca839061e1602a741c3f104a992" weight="1">
<attvalues>
<attvalue for="matchings_count" value="1"></attvalue>
<attvalue for="attr_type" value="Title"></attvalue>
<attvalue for="attr_11" value="2011"></attvalue>
<attvalue for="attr_12" value="Clinical Infectious Diseases"></attvalue>
</attvalues>
</edge>
<edge source="authorswithaffiliations2_fd33ba50568b014f534059496e5627e6" target="authorswithaffiliations2_f630406d421eae75aa91bc7c331fe548" weight="1">
<attvalues>
<attvalue for="matchings_count" value="1"></attvalue>
<attvalue for="attr_type" value="Title"></attvalue>
<attvalue for="attr_11" value="2011"></attvalue>
<attvalue for="attr_12" value="Clinical Infectious Diseases"></attvalue>
</attvalues>
</edge>
<edge source="authorswithaffiliations2_7f9ff4acd92a791e9a98926683fc1f85" target="authorswithaffiliations2_734c7685f6b875c57aef73e35f0f3bd7" weight="1">
<attvalues>
<attvalue for="matchings_count" value="1"></attvalue>
<attvalue for="attr_type" value="Title"></attvalue>
<attvalue for="attr_11" value="2004"></attvalue>
<attvalue for="attr_12" value="Glycobiology"></attvalue>
</attvalues>
</edge>
<edge source="authorswithaffiliations2_17c28e679548c942d69a8f12156d1f0d" target="authorswithaffiliations2_cef31e3b84bd33bcf084339c585e64df" weight="2">
<attvalues>
<attvalue for="matchings_count" value="2"></attvalue>
<attvalue for="attr_type" value="Title"></attvalue>
<attvalue for="attr_11" value="2012"></attvalue>
<attvalue for="attr_12" value="Current Medicinal Chemistry"></attvalue>
</attvalues>
</edge>
<edge source="authorswithaffiliations2_17c28e679548c942d69a8f12156d1f0d" target="authorswithaffiliations2_1dc61d2ca7bc35d637c1d3bdda368a2c" weight="2">
<attvalues>
<attvalue for="matchings_count" value="2"></attvalue>
<attvalue for="attr_type" value="Title"></attvalue>
<attvalue for="attr_11" value="2012"></attvalue>
<attvalue for="attr_12" value="Current Medicinal Chemistry"></attvalue>
</attvalues>
</edge>
<edge source="authorswithaffiliations2_17c28e679548c942d69a8f12156d1f0d" target="authorswithaffiliations2_1bb106bd958d7fa78ab29093ace0eb06" weight="3">
<attvalues>
<attvalue for="matchings_count" value="3"></attvalue>
<attvalue for="attr_type" value="Title"></attvalue>
<attvalue for="attr_11" value="2012"></attvalue>
<attvalue for="attr_12" value="Current Medicinal Chemistry | Planta Medica"></attvalue>
</attvalues>
</edge>
<edge source="authorswithaffiliations2_17c28e679548c942d69a8f12156d1f0d" target="authorswithaffiliations2_500518fee9836f52fb5bd6669c94ce2f" weight="2">
<attvalues>
<attvalue for="matchings_count" value="2"></attvalue>
<attvalue for="attr_type" value="Title"></attvalue>
<attvalue for="attr_11" value="2012"></attvalue>
<attvalue for="attr_12" value="Current Medicinal Chemistry"></attvalue>
</attvalues>
</edge>
<edge source="authorswithaffiliations2_17c28e679548c942d69a8f12156d1f0d" target="authorswithaffiliations2_f0ff992011e3373de98d56b7519d1e24" weight="2">
<attvalues>
<attvalue for="matchings_count" value="2"></attvalue>
<attvalue for="attr_type" value="Title"></attvalue>
<attvalue for="attr_11" value="2012"></attvalue>
<attvalue for="attr_12" value="Current Medicinal Chemistry"></attvalue>
</attvalues>
</edge>
<edge source="authorswithaffiliations2_17c28e679548c942d69a8f12156d1f0d" target="authorswithaffiliations2_4681de41f850c963a318caa3b01d4f87" weight="1">
<attvalues>
<attvalue for="matchings_count" value="1"></attvalue>
<attvalue for="attr_type" value="Title"></attvalue>
<attvalue for="attr_11" value="2009"></attvalue>
<attvalue for="attr_12" value="Journal of Immunology"></attvalue>
</attvalues>
</edge>
<edge source="authorswithaffiliations2_17c28e679548c942d69a8f12156d1f0d" target="authorswithaffiliations2_c71f52754e410881dbcd235f85b0e51b" weight="1">
<attvalues>
<attvalue for="matchings_count" value="1"></attvalue>
<attvalue for="attr_type" value="Title"></attvalue>
<attvalue for="attr_11" value="2006"></attvalue>
<attvalue for="attr_12" value="Antimicrobial Agents and Chemotherapy"></attvalue>
</attvalues>
</edge>
<edge source="authorswithaffiliations2_734c7685f6b875c57aef73e35f0f3bd7" target="authorswithaffiliations2_76d87d9840d61f7aa07f9165ee748fa6" weight="1">
<attvalues>
<attvalue for="matchings_count" value="1"></attvalue>
<attvalue for="attr_type" value="Title"></attvalue>
<attvalue for="attr_11" value="2012"></attvalue>
<attvalue for="attr_12" value="Circulation Research"></attvalue>
</attvalues>
</edge>
<edge source="authorswithaffiliations2_734c7685f6b875c57aef73e35f0f3bd7" target="authorswithaffiliations2_b2d1941c1bc55f54007e477488a08e9c" weight="1">
<attvalues>
<attvalue for="matchings_count" value="1"></attvalue>
<attvalue for="attr_type" value="Title"></attvalue>
<attvalue for="attr_11" value="2009"></attvalue>
<attvalue for="attr_12" value="Infection and Immunity"></attvalue>
</attvalues>
</edge>
<edge source="authorswithaffiliations2_734c7685f6b875c57aef73e35f0f3bd7" target="authorswithaffiliations2_00d2bd17c6ae4a541af77e518944c83a" weight="1">
<attvalues>
<attvalue for="matchings_count" value="1"></attvalue>
<attvalue for="attr_type" value="Title"></attvalue>
<attvalue for="attr_11" value="2009"></attvalue>
<attvalue for="attr_12" value="Infection and Immunity"></attvalue>
</attvalues>
</edge>
<edge source="authorswithaffiliations2_734c7685f6b875c57aef73e35f0f3bd7" target="authorswithaffiliations2_2514ca5ef53d4f69d6e2d0e3d4b64eb8" weight="2">
<attvalues>
<attvalue for="matchings_count" value="2"></attvalue>
<attvalue for="attr_type" value="Title"></attvalue>
<attvalue for="attr_11" value="2010 | 2012"></attvalue>
<attvalue for="attr_12" value="BMC Infectious Diseases | Eurosurveillance"></attvalue>
</attvalues>
</edge>
<edge source="authorswithaffiliations2_734c7685f6b875c57aef73e35f0f3bd7" target="authorswithaffiliations2_5bf92fae951cca6a4ed27322b49c77b8" weight="2">
<attvalues>
<attvalue for="matchings_count" value="2"></attvalue>
<attvalue for="attr_type" value="Title"></attvalue>
<attvalue for="attr_11" value="2010 | 2012"></attvalue>
<attvalue for="attr_12" value="BMC Infectious Diseases | Eurosurveillance"></attvalue>
</attvalues>
</edge>
<edge source="authorswithaffiliations2_734c7685f6b875c57aef73e35f0f3bd7" target="authorswithaffiliations2_99d8791d18b7295ec386f2fb43b2c529" weight="1">
<attvalues>
<attvalue for="matchings_count" value="1"></attvalue>
<attvalue for="attr_type" value="Title"></attvalue>
<attvalue for="attr_11" value="2012"></attvalue>
<attvalue for="attr_12" value="Eurosurveillance"></attvalue>
</attvalues>
</edge>
<edge source="authorswithaffiliations2_734c7685f6b875c57aef73e35f0f3bd7" target="authorswithaffiliations2_ec81d67c151bfd38d5c6fbf40bd7c119" weight="1">
<attvalues>
<attvalue for="matchings_count" value="1"></attvalue>
<attvalue for="attr_type" value="Title"></attvalue>
<attvalue for="attr_11" value="2012"></attvalue>
<attvalue for="attr_12" value="Eurosurveillance"></attvalue>
</attvalues>
</edge>
<edge source="authorswithaffiliations2_734c7685f6b875c57aef73e35f0f3bd7" target="authorswithaffiliations2_ed601ca839061e1602a741c3f104a992" weight="1">
<attvalues>
<attvalue for="matchings_count" value="1"></attvalue>
<attvalue for="attr_type" value="Title"></attvalue>
<attvalue for="attr_11" value="2011"></attvalue>
<attvalue for="attr_12" value="Clinical Infectious Diseases"></attvalue>
</attvalues>
</edge>
<edge source="authorswithaffiliations2_734c7685f6b875c57aef73e35f0f3bd7" target="authorswithaffiliations2_600720a4f9e638977bd2843a3b9d6a54" weight="1">
<attvalues>
<attvalue for="matchings_count" value="1"></attvalue>
<attvalue for="attr_type" value="Title"></attvalue>
<attvalue for="attr_11" value="2012"></attvalue>
<attvalue for="attr_12" value="Eurosurveillance"></attvalue>
</attvalues>
</edge>
<edge source="authorswithaffiliations2_734c7685f6b875c57aef73e35f0f3bd7" target="authorswithaffiliations2_4561598a1efa5ac4ae8622fa67adfc0e" weight="2">
<attvalues>
<attvalue for="matchings_count" value="2"></attvalue>
<attvalue for="attr_type" value="Title"></attvalue>
<attvalue for="attr_11" value="2005 | 2012"></attvalue>
<attvalue for="attr_12" value="Eurosurveillance | Journal of Medicinal Chemistry"></attvalue>
</attvalues>
</edge>
<edge source="authorswithaffiliations2_734c7685f6b875c57aef73e35f0f3bd7" target="authorswithaffiliations2_54dafcbe1c00e89655e0cf78cc703efb" weight="1">
<attvalues>
<attvalue for="matchings_count" value="1"></attvalue>
<attvalue for="attr_type" value="Title"></attvalue>
<attvalue for="attr_11" value="2002"></attvalue>
<attvalue for="attr_12" value="Insect Biochemistry and Molecular Biology"></attvalue>
</attvalues>
</edge>
<edge source="authorswithaffiliations2_734c7685f6b875c57aef73e35f0f3bd7" target="authorswithaffiliations2_f630406d421eae75aa91bc7c331fe548" weight="1">
<attvalues>
<attvalue for="matchings_count" value="1"></attvalue>
<attvalue for="attr_type" value="Title"></attvalue>
<attvalue for="attr_11" value="2011"></attvalue>
<attvalue for="attr_12" value="Clinical Infectious Diseases"></attvalue>
</attvalues>
</edge>
<edge source="authorswithaffiliations2_734c7685f6b875c57aef73e35f0f3bd7" target="authorswithaffiliations2_f2b133085137870cb16ca14120b6c97d" weight="2">
<attvalues>
<attvalue for="matchings_count" value="2"></attvalue>
<attvalue for="attr_type" value="Title"></attvalue>
<attvalue for="attr_11" value="2010 | 2012"></attvalue>
<attvalue for="attr_12" value="BMC Infectious Diseases | Eurosurveillance"></attvalue>
</attvalues>
</edge>
<edge source="authorswithaffiliations2_734c7685f6b875c57aef73e35f0f3bd7" target="authorswithaffiliations2_f413085ba5c431c96d5cdc6937201aea" weight="1">
<attvalues>
<attvalue for="matchings_count" value="1"></attvalue>
<attvalue for="attr_type" value="Title"></attvalue>
<attvalue for="attr_11" value="2012"></attvalue>
<attvalue for="attr_12" value="Circulation Research"></attvalue>
</attvalues>
</edge>
<edge source="authorswithaffiliations2_734c7685f6b875c57aef73e35f0f3bd7" target="authorswithaffiliations2_c71f52754e410881dbcd235f85b0e51b" weight="2">
<attvalues>
<attvalue for="matchings_count" value="2"></attvalue>
<attvalue for="attr_type" value="Title"></attvalue>
<attvalue for="attr_11" value="2010 | 2012"></attvalue>
<attvalue for="attr_12" value="BMC Infectious Diseases | Eurosurveillance"></attvalue>
</attvalues>
</edge>
<edge source="authorswithaffiliations2_ef3d0bcc574c1b29feec06f0e35c8e3b" target="authorswithaffiliations2_1e5754b0d3b7b54f21db2db39a0b074d" weight="1">
<attvalues>
<attvalue for="matchings_count" value="1"></attvalue>
<attvalue for="attr_type" value="Title"></attvalue>
<attvalue for="attr_11" value="2006"></attvalue>
<attvalue for="attr_12" value="Journal of Neuroimmunology"></attvalue>
</attvalues>
</edge>
<edge source="authorswithaffiliations2_ef3d0bcc574c1b29feec06f0e35c8e3b" target="authorswithaffiliations2_500518fee9836f52fb5bd6669c94ce2f" weight="2">
<attvalues>
<attvalue for="matchings_count" value="2"></attvalue>
<attvalue for="attr_type" value="Title"></attvalue>
<attvalue for="attr_11" value="2006 | 2009"></attvalue>
<attvalue for="attr_12" value="Journal of Neuroimmunology | NeuroImmunoModulation"></attvalue>
</attvalues>
</edge>
<edge source="authorswithaffiliations2_76d87d9840d61f7aa07f9165ee748fa6" target="authorswithaffiliations2_f413085ba5c431c96d5cdc6937201aea" weight="1">
<attvalues>
<attvalue for="matchings_count" value="1"></attvalue>
<attvalue for="attr_type" value="Title"></attvalue>
<attvalue for="attr_11" value="2012"></attvalue>
<attvalue for="attr_12" value="Circulation Research"></attvalue>
</attvalues>
</edge>
<edge source="authorswithaffiliations2_b2d1941c1bc55f54007e477488a08e9c" target="authorswithaffiliations2_00d2bd17c6ae4a541af77e518944c83a" weight="1">
<attvalues>
<attvalue for="matchings_count" value="1"></attvalue>
<attvalue for="attr_type" value="Title"></attvalue>
<attvalue for="attr_11" value="2009"></attvalue>
<attvalue for="attr_12" value="Infection and Immunity"></attvalue>
</attvalues>
</edge>
<edge source="authorswithaffiliations2_c0f9c1ccc8112ce1894dc84ce0accc59" target="authorswithaffiliations2_c251dac968e5427c31c5b56d9b4b491d" weight="1">
<attvalues>
<attvalue for="matchings_count" value="1"></attvalue>
<attvalue for="attr_type" value="Title"></attvalue>
<attvalue for="attr_11" value="2009"></attvalue>
<attvalue for="attr_12" value="Journal of Medicinal Chemistry"></attvalue>
</attvalues>
</edge>
<edge source="authorswithaffiliations2_e0f3c425fe1c634bf9e17a3666fec44a" target="authorswithaffiliations2_cf69873a01413feb1901def03fe76d4e" weight="1">
<attvalues>
<attvalue for="matchings_count" value="1"></attvalue>
<attvalue for="attr_type" value="Title"></attvalue>
<attvalue for="attr_11" value="2007"></attvalue>
<attvalue for="attr_12" value="Journal of Molecular Medicine"></attvalue>
</attvalues>
</edge>
<edge source="authorswithaffiliations2_e0f3c425fe1c634bf9e17a3666fec44a" target="authorswithaffiliations2_5b6ba5a39495a8418fbcc7f4c048a65c" weight="1">
<attvalues>
<attvalue for="matchings_count" value="1"></attvalue>
<attvalue for="attr_type" value="Title"></attvalue>
<attvalue for="attr_11" value="2007"></attvalue>
<attvalue for="attr_12" value="Journal of Molecular Medicine"></attvalue>
</attvalues>
</edge>
<edge source="authorswithaffiliations2_cf69873a01413feb1901def03fe76d4e" target="authorswithaffiliations2_5b6ba5a39495a8418fbcc7f4c048a65c" weight="1">
<attvalues>
<attvalue for="matchings_count" value="1"></attvalue>
<attvalue for="attr_type" value="Title"></attvalue>
<attvalue for="attr_11" value="2007"></attvalue>
<attvalue for="attr_12" value="Journal of Molecular Medicine"></attvalue>
</attvalues>
</edge>
<edge source="authorswithaffiliations2_fda567d09e15bd9590cbde7b1eede732" target="authorswithaffiliations2_54dafcbe1c00e89655e0cf78cc703efb" weight="1">
<attvalues>
<attvalue for="matchings_count" value="1"></attvalue>
<attvalue for="attr_type" value="Title"></attvalue>
<attvalue for="attr_11" value="2003"></attvalue>
<attvalue for="attr_12" value="Biochemical Journal"></attvalue>
</attvalues>
</edge>
<edge source="authorswithaffiliations2_1864696163cde13feab465e37890272b" target="authorswithaffiliations2_f5df02d79032bdf6e41aba7b5f8eda7b" weight="1">
<attvalues>
<attvalue for="matchings_count" value="1"></attvalue>
<attvalue for="attr_type" value="Title"></attvalue>
<attvalue for="attr_11" value="2012"></attvalue>
<attvalue for="attr_12" value="Infection, Genetics and Evolution"></attvalue>
</attvalues>
</edge>
<edge source="authorswithaffiliations2_1864696163cde13feab465e37890272b" target="authorswithaffiliations2_c6be8edb3299f75a33b3fe8826fd8021" weight="1">
<attvalues>
<attvalue for="matchings_count" value="1"></attvalue>
<attvalue for="attr_type" value="Title"></attvalue>
<attvalue for="attr_11" value="2012"></attvalue>
<attvalue for="attr_12" value="Infection, Genetics and Evolution"></attvalue>
</attvalues>
</edge>
<edge source="authorswithaffiliations2_1864696163cde13feab465e37890272b" target="authorswithaffiliations2_1df8360058c76cbe632b36dfabb8d1f5" weight="1">
<attvalues>
<attvalue for="matchings_count" value="1"></attvalue>
<attvalue for="attr_type" value="Title"></attvalue>
<attvalue for="attr_11" value="2012"></attvalue>
<attvalue for="attr_12" value="Infection, Genetics and Evolution"></attvalue>
</attvalues>
</edge>
<edge source="authorswithaffiliations2_15c76cbb94c8e943949382a0fbb07ccf" target="authorswithaffiliations2_5807eda8dcaf7962746426a29ff5dd41" weight="1">
<attvalues>
<attvalue for="matchings_count" value="1"></attvalue>
<attvalue for="attr_type" value="Title"></attvalue>
<attvalue for="attr_11" value="2012"></attvalue>
<attvalue for="attr_12" value="Experimental Parasitology"></attvalue>
</attvalues>
</edge>
<edge source="authorswithaffiliations2_15c76cbb94c8e943949382a0fbb07ccf" target="authorswithaffiliations2_1e5754b0d3b7b54f21db2db39a0b074d" weight="1">
<attvalues>
<attvalue for="matchings_count" value="1"></attvalue>
<attvalue for="attr_type" value="Title"></attvalue>
<attvalue for="attr_11" value="2012"></attvalue>
<attvalue for="attr_12" value="Experimental Parasitology"></attvalue>
</attvalues>
</edge>
<edge source="authorswithaffiliations2_15c76cbb94c8e943949382a0fbb07ccf" target="authorswithaffiliations2_500518fee9836f52fb5bd6669c94ce2f" weight="1">
<attvalues>
<attvalue for="matchings_count" value="1"></attvalue>
<attvalue for="attr_type" value="Title"></attvalue>
<attvalue for="attr_11" value="2012"></attvalue>
<attvalue for="attr_12" value="Experimental Parasitology"></attvalue>
</attvalues>
</edge>
<edge source="authorswithaffiliations2_23ff8de55f5e967088765137fc97a947" target="authorswithaffiliations2_7394e469b3b3e0f002545a421969251a" weight="1">
<attvalues>
<attvalue for="matchings_count" value="1"></attvalue>
<attvalue for="attr_type" value="Title"></attvalue>
<attvalue for="attr_11" value="2005"></attvalue>
<attvalue for="attr_12" value="Nature Reviews Microbiology"></attvalue>
</attvalues>
</edge>
<edge source="authorswithaffiliations2_23ff8de55f5e967088765137fc97a947" target="authorswithaffiliations2_d977fbcee842fde7a346d3e98aba5ede" weight="1">
<attvalues>
<attvalue for="matchings_count" value="1"></attvalue>
<attvalue for="attr_type" value="Title"></attvalue>
<attvalue for="attr_11" value="2005"></attvalue>
<attvalue for="attr_12" value="Nature Reviews Microbiology"></attvalue>
</attvalues>
</edge>
<edge source="authorswithaffiliations2_e4a8449920f738d2c3a78e0a16a9ae70" target="authorswithaffiliations2_addd6b4ec83f8f6778e5562d6e4efdae" weight="1">
<attvalues>
<attvalue for="matchings_count" value="1"></attvalue>
<attvalue for="attr_type" value="Title"></attvalue>
<attvalue for="attr_11" value="2012"></attvalue>
<attvalue for="attr_12" value="American Journal of Tropical Medicine and Hygiene"></attvalue>
</attvalues>
</edge>
<edge source="authorswithaffiliations2_e4a8449920f738d2c3a78e0a16a9ae70" target="authorswithaffiliations2_4f261f6d6ed58eaeb47826822d60b560" weight="1">
<attvalues>
<attvalue for="matchings_count" value="1"></attvalue>
<attvalue for="attr_type" value="Title"></attvalue>
<attvalue for="attr_11" value="2012"></attvalue>
<attvalue for="attr_12" value="American Journal of Tropical Medicine and Hygiene"></attvalue>
</attvalues>
</edge>
<edge source="authorswithaffiliations2_cef31e3b84bd33bcf084339c585e64df" target="authorswithaffiliations2_1dc61d2ca7bc35d637c1d3bdda368a2c" weight="2">
<attvalues>
<attvalue for="matchings_count" value="2"></attvalue>
<attvalue for="attr_type" value="Title"></attvalue>
<attvalue for="attr_11" value="2012"></attvalue>
<attvalue for="attr_12" value="Current Medicinal Chemistry"></attvalue>
</attvalues>
</edge>
<edge source="authorswithaffiliations2_cef31e3b84bd33bcf084339c585e64df" target="authorswithaffiliations2_1bb106bd958d7fa78ab29093ace0eb06" weight="2">
<attvalues>
<attvalue for="matchings_count" value="2"></attvalue>
<attvalue for="attr_type" value="Title"></attvalue>
<attvalue for="attr_11" value="2012"></attvalue>
<attvalue for="attr_12" value="Current Medicinal Chemistry"></attvalue>
</attvalues>
</edge>
<edge source="authorswithaffiliations2_cef31e3b84bd33bcf084339c585e64df" target="authorswithaffiliations2_500518fee9836f52fb5bd6669c94ce2f" weight="2">
<attvalues>
<attvalue for="matchings_count" value="2"></attvalue>
<attvalue for="attr_type" value="Title"></attvalue>
<attvalue for="attr_11" value="2012"></attvalue>
<attvalue for="attr_12" value="Current Medicinal Chemistry"></attvalue>
</attvalues>
</edge>
<edge source="authorswithaffiliations2_cef31e3b84bd33bcf084339c585e64df" target="authorswithaffiliations2_f0ff992011e3373de98d56b7519d1e24" weight="2">
<attvalues>
<attvalue for="matchings_count" value="2"></attvalue>
<attvalue for="attr_type" value="Title"></attvalue>
<attvalue for="attr_11" value="2012"></attvalue>
<attvalue for="attr_12" value="Current Medicinal Chemistry"></attvalue>
</attvalues>
</edge>
<edge source="authorswithaffiliations2_3eaebaca188d321e6cf5d902a112d2d0" target="authorswithaffiliations2_02889553e3f8e757a89951ffc6b9b2cd" weight="1">
<attvalues>
<attvalue for="matchings_count" value="1"></attvalue>
<attvalue for="attr_type" value="Title"></attvalue>
<attvalue for="attr_11" value="2002"></attvalue>
<attvalue for="attr_12" value="Journal of Experimental Medicine"></attvalue>
</attvalues>
</edge>
<edge source="authorswithaffiliations2_3eaebaca188d321e6cf5d902a112d2d0" target="authorswithaffiliations2_e2bc6cd1fa025a29e3b00c8c584fe06d" weight="1">
<attvalues>
<attvalue for="matchings_count" value="1"></attvalue>
<attvalue for="attr_type" value="Title"></attvalue>
<attvalue for="attr_11" value="2002"></attvalue>
[truncated: 23,627 more chars]
