# Supplementary material for: Using Co-authorship Networks to Map and Analyse Global Neglected Tropical Disease Research with an Affiliation to Germany
Source: PLoS Negl Trop Dis. 2015 Dec 31;9(12):e0004182. doi: 10.1371/journal.pntd.0004182 (PMC4703140; doi:10.1371/journal.pntd.0004182)
Supplement: S3 Dataset — (GEXF) [file pntd.0004182.s003.gexf]

<?xml version="1.0" encoding="UTF-8"?><gexf xmlns="http://www.gexf.net/1.1draft" version="1.1" xmlns:viz="http://www.gexf.net/1.1draft/viz" xmlns:xsi="http://www.w3.org/2001/XMLSchema-instance" xsi:schemaLocation="http://www.gexf.net/1.1draft http://www.gexf.net/1.1draft/gexf.xsd">
<meta lastmodifieddate="2011-06-15"><creator>GraphMaker</creator><description>Jacomy Mathieu, Sciences Po Medialab and WebAtlas</description></meta>
<graph defaultedgetype="undirected"  mode="static">
<attributes class="node" mode="static">
<attribute id="attr_type" title="Type" type="string"></attribute>
<attribute id="global_occurrences" title="Occurrences Count" type="integer"></attribute>
<attribute id="attr_3" title="Institution" type="string"></attribute>
<attribute id="attr_11" title="hindex" type="string"></attribute>
<attribute id="attr_5" title="Country" type="string"></attribute>
<attribute id="attr_4" title="Location" type="string"></attribute>
</attributes>
<attributes class="edge" mode="static">
<attribute id="attr_type" title="Type" type="string"></attribute>
<attribute id="matchings_count" title="Matchings Count" type="integer"></attribute>
<attribute id="attr_8" title="Year" type="string"></attribute>
<attribute id="attr_9" title="Source title" type="string"></attribute>
</attributes>
<nodes>
<node id="authorswithaffiliations1_f17279eb81c77abdd9f1319bc76d0ef0" label="abdallah, w.e">
<attvalues>
<attvalue for="attr_type" value="Authors with affiliations 1"></attvalue>
<attvalue for="global_occurrences" value="2"></attvalue>
<attvalue for="attr_3" value="Medicinal and Aromatic Plants Research Institute"></attvalue>
<attvalue for="attr_11" value="2"></attvalue>
<attvalue for="attr_5" value="Sudan"></attvalue>
<attvalue for="attr_4" value="Khartoum, Sudan"></attvalue>
</attvalues>
</node>
<node id="authorswithaffiliations1_18b6e88d82f87d7b4aa31e138368d3f2" label="abel, p.m">
<attvalues>
<attvalue for="attr_type" value="Authors with affiliations 1"></attvalue>
<attvalue for="global_occurrences" value="4"></attvalue>
<attvalue for="attr_3" value="Caritas de Angola | St. George's Hospital Medical School"></attvalue>
<attvalue for="attr_11" value="4"></attvalue>
<attvalue for="attr_5" value="Angola | United Kingdom"></attvalue>
<attvalue for="attr_4" value="London, United Kingdom | Luanda, Angola"></attvalue>
</attvalues>
</node>
<node id="authorswithaffiliations1_0ccbdca2770ea458aac4900248a5aa24" label="acker, s">
<attvalues>
<attvalue for="attr_type" value="Authors with affiliations 1"></attvalue>
<attvalue for="global_occurrences" value="1"></attvalue>
<attvalue for="attr_3" value="Eberhard Karls University of Tuebingen"></attvalue>
<attvalue for="attr_11" value="1"></attvalue>
<attvalue for="attr_5" value="Germany"></attvalue>
<attvalue for="attr_4" value="Tuebingen, Germany"></attvalue>
</attvalues>
</node>
<node id="authorswithaffiliations1_5e9832753c1ec899570a91943a5a6d53" label="adler, a">
<attvalues>
<attvalue for="attr_type" value="Authors with affiliations 1"></attvalue>
<attvalue for="global_occurrences" value="2"></attvalue>
<attvalue for="attr_3" value="Darmstadt University of Technology"></attvalue>
<attvalue for="attr_11" value="2"></attvalue>
<attvalue for="attr_5" value="Germany"></attvalue>
<attvalue for="attr_4" value="Darmstadt, Germany"></attvalue>
</attvalues>
</node>
<node id="authorswithaffiliations1_47f9c2bccd26ca2f0c33270b194099f5" label="affognon, h">
<attvalues>
<attvalue for="attr_type" value="Authors with affiliations 1"></attvalue>
<attvalue for="global_occurrences" value="1"></attvalue>
<attvalue for="attr_3" value="University of Hannover"></attvalue>
<attvalue for="attr_11" value="1"></attvalue>
<attvalue for="attr_5" value="Germany"></attvalue>
<attvalue for="attr_4" value="Hannover, Germany"></attvalue>
</attvalues>
</node>
<node id="authorswithaffiliations1_e65ce43e583a955348bd124e0b6ecd9b" label="agaba, m">
<attvalues>
<attvalue for="attr_type" value="Authors with affiliations 1"></attvalue>
<attvalue for="global_occurrences" value="2"></attvalue>
<attvalue for="attr_3" value="International Livestock Research Institute (ILRI) | Shirakawa Inst. of Animal Genetics"></attvalue>
<attvalue for="attr_11" value="2"></attvalue>
<attvalue for="attr_5" value="Japan | Kenya"></attvalue>
<attvalue for="attr_4" value="Fukushima, Japan | Nairobi, Kenya"></attvalue>
</attvalues>
</node>
<node id="authorswithaffiliations1_c97cdee2f3d57cee8a60cd4f83de3616" label="agbo, e.c">
<attvalues>
<attvalue for="attr_type" value="Authors with affiliations 1"></attvalue>
<attvalue for="global_occurrences" value="1"></attvalue>
<attvalue for="attr_3" value="Institute for Animal Science/Health"></attvalue>
<attvalue for="attr_11" value="1"></attvalue>
<attvalue for="attr_5" value="Netherlands"></attvalue>
<attvalue for="attr_4" value="Lelystad, Netherlands"></attvalue>
</attvalues>
</node>
<node id="authorswithaffiliations1_f52211303becbd75200a9aa3c58e0d88" label="agranoff, d">
<attvalues>
<attvalue for="attr_type" value="Authors with affiliations 1"></attvalue>
<attvalue for="global_occurrences" value="1"></attvalue>
<attvalue for="attr_3" value="St. George's Hospital Medical School"></attvalue>
<attvalue for="attr_11" value="1"></attvalue>
<attvalue for="attr_5" value="United Kingdom"></attvalue>
<attvalue for="attr_4" value="London, United Kingdom"></attvalue>
</attvalues>
</node>
<node id="authorswithaffiliations1_14c89f3b373467513dffedbec6c70d40" label="ahmed, s">
<attvalues>
<attvalue for="attr_type" value="Authors with affiliations 1"></attvalue>
<attvalue for="global_occurrences" value="1"></attvalue>
<attvalue for="attr_3" value="University of Lausanne"></attvalue>
<attvalue for="attr_11" value="1"></attvalue>
<attvalue for="attr_5" value="Switzerland"></attvalue>
<attvalue for="attr_4" value="Lausanne, Switzerland"></attvalue>
</attvalues>
</node>
<node id="authorswithaffiliations1_fa252ae248a2d664ee34d867e056f32f" label="alemayehu, m.a">
<attvalues>
<attvalue for="attr_type" value="Authors with affiliations 1"></attvalue>
<attvalue for="global_occurrences" value="1"></attvalue>
<attvalue for="attr_3" value="AHRI-ALERT"></attvalue>
<attvalue for="attr_11" value="1"></attvalue>
<attvalue for="attr_5" value="Ethiopia"></attvalue>
<attvalue for="attr_4" value="Addis Ababa, Ethiopia"></attvalue>
</attvalues>
</node>
<node id="authorswithaffiliations1_881ee27d2e72de50187b017c7aea711c" label="ali, h">
<attvalues>
<attvalue for="attr_type" value="Authors with affiliations 1"></attvalue>
<attvalue for="global_occurrences" value="1"></attvalue>
<attvalue for="attr_3" value="University of Bonn"></attvalue>
<attvalue for="attr_11" value="1"></attvalue>
<attvalue for="attr_5" value="Germany"></attvalue>
<attvalue for="attr_4" value="Bonn, Germany"></attvalue>
</attvalues>
</node>
<node id="authorswithaffiliations1_a66d556c25304f5281d5805550665a98" label="alibu, v.p">
<attvalues>
<attvalue for="attr_type" value="Authors with affiliations 1"></attvalue>
<attvalue for="global_occurrences" value="2"></attvalue>
<attvalue for="attr_3" value="Ruprecht Karls University Heidelberg | University of Glasgow"></attvalue>
<attvalue for="attr_11" value="2"></attvalue>
<attvalue for="attr_5" value="Germany | United Kingdom"></attvalue>
<attvalue for="attr_4" value="Glasgow, United Kingdom | Heidelberg, Germany"></attvalue>
</attvalues>
</node>
<node id="authorswithaffiliations1_9cb41ec526b01ced27bd7cc69f216577" label="alimohammadian, m.h">
<attvalues>
<attvalue for="attr_type" value="Authors with affiliations 1"></attvalue>
<attvalue for="global_occurrences" value="1"></attvalue>
<attvalue for="attr_3" value="Pasteur Institute of Iran"></attvalue>
<attvalue for="attr_11" value="1"></attvalue>
<attvalue for="attr_5" value="Iran"></attvalue>
<attvalue for="attr_4" value="Tehran, Iran"></attvalue>
</attvalues>
</node>
<node id="authorswithaffiliations1_d0878afd45e4afd78a9051e5158c6b05" label="allegye-cudjoe, e">
<attvalues>
<attvalue for="attr_type" value="Authors with affiliations 1"></attvalue>
<attvalue for="global_occurrences" value="1"></attvalue>
<attvalue for="attr_3" value="Central Veterinary Laboratories"></attvalue>
<attvalue for="attr_11" value="1"></attvalue>
<attvalue for="attr_5" value="Ghana"></attvalue>
<attvalue for="attr_4" value="Tamale, Ghana"></attvalue>
</attvalues>
</node>
<node id="authorswithaffiliations1_b01c71f0935a9b5ac8ad6aa1c044d9be" label="allmann, s">
<attvalues>
<attvalue for="attr_type" value="Authors with affiliations 1"></attvalue>
<attvalue for="global_occurrences" value="1"></attvalue>
<attvalue for="attr_3" value="Ludwig Maximilians University of Munich"></attvalue>
<attvalue for="attr_11" value="1"></attvalue>
<attvalue for="attr_5" value="Germany"></attvalue>
<attvalue for="attr_4" value="Munich, Germany"></attvalue>
</attvalues>
</node>
<node id="authorswithaffiliations1_1d5bf80d2c43cb805b33d7320a3c7e2d" label="altenkämper, m">
<attvalues>
<attvalue for="attr_type" value="Authors with affiliations 1"></attvalue>
<attvalue for="global_occurrences" value="1"></attvalue>
<attvalue for="attr_3" value="Philipps University Marburg"></attvalue>
<attvalue for="attr_11" value="1"></attvalue>
<attvalue for="attr_5" value="Germany"></attvalue>
<attvalue for="attr_4" value="Marburg, Germany"></attvalue>
</attvalues>
</node>
<node id="authorswithaffiliations1_17dabd3b637516e3634ec39b429c72dc" label="alves, t.m.a">
<attvalues>
<attvalue for="attr_type" value="Authors with affiliations 1"></attvalue>
<attvalue for="global_occurrences" value="2"></attvalue>
<attvalue for="attr_3" value="Research Center René Rachou Fundação Oswaldo Cruz"></attvalue>
<attvalue for="attr_11" value="2"></attvalue>
<attvalue for="attr_5" value="Brazil"></attvalue>
<attvalue for="attr_4" value="Belo Horizonte, Brazil"></attvalue>
</attvalues>
</node>
<node id="authorswithaffiliations1_68f30823e8f4eafc2f1573439cb9d40c" label="andrews, n.w">
<attvalues>
<attvalue for="attr_type" value="Authors with affiliations 1"></attvalue>
<attvalue for="global_occurrences" value="2"></attvalue>
<attvalue for="attr_3" value="Yale University School of Medicine"></attvalue>
<attvalue for="attr_11" value="2"></attvalue>
<attvalue for="attr_5" value="United States"></attvalue>
<attvalue for="attr_4" value="New Haven, United States"></attvalue>
</attvalues>
</node>
<node id="authorswithaffiliations1_f6087d9b2859f9dc9fc7b3866a66efb7" label="aseffa, a">
<attvalues>
<attvalue for="attr_type" value="Authors with affiliations 1"></attvalue>
<attvalue for="global_occurrences" value="1"></attvalue>
<attvalue for="attr_3" value="AHRI-ALERT"></attvalue>
<attvalue for="attr_11" value="1"></attvalue>
<attvalue for="attr_5" value="Ethiopia"></attvalue>
<attvalue for="attr_4" value="Addis Ababa, Ethiopia"></attvalue>
</attvalues>
</node>
<node id="authorswithaffiliations1_ff27c7055ef774dd6a6d8c4dcb1721b4" label="ashour, m.l">
<attvalues>
<attvalue for="attr_type" value="Authors with affiliations 1"></attvalue>
<attvalue for="global_occurrences" value="1"></attvalue>
<attvalue for="attr_3" value="Ruprecht Karls University Heidelberg"></attvalue>
<attvalue for="attr_11" value="1"></attvalue>
<attvalue for="attr_5" value="Germany"></attvalue>
<attvalue for="attr_4" value="Heidelberg, Germany"></attvalue>
</attvalues>
</node>
<node id="authorswithaffiliations1_5033367d3f5dad20553261d008a7a96c" label="augusto, i">
<attvalues>
<attvalue for="attr_type" value="Authors with affiliations 1"></attvalue>
<attvalue for="global_occurrences" value="1"></attvalue>
<attvalue for="attr_3" value="Caritas de Angola"></attvalue>
<attvalue for="attr_11" value="1"></attvalue>
<attvalue for="attr_5" value="Angola"></attvalue>
<attvalue for="attr_4" value="Luanda, Angola"></attvalue>
</attvalues>
</node>
<node id="authorswithaffiliations1_f0f3b95700e96621799b99316205ca80" label="avram, d">
<attvalues>
<attvalue for="attr_type" value="Authors with affiliations 1"></attvalue>
<attvalue for="global_occurrences" value="1"></attvalue>
<attvalue for="attr_3" value="Utrecht University"></attvalue>
<attvalue for="attr_11" value="1"></attvalue>
<attvalue for="attr_5" value="Netherlands"></attvalue>
<attvalue for="attr_4" value="Utrecht, Netherlands"></attvalue>
</attvalues>
</node>
<node id="authorswithaffiliations1_ddc43cc66afc7db74ff1f7aea33d3a83" label="babu, s.b">
<attvalues>
<attvalue for="attr_type" value="Authors with affiliations 1"></attvalue>
<attvalue for="global_occurrences" value="2"></attvalue>
<attvalue for="attr_3" value="Technical University of Berlin"></attvalue>
<attvalue for="attr_11" value="1"></attvalue>
<attvalue for="attr_5" value="Germany"></attvalue>
<attvalue for="attr_4" value="Berlin, Germany"></attvalue>
</attvalues>
</node>
<node id="authorswithaffiliations1_c7008953aa7c86db7b0a73d3ad5f2b92" label="baltz, t">
<attvalues>
<attvalue for="attr_type" value="Authors with affiliations 1"></attvalue>
<attvalue for="global_occurrences" value="1"></attvalue>
<attvalue for="attr_3" value="Université Victor Segalen Bordeaux 2"></attvalue>
<attvalue for="attr_11" value="1"></attvalue>
<attvalue for="attr_5" value="France"></attvalue>
<attvalue for="attr_4" value="Bordeaux, France"></attvalue>
</attvalues>
</node>
<node id="authorswithaffiliations1_0392b745f6853513f555f9630c5af142" label="bantscheff, m">
<attvalues>
<attvalue for="attr_type" value="Authors with affiliations 1"></attvalue>
<attvalue for="global_occurrences" value="1"></attvalue>
<attvalue for="attr_3" value="Cellzome AG"></attvalue>
<attvalue for="attr_11" value="1"></attvalue>
<attvalue for="attr_5" value="Germany"></attvalue>
<attvalue for="attr_4" value="Heidelberg, Germany"></attvalue>
</attvalues>
</node>
<node id="authorswithaffiliations1_24b8c8e84d3a3ee7f21d532f2721a5bb" label="barrett, m.p">
<attvalues>
<attvalue for="attr_type" value="Authors with affiliations 1"></attvalue>
<attvalue for="global_occurrences" value="1"></attvalue>
<attvalue for="attr_3" value="University of Glasgow"></attvalue>
<attvalue for="attr_11" value="1"></attvalue>
<attvalue for="attr_5" value="United Kingdom"></attvalue>
<attvalue for="attr_4" value="Glasgow, United Kingdom"></attvalue>
</attvalues>
</node>
<node id="authorswithaffiliations1_728075385c11b415f23942ac22cca791" label="bastin, p">
<attvalues>
<attvalue for="attr_type" value="Authors with affiliations 1"></attvalue>
<attvalue for="global_occurrences" value="1"></attvalue>
<attvalue for="attr_3" value="Institut Pasteur"></attvalue>
<attvalue for="attr_11" value="1"></attvalue>
<attvalue for="attr_5" value="France"></attvalue>
<attvalue for="attr_4" value="Paris, France"></attvalue>
</attvalues>
</node>
<node id="authorswithaffiliations1_45e51c1b62c8332525a61c5f9b55ee22" label="bauer, b">
<attvalues>
<attvalue for="attr_type" value="Authors with affiliations 1"></attvalue>
<attvalue for="global_occurrences" value="3"></attvalue>
<attvalue for="attr_3" value="Free University of Berlin"></attvalue>
<attvalue for="attr_11" value="2"></attvalue>
<attvalue for="attr_5" value="Germany"></attvalue>
<attvalue for="attr_4" value="Berlin, Germany"></attvalue>
</attvalues>
</node>
<node id="authorswithaffiliations1_9949937120f290078e2dbbbf8c280944" label="beavo, j.a">
<attvalues>
<attvalue for="attr_type" value="Authors with affiliations 1"></attvalue>
<attvalue for="global_occurrences" value="1"></attvalue>
<attvalue for="attr_3" value="University of Washington"></attvalue>
<attvalue for="attr_11" value="1"></attvalue>
<attvalue for="attr_5" value="United States"></attvalue>
<attvalue for="attr_4" value="Seattle, United States"></attvalue>
</attvalues>
</node>
<node id="authorswithaffiliations1_101882e17681a2d55a3f9dd2fda61150" label="bechem, b">
<attvalues>
<attvalue for="attr_type" value="Authors with affiliations 1"></attvalue>
<attvalue for="global_occurrences" value="1"></attvalue>
<attvalue for="attr_3" value="Philipps University Marburg"></attvalue>
<attvalue for="attr_11" value="1"></attvalue>
<attvalue for="attr_5" value="Germany"></attvalue>
<attvalue for="attr_4" value="Marburg, Germany"></attvalue>
</attvalues>
</node>
<node id="authorswithaffiliations1_e32a81af632976a5325efc07d42f0090" label="becker, r.p">
<attvalues>
<attvalue for="attr_type" value="Authors with affiliations 1"></attvalue>
<attvalue for="global_occurrences" value="1"></attvalue>
<attvalue for="attr_3" value="Helios Klinikum Krefeld Academic Hospital"></attvalue>
<attvalue for="attr_11" value="1"></attvalue>
<attvalue for="attr_5" value="Germany"></attvalue>
<attvalue for="attr_4" value="Krefeld, Germany"></attvalue>
</attvalues>
</node>
<node id="authorswithaffiliations1_4f9911db9f3e007e0ba901275195a68d" label="becker, s">
<attvalues>
<attvalue for="attr_type" value="Authors with affiliations 1"></attvalue>
<attvalue for="global_occurrences" value="1"></attvalue>
<attvalue for="attr_3" value="University of Bristol"></attvalue>
<attvalue for="attr_11" value="1"></attvalue>
<attvalue for="attr_5" value="United Kingdom"></attvalue>
<attvalue for="attr_4" value="Bristol, United Kingdom"></attvalue>
</attvalues>
</node>
<node id="authorswithaffiliations1_3df1934c8bc857fe011d8f2f33d5fe47" label="behrend, m">
<attvalues>
<attvalue for="attr_type" value="Authors with affiliations 1"></attvalue>
<attvalue for="global_occurrences" value="1"></attvalue>
<attvalue for="attr_3" value="Caritas de Angola"></attvalue>
<attvalue for="attr_11" value="1"></attvalue>
<attvalue for="attr_5" value="Angola"></attvalue>
<attvalue for="attr_4" value="Luanda, Angola"></attvalue>
</attvalues>
</node>
<node id="authorswithaffiliations1_8c874892a146099a66add159a16d10ef" label="beitz, e">
<attvalues>
<attvalue for="attr_type" value="Authors with affiliations 1"></attvalue>
<attvalue for="global_occurrences" value="2"></attvalue>
<attvalue for="attr_3" value="Eberhard Karls University of Tuebingen | University of Kiel"></attvalue>
<attvalue for="attr_11" value="1"></attvalue>
<attvalue for="attr_5" value="Germany"></attvalue>
<attvalue for="attr_4" value="Kiel, Germany | Tuebingen, Germany"></attvalue>
</attvalues>
</node>
<node id="authorswithaffiliations1_5b438a343415a34cde6a32e1ed8a0f9f" label="bell, b.a">
<attvalues>
<attvalue for="attr_type" value="Authors with affiliations 1"></attvalue>
<attvalue for="global_occurrences" value="1"></attvalue>
<attvalue for="attr_3" value="St. George's Hospital Medical School"></attvalue>
<attvalue for="attr_11" value="1"></attvalue>
<attvalue for="attr_5" value="United Kingdom"></attvalue>
<attvalue for="attr_4" value="London, United Kingdom"></attvalue>
</attvalues>
</node>
<node id="authorswithaffiliations1_f30a3f293608d42b89a6b7569385ac73" label="bengaly, z">
<attvalues>
<attvalue for="attr_type" value="Authors with affiliations 1"></attvalue>
<attvalue for="global_occurrences" value="1"></attvalue>
<attvalue for="attr_3" value="Centre International de Recherche-Développement sur l'Elevage en zone Subhumide (CIRDES)"></attvalue>
<attvalue for="attr_11" value="1"></attvalue>
<attvalue for="attr_5" value="Burkina Faso"></attvalue>
<attvalue for="attr_4" value="Bobo Dioulasso, Burkina Faso"></attvalue>
</attvalues>
</node>
<node id="authorswithaffiliations1_9a358fa994aa7000479342091311d80f" label="bergmann, s">
<attvalues>
<attvalue for="attr_type" value="Authors with affiliations 1"></attvalue>
<attvalue for="global_occurrences" value="1"></attvalue>
<attvalue for="attr_3" value="Technische Universität Braunschweig"></attvalue>
<attvalue for="attr_11" value="1"></attvalue>
<attvalue for="attr_5" value="Germany"></attvalue>
<attvalue for="attr_4" value="Braunschweig, Germany"></attvalue>
</attvalues>
</node>
<node id="authorswithaffiliations1_780f8506f903b90cac8a43dc73d14d0a" label="berndt, c">
<attvalues>
<attvalue for="attr_type" value="Authors with affiliations 1"></attvalue>
<attvalue for="global_occurrences" value="2"></attvalue>
<attvalue for="attr_3" value="Karolinska Institute"></attvalue>
<attvalue for="attr_11" value="2"></attvalue>
<attvalue for="attr_5" value="Sweden"></attvalue>
<attvalue for="attr_4" value="Stockholm, Sweden"></attvalue>
</attvalues>
</node>
<node id="authorswithaffiliations1_8f12f17dc0d60ce5b309b48471326b1e" label="beschin, a">
<attvalues>
<attvalue for="attr_type" value="Authors with affiliations 1"></attvalue>
<attvalue for="global_occurrences" value="1"></attvalue>
<attvalue for="attr_3" value="Free University Brussels"></attvalue>
<attvalue for="attr_11" value=""></attvalue>
<attvalue for="attr_5" value="Belgium"></attvalue>
<attvalue for="attr_4" value="Brussels, Belgium"></attvalue>
</attvalues>
</node>
<node id="authorswithaffiliations1_5cc4347bf1935be6430e09d050858d44" label="besteiro, s">
<attvalues>
<attvalue for="attr_type" value="Authors with affiliations 1"></attvalue>
<attvalue for="global_occurrences" value="1"></attvalue>
<attvalue for="attr_3" value="Université Victor Segalen Bordeaux 2"></attvalue>
<attvalue for="attr_11" value="1"></attvalue>
<attvalue for="attr_5" value="France"></attvalue>
<attvalue for="attr_4" value="Bordeaux, France"></attvalue>
</attvalues>
</node>
<node id="authorswithaffiliations1_21d0f775bb76c473bff71257dc08dbfb" label="biavatti, m.w">
<attvalues>
<attvalue for="attr_type" value="Authors with affiliations 1"></attvalue>
<attvalue for="global_occurrences" value="2"></attvalue>
<attvalue for="attr_3" value="Universidade Federal de Santa Catarina (UFSC)"></attvalue>
<attvalue for="attr_11" value="2"></attvalue>
<attvalue for="attr_5" value="Brazil"></attvalue>
<attvalue for="attr_4" value="Florianópolis, Brazil"></attvalue>
</attvalues>
</node>
<node id="authorswithaffiliations1_b295a8c335fa36c0591350fe4a6b2a5d" label="biran, m">
<attvalues>
<attvalue for="attr_type" value="Authors with affiliations 1"></attvalue>
<attvalue for="global_occurrences" value="2"></attvalue>
<attvalue for="attr_3" value="Université Victor Segalen Bordeaux 2"></attvalue>
<attvalue for="attr_11" value="2"></attvalue>
<attvalue for="attr_5" value="France"></attvalue>
<attvalue for="attr_4" value="Bordeaux, France"></attvalue>
</attvalues>
</node>
<node id="authorswithaffiliations1_039d91914477f7f5b4d6ea8613aebd6d" label="bisoffi, z">
<attvalues>
<attvalue for="attr_type" value="Authors with affiliations 1"></attvalue>
<attvalue for="global_occurrences" value="2"></attvalue>
<attvalue for="attr_3" value="Ludwig Maximilians University of Munich | Ospedale S Cuore Negrar"></attvalue>
<attvalue for="attr_11" value="2"></attvalue>
<attvalue for="attr_5" value="Germany | Italy"></attvalue>
<attvalue for="attr_4" value="Munich, Germany | Verona, Italy"></attvalue>
</attvalues>
</node>
<node id="authorswithaffiliations1_5ea92e021cddf9be666fc7bea882c3a2" label="bisser, s">
<attvalues>
<attvalue for="attr_type" value="Authors with affiliations 1"></attvalue>
<attvalue for="global_occurrences" value="1"></attvalue>
<attvalue for="attr_3" value="Faculté de Médecine"></attvalue>
<attvalue for="attr_11" value="1"></attvalue>
<attvalue for="attr_5" value="France"></attvalue>
<attvalue for="attr_4" value="Limoges, France"></attvalue>
</attvalues>
</node>
<node id="authorswithaffiliations1_69a05b2df72fe30ce69afc126e9f1e05" label="biteau, n">
<attvalues>
<attvalue for="attr_type" value="Authors with affiliations 1"></attvalue>
<attvalue for="global_occurrences" value="1"></attvalue>
<attvalue for="attr_3" value="Université Victor Segalen Bordeaux 2"></attvalue>
<attvalue for="attr_11" value="1"></attvalue>
<attvalue for="attr_5" value="France"></attvalue>
<attvalue for="attr_4" value="Bordeaux, France"></attvalue>
</attvalues>
</node>
<node id="authorswithaffiliations1_ea5438cf8ba8a80dbc35a5fa6fa4086d" label="blisnick, t">
<attvalues>
<attvalue for="attr_type" value="Authors with affiliations 1"></attvalue>
<attvalue for="global_occurrences" value="1"></attvalue>
<attvalue for="attr_3" value="Institut Pasteur"></attvalue>
<attvalue for="attr_11" value="1"></attvalue>
<attvalue for="attr_5" value="France"></attvalue>
<attvalue for="attr_4" value="Paris, France"></attvalue>
</attvalues>
</node>
<node id="authorswithaffiliations1_501f0bbc3df939b75ec28d9931aba07a" label="bocoum, z">
<attvalues>
<attvalue for="attr_type" value="Authors with affiliations 1"></attvalue>
<attvalue for="global_occurrences" value="2"></attvalue>
<attvalue for="attr_3" value="Laboratoire Central Vétérinaire de Bamako"></attvalue>
<attvalue for="attr_11" value="2"></attvalue>
<attvalue for="attr_5" value="Mali"></attvalue>
<attvalue for="attr_4" value="Bamako, Mali"></attvalue>
</attvalues>
</node>
<node id="authorswithaffiliations1_20fa6305e1d3dcb777cd3f495bb89c1b" label="boehmer, c">
<attvalues>
<attvalue for="attr_type" value="Authors with affiliations 1"></attvalue>
<attvalue for="global_occurrences" value="1"></attvalue>
<attvalue for="attr_3" value="Eberhard Karls University of Tuebingen"></attvalue>
<attvalue for="attr_11" value="1"></attvalue>
<attvalue for="attr_5" value="Germany"></attvalue>
<attvalue for="attr_4" value="Tuebingen, Germany"></attvalue>
</attvalues>
</node>
<node id="authorswithaffiliations1_b990d1711ecb36f386f8b5282797f187" label="boelaert, m">
<attvalues>
<attvalue for="attr_type" value="Authors with affiliations 1"></attvalue>
<attvalue for="global_occurrences" value="1"></attvalue>
<attvalue for="attr_3" value="Institute of Tropical Medicine"></attvalue>
<attvalue for="attr_11" value="1"></attvalue>
<attvalue for="attr_5" value="Belgium"></attvalue>
<attvalue for="attr_4" value="Antwerp, Belgium"></attvalue>
</attvalues>
</node>
<node id="authorswithaffiliations1_18dfad922e56fcf892c739d2c104b9ea" label="bonazzi, l">
<attvalues>
<attvalue for="attr_type" value="Authors with affiliations 1"></attvalue>
<attvalue for="global_occurrences" value="1"></attvalue>
<attvalue for="attr_3" value="Ludwig Maximilians University of Munich"></attvalue>
<attvalue for="attr_11" value="1"></attvalue>
<attvalue for="attr_5" value="Germany"></attvalue>
<attvalue for="attr_4" value="Munich, Germany"></attvalue>
</attvalues>
</node>
<node id="authorswithaffiliations1_990010cb866b8300271f6de272863865" label="boraschi, d">
<attvalues>
<attvalue for="attr_type" value="Authors with affiliations 1"></attvalue>
<attvalue for="global_occurrences" value="1"></attvalue>
<attvalue for="attr_3" value="CNR"></attvalue>
<attvalue for="attr_11" value="1"></attvalue>
<attvalue for="attr_5" value="Italy"></attvalue>
<attvalue for="attr_4" value="Pisa, Italy"></attvalue>
</attvalues>
</node>
<node id="authorswithaffiliations1_2659bd28d0eff45b8b07f6907fbd9ac1" label="boshart, m">
<attvalues>
<attvalue for="attr_type" value="Authors with affiliations 1"></attvalue>
<attvalue for="global_occurrences" value="4"></attvalue>
<attvalue for="attr_3" value="Ludwig Maximilians University of Munich"></attvalue>
<attvalue for="attr_11" value="3"></attvalue>
<attvalue for="attr_5" value="Germany"></attvalue>
<attvalue for="attr_4" value="Munich, Germany"></attvalue>
</attvalues>
</node>
<node id="authorswithaffiliations1_7054243fa7d296deb231ad53092d3c80" label="bosschaerts, t">
<attvalues>
<attvalue for="attr_type" value="Authors with affiliations 1"></attvalue>
<attvalue for="global_occurrences" value="1"></attvalue>
<attvalue for="attr_3" value="Free University Brussels"></attvalue>
<attvalue for="attr_11" value=""></attvalue>
<attvalue for="attr_5" value="Belgium"></attvalue>
<attvalue for="attr_4" value="Brussels, Belgium"></attvalue>
</attvalues>
</node>
<node id="authorswithaffiliations1_9f69587d94003d9af8bf3943d7b8d584" label="bova, f">
<attvalues>
<attvalue for="attr_type" value="Authors with affiliations 1"></attvalue>
<attvalue for="global_occurrences" value="1"></attvalue>
<attvalue for="attr_3" value="Universit di Messina"></attvalue>
<attvalue for="attr_11" value="1"></attvalue>
<attvalue for="attr_5" value="Italy"></attvalue>
<attvalue for="attr_4" value="Messina, Italy"></attvalue>
</attvalues>
</node>
<node id="authorswithaffiliations1_7796f001ba0b761f78246bbad4749586" label="brass, a">
<attvalues>
<attvalue for="attr_type" value="Authors with affiliations 1"></attvalue>
<attvalue for="global_occurrences" value="1"></attvalue>
<attvalue for="attr_3" value="University of Manchester"></attvalue>
<attvalue for="attr_11" value="1"></attvalue>
<attvalue for="attr_5" value="United Kingdom"></attvalue>
<attvalue for="attr_4" value="Manchester, United Kingdom"></attvalue>
</attvalues>
</node>
<node id="authorswithaffiliations1_8f51dc0b9e0fa071a50f117b514786de" label="braunschweig, h">
<attvalues>
<attvalue for="attr_type" value="Authors with affiliations 1"></attvalue>
<attvalue for="global_occurrences" value="1"></attvalue>
<attvalue for="attr_3" value="Julius Maximilians University of Wuerzburg"></attvalue>
<attvalue for="attr_11" value="1"></attvalue>
<attvalue for="attr_5" value="Germany"></attvalue>
<attvalue for="attr_4" value="Wuerzburg, Germany"></attvalue>
</attvalues>
</node>
<node id="authorswithaffiliations1_7a86e7f41382ad966ee098357c4111ee" label="brems, s">
<attvalues>
<attvalue for="attr_type" value="Authors with affiliations 1"></attvalue>
<attvalue for="global_occurrences" value="2"></attvalue>
<attvalue for="attr_3" value="German Cancer Research Center"></attvalue>
<attvalue for="attr_11" value="2"></attvalue>
<attvalue for="attr_5" value="Germany"></attvalue>
<attvalue for="attr_4" value="Heidelberg, Germany"></attvalue>
</attvalues>
</node>
<node id="authorswithaffiliations1_f1efe862431a77e00488f92a321b1e10" label="bringaud, f">
<attvalues>
<attvalue for="attr_type" value="Authors with affiliations 1"></attvalue>
<attvalue for="global_occurrences" value="2"></attvalue>
<attvalue for="attr_3" value="Université Victor Segalen Bordeaux 2"></attvalue>
<attvalue for="attr_11" value="2"></attvalue>
<attvalue for="attr_5" value="France"></attvalue>
<attvalue for="attr_4" value="Bordeaux, France"></attvalue>
</attvalues>
</node>
<node id="authorswithaffiliations1_f892925f3797f9cd793447c0542a93a4" label="bringmann, g">
<attvalues>
<attvalue for="attr_type" value="Authors with affiliations 1"></attvalue>
<attvalue for="global_occurrences" value="4"></attvalue>
<attvalue for="attr_3" value="Julius Maximilians University of Wuerzburg"></attvalue>
<attvalue for="attr_11" value="4"></attvalue>
<attvalue for="attr_5" value="Germany"></attvalue>
<attvalue for="attr_4" value="Wuerzburg, Germany"></attvalue>
</attvalues>
</node>
<node id="authorswithaffiliations1_59ea671ebb54882b828935ac6f40527e" label="brock, j.m">
<attvalues>
<attvalue for="attr_type" value="Authors with affiliations 1"></attvalue>
<attvalue for="global_occurrences" value="1"></attvalue>
<attvalue for="attr_3" value="University of Glasgow"></attvalue>
<attvalue for="attr_11" value="1"></attvalue>
<attvalue for="attr_5" value="United Kingdom"></attvalue>
<attvalue for="attr_4" value="Glasgow, United Kingdom"></attvalue>
</attvalues>
</node>
<node id="authorswithaffiliations1_3e8a8332042817105d04fe4aee70dd93" label="brodt, h.-r">
<attvalues>
<attvalue for="attr_type" value="Authors with affiliations 1"></attvalue>
<attvalue for="global_occurrences" value="2"></attvalue>
<attvalue for="attr_3" value="Johann Wolfgang Goethe University Frankfurt"></attvalue>
<attvalue for="attr_11" value="1"></attvalue>
<attvalue for="attr_5" value="Germany"></attvalue>
<attvalue for="attr_4" value="Frankfurt am Main, Germany"></attvalue>
</attvalues>
</node>
<node id="authorswithaffiliations1_bb52137539c9d700d77a26a38fbd14ca" label="bronner, u">
<attvalues>
<attvalue for="attr_type" value="Authors with affiliations 1"></attvalue>
<attvalue for="global_occurrences" value="1"></attvalue>
<attvalue for="attr_3" value="Ludwig Maximilians University of Munich"></attvalue>
<attvalue for="attr_11" value="1"></attvalue>
<attvalue for="attr_5" value="Germany"></attvalue>
<attvalue for="attr_4" value="Munich, Germany"></attvalue>
</attvalues>
</node>
<node id="authorswithaffiliations1_fbadebba101b12ecee6e7605a3f2357e" label="brouwer, m.s.m">
<attvalues>
<attvalue for="attr_type" value="Authors with affiliations 1"></attvalue>
<attvalue for="global_occurrences" value="1"></attvalue>
<attvalue for="attr_3" value="Academic Medical Center"></attvalue>
<attvalue for="attr_11" value="1"></attvalue>
<attvalue for="attr_5" value="Netherlands"></attvalue>
<attvalue for="attr_4" value="Amsterdam, Netherlands"></attvalue>
</attvalues>
</node>
<node id="authorswithaffiliations1_d625fb9e93ed5320dd2d1df3976f132a" label="bruce, c.r">
<attvalues>
<attvalue for="attr_type" value="Authors with affiliations 1"></attvalue>
<attvalue for="global_occurrences" value="1"></attvalue>
<attvalue for="attr_3" value="Durham University"></attvalue>
<attvalue for="attr_11" value="1"></attvalue>
<attvalue for="attr_5" value="United Kingdom"></attvalue>
<attvalue for="attr_4" value="Durham, United Kingdom"></attvalue>
</attvalues>
</node>
<node id="authorswithaffiliations1_45cc4b4c08a39989a7147c0121c8d812" label="brun, r">
<attvalues>
<attvalue for="attr_type" value="Authors with affiliations 1"></attvalue>
<attvalue for="global_occurrences" value="16"></attvalue>
<attvalue for="attr_3" value="Swiss Tropical and Public Health Institute"></attvalue>
<attvalue for="attr_11" value="9"></attvalue>
<attvalue for="attr_5" value="Switzerland"></attvalue>
<attvalue for="attr_4" value="Basel, Switzerland"></attvalue>
</attvalues>
</node>
<node id="authorswithaffiliations1_16e022e63a3c6c4f71ce4ffe470c2e74" label="brush, m">
<attvalues>
<attvalue for="attr_type" value="Authors with affiliations 1"></attvalue>
<attvalue for="global_occurrences" value="1"></attvalue>
<attvalue for="attr_3" value="Sandler Center for Basic Research in Parasitic Diseases University of California"></attvalue>
<attvalue for="attr_11" value="1"></attvalue>
<attvalue for="attr_5" value="United States"></attvalue>
<attvalue for="attr_4" value="San Francisco, United States"></attvalue>
</attvalues>
</node>
<node id="authorswithaffiliations1_359b8d6dbac9ae2b53d6f265d1717d5a" label="bucerius, f">
<attvalues>
<attvalue for="attr_type" value="Authors with affiliations 1"></attvalue>
<attvalue for="global_occurrences" value="1"></attvalue>
<attvalue for="attr_3" value="Ludwig Maximilians University of Munich"></attvalue>
<attvalue for="attr_11" value="1"></attvalue>
<attvalue for="attr_5" value="Germany"></attvalue>
<attvalue for="attr_4" value="Munich, Germany"></attvalue>
</attvalues>
</node>
<node id="authorswithaffiliations1_be8d29c2d2b02d83bb21a756e5dcd61c" label="buchold, c">
<attvalues>
<attvalue for="attr_type" value="Authors with affiliations 1"></attvalue>
<attvalue for="global_occurrences" value="1"></attvalue>
<attvalue for="attr_3" value="Julius Maximilians University of Wuerzburg"></attvalue>
<attvalue for="attr_11" value="1"></attvalue>
<attvalue for="attr_5" value="Germany"></attvalue>
<attvalue for="attr_4" value="Wuerzburg, Germany"></attvalue>
</attvalues>
</node>
<node id="authorswithaffiliations1_82841a390ae6cf420efbae7994a04385" label="bulau, p">
<attvalues>
<attvalue for="attr_type" value="Authors with affiliations 1"></attvalue>
<attvalue for="global_occurrences" value="1"></attvalue>
<attvalue for="attr_3" value="Justus Liebig University Giessen"></attvalue>
<attvalue for="attr_11" value="1"></attvalue>
<attvalue for="attr_5" value="Germany"></attvalue>
<attvalue for="attr_4" value="Giessen, Germany"></attvalue>
</attvalues>
</node>
<node id="authorswithaffiliations1_94c27d25d37c0c92e53ea70296ebc44b" label="burchard, g.d">
<attvalues>
<attvalue for="attr_type" value="Authors with affiliations 1"></attvalue>
<attvalue for="global_occurrences" value="1"></attvalue>
<attvalue for="attr_3" value="Bernhard Nocht Institute for Tropical Medicine"></attvalue>
<attvalue for="attr_11" value="1"></attvalue>
<attvalue for="attr_5" value="Germany"></attvalue>
<attvalue for="attr_4" value="Hamburg, Germany"></attvalue>
</attvalues>
</node>
<node id="authorswithaffiliations1_0c72dd8b30f745e5696b21369165ffdb" label="busold, c">
<attvalues>
<attvalue for="attr_type" value="Authors with affiliations 1"></attvalue>
<attvalue for="global_occurrences" value="1"></attvalue>
<attvalue for="attr_3" value="German Cancer Research Center"></attvalue>
<attvalue for="attr_11" value="1"></attvalue>
<attvalue for="attr_5" value="Germany"></attvalue>
<attvalue for="attr_4" value="Heidelberg, Germany"></attvalue>
</attvalues>
</node>
<node id="authorswithaffiliations1_59818c603409696b5d07e3d758b87574" label="büscher, p">
<attvalues>
<attvalue for="attr_type" value="Authors with affiliations 1"></attvalue>
<attvalue for="global_occurrences" value="3"></attvalue>
<attvalue for="attr_3" value="Institute of Tropical Medicine"></attvalue>
<attvalue for="attr_11" value="3"></attvalue>
<attvalue for="attr_5" value="Belgium"></attvalue>
<attvalue for="attr_4" value="Antwerp, Belgium"></attvalue>
</attvalues>
</node>
<node id="authorswithaffiliations1_00f064354ec1f88f91ab1e4f2af8638a" label="cadmus, c.m.c.v.c">
<attvalues>
<attvalue for="attr_type" value="Authors with affiliations 1"></attvalue>
<attvalue for="global_occurrences" value="1"></attvalue>
<attvalue for="attr_3" value="Ruprecht Karls University Heidelberg"></attvalue>
<attvalue for="attr_11" value="1"></attvalue>
<attvalue for="attr_5" value="Germany"></attvalue>
<attvalue for="attr_4" value="Heidelberg, Germany"></attvalue>
</attvalues>
</node>
<node id="authorswithaffiliations1_c236009b2750cf5881e59104af5a22ff" label="caffrey, c.r">
<attvalues>
<attvalue for="attr_type" value="Authors with affiliations 1"></attvalue>
<attvalue for="global_occurrences" value="4"></attvalue>
<attvalue for="attr_3" value="Ruprecht Karls University Heidelberg | Sandler Center for Basic Research in Parasitic Diseases University of California"></attvalue>
<attvalue for="attr_11" value="4"></attvalue>
<attvalue for="attr_5" value="Germany | United States"></attvalue>
<attvalue for="attr_4" value="Heidelberg, Germany | San Francisco, United States"></attvalue>
</attvalues>
</node>
<node id="authorswithaffiliations1_5f8fb01e3a345ded7ec1d5ae68b58cf9" label="carnovale, c">
<attvalues>
<attvalue for="attr_type" value="Authors with affiliations 1"></attvalue>
<attvalue for="global_occurrences" value="1"></attvalue>
<attvalue for="attr_3" value="Universit di Messina"></attvalue>
<attvalue for="attr_11" value="1"></attvalue>
<attvalue for="attr_5" value="Italy"></attvalue>
<attvalue for="attr_4" value="Messina, Italy"></attvalue>
</attvalues>
</node>
<node id="authorswithaffiliations1_e1a366c2454fcf7f6f153a3670824f98" label="ceylan, s">
<attvalues>
<attvalue for="attr_type" value="Authors with affiliations 1"></attvalue>
<attvalue for="global_occurrences" value="1"></attvalue>
<attvalue for="attr_3" value="Ruprecht Karls University Heidelberg"></attvalue>
<attvalue for="attr_11" value="1"></attvalue>
<attvalue for="attr_5" value="Germany"></attvalue>
<attvalue for="attr_4" value="Heidelberg, Germany"></attvalue>
</attvalues>
</node>
<node id="authorswithaffiliations1_b57fbe6ade25c69565322b3f0715b15e" label="chaudhuri, a">
<attvalues>
<attvalue for="attr_type" value="Authors with affiliations 1"></attvalue>
<attvalue for="global_occurrences" value="1"></attvalue>
<attvalue for="attr_3" value="Queen's Hospital"></attvalue>
<attvalue for="attr_11" value="1"></attvalue>
<attvalue for="attr_5" value="United Kingdom"></attvalue>
<attvalue for="attr_4" value="Romford, United Kingdom"></attvalue>
</attvalues>
</node>
<node id="authorswithaffiliations1_2f22d52fd971f442dcb129a6de61ebcf" label="chiba, p">
<attvalues>
<attvalue for="attr_type" value="Authors with affiliations 1"></attvalue>
<attvalue for="global_occurrences" value="1"></attvalue>
<attvalue for="attr_3" value="Medical University of Vienna"></attvalue>
<attvalue for="attr_11" value="1"></attvalue>
<attvalue for="attr_5" value="Austria"></attvalue>
<attvalue for="attr_4" value="Vienna, Austria"></attvalue>
</attvalues>
</node>
<node id="authorswithaffiliations1_0152180b8b4eae9cf00c432b47bc5cc5" label="chilengi, r">
<attvalues>
<attvalue for="attr_type" value="Authors with affiliations 1"></attvalue>
<attvalue for="global_occurrences" value="1"></attvalue>
<attvalue for="attr_3" value="Kenya Medical Research Institute (KEMRI) Wellcome Trust Collaborative"></attvalue>
<attvalue for="attr_11" value="1"></attvalue>
<attvalue for="attr_5" value="Kenya"></attvalue>
<attvalue for="attr_4" value="Kilifi, Kenya"></attvalue>
</attvalues>
</node>
<node id="authorswithaffiliations1_774542f2247b3a28c61908a5049c232c" label="chiodi, f">
<attvalues>
<attvalue for="attr_type" value="Authors with affiliations 1"></attvalue>
<attvalue for="global_occurrences" value="1"></attvalue>
<attvalue for="attr_3" value="Karolinska Institute"></attvalue>
<attvalue for="attr_11" value="1"></attvalue>
<attvalue for="attr_5" value="Sweden"></attvalue>
<attvalue for="attr_4" value="Stockholm, Sweden"></attvalue>
</attvalues>
</node>
<node id="authorswithaffiliations1_028b61be4db27b31892fed8867f531bd" label="chisi, j">
<attvalues>
<attvalue for="attr_type" value="Authors with affiliations 1"></attvalue>
<attvalue for="global_occurrences" value="1"></attvalue>
<attvalue for="attr_3" value="University of Malawi"></attvalue>
<attvalue for="attr_11" value="1"></attvalue>
<attvalue for="attr_5" value="Malawi"></attvalue>
<attvalue for="attr_4" value="Blantyre, Malawi"></attvalue>
</attvalues>
</node>
<node id="authorswithaffiliations1_6054c200a5d49345005b144dec20051d" label="christensen, sø.b">
<attvalues>
<attvalue for="attr_type" value="Authors with affiliations 1"></attvalue>
<attvalue for="global_occurrences" value="1"></attvalue>
<attvalue for="attr_3" value="Pharmaceutical University of Denmark"></attvalue>
<attvalue for="attr_11" value="1"></attvalue>
<attvalue for="attr_5" value="Denmark"></attvalue>
<attvalue for="attr_4" value="Copenhagen, Denmark"></attvalue>
</attvalues>
</node>
<node id="authorswithaffiliations1_44af1d4de9af9d95f52ae1c3a4ce9a59" label="claassen, e">
<attvalues>
<attvalue for="attr_type" value="Authors with affiliations 1"></attvalue>
<attvalue for="global_occurrences" value="1"></attvalue>
<attvalue for="attr_3" value="Erasmus University Rotterdam"></attvalue>
<attvalue for="attr_11" value="1"></attvalue>
<attvalue for="attr_5" value="Netherlands"></attvalue>
<attvalue for="attr_4" value="Rotterdam, Netherlands"></attvalue>
</attvalues>
</node>
<node id="authorswithaffiliations1_f8c4ed7015eba0830e318c2a8ec95be4" label="clausen, p.-h">
<attvalues>
<attvalue for="attr_type" value="Authors with affiliations 1"></attvalue>
<attvalue for="global_occurrences" value="6"></attvalue>
<attvalue for="attr_3" value="Free University of Berlin"></attvalue>
<attvalue for="attr_11" value="4"></attvalue>
<attvalue for="attr_5" value="Germany"></attvalue>
<attvalue for="attr_4" value="Berlin, Germany"></attvalue>
</attvalues>
</node>
<node id="authorswithaffiliations1_58e09f217c6a9e5bf55f7712e5b385e8" label="clayton, c.e">
<attvalues>
<attvalue for="attr_type" value="Authors with affiliations 1"></attvalue>
<attvalue for="global_occurrences" value="6"></attvalue>
<attvalue for="attr_3" value="Ruprecht Karls University Heidelberg"></attvalue>
<attvalue for="attr_11" value="5"></attvalue>
<attvalue for="attr_5" value="Germany"></attvalue>
<attvalue for="attr_4" value="Heidelberg, Germany"></attvalue>
</attvalues>
</node>
<node id="authorswithaffiliations1_510994faeb3b1fc91b87902b3bff1fa9" label="clement, b">
<attvalues>
<attvalue for="attr_type" value="Authors with affiliations 1"></attvalue>
<attvalue for="global_occurrences" value="1"></attvalue>
<attvalue for="attr_3" value="Christian-Albrechts-University of Kiel"></attvalue>
<attvalue for="attr_11" value="1"></attvalue>
<attvalue for="attr_5" value="Germany"></attvalue>
<attvalue for="attr_4" value="Kiel, Germany"></attvalue>
</attvalues>
</node>
<node id="authorswithaffiliations1_e3700d0fe3b9be46c1211bf35128b9a3" label="cohen, f.e">
<attvalues>
<attvalue for="attr_type" value="Authors with affiliations 1"></attvalue>
<attvalue for="global_occurrences" value="1"></attvalue>
<attvalue for="attr_3" value="Sandler Center for Basic Research in Parasitic Diseases University of California"></attvalue>
<attvalue for="attr_11" value="1"></attvalue>
<attvalue for="attr_5" value="United States"></attvalue>
<attvalue for="attr_4" value="San Francisco, United States"></attvalue>
</attvalues>
</node>
<node id="authorswithaffiliations1_8a1ce6ddb29e346ab2e3918ad3f59b0f" label="coleman, p.g">
<attvalues>
<attvalue for="attr_type" value="Authors with affiliations 1"></attvalue>
<attvalue for="global_occurrences" value="1"></attvalue>
<attvalue for="attr_3" value="London School of Hygiene and Tropical Medicine"></attvalue>
<attvalue for="attr_11" value="1"></attvalue>
<attvalue for="attr_5" value="United Kingdom"></attvalue>
<attvalue for="attr_4" value="London, United Kingdom"></attvalue>
</attvalues>
</node>
<node id="authorswithaffiliations1_f1396f6f1b6202d7f60163eec5a206b5" label="comini, m.a">
<attvalues>
<attvalue for="attr_type" value="Authors with affiliations 1"></attvalue>
<attvalue for="global_occurrences" value="2"></attvalue>
<attvalue for="attr_3" value="Ruprecht Karls University Heidelberg"></attvalue>
<attvalue for="attr_11" value="2"></attvalue>
<attvalue for="attr_5" value="Germany"></attvalue>
<attvalue for="attr_4" value="Heidelberg, Germany"></attvalue>
</attvalues>
</node>
<node id="authorswithaffiliations1_ee66ac37941f1d3644174ecc83fdb31d" label="coustou, v">
<attvalues>
<attvalue for="attr_type" value="Authors with affiliations 1"></attvalue>
<attvalue for="global_occurrences" value="1"></attvalue>
<attvalue for="attr_3" value="Université Victor Segalen Bordeaux 2"></attvalue>
<attvalue for="attr_11" value="1"></attvalue>
<attvalue for="attr_5" value="France"></attvalue>
<attvalue for="attr_4" value="Bordeaux, France"></attvalue>
</attvalues>
</node>
<node id="authorswithaffiliations1_a68b4d9036f6ca3041f0a255f224ccba" label="da costa, f.b">
<attvalues>
<attvalue for="attr_type" value="Authors with affiliations 1"></attvalue>
<attvalue for="global_occurrences" value="2"></attvalue>
<attvalue for="attr_3" value="Federal University of São Paulo"></attvalue>
<attvalue for="attr_11" value="2"></attvalue>
<attvalue for="attr_5" value="Brazil"></attvalue>
<attvalue for="attr_4" value="São Paulo, Brazil"></attvalue>
</attvalues>
</node>
<node id="authorswithaffiliations1_d8a7aa9e8c2921e387c4925fb0f85cff" label="dahse, h.-m">
<attvalues>
<attvalue for="attr_type" value="Authors with affiliations 1"></attvalue>
<attvalue for="global_occurrences" value="1"></attvalue>
<attvalue for="attr_3" value="Leibniz Institute for Natural Product Research and Infection Biology"></attvalue>
<attvalue for="attr_11" value="1"></attvalue>
<attvalue for="attr_5" value="Germany"></attvalue>
<attvalue for="attr_4" value="Jena, Germany"></attvalue>
</attvalues>
</node>
<node id="authorswithaffiliations1_43f8448da405e72e7f2176113e6a6fd9" label="dalsgaard, p.w">
<attvalues>
<attvalue for="attr_type" value="Authors with affiliations 1"></attvalue>
<attvalue for="global_occurrences" value="1"></attvalue>
<attvalue for="attr_3" value="Pharmaceutical University of Denmark"></attvalue>
<attvalue for="attr_11" value="1"></attvalue>
<attvalue for="attr_5" value="Denmark"></attvalue>
<attvalue for="attr_4" value="Copenhagen, Denmark"></attvalue>
</attvalues>
</node>
<node id="authorswithaffiliations1_30cc5add12ae59b0318ae8311c151a40" label="damme, a">
<attvalues>
<attvalue for="attr_type" value="Authors with affiliations 1"></attvalue>
<attvalue for="global_occurrences" value="1"></attvalue>
<attvalue for="attr_3" value="Julius Maximilians University of Wuerzburg"></attvalue>
<attvalue for="attr_11" value="1"></attvalue>
<attvalue for="attr_5" value="Germany"></attvalue>
<attvalue for="attr_4" value="Wuerzburg, Germany"></attvalue>
</attvalues>
</node>
<node id="authorswithaffiliations1_84ec6510894bfd61fd4dbda1af339a20" label="das neves amorim, r.c">
<attvalues>
<attvalue for="attr_type" value="Authors with affiliations 1"></attvalue>
<attvalue for="global_occurrences" value="2"></attvalue>
<attvalue for="attr_3" value="Instituto Nacional de Pesquisa da Amazonia"></attvalue>
<attvalue for="attr_11" value="2"></attvalue>
<attvalue for="attr_5" value="Brazil"></attvalue>
<attvalue for="attr_4" value="Manaus, Brazil"></attvalue>
</attvalues>
</node>
<node id="authorswithaffiliations1_8fafe4bd711d52c1e9f5c2dbc0c01c90" label="de angelis, m.h">
<attvalues>
<attvalue for="attr_type" value="Authors with affiliations 1"></attvalue>
<attvalue for="global_occurrences" value="1"></attvalue>
<attvalue for="attr_3" value="Ludwig Maximilians University of Munich"></attvalue>
<attvalue for="attr_11" value="1"></attvalue>
<attvalue for="attr_5" value="Germany"></attvalue>
<attvalue for="attr_4" value="Munich, Germany"></attvalue>
</attvalues>
</node>
<node id="authorswithaffiliations1_abf70c4c2ae889cd795866d8083885d7" label="de castro, s.l">
<attvalues>
<attvalue for="attr_type" value="Authors with affiliations 1"></attvalue>
<attvalue for="global_occurrences" value="2"></attvalue>
<attvalue for="attr_3" value="Instituto Oswaldo Cruz FIOCRUZ"></attvalue>
<attvalue for="attr_11" value="2"></attvalue>
<attvalue for="attr_5" value="Brazil"></attvalue>
<attvalue for="attr_4" value="Rio de Janeiro, Brazil"></attvalue>
</attvalues>
</node>
<node id="authorswithaffiliations1_fea66d4902384f517ca6ea86d4c1f776" label="de frey, a">
<attvalues>
<attvalue for="attr_type" value="Authors with affiliations 1"></attvalue>
<attvalue for="global_occurrences" value="1"></attvalue>
<attvalue for="attr_3" value="Ludwig Maximilians University of Munich"></attvalue>
<attvalue for="attr_11" value="1"></attvalue>
<attvalue for="attr_5" value="Germany"></attvalue>
<attvalue for="attr_4" value="Munich, Germany"></attvalue>
</attvalues>
</node>
<node id="authorswithaffiliations1_b538376e74b835fec1a698441ccdeff0" label="de koning, h.p">
<attvalues>
<attvalue for="attr_type" value="Authors with affiliations 1"></attvalue>
<attvalue for="global_occurrences" value="1"></attvalue>
<attvalue for="attr_3" value="University of Glasgow"></attvalue>
<attvalue for="attr_11" value="1"></attvalue>
<attvalue for="attr_5" value="United Kingdom"></attvalue>
<attvalue for="attr_4" value="Glasgow, United Kingdom"></attvalue>
</attvalues>
</node>
<node id="authorswithaffiliations1_de798b4903e38035d9b7b3625d85737f" label="de lacerda, m.v.g">
<attvalues>
<attvalue for="attr_type" value="Authors with affiliations 1"></attvalue>
<attvalue for="global_occurrences" value="2"></attvalue>
<attvalue for="attr_3" value="Fundação de Medicina Tropical Heitor Vieira Dourado"></attvalue>
<attvalue for="attr_11" value="2"></attvalue>
<attvalue for="attr_5" value="Brazil"></attvalue>
<attvalue for="attr_4" value="Manaus, Brazil"></attvalue>
</attvalues>
</node>
<node id="authorswithaffiliations1_339bfaf5c8710a5e18760bdfcf39511e" label="de soeiro, m.n.c">
<attvalues>
<attvalue for="attr_type" value="Authors with affiliations 1"></attvalue>
<attvalue for="global_occurrences" value="2"></attvalue>
<attvalue for="attr_3" value="Instituto Oswaldo Cruz FIOCRUZ"></attvalue>
<attvalue for="attr_11" value="2"></attvalue>
<attvalue for="attr_5" value="Brazil"></attvalue>
<attvalue for="attr_4" value="Rio de Janeiro, Brazil"></attvalue>
</attvalues>
</node>
<node id="authorswithaffiliations1_96c991508528e0d5337ecd735bf490f5" label="del nery, e">
<attvalues>
<attvalue for="attr_type" value="Authors with affiliations 1"></attvalue>
<attvalue for="global_occurrences" value="1"></attvalue>
<attvalue for="attr_3" value="Federal University of São Paulo"></attvalue>
<attvalue for="attr_11" value="1"></attvalue>
<attvalue for="attr_5" value="Brazil"></attvalue>
<attvalue for="attr_4" value="São Paulo, Brazil"></attvalue>
</attvalues>
</node>
<node id="authorswithaffiliations1_6fbf168abe28b1de2b9a5d790daee703" label="del prete, g">
<attvalues>
<attvalue for="attr_type" value="Authors with affiliations 1"></attvalue>
<attvalue for="global_occurrences" value="1"></attvalue>
<attvalue for="attr_3" value="University of Florence"></attvalue>
<attvalue for="attr_11" value="1"></attvalue>
<attvalue for="attr_5" value="Italy"></attvalue>
<attvalue for="attr_4" value="Florence, Italy"></attvalue>
</attvalues>
</node>
<node id="authorswithaffiliations1_e353b57911e23fe5e0449c1de0f3bfb0" label="delespaux, v">
<attvalues>
<attvalue for="attr_type" value="Authors with affiliations 1"></attvalue>
<attvalue for="global_occurrences" value="1"></attvalue>
<attvalue for="attr_3" value="Institute of Tropical Medicine"></attvalue>
<attvalue for="attr_11" value="1"></attvalue>
<attvalue for="attr_5" value="Belgium"></attvalue>
<attvalue for="attr_4" value="Antwerp, Belgium"></attvalue>
</attvalues>
</node>
<node id="authorswithaffiliations1_b9fff78fd1987a32adef11e53ca25a41" label="denninger, v">
<attvalues>
<attvalue for="attr_type" value="Authors with affiliations 1"></attvalue>
<attvalue for="global_occurrences" value="1"></attvalue>
<attvalue for="attr_3" value="Eberhard Karls University of Tuebingen"></attvalue>
<attvalue for="attr_11" value="1"></attvalue>
<attvalue for="attr_5" value="Germany"></attvalue>
<attvalue for="attr_4" value="Tuebingen, Germany"></attvalue>
</attvalues>
</node>
<node id="authorswithaffiliations1_e6d338a98658ec3e728fa4ea4df64bb8" label="denny, p.w">
<attvalues>
<attvalue for="attr_type" value="Authors with affiliations 1"></attvalue>
<attvalue for="global_occurrences" value="1"></attvalue>
<attvalue for="attr_3" value="Durham University"></attvalue>
<attvalue for="attr_11" value="1"></attvalue>
<attvalue for="attr_5" value="United Kingdom"></attvalue>
<attvalue for="attr_4" value="Durham, United Kingdom"></attvalue>
</attvalues>
</node>
<node id="authorswithaffiliations1_b02aedf2e22fd5db6bdee465aef32df2" label="diall, o">
<attvalues>
<attvalue for="attr_type" value="Authors with affiliations 1"></attvalue>
<attvalue for="global_occurrences" value="3"></attvalue>
<attvalue for="attr_3" value="International Crops Research Institute for the Semi-Arid Tropics (ICRISAT) | International Livestock Research Institute (ILRI)"></attvalue>
<attvalue for="attr_11" value="2"></attvalue>
<attvalue for="attr_5" value="Mali"></attvalue>
<attvalue for="attr_4" value="Bamako, Mali"></attvalue>
</attvalues>
</node>
<node id="authorswithaffiliations1_b782569354aa60d4b6e5274edaec1668" label="diarra, b">
<attvalues>
<attvalue for="attr_type" value="Authors with affiliations 1"></attvalue>
<attvalue for="global_occurrences" value="1"></attvalue>
<attvalue for="attr_3" value="Pan African Tsetse and Typanosomosis Eradication Programme (PATTEC)"></attvalue>
<attvalue for="attr_11" value="1"></attvalue>
<attvalue for="attr_5" value="Mali"></attvalue>
<attvalue for="attr_4" value="Bamako, Mali"></attvalue>
</attvalues>
</node>
<node id="authorswithaffiliations1_e9c39ec3cfebf8cb06e0a219606f8a32" label="diechtierow, m">
<attvalues>
<attvalue for="attr_type" value="Authors with affiliations 1"></attvalue>
<attvalue for="global_occurrences" value="1"></attvalue>
<attvalue for="attr_3" value="Ruprecht Karls University Heidelberg"></attvalue>
<attvalue for="attr_11" value="1"></attvalue>
<attvalue for="attr_5" value="Germany"></attvalue>
<attvalue for="attr_4" value="Heidelberg, Germany"></attvalue>
</attvalues>
</node>
<node id="authorswithaffiliations1_c146524e1040d4752a04c2f1f3baf0f3" label="diederich, f">
<attvalues>
<attvalue for="attr_type" value="Authors with affiliations 1"></attvalue>
<attvalue for="global_occurrences" value="3"></attvalue>
<attvalue for="attr_3" value="University of Zurich"></attvalue>
<attvalue for="attr_11" value="3"></attvalue>
<attvalue for="attr_5" value="Switzerland"></attvalue>
<attvalue for="attr_4" value="Zurich, Switzerland"></attvalue>
</attvalues>
</node>
<node id="authorswithaffiliations1_9bc22e238e248733c8f77bf13dcb834c" label="dietz, f">
<attvalues>
<attvalue for="attr_type" value="Authors with affiliations 1"></attvalue>
<attvalue for="global_occurrences" value="1"></attvalue>
<attvalue for="attr_3" value="University of Bremen"></attvalue>
<attvalue for="attr_11" value="1"></attvalue>
<attvalue for="attr_5" value="Germany"></attvalue>
<attvalue for="attr_4" value="Bremen, Germany"></attvalue>
</attvalues>
</node>
<node id="authorswithaffiliations1_56cc3852a6d1f392fa3882b71be0dc68" label="dirdjaja, n">
<attvalues>
<attvalue for="attr_type" value="Authors with affiliations 1"></attvalue>
<attvalue for="global_occurrences" value="3"></attvalue>
<attvalue for="attr_3" value="Ruprecht Karls University Heidelberg"></attvalue>
<attvalue for="attr_11" value="3"></attvalue>
<attvalue for="attr_5" value="Germany"></attvalue>
<attvalue for="attr_4" value="Heidelberg, Germany"></attvalue>
</attvalues>
</node>
<node id="authorswithaffiliations1_00123b9730db137bb7f7411585a4fa32" label="dive, v">
<attvalues>
<attvalue for="attr_type" value="Authors with affiliations 1"></attvalue>
<attvalue for="global_occurrences" value="1"></attvalue>
<attvalue for="attr_3" value="Direction des Sciences du Vivant"></attvalue>
<attvalue for="attr_11" value="1"></attvalue>
<attvalue for="attr_5" value="France"></attvalue>
<attvalue for="attr_4" value="Gif-sur-Yvette, France"></attvalue>
</attvalues>
</node>
<node id="authorswithaffiliations1_3ac1fdd54a01e4242706cc7956d0f06c" label="djé, n">
<attvalues>
<attvalue for="attr_type" value="Authors with affiliations 1"></attvalue>
<attvalue for="global_occurrences" value="1"></attvalue>
<attvalue for="attr_3" value="Projet Rech. Cliniques T."></attvalue>
<attvalue for="attr_11" value="1"></attvalue>
<attvalue for="attr_5" value="Cote d'Ivoire"></attvalue>
<attvalue for="attr_4" value="Daloa, Cote d'Ivoire"></attvalue>
</attvalues>
</node>
<node id="authorswithaffiliations1_b41c731f441276a5b85475f45eb970b8" label="doherty, t.m">
<attvalues>
<attvalue for="attr_type" value="Authors with affiliations 1"></attvalue>
<attvalue for="global_occurrences" value="1"></attvalue>
<attvalue for="attr_3" value="Statens Serum Institute"></attvalue>
<attvalue for="attr_11" value="1"></attvalue>
<attvalue for="attr_5" value="Denmark"></attvalue>
<attvalue for="attr_4" value="Copenhagen, Denmark"></attvalue>
</attvalues>
</node>
<node id="authorswithaffiliations1_b1a0a86676f258a3e51a9b7f7a97339f" label="dorny, p">
<attvalues>
<attvalue for="attr_type" value="Authors with affiliations 1"></attvalue>
<attvalue for="global_occurrences" value="1"></attvalue>
<attvalue for="attr_3" value="Institute of Tropical Medicine"></attvalue>
<attvalue for="attr_11" value=""></attvalue>
<attvalue for="attr_5" value="Belgium"></attvalue>
<attvalue for="attr_4" value="Antwerp, Belgium"></attvalue>
</attvalues>
</node>
<node id="authorswithaffiliations1_c079af92b065199aea558a8310ffa64a" label="drebitz, e">
<attvalues>
<attvalue for="attr_type" value="Authors with affiliations 1"></attvalue>
<attvalue for="global_occurrences" value="1"></attvalue>
<attvalue for="attr_3" value="University of Bremen"></attvalue>
<attvalue for="attr_11" value="1"></attvalue>
<attvalue for="attr_5" value="Germany"></attvalue>
<attvalue for="attr_4" value="Bremen, Germany"></attvalue>
</attvalues>
</node>
<node id="authorswithaffiliations1_5291b772466297cbd43469c37021589c" label="drewes, g">
<attvalues>
<attvalue for="attr_type" value="Authors with affiliations 1"></attvalue>
<attvalue for="global_occurrences" value="1"></attvalue>
<attvalue for="attr_3" value="Cellzome AG"></attvalue>
<attvalue for="attr_11" value="1"></attvalue>
<attvalue for="attr_5" value="Germany"></attvalue>
<attvalue for="attr_4" value="Heidelberg, Germany"></attvalue>
</attvalues>
</node>
<node id="authorswithaffiliations1_3ed3ac1a6559bb3aaa9f9db6967ff27d" label="drews, j">
<attvalues>
<attvalue for="attr_type" value="Authors with affiliations 1"></attvalue>
<attvalue for="global_occurrences" value="1"></attvalue>
<attvalue for="attr_3" value="Firnhaberstrasse 14"></attvalue>
<attvalue for="attr_11" value="1"></attvalue>
<attvalue for="attr_5" value="Germany"></attvalue>
<attvalue for="attr_4" value="Feldafing, Germany"></attvalue>
</attvalues>
</node>
<node id="authorswithaffiliations1_8430e4be23282e004dcdd86e62b480a1" label="dreyer, m">
<attvalues>
<attvalue for="attr_type" value="Authors with affiliations 1"></attvalue>
<attvalue for="global_occurrences" value="2"></attvalue>
<attvalue for="attr_3" value="Julius Maximilians University of Wuerzburg"></attvalue>
<attvalue for="attr_11" value="2"></attvalue>
<attvalue for="attr_5" value="Germany"></attvalue>
<attvalue for="attr_4" value="Wuerzburg, Germany"></attvalue>
</attvalues>
</node>
<node id="authorswithaffiliations1_b7d50b49566e41415feb1c502d871485" label="durand-dubief, m">
<attvalues>
<attvalue for="attr_type" value="Authors with affiliations 1"></attvalue>
<attvalue for="global_occurrences" value="1"></attvalue>
<attvalue for="attr_3" value="Institut Pasteur"></attvalue>
<attvalue for="attr_11" value="1"></attvalue>
<attvalue for="attr_5" value="France"></attvalue>
<attvalue for="attr_4" value="Paris, France"></attvalue>
</attvalues>
</node>
<node id="authorswithaffiliations1_ec5036b8dd33b58b4781ee201ed42c87" label="duszenko, m">
<attvalues>
<attvalue for="attr_type" value="Authors with affiliations 1"></attvalue>
<attvalue for="global_occurrences" value="4"></attvalue>
<attvalue for="attr_3" value="Eberhard Karls University of Tuebingen"></attvalue>
<attvalue for="attr_11" value="3"></attvalue>
<attvalue for="attr_5" value="Germany"></attvalue>
<attvalue for="attr_4" value="Tuebingen, Germany"></attvalue>
</attvalues>
</node>
<node id="authorswithaffiliations1_bca42d42d470c252585aba4ebc0837d7" label="eberhard, d">
<attvalues>
<attvalue for="attr_type" value="Authors with affiliations 1"></attvalue>
<attvalue for="global_occurrences" value="1"></attvalue>
<attvalue for="attr_3" value="Cellzome AG"></attvalue>
<attvalue for="attr_11" value="1"></attvalue>
<attvalue for="attr_5" value="Germany"></attvalue>
<attvalue for="attr_4" value="Heidelberg, Germany"></attvalue>
</attvalues>
</node>
<node id="authorswithaffiliations1_229002126b9ff1f8699cefcf793f3779" label="eberle, c">
<attvalues>
<attvalue for="attr_type" value="Authors with affiliations 1"></attvalue>
<attvalue for="global_occurrences" value="2"></attvalue>
<attvalue for="attr_3" value="University of Zurich"></attvalue>
<attvalue for="attr_11" value="2"></attvalue>
<attvalue for="attr_5" value="Switzerland"></attvalue>
<attvalue for="attr_4" value="Zurich, Switzerland"></attvalue>
</attvalues>
</node>
<node id="authorswithaffiliations1_67b9ac3bcdb7d13028caabe07d297391" label="eckart, w.u">
<attvalues>
<attvalue for="attr_type" value="Authors with affiliations 1"></attvalue>
<attvalue for="global_occurrences" value="1"></attvalue>
<attvalue for="attr_3" value="Ruprecht Karls University Heidelberg"></attvalue>
<attvalue for="attr_11" value="1"></attvalue>
<attvalue for="attr_5" value="Germany"></attvalue>
<attvalue for="attr_4" value="Heidelberg, Germany"></attvalue>
</attvalues>
</node>
<node id="authorswithaffiliations1_18f17a1eca4a5d5dc78ba27d2085e988" label="efferth, t">
<attvalues>
<attvalue for="attr_type" value="Authors with affiliations 1"></attvalue>
<attvalue for="global_occurrences" value="1"></attvalue>
<attvalue for="attr_3" value="Johannes Gutenberg University Mainz"></attvalue>
<attvalue for="attr_11" value="1"></attvalue>
<attvalue for="attr_5" value="Germany"></attvalue>
<attvalue for="attr_4" value="Mainz, Germany"></attvalue>
</attvalues>
</node>
<node id="authorswithaffiliations1_35d95d246b3900c3ad4b5b81da6423df" label="ehmke, v">
<attvalues>
<attvalue for="attr_type" value="Authors with affiliations 1"></attvalue>
<attvalue for="global_occurrences" value="1"></attvalue>
<attvalue for="attr_3" value="University of Zurich"></attvalue>
<attvalue for="attr_11" value="1"></attvalue>
<attvalue for="attr_5" value="Switzerland"></attvalue>
<attvalue for="attr_4" value="Zurich, Switzerland"></attvalue>
</attvalues>
</node>
<node id="authorswithaffiliations1_c16df18cedb478ef3ff7b13c5c868329" label="ehrhardt, s">
<attvalues>
<attvalue for="attr_type" value="Authors with affiliations 1"></attvalue>
<attvalue for="global_occurrences" value="1"></attvalue>
<attvalue for="attr_3" value="Bernhard Nocht Institute for Tropical Medicine"></attvalue>
<attvalue for="attr_11" value="1"></attvalue>
<attvalue for="attr_5" value="Germany"></attvalue>
<attvalue for="attr_4" value="Hamburg, Germany"></attvalue>
</attvalues>
</node>
<node id="authorswithaffiliations1_d6e27e741088c7e50159e8d7959f7b02" label="elhassan, i">
<attvalues>
<attvalue for="attr_type" value="Authors with affiliations 1"></attvalue>
<attvalue for="global_occurrences" value="1"></attvalue>
<attvalue for="attr_3" value="University of Khartoum"></attvalue>
<attvalue for="attr_11" value="1"></attvalue>
<attvalue for="attr_5" value="Sudan"></attvalue>
<attvalue for="attr_4" value="Khartoum, Sudan"></attvalue>
</attvalues>
</node>
<node id="authorswithaffiliations1_1c2af4fffe98adb5269e5782e7f19ba1" label="engers, h">
<attvalues>
<attvalue for="attr_type" value="Authors with affiliations 1"></attvalue>
<attvalue for="global_occurrences" value="1"></attvalue>
<attvalue for="attr_3" value="AHRI-ALERT"></attvalue>
<attvalue for="attr_11" value="1"></attvalue>
<attvalue for="attr_5" value="Ethiopia"></attvalue>
<attvalue for="attr_4" value="Addis Ababa, Ethiopia"></attvalue>
</attvalues>
</node>
<node id="authorswithaffiliations1_f1a43adad610fd8d2d97f287f791c90a" label="engstler, m">
<attvalues>
<attvalue for="attr_type" value="Authors with affiliations 1"></attvalue>
<attvalue for="global_occurrences" value="6"></attvalue>
<attvalue for="attr_3" value="Free University of Berlin | International University Bremen | Julius Maximilians University of Wuerzburg"></attvalue>
<attvalue for="attr_11" value="5"></attvalue>
<attvalue for="attr_5" value="Germany"></attvalue>
<attvalue for="attr_4" value="Berlin, Germany | Bremen, Germany | Wuerzburg, Germany"></attvalue>
</attvalues>
</node>
<node id="authorswithaffiliations1_592ec262122d361317c0e4904be29bdc" label="essen, l.-o">
<attvalues>
<attvalue for="attr_type" value="Authors with affiliations 1"></attvalue>
<attvalue for="global_occurrences" value="1"></attvalue>
<attvalue for="attr_3" value="Max Planck Inst. for Biochemistry"></attvalue>
<attvalue for="attr_11" value="1"></attvalue>
<attvalue for="attr_5" value="Germany"></attvalue>
<attvalue for="attr_4" value="Martinsried, Germany"></attvalue>
</attvalues>
</node>
<node id="authorswithaffiliations1_e7461d711a106931e915451c29813b07" label="ettari, r">
<attvalues>
<attvalue for="attr_type" value="Authors with affiliations 1"></attvalue>
<attvalue for="global_occurrences" value="1"></attvalue>
<attvalue for="attr_3" value="Universit di Messina"></attvalue>
<attvalue for="attr_11" value="1"></attvalue>
<attvalue for="attr_5" value="Italy"></attvalue>
<attvalue for="attr_4" value="Messina, Italy"></attvalue>
</attvalues>
</node>
<node id="authorswithaffiliations1_2b61c11e7311c52ec1dfff24417db702" label="faber, j.h">
<attvalues>
<attvalue for="attr_type" value="Authors with affiliations 1"></attvalue>
<attvalue for="global_occurrences" value="1"></attvalue>
<attvalue for="attr_3" value="Julius Maximilians University of Wuerzburg"></attvalue>
<attvalue for="attr_11" value="1"></attvalue>
<attvalue for="attr_5" value="Germany"></attvalue>
<attvalue for="attr_4" value="Wuerzburg, Germany"></attvalue>
</attvalues>
</node>
<node id="authorswithaffiliations1_43103b7e28f873c76e804ac736292f3d" label="fairlamb, a.h">
<attvalues>
<attvalue for="attr_type" value="Authors with affiliations 1"></attvalue>
<attvalue for="global_occurrences" value="1"></attvalue>
<attvalue for="attr_3" value="University of Dundee"></attvalue>
<attvalue for="attr_11" value="1"></attvalue>
<attvalue for="attr_5" value="United Kingdom"></attvalue>
<attvalue for="attr_4" value="Dundee, United Kingdom"></attvalue>
</attvalues>
</node>
<node id="authorswithaffiliations1_d1c8e21c0ed70bc1bc8c855aaf619d08" label="fankhauser, d">
<attvalues>
<attvalue for="attr_type" value="Authors with affiliations 1"></attvalue>
<attvalue for="global_occurrences" value="1"></attvalue>
<attvalue for="attr_3" value="University of Zurich"></attvalue>
<attvalue for="attr_11" value="1"></attvalue>
<attvalue for="attr_5" value="Switzerland"></attvalue>
<attvalue for="attr_4" value="Zurich, Switzerland"></attvalue>
</attvalues>
</node>
<node id="authorswithaffiliations1_44c2e277e714302d7a9d51f0eec1809f" label="fehér, k">
<attvalues>
<attvalue for="attr_type" value="Authors with affiliations 1"></attvalue>
<attvalue for="global_occurrences" value="1"></attvalue>
<attvalue for="attr_3" value="European Molecular Biology Laboratory EMBL"></attvalue>
<attvalue for="attr_11" value="1"></attvalue>
<attvalue for="attr_5" value="Germany"></attvalue>
<attvalue for="attr_4" value="Heidelberg, Germany"></attvalue>
</attvalues>
</node>
<node id="authorswithaffiliations1_bc411235fe47c1d9913d3e65b7e6cabc" label="ferguson, m.a.j">
<attvalues>
<attvalue for="attr_type" value="Authors with affiliations 1"></attvalue>
<attvalue for="global_occurrences" value="1"></attvalue>
<attvalue for="attr_3" value="University of Dundee"></attvalue>
<attvalue for="attr_11" value="1"></attvalue>
<attvalue for="attr_5" value="United Kingdom"></attvalue>
<attvalue for="attr_4" value="Dundee, United Kingdom"></attvalue>
</attvalues>
</node>
<node id="authorswithaffiliations1_42fd0711ec4dacdf83c003ff5b50bdab" label="ferreira, v.f">
<attvalues>
<attvalue for="attr_type" value="Authors with affiliations 1"></attvalue>
<attvalue for="global_occurrences" value="2"></attvalue>
<attvalue for="attr_3" value="Universidade Federal Fluminense"></attvalue>
<attvalue for="attr_11" value="2"></attvalue>
<attvalue for="attr_5" value="Brazil"></attvalue>
<attvalue for="attr_4" value="Niterói, Brazil"></attvalue>
</attvalues>
</node>
<node id="authorswithaffiliations1_e37f71bc83a7757e977c989bcc43729d" label="fichtlscherer, s">
<attvalues>
<attvalue for="attr_type" value="Authors with affiliations 1"></attvalue>
<attvalue for="global_occurrences" value="1"></attvalue>
<attvalue for="attr_3" value="Johann Wolfgang Goethe University Frankfurt"></attvalue>
<attvalue for="attr_11" value=""></attvalue>
<attvalue for="attr_5" value="Germany"></attvalue>
<attvalue for="attr_4" value="Frankfurt am Main, Germany"></attvalue>
</attvalues>
</node>
<node id="authorswithaffiliations1_8d6f7c4eea89210695c84e987838d647" label="figarella, k">
<attvalues>
<attvalue for="attr_type" value="Authors with affiliations 1"></attvalue>
<attvalue for="global_occurrences" value="2"></attvalue>
<attvalue for="attr_3" value="Eberhard Karls University of Tuebingen"></attvalue>
<attvalue for="attr_11" value="2"></attvalue>
<attvalue for="attr_5" value="Germany"></attvalue>
<attvalue for="attr_4" value="Tuebingen, Germany"></attvalue>
</attvalues>
</node>
<node id="authorswithaffiliations1_bbb2b7db4912dc6d11a03e2632a0c76e" label="flaherty, t.m">
<attvalues>
<attvalue for="attr_type" value="Authors with affiliations 1"></attvalue>
<attvalue for="global_occurrences" value="1"></attvalue>
<attvalue for="attr_3" value="Sandler Center for Basic Research in Parasitic Diseases University of California"></attvalue>
<attvalue for="attr_11" value="1"></attvalue>
<attvalue for="attr_5" value="United States"></attvalue>
<attvalue for="attr_4" value="San Francisco, United States"></attvalue>
</attvalues>
</node>
<node id="authorswithaffiliations1_05b73394deee043732027fe794f53478" label="fleischmann, h">
<attvalues>
<attvalue for="attr_type" value="Authors with affiliations 1"></attvalue>
<attvalue for="global_occurrences" value="1"></attvalue>
<attvalue for="attr_3" value="Medical Mission Clinic Wuerzburg"></attvalue>
<attvalue for="attr_11" value="1"></attvalue>
<attvalue for="attr_5" value="Germany"></attvalue>
<attvalue for="attr_4" value="Wuerzburg, Germany"></attvalue>
</attvalues>
</node>
<node id="authorswithaffiliations1_fae76268d773d33a400dbf0bb64848ef" label="forster, n">
<attvalues>
<attvalue for="attr_type" value="Authors with affiliations 1"></attvalue>
<attvalue for="global_occurrences" value="1"></attvalue>
<attvalue for="attr_3" value="Darmstadt University of Technology"></attvalue>
<attvalue for="attr_11" value="1"></attvalue>
<attvalue for="attr_5" value="Germany"></attvalue>
<attvalue for="attr_4" value="Darmstadt, Germany"></attvalue>
</attvalues>
</node>
<node id="authorswithaffiliations1_3dc685838d0e578fc991c1b02b421635" label="franco, j.r">
<attvalues>
<attvalue for="attr_type" value="Authors with affiliations 1"></attvalue>
<attvalue for="global_occurrences" value="1"></attvalue>
<attvalue for="attr_3" value="Malteser Sleeping Sickness Contr. P."></attvalue>
<attvalue for="attr_11" value="1"></attvalue>
<attvalue for="attr_5" value="Sudan"></attvalue>
<attvalue for="attr_4" value="Yei, Sudan"></attvalue>
</attvalues>
</node>
<node id="authorswithaffiliations1_d70e71d6e840fc2b5625f61a44c250b0" label="franconi, j.-m">
<attvalues>
<attvalue for="attr_type" value="Authors with affiliations 1"></attvalue>
<attvalue for="global_occurrences" value="2"></attvalue>
<attvalue for="attr_3" value="Université Victor Segalen Bordeaux 2"></attvalue>
<attvalue for="attr_11" value="2"></attvalue>
<attvalue for="attr_5" value="France"></attvalue>
<attvalue for="attr_4" value="Bordeaux, France"></attvalue>
</attvalues>
</node>
<node id="authorswithaffiliations1_523fc858dbaa6de8207494f0047ac742" label="frank, f.m">
<attvalues>
<attvalue for="attr_type" value="Authors with affiliations 1"></attvalue>
<attvalue for="global_occurrences" value="1"></attvalue>
<attvalue for="attr_3" value="University of Buenos Aires"></attvalue>
<attvalue for="attr_11" value="1"></attvalue>
<attvalue for="attr_5" value="Argentina"></attvalue>
<attvalue for="attr_4" value="Buenos Aires, Argentina"></attvalue>
</attvalues>
</node>
<node id="authorswithaffiliations1_c93cde765c9a1e6dc834423c9e937f77" label="frearson, j">
<attvalues>
<attvalue for="attr_type" value="Authors with affiliations 1"></attvalue>
<attvalue for="global_occurrences" value="1"></attvalue>
<attvalue for="attr_3" value="BioFocus"></attvalue>
<attvalue for="attr_11" value="1"></attvalue>
<attvalue for="attr_5" value="United Kingdom"></attvalue>
<attvalue for="attr_4" value="Essex, United Kingdom"></attvalue>
</attvalues>
</node>
<node id="authorswithaffiliations1_e23ffcc7a95b55abd6ec30a7e1103cd3" label="freunscht, e">
<attvalues>
<attvalue for="attr_type" value="Authors with affiliations 1"></attvalue>
<attvalue for="global_occurrences" value="1"></attvalue>
<attvalue for="attr_3" value="Ruprecht Karls University Heidelberg"></attvalue>
<attvalue for="attr_11" value="1"></attvalue>
<attvalue for="attr_5" value="Germany"></attvalue>
<attvalue for="attr_4" value="Heidelberg, Germany"></attvalue>
</attvalues>
</node>
<node id="authorswithaffiliations1_86f52f30e563f801ed651637d69dc02e" label="frey, c">
<attvalues>
<attvalue for="attr_type" value="Authors with affiliations 1"></attvalue>
<attvalue for="global_occurrences" value="1"></attvalue>
<attvalue for="attr_3" value="Eberhard Karls University of Tuebingen"></attvalue>
<attvalue for="attr_11" value="1"></attvalue>
<attvalue for="attr_5" value="Germany"></attvalue>
<attvalue for="attr_4" value="Tuebingen, Germany"></attvalue>
</attvalues>
</node>
<node id="authorswithaffiliations1_0312a738d321f016772d8c3426805a8d" label="freymond, c">
<attvalues>
<attvalue for="attr_type" value="Authors with affiliations 1"></attvalue>
<attvalue for="global_occurrences" value="1"></attvalue>
<attvalue for="attr_3" value="Swiss Tropical and Public Health Institute"></attvalue>
<attvalue for="attr_11" value="1"></attvalue>
<attvalue for="attr_5" value="Switzerland"></attvalue>
<attvalue for="attr_4" value="Basel, Switzerland"></attvalue>
</attvalues>
</node>
<node id="authorswithaffiliations1_8ca3169b93f81e6df230d37f29d99ebf" label="friedrich, r">
<attvalues>
<attvalue for="attr_type" value="Authors with affiliations 1"></attvalue>
<attvalue for="global_occurrences" value="1"></attvalue>
<attvalue for="attr_3" value="University of Muenster"></attvalue>
<attvalue for="attr_11" value="1"></attvalue>
<attvalue for="attr_5" value="Germany"></attvalue>
<attvalue for="attr_4" value="Muenster, Germany"></attvalue>
</attvalues>
</node>
<node id="authorswithaffiliations1_57293138a01c286428f581a9ef7fb016" label="frischknecht, f">
<attvalues>
<attvalue for="attr_type" value="Authors with affiliations 1"></attvalue>
<attvalue for="global_occurrences" value="1"></attvalue>
<attvalue for="attr_3" value="Ruprecht Karls University Heidelberg"></attvalue>
<attvalue for="attr_11" value="1"></attvalue>
<attvalue for="attr_5" value="Germany"></attvalue>
<attvalue for="attr_4" value="Heidelberg, Germany"></attvalue>
</attvalues>
</node>
<node id="authorswithaffiliations1_8bb9169c06a12d9e9b37ffdce10f7012" label="fuchs, e">
<attvalues>
<attvalue for="attr_type" value="Authors with affiliations 1"></attvalue>
<attvalue for="global_occurrences" value="1"></attvalue>
<attvalue for="attr_3" value="Technische Universität Braunschweig"></attvalue>
<attvalue for="attr_11" value="1"></attvalue>
<attvalue for="attr_5" value="Germany"></attvalue>
<attvalue for="attr_4" value="Braunschweig, Germany"></attvalue>
</attvalues>
</node>
<node id="authorswithaffiliations1_27105cc303a31036ca50dabbeb34dbe0" label="fuchs, h">
<attvalues>
<attvalue for="attr_type" value="Authors with affiliations 1"></attvalue>
<attvalue for="global_occurrences" value="1"></attvalue>
<attvalue for="attr_3" value="Helmholtz Zentrum Munich"></attvalue>
<attvalue for="attr_11" value="1"></attvalue>
<attvalue for="attr_5" value="Germany"></attvalue>
<attvalue for="attr_4" value="Munich, Germany"></attvalue>
</attvalues>
</node>
<node id="authorswithaffiliations1_b9e205b513b6dbcaf5404789fbdc2371" label="fueller, f">
<attvalues>
<attvalue for="attr_type" value="Authors with affiliations 1"></attvalue>
<attvalue for="global_occurrences" value="1"></attvalue>
<attvalue for="attr_3" value="Ruprecht Karls University Heidelberg"></attvalue>
<attvalue for="attr_11" value="1"></attvalue>
<attvalue for="attr_5" value="Germany"></attvalue>
<attvalue for="attr_4" value="Heidelberg, Germany"></attvalue>
</attvalues>
</node>
<node id="authorswithaffiliations1_f18158140170e8a912c62eb0144729fc" label="fèvre, e.m">
<attvalues>
<attvalue for="attr_type" value="Authors with affiliations 1"></attvalue>
<attvalue for="global_occurrences" value="1"></attvalue>
<attvalue for="attr_3" value="University of Edinburgh"></attvalue>
<attvalue for="attr_11" value="1"></attvalue>
<attvalue for="attr_5" value="United Kingdom"></attvalue>
<attvalue for="attr_4" value="Edinburgh, United Kingdom"></attvalue>
</attvalues>
</node>
<node id="authorswithaffiliations1_549e78e9f6e5e64d1bc0de01bf7fe7b9" label="fülöp, v">
<attvalues>
<attvalue for="attr_type" value="Authors with affiliations 1"></attvalue>
<attvalue for="global_occurrences" value="1"></attvalue>
<attvalue for="attr_3" value="University of Warwick"></attvalue>
<attvalue for="attr_11" value="1"></attvalue>
<attvalue for="attr_5" value="United Kingdom"></attvalue>
<attvalue for="attr_4" value="Coventry, United Kingdom"></attvalue>
</attvalues>
</node>
<node id="authorswithaffiliations1_bceb8c77bec35a193b93aefd289c5ac4" label="gailus-durner, v">
<attvalues>
<attvalue for="attr_type" value="Authors with affiliations 1"></attvalue>
<attvalue for="global_occurrences" value="1"></attvalue>
<attvalue for="attr_3" value="Helmholtz Zentrum Munich"></attvalue>
<attvalue for="attr_11" value="1"></attvalue>
<attvalue for="attr_5" value="Germany"></attvalue>
<attvalue for="attr_4" value="Munich, Germany"></attvalue>
</attvalues>
</node>
<node id="authorswithaffiliations1_b80dc5b6e937eb8026da45693f63f9b6" label="gbem, t.t">
<attvalues>
<attvalue for="attr_type" value="Authors with affiliations 1"></attvalue>
<attvalue for="global_occurrences" value="1"></attvalue>
<attvalue for="attr_3" value="University of Bremen"></attvalue>
<attvalue for="attr_11" value="1"></attvalue>
<attvalue for="attr_5" value="Germany"></attvalue>
<attvalue for="attr_4" value="Bremen, Germany"></attvalue>
</attvalues>
</node>
<node id="authorswithaffiliations1_21fbed809954e21c933b03fe3de8d38f" label="gelhaus, a">
<attvalues>
<attvalue for="attr_type" value="Authors with affiliations 1"></attvalue>
<attvalue for="global_occurrences" value="1"></attvalue>
<attvalue for="attr_3" value="Bernhard Nocht Institute for Tropical Medicine"></attvalue>
<attvalue for="attr_11" value="1"></attvalue>
<attvalue for="attr_5" value="Germany"></attvalue>
<attvalue for="attr_4" value="Hamburg, Germany"></attvalue>
</attvalues>
</node>
<node id="authorswithaffiliations1_42bac6c6e5f781fc8a88e60d9c538b7b" label="gelhaus, c">
<attvalues>
<attvalue for="attr_type" value="Authors with affiliations 1"></attvalue>
<attvalue for="global_occurrences" value="3"></attvalue>
<attvalue for="attr_3" value="University of Kiel"></attvalue>
<attvalue for="attr_11" value="3"></attvalue>
<attvalue for="attr_5" value="Germany"></attvalue>
<attvalue for="attr_4" value="Kiel, Germany"></attvalue>
</attvalues>
</node>
<node id="authorswithaffiliations1_506d9d6a2f77f5d8984fd13f7c262c5b" label="gessner, a">
<attvalues>
<attvalue for="attr_type" value="Authors with affiliations 1"></attvalue>
<attvalue for="global_occurrences" value="2"></attvalue>
<attvalue for="attr_3" value="Free University of Berlin"></attvalue>
<attvalue for="attr_11" value="2"></attvalue>
<attvalue for="attr_5" value="Germany"></attvalue>
<attvalue for="attr_4" value="Berlin, Germany"></attvalue>
</attvalues>
</node>
<node id="authorswithaffiliations1_5935a6dc6bbcd7003575cb61462be7ff" label="geysen, d">
<attvalues>
<attvalue for="attr_type" value="Authors with affiliations 1"></attvalue>
<attvalue for="global_occurrences" value="1"></attvalue>
<attvalue for="attr_3" value="Institute of Tropical Medicine"></attvalue>
<attvalue for="attr_11" value="1"></attvalue>
<attvalue for="attr_5" value="Belgium"></attvalue>
<attvalue for="attr_4" value="Antwerp, Belgium"></attvalue>
</attvalues>
</node>
<node id="authorswithaffiliations1_a6a46a286541fd96e80bc1a868d1c73c" label="gibson, j">
<attvalues>
<attvalue for="attr_type" value="Authors with affiliations 1"></attvalue>
<attvalue for="global_occurrences" value="1"></attvalue>
<attvalue for="attr_3" value="International Livestock Research Institute (ILRI)"></attvalue>
<attvalue for="attr_11" value="1"></attvalue>
<attvalue for="attr_5" value="Kenya"></attvalue>
<attvalue for="attr_4" value="Nairobi, Kenya"></attvalue>
</attvalues>
</node>
<node id="authorswithaffiliations1_dcc8d086b126098b3fe6090cf0811210" label="gibson, w">
<attvalues>
<attvalue for="attr_type" value="Authors with affiliations 1"></attvalue>
<attvalue for="global_occurrences" value="1"></attvalue>
<attvalue for="attr_3" value="University of Bristol"></attvalue>
<attvalue for="attr_11" value="1"></attvalue>
<attvalue for="attr_5" value="United Kingdom"></attvalue>
<attvalue for="attr_4" value="Bristol, United Kingdom"></attvalue>
</attvalues>
</node>
<node id="authorswithaffiliations1_67ad23383a8367cdb7a0ea2ac4f37986" label="gieseler, u">
<attvalues>
<attvalue for="attr_type" value="Authors with affiliations 1"></attvalue>
<attvalue for="global_occurrences" value="1"></attvalue>
<attvalue for="attr_3" value="Klinik für Innere Medizin"></attvalue>
<attvalue for="attr_11" value=""></attvalue>
<attvalue for="attr_5" value="Germany"></attvalue>
<attvalue for="attr_4" value="Diakonissenkrankenhaus Speyer, Germany"></attvalue>
</attvalues>
</node>
<node id="authorswithaffiliations1_3bd486a6094bc723fe7ea322d6939489" label="glaser, m">
<attvalues>
<attvalue for="attr_type" value="Authors with affiliations 1"></attvalue>
<attvalue for="global_occurrences" value="3"></attvalue>
<attvalue for="attr_3" value="Central University of Venezuela | Medical Mission Clinic Wuerzburg"></attvalue>
<attvalue for="attr_11" value="3"></attvalue>
<attvalue for="attr_5" value="Germany | Venezuela"></attvalue>
<attvalue for="attr_4" value="Caracas, Venezuela | Wuerzburg, Germany"></attvalue>
</attvalues>
</node>
<node id="authorswithaffiliations1_7ef6fbcb2b2557a7a5817f316f672fa6" label="goebel, t">
<attvalues>
<attvalue for="attr_type" value="Authors with affiliations 1"></attvalue>
<attvalue for="global_occurrences" value="2"></attvalue>
<attvalue for="attr_3" value="Heinrich-Heine-University Duesseldorf | Julius Maximilians University of Wuerzburg"></attvalue>
<attvalue for="attr_11" value="1"></attvalue>
<attvalue for="attr_5" value="Germany"></attvalue>
<attvalue for="attr_4" value="Duesseldorf, Germany | Wuerzburg, Germany"></attvalue>
</attvalues>
</node>
<node id="authorswithaffiliations1_09db010db1d69dad303fdd47ff1f41cc" label="goerdt, s">
<attvalues>
<attvalue for="attr_type" value="Authors with affiliations 1"></attvalue>
<attvalue for="global_occurrences" value="1"></attvalue>
<attvalue for="attr_3" value="University Medical Center and Medical Faculty Mannheim"></attvalue>
<attvalue for="attr_11" value=""></attvalue>
<attvalue for="attr_5" value="Germany"></attvalue>
<attvalue for="attr_4" value="Mannheim, Germany"></attvalue>
</attvalues>
</node>
<node id="authorswithaffiliations1_a63e11e600fe5ab8b5522d027e34925f" label="goerres, b">
<attvalues>
<attvalue for="attr_type" value="Authors with affiliations 1"></attvalue>
<attvalue for="global_occurrences" value="1"></attvalue>
<attvalue for="attr_3" value="St. Töniser Str. 21"></attvalue>
<attvalue for="attr_11" value=""></attvalue>
<attvalue for="attr_5" value="Germany"></attvalue>
<attvalue for="attr_4" value="Tönisvorst, Germany"></attvalue>
</attvalues>
</node>
<node id="authorswithaffiliations1_7f2d96a461290a7133d753785fbf7624" label="gottwald, a">
<attvalues>
<attvalue for="attr_type" value="Authors with affiliations 1"></attvalue>
<attvalue for="global_occurrences" value="1"></attvalue>
<attvalue for="attr_3" value="University of Bonn"></attvalue>
<attvalue for="attr_11" value="1"></attvalue>
<attvalue for="attr_5" value="Germany"></attvalue>
<attvalue for="attr_4" value="Bonn, Germany"></attvalue>
</attvalues>
</node>
<node id="authorswithaffiliations1_146248046e8e46e883c610f34d701f6b" label="gould, m.k">
<attvalues>
<attvalue for="attr_type" value="Authors with affiliations 1"></attvalue>
<attvalue for="global_occurrences" value="1"></attvalue>
<attvalue for="attr_3" value="University of Glasgow"></attvalue>
<attvalue for="attr_11" value="1"></attvalue>
<attvalue for="attr_5" value="United Kingdom"></attvalue>
<attvalue for="attr_4" value="Glasgow, United Kingdom"></attvalue>
</attvalues>
</node>
<node id="authorswithaffiliations1_001603bd696a9cdb90a5ad4284cca2ae" label="grace, d">
<attvalues>
<attvalue for="attr_type" value="Authors with affiliations 1"></attvalue>
<attvalue for="global_occurrences" value="2"></attvalue>
<attvalue for="attr_3" value="Free University of Berlin"></attvalue>
<attvalue for="attr_11" value="2"></attvalue>
<attvalue for="attr_5" value="Germany"></attvalue>
<attvalue for="attr_4" value="Berlin, Germany"></attvalue>
</attvalues>
</node>
<node id="authorswithaffiliations1_6b95049772796d5c9a10053108503b2c" label="grande, r">
<attvalues>
<attvalue for="attr_type" value="Authors with affiliations 1"></attvalue>
<attvalue for="global_occurrences" value="1"></attvalue>
<attvalue for="attr_3" value="Sandler Center for Basic Research in Parasitic Diseases University of California"></attvalue>
<attvalue for="attr_11" value="1"></attvalue>
<attvalue for="attr_5" value="United States"></attvalue>
<attvalue for="attr_4" value="San Francisco, United States"></attvalue>
</attvalues>
</node>
<node id="authorswithaffiliations1_0286260aecd095c47084703c876282cc" label="grasso, s">
<attvalues>
<attvalue for="attr_type" value="Authors with affiliations 1"></attvalue>
<attvalue for="global_occurrences" value="1"></attvalue>
<attvalue for="attr_3" value="Universit di Messina"></attvalue>
<attvalue for="attr_11" value="1"></attvalue>
<attvalue for="attr_5" value="Italy"></attvalue>
<attvalue for="attr_4" value="Messina, Italy"></attvalue>
</attvalues>
</node>
<node id="authorswithaffiliations1_00caf914a46c13afb01d5eb1debef18c" label="greenwald, j">
<attvalues>
<attvalue for="attr_type" value="Authors with affiliations 1"></attvalue>
<attvalue for="global_occurrences" value="1"></attvalue>
<attvalue for="attr_3" value="University of Zurich"></attvalue>
<attvalue for="attr_11" value="1"></attvalue>
<attvalue for="attr_5" value="Switzerland"></attvalue>
<attvalue for="attr_4" value="Zurich, Switzerland"></attvalue>
</attvalues>
</node>
<node id="authorswithaffiliations1_69450812a0998d731a7c7688f8df9b8d" label="grimaldi, r">
<attvalues>
<attvalue for="attr_type" value="Authors with affiliations 1"></attvalue>
<attvalue for="global_occurrences" value="1"></attvalue>
<attvalue for="attr_3" value="University of Dundee"></attvalue>
<attvalue for="attr_11" value="1"></attvalue>
<attvalue for="attr_5" value="United Kingdom"></attvalue>
<attvalue for="attr_4" value="Dundee, United Kingdom"></attvalue>
</attvalues>
</node>
<node id="authorswithaffiliations1_597fbb15c552780b7d490656073be246" label="gross, w.l">
<attvalues>
<attvalue for="attr_type" value="Authors with affiliations 1"></attvalue>
<attvalue for="global_occurrences" value="1"></attvalue>
<attvalue for="attr_3" value="University of Luebeck"></attvalue>
<attvalue for="attr_11" value="1"></attvalue>
<attvalue for="attr_5" value="Germany"></attvalue>
<attvalue for="attr_4" value="Luebeck, Germany"></attvalue>
</attvalues>
</node>
<node id="authorswithaffiliations1_ea933e6170c8450ccc39344c44e90d03" label="grundmann, t">
<attvalues>
<attvalue for="attr_type" value="Authors with affiliations 1"></attvalue>
<attvalue for="global_occurrences" value="1"></attvalue>
<attvalue for="attr_3" value="Hamburg-Eppendorf University Medical Center"></attvalue>
<attvalue for="attr_11" value=""></attvalue>
<attvalue for="attr_5" value="Germany"></attvalue>
<attvalue for="attr_4" value="Hamburg, Germany"></attvalue>
</attvalues>
</node>
<node id="authorswithaffiliations1_316c80936edc34d5e6d30a27fe0d93e9" label="guerra-giraldez, c">
<attvalues>
<attvalue for="attr_type" value="Authors with affiliations 1"></attvalue>
<attvalue for="global_occurrences" value="1"></attvalue>
<attvalue for="attr_3" value="Ruprecht Karls University Heidelberg"></attvalue>
<attvalue for="attr_11" value="1"></attvalue>
<attvalue for="attr_5" value="Germany"></attvalue>
<attvalue for="attr_4" value="Heidelberg, Germany"></attvalue>
</attvalues>
</node>
<node id="authorswithaffiliations1_cbd581b6d6af7a7b9e5ab6f39f82f55c" label="gundersen, s.g">
<attvalues>
<attvalue for="attr_type" value="Authors with affiliations 1"></attvalue>
<attvalue for="global_occurrences" value="1"></attvalue>
<attvalue for="attr_3" value="Ludwig Maximilians University of Munich"></attvalue>
<attvalue for="attr_11" value="1"></attvalue>
<attvalue for="attr_5" value="Germany"></attvalue>
<attvalue for="attr_4" value="Munich, Germany"></attvalue>
</attvalues>
</node>
<node id="authorswithaffiliations1_ae80ef701a75a8bb6fcf72621a699850" label="gut, j">
<attvalues>
<attvalue for="attr_type" value="Authors with affiliations 1"></attvalue>
<attvalue for="global_occurrences" value="1"></attvalue>
<attvalue for="attr_3" value="Sandler Center for Basic Research in Parasitic Diseases University of California"></attvalue>
<attvalue for="attr_11" value="1"></attvalue>
<attvalue for="attr_5" value="United States"></attvalue>
<attvalue for="attr_4" value="San Francisco, United States"></attvalue>
</attvalues>
</node>
<node id="authorswithaffiliations1_f4f7c814a74e9ae2c260bb47152d383d" label="gyan, b">
<attvalues>
<attvalue for="attr_type" value="Authors with affiliations 1"></attvalue>
<attvalue for="global_occurrences" value="1"></attvalue>
<attvalue for="attr_3" value="Naguchi Memorial Institute for Medical Research"></attvalue>
<attvalue for="attr_11" value="1"></attvalue>
<attvalue for="attr_5" value="Ghana"></attvalue>
<attvalue for="attr_4" value="Legon, Ghana"></attvalue>
</attvalues>
</node>
<node id="authorswithaffiliations1_f590150621270e13dec7f9d06853afdf" label="géraud, c">
<attvalues>
<attvalue for="attr_type" value="Authors with affiliations 1"></attvalue>
<attvalue for="global_occurrences" value="1"></attvalue>
<attvalue for="attr_3" value="University Medical Center and Medical Faculty Mannheim"></attvalue>
<attvalue for="attr_11" value=""></attvalue>
<attvalue for="attr_5" value="Germany"></attvalue>
<attvalue for="attr_4" value="Mannheim, Germany"></attvalue>
</attvalues>
</node>
<node id="authorswithaffiliations1_117dd123ffd9150e2e38fe8ee08d0250" label="göbels, s">
<attvalues>
<attvalue for="attr_type" value="Authors with affiliations 1"></attvalue>
<attvalue for="global_occurrences" value="1"></attvalue>
<attvalue for="attr_3" value="Heinrich-Heine-University Duesseldorf"></attvalue>
<attvalue for="attr_11" value=""></attvalue>
<attvalue for="attr_5" value="Germany"></attvalue>
<attvalue for="attr_4" value="Duesseldorf, Germany"></attvalue>
</attvalues>
</node>
<node id="authorswithaffiliations1_4b3569d601ef62f3de7918840f5b7908" label="göringer, h.u">
<attvalues>
<attvalue for="attr_type" value="Authors with affiliations 1"></attvalue>
<attvalue for="global_occurrences" value="4"></attvalue>
<attvalue for="attr_3" value="Darmstadt University of Technology"></attvalue>
<attvalue for="attr_11" value="4"></attvalue>
<attvalue for="attr_5" value="Germany"></attvalue>
<attvalue for="attr_4" value="Darmstadt, Germany"></attvalue>
</attvalues>
</node>
<node id="authorswithaffiliations1_d904eabcd067d06ad9e4c1a70ad3a400" label="göttig, s">
<attvalues>
<attvalue for="attr_type" value="Authors with affiliations 1"></attvalue>
<attvalue for="global_occurrences" value="1"></attvalue>
<attvalue for="attr_3" value="Johann Wolfgang Goethe University Frankfurt"></attvalue>
<attvalue for="attr_11" value="1"></attvalue>
<attvalue for="attr_5" value="Germany"></attvalue>
<attvalue for="attr_4" value="Frankfurt am Main, Germany"></attvalue>
</attvalues>
</node>
<node id="authorswithaffiliations1_73d0711b428c3062190e3e11d2b8e79e" label="hahn, m">
<attvalues>
<attvalue for="attr_type" value="Authors with affiliations 1"></attvalue>
<attvalue for="global_occurrences" value="1"></attvalue>
<attvalue for="attr_3" value="Ludwig Maximilians University of Munich"></attvalue>
<attvalue for="attr_11" value="1"></attvalue>
<attvalue for="attr_5" value="Germany"></attvalue>
<attvalue for="attr_4" value="Munich, Germany"></attvalue>
</attvalues>
</node>
<node id="authorswithaffiliations1_a5283736d7653723fce5562c8c3f9c08" label="hamann, j">
<attvalues>
<attvalue for="attr_type" value="Authors with affiliations 1"></attvalue>
<attvalue for="global_occurrences" value="1"></attvalue>
<attvalue for="attr_3" value="Academic Medical Center"></attvalue>
<attvalue for="attr_11" value="1"></attvalue>
<attvalue for="attr_5" value="Netherlands"></attvalue>
<attvalue for="attr_4" value="Amsterdam, Netherlands"></attvalue>
</attvalues>
</node>
<node id="authorswithaffiliations1_952053a6b5bcfe161ae075a810d6ad1a" label="hamoud, r">
<attvalues>
<attvalue for="attr_type" value="Authors with affiliations 1"></attvalue>
<attvalue for="global_occurrences" value="1"></attvalue>
<attvalue for="attr_3" value="Ruprecht Karls University Heidelberg"></attvalue>
<attvalue for="attr_11" value="1"></attvalue>
<attvalue for="attr_5" value="Germany"></attvalue>
<attvalue for="attr_4" value="Heidelberg, Germany"></attvalue>
</attvalues>
</node>
<node id="authorswithaffiliations1_f97a3bde098c00df3c83a6d6ffafcdaa" label="hanotte, o">
<attvalues>
<attvalue for="attr_type" value="Authors with affiliations 1"></attvalue>
<attvalue for="global_occurrences" value="1"></attvalue>
<attvalue for="attr_3" value="International Livestock Research Institute (ILRI)"></attvalue>
<attvalue for="attr_11" value="1"></attvalue>
<attvalue for="attr_5" value="Kenya"></attvalue>
<attvalue for="attr_4" value="Nairobi, Kenya"></attvalue>
</attvalues>
</node>
<node id="authorswithaffiliations1_43710f026c55ae3f0999ad3bf56c69b9" label="hanschmann, e.-m">
<attvalues>
<attvalue for="attr_type" value="Authors with affiliations 1"></attvalue>
<attvalue for="global_occurrences" value="1"></attvalue>
<attvalue for="attr_3" value="Karolinska Institute"></attvalue>
<attvalue for="attr_11" value="1"></attvalue>
<attvalue for="attr_5" value="Sweden"></attvalue>
<attvalue for="attr_4" value="Stockholm, Sweden"></attvalue>
</attvalues>
</node>
<node id="authorswithaffiliations1_c0afb4bdc1eaee93b8b2e51ce9eb3f9d" label="hansell, e">
<attvalues>
<attvalue for="attr_type" value="Authors with affiliations 1"></attvalue>
<attvalue for="global_occurrences" value="3"></attvalue>
<attvalue for="attr_3" value="Sandler Center for Basic Research in Parasitic Diseases University of California"></attvalue>
<attvalue for="attr_11" value="3"></attvalue>
<attvalue for="attr_5" value="United States"></attvalue>
<attvalue for="attr_4" value="San Francisco, United States"></attvalue>
</attvalues>
</node>
<node id="authorswithaffiliations1_9697395fada86127effb225e43eb01da" label="harandi, a.m">
<attvalues>
<attvalue for="attr_type" value="Authors with affiliations 1"></attvalue>
<attvalue for="global_occurrences" value="1"></attvalue>
<attvalue for="attr_3" value="University of Gothenburg"></attvalue>
<attvalue for="attr_11" value="1"></attvalue>
<attvalue for="attr_5" value="Sweden"></attvalue>
<attvalue for="attr_4" value="Gothenburg, Sweden"></attvalue>
</attvalues>
</node>
<node id="authorswithaffiliations1_80c430cac2edda73f577b240dd90efbd" label="harel, d">
<attvalues>
<attvalue for="attr_type" value="Authors with affiliations 1"></attvalue>
<attvalue for="global_occurrences" value="1"></attvalue>
<attvalue for="attr_3" value="University of Muenster"></attvalue>
<attvalue for="attr_11" value="1"></attvalue>
<attvalue for="attr_5" value="Germany"></attvalue>
<attvalue for="attr_4" value="Muenster, Germany"></attvalue>
</attvalues>
</node>
<node id="authorswithaffiliations1_6be89f4ad3aa16abd85de1cd9775aaba" label="hartmann, c">
<attvalues>
<attvalue for="attr_type" value="Authors with affiliations 1"></attvalue>
<attvalue for="global_occurrences" value="1"></attvalue>
<attvalue for="attr_3" value="Ruprecht Karls University Heidelberg"></attvalue>
<attvalue for="attr_11" value="1"></attvalue>
<attvalue for="attr_5" value="Germany"></attvalue>
<attvalue for="attr_4" value="Heidelberg, Germany"></attvalue>
</attvalues>
</node>
<node id="authorswithaffiliations1_003b515bde61a35f4b351f6f2268231b" label="hauber, i">
<attvalues>
<attvalue for="attr_type" value="Authors with affiliations 1"></attvalue>
<attvalue for="global_occurrences" value="1"></attvalue>
<attvalue for="attr_3" value="Heinrich-Pette-Institute for Experimental Virology and Immunology"></attvalue>
<attvalue for="attr_11" value="1"></attvalue>
<attvalue for="attr_5" value="Germany"></attvalue>
<attvalue for="attr_4" value="Hamburg, Germany"></attvalue>
</attvalues>
</node>
<node id="authorswithaffiliations1_a17bd682f37d3b6fb937c42729413817" label="hauber, j">
<attvalues>
<attvalue for="attr_type" value="Authors with affiliations 1"></attvalue>
<attvalue for="global_occurrences" value="1"></attvalue>
<attvalue for="attr_3" value="Heinrich-Pette-Institute for Experimental Virology and Immunology"></attvalue>
<attvalue for="attr_11" value="1"></attvalue>
<attvalue for="attr_5" value="Germany"></attvalue>
<attvalue for="attr_4" value="Hamburg, Germany"></attvalue>
</attvalues>
</node>
<node id="authorswithaffiliations1_f4caa7369ec1d03da5725505eed3346f" label="hazell, c">
<attvalues>
<attvalue for="attr_type" value="Authors with affiliations 1"></attvalue>
<attvalue for="global_occurrences" value="1"></attvalue>
<attvalue for="attr_3" value="University of Warwick"></attvalue>
<attvalue for="attr_11" value="1"></attvalue>
<attvalue for="attr_5" value="United Kingdom"></attvalue>
<attvalue for="attr_4" value="Coventry, United Kingdom"></attvalue>
</attvalues>
</node>
<node id="authorswithaffiliations1_9221605b51e5fbcf8051263127cfe7e1" label="heddergott, n">
<attvalues>
<attvalue for="attr_type" value="Authors with affiliations 1"></attvalue>
<attvalue for="global_occurrences" value="1"></attvalue>
<attvalue for="attr_3" value="Julius Maximilians University of Wuerzburg"></attvalue>
<attvalue for="attr_11" value="1"></attvalue>
<attvalue for="attr_5" value="Germany"></attvalue>
<attvalue for="attr_4" value="Wuerzburg, Germany"></attvalue>
</attvalues>
</node>
<node id="authorswithaffiliations1_808f3f86bed85a5dad5ae77a1baa4d79" label="heidler, p">
<attvalues>
<attvalue for="attr_type" value="Authors with affiliations 1"></attvalue>
<attvalue for="global_occurrences" value="1"></attvalue>
<attvalue for="attr_3" value="Philipps University Marburg"></attvalue>
<attvalue for="attr_11" value="1"></attvalue>
<attvalue for="attr_5" value="Germany"></attvalue>
<attvalue for="attr_4" value="Marburg, Germany"></attvalue>
</attvalues>
</node>
<node id="authorswithaffiliations1_0a456c532181d624774c625449c52bb2" label="heindl, c">
<attvalues>
<attvalue for="attr_type" value="Authors with affiliations 1"></attvalue>
<attvalue for="global_occurrences" value="1"></attvalue>
<attvalue for="attr_3" value="Julius Maximilians University of Wuerzburg"></attvalue>
<attvalue for="attr_11" value="1"></attvalue>
<attvalue for="attr_5" value="Germany"></attvalue>
<attvalue for="attr_4" value="Wuerzburg, Germany"></attvalue>
</attvalues>
</node>
<node id="authorswithaffiliations1_73fb913685ea6560deb13593589ebe87" label="heinicke, f">
<attvalues>
<attvalue for="attr_type" value="Authors with affiliations 1"></attvalue>
<attvalue for="global_occurrences" value="1"></attvalue>
<attvalue for="attr_3" value="Georg August University of Goettingen"></attvalue>
<attvalue for="attr_11" value="1"></attvalue>
<attvalue for="attr_5" value="Germany"></attvalue>
<attvalue for="attr_4" value="Goettingen, Germany"></attvalue>
</attvalues>
</node>
<node id="authorswithaffiliations1_c2a8d5946706ebe28fd822e1d3c201c3" label="heinrich, s">
<attvalues>
<attvalue for="attr_type" value="Authors with affiliations 1"></attvalue>
<attvalue for="global_occurrences" value="1"></attvalue>
<attvalue for="attr_3" value="Philipps University Marburg"></attvalue>
<attvalue for="attr_11" value="1"></attvalue>
<attvalue for="attr_5" value="Germany"></attvalue>
<attvalue for="attr_4" value="Marburg, Germany"></attvalue>
</attvalues>
</node>
<node id="authorswithaffiliations1_2ff1bbef19752fe3eb5d9b90ca6158cc" label="heintz, h">
<attvalues>
<attvalue for="attr_type" value="Authors with affiliations 1"></attvalue>
<attvalue for="global_occurrences" value="1"></attvalue>
<attvalue for="attr_3" value="University of Luebeck"></attvalue>
<attvalue for="attr_11" value="1"></attvalue>
<attvalue for="attr_5" value="Germany"></attvalue>
<attvalue for="attr_4" value="Luebeck, Germany"></attvalue>
</attvalues>
</node>
<node id="authorswithaffiliations1_3f2cab8403abb1bcb7ea8aec7055bb65" label="heller, e">
<attvalues>
<attvalue for="attr_type" value="Authors with affiliations 1"></attvalue>
<attvalue for="global_occurrences" value="1"></attvalue>
<attvalue for="attr_3" value="Julius Maximilians University of Wuerzburg"></attvalue>
<attvalue for="attr_11" value="1"></attvalue>
<attvalue for="attr_5" value="Germany"></attvalue>
<attvalue for="attr_4" value="Wuerzburg, Germany"></attvalue>
</attvalues>
</node>
<node id="authorswithaffiliations1_dd7bfcd94b78a1b7892b62ac69a3f47c" label="hemerly, j.p">
<attvalues>
<attvalue for="attr_type" value="Authors with affiliations 1"></attvalue>
<attvalue for="global_occurrences" value="1"></attvalue>
<attvalue for="attr_3" value="Federal University of São Paulo"></attvalue>
<attvalue for="attr_11" value="1"></attvalue>
<attvalue for="attr_5" value="Brazil"></attvalue>
<attvalue for="attr_4" value="São Paulo, Brazil"></attvalue>
</attvalues>
</node>
<node id="authorswithaffiliations1_b6d6cdc35ee411d31b7c75a7e5eb2144" label="herrmann, f">
<attvalues>
<attvalue for="attr_type" value="Authors with affiliations 1"></attvalue>
<attvalue for="global_occurrences" value="1"></attvalue>
<attvalue for="attr_3" value="Ruprecht Karls University Heidelberg"></attvalue>
<attvalue for="attr_11" value="1"></attvalue>
<attvalue for="attr_5" value="Germany"></attvalue>
<attvalue for="attr_4" value="Heidelberg, Germany"></attvalue>
</attvalues>
</node>
<node id="authorswithaffiliations1_713c9c77f3a798db1693718c69703fd2" label="hillebrand, h.">
<attvalues>
<attvalue for="attr_type" value="Authors with affiliations 1"></attvalue>
<attvalue for="global_occurrences" value="1"></attvalue>
<attvalue for="attr_3" value="Ruprecht Karls University Heidelberg"></attvalue>
<attvalue for="attr_11" value="1"></attvalue>
<attvalue for="attr_5" value="Germany"></attvalue>
<attvalue for="attr_4" value="Heidelberg, Germany"></attvalue>
</attvalues>
</node>
<node id="authorswithaffiliations1_198d7a7f0ce2311aaeba807d7a28ce0a" label="hiltensperger, g">
<attvalues>
<attvalue for="attr_type" value="Authors with affiliations 1"></attvalue>
<attvalue for="global_occurrences" value="1"></attvalue>
<attvalue for="attr_3" value="Julius Maximilians University of Wuerzburg"></attvalue>
<attvalue for="attr_11" value="1"></attvalue>
<attvalue for="attr_5" value="Germany"></attvalue>
<attvalue for="attr_4" value="Wuerzburg, Germany"></attvalue>
</attvalues>
</node>
<node id="authorswithaffiliations1_0502a560a061e9701ad5bf5811a71043" label="himstedt, h">
<attvalues>
<attvalue for="attr_type" value="Authors with affiliations 1"></attvalue>
<attvalue for="global_occurrences" value="1"></attvalue>
<attvalue for="attr_3" value="Free University of Berlin"></attvalue>
<attvalue for="attr_11" value="1"></attvalue>
<attvalue for="attr_5" value="Germany"></attvalue>
<attvalue for="attr_4" value="Berlin, Germany"></attvalue>
</attvalues>
</node>
<node id="authorswithaffiliations1_2751094b7a881cebad043d4b412e4814" label="hinz-wessels, a">
<attvalues>
<attvalue for="attr_type" value="Authors with affiliations 1"></attvalue>
<attvalue for="global_occurrences" value="1"></attvalue>
<attvalue for="attr_3" value="Charité University Medicine Berlin"></attvalue>
<attvalue for="attr_11" value=""></attvalue>
<attvalue for="attr_5" value="Germany"></attvalue>
<attvalue for="attr_4" value="Berlin, Germany"></attvalue>
</attvalues>
</node>
<node id="authorswithaffiliations1_6f51b292598609f1c3368a736ec791a4" label="hitzler, m">
<attvalues>
<attvalue for="attr_type" value="Authors with affiliations 1"></attvalue>
<attvalue for="global_occurrences" value="1"></attvalue>
<attvalue for="attr_3" value="Medical University of Vienna"></attvalue>
<attvalue for="attr_11" value="1"></attvalue>
<attvalue for="attr_5" value="Austria"></attvalue>
<attvalue for="attr_4" value="Vienna, Austria"></attvalue>
</attvalues>
</node>
<node id="authorswithaffiliations1_55a5537961f7dd1c1ee78d2bc47370a8" label="hoek, r.m">
<attvalues>
<attvalue for="attr_type" value="Authors with affiliations 1"></attvalue>
<attvalue for="global_occurrences" value="1"></attvalue>
<attvalue for="attr_3" value="Academic Medical Center"></attvalue>
<attvalue for="attr_11" value="1"></attvalue>
<attvalue for="attr_5" value="Netherlands"></attvalue>
<attvalue for="attr_4" value="Amsterdam, Netherlands"></attvalue>
</attvalues>
</node>
<node id="authorswithaffiliations1_388d660d39ff30e0f2c5f5aa39232fb3" label="hoerauf, a">
<attvalues>
<attvalue for="attr_type" value="Authors with affiliations 1"></attvalue>
<attvalue for="global_occurrences" value="2"></attvalue>
<attvalue for="attr_3" value="University of Bonn"></attvalue>
<attvalue for="attr_11" value="2"></attvalue>
<attvalue for="attr_5" value="Germany"></attvalue>
<attvalue for="attr_4" value="Bonn, Germany"></attvalue>
</attvalues>
</node>
<node id="authorswithaffiliations1_0c283e0e73652492599132a08404531c" label="hoerr, v">
<attvalues>
<attvalue for="attr_type" value="Authors with affiliations 1"></attvalue>
<attvalue for="global_occurrences" value="3"></attvalue>
<attvalue for="attr_3" value="Julius Maximilians University of Wuerzburg | Medical Mission Clinic Wuerzburg"></attvalue>
<attvalue for="attr_11" value="3"></attvalue>
<attvalue for="attr_5" value="Germany"></attvalue>
<attvalue for="attr_4" value="Wuerzburg, Germany"></attvalue>
</attvalues>
</node>
<node id="authorswithaffiliations1_56a2e72858a8a62365a1fb7af1c0984f" label="hoheisel, j">
<attvalues>
<attvalue for="attr_type" value="Authors with affiliations 1"></attvalue>
<attvalue for="global_occurrences" value="2"></attvalue>
<attvalue for="attr_3" value="German Cancer Research Center"></attvalue>
<attvalue for="attr_11" value="2"></attvalue>
<attvalue for="attr_5" value="Germany"></attvalue>
<attvalue for="attr_4" value="Heidelberg, Germany"></attvalue>
</attvalues>
</node>
<node id="authorswithaffiliations1_1fd4206bface6dee4be8c325db60edfd" label="holzgrabe, u">
<attvalues>
<attvalue for="attr_type" value="Authors with affiliations 1"></attvalue>
<attvalue for="global_occurrences" value="5"></attvalue>
<attvalue for="attr_3" value="Julius Maximilians University of Wuerzburg"></attvalue>
<attvalue for="attr_11" value="5"></attvalue>
<attvalue for="attr_5" value="Germany"></attvalue>
<attvalue for="attr_4" value="Wuerzburg, Germany"></attvalue>
</attvalues>
</node>
<node id="authorswithaffiliations1_f653f24ffa48a035b3a7c1a4d742e146" label="homann, m">
<attvalues>
<attvalue for="attr_type" value="Authors with affiliations 1"></attvalue>
<attvalue for="global_occurrences" value="4"></attvalue>
<attvalue for="attr_3" value="Darmstadt University of Technology"></attvalue>
<attvalue for="attr_11" value="4"></attvalue>
<attvalue for="attr_5" value="Germany"></attvalue>
<attvalue for="attr_4" value="Darmstadt, Germany"></attvalue>
</attvalues>
</node>
<node id="authorswithaffiliations1_2009661d4acc3dc86cd20b57874fc156" label="honek, j">
<attvalues>
<attvalue for="attr_type" value="Authors with affiliations 1"></attvalue>
<attvalue for="global_occurrences" value="1"></attvalue>
<attvalue for="attr_3" value="Ruprecht Karls University Heidelberg"></attvalue>
<attvalue for="attr_11" value="1"></attvalue>
<attvalue for="attr_5" value="Germany"></attvalue>
<attvalue for="attr_4" value="Heidelberg, Germany"></attvalue>
</attvalues>
</node>
<node id="authorswithaffiliations1_cd1f230d58a33a35f01373c6db3b68e0" label="hoogstoel, a">
<attvalues>
<attvalue for="attr_type" value="Authors with affiliations 1"></attvalue>
<attvalue for="global_occurrences" value="1"></attvalue>
<attvalue for="attr_3" value="University of Hasselt"></attvalue>
<attvalue for="attr_11" value="1"></attvalue>
<attvalue for="attr_5" value="Belgium"></attvalue>
<attvalue for="attr_4" value="Diepenbeek, Belgium"></attvalue>
</attvalues>
</node>
<node id="authorswithaffiliations1_9e3f56d6a7bc500d86cf5a3787f145c0" label="hoppenheit, a">
<attvalues>
<attvalue for="attr_type" value="Authors with affiliations 1"></attvalue>
<attvalue for="global_occurrences" value="1"></attvalue>
<attvalue for="attr_3" value="Free University of Berlin"></attvalue>
<attvalue for="attr_11" value=""></attvalue>
<attvalue for="attr_5" value="Germany"></attvalue>
<attvalue for="attr_4" value="Berlin, Germany"></attvalue>
</attvalues>
</node>
<node id="authorswithaffiliations1_9783ae1541b01baf09196912390645aa" label="horstmann, r">
<attvalues>
<attvalue for="attr_type" value="Authors with affiliations 1"></attvalue>
<attvalue for="global_occurrences" value="1"></attvalue>
<attvalue for="attr_3" value="Bernhard Nocht Institute for Tropical Medicine"></attvalue>
<attvalue for="attr_11" value="1"></attvalue>
<attvalue for="attr_5" value="Germany"></attvalue>
<attvalue for="attr_4" value="Hamburg, Germany"></attvalue>
</attvalues>
</node>
<node id="authorswithaffiliations1_9fd6d2c49bac54a83c2a5efd2d51e78e" label="huitinga, i">
<attvalues>
<attvalue for="attr_type" value="Authors with affiliations 1"></attvalue>
<attvalue for="global_occurrences" value="1"></attvalue>
<attvalue for="attr_3" value="Royal Netherlands Academy for Arts and Sciences"></attvalue>
<attvalue for="attr_11" value="1"></attvalue>
<attvalue for="attr_5" value="Netherlands"></attvalue>
<attvalue for="attr_4" value="Amsterdam, Netherlands"></attvalue>
</attvalues>
</node>
<node id="authorswithaffiliations1_aeec9b50cab9fe49773100d342dfb7aa" label="hulme, h">
<attvalues>
<attvalue for="attr_type" value="Authors with affiliations 1"></attvalue>
<attvalue for="global_occurrences" value="1"></attvalue>
<attvalue for="attr_3" value="University of Manchester"></attvalue>
<attvalue for="attr_11" value="1"></attvalue>
<attvalue for="attr_5" value="United Kingdom"></attvalue>
<attvalue for="attr_4" value="Manchester, United Kingdom"></attvalue>
</attvalues>
</node>
<node id="authorswithaffiliations1_e7b08e64544aa0a5d7f195248b6e36db" label="hulverscheidt, m.a">
<attvalues>
<attvalue for="attr_type" value="Authors with affiliations 1"></attvalue>
<attvalue for="global_occurrences" value="1"></attvalue>
<attvalue for="attr_3" value="Charité University Medicine Berlin"></attvalue>
<attvalue for="attr_11" value=""></attvalue>
<attvalue for="attr_5" value="Germany"></attvalue>
<attvalue for="attr_4" value="Berlin, Germany"></attvalue>
</attvalues>
</node>
<node id="authorswithaffiliations1_369e080fbe63597c2c5e8b48ad437e4f" label="hungeling, h">
<attvalues>
<attvalue for="attr_type" value="Authors with affiliations 1"></attvalue>
<attvalue for="global_occurrences" value="1"></attvalue>
<attvalue for="attr_3" value="Christian-Albrechts-University of Kiel"></attvalue>
<attvalue for="attr_11" value="1"></attvalue>
<attvalue for="attr_5" value="Germany"></attvalue>
<attvalue for="attr_4" value="Kiel, Germany"></attvalue>
</attvalues>
</node>
<node id="authorswithaffiliations1_68990f745e95219f223cd3b311657a8d" label="häussinger, d">
<attvalues>
<attvalue for="attr_type" value="Authors with affiliations 1"></attvalue>
<attvalue for="global_occurrences" value="1"></attvalue>
<attvalue for="attr_3" value="Heinrich-Heine-University Duesseldorf"></attvalue>
<attvalue for="attr_11" value=""></attvalue>
<attvalue for="attr_5" value="Germany"></attvalue>
<attvalue for="attr_4" value="Duesseldorf, Germany"></attvalue>
</attvalues>
</node>
<node id="authorswithaffiliations1_e7de958c4acf1e7760b5f5faddc03d40" label="inojosa, w.o">
<attvalues>
<attvalue for="attr_type" value="Authors with affiliations 1"></attvalue>
<attvalue for="global_occurrences" value="1"></attvalue>
<attvalue for="attr_3" value="Caritas de Angola"></attvalue>
<attvalue for="attr_11" value="1"></attvalue>
<attvalue for="attr_5" value="Angola"></attvalue>
<attvalue for="attr_4" value="Luanda, Angola"></attvalue>
</attvalues>
</node>
<node id="authorswithaffiliations1_3c6d86c35d88f628e6d6e28f50c1a8ce" label="iraqi, f">
<attvalues>
<attvalue for="attr_type" value="Authors with affiliations 1"></attvalue>
<attvalue for="global_occurrences" value="1"></attvalue>
<attvalue for="attr_3" value="International Livestock Research Institute (ILRI)"></attvalue>
<attvalue for="attr_11" value="1"></attvalue>
<attvalue for="attr_5" value="Kenya"></attvalue>
<attvalue for="attr_4" value="Nairobi, Kenya"></attvalue>
</attvalues>
</node>
<node id="authorswithaffiliations1_e6c933b1105a0e2ab34be8bf3fe7f991" label="irsch, t">
<attvalues>
<attvalue for="attr_type" value="Authors with affiliations 1"></attvalue>
<attvalue for="global_occurrences" value="2"></attvalue>
<attvalue for="attr_3" value="Ruprecht Karls University Heidelberg"></attvalue>
<attvalue for="attr_11" value="2"></attvalue>
<attvalue for="attr_5" value="Germany"></attvalue>
<attvalue for="attr_4" value="Heidelberg, Germany"></attvalue>
</attvalues>
</node>
<node id="authorswithaffiliations1_8f6c8a24c6b58ad61288108cae25fdd8" label="jakovkin, i">
<attvalues>
<attvalue for="attr_type" value="Authors with affiliations 1"></attvalue>
<attvalue for="global_occurrences" value="1"></attvalue>
<attvalue for="attr_3" value="Karlsruhe Institute of Technology (KIT)"></attvalue>
<attvalue for="attr_11" value="1"></attvalue>
<attvalue for="attr_5" value="Germany"></attvalue>
<attvalue for="attr_4" value="Karlsruhe, Germany"></attvalue>
</attvalues>
</node>
<node id="authorswithaffiliations1_58ce002cc5f75d62dac8af74d8c7ba5e" label="janzen, c.j">
<attvalues>
<attvalue for="attr_type" value="Authors with affiliations 1"></attvalue>
<attvalue for="global_occurrences" value="1"></attvalue>
<attvalue for="attr_3" value="Ludwig Maximilians University of Munich"></attvalue>
<attvalue for="attr_11" value="1"></attvalue>
<attvalue for="attr_5" value="Germany"></attvalue>
<attvalue for="attr_4" value="Munich, Germany"></attvalue>
</attvalues>
</node>
<node id="authorswithaffiliations1_63d2c7bf7eb109cfbc7310528bc2e414" label="jaroszewski, j.w">
<attvalues>
<attvalue for="attr_type" value="Authors with affiliations 1"></attvalue>
<attvalue for="global_occurrences" value="1"></attvalue>
<attvalue for="attr_3" value="Pharmaceutical University of Denmark"></attvalue>
<attvalue for="attr_11" value="1"></attvalue>
<attvalue for="attr_5" value="Denmark"></attvalue>
<attvalue for="attr_4" value="Copenhagen, Denmark"></attvalue>
</attvalues>
</node>
<node id="authorswithaffiliations1_a99c2d045166d97394ef14ccfe8c5011" label="jehle, b">
<attvalues>
<attvalue for="attr_type" value="Authors with affiliations 1"></attvalue>
<attvalue for="global_occurrences" value="1"></attvalue>
<attvalue for="attr_3" value="European Molecular Biology Laboratory EMBL"></attvalue>
<attvalue for="attr_11" value="1"></attvalue>
<attvalue for="attr_5" value="Germany"></attvalue>
<attvalue for="attr_4" value="Heidelberg, Germany"></attvalue>
</attvalues>
</node>
<node id="authorswithaffiliations1_aeef64f6e1859e6d18c4bd69ba0a7c24" label="jelinek, t">
<attvalues>
<attvalue for="attr_type" value="Authors with affiliations 1"></attvalue>
<attvalue for="global_occurrences" value="1"></attvalue>
<attvalue for="attr_3" value="Ludwig Maximilians University of Munich"></attvalue>
<attvalue for="attr_11" value="1"></attvalue>
<attvalue for="attr_5" value="Germany"></attvalue>
<attvalue for="attr_4" value="Munich, Germany"></attvalue>
</attvalues>
</node>
<node id="authorswithaffiliations1_fd6d19d7f2578ec4e9a300a870882d05" label="jones, n.g">
<attvalues>
<attvalue for="attr_type" value="Authors with affiliations 1"></attvalue>
<attvalue for="global_occurrences" value="1"></attvalue>
<attvalue for="attr_3" value="Julius Maximilians University of Wuerzburg"></attvalue>
<attvalue for="attr_11" value="1"></attvalue>
<attvalue for="attr_5" value="Germany"></attvalue>
<attvalue for="attr_4" value="Wuerzburg, Germany"></attvalue>
</attvalues>
</node>
<node id="authorswithaffiliations1_d397569589a39cbff1ce20f0b4526a8d" label="josenado, t">
<attvalues>
<attvalue for="attr_type" value="Authors with affiliations 1"></attvalue>
<attvalue for="global_occurrences" value="1"></attvalue>
<attvalue for="attr_3" value="Instituto de Combate e Controle Das Tripanossomoiases"></attvalue>
<attvalue for="attr_11" value="1"></attvalue>
<attvalue for="attr_5" value="Angola"></attvalue>
<attvalue for="attr_4" value="Luanda, Angola"></attvalue>
</attvalues>
</node>
<node id="authorswithaffiliations1_2dab7a49828cfbfa9a3b7bef336f2325" label="juliano, l">
<attvalues>
<attvalue for="attr_type" value="Authors with affiliations 1"></attvalue>
<attvalue for="global_occurrences" value="2"></attvalue>
<attvalue for="attr_3" value="Federal University of São Paulo"></attvalue>
<attvalue for="attr_11" value="2"></attvalue>
<attvalue for="attr_5" value="Brazil"></attvalue>
<attvalue for="attr_4" value="São Paulo, Brazil"></attvalue>
</attvalues>
</node>
<node id="authorswithaffiliations1_86322c740ef59e6c04bbe9e75650f284" label="juliano, m.a">
<attvalues>
<attvalue for="attr_type" value="Authors with affiliations 1"></attvalue>
<attvalue for="global_occurrences" value="1"></attvalue>
<attvalue for="attr_3" value="Federal University of São Paulo"></attvalue>
<attvalue for="attr_11" value="1"></attvalue>
<attvalue for="attr_5" value="Brazil"></attvalue>
<attvalue for="attr_4" value="São Paulo, Brazil"></attvalue>
</attvalues>
</node>
<node id="authorswithaffiliations1_e400e5fe47066cae642968fac73d9387" label="jung, j">
<attvalues>
<attvalue for="attr_type" value="Authors with affiliations 1"></attvalue>
<attvalue for="global_occurrences" value="1"></attvalue>
<attvalue for="attr_3" value="Julius Maximilians University of Wuerzburg"></attvalue>
<attvalue for="attr_11" value="1"></attvalue>
<attvalue for="attr_5" value="Germany"></attvalue>
<attvalue for="attr_4" value="Wuerzburg, Germany"></attvalue>
</attvalues>
</node>
<node id="authorswithaffiliations1_e2611b3fd1d49a16d5765ab4af99905b" label="just-nuebling, g">
<attvalues>
<attvalue for="attr_type" value="Authors with affiliations 1"></attvalue>
<attvalue for="global_occurrences" value="2"></attvalue>
<attvalue for="attr_3" value="Johann Wolfgang Goethe University Frankfurt"></attvalue>
<attvalue for="attr_11" value="1"></attvalue>
<attvalue for="attr_5" value="Germany"></attvalue>
<attvalue for="attr_4" value="Frankfurt am Main, Germany"></attvalue>
</attvalues>
</node>
<node id="authorswithaffiliations1_dbf967cb177204a3baeb6b799cc88c26" label="kabututu, z">
<attvalues>
<attvalue for="attr_type" value="Authors with affiliations 1"></attvalue>
<attvalue for="global_occurrences" value="1"></attvalue>
<attvalue for="attr_3" value="Osaka Bioscience Institute"></attvalue>
<attvalue for="attr_11" value="1"></attvalue>
<attvalue for="attr_5" value="Japan"></attvalue>
<attvalue for="attr_4" value="Osaka, Japan"></attvalue>
</attvalues>
</node>
<node id="authorswithaffiliations1_0cfc37a7a5f694fa9afddafbdf44e504" label="kador, m">
<attvalues>
<attvalue for="attr_type" value="Authors with affiliations 1"></attvalue>
<attvalue for="global_occurrences" value="1"></attvalue>
<attvalue for="attr_3" value="Ludwig Maximilians University of Munich"></attvalue>
<attvalue for="attr_11" value="1"></attvalue>
<attvalue for="attr_5" value="Germany"></attvalue>
<attvalue for="attr_4" value="Munich, Germany"></attvalue>
</attvalues>
</node>
<node id="authorswithaffiliations1_438073a39f37ebd4c4dd3a6eff48d40c" label="kaiser, a">
<attvalues>
<attvalue for="attr_type" value="Authors with affiliations 1"></attvalue>
<attvalue for="global_occurrences" value="2"></attvalue>
<attvalue for="attr_3" value="FH-Bonn-Rhein-Sieg | University of Bonn"></attvalue>
<attvalue for="attr_11" value="2"></attvalue>
<attvalue for="attr_5" value="Germany"></attvalue>
<attvalue for="attr_4" value="Bonn, Germany | Rheinbach, Germany"></attvalue>
</attvalues>
</node>
<node id="authorswithaffiliations1_dbce50449769254c2051573045c986d0" label="kaiser, m">
<attvalues>
<attvalue for="attr_type" value="Authors with affiliations 1"></attvalue>
<attvalue for="global_occurrences" value="10"></attvalue>
<attvalue for="attr_3" value="Swiss Tropical and Public Health Institute"></attvalue>
<attvalue for="attr_11" value="6"></attvalue>
<attvalue for="attr_5" value="Switzerland"></attvalue>
<attvalue for="attr_4" value="Basel, Switzerland"></attvalue>
</attvalues>
</node>
<node id="authorswithaffiliations1_d389c13bdcbcfb2a11cebb72a720133e" label="kalulu, t.m">
<attvalues>
<attvalue for="attr_type" value="Authors with affiliations 1"></attvalue>
<attvalue for="global_occurrences" value="1"></attvalue>
<attvalue for="attr_3" value="Kinshasa University"></attvalue>
<attvalue for="attr_11" value="1"></attvalue>
<attvalue for="attr_5" value="Congo"></attvalue>
<attvalue for="attr_4" value="Kinshasa, Congo"></attvalue>
</attvalues>
</node>
<node id="authorswithaffiliations1_9f90c1e6d07f24d18f1323f4972de219" label="kaminsky, r">
<attvalues>
<attvalue for="attr_type" value="Authors with affiliations 1"></attvalue>
<attvalue for="global_occurrences" value="1"></attvalue>
<attvalue for="attr_3" value="Swiss Tropical and Public Health Institute"></attvalue>
<attvalue for="attr_11" value="1"></attvalue>
<attvalue for="attr_5" value="Switzerland"></attvalue>
<attvalue for="attr_4" value="Basel, Switzerland"></attvalue>
</attvalues>
</node>
<node id="authorswithaffiliations1_8dc8804663d579a0318bf62848f817c5" label="kariuki, t">
<attvalues>
<attvalue for="attr_type" value="Authors with affiliations 1"></attvalue>
<attvalue for="global_occurrences" value="1"></attvalue>
<attvalue for="attr_3" value="Institute of Primate Research"></attvalue>
<attvalue for="attr_11" value="1"></attvalue>
<attvalue for="attr_5" value="Kenya"></attvalue>
<attvalue for="attr_4" value="Nairobi, Kenya"></attvalue>
</attvalues>
</node>
<node id="authorswithaffiliations1_4208d46e7708954b7b5eac1fcc7bbceb" label="kayser, o">
<attvalues>
<attvalue for="attr_type" value="Authors with affiliations 1"></attvalue>
<attvalue for="global_occurrences" value="2"></attvalue>
<attvalue for="attr_3" value="Free University of Berlin"></attvalue>
<attvalue for="attr_11" value="2"></attvalue>
<attvalue for="attr_5" value="Germany"></attvalue>
<attvalue for="attr_4" value="Berlin, Germany"></attvalue>
</attvalues>
</node>
<node id="authorswithaffiliations1_8dcaafac93f18bc9398b8bf91391da54" label="kehrl, w">
<attvalues>
<attvalue for="attr_type" value="Authors with affiliations 1"></attvalue>
<attvalue for="global_occurrences" value="1"></attvalue>
<attvalue for="attr_3" value="Marienkrankenhaus Hamburg"></attvalue>
<attvalue for="attr_11" value=""></attvalue>
<attvalue for="attr_5" value="Germany"></attvalue>
<attvalue for="attr_4" value="Hamburg, Germany"></attvalue>
</attvalues>
</node>
<node id="authorswithaffiliations1_1ee738b0b12fa036be9696de53d0dc3b" label="kelm, s">
<attvalues>
<attvalue for="attr_type" value="Authors with affiliations 1"></attvalue>
<attvalue for="global_occurrences" value="1"></attvalue>
<attvalue for="attr_3" value="University of Bremen"></attvalue>
<attvalue for="attr_11" value="1"></attvalue>
<attvalue for="attr_5" value="Germany"></attvalue>
<attvalue for="attr_4" value="Bremen, Germany"></attvalue>
</attvalues>
</node>
<node id="authorswithaffiliations1_1bda81f24d7e7dc5b0b4f08b6ee11d0a" label="kemp, s">
<attvalues>
<attvalue for="attr_type" value="Authors with affiliations 1"></attvalue>
<attvalue for="global_occurrences" value="2"></attvalue>
<attvalue for="attr_3" value="University of Liverpool"></attvalue>
<attvalue for="attr_11" value="2"></attvalue>
<attvalue for="attr_5" value="United Kingdom"></attvalue>
<attvalue for="attr_4" value="Liverpool, United Kingdom"></attvalue>
</attvalues>
</node>
<node id="authorswithaffiliations1_f8e8d665d44fc02a85e8ee362dabbf72" label="kennedy, p.g.e">
<attvalues>
<attvalue for="attr_type" value="Authors with affiliations 1"></attvalue>
<attvalue for="global_occurrences" value="2"></attvalue>
<attvalue for="attr_3" value="University of Glasgow"></attvalue>
<attvalue for="attr_11" value="2"></attvalue>
<attvalue for="attr_5" value="United Kingdom"></attvalue>
<attvalue for="attr_4" value="Glasgow, United Kingdom"></attvalue>
</attvalues>
</node>
<node id="authorswithaffiliations1_0e4444a21bfc72da06cb099a82bfd930" label="khalid, s.a">
<attvalues>
<attvalue for="attr_type" value="Authors with affiliations 1"></attvalue>
<attvalue for="global_occurrences" value="7"></attvalue>
<attvalue for="attr_3" value="University of Khartoum | University of Science and Technology"></attvalue>
<attvalue for="attr_11" value="6"></attvalue>
<attvalue for="attr_5" value="Sudan"></attvalue>
<attvalue for="attr_4" value="Khartoum, Sudan | Omdurman, Sudan"></attvalue>
</attvalues>
</node>
<node id="authorswithaffiliations1_c3d9ae55a951a5f66b24ca15e45aabf5" label="kiala, g">
<attvalues>
<attvalue for="attr_type" value="Authors with affiliations 1"></attvalue>
<attvalue for="global_occurrences" value="1"></attvalue>
<attvalue for="attr_3" value="Caritas de Angola"></attvalue>
<attvalue for="attr_11" value="1"></attvalue>
<attvalue for="attr_5" value="Angola"></attvalue>
<attvalue for="attr_4" value="Luanda, Angola"></attvalue>
</attvalues>
</node>
<node id="authorswithaffiliations1_14ae91c9c2db58b3efacade656153b00" label="kinoshita, t">
<attvalues>
<attvalue for="attr_type" value="Authors with affiliations 1"></attvalue>
<attvalue for="global_occurrences" value="1"></attvalue>
<attvalue for="attr_3" value="Osaka University"></attvalue>
<attvalue for="attr_11" value="1"></attvalue>
<attvalue for="attr_5" value="Japan"></attvalue>
<attvalue for="attr_4" value="Osaka, Japan"></attvalue>
</attvalues>
</node>
<node id="authorswithaffiliations1_825202bd2d61a1ee0d575a08e4355271" label="kironde, f">
<attvalues>
<attvalue for="attr_type" value="Authors with affiliations 1"></attvalue>
<attvalue for="global_occurrences" value="1"></attvalue>
<attvalue for="attr_3" value="Makerere University"></attvalue>
<attvalue for="attr_11" value="1"></attvalue>
<attvalue for="attr_5" value="Uganda"></attvalue>
<attvalue for="attr_4" value="Kampala, Uganda"></attvalue>
</attvalues>
</node>
<node id="authorswithaffiliations1_3d749a94df46abcf1418cf152fa58f70" label="kirrstetter, m">
<attvalues>
<attvalue for="attr_type" value="Authors with affiliations 1"></attvalue>
<attvalue for="global_occurrences" value="1"></attvalue>
<attvalue for="attr_3" value="University of Luebeck"></attvalue>
<attvalue for="attr_11" value="1"></attvalue>
<attvalue for="attr_5" value="Germany"></attvalue>
<attvalue for="attr_4" value="Luebeck, Germany"></attvalue>
</attvalues>
</node>
<node id="authorswithaffiliations1_95fe417251ff9857b3b100480e4967a6" label="kisker, c">
<attvalues>
<attvalue for="attr_type" value="Authors with affiliations 1"></attvalue>
<attvalue for="global_occurrences" value="1"></attvalue>
<attvalue for="attr_3" value="Julius Maximilians University of Wuerzburg"></attvalue>
<attvalue for="attr_11" value="1"></attvalue>
<attvalue for="attr_5" value="Germany"></attvalue>
<attvalue for="attr_4" value="Wuerzburg, Germany"></attvalue>
</attvalues>
</node>
<node id="authorswithaffiliations1_96c64b5485da6dced3b926666a203a15" label="kleine, c">
<attvalues>
<attvalue for="attr_type" value="Authors with affiliations 1"></attvalue>
<attvalue for="global_occurrences" value="1"></attvalue>
<attvalue for="attr_3" value="Johann Wolfgang Goethe University Frankfurt"></attvalue>
<attvalue for="attr_11" value="1"></attvalue>
<attvalue for="attr_5" value="Germany"></attvalue>
<attvalue for="attr_4" value="Frankfurt am Main, Germany"></attvalue>
</attvalues>
</node>
<node id="authorswithaffiliations1_56f4a5fd1749f2972ebfde8a6966cccb" label="klipfel, m">
<attvalues>
<attvalue for="attr_type" value="Authors with affiliations 1"></attvalue>
<attvalue for="global_occurrences" value="1"></attvalue>
<attvalue for="attr_3" value="Karlsruhe Institute of Technology (KIT)"></attvalue>
<attvalue for="attr_11" value="1"></attvalue>
<attvalue for="attr_5" value="Germany"></attvalue>
<attvalue for="attr_4" value="Karlsruhe, Germany"></attvalue>
</attvalues>
</node>
<node id="authorswithaffiliations1_3107907756be770d332c4096b4f90f6b" label="kloeckner, j">
<attvalues>
<attvalue for="attr_type" value="Authors with affiliations 1"></attvalue>
<attvalue for="global_occurrences" value="1"></attvalue>
<attvalue for="attr_3" value="Julius Maximilians University of Wuerzburg"></attvalue>
<attvalue for="attr_11" value="1"></attvalue>
<attvalue for="attr_5" value="Germany"></attvalue>
<attvalue for="attr_4" value="Wuerzburg, Germany"></attvalue>
</attvalues>
</node>
<node id="authorswithaffiliations1_73548af68251f81f379019c0e56ec9b6" label="kloeckner, t">
<attvalues>
<attvalue for="attr_type" value="Authors with affiliations 1"></attvalue>
<attvalue for="global_occurrences" value="1"></attvalue>
<attvalue for="attr_3" value="Ludwig Maximilians University of Munich"></attvalue>
<attvalue for="attr_11" value="1"></attvalue>
<attvalue for="attr_5" value="Germany"></attvalue>
<attvalue for="attr_4" value="Munich, Germany"></attvalue>
</attvalues>
</node>
<node id="authorswithaffiliations1_f744519c527101d10ddc19f4b8118708" label="klumperman, j">
<attvalues>
<attvalue for="attr_type" value="Authors with affiliations 1"></attvalue>
<attvalue for="global_occurrences" value="1"></attvalue>
<attvalue for="attr_3" value="Utrecht University"></attvalue>
<attvalue for="attr_11" value="1"></attvalue>
<attvalue for="attr_5" value="Netherlands"></attvalue>
<attvalue for="attr_4" value="Utrecht, Netherlands"></attvalue>
</attvalues>
</node>
<node id="authorswithaffiliations1_ee17b7b50ba60118e11396498dee1e3e" label="koliwer-brandl, h">
<attvalues>
<attvalue for="attr_type" value="Authors with affiliations 1"></attvalue>
<attvalue for="global_occurrences" value="1"></attvalue>
<attvalue for="attr_3" value="University of Bremen"></attvalue>
<attvalue for="attr_11" value="1"></attvalue>
<attvalue for="attr_5" value="Germany"></attvalue>
<attvalue for="attr_4" value="Bremen, Germany"></attvalue>
</attvalues>
</node>
<node id="authorswithaffiliations1_56edf8289b1365896a332187d8941ee9" label="koning, n">
<attvalues>
<attvalue for="attr_type" value="Authors with affiliations 1"></attvalue>
<attvalue for="global_occurrences" value="1"></attvalue>
<attvalue for="attr_3" value="Academic Medical Center"></attvalue>
<attvalue for="attr_11" value="1"></attvalue>
<attvalue for="attr_5" value="Netherlands"></attvalue>
<attvalue for="attr_4" value="Amsterdam, Netherlands"></attvalue>
</attvalues>
</node>
<node id="authorswithaffiliations1_d50cbd6332bbdd0e7416540080818349" label="korol, a">
<attvalues>
<attvalue for="attr_type" value="Authors with affiliations 1"></attvalue>
<attvalue for="global_occurrences" value="1"></attvalue>
<attvalue for="attr_3" value="University of Haifa"></attvalue>
<attvalue for="attr_11" value="1"></attvalue>
<attvalue for="attr_5" value="Israel"></attvalue>
<attvalue for="attr_4" value="Haifa, Israel"></attvalue>
</attvalues>
</node>
<node id="authorswithaffiliations1_411d2dc83a0e541f5655a6e36ed6494b" label="kostrewa, d">
<attvalues>
<attvalue for="attr_type" value="Authors with affiliations 1"></attvalue>
<attvalue for="global_occurrences" value="1"></attvalue>
<attvalue for="attr_3" value="Ludwig Maximilians University of Munich"></attvalue>
<attvalue for="attr_11" value="1"></attvalue>
<attvalue for="attr_5" value="Germany"></attvalue>
<attvalue for="attr_4" value="Munich, Germany"></attvalue>
</attvalues>
</node>
<node id="authorswithaffiliations1_2d94a1cb057b10f438b99352705065cc" label="kotthaus, j">
<attvalues>
<attvalue for="attr_type" value="Authors with affiliations 1"></attvalue>
<attvalue for="global_occurrences" value="2"></attvalue>
<attvalue for="attr_3" value="Christian-Albrechts-University of Kiel"></attvalue>
<attvalue for="attr_11" value="2"></attvalue>
<attvalue for="attr_5" value="Germany"></attvalue>
<attvalue for="attr_4" value="Kiel, Germany"></attvalue>
</attvalues>
</node>
<node id="authorswithaffiliations1_718e582f10d2722c6c43d94d28ea170b" label="kouriba, b">
<attvalues>
<attvalue for="attr_type" value="Authors with affiliations 1"></attvalue>
<attvalue for="global_occurrences" value="1"></attvalue>
<attvalue for="attr_3" value="University of Mali"></attvalue>
<attvalue for="attr_11" value="1"></attvalue>
<attvalue for="attr_5" value="Mali"></attvalue>
<attvalue for="attr_4" value="Bamako, Mali"></attvalue>
</attvalues>
</node>
<node id="authorswithaffiliations1_bcb03998d651fecf4bb6a0659521cc53" label="krauth-siegel, r.l">
<attvalues>
<attvalue for="attr_type" value="Authors with affiliations 1"></attvalue>
<attvalue for="global_occurrences" value="14"></attvalue>
<attvalue for="attr_3" value="Ruprecht Karls University Heidelberg"></attvalue>
<attvalue for="attr_11" value="12"></attvalue>
<attvalue for="attr_5" value="Germany"></attvalue>
<attvalue for="attr_4" value="Heidelberg, Germany"></attvalue>
</attvalues>
</node>
<node id="authorswithaffiliations1_f882f1937e068dac69d9ce5c64afd906" label="kriener, s">
<attvalues>
<attvalue for="attr_type" value="Authors with affiliations 1"></attvalue>
<attvalue for="global_occurrences" value="1"></attvalue>
<attvalue for="attr_3" value="Johann Wolfgang Goethe University Frankfurt"></attvalue>
<attvalue for="attr_11" value=""></attvalue>
<attvalue for="attr_5" value="Germany"></attvalue>
<attvalue for="attr_4" value="Frankfurt am Main, Germany"></attvalue>
</attvalues>
</node>
<node id="authorswithaffiliations1_af15434294d45c81d0629e629611bd75" label="krishna, s">
<attvalues>
<attvalue for="attr_type" value="Authors with affiliations 1"></attvalue>
<attvalue for="global_occurrences" value="2"></attvalue>
<attvalue for="attr_3" value="St. George's Hospital Medical School"></attvalue>
<attvalue for="attr_11" value="2"></attvalue>
<attvalue for="attr_5" value="United Kingdom"></attvalue>
<attvalue for="attr_4" value="London, United Kingdom"></attvalue>
</attvalues>
</node>
<node id="authorswithaffiliations1_6dca0000682c38e01661cc29f024dea0" label="krüger, t">
<attvalues>
<attvalue for="attr_type" value="Authors with affiliations 1"></attvalue>
<attvalue for="global_occurrences" value="1"></attvalue>
<attvalue for="attr_3" value="Julius Maximilians University of Wuerzburg"></attvalue>
<attvalue for="attr_11" value="1"></attvalue>
<attvalue for="attr_5" value="Germany"></attvalue>
<attvalue for="attr_4" value="Wuerzburg, Germany"></attvalue>
</attvalues>
</node>
<node id="authorswithaffiliations1_9b5b62e31de056257db85cebb0b0074b" label="kubata, b.k">
<attvalues>
<attvalue for="attr_type" value="Authors with affiliations 1"></attvalue>
<attvalue for="global_occurrences" value="2"></attvalue>
<attvalue for="attr_3" value="Development Agency Regional Office for Eastern and Central Africa | Osaka Bioscience Institute"></attvalue>
<attvalue for="attr_11" value="2"></attvalue>
<attvalue for="attr_5" value="Japan | Kenya"></attvalue>
<attvalue for="attr_4" value="Nairobi, Kenya | Osaka, Japan"></attvalue>
</attvalues>
</node>
<node id="authorswithaffiliations1_502f28b693e1e2799ec64c6f0ae85f6f" label="kuettel, s">
<attvalues>
<attvalue for="attr_type" value="Authors with affiliations 1"></attvalue>
<attvalue for="global_occurrences" value="1"></attvalue>
<attvalue for="attr_3" value="University of Lausanne"></attvalue>
<attvalue for="attr_11" value="1"></attvalue>
<attvalue for="attr_5" value="Switzerland"></attvalue>
<attvalue for="attr_4" value="Lausanne, Switzerland"></attvalue>
</attvalues>
</node>
<node id="authorswithaffiliations1_c8ec7df62c34e2d487c15a1469fd1f57" label="kunz, s">
<attvalues>
<attvalue for="attr_type" value="Authors with affiliations 1"></attvalue>
<attvalue for="global_occurrences" value="2"></attvalue>
<attvalue for="attr_3" value="University of Bern"></attvalue>
<attvalue for="attr_11" value="2"></attvalue>
<attvalue for="attr_5" value="Switzerland"></attvalue>
<attvalue for="attr_4" value="Bern, Switzerland"></attvalue>
</attvalues>
</node>
<node id="authorswithaffiliations1_36a8d85d20720f453e7b2b4fa35a1bee" label="köhler, m">
<attvalues>
<attvalue for="attr_type" value="Authors with affiliations 1"></attvalue>
<attvalue for="global_occurrences" value="1"></attvalue>
<attvalue for="attr_3" value="Tierklinik Wusterhausen"></attvalue>
<attvalue for="attr_11" value=""></attvalue>
<attvalue for="attr_5" value="Germany"></attvalue>
<attvalue for="attr_4" value="Wusterhausen, Germany"></attvalue>
</attvalues>
</node>
<node id="authorswithaffiliations1_a18ca444424815a2a71ac7392e7053c4" label="köhler, w">
<attvalues>
<attvalue for="attr_type" value="Authors with affiliations 1"></attvalue>
<attvalue for="global_occurrences" value="1"></attvalue>
<attvalue for="attr_3" value="Friedrich Schiller University Jena"></attvalue>
<attvalue for="attr_11" value=""></attvalue>
<attvalue for="attr_5" value="Germany"></attvalue>
<attvalue for="attr_4" value="Jena, Germany"></attvalue>
</attvalues>
</node>
<node id="authorswithaffiliations1_96b4ee30d2a4a80aeed6fd3608f6cb8c" label="könig, g.m">
<attvalues>
<attvalue for="attr_type" value="Authors with affiliations 1"></attvalue>
<attvalue for="global_occurrences" value="1"></attvalue>
<attvalue for="attr_3" value="University of Bonn"></attvalue>
<attvalue for="attr_11" value="1"></attvalue>
<attvalue for="attr_5" value="Germany"></attvalue>
<attvalue for="attr_4" value="Bonn, Germany"></attvalue>
</attvalues>
</node>
<node id="authorswithaffiliations1_1eaeffe6b8ffce59d578efede6da57b1" label="könig, j">
<attvalues>
<attvalue for="attr_type" value="Authors with affiliations 1"></attvalue>
<attvalue for="global_occurrences" value="1"></attvalue>
<attvalue for="attr_3" value="University of Dundee"></attvalue>
<attvalue for="attr_11" value="1"></attvalue>
<attvalue for="attr_5" value="United Kingdom"></attvalue>
<attvalue for="attr_4" value="Dundee, United Kingdom"></attvalue>
</attvalues>
</node>
<node id="authorswithaffiliations1_4ff7dc17a94ffd2cd4de63421a2ff2b8" label="küpper, th">
<attvalues>
<attvalue for="attr_type" value="Authors with affiliations 1"></attvalue>
<attvalue for="global_occurrences" value="2"></attvalue>
<attvalue for="attr_3" value="RWTH Aachen University"></attvalue>
<attvalue for="attr_11" value="1"></attvalue>
<attvalue for="attr_5" value="Germany"></attvalue>
<attvalue for="attr_4" value="Aachen, Germany"></attvalue>
</attvalues>
</node>
<node id="authorswithaffiliations1_c3f375cf5bdc306b6afca70086a403ce" label="lago, j.h.g">
<attvalues>
<attvalue for="attr_type" value="Authors with affiliations 1"></attvalue>
<attvalue for="global_occurrences" value="2"></attvalue>
<attvalue for="attr_3" value="Federal University of São Paulo"></attvalue>
<attvalue for="attr_11" value="2"></attvalue>
<attvalue for="attr_5" value="Brazil"></attvalue>
<attvalue for="attr_4" value="São Paulo, Brazil"></attvalue>
</attvalues>
</node>
<node id="authorswithaffiliations1_d867e51d1309f0b408679de4e07f7048" label="lamprecht, p">
<attvalues>
<attvalue for="attr_type" value="Authors with affiliations 1"></attvalue>
<attvalue for="global_occurrences" value="1"></attvalue>
<attvalue for="attr_3" value="University of Luebeck"></attvalue>
<attvalue for="attr_11" value="1"></attvalue>
<attvalue for="attr_5" value="Germany"></attvalue>
<attvalue for="attr_4" value="Luebeck, Germany"></attvalue>
</attvalues>
</node>
<node id="authorswithaffiliations1_3b3d7f9846321b34bd4f6982b2232a6a" label="landfear, s.m">
<attvalues>
<attvalue for="attr_type" value="Authors with affiliations 1"></attvalue>
<attvalue for="global_occurrences" value="1"></attvalue>
<attvalue for="attr_3" value="Oregon Health and Science University"></attvalue>
<attvalue for="attr_11" value="1"></attvalue>
<attvalue for="attr_5" value="United States"></attvalue>
<attvalue for="attr_4" value="Portland, United States"></attvalue>
</attvalues>
</node>
<node id="authorswithaffiliations1_bec1548966aab83ab6ad8fb73e5d2004" label="lang, f">
<attvalues>
<attvalue for="attr_type" value="Authors with affiliations 1"></attvalue>
<attvalue for="global_occurrences" value="2"></attvalue>
<attvalue for="attr_3" value="Eberhard Karls University of Tuebingen"></attvalue>
<attvalue for="attr_11" value="2"></attvalue>
<attvalue for="attr_5" value="Germany"></attvalue>
<attvalue for="attr_4" value="Tuebingen, Germany"></attvalue>
</attvalues>
</node>
<node id="authorswithaffiliations1_f790a6e99e1588626c0861445202767f" label="lang, t">
<attvalues>
<attvalue for="attr_type" value="Authors with affiliations 1"></attvalue>
<attvalue for="global_occurrences" value="1"></attvalue>
<attvalue for="attr_3" value="Kenya Medical Research Institute (KEMRI) Wellcome Trust Collaborative"></attvalue>
<attvalue for="attr_11" value="1"></attvalue>
<attvalue for="attr_5" value="Kenya"></attvalue>
<attvalue for="attr_4" value="Kilifi, Kenya"></attvalue>
</attvalues>
</node>
<node id="authorswithaffiliations1_e67bea2dd2528f3e4da7c7fe556e22f2" label="langhorne, j">
<attvalues>
<attvalue for="attr_type" value="Authors with affiliations 1"></attvalue>
<attvalue for="global_occurrences" value="1"></attvalue>
<attvalue for="attr_3" value="National Institute of Medical Research"></attvalue>
<attvalue for="attr_11" value="1"></attvalue>
<attvalue for="attr_5" value="United Kingdom"></attvalue>
<attvalue for="attr_4" value="London, United Kingdom"></attvalue>
</attvalues>
</node>
<node id="authorswithaffiliations1_6edacef8dde4bcff8d89d9635c434fc1" label="lanteri, c.a">
<attvalues>
<attvalue for="attr_type" value="Authors with affiliations 1"></attvalue>
<attvalue for="global_occurrences" value="1"></attvalue>
<attvalue for="attr_3" value="University of North Carolina"></attvalue>
<attvalue for="attr_11" value="1"></attvalue>
<attvalue for="attr_5" value="United States"></attvalue>
<attvalue for="attr_4" value="Chapel Hill, United States"></attvalue>
</attvalues>
</node>
<node id="authorswithaffiliations1_bbbb0ee1b208bb9d8f2923331c7aca1e" label="lanzer, m">
<attvalues>
<attvalue for="attr_type" value="Authors with affiliations 1"></attvalue>
<attvalue for="global_occurrences" value="2"></attvalue>
<attvalue for="attr_3" value="Ruprecht Karls University Heidelberg"></attvalue>
<attvalue for="attr_11" value="1"></attvalue>
<attvalue for="attr_5" value="Germany"></attvalue>
<attvalue for="attr_4" value="Heidelberg, Germany"></attvalue>
</attvalues>
</node>
<node id="authorswithaffiliations1_f0a17c9e0a6ce781c904d0780fcbb3b0" label="laskay, t">
<attvalues>
<attvalue for="attr_type" value="Authors with affiliations 1"></attvalue>
<attvalue for="global_occurrences" value="1"></attvalue>
<attvalue for="attr_3" value="University of Luebeck"></attvalue>
<attvalue for="attr_11" value="1"></attvalue>
<attvalue for="attr_5" value="Germany"></attvalue>
<attvalue for="attr_4" value="Luebeck, Germany"></attvalue>
</attvalues>
</node>
<node id="authorswithaffiliations1_3b450953e5c91a015034e0bcb72d2cda" label="lauber, b.s">
<attvalues>
<attvalue for="attr_type" value="Authors with affiliations 1"></attvalue>
<attvalue for="global_occurrences" value="1"></attvalue>
<attvalue for="attr_3" value="University of Zurich"></attvalue>
<attvalue for="attr_11" value="1"></attvalue>
<attvalue for="attr_5" value="Switzerland"></attvalue>
<attvalue for="attr_4" value="Zurich, Switzerland"></attvalue>
</attvalues>
</node>
<node id="authorswithaffiliations1_430bc438655d226a90e69c66f18b9820" label="laxman, s">
<attvalues>
<attvalue for="attr_type" value="Authors with affiliations 1"></attvalue>
<attvalue for="global_occurrences" value="1"></attvalue>
<attvalue for="attr_3" value="University of Washington"></attvalue>
<attvalue for="attr_11" value="1"></attvalue>
<attvalue for="attr_5" value="United States"></attvalue>
<attvalue for="attr_4" value="Seattle, United States"></attvalue>
</attvalues>
</node>
<node id="authorswithaffiliations1_82c93c1dda403abd9a55f813d97fb46b" label="lazarus, m">
<attvalues>
<attvalue for="attr_type" value="Authors with affiliations 1"></attvalue>
<attvalue for="global_occurrences" value="1"></attvalue>
<attvalue for="attr_3" value="Osaka Bioscience Institute"></attvalue>
<attvalue for="attr_11" value="1"></attvalue>
<attvalue for="attr_5" value="Japan"></attvalue>
<attvalue for="attr_4" value="Osaka, Japan"></attvalue>
</attvalues>
</node>
<node id="authorswithaffiliations1_3c71fe56ddc4a35219f549c44c4a238d" label="legros, d">
<attvalues>
<attvalue for="attr_type" value="Authors with affiliations 1"></attvalue>
<attvalue for="global_occurrences" value="1"></attvalue>
<attvalue for="attr_3" value="EPICENTRE"></attvalue>
<attvalue for="attr_11" value="1"></attvalue>
<attvalue for="attr_5" value="France"></attvalue>
<attvalue for="attr_4" value="Paris, France"></attvalue>
</attvalues>
</node>
<node id="authorswithaffiliations1_7a508ae9702ff37575209d3ebc873b58" label="leippe, m">
<attvalues>
<attvalue for="attr_type" value="Authors with affiliations 1"></attvalue>
<attvalue for="global_occurrences" value="3"></attvalue>
<attvalue for="attr_3" value="University of Kiel"></attvalue>
<attvalue for="attr_11" value="3"></attvalue>
<attvalue for="attr_5" value="Germany"></attvalue>
<attvalue for="attr_4" value="Kiel, Germany"></attvalue>
</attvalues>
</node>
<node id="authorswithaffiliations1_d59a99b61afc5262833ebe90d16093fc" label="lejon, v">
<attvalues>
<attvalue for="attr_type" value="Authors with affiliations 1"></attvalue>
<attvalue for="global_occurrences" value="2"></attvalue>
<attvalue for="attr_3" value="Institute of Tropical Medicine"></attvalue>
<attvalue for="attr_11" value="2"></attvalue>
<attvalue for="attr_5" value="Belgium"></attvalue>
<attvalue for="attr_4" value="Antwerp, Belgium"></attvalue>
</attvalues>
</node>
<node id="authorswithaffiliations1_c22263a0bfd972fac5ff95083b481afe" label="leon, l.l">
<attvalues>
<attvalue for="attr_type" value="Authors with affiliations 1"></attvalue>
<attvalue for="global_occurrences" value="2"></attvalue>
<attvalue for="attr_3" value="Instituto Oswaldo Cruz FIOCRUZ"></attvalue>
<attvalue for="attr_11" value="2"></attvalue>
<attvalue for="attr_5" value="Brazil"></attvalue>
<attvalue for="attr_4" value="Rio de Janeiro, Brazil"></attvalue>
</attvalues>
</node>
<node id="authorswithaffiliations1_4c123e785550eca8dce7c38dd0ff3adc" label="lerin-lozano, c">
<attvalues>
<attvalue for="attr_type" value="Authors with affiliations 1"></attvalue>
<attvalue for="global_occurrences" value="1"></attvalue>
<attvalue for="attr_3" value="University of Luebeck"></attvalue>
<attvalue for="attr_11" value="1"></attvalue>
<attvalue for="attr_5" value="Germany"></attvalue>
<attvalue for="attr_4" value="Luebeck, Germany"></attvalue>
</attvalues>
</node>
<node id="authorswithaffiliations1_ec4730beff6054be17c01d2431f4838c" label="leusen, j.h.w">
<attvalues>
<attvalue for="attr_type" value="Authors with affiliations 1"></attvalue>
<attvalue for="global_occurrences" value="1"></attvalue>
<attvalue for="attr_3" value="Utrecht University"></attvalue>
<attvalue for="attr_11" value="1"></attvalue>
<attvalue for="attr_5" value="Netherlands"></attvalue>
<attvalue for="attr_4" value="Utrecht, Netherlands"></attvalue>
</attvalues>
</node>
<node id="authorswithaffiliations1_1f1f57eee8fa36492c0cf8bc6f6e80e3" label="lewiss, j.d">
<attvalues>
<attvalue for="attr_type" value="Authors with affiliations 1"></attvalue>
<attvalue for="global_occurrences" value="1"></attvalue>
<attvalue for="attr_3" value="European Molecular Biology Laboratory EMBL"></attvalue>
<attvalue for="attr_11" value="1"></attvalue>
<attvalue for="attr_5" value="Germany"></attvalue>
<attvalue for="attr_4" value="Heidelberg, Germany"></attvalue>
</attvalues>
</node>
<node id="authorswithaffiliations1_b1bb8f333f9912ce6f775b03343824cc" label="leyh, m">
<attvalues>
<attvalue for="attr_type" value="Authors with affiliations 1"></attvalue>
<attvalue for="global_occurrences" value="1"></attvalue>
<attvalue for="attr_3" value="Julius Maximilians University of Wuerzburg"></attvalue>
<attvalue for="attr_11" value="1"></attvalue>
<attvalue for="attr_5" value="Germany"></attvalue>
<attvalue for="attr_4" value="Wuerzburg, Germany"></attvalue>
</attvalues>
</node>
<node id="authorswithaffiliations1_2149d12dc7fe083f537ae14148188c8f" label="link, a">
<attvalues>
<attvalue for="attr_type" value="Authors with affiliations 1"></attvalue>
<attvalue for="global_occurrences" value="1"></attvalue>
<attvalue for="attr_3" value="Ernst-Moritz-Arndt-University"></attvalue>
<attvalue for="attr_11" value="1"></attvalue>
<attvalue for="attr_5" value="Germany"></attvalue>
<attvalue for="attr_4" value="Greifswald, Germany"></attvalue>
</attvalues>
</node>
<node id="authorswithaffiliations1_a10ac96b60b3c8d77496a0f93b40406e" label="lippert, u">
<attvalues>
<attvalue for="attr_type" value="Authors with affiliations 1"></attvalue>
<attvalue for="global_occurrences" value="1"></attvalue>
<attvalue for="attr_3" value="Bernhard Nocht Institute for Tropical Medicine"></attvalue>
<attvalue for="attr_11" value="1"></attvalue>
<attvalue for="attr_5" value="Germany"></attvalue>
<attvalue for="attr_4" value="Hamburg, Germany"></attvalue>
</attvalues>
</node>
<node id="authorswithaffiliations1_7c4257662b8febf74e25124d3af22961" label="loosemore, a">
<attvalues>
<attvalue for="attr_type" value="Authors with affiliations 1"></attvalue>
<attvalue for="global_occurrences" value="1"></attvalue>
<attvalue for="attr_3" value="St. George's Hospital Medical School"></attvalue>
<attvalue for="attr_11" value="1"></attvalue>
<attvalue for="attr_5" value="United Kingdom"></attvalue>
<attvalue for="attr_4" value="London, United Kingdom"></attvalue>
</attvalues>
</node>
<node id="authorswithaffiliations1_5c74051204b3658aad5c0e484ac9d437" label="lopes, n.p">
<attvalues>
<attvalue for="attr_type" value="Authors with affiliations 1"></attvalue>
<attvalue for="global_occurrences" value="2"></attvalue>
<attvalue for="attr_3" value="Federal University of São Paulo"></attvalue>
<attvalue for="attr_11" value="2"></attvalue>
<attvalue for="attr_5" value="Brazil"></attvalue>
<attvalue for="attr_4" value="São Paulo, Brazil"></attvalue>
</attvalues>
</node>
<node id="authorswithaffiliations1_75509406e589a12e707460b097648c52" label="lorger, m">
<attvalues>
<attvalue for="attr_type" value="Authors with affiliations 1"></attvalue>
<attvalue for="global_occurrences" value="2"></attvalue>
<attvalue for="attr_3" value="Darmstadt University of Technology"></attvalue>
<attvalue for="attr_11" value="2"></attvalue>
<attvalue for="attr_5" value="Germany"></attvalue>
<attvalue for="attr_4" value="Darmstadt, Germany"></attvalue>
</attvalues>
</node>
<node id="authorswithaffiliations1_41cf3ddd13d1e804a104bf2418f01c4e" label="luginbuehl, e">
<attvalues>
<attvalue for="attr_type" value="Authors with affiliations 1"></attvalue>
<attvalue for="global_occurrences" value="1"></attvalue>
<attvalue for="attr_3" value="University of Bern"></attvalue>
<attvalue for="attr_11" value="1"></attvalue>
<attvalue for="attr_5" value="Switzerland"></attvalue>
<attvalue for="attr_4" value="Bern, Switzerland"></attvalue>
</attvalues>
</node>
<node id="authorswithaffiliations1_46ad36397192b0aa96bfa07dccbca3a4" label="luu, v.-d">
<attvalues>
<attvalue for="attr_type" value="Authors with affiliations 1"></attvalue>
<attvalue for="global_occurrences" value="1"></attvalue>
<attvalue for="attr_3" value="Ruprecht Karls University Heidelberg"></attvalue>
<attvalue for="attr_11" value="1"></attvalue>
<attvalue for="attr_5" value="Germany"></attvalue>
<attvalue for="attr_4" value="Heidelberg, Germany"></attvalue>
</attvalues>
</node>
<node id="authorswithaffiliations1_b6bbdb952425922b74c74c44d7ffd70b" label="luy, b">
<attvalues>
<attvalue for="attr_type" value="Authors with affiliations 1"></attvalue>
<attvalue for="global_occurrences" value="1"></attvalue>
<attvalue for="attr_3" value="Karlsruhe Institute of Technology (KIT)"></attvalue>
<attvalue for="attr_11" value="1"></attvalue>
<attvalue for="attr_5" value="Germany"></attvalue>
<attvalue for="attr_4" value="Karlsruhe, Germany"></attvalue>
</attvalues>
</node>
<node id="authorswithaffiliations1_3fd3b126fa3248df859c97967e393548" label="lôa, v">
<attvalues>
<attvalue for="attr_type" value="Authors with affiliations 1"></attvalue>
<attvalue for="global_occurrences" value="1"></attvalue>
<attvalue for="attr_3" value="Caritas de Angola"></attvalue>
<attvalue for="attr_11" value="1"></attvalue>
<attvalue for="attr_5" value="Angola"></attvalue>
<attvalue for="attr_4" value="Luanda, Angola"></attvalue>
</attvalues>
</node>
<node id="authorswithaffiliations1_3e3d9d48f933fd148d54f1f08da0f9f1" label="machon, u">
<attvalues>
<attvalue for="attr_type" value="Authors with affiliations 1"></attvalue>
<attvalue for="global_occurrences" value="1"></attvalue>
<attvalue for="attr_3" value="University of Duisburg-Essen"></attvalue>
<attvalue for="attr_11" value="1"></attvalue>
<attvalue for="attr_5" value="Germany"></attvalue>
<attvalue for="attr_4" value="Essen, Germany"></attvalue>
</attvalues>
</node>
<node id="authorswithaffiliations1_5ad2f86019114967f1c906d666172c64" label="maclean, l">
<attvalues>
<attvalue for="attr_type" value="Authors with affiliations 1"></attvalue>
<attvalue for="global_occurrences" value="1"></attvalue>
<attvalue for="attr_3" value="University of York"></attvalue>
<attvalue for="attr_11" value="1"></attvalue>
<attvalue for="attr_5" value="United Kingdom"></attvalue>
<attvalue for="attr_4" value="York, United Kingdom"></attvalue>
</attvalues>
</node>
<node id="authorswithaffiliations1_dec98896fb02863a2f8dd15bc1978344" label="magnus, e">
<attvalues>
<attvalue for="attr_type" value="Authors with affiliations 1"></attvalue>
<attvalue for="global_occurrences" value="1"></attvalue>
<attvalue for="attr_3" value="Institute of Tropical Medicine"></attvalue>
<attvalue for="attr_11" value="1"></attvalue>
<attvalue for="attr_5" value="Belgium"></attvalue>
<attvalue for="attr_4" value="Antwerp, Belgium"></attvalue>
</attvalues>
</node>
<node id="authorswithaffiliations1_e5b5aa5d3d23a0fbf04305dd98b33a6b" label="maier, w">
<attvalues>
<attvalue for="attr_type" value="Authors with affiliations 1"></attvalue>
<attvalue for="global_occurrences" value="1"></attvalue>
<attvalue for="attr_3" value="University of Bonn"></attvalue>
<attvalue for="attr_11" value="1"></attvalue>
<attvalue for="attr_5" value="Germany"></attvalue>
<attvalue for="attr_4" value="Bonn, Germany"></attvalue>
</attvalues>
</node>
<node id="authorswithaffiliations1_a4d695f690792127c2a0087a8554cd6b" label="majiwa, p.a.o">
<attvalues>
<attvalue for="attr_type" value="Authors with affiliations 1"></attvalue>
<attvalue for="global_occurrences" value="1"></attvalue>
<attvalue for="attr_3" value="International Livestock Research Institute (ILRI)"></attvalue>
<attvalue for="attr_11" value="1"></attvalue>
<attvalue for="attr_5" value="Kenya"></attvalue>
<attvalue for="attr_4" value="Nairobi, Kenya"></attvalue>
</attvalues>
</node>
<node id="authorswithaffiliations1_413a49a6e4dca4a0b6e134650aa19529" label="mandel, p">
<attvalues>
<attvalue for="attr_type" value="Authors with affiliations 1"></attvalue>
<attvalue for="global_occurrences" value="1"></attvalue>
<attvalue for="attr_3" value="University of Bremen"></attvalue>
<attvalue for="attr_11" value="1"></attvalue>
<attvalue for="attr_5" value="Germany"></attvalue>
<attvalue for="attr_4" value="Bremen, Germany"></attvalue>
</attvalues>
</node>
<node id="authorswithaffiliations1_0e3efdb92f1179851cb5aff5ee6215a8" label="manegold, c">
<attvalues>
<attvalue for="attr_type" value="Authors with affiliations 1"></attvalue>
<attvalue for="global_occurrences" value="1"></attvalue>
<attvalue for="attr_3" value="Bernhard Nocht Institute for Tropical Medicine"></attvalue>
<attvalue for="attr_11" value="1"></attvalue>
<attvalue for="attr_5" value="Germany"></attvalue>
<attvalue for="attr_4" value="Hamburg, Germany"></attvalue>
</attvalues>
</node>
<node id="authorswithaffiliations1_d9f02029d4f5289882bf635d6069ab60" label="manful, t">
<attvalues>
<attvalue for="attr_type" value="Authors with affiliations 1"></attvalue>
<attvalue for="global_occurrences" value="1"></attvalue>
<attvalue for="attr_3" value="Ruprecht Karls University Heidelberg"></attvalue>
<attvalue for="attr_11" value="1"></attvalue>
<attvalue for="attr_5" value="Germany"></attvalue>
<attvalue for="attr_4" value="Heidelberg, Germany"></attvalue>
</attvalues>
</node>
<node id="authorswithaffiliations1_5b51f4d926cd1aeda463e02b40ca9b3b" label="marentije, m">
<attvalues>
<attvalue for="attr_type" value="Authors with affiliations 1"></attvalue>
<attvalue for="global_occurrences" value="1"></attvalue>
<attvalue for="attr_3" value="Ruprecht Karls University Heidelberg"></attvalue>
<attvalue for="attr_11" value="1"></attvalue>
<attvalue for="attr_5" value="Germany"></attvalue>
<attvalue for="attr_4" value="Heidelberg, Germany"></attvalue>
</attvalues>
</node>
<node id="authorswithaffiliations1_615f43f6c21cd56f61d0afea190bb97d" label="marti, g">
<attvalues>
<attvalue for="attr_type" value="Authors with affiliations 1"></attvalue>
<attvalue for="global_occurrences" value="1"></attvalue>
<attvalue for="attr_3" value="University of Bern"></attvalue>
<attvalue for="attr_11" value="1"></attvalue>
<attvalue for="attr_5" value="Switzerland"></attvalue>
<attvalue for="attr_4" value="Bern, Switzerland"></attvalue>
</attvalues>
</node>
<node id="authorswithaffiliations1_74467566b81ebd7dc8122c73b2f93656" label="martin, s.k">
<attvalues>
<attvalue for="attr_type" value="Authors with affiliations 1"></attvalue>
<attvalue for="global_occurrences" value="1"></attvalue>
<attvalue for="attr_3" value="United States Army Medical Research Unit"></attvalue>
<attvalue for="attr_11" value="1"></attvalue>
<attvalue for="attr_5" value="Kenya"></attvalue>
<attvalue for="attr_4" value="Kisumi, Kenya"></attvalue>
</attvalues>
</node>
<node id="authorswithaffiliations1_15348f76ac70787942c6e5d3783fd13f" label="mathieson, t">
<attvalues>
<attvalue for="attr_type" value="Authors with affiliations 1"></attvalue>
<attvalue for="global_occurrences" value="1"></attvalue>
<attvalue for="attr_3" value="Cellzome AG"></attvalue>
<attvalue for="attr_11" value="1"></attvalue>
<attvalue for="attr_5" value="Germany"></attvalue>
<attvalue for="attr_4" value="Heidelberg, Germany"></attvalue>
</attvalues>
</node>
<node id="authorswithaffiliations1_58903d25102ce4c30fcf9f822c9f35a0" label="matovu, e">
<attvalues>
<attvalue for="attr_type" value="Authors with affiliations 1"></attvalue>
<attvalue for="global_occurrences" value="1"></attvalue>
<attvalue for="attr_3" value="Makerere University"></attvalue>
<attvalue for="attr_11" value="1"></attvalue>
<attvalue for="attr_5" value="Uganda"></attvalue>
<attvalue for="attr_4" value="Kampala, Uganda"></attvalue>
</attvalues>
</node>
<node id="authorswithaffiliations1_ea41c5d11bbb5bb0b33dd128f3998abd" label="mbago, f">
<attvalues>
<attvalue for="attr_type" value="Authors with affiliations 1"></attvalue>
<attvalue for="global_occurrences" value="1"></attvalue>
<attvalue for="attr_3" value="University of Dar es Salaam"></attvalue>
<attvalue for="attr_11" value="1"></attvalue>
<attvalue for="attr_5" value="Tanzania"></attvalue>
<attvalue for="attr_4" value="Dar es Salaam, Tanzania"></attvalue>
</attvalues>
</node>
<node id="authorswithaffiliations1_e856a11a65a685be982a7575b8359e6a" label="mckerrow, j.h">
<attvalues>
<attvalue for="attr_type" value="Authors with affiliations 1"></attvalue>
<attvalue for="global_occurrences" value="3"></attvalue>
<attvalue for="attr_3" value="Sandler Center for Basic Research in Parasitic Diseases University of California"></attvalue>
<attvalue for="attr_11" value="3"></attvalue>
<attvalue for="attr_5" value="United States"></attvalue>
<attvalue for="attr_4" value="San Francisco, United States"></attvalue>
</attvalues>
</node>
<node id="authorswithaffiliations1_3d5e3206730c224e891e2435ca828774" label="mcwhinney, p">
<attvalues>
<attvalue for="attr_type" value="Authors with affiliations 1"></attvalue>
<attvalue for="global_occurrences" value="1"></attvalue>
<attvalue for="attr_3" value="Ludwig Maximilians University of Munich"></attvalue>
<attvalue for="attr_11" value="1"></attvalue>
<attvalue for="attr_5" value="Germany"></attvalue>
<attvalue for="attr_4" value="Munich, Germany"></attvalue>
</attvalues>
</node>
<node id="authorswithaffiliations1_1c9a9a86276279daa40e15575a4e6911" label="medaglini, d">
<attvalues>
<attvalue for="attr_type" value="Authors with affiliations 1"></attvalue>
<attvalue for="global_occurrences" value="1"></attvalue>
<attvalue for="attr_3" value="University of Siena"></attvalue>
<attvalue for="attr_11" value="1"></attvalue>
<attvalue for="attr_5" value="Italy"></attvalue>
<attvalue for="attr_4" value="Siena, Italy"></attvalue>
</attvalues>
</node>
<node id="authorswithaffiliations1_725ea9acf4aef6a44f54c19e9e905e65" label="meinel, l">
<attvalues>
<attvalue for="attr_type" value="Authors with affiliations 1"></attvalue>
<attvalue for="global_occurrences" value="1"></attvalue>
<attvalue for="attr_3" value="Julius Maximilians University of Wuerzburg"></attvalue>
<attvalue for="attr_11" value="1"></attvalue>
<attvalue for="attr_5" value="Germany"></attvalue>
<attvalue for="attr_4" value="Wuerzburg, Germany"></attvalue>
</attvalues>
</node>
<node id="authorswithaffiliations1_372156ee654d8c84e91df8fc7c7ccb10" label="meinert, m">
<attvalues>
<attvalue for="attr_type" value="Authors with affiliations 1"></attvalue>
<attvalue for="global_occurrences" value="1"></attvalue>
<attvalue for="attr_3" value="Eberhard Karls University of Tuebingen"></attvalue>
<attvalue for="attr_11" value="1"></attvalue>
<attvalue for="attr_5" value="Germany"></attvalue>
<attvalue for="attr_4" value="Tuebingen, Germany"></attvalue>
</attvalues>
</node>
<node id="authorswithaffiliations1_0410438d4534e067f5f9839bb3cd0724" label="melchers, j">
<attvalues>
<attvalue for="attr_type" value="Authors with affiliations 1"></attvalue>
<attvalue for="global_occurrences" value="2"></attvalue>
<attvalue for="attr_3" value="European Molecular Biology Laboratory EMBL | Ruprecht Karls University Heidelberg"></attvalue>
<attvalue for="attr_11" value="2"></attvalue>
<attvalue for="attr_5" value="Germany"></attvalue>
<attvalue for="attr_4" value="Heidelberg, Germany"></attvalue>
</attvalues>
</node>
<node id="authorswithaffiliations1_0131ee6f353310e564bca6e2f6027f4a" label="merkel, p">
<attvalues>
<attvalue for="attr_type" value="Authors with affiliations 1"></attvalue>
<attvalue for="global_occurrences" value="1"></attvalue>
<attvalue for="attr_3" value="Eberhard Karls University of Tuebingen"></attvalue>
<attvalue for="attr_11" value="1"></attvalue>
<attvalue for="attr_5" value="Germany"></attvalue>
<attvalue for="attr_4" value="Tuebingen, Germany"></attvalue>
</attvalues>
</node>
<node id="authorswithaffiliations1_0480ab1dea775cf7fb410a64ab1a91e2" label="merschjohann, k">
<attvalues>
<attvalue for="attr_type" value="Authors with affiliations 1"></attvalue>
<attvalue for="global_occurrences" value="2"></attvalue>
<attvalue for="attr_3" value="Ruprecht Karls University Heidelberg"></attvalue>
<attvalue for="attr_11" value="2"></attvalue>
<attvalue for="attr_5" value="Germany"></attvalue>
<attvalue for="attr_4" value="Heidelberg, Germany"></attvalue>
</attvalues>
</node>
<node id="authorswithaffiliations1_5a095bcc1a29da336e00dd782dae81de" label="mertens, p.r">
<attvalues>
<attvalue for="attr_type" value="Authors with affiliations 1"></attvalue>
<attvalue for="global_occurrences" value="1"></attvalue>
<attvalue for="attr_3" value="Otto-von-Guericke-University Magdeburg"></attvalue>
<attvalue for="attr_11" value="1"></attvalue>
<attvalue for="attr_5" value="Germany"></attvalue>
<attvalue for="attr_4" value="Magdeburg, Germany"></attvalue>
</attvalues>
</node>
<node id="authorswithaffiliations1_24db44de72d0465171709db956984654" label="meshnick, s.r">
<attvalues>
<attvalue for="attr_type" value="Authors with affiliations 1"></attvalue>
<attvalue for="global_occurrences" value="1"></attvalue>
<attvalue for="attr_3" value="University of North Carolina"></attvalue>
<attvalue for="attr_11" value="1"></attvalue>
<attvalue for="attr_5" value="United States"></attvalue>
<attvalue for="attr_4" value="Chapel Hill, United States"></attvalue>
</attvalues>
</node>
<node id="authorswithaffiliations1_1ec892cc31f4a7f7673e897f4bf02f3e" label="messer, k">
<attvalues>
<attvalue for="attr_type" value="Authors with affiliations 1"></attvalue>
<attvalue for="global_occurrences" value="1"></attvalue>
<attvalue for="attr_3" value="Julius Maximilians University of Wuerzburg"></attvalue>
<attvalue for="attr_11" value="1"></attvalue>
<attvalue for="attr_5" value="Germany"></attvalue>
<attvalue for="attr_4" value="Wuerzburg, Germany"></attvalue>
</attvalues>
</node>
<node id="authorswithaffiliations1_8047113411a15b12387fa43ce70bc85f" label="micale, n">
<attvalues>
<attvalue for="attr_type" value="Authors with affiliations 1"></attvalue>
<attvalue for="global_occurrences" value="1"></attvalue>
<attvalue for="attr_3" value="Universit di Messina"></attvalue>
<attvalue for="attr_11" value="1"></attvalue>
<attvalue for="attr_5" value="Italy"></attvalue>
<attvalue for="attr_4" value="Messina, Italy"></attvalue>
</attvalues>
</node>
<node id="authorswithaffiliations1_dce3422c7dd0a5596f49f0f9cfe3cb04" label="michel, j">
<attvalues>
<attvalue for="attr_type" value="Authors with affiliations 1"></attvalue>
<attvalue for="global_occurrences" value="1"></attvalue>
<attvalue for="attr_3" value="University Medical Center and Medical Faculty Mannheim"></attvalue>
<attvalue for="attr_11" value=""></attvalue>
<attvalue for="attr_5" value="Germany"></attvalue>
<attvalue for="attr_4" value="Mannheim, Germany"></attvalue>
</attvalues>
</node>
<node id="authorswithaffiliations1_38b5a6c20f3dcee2be062d1d6789b2c3" label="michel, m">
<attvalues>
<attvalue for="attr_type" value="Authors with affiliations 1"></attvalue>
<attvalue for="global_occurrences" value="1"></attvalue>
<attvalue for="attr_3" value="Julius Maximilians University of Wuerzburg"></attvalue>
<attvalue for="attr_11" value="1"></attvalue>
<attvalue for="attr_5" value="Germany"></attvalue>
<attvalue for="attr_4" value="Wuerzburg, Germany"></attvalue>
</attvalues>
</node>
<node id="authorswithaffiliations1_034fd2c9d2ffa6911923e553eb97f62b" label="mina, j.g">
<attvalues>
<attvalue for="attr_type" value="Authors with affiliations 1"></attvalue>
<attvalue for="global_occurrences" value="1"></attvalue>
<attvalue for="attr_3" value="Durham University"></attvalue>
<attvalue for="attr_11" value="1"></attvalue>
<attvalue for="attr_5" value="United Kingdom"></attvalue>
<attvalue for="attr_4" value="Durham, United Kingdom"></attvalue>
</attvalues>
</node>
<node id="authorswithaffiliations1_97b83fffa9259a9d1d3438f54c7a2eeb" label="miranda-saavedra, d">
<attvalues>
<attvalue for="attr_type" value="Authors with affiliations 1"></attvalue>
<attvalue for="global_occurrences" value="1"></attvalue>
<attvalue for="attr_3" value="Osaka University"></attvalue>
<attvalue for="attr_11" value="1"></attvalue>
<attvalue for="attr_5" value="Japan"></attvalue>
<attvalue for="attr_4" value="Osaka, Japan"></attvalue>
</attvalues>
</node>
<node id="authorswithaffiliations1_ef1523b4951bfd39798d9d6064622593" label="mogk, s">
<attvalues>
<attvalue for="attr_type" value="Authors with affiliations 1"></attvalue>
<attvalue for="global_occurrences" value="1"></attvalue>
<attvalue for="attr_3" value="Eberhard Karls University of Tuebingen"></attvalue>
<attvalue for="attr_11" value="1"></attvalue>
<attvalue for="attr_5" value="Germany"></attvalue>
<attvalue for="attr_4" value="Tuebingen, Germany"></attvalue>
</attvalues>
</node>
<node id="authorswithaffiliations1_da0a9fd008f96be78d0b6aa9fb046365" label="moll, h">
<attvalues>
<attvalue for="attr_type" value="Authors with affiliations 1"></attvalue>
<attvalue for="global_occurrences" value="2"></attvalue>
<attvalue for="attr_3" value="Julius Maximilians University of Wuerzburg"></attvalue>
<attvalue for="attr_11" value="2"></attvalue>
<attvalue for="attr_5" value="Germany"></attvalue>
<attvalue for="attr_4" value="Wuerzburg, Germany"></attvalue>
</attvalues>
</node>
<node id="authorswithaffiliations1_a4b79174f535f5af91a8f63207c61bc6" label="moreau, p">
<attvalues>
<attvalue for="attr_type" value="Authors with affiliations 1"></attvalue>
<attvalue for="global_occurrences" value="1"></attvalue>
<attvalue for="attr_3" value="Université Victor Segalen Bordeaux 2"></attvalue>
<attvalue for="attr_11" value="1"></attvalue>
<attvalue for="attr_5" value="France"></attvalue>
<attvalue for="attr_4" value="Bordeaux, France"></attvalue>
</attvalues>
</node>
<node id="authorswithaffiliations1_a65660eb818635b4927ff0f46c327f4b" label="morias, y">
<attvalues>
<attvalue for="attr_type" value="Authors with affiliations 1"></attvalue>
<attvalue for="global_occurrences" value="1"></attvalue>
<attvalue for="attr_3" value="Free University Brussels"></attvalue>
<attvalue for="attr_11" value=""></attvalue>
<attvalue for="attr_5" value="Belgium"></attvalue>
<attvalue for="attr_4" value="Brussels, Belgium"></attvalue>
</attvalues>
</node>
<node id="authorswithaffiliations1_5777c71b6dee35b30426be661e4f60c6" label="moritz, e">
<attvalues>
<attvalue for="attr_type" value="Authors with affiliations 1"></attvalue>
<attvalue for="global_occurrences" value="1"></attvalue>
<attvalue for="attr_3" value="University of Bonn"></attvalue>
<attvalue for="attr_11" value="1"></attvalue>
<attvalue for="attr_5" value="Germany"></attvalue>
<attvalue for="attr_4" value="Bonn, Germany"></attvalue>
</attvalues>
</node>
<node id="authorswithaffiliations1_56093fe26defca3dcdbc222d630f4ab7" label="morty, r.e">
<attvalues>
<attvalue for="attr_type" value="Authors with affiliations 1"></attvalue>
<attvalue for="global_occurrences" value="3"></attvalue>
<attvalue for="attr_3" value="Justus Liebig University Giessen | Yale University School of Medicine"></attvalue>
<attvalue for="attr_11" value="3"></attvalue>
<attvalue for="attr_5" value="Germany | United States"></attvalue>
<attvalue for="attr_4" value="Giessen, Germany | New Haven, United States"></attvalue>
</attvalues>
</node>
<node id="authorswithaffiliations1_c0dd4b67a7c6e767ca20b2347d841872" label="mudogo, v">
<attvalues>
<attvalue for="attr_type" value="Authors with affiliations 1"></attvalue>
<attvalue for="global_occurrences" value="1"></attvalue>
<attvalue for="attr_3" value="Kinshasa University"></attvalue>
<attvalue for="attr_11" value="1"></attvalue>
<attvalue for="attr_5" value="Congo"></attvalue>
<attvalue for="attr_4" value="Kinshasa, Congo"></attvalue>
</attvalues>
</node>
<node id="authorswithaffiliations1_5646be8ef76c6eaf93fa160bdd80d4e2" label="muhle-goll, c">
<attvalues>
<attvalue for="attr_type" value="Authors with affiliations 1"></attvalue>
<attvalue for="global_occurrences" value="2"></attvalue>
<attvalue for="attr_3" value="European Molecular Biology Laboratory EMBL | Karlsruhe Institute of Technology (KIT)"></attvalue>
<attvalue for="attr_11" value="1"></attvalue>
<attvalue for="attr_5" value="Germany"></attvalue>
<attvalue for="attr_4" value="Heidelberg, Germany | Karlsruhe, Germany"></attvalue>
</attvalues>
</node>
<node id="authorswithaffiliations1_a8cd20a589ed1c08cd4ad2d6c22b2f3d" label="mukhopadhyay, r">
<attvalues>
<attvalue for="attr_type" value="Authors with affiliations 1"></attvalue>
<attvalue for="global_occurrences" value="1"></attvalue>
<attvalue for="attr_3" value="Florida International University"></attvalue>
<attvalue for="attr_11" value=""></attvalue>
<attvalue for="attr_5" value="United States"></attvalue>
<attvalue for="attr_4" value="Miami, United States"></attvalue>
</attvalues>
</node>
<node id="authorswithaffiliations1_3b16bbc7ce7842e512677883129c12d0" label="mulindwa, j">
<attvalues>
<attvalue for="attr_type" value="Authors with affiliations 1"></attvalue>
<attvalue for="global_occurrences" value="1"></attvalue>
<attvalue for="attr_3" value="Ruprecht Karls University Heidelberg"></attvalue>
<attvalue for="attr_11" value="1"></attvalue>
<attvalue for="attr_5" value="Germany"></attvalue>
<attvalue for="attr_4" value="Heidelberg, Germany"></attvalue>
</attvalues>
</node>
<node id="authorswithaffiliations1_dfcb7dd7f64275ee2870e9a1d33c14b3" label="mumba, d">
<attvalues>
<attvalue for="attr_type" value="Authors with affiliations 1"></attvalue>
<attvalue for="global_occurrences" value="1"></attvalue>
<attvalue for="attr_3" value="Institut National de Recherche Biomédicale"></attvalue>
<attvalue for="attr_11" value="1"></attvalue>
<attvalue for="attr_5" value="Congo"></attvalue>
<attvalue for="attr_4" value="Kinshasa, Congo"></attvalue>
</attvalues>
</node>
<node id="authorswithaffiliations1_fb1b35ceb56ab4ec7f900aded91ee583" label="mungube, e.o">
<attvalues>
<attvalue for="attr_type" value="Authors with affiliations 1"></attvalue>
<attvalue for="global_occurrences" value="1"></attvalue>
<attvalue for="attr_3" value="Free University of Berlin"></attvalue>
<attvalue for="attr_11" value="1"></attvalue>
<attvalue for="attr_5" value="Germany"></attvalue>
<attvalue for="attr_4" value="Berlin, Germany"></attvalue>
</attvalues>
</node>
<node id="authorswithaffiliations1_076dd4c428ec465464da0947fa58bb5e" label="murakami, n">
<attvalues>
<attvalue for="attr_type" value="Authors with affiliations 1"></attvalue>
<attvalue for="global_occurrences" value="1"></attvalue>
<attvalue for="attr_3" value="Osaka University"></attvalue>
<attvalue for="attr_11" value="1"></attvalue>
<attvalue for="attr_5" value="Japan"></attvalue>
<attvalue for="attr_4" value="Osaka, Japan"></attvalue>
</attvalues>
</node>
<node id="authorswithaffiliations1_451737c972f3cab5dd466e9e42707cdc" label="musolf, j">
<attvalues>
<attvalue for="attr_type" value="Authors with affiliations 1"></attvalue>
<attvalue for="global_occurrences" value="1"></attvalue>
<attvalue for="attr_3" value="Medical Mission Clinic Wuerzburg"></attvalue>
<attvalue for="attr_11" value="1"></attvalue>
<attvalue for="attr_5" value="Germany"></attvalue>
<attvalue for="attr_4" value="Wuerzburg, Germany"></attvalue>
</attvalues>
</node>
<node id="authorswithaffiliations1_318c8c78aee91e8cccf701c506925ebb" label="mustakuk, h">
<attvalues>
<attvalue for="attr_type" value="Authors with affiliations 1"></attvalue>
<attvalue for="global_occurrences" value="1"></attvalue>
<attvalue for="attr_3" value="Osaka University"></attvalue>
<attvalue for="attr_11" value="1"></attvalue>
<attvalue for="attr_5" value="Japan"></attvalue>
<attvalue for="attr_4" value="Osaka, Japan"></attvalue>
</attvalues>
</node>
<node id="authorswithaffiliations1_f9dd6ead13fee7788d1a0233da2333b9" label="muth, m">
<attvalues>
<attvalue for="attr_type" value="Authors with affiliations 1"></attvalue>
<attvalue for="global_occurrences" value="1"></attvalue>
<attvalue for="attr_3" value="Julius Maximilians University of Wuerzburg"></attvalue>
<attvalue for="attr_11" value="1"></attvalue>
<attvalue for="attr_5" value="Germany"></attvalue>
<attvalue for="attr_4" value="Wuerzburg, Germany"></attvalue>
</attvalues>
</node>
<node id="authorswithaffiliations1_8221a0e3ec022ebcd84f5b4dd1bc8724" label="mädel, a">
<attvalues>
<attvalue for="attr_type" value="Authors with affiliations 1"></attvalue>
<attvalue for="global_occurrences" value="1"></attvalue>
<attvalue for="attr_3" value="Philipps University Marburg"></attvalue>
<attvalue for="attr_11" value="1"></attvalue>
<attvalue for="attr_5" value="Germany"></attvalue>
<attvalue for="attr_4" value="Marburg, Germany"></attvalue>
</attvalues>
</node>
<node id="authorswithaffiliations1_9c6817f8ca81ce13e86a35796fb122a6" label="männer, j">
<attvalues>
<attvalue for="attr_type" value="Authors with affiliations 1"></attvalue>
<attvalue for="global_occurrences" value="1"></attvalue>
<attvalue for="attr_3" value="Georg August University of Goettingen"></attvalue>
<attvalue for="attr_11" value="1"></attvalue>
<attvalue for="attr_5" value="Germany"></attvalue>
<attvalue for="attr_4" value="Goettingen, Germany"></attvalue>
</attvalues>
</node>
<node id="authorswithaffiliations1_61731262c6c87a759c92225cadc87c2f" label="müller, r.h">
<attvalues>
<attvalue for="attr_type" value="Authors with affiliations 1"></attvalue>
<attvalue for="global_occurrences" value="2"></attvalue>
<attvalue for="attr_3" value="Free University of Berlin"></attvalue>
<attvalue for="attr_11" value="2"></attvalue>
<attvalue for="attr_5" value="Germany"></attvalue>
<attvalue for="attr_4" value="Berlin, Germany"></attvalue>
</attvalues>
</node>
<node id="authorswithaffiliations1_a183c944f94c64d673b435be4758049f" label="müller-fielitz, h">
<attvalues>
<attvalue for="attr_type" value="Authors with affiliations 1"></attvalue>
<attvalue for="global_occurrences" value="1"></attvalue>
<attvalue for="attr_3" value="University of Luebeck"></attvalue>
<attvalue for="attr_11" value="1"></attvalue>
<attvalue for="attr_5" value="Germany"></attvalue>
<attvalue for="attr_4" value="Luebeck, Germany"></attvalue>
</attvalues>
</node>
<node id="authorswithaffiliations1_cad0a08500a23c4ae4c7b4d34fa4ea48" label="müller-stöver, i">
<attvalues>
<attvalue for="attr_type" value="Authors with affiliations 1"></attvalue>
<attvalue for="global_occurrences" value="1"></attvalue>
<attvalue for="attr_3" value="Heinrich-Heine-University Duesseldorf"></attvalue>
<attvalue for="attr_11" value=""></attvalue>
<attvalue for="attr_5" value="Germany"></attvalue>
<attvalue for="attr_4" value="Duesseldorf, Germany"></attvalue>
</attvalues>
</node>
<node id="authorswithaffiliations1_2fd4c1e5d9d09f96b4f2fa8c5d6b1690" label="n'siesi, f.x">
<attvalues>
<attvalue for="attr_type" value="Authors with affiliations 1"></attvalue>
<attvalue for="global_occurrences" value="1"></attvalue>
<attvalue for="attr_3" value="CDI-Bwamanda"></attvalue>
<attvalue for="attr_11" value="1"></attvalue>
<attvalue for="attr_5" value="Congo"></attvalue>
<attvalue for="attr_4" value="Bwamanda, Congo"></attvalue>
</attvalues>
</node>
<node id="authorswithaffiliations1_127e2779f40085b6cfed6946dad09c2f" label="naessens, j">
<attvalues>
<attvalue for="attr_type" value="Authors with affiliations 1"></attvalue>
<attvalue for="global_occurrences" value="1"></attvalue>
<attvalue for="attr_3" value="International Livestock Research Institute (ILRI)"></attvalue>
<attvalue for="attr_11" value="1"></attvalue>
<attvalue for="attr_5" value="Kenya"></attvalue>
<attvalue for="attr_4" value="Nairobi, Kenya"></attvalue>
</attvalues>
</node>
<node id="authorswithaffiliations1_790775e52b538baf54c44bb3b3c2b746" label="nagamune, k">
<attvalues>
<attvalue for="attr_type" value="Authors with affiliations 1"></attvalue>
<attvalue for="global_occurrences" value="1"></attvalue>
<attvalue for="attr_3" value="Osaka University"></attvalue>
<attvalue for="attr_11" value="1"></attvalue>
<attvalue for="attr_5" value="Japan"></attvalue>
<attvalue for="attr_4" value="Osaka, Japan"></attvalue>
</attvalues>
</node>
<node id="authorswithaffiliations1_803db515fe7440f32ad8b2dae0a8926b" label="ndangalasi, h">
<attvalues>
<attvalue for="attr_type" value="Authors with affiliations 1"></attvalue>
<attvalue for="global_occurrences" value="1"></attvalue>
<attvalue for="attr_3" value="University of Dar es Salaam"></attvalue>
<attvalue for="attr_11" value="1"></attvalue>
<attvalue for="attr_5" value="Tanzania"></attvalue>
<attvalue for="attr_4" value="Dar es Salaam, Tanzania"></attvalue>
</attvalues>
</node>
<node id="authorswithaffiliations1_c407beeefdf0890e81aa4a192b553929" label="ndung'u, j">
<attvalues>
<attvalue for="attr_type" value="Authors with affiliations 1"></attvalue>
<attvalue for="global_occurrences" value="1"></attvalue>
<attvalue for="attr_3" value="Foundation for Innovative New Diagnostics (FIND)"></attvalue>
<attvalue for="attr_11" value="1"></attvalue>
<attvalue for="attr_5" value="Switzerland"></attvalue>
<attvalue for="attr_4" value="Geneva, Switzerland"></attvalue>
</attvalues>
</node>
<node id="authorswithaffiliations1_f9cd476ea2c4aff3cfcdb231c30c3da2" label="nemetschke, l">
<attvalues>
<attvalue for="attr_type" value="Authors with affiliations 1"></attvalue>
<attvalue for="global_occurrences" value="1"></attvalue>
<attvalue for="attr_3" value="University of Bristol"></attvalue>
<attvalue for="attr_11" value="1"></attvalue>
<attvalue for="attr_5" value="United Kingdom"></attvalue>
<attvalue for="attr_4" value="Bristol, United Kingdom"></attvalue>
</attvalues>
</node>
<node id="authorswithaffiliations1_d6fd7fdeaa0b0a610e392e607acc952b" label="ngwabyt, s">
<attvalues>
<attvalue for="attr_type" value="Authors with affiliations 1"></attvalue>
<attvalue for="global_occurrences" value="1"></attvalue>
<attvalue for="attr_3" value="Institut Pasteur"></attvalue>
<attvalue for="attr_11" value="1"></attvalue>
<attvalue for="attr_5" value="France"></attvalue>
<attvalue for="attr_4" value="Paris, France"></attvalue>
</attvalues>
</node>
<node id="authorswithaffiliations1_eb6dd6b0f99f228529692242b39d657b" label="nibret, e">
<attvalues>
<attvalue for="attr_type" value="Authors with affiliations 1"></attvalue>
<attvalue for="global_occurrences" value="2"></attvalue>
<attvalue for="attr_3" value="Ruprecht Karls University Heidelberg"></attvalue>
<attvalue for="attr_11" value="2"></attvalue>
<attvalue for="attr_5" value="Germany"></attvalue>
<attvalue for="attr_4" value="Heidelberg, Germany"></attvalue>
</attvalues>
</node>
<node id="authorswithaffiliations1_636980c72e1d9b4cedcf7554258af10c" label="niedermeier, s">
<attvalues>
<attvalue for="attr_type" value="Authors with affiliations 1"></attvalue>
<attvalue for="global_occurrences" value="1"></attvalue>
<attvalue for="attr_3" value="Julius Maximilians University of Wuerzburg"></attvalue>
<attvalue for="attr_11" value="1"></attvalue>
<attvalue for="attr_5" value="Germany"></attvalue>
<attvalue for="attr_4" value="Wuerzburg, Germany"></attvalue>
</attvalues>
</node>
<node id="authorswithaffiliations1_7bfa7386cfa64f9712239fd134cc42ec" label="niehues, m">
<attvalues>
<attvalue for="attr_type" value="Authors with affiliations 1"></attvalue>
<attvalue for="global_occurrences" value="2"></attvalue>
<attvalue for="attr_3" value="Federal University of São Paulo"></attvalue>
<attvalue for="attr_11" value="2"></attvalue>
<attvalue for="attr_5" value="Brazil"></attvalue>
<attvalue for="attr_4" value="São Paulo, Brazil"></attvalue>
</attvalues>
</node>
<node id="authorswithaffiliations1_5721ad574c85f2ebf6c803a3149efdc8" label="niehues, t">
<attvalues>
<attvalue for="attr_type" value="Authors with affiliations 1"></attvalue>
<attvalue for="global_occurrences" value="1"></attvalue>
<attvalue for="attr_3" value="Helios Klinikum Krefeld Academic Hospital"></attvalue>
<attvalue for="attr_11" value="1"></attvalue>
<attvalue for="attr_5" value="Germany"></attvalue>
<attvalue for="attr_4" value="Krefeld, Germany"></attvalue>
</attvalues>
</node>
<node id="authorswithaffiliations1_238fb49317ff511cf85779bf97672375" label="nilsson, p">
<attvalues>
<attvalue for="attr_type" value="Authors with affiliations 1"></attvalue>
<attvalue for="global_occurrences" value="1"></attvalue>
<attvalue for="attr_3" value="University of Liverpool"></attvalue>
<attvalue for="attr_11" value="1"></attvalue>
<attvalue for="attr_5" value="United Kingdom"></attvalue>
<attvalue for="attr_4" value="Liverpool, United Kingdom"></attvalue>
</attvalues>
</node>
<node id="authorswithaffiliations1_652d22e0ccf22d2b7704e70a6c08606e" label="njuguna, j.t">
<attvalues>
<attvalue for="attr_type" value="Authors with affiliations 1"></attvalue>
<attvalue for="global_occurrences" value="1"></attvalue>
<attvalue for="attr_3" value="University of Bonn"></attvalue>
<attvalue for="attr_11" value="1"></attvalue>
<attvalue for="attr_5" value="Germany"></attvalue>
<attvalue for="attr_4" value="Bonn, Germany"></attvalue>
</attvalues>
</node>
<node id="authorswithaffiliations1_8f413cf2511ffd699854af10ea7dd695" label="nkemngu, n.j">
<attvalues>
<attvalue for="attr_type" value="Authors with affiliations 1"></attvalue>
<attvalue for="global_occurrences" value="2"></attvalue>
<attvalue for="attr_3" value="Ruprecht Karls University Heidelberg"></attvalue>
<attvalue for="attr_11" value="2"></attvalue>
<attvalue for="attr_5" value="Germany"></attvalue>
<attvalue for="attr_4" value="Heidelberg, Germany"></attvalue>
</attvalues>
</node>
<node id="authorswithaffiliations1_a112b7dcb7b18698f3b75bf3add3ba1d" label="nkwengulila, g">
<attvalues>
<attvalue for="attr_type" value="Authors with affiliations 1"></attvalue>
<attvalue for="global_occurrences" value="1"></attvalue>
<attvalue for="attr_3" value="University of Dar es Salaam"></attvalue>
<attvalue for="attr_11" value="1"></attvalue>
<attvalue for="attr_5" value="Tanzania"></attvalue>
<attvalue for="attr_4" value="Dar es Salaam, Tanzania"></attvalue>
</attvalues>
</node>
<node id="authorswithaffiliations1_79ecef8c83b9b0faccb5eb29043c4200" label="nour, a.m.m">
<attvalues>
<attvalue for="attr_type" value="Authors with affiliations 1"></attvalue>
<attvalue for="global_occurrences" value="3"></attvalue>
<attvalue for="attr_3" value="University of Muenster"></attvalue>
<attvalue for="attr_11" value="3"></attvalue>
<attvalue for="attr_5" value="Germany"></attvalue>
<attvalue for="attr_4" value="Muenster, Germany"></attvalue>
</attvalues>
</node>
<node id="authorswithaffiliations1_640001f13514153a7fc10bcb273397ea" label="noyes, h.a">
<attvalues>
<attvalue for="attr_type" value="Authors with affiliations 1"></attvalue>
<attvalue for="global_occurrences" value="1"></attvalue>
<attvalue for="attr_3" value="University of Liverpool"></attvalue>
<attvalue for="attr_11" value="1"></attvalue>
<attvalue for="attr_5" value="United Kingdom"></attvalue>
<attvalue for="attr_4" value="Liverpool, United Kingdom"></attvalue>
</attvalues>
</node>
<node id="authorswithaffiliations1_bdb0912c5024af3343edfb3aa31184ec" label="nussbaum, k">
<attvalues>
<attvalue for="attr_type" value="Authors with affiliations 1"></attvalue>
<attvalue for="global_occurrences" value="1"></attvalue>
<attvalue for="attr_3" value="Ruprecht Karls University Heidelberg"></attvalue>
<attvalue for="attr_11" value="1"></attvalue>
<attvalue for="attr_5" value="Germany"></attvalue>
<attvalue for="attr_4" value="Heidelberg, Germany"></attvalue>
</attvalues>
</node>
<node id="authorswithaffiliations1_19976814ce84515e01f21de43aee5a34" label="nzila, a">
<attvalues>
<attvalue for="attr_type" value="Authors with affiliations 1"></attvalue>
<attvalue for="global_occurrences" value="1"></attvalue>
<attvalue for="attr_3" value="Kenya Medical Research Institute (KEMRI) Wellcome Trust Collaborative"></attvalue>
<attvalue for="attr_11" value="1"></attvalue>
<attvalue for="attr_5" value="Kenya"></attvalue>
<attvalue for="attr_4" value="Kilifi, Kenya"></attvalue>
</attvalues>
</node>
<node id="authorswithaffiliations1_2e79c9362bde327e15b4f309d143d37a" label="odiit, m">
<attvalues>
<attvalue for="attr_type" value="Authors with affiliations 1"></attvalue>
<attvalue for="global_occurrences" value="1"></attvalue>
<attvalue for="attr_3" value="UACP"></attvalue>
<attvalue for="attr_11" value="1"></attvalue>
<attvalue for="attr_5" value="Uganda"></attvalue>
<attvalue for="attr_4" value="Kampala, Uganda"></attvalue>
</attvalues>
</node>
<node id="authorswithaffiliations1_d78d26be9a711402814d6de2e21ef046" label="offergeld, ch">
<attvalues>
<attvalue for="attr_type" value="Authors with affiliations 1"></attvalue>
<attvalue for="global_occurrences" value="1"></attvalue>
<attvalue for="attr_3" value="Marienkrankenhaus Hamburg"></attvalue>
<attvalue for="attr_11" value=""></attvalue>
<attvalue for="attr_5" value="Germany"></attvalue>
<attvalue for="attr_4" value="Hamburg, Germany"></attvalue>
</attvalues>
</node>
<node id="authorswithaffiliations1_7bf2b4f4f709e062f2eacec5f15ae0b6" label="ogungbe, i.v">
<attvalues>
<attvalue for="attr_type" value="Authors with affiliations 1"></attvalue>
<attvalue for="global_occurrences" value="2"></attvalue>
<attvalue for="attr_3" value="University of Alabama in Huntsville"></attvalue>
<attvalue for="attr_11" value="2"></attvalue>
<attvalue for="attr_5" value="United States"></attvalue>
<attvalue for="attr_4" value="Huntsville, United States"></attvalue>
</attvalues>
</node>
<node id="authorswithaffiliations1_c6c03444b95ba6ff2722fec0e12468fe" label="ohnishi-kameyama, m">
<attvalues>
<attvalue for="attr_type" value="Authors with affiliations 1"></attvalue>
<attvalue for="global_occurrences" value="1"></attvalue>
<attvalue for="attr_3" value="Ministry of Agriculture Forestry and Fishers"></attvalue>
<attvalue for="attr_11" value="1"></attvalue>
<attvalue for="attr_5" value="Japan"></attvalue>
<attvalue for="attr_4" value="Tsukuba, Japan"></attvalue>
</attvalues>
</node>
<node id="authorswithaffiliations1_25f2b28774c8249637169361c421dd35" label="okombo, j">
<attvalues>
<attvalue for="attr_type" value="Authors with affiliations 1"></attvalue>
<attvalue for="global_occurrences" value="1"></attvalue>
<attvalue for="attr_3" value="Kenya Medical Research Institute (KEMRI) Wellcome Trust Collaborative"></attvalue>
<attvalue for="attr_11" value="1"></attvalue>
<attvalue for="attr_5" value="Kenya"></attvalue>
<attvalue for="attr_4" value="Kilifi, Kenya"></attvalue>
</attvalues>
</node>
<node id="authorswithaffiliations1_04165e7e51f96e11c8fc2f1b74519227" label="olbrich, c">
<attvalues>
<attvalue for="attr_type" value="Authors with affiliations 1"></attvalue>
<attvalue for="global_occurrences" value="2"></attvalue>
<attvalue for="attr_3" value="Free University of Berlin"></attvalue>
<attvalue for="attr_11" value="2"></attvalue>
<attvalue for="attr_5" value="Germany"></attvalue>
<attvalue for="attr_4" value="Berlin, Germany"></attvalue>
</attvalues>
</node>
<node id="authorswithaffiliations1_548a085eac6f98dd76fa2d4671e43853" label="olesen, o">
<attvalues>
<attvalue for="attr_type" value="Authors with affiliations 1"></attvalue>
<attvalue for="global_occurrences" value="1"></attvalue>
<attvalue for="attr_3" value="EU Commission"></attvalue>
<attvalue for="attr_11" value="1"></attvalue>
<attvalue for="attr_5" value="Belgium"></attvalue>
<attvalue for="attr_4" value="Brussels, Belgium"></attvalue>
</attvalues>
</node>
<node id="authorswithaffiliations1_cdad2cf768ad953e6390f52e0e56b2d1" label="oliveira, v">
<attvalues>
<attvalue for="attr_type" value="Authors with affiliations 1"></attvalue>
<attvalue for="global_occurrences" value="2"></attvalue>
<attvalue for="attr_3" value="Federal University of São Paulo"></attvalue>
<attvalue for="attr_11" value="2"></attvalue>
<attvalue for="attr_5" value="Brazil"></attvalue>
<attvalue for="attr_4" value="São Paulo, Brazil"></attvalue>
</attvalues>
</node>
<node id="authorswithaffiliations1_cca74c02e922bdaaebb91fb9006e9fe3" label="onyebujoh, p">
<attvalues>
<attvalue for="attr_type" value="Authors with affiliations 1"></attvalue>
<attvalue for="global_occurrences" value="1"></attvalue>
<attvalue for="attr_3" value="World Health Organization"></attvalue>
<attvalue for="attr_11" value="1"></attvalue>
<attvalue for="attr_5" value="Switzerland"></attvalue>
<attvalue for="attr_4" value="Geneva, Switzerland"></attvalue>
</attvalues>
</node>
<node id="authorswithaffiliations1_07ead1fdb31836a4fe715941c3761c79" label="ortiz, d">
<attvalues>
<attvalue for="attr_type" value="Authors with affiliations 1"></attvalue>
<attvalue for="global_occurrences" value="1"></attvalue>
<attvalue for="attr_3" value="Oregon Health and Science University"></attvalue>
<attvalue for="attr_11" value="1"></attvalue>
<attvalue for="attr_5" value="United States"></attvalue>
<attvalue for="attr_4" value="Portland, United States"></attvalue>
</attvalues>
</node>
<node id="authorswithaffiliations1_09acf36e72966befd4338237ff1657d8" label="ortmann, r">
<attvalues>
<attvalue for="attr_type" value="Authors with affiliations 1"></attvalue>
<attvalue for="global_occurrences" value="1"></attvalue>
<attvalue for="attr_3" value="Philipps University Marburg"></attvalue>
<attvalue for="attr_11" value="1"></attvalue>
<attvalue for="attr_5" value="Germany"></attvalue>
<attvalue for="attr_4" value="Marburg, Germany"></attvalue>
</attvalues>
</node>
<node id="authorswithaffiliations1_3da87ba193317e209dd3a95661026588" label="ouma, e.m">
<attvalues>
<attvalue for="attr_type" value="Authors with affiliations 1"></attvalue>
<attvalue for="global_occurrences" value="1"></attvalue>
<attvalue for="attr_3" value="Free University of Berlin"></attvalue>
<attvalue for="attr_11" value=""></attvalue>
<attvalue for="attr_5" value="Germany"></attvalue>
<attvalue for="attr_4" value="Berlin, Germany"></attvalue>
</attvalues>
</node>
<node id="authorswithaffiliations1_be97039d3b3ea476cb8ab9cfab352cad" label="palma, c">
<attvalues>
<attvalue for="attr_type" value="Authors with affiliations 1"></attvalue>
<attvalue for="global_occurrences" value="1"></attvalue>
<attvalue for="attr_3" value="Istituto Superiore di Sanità"></attvalue>
<attvalue for="attr_11" value="1"></attvalue>
<attvalue for="attr_5" value="Italy"></attvalue>
<attvalue for="attr_4" value="Rome, Italy"></attvalue>
</attvalues>
</node>
<node id="authorswithaffiliations1_a08729524bf705f3908ceec5017141da" label="palmada, m">
<attvalues>
<attvalue for="attr_type" value="Authors with affiliations 1"></attvalue>
<attvalue for="global_occurrences" value="1"></attvalue>
<attvalue for="attr_3" value="Eberhard Karls University of Tuebingen"></attvalue>
<attvalue for="attr_11" value="1"></attvalue>
<attvalue for="attr_5" value="Germany"></attvalue>
<attvalue for="attr_4" value="Tuebingen, Germany"></attvalue>
</attvalues>
</node>
<node id="authorswithaffiliations1_73088a40b26b65160eec6e03bad2856b" label="pan, s.-y">
<attvalues>
<attvalue for="attr_type" value="Authors with affiliations 1"></attvalue>
<attvalue for="global_occurrences" value="1"></attvalue>
<attvalue for="attr_3" value="Durham University"></attvalue>
<attvalue for="attr_11" value="1"></attvalue>
<attvalue for="attr_5" value="United Kingdom"></attvalue>
<attvalue for="attr_4" value="Durham, United Kingdom"></attvalue>
</attvalues>
</node>
<node id="authorswithaffiliations1_c7368836e1cc98c709114f1a3e4a1646" label="papadopoulos, m.c">
<attvalues>
<attvalue for="attr_type" value="Authors with affiliations 1"></attvalue>
<attvalue for="global_occurrences" value="1"></attvalue>
<attvalue for="attr_3" value="St. George's Hospital Medical School"></attvalue>
<attvalue for="attr_11" value="1"></attvalue>
<attvalue for="attr_5" value="United Kingdom"></attvalue>
<attvalue for="attr_4" value="London, United Kingdom"></attvalue>
</attvalues>
</node>
<node id="authorswithaffiliations1_43ef1583e35ed34c9f7244c09501f5e1" label="patejdl, r">
<attvalues>
<attvalue for="attr_type" value="Authors with affiliations 1"></attvalue>
<attvalue for="global_occurrences" value="1"></attvalue>
<attvalue for="attr_3" value="Rostock University"></attvalue>
<attvalue for="attr_11" value="1"></attvalue>
<attvalue for="attr_5" value="Germany"></attvalue>
<attvalue for="attr_4" value="Rostock, Germany"></attvalue>
</attvalues>
</node>
<node id="authorswithaffiliations1_a19017a4dd265b09e91b53d765fc1c38" label="pavlovic-djuranovic, s">
<attvalues>
<attvalue for="attr_type" value="Authors with affiliations 1"></attvalue>
<attvalue for="global_occurrences" value="1"></attvalue>
<attvalue for="attr_3" value="Eberhard Karls University of Tuebingen"></attvalue>
<attvalue for="attr_11" value="1"></attvalue>
<attvalue for="attr_5" value="Germany"></attvalue>
<attvalue for="attr_4" value="Tuebingen, Germany"></attvalue>
</attvalues>
</node>
<node id="authorswithaffiliations1_454e96ca8e050a4e44dbf1a900c3f546" label="perozzo, r">
<attvalues>
<attvalue for="attr_type" value="Authors with affiliations 1"></attvalue>
<attvalue for="global_occurrences" value="1"></attvalue>
<attvalue for="attr_3" value="University of Lausanne"></attvalue>
<attvalue for="attr_11" value="1"></attvalue>
<attvalue for="attr_5" value="Switzerland"></attvalue>
<attvalue for="attr_4" value="Lausanne, Switzerland"></attvalue>
</attvalues>
</node>
<node id="authorswithaffiliations1_27f06a00b0f29fd312b61205c182fdd6" label="perruchon, j">
<attvalues>
<attvalue for="attr_type" value="Authors with affiliations 1"></attvalue>
<attvalue for="global_occurrences" value="1"></attvalue>
<attvalue for="attr_3" value="Philipps University Marburg"></attvalue>
<attvalue for="attr_11" value="1"></attvalue>
<attvalue for="attr_5" value="Germany"></attvalue>
<attvalue for="attr_4" value="Marburg, Germany"></attvalue>
</attvalues>
</node>
<node id="authorswithaffiliations1_3394dfebff634f5e2ac1f3f772617758" label="pfohl, t">
<attvalues>
<attvalue for="attr_type" value="Authors with affiliations 1"></attvalue>
<attvalue for="global_occurrences" value="2"></attvalue>
<attvalue for="attr_3" value="Max-Planck-Institute for Dynamics and Self-Organization"></attvalue>
<attvalue for="attr_11" value="1"></attvalue>
<attvalue for="attr_5" value="Germany"></attvalue>
<attvalue for="attr_4" value="Goettingen, Germany"></attvalue>
</attvalues>
</node>
<node id="authorswithaffiliations1_b9587d6f1c823b2256a18dfac15411ba" label="planche, t">
<attvalues>
<attvalue for="attr_type" value="Authors with affiliations 1"></attvalue>
<attvalue for="global_occurrences" value="1"></attvalue>
<attvalue for="attr_3" value="St. George's Hospital Medical School"></attvalue>
<attvalue for="attr_11" value="1"></attvalue>
<attvalue for="attr_5" value="United Kingdom"></attvalue>
<attvalue for="attr_4" value="London, United Kingdom"></attvalue>
</attvalues>
</node>
<node id="authorswithaffiliations1_2a6d91f47265c8f278355930a1a5a0f9" label="plazolles, n">
<attvalues>
<attvalue for="attr_type" value="Authors with affiliations 1"></attvalue>
<attvalue for="global_occurrences" value="1"></attvalue>
<attvalue for="attr_3" value="Université Victor Segalen Bordeaux 2"></attvalue>
<attvalue for="attr_11" value="1"></attvalue>
<attvalue for="attr_5" value="France"></attvalue>
<attvalue for="attr_4" value="Bordeaux, France"></attvalue>
</attvalues>
</node>
<node id="authorswithaffiliations1_a69305e67574fb83f9d0a9768df3857a" label="po, j">
<attvalues>
<attvalue for="attr_type" value="Authors with affiliations 1"></attvalue>
<attvalue for="global_occurrences" value="1"></attvalue>
<attvalue for="attr_3" value="Ruprecht Karls University Heidelberg"></attvalue>
<attvalue for="attr_11" value="1"></attvalue>
<attvalue for="attr_5" value="Germany"></attvalue>
<attvalue for="attr_4" value="Heidelberg, Germany"></attvalue>
</attvalues>
</node>
<node id="authorswithaffiliations1_f7d2794574ba9134ec108bbd296f0c09" label="pohlit, a.m">
<attvalues>
<attvalue for="attr_type" value="Authors with affiliations 1"></attvalue>
<attvalue for="global_occurrences" value="2"></attvalue>
<attvalue for="attr_3" value="Instituto Nacional de Pesquisa da Amazonia"></attvalue>
<attvalue for="attr_11" value="2"></attvalue>
<attvalue for="attr_5" value="Brazil"></attvalue>
<attvalue for="attr_4" value="Manaus, Brazil"></attvalue>
</attvalues>
</node>
<node id="authorswithaffiliations1_611cbd63d263d7de0ae29bc5af33e663" label="ponte-sucre, a">
<attvalues>
<attvalue for="attr_type" value="Authors with affiliations 1"></attvalue>
<attvalue for="global_occurrences" value="3"></attvalue>
<attvalue for="attr_3" value="Central University of Venezuela | Julius Maximilians University of Wuerzburg"></attvalue>
<attvalue for="attr_11" value="3"></attvalue>
<attvalue for="attr_5" value="Germany | Venezuela"></attvalue>
<attvalue for="attr_4" value="Caracas, Venezuela | Wuerzburg, Germany"></attvalue>
</attvalues>
</node>
<node id="authorswithaffiliations1_5bda3798c8ada7dcf4173c7bbfc289b8" label="pouwels, w">
<attvalues>
<attvalue for="attr_type" value="Authors with affiliations 1"></attvalue>
<attvalue for="global_occurrences" value="1"></attvalue>
<attvalue for="attr_3" value="Academic Medical Center"></attvalue>
<attvalue for="attr_11" value="1"></attvalue>
<attvalue for="attr_5" value="Netherlands"></attvalue>
<attvalue for="attr_4" value="Amsterdam, Netherlands"></attvalue>
</attvalues>
</node>
<node id="authorswithaffiliations1_f378ff402faf62fc2a695bdb0e7aa756" label="projahn, h">
<attvalues>
<attvalue for="attr_type" value="Authors with affiliations 1"></attvalue>
<attvalue for="global_occurrences" value="1"></attvalue>
<attvalue for="attr_3" value="Julius Maximilians University of Wuerzburg"></attvalue>
<attvalue for="attr_11" value="1"></attvalue>
<attvalue for="attr_5" value="Germany"></attvalue>
<attvalue for="attr_4" value="Wuerzburg, Germany"></attvalue>
</attvalues>
</node>
<node id="authorswithaffiliations1_916925ae5181abbffdc7a478ded21508" label="puhl, s">
<attvalues>
<attvalue for="attr_type" value="Authors with affiliations 1"></attvalue>
<attvalue for="global_occurrences" value="1"></attvalue>
<attvalue for="attr_3" value="Julius Maximilians University of Wuerzburg"></attvalue>
<attvalue for="attr_11" value="1"></attvalue>
<attvalue for="attr_5" value="Germany"></attvalue>
<attvalue for="attr_4" value="Wuerzburg, Germany"></attvalue>
</attvalues>
</node>
<node id="authorswithaffiliations1_68f61bb4465ec5ce31027f561f93390e" label="putzkers, k">
<attvalues>
<attvalue for="attr_type" value="Authors with affiliations 1"></attvalue>
<attvalue for="global_occurrences" value="1"></attvalue>
<attvalue for="attr_3" value="European Molecular Biology Laboratory EMBL"></attvalue>
<attvalue for="attr_11" value="1"></attvalue>
<attvalue for="attr_5" value="Germany"></attvalue>
<attvalue for="attr_4" value="Heidelberg, Germany"></attvalue>
</attvalues>
</node>
<node id="authorswithaffiliations1_135ad7e20bc466fb9d8330d03f012148" label="quecke, p">
<attvalues>
<attvalue for="attr_type" value="Authors with affiliations 1"></attvalue>
<attvalue for="global_occurrences" value="1"></attvalue>
<attvalue for="attr_3" value="Eberhard Karls University of Tuebingen"></attvalue>
<attvalue for="attr_11" value="1"></attvalue>
<attvalue for="attr_5" value="Germany"></attvalue>
<attvalue for="attr_4" value="Tuebingen, Germany"></attvalue>
</attvalues>
</node>
<node id="authorswithaffiliations1_cf12e4d5736198ca5d8d24fb962b082d" label="quijada, l">
<attvalues>
<attvalue for="attr_type" value="Authors with affiliations 1"></attvalue>
<attvalue for="global_occurrences" value="2"></attvalue>
<attvalue for="attr_3" value="Ruprecht Karls University Heidelberg"></attvalue>
<attvalue for="attr_11" value="2"></attvalue>
<attvalue for="attr_5" value="Germany"></attvalue>
<attvalue for="attr_4" value="Heidelberg, Germany"></attvalue>
</attvalues>
</node>
<node id="authorswithaffiliations1_c16c33570cc6c27ef98faa6bc95342c4" label="raasch, w">
<attvalues>
<attvalue for="attr_type" value="Authors with affiliations 1"></attvalue>
<attvalue for="global_occurrences" value="1"></attvalue>
<attvalue for="attr_3" value="University of Luebeck"></attvalue>
<attvalue for="attr_11" value="1"></attvalue>
<attvalue for="attr_5" value="Germany"></attvalue>
<attvalue for="attr_4" value="Luebeck, Germany"></attvalue>
</attvalues>
</node>
<node id="authorswithaffiliations1_c0eb29f8e0b038beb1437521964ef889" label="rabbani, n">
<attvalues>
<attvalue for="attr_type" value="Authors with affiliations 1"></attvalue>
<attvalue for="global_occurrences" value="1"></attvalue>
<attvalue for="attr_3" value="University of Warwick"></attvalue>
<attvalue for="attr_11" value="1"></attvalue>
<attvalue for="attr_5" value="United Kingdom"></attvalue>
<attvalue for="attr_4" value="Coventry, United Kingdom"></attvalue>
</attvalues>
</node>
<node id="authorswithaffiliations1_2cc2af41b7193919026900dfceea0a04" label="raes, g">
<attvalues>
<attvalue for="attr_type" value="Authors with affiliations 1"></attvalue>
<attvalue for="global_occurrences" value="1"></attvalue>
<attvalue for="attr_3" value="Free University Brussels"></attvalue>
<attvalue for="attr_11" value="1"></attvalue>
<attvalue for="attr_5" value="Belgium"></attvalue>
<attvalue for="attr_4" value="Brussels, Belgium"></attvalue>
</attvalues>
</node>
<node id="authorswithaffiliations1_c0a82ee5fc9b7869c28557a8846813d5" label="randolph, t.f">
<attvalues>
<attvalue for="attr_type" value="Authors with affiliations 1"></attvalue>
<attvalue for="global_occurrences" value="3"></attvalue>
<attvalue for="attr_3" value="International Livestock Research Institute (ILRI)"></attvalue>
<attvalue for="attr_11" value="2"></attvalue>
<attvalue for="attr_5" value="Kenya"></attvalue>
<attvalue for="attr_4" value="Nairobi, Kenya"></attvalue>
</attvalues>
</node>
<node id="authorswithaffiliations1_07bc6b9a2b61288c4302c0a9b034280d" label="rasch, j">
<attvalues>
<attvalue for="attr_type" value="Authors with affiliations 1"></attvalue>
<attvalue for="global_occurrences" value="1"></attvalue>
<attvalue for="attr_3" value="Technische Universität Braunschweig"></attvalue>
<attvalue for="attr_11" value="1"></attvalue>
<attvalue for="attr_5" value="Germany"></attvalue>
<attvalue for="attr_4" value="Braunschweig, Germany"></attvalue>
</attvalues>
</node>
<node id="authorswithaffiliations1_80cba934e01c81441d884e27dd2d50b4" label="rath, j">
<attvalues>
<attvalue for="attr_type" value="Authors with affiliations 1"></attvalue>
<attvalue for="global_occurrences" value="2"></attvalue>
<attvalue for="attr_3" value="Medical Mission Clinic Wuerzburg"></attvalue>
<attvalue for="attr_11" value="2"></attvalue>
<attvalue for="attr_5" value="Germany"></attvalue>
<attvalue for="attr_4" value="Wuerzburg, Germany"></attvalue>
</attvalues>
</node>
<node id="authorswithaffiliations1_f754e4f78888e9a08ec3791b6631ef3e" label="rathkolb, b">
<attvalues>
<attvalue for="attr_type" value="Authors with affiliations 1"></attvalue>
<attvalue for="global_occurrences" value="1"></attvalue>
<attvalue for="attr_3" value="Helmholtz Zentrum Munich"></attvalue>
<attvalue for="attr_11" value="1"></attvalue>
<attvalue for="attr_5" value="Germany"></attvalue>
<attvalue for="attr_4" value="Munich, Germany"></attvalue>
</attvalues>
</node>
<node id="authorswithaffiliations1_5ca8187795848222abcfa2525e0ece67" label="rea, d">
<attvalues>
<attvalue for="attr_type" value="Authors with affiliations 1"></attvalue>
<attvalue for="global_occurrences" value="1"></attvalue>
<attvalue for="attr_3" value="University of Warwick"></attvalue>
<attvalue for="attr_11" value="1"></attvalue>
<attvalue for="attr_5" value="United Kingdom"></attvalue>
<attvalue for="attr_4" value="Coventry, United Kingdom"></attvalue>
</attvalues>
</node>
<node id="authorswithaffiliations1_0436555baa82ba827f024ed05b339dbc" label="reckenfelderbäumer, n">
<attvalues>
<attvalue for="attr_type" value="Authors with affiliations 1"></attvalue>
<attvalue for="global_occurrences" value="1"></attvalue>
<attvalue for="attr_3" value="Ruprecht Karls University Heidelberg"></attvalue>
<attvalue for="attr_11" value="1"></attvalue>
<attvalue for="attr_5" value="Germany"></attvalue>
<attvalue for="attr_4" value="Heidelberg, Germany"></attvalue>
</attvalues>
</node>
<node id="authorswithaffiliations1_7cf2e5fa89ece7058981f3c7261a7633" label="reiber, h">
<attvalues>
<attvalue for="attr_type" value="Authors with affiliations 1"></attvalue>
<attvalue for="global_occurrences" value="3"></attvalue>
<attvalue for="attr_3" value="CSF and Complexity Studies | Georg August University of Goettingen"></attvalue>
<attvalue for="attr_11" value="2"></attvalue>
<attvalue for="attr_5" value="Germany"></attvalue>
<attvalue for="attr_4" value="Berlin, Germany | Goettingen, Germany"></attvalue>
</attvalues>
</node>
<node id="authorswithaffiliations1_6a35e78cef12a634ac550f89819e2d20" label="reichert, o">
<attvalues>
<attvalue for="attr_type" value="Authors with affiliations 1"></attvalue>
<attvalue for="global_occurrences" value="1"></attvalue>
<attvalue for="attr_3" value="University of Bremen"></attvalue>
<attvalue for="attr_11" value="1"></attvalue>
<attvalue for="attr_5" value="Germany"></attvalue>
<attvalue for="attr_4" value="Bremen, Germany"></attvalue>
</attvalues>
</node>
<node id="authorswithaffiliations1_d6a98713215512968116dcfe59ba01d2" label="renggli, c.k">
<attvalues>
<attvalue for="attr_type" value="Authors with affiliations 1"></attvalue>
<attvalue for="global_occurrences" value="1"></attvalue>
<attvalue for="attr_3" value="Swiss Tropical and Public Health Institute"></attvalue>
<attvalue for="attr_11" value="1"></attvalue>
<attvalue for="attr_5" value="Switzerland"></attvalue>
<attvalue for="attr_4" value="Basel, Switzerland"></attvalue>
</attvalues>
</node>
<node id="authorswithaffiliations1_cde9af666096497781ddedf69e27c09b" label="rettig, j">
<attvalues>
<attvalue for="attr_type" value="Authors with affiliations 1"></attvalue>
<attvalue for="global_occurrences" value="1"></attvalue>
<attvalue for="attr_3" value="Ruprecht Karls University Heidelberg"></attvalue>
<attvalue for="attr_11" value="1"></attvalue>
<attvalue for="attr_5" value="Germany"></attvalue>
<attvalue for="attr_4" value="Heidelberg, Germany"></attvalue>
</attvalues>
</node>
<node id="authorswithaffiliations1_a6756d31b17ef53c7c9a5c166a757546" label="richter, c">
<attvalues>
<attvalue for="attr_type" value="Authors with affiliations 1"></attvalue>
<attvalue for="global_occurrences" value="1"></attvalue>
<attvalue for="attr_3" value="Ruprecht Karls University Heidelberg"></attvalue>
<attvalue for="attr_11" value="1"></attvalue>
<attvalue for="attr_5" value="Germany"></attvalue>
<attvalue for="attr_4" value="Heidelberg, Germany"></attvalue>
</attvalues>
</node>
<node id="authorswithaffiliations1_5aec2ec62488ca6debceac7480e9d13b" label="richter, j">
<attvalues>
<attvalue for="attr_type" value="Authors with affiliations 1"></attvalue>
<attvalue for="global_occurrences" value="1"></attvalue>
<attvalue for="attr_3" value="Heinrich-Heine-University Duesseldorf"></attvalue>
<attvalue for="attr_11" value=""></attvalue>
<attvalue for="attr_5" value="Germany"></attvalue>
<attvalue for="attr_4" value="Duesseldorf, Germany"></attvalue>
</attvalues>
</node>
<node id="authorswithaffiliations1_ad4a840294b91b0bb5582ea1047caf65" label="riechers, a">
<attvalues>
<attvalue for="attr_type" value="Authors with affiliations 1"></attvalue>
<attvalue for="global_occurrences" value="1"></attvalue>
<attvalue for="attr_3" value="University of Washington"></attvalue>
<attvalue for="attr_11" value="1"></attvalue>
<attvalue for="attr_5" value="United States"></attvalue>
<attvalue for="attr_4" value="Seattle, United States"></attvalue>
</attvalues>
</node>
<node id="authorswithaffiliations1_c100142970ad5344958a3e2638c0a622" label="ripamonti, d">
<attvalues>
<attvalue for="attr_type" value="Authors with affiliations 1"></attvalue>
<attvalue for="global_occurrences" value="1"></attvalue>
<attvalue for="attr_3" value="Ludwig Maximilians University of Munich"></attvalue>
<attvalue for="attr_11" value="1"></attvalue>
<attvalue for="attr_5" value="Germany"></attvalue>
<attvalue for="attr_4" value="Munich, Germany"></attvalue>
</attvalues>
</node>
<node id="authorswithaffiliations1_b974749df5a599a1aea5983f0094241f" label="rivière, l">
<attvalues>
<attvalue for="attr_type" value="Authors with affiliations 1"></attvalue>
<attvalue for="global_occurrences" value="2"></attvalue>
<attvalue for="attr_3" value="Université Victor Segalen Bordeaux 2"></attvalue>
<attvalue for="attr_11" value="2"></attvalue>
<attvalue for="attr_5" value="France"></attvalue>
<attvalue for="attr_4" value="Bordeaux, France"></attvalue>
</attvalues>
</node>
<node id="authorswithaffiliations1_e6ddcaccc9d554ad108c4addcec62a30" label="robays, j">
<attvalues>
<attvalue for="attr_type" value="Authors with affiliations 1"></attvalue>
<attvalue for="global_occurrences" value="1"></attvalue>
<attvalue for="attr_3" value="Institute of Tropical Medicine"></attvalue>
<attvalue for="attr_11" value="1"></attvalue>
<attvalue for="attr_5" value="Belgium"></attvalue>
<attvalue for="attr_4" value="Antwerp, Belgium"></attvalue>
</attvalues>
</node>
<node id="authorswithaffiliations1_bcd8e81521946b35c9a2e1c199e52669" label="robles, a">
<attvalues>
<attvalue for="attr_type" value="Authors with affiliations 1"></attvalue>
<attvalue for="global_occurrences" value="1"></attvalue>
<attvalue for="attr_3" value="Ruprecht Karls University Heidelberg"></attvalue>
<attvalue for="attr_11" value="1"></attvalue>
<attvalue for="attr_5" value="Germany"></attvalue>
<attvalue for="attr_4" value="Heidelberg, Germany"></attvalue>
</attvalues>
</node>
<node id="authorswithaffiliations1_3f50853f3bc4cb1a54051c4a89a6cb02" label="rohde, m">
<attvalues>
<attvalue for="attr_type" value="Authors with affiliations 1"></attvalue>
<attvalue for="global_occurrences" value="1"></attvalue>
<attvalue for="attr_3" value="Helmholtz Centre for Infection Research"></attvalue>
<attvalue for="attr_11" value="1"></attvalue>
<attvalue for="attr_5" value="Germany"></attvalue>
<attvalue for="attr_4" value="Braunschweig, Germany"></attvalue>
</attvalues>
</node>
<node id="authorswithaffiliations1_5ee4e760777173f495a51c5e78058578" label="romanha, a.j">
<attvalues>
<attvalue for="attr_type" value="Authors with affiliations 1"></attvalue>
<attvalue for="global_occurrences" value="2"></attvalue>
<attvalue for="attr_3" value="Universidade Federal de Santa Catarina (UFSC)"></attvalue>
<attvalue for="attr_11" value="2"></attvalue>
<attvalue for="attr_5" value="Brazil"></attvalue>
<attvalue for="attr_4" value="Florianópolis, Brazil"></attvalue>
</attvalues>
</node>
<node id="authorswithaffiliations1_527caa840f6c00d2165aac48274e7d75" label="ronin, y">
<attvalues>
<attvalue for="attr_type" value="Authors with affiliations 1"></attvalue>
<attvalue for="global_occurrences" value="1"></attvalue>
<attvalue for="attr_3" value="University of Haifa"></attvalue>
<attvalue for="attr_11" value="1"></attvalue>
<attvalue for="attr_5" value="Israel"></attvalue>
<attvalue for="attr_4" value="Haifa, Israel"></attvalue>
</attvalues>
</node>
<node id="authorswithaffiliations1_c1c986abf6bbbb34318ea06584fde774" label="rosenthal, p.j">
<attvalues>
<attvalue for="attr_type" value="Authors with affiliations 1"></attvalue>
<attvalue for="global_occurrences" value="1"></attvalue>
<attvalue for="attr_3" value="Sandler Center for Basic Research in Parasitic Diseases University of California"></attvalue>
<attvalue for="attr_11" value="1"></attvalue>
<attvalue for="attr_5" value="United States"></attvalue>
<attvalue for="attr_4" value="San Francisco, United States"></attvalue>
</attvalues>
</node>
<node id="authorswithaffiliations1_b71b2c93eae7366d3b5eaac1f9cf8194" label="roshandel, d">
<attvalues>
<attvalue for="attr_type" value="Authors with affiliations 1"></attvalue>
<attvalue for="global_occurrences" value="1"></attvalue>
<attvalue for="attr_3" value="University of Manchester"></attvalue>
<attvalue for="attr_11" value="1"></attvalue>
<attvalue for="attr_5" value="United Kingdom"></attvalue>
<attvalue for="attr_4" value="Manchester, United Kingdom"></attvalue>
</attvalues>
</node>
<node id="authorswithaffiliations1_a490c91d0790e525fa5a0ebaec8a835a" label="rottmann, m">
<attvalues>
<attvalue for="attr_type" value="Authors with affiliations 1"></attvalue>
<attvalue for="global_occurrences" value="2"></attvalue>
<attvalue for="attr_3" value="Swiss Tropical and Public Health Institute"></attvalue>
<attvalue for="attr_11" value="2"></attvalue>
<attvalue for="attr_5" value="Switzerland"></attvalue>
<attvalue for="attr_4" value="Basel, Switzerland"></attvalue>
</attvalues>
</node>
<node id="authorswithaffiliations1_ef8c62974a05d2e2ff0c8582cbbbd87d" label="rotureau, b">
<attvalues>
<attvalue for="attr_type" value="Authors with affiliations 1"></attvalue>
<attvalue for="global_occurrences" value="1"></attvalue>
<attvalue for="attr_3" value="Institut Pasteur"></attvalue>
<attvalue for="attr_11" value="1"></attvalue>
<attvalue for="attr_5" value="France"></attvalue>
<attvalue for="attr_4" value="Paris, France"></attvalue>
</attvalues>
</node>
<node id="authorswithaffiliations1_0ff03d8803c74817a45e1ed1835f7f55" label="rubanza, c.d">
<attvalues>
<attvalue for="attr_type" value="Authors with affiliations 1"></attvalue>
<attvalue for="global_occurrences" value="1"></attvalue>
<attvalue for="attr_3" value="Tanzania Forestry Research Institute (TAFORI)"></attvalue>
<attvalue for="attr_11" value="1"></attvalue>
<attvalue for="attr_5" value="Tanzania"></attvalue>
<attvalue for="attr_4" value="Shinyanga, Tanzania"></attvalue>
</attvalues>
</node>
<node id="authorswithaffiliations1_524f4453cc6799a41e32ea5f778d6070" label="ruppert, t">
<attvalues>
<attvalue for="attr_type" value="Authors with affiliations 1"></attvalue>
<attvalue for="global_occurrences" value="1"></attvalue>
<attvalue for="attr_3" value="Ruprecht Karls University Heidelberg"></attvalue>
<attvalue for="attr_11" value="1"></attvalue>
<attvalue for="attr_5" value="Germany"></attvalue>
<attvalue for="attr_4" value="Heidelberg, Germany"></attvalue>
</attvalues>
</node>
<node id="authorswithaffiliations1_ecedba3c5decce39a3750ab212671d94" label="saadoun, s">
<attvalues>
<attvalue for="attr_type" value="Authors with affiliations 1"></attvalue>
<attvalue for="global_occurrences" value="1"></attvalue>
<attvalue for="attr_3" value="St. George's Hospital Medical School"></attvalue>
<attvalue for="attr_11" value="1"></attvalue>
<attvalue for="attr_5" value="United Kingdom"></attvalue>
<attvalue for="attr_4" value="London, United Kingdom"></attvalue>
</attvalues>
</node>
<node id="authorswithaffiliations1_10b63deca02ebe1f323863ac2ad075e2" label="sadilek, m">
<attvalues>
<attvalue for="attr_type" value="Authors with affiliations 1"></attvalue>
<attvalue for="global_occurrences" value="1"></attvalue>
<attvalue for="attr_3" value="University of Washington"></attvalue>
<attvalue for="attr_11" value="1"></attvalue>
<attvalue for="attr_5" value="United States"></attvalue>
<attvalue for="attr_4" value="Seattle, United States"></attvalue>
</attvalues>
</node>
<node id="authorswithaffiliations1_b53bfc238b46d205509d233b2c947768" label="sanchez, c.p">
<attvalues>
<attvalue for="attr_type" value="Authors with affiliations 1"></attvalue>
<attvalue for="global_occurrences" value="1"></attvalue>
<attvalue for="attr_3" value="Ruprecht Karls University Heidelberg"></attvalue>
<attvalue for="attr_11" value=""></attvalue>
<attvalue for="attr_5" value="Germany"></attvalue>
<attvalue for="attr_4" value="Heidelberg, Germany"></attvalue>
</attvalues>
</node>
<node id="authorswithaffiliations1_86abb04704abe042c4902b14eb0f6548" label="sanchez, m.a">
<attvalues>
<attvalue for="attr_type" value="Authors with affiliations 1"></attvalue>
<attvalue for="global_occurrences" value="1"></attvalue>
<attvalue for="attr_3" value="Oregon Health and Science University"></attvalue>
<attvalue for="attr_11" value="1"></attvalue>
<attvalue for="attr_5" value="United States"></attvalue>
<attvalue for="attr_4" value="Portland, United States"></attvalue>
</attvalues>
</node>
<node id="authorswithaffiliations1_ee228127e827ca9b83a49079b4cf4f8b" label="sarite, s.r">
<attvalues>
<attvalue for="attr_type" value="Authors with affiliations 1"></attvalue>
<attvalue for="global_occurrences" value="1"></attvalue>
<attvalue for="attr_3" value="University of Bonn"></attvalue>
<attvalue for="attr_11" value="1"></attvalue>
<attvalue for="attr_5" value="Germany"></attvalue>
<attvalue for="attr_4" value="Bonn, Germany"></attvalue>
</attvalues>
</node>
<node id="authorswithaffiliations1_b9f09df5a9b7e05c06ecd26feb2e8f07" label="sauer, a">
<attvalues>
<attvalue for="attr_type" value="Authors with affiliations 1"></attvalue>
<attvalue for="global_occurrences" value="1"></attvalue>
<attvalue for="attr_3" value="University Medical Center and Medical Faculty Mannheim"></attvalue>
<attvalue for="attr_11" value=""></attvalue>
<attvalue for="attr_5" value="Germany"></attvalue>
<attvalue for="attr_4" value="Mannheim, Germany"></attvalue>
</attvalues>
</node>
<node id="authorswithaffiliations1_9881431c059c2939411c774e10463e8e" label="sauerwein, r">
<attvalues>
<attvalue for="attr_type" value="Authors with affiliations 1"></attvalue>
<attvalue for="global_occurrences" value="1"></attvalue>
<attvalue for="attr_3" value="Radboud University Nijmegen Medical Center"></attvalue>
<attvalue for="attr_11" value="1"></attvalue>
<attvalue for="attr_5" value="Netherlands"></attvalue>
<attvalue for="attr_4" value="Nijmegen, Netherlands"></attvalue>
</attvalues>
</node>
<node id="authorswithaffiliations1_3beb5572c33b718e963be724ea6e2616" label="scapozza, l">
<attvalues>
<attvalue for="attr_type" value="Authors with affiliations 1"></attvalue>
<attvalue for="global_occurrences" value="1"></attvalue>
<attvalue for="attr_3" value="University of Lausanne"></attvalue>
<attvalue for="attr_11" value="1"></attvalue>
<attvalue for="attr_5" value="Switzerland"></attvalue>
<attvalue for="attr_4" value="Lausanne, Switzerland"></attvalue>
</attvalues>
</node>
<node id="authorswithaffiliations1_a5cd473f1be6255b84cd87b9ceb55d77" label="schade, d">
<attvalues>
<attvalue for="attr_type" value="Authors with affiliations 1"></attvalue>
<attvalue for="global_occurrences" value="1"></attvalue>
<attvalue for="attr_3" value="Christian-Albrechts-University of Kiel"></attvalue>
<attvalue for="attr_11" value="1"></attvalue>
<attvalue for="attr_5" value="Germany"></attvalue>
<attvalue for="attr_4" value="Kiel, Germany"></attvalue>
</attvalues>
</node>
<node id="authorswithaffiliations1_8919715b1b5ab106aaa292a904c45b02" label="schanz, m">
<attvalues>
<attvalue for="attr_type" value="Authors with affiliations 1"></attvalue>
<attvalue for="global_occurrences" value="1"></attvalue>
<attvalue for="attr_3" value="Ruprecht Karls University Heidelberg"></attvalue>
<attvalue for="attr_11" value="1"></attvalue>
<attvalue for="attr_5" value="Germany"></attvalue>
<attvalue for="attr_4" value="Heidelberg, Germany"></attvalue>
</attvalues>
</node>
<node id="authorswithaffiliations1_1181f59e6f6437957ddda1de77c7930e" label="schirmeister, t">
<attvalues>
<attvalue for="attr_type" value="Authors with affiliations 1"></attvalue>
<attvalue for="global_occurrences" value="5"></attvalue>
<attvalue for="attr_3" value="Julius Maximilians University of Wuerzburg"></attvalue>
<attvalue for="attr_11" value="5"></attvalue>
<attvalue for="attr_5" value="Germany"></attvalue>
<attvalue for="attr_4" value="Wuerzburg, Germany"></attvalue>
</attvalues>
</node>
<node id="authorswithaffiliations1_87e99fabab7ea0731b613692bfce0c7b" label="schlecker, t">
<attvalues>
<attvalue for="attr_type" value="Authors with affiliations 1"></attvalue>
<attvalue for="global_occurrences" value="2"></attvalue>
<attvalue for="attr_3" value="Ruprecht Karls University Heidelberg"></attvalue>
<attvalue for="attr_11" value="2"></attvalue>
<attvalue for="attr_5" value="Germany"></attvalue>
<attvalue for="attr_4" value="Heidelberg, Germany"></attvalue>
</attvalues>
</node>
<node id="authorswithaffiliations1_a2b5fdac1484d9a584e2df79b37bf150" label="schledzewski, k">
<attvalues>
<attvalue for="attr_type" value="Authors with affiliations 1"></attvalue>
<attvalue for="global_occurrences" value="1"></attvalue>
<attvalue for="attr_3" value="University Medical Center and Medical Faculty Mannheim"></attvalue>
<attvalue for="attr_11" value=""></attvalue>
<attvalue for="attr_5" value="Germany"></attvalue>
<attvalue for="attr_4" value="Mannheim, Germany"></attvalue>
</attvalues>
</node>
<node id="authorswithaffiliations1_da91900e54aad46263308b8d880a839e" label="schlitzer, m">
<attvalues>
<attvalue for="attr_type" value="Authors with affiliations 1"></attvalue>
<attvalue for="global_occurrences" value="1"></attvalue>
<attvalue for="attr_3" value="Philipps University Marburg"></attvalue>
<attvalue for="attr_11" value="1"></attvalue>
<attvalue for="attr_5" value="Germany"></attvalue>
<attvalue for="attr_4" value="Marburg, Germany"></attvalue>
</attvalues>
</node>
<node id="authorswithaffiliations1_de0499bec04454bb92b82e13b2376c18" label="schmeltzer, c">
<attvalues>
<attvalue for="attr_type" value="Authors with affiliations 1"></attvalue>
<attvalue for="global_occurrences" value="1"></attvalue>
<attvalue for="attr_3" value="Technical University of Berlin"></attvalue>
<attvalue for="attr_11" value=""></attvalue>
<attvalue for="attr_5" value="Germany"></attvalue>
<attvalue for="attr_4" value="Berlin, Germany"></attvalue>
</attvalues>
</node>
<node id="authorswithaffiliations1_cbe3879afdc2ccd6f777b19c65d04008" label="schmidt, a">
<attvalues>
<attvalue for="attr_type" value="Authors with affiliations 1"></attvalue>
<attvalue for="global_occurrences" value="2"></attvalue>
<attvalue for="attr_3" value="Ruprecht Karls University Heidelberg"></attvalue>
<attvalue for="attr_11" value="2"></attvalue>
<attvalue for="attr_5" value="Germany"></attvalue>
<attvalue for="attr_4" value="Heidelberg, Germany"></attvalue>
</attvalues>
</node>
<node id="authorswithaffiliations1_c3edb35404b00edba840f655dada3ba1" label="schmidt, h">
<attvalues>
<attvalue for="attr_type" value="Authors with affiliations 1"></attvalue>
<attvalue for="global_occurrences" value="1"></attvalue>
<attvalue for="attr_3" value="Ruprecht Karls University Heidelberg"></attvalue>
<attvalue for="attr_11" value="1"></attvalue>
<attvalue for="attr_5" value="Germany"></attvalue>
<attvalue for="attr_4" value="Heidelberg, Germany"></attvalue>
</attvalues>
</node>
<node id="authorswithaffiliations1_f0edc0bafcf82180208de2877f086bbd" label="schmidt, t.j">
<attvalues>
<attvalue for="attr_type" value="Authors with affiliations 1"></attvalue>
<attvalue for="global_occurrences" value="7"></attvalue>
<attvalue for="attr_3" value="University of Muenster"></attvalue>
<attvalue for="attr_11" value="5"></attvalue>
<attvalue for="attr_5" value="Germany"></attvalue>
<attvalue for="attr_4" value="Muenster, Germany"></attvalue>
</attvalues>
</node>
<node id="authorswithaffiliations1_69c9e2d3f521779aece34a36e326b595" label="schmieder, a">
<attvalues>
<attvalue for="attr_type" value="Authors with affiliations 1"></attvalue>
<attvalue for="global_occurrences" value="1"></attvalue>
<attvalue for="attr_3" value="University Medical Center and Medical Faculty Mannheim"></attvalue>
<attvalue for="attr_11" value=""></attvalue>
<attvalue for="attr_5" value="Germany"></attvalue>
<attvalue for="attr_4" value="Mannheim, Germany"></attvalue>
</attvalues>
</node>
<node id="authorswithaffiliations1_68a38ba83a7a0d0a8a12bd685849e1ac" label="schmuck, c">
<attvalues>
<attvalue for="attr_type" value="Authors with affiliations 1"></attvalue>
<attvalue for="global_occurrences" value="1"></attvalue>
<attvalue for="attr_3" value="University of Duisburg-Essen"></attvalue>
<attvalue for="attr_11" value="1"></attvalue>
<attvalue for="attr_5" value="Germany"></attvalue>
<attvalue for="attr_4" value="Essen, Germany"></attvalue>
</attvalues>
</node>
<node id="authorswithaffiliations1_9e62052aad75339478f4f8f060679dfc" label="schmutzhard, e">
<attvalues>
<attvalue for="attr_type" value="Authors with affiliations 1"></attvalue>
<attvalue for="global_occurrences" value="1"></attvalue>
<attvalue for="attr_3" value="Innsbruck Medical University"></attvalue>
<attvalue for="attr_11" value="1"></attvalue>
<attvalue for="attr_5" value="Austria"></attvalue>
<attvalue for="attr_4" value="Innsbruck, Austria"></attvalue>
</attvalues>
</node>
<node id="authorswithaffiliations1_3fad63813231c579b0fa407f574a47ed" label="schoeffl, v">
<attvalues>
<attvalue for="attr_type" value="Authors with affiliations 1"></attvalue>
<attvalue for="global_occurrences" value="2"></attvalue>
<attvalue for="attr_3" value="Abteilung für Orthopädie und Unfallchirurgie | Medical Commission of the Union Internationale des Associations d'Alpinisme (UIAA MedCom)"></attvalue>
<attvalue for="attr_11" value="1"></attvalue>
<attvalue for="attr_5" value="Germany"></attvalue>
<attvalue for="attr_4" value="Aachen, Germany | Klinikum Bamberg, Germany"></attvalue>
</attvalues>
</node>
<node id="authorswithaffiliations1_5f561826014291639955e746fded63fe" label="schottke-hennings, h">
<attvalues>
<attvalue for="attr_type" value="Authors with affiliations 1"></attvalue>
<attvalue for="global_occurrences" value="1"></attvalue>
<attvalue for="attr_3" value="Marienkrankenhaus Hamburg"></attvalue>
<attvalue for="attr_11" value=""></attvalue>
<attvalue for="attr_5" value="Germany"></attvalue>
<attvalue for="attr_4" value="Hamburg, Germany"></attvalue>
</attvalues>
</node>
<node id="authorswithaffiliations1_eee68b5f92441af3fd32884a4a7a5e25" label="schröder, w">
<attvalues>
<attvalue for="attr_type" value="Authors with affiliations 1"></attvalue>
<attvalue for="global_occurrences" value="1"></attvalue>
<attvalue for="attr_3" value="Free University of Berlin"></attvalue>
<attvalue for="attr_11" value="1"></attvalue>
<attvalue for="attr_5" value="Germany"></attvalue>
<attvalue for="attr_4" value="Berlin, Germany"></attvalue>
</attvalues>
</node>
<node id="authorswithaffiliations1_8307e5f5b67ca9e46edbd0c06805a448" label="schultheis, m">
<attvalues>
<attvalue for="attr_type" value="Authors with affiliations 1"></attvalue>
<attvalue for="global_occurrences" value="1"></attvalue>
<attvalue for="attr_3" value="Julius Maximilians University of Wuerzburg"></attvalue>
<attvalue for="attr_11" value="1"></attvalue>
<attvalue for="attr_5" value="Germany"></attvalue>
<attvalue for="attr_4" value="Wuerzburg, Germany"></attvalue>
</attvalues>
</node>
<node id="authorswithaffiliations1_d49846ff0b07aed57d88e8ce21c9d5c0" label="schuster, s">
<attvalues>
<attvalue for="attr_type" value="Authors with affiliations 1"></attvalue>
<attvalue for="global_occurrences" value="1"></attvalue>
<attvalue for="attr_3" value="Max Delbrueck Center for Molecular Medicine"></attvalue>
<attvalue for="attr_11" value="1"></attvalue>
<attvalue for="attr_5" value="Germany"></attvalue>
<attvalue for="attr_4" value="Berlin, Germany"></attvalue>
</attvalues>
</node>
<node id="authorswithaffiliations1_a102994592f2555b053934ca12904cbd" label="schwarz, r.t">
<attvalues>
<attvalue for="attr_type" value="Authors with affiliations 1"></attvalue>
<attvalue for="global_occurrences" value="1"></attvalue>
<attvalue for="attr_3" value="Philipps University Marburg"></attvalue>
<attvalue for="attr_11" value="1"></attvalue>
<attvalue for="attr_5" value="Germany"></attvalue>
<attvalue for="attr_4" value="Marburg, Germany"></attvalue>
</attvalues>
</node>
<node id="authorswithaffiliations1_a82202ca8ccd2435c37bf60073f0cba7" label="schwede, f">
<attvalues>
<attvalue for="attr_type" value="Authors with affiliations 1"></attvalue>
<attvalue for="global_occurrences" value="1"></attvalue>
<attvalue for="attr_3" value="BIOLOG Life Science Institute"></attvalue>
<attvalue for="attr_11" value="1"></attvalue>
<attvalue for="attr_5" value="Germany"></attvalue>
<attvalue for="attr_4" value="Bremen, Germany"></attvalue>
</attvalues>
</node>
<node id="authorswithaffiliations1_0558fe5d70334f4694c39e32fc38b4dd" label="schweizer, w.b">
<attvalues>
<attvalue for="attr_type" value="Authors with affiliations 1"></attvalue>
<attvalue for="global_occurrences" value="1"></attvalue>
<attvalue for="attr_3" value="University of Zurich"></attvalue>
<attvalue for="attr_11" value="1"></attvalue>
<attvalue for="attr_5" value="Switzerland"></attvalue>
<attvalue for="attr_4" value="Zurich, Switzerland"></attvalue>
</attvalues>
</node>
<node id="authorswithaffiliations1_87fc12ea1c88a5d312b111e1fc027f02" label="schwering, u">
<attvalues>
<attvalue for="attr_type" value="Authors with affiliations 1"></attvalue>
<attvalue for="global_occurrences" value="1"></attvalue>
<attvalue for="attr_3" value="Christian-Albrechts-University of Kiel"></attvalue>
<attvalue for="attr_11" value="1"></attvalue>
<attvalue for="attr_5" value="Germany"></attvalue>
<attvalue for="attr_4" value="Kiel, Germany"></attvalue>
</attvalues>
</node>
<node id="authorswithaffiliations1_23f88426f5b178f8928a28482abd474e" label="schönfeld, c">
<attvalues>
<attvalue for="attr_type" value="Authors with affiliations 1"></attvalue>
<attvalue for="global_occurrences" value="2"></attvalue>
<attvalue for="attr_3" value="Eberhard Karls University of Tuebingen"></attvalue>
<attvalue for="attr_11" value="2"></attvalue>
<attvalue for="attr_5" value="Germany"></attvalue>
<attvalue for="attr_4" value="Tuebingen, Germany"></attvalue>
</attvalues>
</node>
<node id="authorswithaffiliations1_2a4b489d19f2f4de8d709f48055e1873" label="schönhaar, k">
<attvalues>
<attvalue for="attr_type" value="Authors with affiliations 1"></attvalue>
<attvalue for="global_occurrences" value="1"></attvalue>
<attvalue for="attr_3" value="University Medical Center and Medical Faculty Mannheim"></attvalue>
<attvalue for="attr_11" value=""></attvalue>
<attvalue for="attr_5" value="Germany"></attvalue>
<attvalue for="attr_4" value="Mannheim, Germany"></attvalue>
</attvalues>
</node>
<node id="authorswithaffiliations1_e438704ea0b259204f88d5a0842f43b3" label="scory, s">
<attvalues>
<attvalue for="attr_type" value="Authors with affiliations 1"></attvalue>
<attvalue for="global_occurrences" value="1"></attvalue>
<attvalue for="attr_3" value="Ruprecht Karls University Heidelberg"></attvalue>
<attvalue for="attr_11" value="1"></attvalue>
<attvalue for="attr_5" value="Germany"></attvalue>
<attvalue for="attr_4" value="Heidelberg, Germany"></attvalue>
</attvalues>
</node>
<node id="authorswithaffiliations1_4ef9004c085078ebb0d189458d6502b9" label="scotti, m.t">
<attvalues>
<attvalue for="attr_type" value="Authors with affiliations 1"></attvalue>
<attvalue for="global_occurrences" value="2"></attvalue>
<attvalue for="attr_3" value="Universidade Federal da Paraíba"></attvalue>
<attvalue for="attr_11" value="2"></attvalue>
<attvalue for="attr_5" value="Brazil"></attvalue>
<attvalue for="attr_4" value="Paraíba, Brazil"></attvalue>
</attvalues>
</node>
<node id="authorswithaffiliations1_2a0b29d0c28db01f39cc65b19646f377" label="seebeck, t">
<attvalues>
<attvalue for="attr_type" value="Authors with affiliations 1"></attvalue>
<attvalue for="global_occurrences" value="3"></attvalue>
<attvalue for="attr_3" value="University of Bern"></attvalue>
<attvalue for="attr_11" value="3"></attvalue>
<attvalue for="attr_5" value="Switzerland"></attvalue>
<attvalue for="attr_4" value="Bern, Switzerland"></attvalue>
</attvalues>
</node>
<node id="authorswithaffiliations1_cdfe4fe19dceea69c96dc6044a5b9779" label="seeger, w">
<attvalues>
<attvalue for="attr_type" value="Authors with affiliations 1"></attvalue>
<attvalue for="global_occurrences" value="1"></attvalue>
<attvalue for="attr_3" value="Justus Liebig University Giessen"></attvalue>
<attvalue for="attr_11" value="1"></attvalue>
<attvalue for="attr_5" value="Germany"></attvalue>
<attvalue for="attr_4" value="Giessen, Germany"></attvalue>
</attvalues>
</node>
<node id="authorswithaffiliations1_e2012990cc942e205e8ffb75b7464038" label="seidel, v">
<attvalues>
<attvalue for="attr_type" value="Authors with affiliations 1"></attvalue>
<attvalue for="global_occurrences" value="1"></attvalue>
<attvalue for="attr_3" value="Ruprecht Karls University Heidelberg"></attvalue>
<attvalue for="attr_11" value="1"></attvalue>
<attvalue for="attr_5" value="Germany"></attvalue>
<attvalue for="attr_4" value="Heidelberg, Germany"></attvalue>
</attvalues>
</node>
<node id="authorswithaffiliations1_508a5c780a2536ec87e133b9b9c32934" label="seidensticker, s">
<attvalues>
<attvalue for="attr_type" value="Authors with affiliations 1"></attvalue>
<attvalue for="global_occurrences" value="1"></attvalue>
<attvalue for="attr_3" value="University of Bonn"></attvalue>
<attvalue for="attr_11" value="1"></attvalue>
<attvalue for="attr_5" value="Germany"></attvalue>
<attvalue for="attr_4" value="Bonn, Germany"></attvalue>
</attvalues>
</node>
<node id="authorswithaffiliations1_2e80befe49be60eef686da620e97411d" label="sellner, j">
<attvalues>
<attvalue for="attr_type" value="Authors with affiliations 1"></attvalue>
<attvalue for="global_occurrences" value="1"></attvalue>
<attvalue for="attr_3" value="Technical University of Munich"></attvalue>
<attvalue for="attr_11" value="1"></attvalue>
<attvalue for="attr_5" value="Germany"></attvalue>
<attvalue for="attr_4" value="Munich, Germany"></attvalue>
</attvalues>
</node>
<node id="authorswithaffiliations1_beb4c39fd935bc4e05e391e05870138d" label="setzer, w.n">
<attvalues>
<attvalue for="attr_type" value="Authors with affiliations 1"></attvalue>
<attvalue for="global_occurrences" value="2"></attvalue>
<attvalue for="attr_3" value="University of Alabama in Huntsville"></attvalue>
<attvalue for="attr_11" value="2"></attvalue>
<attvalue for="attr_5" value="United States"></attvalue>
<attvalue for="attr_4" value="Huntsville, United States"></attvalue>
</attvalues>
</node>
<node id="authorswithaffiliations1_83fcb29d0bfa27a8d2f6dfdd17900111" label="shahi, s">
<attvalues>
<attvalue for="attr_type" value="Authors with affiliations 1"></attvalue>
<attvalue for="global_occurrences" value="1"></attvalue>
<attvalue for="attr_3" value="Ruprecht Karls University Heidelberg"></attvalue>
<attvalue for="attr_11" value="1"></attvalue>
<attvalue for="attr_5" value="Germany"></attvalue>
<attvalue for="attr_4" value="Heidelberg, Germany"></attvalue>
</attvalues>
</node>
<node id="authorswithaffiliations1_dd147b2a22214b25799b5857c0285a88" label="shahi, s.k">
<attvalues>
<attvalue for="attr_type" value="Authors with affiliations 1"></attvalue>
<attvalue for="global_occurrences" value="1"></attvalue>
<attvalue for="attr_3" value="Ruprecht Karls University Heidelberg"></attvalue>
<attvalue for="attr_11" value="1"></attvalue>
<attvalue for="attr_5" value="Germany"></attvalue>
<attvalue for="attr_4" value="Heidelberg, Germany"></attvalue>
</attvalues>
</node>
<node id="authorswithaffiliations1_27dddb23e73562a770ef3829360cf123" label="shams-eldin, h">
<attvalues>
<attvalue for="attr_type" value="Authors with affiliations 1"></attvalue>
<attvalue for="global_occurrences" value="1"></attvalue>
<attvalue for="attr_3" value="Philipps University Marburg"></attvalue>
<attvalue for="attr_11" value="1"></attvalue>
<attvalue for="attr_5" value="Germany"></attvalue>
<attvalue for="attr_4" value="Marburg, Germany"></attvalue>
</attvalues>
</node>
<node id="authorswithaffiliations1_23b178778bfba228592f768b63351a91" label="sibanda, e">
<attvalues>
<attvalue for="attr_type" value="Authors with affiliations 1"></attvalue>
<attvalue for="global_occurrences" value="1"></attvalue>
<attvalue for="attr_3" value="University of Zimbabwe"></attvalue>
<attvalue for="attr_11" value="1"></attvalue>
<attvalue for="attr_5" value="Zimbabwe"></attvalue>
<attvalue for="attr_4" value="Harare, Zimbabwe"></attvalue>
</attvalues>
</node>
<node id="authorswithaffiliations1_888c0c59ba526b67ccd26eb4688391b5" label="sidibe, i">
<attvalues>
<attvalue for="attr_type" value="Authors with affiliations 1"></attvalue>
<attvalue for="global_occurrences" value="3"></attvalue>
<attvalue for="attr_3" value="Centre International de Recherche-Développement sur l'Elevage en zone Subhumide (CIRDES)"></attvalue>
<attvalue for="attr_11" value="2"></attvalue>
<attvalue for="attr_5" value="Burkina Faso"></attvalue>
<attvalue for="attr_4" value="Bobo Dioulasso, Burkina Faso"></attvalue>
</attvalues>
</node>
<node id="authorswithaffiliations1_7fc9c0ce147ffbe2c8ff71834952ba53" label="simarro, p.p">
<attvalues>
<attvalue for="attr_type" value="Authors with affiliations 1"></attvalue>
<attvalue for="global_occurrences" value="1"></attvalue>
<attvalue for="attr_3" value="WHO/CDS/CPE/ZFK"></attvalue>
<attvalue for="attr_11" value="1"></attvalue>
<attvalue for="attr_5" value="Cameroon"></attvalue>
<attvalue for="attr_4" value="Yaounde, Cameroon"></attvalue>
</attvalues>
</node>
<node id="authorswithaffiliations1_57a12d04f28cdb23a913f9caa01be380" label="sindic, c.j.m">
<attvalues>
<attvalue for="attr_type" value="Authors with affiliations 1"></attvalue>
<attvalue for="global_occurrences" value="1"></attvalue>
<attvalue for="attr_3" value="Université Catholique de Louvain"></attvalue>
<attvalue for="attr_11" value="1"></attvalue>
<attvalue for="attr_5" value="Belgium"></attvalue>
<attvalue for="attr_4" value="Brussels, Belgium"></attvalue>
</attvalues>
</node>
<node id="authorswithaffiliations1_6aa4576dd0881a66f97edbdc31b79eb3" label="singer, m">
<attvalues>
<attvalue for="attr_type" value="Authors with affiliations 1"></attvalue>
<attvalue for="global_occurrences" value="1"></attvalue>
<attvalue for="attr_3" value="Ruprecht Karls University Heidelberg"></attvalue>
<attvalue for="attr_11" value="1"></attvalue>
<attvalue for="attr_5" value="Germany"></attvalue>
<attvalue for="attr_4" value="Heidelberg, Germany"></attvalue>
</attvalues>
</node>
<node id="authorswithaffiliations1_70acf40ed8c154dbe5cfa20b8cdf6dcb" label="sinning, i">
<attvalues>
<attvalue for="attr_type" value="Authors with affiliations 1"></attvalue>
<attvalue for="global_occurrences" value="1"></attvalue>
<attvalue for="attr_3" value="Ruprecht Karls University Heidelberg"></attvalue>
<attvalue for="attr_11" value="1"></attvalue>
<attvalue for="attr_5" value="Germany"></attvalue>
<attvalue for="attr_4" value="Heidelberg, Germany"></attvalue>
</attvalues>
</node>
<node id="authorswithaffiliations1_010d5a9d56fd406288858f6bc11a07a1" label="soller, m">
<attvalues>
<attvalue for="attr_type" value="Authors with affiliations 1"></attvalue>
<attvalue for="global_occurrences" value="1"></attvalue>
<attvalue for="attr_3" value="Hebrew University of Jerusalem"></attvalue>
<attvalue for="attr_11" value="1"></attvalue>
<attvalue for="attr_5" value="Israel"></attvalue>
<attvalue for="attr_4" value="Jerusalem, Israel"></attvalue>
</attvalues>
</node>
<node id="authorswithaffiliations1_f33df3c432f85a5b084849cf866d6dfe" label="specht, s">
<attvalues>
<attvalue for="attr_type" value="Authors with affiliations 1"></attvalue>
<attvalue for="global_occurrences" value="1"></attvalue>
<attvalue for="attr_3" value="University of Bonn"></attvalue>
<attvalue for="attr_11" value="1"></attvalue>
<attvalue for="attr_5" value="Germany"></attvalue>
<attvalue for="attr_4" value="Bonn, Germany"></attvalue>
</attvalues>
</node>
<node id="authorswithaffiliations1_b8a7c6d0396cc10a369fbc49d5847553" label="sporer, f">
<attvalues>
<attvalue for="attr_type" value="Authors with affiliations 1"></attvalue>
<attvalue for="global_occurrences" value="1"></attvalue>
<attvalue for="attr_3" value="Ruprecht Karls University Heidelberg"></attvalue>
<attvalue for="attr_11" value="1"></attvalue>
<attvalue for="attr_5" value="Germany"></attvalue>
<attvalue for="attr_4" value="Heidelberg, Germany"></attvalue>
</attvalues>
</node>
<node id="authorswithaffiliations1_ad4a0fdeb5bb5e7d837a667209699b88" label="sprong, h">
<attvalues>
<attvalue for="attr_type" value="Authors with affiliations 1"></attvalue>
<attvalue for="global_occurrences" value="1"></attvalue>
<attvalue for="attr_3" value="Utrecht University"></attvalue>
<attvalue for="attr_11" value="1"></attvalue>
<attvalue for="attr_5" value="Netherlands"></attvalue>
<attvalue for="attr_4" value="Utrecht, Netherlands"></attvalue>
</attvalues>
</node>
<node id="authorswithaffiliations1_84ea091ddf01452eb6c1e87e641d25ed" label="stark, h">
<attvalues>
<attvalue for="attr_type" value="Authors with affiliations 1"></attvalue>
<attvalue for="global_occurrences" value="3"></attvalue>
<attvalue for="attr_3" value="Technical University of Berlin"></attvalue>
<attvalue for="attr_11" value="2"></attvalue>
<attvalue for="attr_5" value="Germany"></attvalue>
<attvalue for="attr_4" value="Berlin, Germany"></attvalue>
</attvalues>
</node>
<node id="authorswithaffiliations1_95aca38cbbc6339beadf35d7fc87c4e3" label="steel, p.g">
<attvalues>
<attvalue for="attr_type" value="Authors with affiliations 1"></attvalue>
<attvalue for="global_occurrences" value="1"></attvalue>
<attvalue for="attr_3" value="Durham University"></attvalue>
<attvalue for="attr_11" value="1"></attvalue>
<attvalue for="attr_5" value="United Kingdom"></attvalue>
<attvalue for="attr_4" value="Durham, United Kingdom"></attvalue>
</attvalues>
</node>
<node id="authorswithaffiliations1_d647b0049601c811b8c003dc56a3b3c7" label="steindel, m">
<attvalues>
<attvalue for="attr_type" value="Authors with affiliations 1"></attvalue>
<attvalue for="global_occurrences" value="2"></attvalue>
<attvalue for="attr_3" value="Universidade Federal de Santa Catarina (UFSC)"></attvalue>
<attvalue for="attr_11" value="2"></attvalue>
<attvalue for="attr_5" value="Brazil"></attvalue>
<attvalue for="attr_4" value="Florianópolis, Brazil"></attvalue>
</attvalues>
</node>
<node id="authorswithaffiliations1_4d1237d231074ad14d22fd4015d29d51" label="steiner, i">
<attvalues>
<attvalue for="attr_type" value="Authors with affiliations 1"></attvalue>
<attvalue for="global_occurrences" value="1"></attvalue>
<attvalue for="attr_3" value="Rabin Medical Center"></attvalue>
<attvalue for="attr_11" value="1"></attvalue>
<attvalue for="attr_5" value="Israel"></attvalue>
<attvalue for="attr_4" value="Petach Tikva, Israel"></attvalue>
</attvalues>
</node>
<node id="authorswithaffiliations1_70e47ea8aa72ddb4e85e6ba52fa1fd29" label="steinert, m">
<attvalues>
<attvalue for="attr_type" value="Authors with affiliations 1"></attvalue>
<attvalue for="global_occurrences" value="1"></attvalue>
<attvalue for="attr_3" value="Technische Universität Braunschweig"></attvalue>
<attvalue for="attr_11" value="1"></attvalue>
<attvalue for="attr_5" value="Germany"></attvalue>
<attvalue for="attr_4" value="Braunschweig, Germany"></attvalue>
</attvalues>
</node>
<node id="authorswithaffiliations1_0d20d2ec59cb59f767542eda7599ea58" label="steinhoff, u">
<attvalues>
<attvalue for="attr_type" value="Authors with affiliations 1"></attvalue>
<attvalue for="global_occurrences" value="1"></attvalue>
<attvalue for="attr_3" value="Max Planck Institute for Infection Biology"></attvalue>
<attvalue for="attr_11" value="1"></attvalue>
<attvalue for="attr_5" value="Germany"></attvalue>
<attvalue for="attr_4" value="Berlin, Germany"></attvalue>
</attvalues>
</node>
<node id="authorswithaffiliations1_080098af36bfbb38bf72d79f8c9271d5" label="stellamanns, e">
<attvalues>
<attvalue for="attr_type" value="Authors with affiliations 1"></attvalue>
<attvalue for="global_occurrences" value="1"></attvalue>
<attvalue for="attr_3" value="Max-Planck-Institute for Dynamics and Self-Organization"></attvalue>
<attvalue for="attr_11" value="1"></attvalue>
<attvalue for="attr_5" value="Germany"></attvalue>
<attvalue for="attr_4" value="Goettingen, Germany"></attvalue>
</attvalues>
</node>
<node id="authorswithaffiliations1_4643aa7e04024907e2ee7151c710d003" label="stempka, m">
<attvalues>
<attvalue for="attr_type" value="Authors with affiliations 1"></attvalue>
<attvalue for="global_occurrences" value="1"></attvalue>
<attvalue for="attr_3" value="Julius Maximilians University of Wuerzburg"></attvalue>
<attvalue for="attr_11" value="1"></attvalue>
<attvalue for="attr_5" value="Germany"></attvalue>
<attvalue for="attr_4" value="Wuerzburg, Germany"></attvalue>
</attvalues>
</node>
<node id="authorswithaffiliations1_9ea5abe3db62409aaae2c763694565e4" label="stephan, c">
<attvalues>
<attvalue for="attr_type" value="Authors with affiliations 1"></attvalue>
<attvalue for="global_occurrences" value="1"></attvalue>
<attvalue for="attr_3" value="Johann Wolfgang Goethe University Frankfurt"></attvalue>
<attvalue for="attr_11" value=""></attvalue>
<attvalue for="attr_5" value="Germany"></attvalue>
<attvalue for="attr_4" value="Frankfurt am Main, Germany"></attvalue>
</attvalues>
</node>
<node id="authorswithaffiliations1_5cb2e029b18fe53466887fa25fbb784a" label="sterk, g.j">
<attvalues>
<attvalue for="attr_type" value="Authors with affiliations 1"></attvalue>
<attvalue for="global_occurrences" value="1"></attvalue>
<attvalue for="attr_3" value="Mercachem BV"></attvalue>
<attvalue for="attr_11" value="1"></attvalue>
<attvalue for="attr_5" value="Netherlands"></attvalue>
<attvalue for="attr_4" value="Nijmegen, Netherlands"></attvalue>
</attvalues>
</node>
<node id="authorswithaffiliations1_c1b1f5d51355761a4fde84ad283d7aaf" label="sternberg, j.m">
<attvalues>
<attvalue for="attr_type" value="Authors with affiliations 1"></attvalue>
<attvalue for="global_occurrences" value="1"></attvalue>
<attvalue for="attr_3" value="University of Aberdeen"></attvalue>
<attvalue for="attr_11" value="1"></attvalue>
<attvalue for="attr_5" value="United Kingdom"></attvalue>
<attvalue for="attr_4" value="Aberdeen, United Kingdom"></attvalue>
</attvalues>
</node>
<node id="authorswithaffiliations1_521cb9d4255aa8cc9003c4cd8b1790bb" label="sternberg, u">
<attvalues>
<attvalue for="attr_type" value="Authors with affiliations 1"></attvalue>
<attvalue for="global_occurrences" value="1"></attvalue>
<attvalue for="attr_3" value="Karlsruhe Institute of Technology (KIT)"></attvalue>
<attvalue for="attr_11" value="1"></attvalue>
<attvalue for="attr_5" value="Germany"></attvalue>
<attvalue for="attr_4" value="Karlsruhe, Germany"></attvalue>
</attvalues>
</node>
<node id="authorswithaffiliations1_85d227bd7b821a485ba2ff63121e54d0" label="steuber, s">
<attvalues>
<attvalue for="attr_type" value="Authors with affiliations 1"></attvalue>
<attvalue for="global_occurrences" value="1"></attvalue>
<attvalue for="attr_3" value="Federal Office of Consumer Protection and Food Safety (BVL)"></attvalue>
<attvalue for="attr_11" value=""></attvalue>
<attvalue for="attr_5" value="Germany"></attvalue>
<attvalue for="attr_4" value="Berlin, Germany"></attvalue>
</attvalues>
</node>
<node id="authorswithaffiliations1_c895a173c53b46917ee6b8ce9c8777c1" label="stevens, m.f">
<attvalues>
<attvalue for="attr_type" value="Authors with affiliations 1"></attvalue>
<attvalue for="global_occurrences" value="1"></attvalue>
<attvalue for="attr_3" value="University of Nottingham"></attvalue>
<attvalue for="attr_11" value="1"></attvalue>
<attvalue for="attr_5" value="United Kingdom"></attvalue>
<attvalue for="attr_4" value="Nottingham, United Kingdom"></attvalue>
</attvalues>
</node>
<node id="authorswithaffiliations1_91e27d1c0fe07592b47f4a5211bec46d" label="steverding, d">
<attvalues>
<attvalue for="attr_type" value="Authors with affiliations 1"></attvalue>
<attvalue for="global_occurrences" value="7"></attvalue>
<attvalue for="attr_3" value="Ruprecht Karls University Heidelberg | University of Bristol | University of East Anglia"></attvalue>
<attvalue for="attr_11" value="7"></attvalue>
<attvalue for="attr_5" value="Germany | United Kingdom"></attvalue>
<attvalue for="attr_4" value="Bristol, United Kingdom | Heidelberg, Germany | Norwich, United Kingdom"></attvalue>
</attvalues>
</node>
<node id="authorswithaffiliations1_992be794c5d1aee181efed1a995abac0" label="stewart, m.l">
<attvalues>
<attvalue for="attr_type" value="Authors with affiliations 1"></attvalue>
<attvalue for="global_occurrences" value="2"></attvalue>
<attvalue for="attr_3" value="Ruprecht Karls University Heidelberg | University of Glasgow"></attvalue>
<attvalue for="attr_11" value="2"></attvalue>
<attvalue for="attr_5" value="Germany | United Kingdom"></attvalue>
<attvalue for="attr_4" value="Glasgow, United Kingdom | Heidelberg, Germany"></attvalue>
</attvalues>
</node>
<node id="authorswithaffiliations1_64572fdf6efb13bbac705bbc55c28597" label="stich, a">
<attvalues>
<attvalue for="attr_type" value="Authors with affiliations 1"></attvalue>
<attvalue for="global_occurrences" value="11"></attvalue>
<attvalue for="attr_3" value="Medical Mission Clinic Wuerzburg | St. George's Hospital Medical School"></attvalue>
<attvalue for="attr_11" value="9"></attvalue>
<attvalue for="attr_5" value="Germany | United Kingdom"></attvalue>
<attvalue for="attr_4" value="London, United Kingdom | Wuerzburg, Germany"></attvalue>
</attvalues>
</node>
<node id="authorswithaffiliations1_5568f2064597c5a03627fba625eaacc3" label="sticht, c">
<attvalues>
<attvalue for="attr_type" value="Authors with affiliations 1"></attvalue>
<attvalue for="global_occurrences" value="1"></attvalue>
<attvalue for="attr_3" value="Ruprecht Karls University Heidelberg"></attvalue>
<attvalue for="attr_11" value=""></attvalue>
<attvalue for="attr_5" value="Germany"></attvalue>
<attvalue for="attr_4" value="Heidelberg, Germany"></attvalue>
</attvalues>
</node>
<node id="authorswithaffiliations1_180296c0ac21b3776b66d19dfa426a9b" label="stierhof, y.-d">
<attvalues>
<attvalue for="attr_type" value="Authors with affiliations 1"></attvalue>
<attvalue for="global_occurrences" value="1"></attvalue>
<attvalue for="attr_3" value="Max Planck Institute for Developmental Biology"></attvalue>
<attvalue for="attr_11" value="1"></attvalue>
<attvalue for="attr_5" value="Germany"></attvalue>
<attvalue for="attr_4" value="Tuebingen, Germany"></attvalue>
</attvalues>
</node>
<node id="authorswithaffiliations1_5cee2402c680971d0c35eb492a642128" label="stoitsova, s">
<attvalues>
<attvalue for="attr_type" value="Authors with affiliations 1"></attvalue>
<attvalue for="global_occurrences" value="1"></attvalue>
<attvalue for="attr_3" value="Ruprecht Karls University Heidelberg"></attvalue>
<attvalue for="attr_11" value="1"></attvalue>
<attvalue for="attr_5" value="Germany"></attvalue>
<attvalue for="attr_4" value="Heidelberg, Germany"></attvalue>
</attvalues>
</node>
<node id="authorswithaffiliations1_560b98bde41416826e8b4ef6a8c6b913" label="stump, b">
<attvalues>
<attvalue for="attr_type" value="Authors with affiliations 1"></attvalue>
<attvalue for="global_occurrences" value="1"></attvalue>
<attvalue for="attr_3" value="University of Zurich"></attvalue>
<attvalue for="attr_11" value="1"></attvalue>
<attvalue for="attr_5" value="Switzerland"></attvalue>
<attvalue for="attr_4" value="Zurich, Switzerland"></attvalue>
</attvalues>
</node>
<node id="authorswithaffiliations1_68febf29e1cdc63e7826bdece2ae488a" label="stærk, d">
<attvalues>
<attvalue for="attr_type" value="Authors with affiliations 1"></attvalue>
<attvalue for="global_occurrences" value="1"></attvalue>
<attvalue for="attr_3" value="Pharmaceutical University of Denmark"></attvalue>
<attvalue for="attr_11" value="1"></attvalue>
<attvalue for="attr_5" value="Denmark"></attvalue>
<attvalue for="attr_4" value="Copenhagen, Denmark"></attvalue>
</attvalues>
</node>
<node id="authorswithaffiliations1_04fd88caaf88f5948395a93bc3122abe" label="subota, i">
<attvalues>
<attvalue for="attr_type" value="Authors with affiliations 1"></attvalue>
<attvalue for="global_occurrences" value="1"></attvalue>
<attvalue for="attr_3" value="Institut Pasteur"></attvalue>
<attvalue for="attr_11" value="1"></attvalue>
<attvalue for="attr_5" value="France"></attvalue>
<attvalue for="attr_4" value="Paris, France"></attvalue>
</attvalues>
</node>
<node id="authorswithaffiliations1_4039ac113a77734fc89d6909dd91950b" label="suchanek, m">
<attvalues>
<attvalue for="attr_type" value="Authors with affiliations 1"></attvalue>
<attvalue for="global_occurrences" value="1"></attvalue>
<attvalue for="attr_3" value="Max Planck Institute of Molecular Cell Biology and Genetics"></attvalue>
<attvalue for="attr_11" value="1"></attvalue>
<attvalue for="attr_5" value="Germany"></attvalue>
<attvalue for="attr_4" value="Dresden, Germany"></attvalue>
</attvalues>
</node>
<node id="authorswithaffiliations1_52e084346228c2a408c69699ae8d4b37" label="sudeck, h">
<attvalues>
<attvalue for="attr_type" value="Authors with affiliations 1"></attvalue>
<attvalue for="global_occurrences" value="1"></attvalue>
<attvalue for="attr_3" value="Bernhard Nocht Institute for Tropical Medicine"></attvalue>
<attvalue for="attr_11" value="1"></attvalue>
<attvalue for="attr_5" value="Germany"></attvalue>
<attvalue for="attr_4" value="Hamburg, Germany"></attvalue>
</attvalues>
</node>
<node id="authorswithaffiliations1_81249f1f319423a224a5bf8c7f11d632" label="sugimoto, y">
<attvalues>
<attvalue for="attr_type" value="Authors with affiliations 1"></attvalue>
<attvalue for="global_occurrences" value="1"></attvalue>
<attvalue for="attr_3" value="Shirakawa Inst. of Animal Genetics"></attvalue>
<attvalue for="attr_11" value="1"></attvalue>
<attvalue for="attr_5" value="Japan"></attvalue>
<attvalue for="attr_4" value="Fukushima, Japan"></attvalue>
</attvalues>
</node>
<node id="authorswithaffiliations1_d93689ae570db29dc2369d2b13e27d3e" label="szallies, a">
<attvalues>
<attvalue for="attr_type" value="Authors with affiliations 1"></attvalue>
<attvalue for="global_occurrences" value="1"></attvalue>
<attvalue for="attr_3" value="Eberhard Karls University of Tuebingen"></attvalue>
<attvalue for="attr_11" value="1"></attvalue>
<attvalue for="attr_5" value="Germany"></attvalue>
<attvalue for="attr_4" value="Tuebingen, Germany"></attvalue>
</attvalues>
</node>
<node id="authorswithaffiliations1_8a4438694233a482234099c940cebb1b" label="tagliabue, a">
<attvalues>
<attvalue for="attr_type" value="Authors with affiliations 1"></attvalue>
<attvalue for="global_occurrences" value="1"></attvalue>
<attvalue for="attr_3" value="ALTA"></attvalue>
<attvalue for="attr_11" value="1"></attvalue>
<attvalue for="attr_5" value="Italy"></attvalue>
<attvalue for="attr_4" value="Siena, Italy"></attvalue>
</attvalues>
</node>
<node id="authorswithaffiliations1_28b264389fee4f05738c284dc972504a" label="tahrani, a">
<attvalues>
<attvalue for="attr_type" value="Authors with affiliations 1"></attvalue>
<attvalue for="global_occurrences" value="1"></attvalue>
<attvalue for="attr_3" value="Ruprecht Karls University Heidelberg"></attvalue>
<attvalue for="attr_11" value="1"></attvalue>
<attvalue for="attr_5" value="Germany"></attvalue>
<attvalue for="attr_4" value="Heidelberg, Germany"></attvalue>
</attvalues>
</node>
<node id="authorswithaffiliations1_30edb978aeeefc0fea0d7ba6f127be73" label="tarelli, e">
<attvalues>
<attvalue for="attr_type" value="Authors with affiliations 1"></attvalue>
<attvalue for="global_occurrences" value="1"></attvalue>
<attvalue for="attr_3" value="St. George's Hospital Medical School"></attvalue>
<attvalue for="attr_11" value="1"></attvalue>
<attvalue for="attr_5" value="United Kingdom"></attvalue>
<attvalue for="attr_4" value="London, United Kingdom"></attvalue>
</attvalues>
</node>
<node id="authorswithaffiliations1_6290544cdfdae6025f732fa8a453ce71" label="tayman, f.s.k">
<attvalues>
<attvalue for="attr_type" value="Authors with affiliations 1"></attvalue>
<attvalue for="global_occurrences" value="1"></attvalue>
<attvalue for="attr_3" value="University of Cape Coast"></attvalue>
<attvalue for="attr_11" value="1"></attvalue>
<attvalue for="attr_5" value="Ghana"></attvalue>
<attvalue for="attr_4" value="Cape Coast, Ghana"></attvalue>
</attvalues>
</node>
<node id="authorswithaffiliations1_56532d653837fe706806807bc04044fa" label="te pas, m.f.w">
<attvalues>
<attvalue for="attr_type" value="Authors with affiliations 1"></attvalue>
<attvalue for="global_occurrences" value="1"></attvalue>
<attvalue for="attr_3" value="Institute for Animal Science/Health"></attvalue>
<attvalue for="attr_11" value="1"></attvalue>
<attvalue for="attr_5" value="Netherlands"></attvalue>
<attvalue for="attr_4" value="Lelystad, Netherlands"></attvalue>
</attvalues>
</node>
<node id="authorswithaffiliations1_627cd81d717764baf9b66cf11aec9021" label="teale, a">
<attvalues>
<attvalue for="attr_type" value="Authors with affiliations 1"></attvalue>
<attvalue for="global_occurrences" value="1"></attvalue>
<attvalue for="attr_3" value="International Livestock Research Institute (ILRI)"></attvalue>
<attvalue for="attr_11" value="1"></attvalue>
<attvalue for="attr_5" value="Kenya"></attvalue>
<attvalue for="attr_4" value="Nairobi, Kenya"></attvalue>
</attvalues>
</node>
<node id="authorswithaffiliations1_8047a36b2a5945a56a94523e2a4c2989" label="tempone, a.g">
<attvalues>
<attvalue for="attr_type" value="Authors with affiliations 1"></attvalue>
<attvalue for="global_occurrences" value="2"></attvalue>
<attvalue for="attr_3" value="Instituto Adolfo Lutz"></attvalue>
<attvalue for="attr_11" value="2"></attvalue>
<attvalue for="attr_5" value="Brazil"></attvalue>
<attvalue for="attr_4" value="São Paulo, Brazil"></attvalue>
</attvalues>
</node>
<node id="authorswithaffiliations1_496d20d755abe41f47b158847e659c24" label="tenor, h">
<attvalues>
<attvalue for="attr_type" value="Authors with affiliations 1"></attvalue>
<attvalue for="global_occurrences" value="1"></attvalue>
<attvalue for="attr_3" value="Nycomed GmbH"></attvalue>
<attvalue for="attr_11" value="1"></attvalue>
<attvalue for="attr_5" value="Germany"></attvalue>
<attvalue for="attr_4" value="Konstanz, Germany"></attvalue>
</attvalues>
</node>
<node id="authorswithaffiliations1_91decac211fe0829695e77fc3e6c170c" label="tews, i">
<attvalues>
<attvalue for="attr_type" value="Authors with affiliations 1"></attvalue>
<attvalue for="global_occurrences" value="1"></attvalue>
<attvalue for="attr_3" value="Ruprecht Karls University Heidelberg"></attvalue>
<attvalue for="attr_11" value="1"></attvalue>
<attvalue for="attr_5" value="Germany"></attvalue>
<attvalue for="attr_4" value="Heidelberg, Germany"></attvalue>
</attvalues>
</node>
<node id="authorswithaffiliations1_445a8a1971162f065651796485d423ac" label="thiel, a">
<attvalues>
<attvalue for="attr_type" value="Authors with affiliations 1"></attvalue>
<attvalue for="global_occurrences" value="1"></attvalue>
<attvalue for="attr_3" value="German Rheumatism Research Center"></attvalue>
<attvalue for="attr_11" value="1"></attvalue>
<attvalue for="attr_5" value="Germany"></attvalue>
<attvalue for="attr_4" value="Berlin, Germany"></attvalue>
</attvalues>
</node>
<node id="authorswithaffiliations1_2c9929ea6ae32b6858f59068061944e7" label="thiele, c">
<attvalues>
<attvalue for="attr_type" value="Authors with affiliations 1"></attvalue>
<attvalue for="global_occurrences" value="1"></attvalue>
<attvalue for="attr_3" value="Max Planck Institute of Molecular Cell Biology and Genetics"></attvalue>
<attvalue for="attr_11" value="1"></attvalue>
<attvalue for="attr_5" value="Germany"></attvalue>
<attvalue for="attr_4" value="Dresden, Germany"></attvalue>
</attvalues>
</node>
<node id="authorswithaffiliations1_cf2f2060251e594ba83b7a719cddb738" label="thornalley, p.j">
<attvalues>
<attvalue for="attr_type" value="Authors with affiliations 1"></attvalue>
<attvalue for="global_occurrences" value="1"></attvalue>
<attvalue for="attr_3" value="University of Warwick"></attvalue>
<attvalue for="attr_11" value="1"></attvalue>
<attvalue for="attr_5" value="United Kingdom"></attvalue>
<attvalue for="attr_4" value="Coventry, United Kingdom"></attvalue>
</attvalues>
</node>
<node id="authorswithaffiliations1_ad2f25466ffbbb2c8e996204c2a17a74" label="théophile, j">
<attvalues>
<attvalue for="attr_type" value="Authors with affiliations 1"></attvalue>
<attvalue for="global_occurrences" value="1"></attvalue>
<attvalue for="attr_3" value="Instituto de Combate e Controle Das Tripanossomoiases"></attvalue>
<attvalue for="attr_11" value="1"></attvalue>
<attvalue for="attr_5" value="Angola"></attvalue>
<attvalue for="attr_4" value="Luanda, Angola"></attvalue>
</attvalues>
</node>
<node id="authorswithaffiliations1_e6335589047b072c62a3b7c98646ae20" label="tidwell, r.r">
<attvalues>
<attvalue for="attr_type" value="Authors with affiliations 1"></attvalue>
<attvalue for="global_occurrences" value="1"></attvalue>
<attvalue for="attr_3" value="University of North Carolina"></attvalue>
<attvalue for="attr_11" value="1"></attvalue>
<attvalue for="attr_5" value="United States"></attvalue>
<attvalue for="attr_4" value="Chapel Hill, United States"></attvalue>
</attvalues>
</node>
<node id="authorswithaffiliations1_cdbe27ef0eedfa239541432b0b05bc07" label="troye-blomberg, m">
<attvalues>
<attvalue for="attr_type" value="Authors with affiliations 1"></attvalue>
<attvalue for="global_occurrences" value="1"></attvalue>
<attvalue for="attr_3" value="Stockholm University"></attvalue>
<attvalue for="attr_11" value="1"></attvalue>
<attvalue for="attr_5" value="Sweden"></attvalue>
<attvalue for="attr_4" value="Stockholm, Sweden"></attvalue>
</attvalues>
</node>
<node id="authorswithaffiliations1_5e5115e0cf3b624497bca72ee78af5fa" label="ulmer, d">
<attvalues>
<attvalue for="attr_type" value="Authors with affiliations 1"></attvalue>
<attvalue for="global_occurrences" value="1"></attvalue>
<attvalue for="attr_3" value="Julius Maximilians University of Wuerzburg"></attvalue>
<attvalue for="attr_11" value="1"></attvalue>
<attvalue for="attr_5" value="Germany"></attvalue>
<attvalue for="attr_4" value="Wuerzburg, Germany"></attvalue>
</attvalues>
</node>
<node id="authorswithaffiliations1_b112a45fdff23c3b0796308cc5a6f7ca" label="ulrich, a.s">
<attvalues>
<attvalue for="attr_type" value="Authors with affiliations 1"></attvalue>
<attvalue for="global_occurrences" value="1"></attvalue>
<attvalue for="attr_3" value="Karlsruhe Institute of Technology (KIT)"></attvalue>
<attvalue for="attr_11" value="1"></attvalue>
<attvalue for="attr_5" value="Germany"></attvalue>
<attvalue for="attr_4" value="Karlsruhe, Germany"></attvalue>
</attvalues>
</node>
<node id="authorswithaffiliations1_41fa33436570f18a7ef04d20a150cebd" label="untucht, c">
<attvalues>
<attvalue for="attr_type" value="Authors with affiliations 1"></attvalue>
<attvalue for="global_occurrences" value="1"></attvalue>
<attvalue for="attr_3" value="Technische Universität Braunschweig"></attvalue>
<attvalue for="attr_11" value="1"></attvalue>
<attvalue for="attr_5" value="Germany"></attvalue>
<attvalue for="attr_4" value="Braunschweig, Germany"></attvalue>
</attvalues>
</node>
<node id="authorswithaffiliations1_54b3183c0439142dca17804827f553a8" label="uppaluri, s">
<attvalues>
<attvalue for="attr_type" value="Authors with affiliations 1"></attvalue>
<attvalue for="global_occurrences" value="2"></attvalue>
<attvalue for="attr_3" value="Max-Planck-Institute for Dynamics and Self-Organization"></attvalue>
<attvalue for="attr_11" value="1"></attvalue>
<attvalue for="attr_5" value="Germany"></attvalue>
<attvalue for="attr_4" value="Goettingen, Germany"></attvalue>
</attvalues>
</node>
<node id="authorswithaffiliations1_1993272adf4d63d31cb322a09f8d7c2c" label="urade, y">
<attvalues>
<attvalue for="attr_type" value="Authors with affiliations 1"></attvalue>
<attvalue for="global_occurrences" value="2"></attvalue>
<attvalue for="attr_3" value="Osaka Bioscience Institute"></attvalue>
<attvalue for="attr_11" value="2"></attvalue>
<attvalue for="attr_5" value="Japan"></attvalue>
<attvalue for="attr_4" value="Osaka, Japan"></attvalue>
</attvalues>
</node>
<node id="authorswithaffiliations1_fbdbaa99a446876b99feb411cfa13ba6" label="urbaniak, m.d">
<attvalues>
<attvalue for="attr_type" value="Authors with affiliations 1"></attvalue>
<attvalue for="global_occurrences" value="1"></attvalue>
<attvalue for="attr_3" value="University of Dundee"></attvalue>
<attvalue for="attr_11" value="1"></attvalue>
<attvalue for="attr_5" value="United Kingdom"></attvalue>
<attvalue for="attr_4" value="Dundee, United Kingdom"></attvalue>
</attvalues>
</node>
<node id="authorswithaffiliations1_48362dcb93f1415a48fc5408d99eef57" label="uzcategui, n.l">
<attvalues>
<attvalue for="attr_type" value="Authors with affiliations 1"></attvalue>
<attvalue for="global_occurrences" value="1"></attvalue>
<attvalue for="attr_3" value="Eberhard Karls University of Tuebingen"></attvalue>
<attvalue for="attr_11" value="1"></attvalue>
<attvalue for="attr_5" value="Germany"></attvalue>
<attvalue for="attr_4" value="Tuebingen, Germany"></attvalue>
</attvalues>
</node>
<node id="authorswithaffiliations1_e3a2da13aec0f1bd2a82d9a8d13e012f" label="vadász, i">
<attvalues>
<attvalue for="attr_type" value="Authors with affiliations 1"></attvalue>
<attvalue for="global_occurrences" value="1"></attvalue>
<attvalue for="attr_3" value="Justus Liebig University Giessen"></attvalue>
<attvalue for="attr_11" value="1"></attvalue>
<attvalue for="attr_5" value="Germany"></attvalue>
<attvalue for="attr_4" value="Giessen, Germany"></attvalue>
</attvalues>
</node>
<node id="authorswithaffiliations1_3ec3d955079290f3f437f147dda593c5" label="vahedi, m">
<attvalues>
<attvalue for="attr_type" value="Authors with affiliations 1"></attvalue>
<attvalue for="global_occurrences" value="1"></attvalue>
<attvalue for="attr_3" value="World Health Organization"></attvalue>
<attvalue for="attr_11" value="1"></attvalue>
<attvalue for="attr_5" value="Switzerland"></attvalue>
<attvalue for="attr_4" value="Geneva, Switzerland"></attvalue>
</attvalues>
</node>
<node id="authorswithaffiliations1_4cb73bb7d6ceb197461acee819657a1e" label="van den bossche, j">
<attvalues>
<attvalue for="attr_type" value="Authors with affiliations 1"></attvalue>
<attvalue for="global_occurrences" value="1"></attvalue>
<attvalue for="attr_3" value="Free University Brussels"></attvalue>
<attvalue for="attr_11" value=""></attvalue>
<attvalue for="attr_5" value="Belgium"></attvalue>
<attvalue for="attr_4" value="Brussels, Belgium"></attvalue>
</attvalues>
</node>
<node id="authorswithaffiliations1_35c1d3faee286cb14d58a0f0c61f41ab" label="van den bossche, p">
<attvalues>
<attvalue for="attr_type" value="Authors with affiliations 1"></attvalue>
<attvalue for="global_occurrences" value="1"></attvalue>
<attvalue for="attr_3" value="Institute of Tropical Medicine"></attvalue>
<attvalue for="attr_11" value="1"></attvalue>
<attvalue for="attr_5" value="Belgium"></attvalue>
<attvalue for="attr_4" value="Antwerp, Belgium"></attvalue>
</attvalues>
</node>
<node id="authorswithaffiliations1_df77feae4204500302d47ed154f58405" label="van der linden, j">
<attvalues>
<attvalue for="attr_type" value="Authors with affiliations 1"></attvalue>
<attvalue for="global_occurrences" value="1"></attvalue>
<attvalue for="attr_3" value="Utrecht University"></attvalue>
<attvalue for="attr_11" value="1"></attvalue>
<attvalue for="attr_5" value="Netherlands"></attvalue>
<attvalue for="attr_4" value="Utrecht, Netherlands"></attvalue>
</attvalues>
</node>
<node id="authorswithaffiliations1_1f8c98eae1fb3c2e411d08ec500e708a" label="van dijk, s.m">
<attvalues>
<attvalue for="attr_type" value="Authors with affiliations 1"></attvalue>
<attvalue for="global_occurrences" value="1"></attvalue>
<attvalue for="attr_3" value="Utrecht University"></attvalue>
<attvalue for="attr_11" value="1"></attvalue>
<attvalue for="attr_5" value="Netherlands"></attvalue>
<attvalue for="attr_4" value="Utrecht, Netherlands"></attvalue>
</attvalues>
</node>
<node id="authorswithaffiliations1_3af42209e1e63894427a775bfa90b3cf" label="van eijk, m">
<attvalues>
<attvalue for="attr_type" value="Authors with affiliations 1"></attvalue>
<attvalue for="global_occurrences" value="1"></attvalue>
<attvalue for="attr_3" value="Academic Medical Center"></attvalue>
<attvalue for="attr_11" value="1"></attvalue>
<attvalue for="attr_5" value="Netherlands"></attvalue>
<attvalue for="attr_4" value="Amsterdam, Netherlands"></attvalue>
</attvalues>
</node>
<node id="authorswithaffiliations1_eb4b8278db7a68ae76b522b658b6a409" label="van hellemond, j.j">
<attvalues>
<attvalue for="attr_type" value="Authors with affiliations 1"></attvalue>
<attvalue for="global_occurrences" value="1"></attvalue>
<attvalue for="attr_3" value="Utrecht University"></attvalue>
<attvalue for="attr_11" value="1"></attvalue>
<attvalue for="attr_5" value="Netherlands"></attvalue>
<attvalue for="attr_4" value="Utrecht, Netherlands"></attvalue>
</attvalues>
</node>
<node id="authorswithaffiliations1_abb574822a008910834156842ba1c1fa" label="van remoortere, a">
<attvalues>
<attvalue for="attr_type" value="Authors with affiliations 1"></attvalue>
<attvalue for="global_occurrences" value="1"></attvalue>
<attvalue for="attr_3" value="Leiden University Medical Center"></attvalue>
<attvalue for="attr_11" value="1"></attvalue>
<attvalue for="attr_5" value="Netherlands"></attvalue>
<attvalue for="attr_4" value="Leiden, Netherlands"></attvalue>
</attvalues>
</node>
<node id="authorswithaffiliations1_2c84631f8cb3128a683a739e1876359e" label="van thiel, p">
<attvalues>
<attvalue for="attr_type" value="Authors with affiliations 1"></attvalue>
<attvalue for="global_occurrences" value="1"></attvalue>
<attvalue for="attr_3" value="Ludwig Maximilians University of Munich"></attvalue>
<attvalue for="attr_11" value="1"></attvalue>
<attvalue for="attr_5" value="Germany"></attvalue>
<attvalue for="attr_4" value="Munich, Germany"></attvalue>
</attvalues>
</node>
<node id="authorswithaffiliations1_74afd2cfc566b5b4420b7995e179c4e4" label="vicik, r">
<attvalues>
<attvalue for="attr_type" value="Authors with affiliations 1"></attvalue>
<attvalue for="global_occurrences" value="1"></attvalue>
<attvalue for="attr_3" value="Julius Maximilians University of Wuerzburg"></attvalue>
<attvalue for="attr_11" value="1"></attvalue>
<attvalue for="attr_5" value="Germany"></attvalue>
<attvalue for="attr_4" value="Wuerzburg, Germany"></attvalue>
</attvalues>
</node>
<node id="authorswithaffiliations1_ac95d3ef91801fc7f77a8f60776548b8" label="vitouley, h.s">
<attvalues>
<attvalue for="attr_type" value="Authors with affiliations 1"></attvalue>
<attvalue for="global_occurrences" value="1"></attvalue>
<attvalue for="attr_3" value="Centre International de Recherche-Développement sur l'Elevage en zone Subhumide (CIRDES)"></attvalue>
<attvalue for="attr_11" value="1"></attvalue>
<attvalue for="attr_5" value="Burkina Faso"></attvalue>
<attvalue for="attr_4" value="Bobo Dioulasso, Burkina Faso"></attvalue>
</attvalues>
</node>
<node id="authorswithaffiliations1_66de7912d8ceb4550d0fce7d7d029d78" label="voehringer, d">
<attvalues>
<attvalue for="attr_type" value="Authors with affiliations 1"></attvalue>
<attvalue for="global_occurrences" value="1"></attvalue>
<attvalue for="attr_3" value="Ludwig Maximilians University of Munich"></attvalue>
<attvalue for="attr_11" value="1"></attvalue>
<attvalue for="attr_5" value="Germany"></attvalue>
<attvalue for="attr_4" value="Munich, Germany"></attvalue>
</attvalues>
</node>
<node id="authorswithaffiliations1_bec522e8227f41c079cacd7967fd5fce" label="voncken, f">
<attvalues>
<attvalue for="attr_type" value="Authors with affiliations 1"></attvalue>
<attvalue for="global_occurrences" value="2"></attvalue>
<attvalue for="attr_3" value="Ruprecht Karls University Heidelberg"></attvalue>
<attvalue for="attr_11" value="2"></attvalue>
<attvalue for="attr_5" value="Germany"></attvalue>
<attvalue for="attr_4" value="Heidelberg, Germany"></attvalue>
</attvalues>
</node>
<node id="authorswithaffiliations1_aa42e7ab3868145fda99f17bcb6e2124" label="waag, t">
<attvalues>
<attvalue for="attr_type" value="Authors with affiliations 1"></attvalue>
<attvalue for="global_occurrences" value="1"></attvalue>
<attvalue for="attr_3" value="Julius Maximilians University of Wuerzburg"></attvalue>
<attvalue for="attr_11" value="1"></attvalue>
<attvalue for="attr_5" value="Germany"></attvalue>
<attvalue for="attr_4" value="Wuerzburg, Germany"></attvalue>
</attvalues>
</node>
<node id="authorswithaffiliations1_dd4235135a5341beba8172736d4fe255" label="waespy, m">
<attvalues>
<attvalue for="attr_type" value="Authors with affiliations 1"></attvalue>
<attvalue for="global_occurrences" value="1"></attvalue>
<attvalue for="attr_3" value="University of Bremen"></attvalue>
<attvalue for="attr_11" value="1"></attvalue>
<attvalue for="attr_5" value="Germany"></attvalue>
<attvalue for="attr_4" value="Bremen, Germany"></attvalue>
</attvalues>
</node>
<node id="authorswithaffiliations1_b76f7891fc654094bfbceb1e2f9ae8ff" label="waibel, h">
<attvalues>
<attvalue for="attr_type" value="Authors with affiliations 1"></attvalue>
<attvalue for="global_occurrences" value="1"></attvalue>
<attvalue for="attr_3" value="University of Hannover"></attvalue>
<attvalue for="attr_11" value="1"></attvalue>
<attvalue for="attr_5" value="Germany"></attvalue>
<attvalue for="attr_4" value="Hannover, Germany"></attvalue>
</attvalues>
</node>
<node id="authorswithaffiliations1_ecfbf27ae268d448c106d54e66e84dcd" label="waibler, z">
<attvalues>
<attvalue for="attr_type" value="Authors with affiliations 1"></attvalue>
<attvalue for="global_occurrences" value="1"></attvalue>
<attvalue for="attr_3" value="Paul Ehrlich Institute"></attvalue>
<attvalue for="attr_11" value=""></attvalue>
<attvalue for="attr_5" value="Germany"></attvalue>
<attvalue for="attr_4" value="Langen, Germany"></attvalue>
</attvalues>
</node>
<node id="authorswithaffiliations1_8eaf602700de33f37c64c9ec3b272737" label="wamwiri, f.n">
<attvalues>
<attvalue for="attr_type" value="Authors with affiliations 1"></attvalue>
<attvalue for="global_occurrences" value="1"></attvalue>
<attvalue for="attr_3" value="Kenya Agricultural Research Institute Trypanosomiasis Research Centre"></attvalue>
<attvalue for="attr_11" value="1"></attvalue>
<attvalue for="attr_5" value="Kenya"></attvalue>
<attvalue for="attr_4" value="Kikuyu, Kenya"></attvalue>
</attvalues>
</node>
<node id="authorswithaffiliations1_3c790c31ac68887ec8e0a217e5e65f39" label="wang, y">
<attvalues>
<attvalue for="attr_type" value="Authors with affiliations 1"></attvalue>
<attvalue for="global_occurrences" value="1"></attvalue>
<attvalue for="attr_3" value="Ruprecht Karls University Heidelberg"></attvalue>
<attvalue for="attr_11" value="1"></attvalue>
<attvalue for="attr_5" value="Germany"></attvalue>
<attvalue for="attr_4" value="Heidelberg, Germany"></attvalue>
</attvalues>
</node>
<node id="authorswithaffiliations1_2ba125c2f4c7c2e9c42915add03a9f09" label="wansadhipathi, n.k">
<attvalues>
<attvalue for="attr_type" value="Authors with affiliations 1"></attvalue>
<attvalue for="global_occurrences" value="1"></attvalue>
<attvalue for="attr_3" value="Durham University"></attvalue>
<attvalue for="attr_11" value="1"></attvalue>
<attvalue for="attr_5" value="United Kingdom"></attvalue>
<attvalue for="attr_4" value="Durham, United Kingdom"></attvalue>
</attvalues>
</node>
<node id="authorswithaffiliations1_06525e94b3ae12b7ba23ca6a4b1ff67f" label="welburn, s.c">
<attvalues>
<attvalue for="attr_type" value="Authors with affiliations 1"></attvalue>
<attvalue for="global_occurrences" value="1"></attvalue>
<attvalue for="attr_3" value="University of Edinburgh"></attvalue>
<attvalue for="attr_11" value="1"></attvalue>
<attvalue for="attr_5" value="United Kingdom"></attvalue>
<attvalue for="attr_4" value="Edinburgh, United Kingdom"></attvalue>
</attvalues>
</node>
<node id="authorswithaffiliations1_4348d845709cd37c2752970078526082" label="wells, g">
<attvalues>
<attvalue for="attr_type" value="Authors with affiliations 1"></attvalue>
<attvalue for="global_occurrences" value="1"></attvalue>
<attvalue for="attr_3" value="University of Nottingham"></attvalue>
<attvalue for="attr_11" value="1"></attvalue>
<attvalue for="attr_5" value="United Kingdom"></attvalue>
<attvalue for="attr_4" value="Nottingham, United Kingdom"></attvalue>
</attvalues>
</node>
<node id="authorswithaffiliations1_e06243fac2c58e4b33eaf4a54dd6050f" label="wendler, a">
<attvalues>
<attvalue for="attr_type" value="Authors with affiliations 1"></attvalue>
<attvalue for="global_occurrences" value="1"></attvalue>
<attvalue for="attr_3" value="Ruprecht Karls University Heidelberg"></attvalue>
<attvalue for="attr_11" value="1"></attvalue>
<attvalue for="attr_5" value="Germany"></attvalue>
<attvalue for="attr_4" value="Heidelberg, Germany"></attvalue>
</attvalues>
</node>
<node id="authorswithaffiliations1_0748051dc07959a87dfa5bcdd11eb930" label="westenfeld, r">
<attvalues>
<attvalue for="attr_type" value="Authors with affiliations 1"></attvalue>
<attvalue for="global_occurrences" value="1"></attvalue>
<attvalue for="attr_3" value="Heinrich-Heine-University Duesseldorf"></attvalue>
<attvalue for="attr_11" value=""></attvalue>
<attvalue for="attr_5" value="Germany"></attvalue>
<attvalue for="attr_4" value="Duesseldorf, Germany"></attvalue>
</attvalues>
</node>
<node id="authorswithaffiliations1_7a434acd0191bbd550793d230265aac4" label="whitty, c.j.m">
<attvalues>
<attvalue for="attr_type" value="Authors with affiliations 1"></attvalue>
<attvalue for="global_occurrences" value="1"></attvalue>
<attvalue for="attr_3" value="London School of Hygiene and Tropical Medicine"></attvalue>
<attvalue for="attr_11" value="1"></attvalue>
<attvalue for="attr_5" value="United Kingdom"></attvalue>
<attvalue for="attr_4" value="London, United Kingdom"></attvalue>
</attvalues>
</node>
<node id="authorswithaffiliations1_d9a361cecf1ec8cc9d8c71bd89bd3448" label="wichelhaus, t">
<attvalues>
<attvalue for="attr_type" value="Authors with affiliations 1"></attvalue>
<attvalue for="global_occurrences" value="1"></attvalue>
<attvalue for="attr_3" value="Johann Wolfgang Goethe University Frankfurt"></attvalue>
<attvalue for="attr_11" value="1"></attvalue>
<attvalue for="attr_5" value="Germany"></attvalue>
<attvalue for="attr_4" value="Frankfurt am Main, Germany"></attvalue>
</attvalues>
</node>
<node id="authorswithaffiliations1_c67160c2f7585887fcfb046417b76c23" label="wilkins, p">
<attvalues>
<attvalue for="attr_type" value="Authors with affiliations 1"></attvalue>
<attvalue for="global_occurrences" value="1"></attvalue>
<attvalue for="attr_3" value="St. George's Hospital Medical School"></attvalue>
<attvalue for="attr_11" value="1"></attvalue>
<attvalue for="attr_5" value="United Kingdom"></attvalue>
<attvalue for="attr_4" value="London, United Kingdom"></attvalue>
</attvalues>
</node>
<node id="authorswithaffiliations1_d4df17389600de8da5f6b6faca4171f1" label="wink, m">
<attvalues>
<attvalue for="attr_type" value="Authors with affiliations 1"></attvalue>
<attvalue for="global_occurrences" value="3"></attvalue>
<attvalue for="attr_3" value="Ruprecht Karls University Heidelberg"></attvalue>
<attvalue for="attr_11" value="3"></attvalue>
<attvalue for="attr_5" value="Germany"></attvalue>
<attvalue for="attr_4" value="Heidelberg, Germany"></attvalue>
</attvalues>
</node>
<node id="authorswithaffiliations1_a14a19310392eaa5e4246025ae88ea74" label="witschel, m">
<attvalues>
<attvalue for="attr_type" value="Authors with affiliations 1"></attvalue>
<attvalue for="global_occurrences" value="1"></attvalue>
<attvalue for="attr_3" value="BASF AG"></attvalue>
<attvalue for="attr_11" value="1"></attvalue>
<attvalue for="attr_5" value="Germany"></attvalue>
<attvalue for="attr_4" value="Ludwigshafen, Germany"></attvalue>
</attvalues>
</node>
<node id="authorswithaffiliations1_04ec364f9abd52a9713a6734d451f42c" label="wolburg, h">
<attvalues>
<attvalue for="attr_type" value="Authors with affiliations 1"></attvalue>
<attvalue for="global_occurrences" value="1"></attvalue>
<attvalue for="attr_3" value="Eberhard Karls University of Tuebingen"></attvalue>
<attvalue for="attr_11" value="1"></attvalue>
<attvalue for="attr_5" value="Germany"></attvalue>
<attvalue for="attr_4" value="Tuebingen, Germany"></attvalue>
</attvalues>
</node>
<node id="authorswithaffiliations1_a358eb72778b665e2f79c941e3036a2e" label="wolf, e">
<attvalues>
<attvalue for="attr_type" value="Authors with affiliations 1"></attvalue>
<attvalue for="global_occurrences" value="1"></attvalue>
<attvalue for="attr_3" value="Ludwig Maximilians University of Munich"></attvalue>
<attvalue for="attr_11" value="1"></attvalue>
<attvalue for="attr_5" value="Germany"></attvalue>
<attvalue for="attr_4" value="Munich, Germany"></attvalue>
</attvalues>
</node>
<node id="authorswithaffiliations1_b416ff04f3cba283cc6034f2f3caeaae" label="wolf, t">
<attvalues>
<attvalue for="attr_type" value="Authors with affiliations 1"></attvalue>
<attvalue for="global_occurrences" value="1"></attvalue>
<attvalue for="attr_3" value="Johann Wolfgang Goethe University Frankfurt"></attvalue>
<attvalue for="attr_11" value="1"></attvalue>
<attvalue for="attr_5" value="Germany"></attvalue>
<attvalue for="attr_4" value="Frankfurt am Main, Germany"></attvalue>
</attvalues>
</node>
<node id="authorswithaffiliations1_62be8be7ec3b0ae6a4a615f30979273d" label="wouters, i">
<attvalues>
<attvalue for="attr_type" value="Authors with affiliations 1"></attvalue>
<attvalue for="global_occurrences" value="1"></attvalue>
<attvalue for="attr_3" value="Institute of Tropical Medicine"></attvalue>
<attvalue for="attr_11" value="1"></attvalue>
<attvalue for="attr_5" value="Belgium"></attvalue>
<attvalue for="attr_4" value="Antwerp, Belgium"></attvalue>
</attvalues>
</node>
<node id="authorswithaffiliations1_291dbff2d97bf20550e8b38c85686885" label="wright, a.d">
<attvalues>
<attvalue for="attr_type" value="Authors with affiliations 1"></attvalue>
<attvalue for="global_occurrences" value="1"></attvalue>
<attvalue for="attr_3" value="University of Bonn"></attvalue>
<attvalue for="attr_11" value="1"></attvalue>
<attvalue for="attr_5" value="Germany"></attvalue>
<attvalue for="attr_4" value="Bonn, Germany"></attvalue>
</attvalues>
</node>
<node id="authorswithaffiliations1_3ee487a6d9093f092e0a6bfdaaeae849" label="wurst, m">
<attvalues>
<attvalue for="attr_type" value="Authors with affiliations 1"></attvalue>
<attvalue for="global_occurrences" value="1"></attvalue>
<attvalue for="attr_3" value="Ruprecht Karls University Heidelberg"></attvalue>
<attvalue for="attr_11" value="1"></attvalue>
<attvalue for="attr_5" value="Germany"></attvalue>
<attvalue for="attr_4" value="Heidelberg, Germany"></attvalue>
</attvalues>
</node>
<node id="authorswithaffiliations1_693f11e08a7de580b1ec860c467fd362" label="wyatt, p">
<attvalues>
<attvalue for="attr_type" value="Authors with affiliations 1"></attvalue>
<attvalue for="global_occurrences" value="1"></attvalue>
<attvalue for="attr_3" value="University of Dundee"></attvalue>
<attvalue for="attr_11" value="1"></attvalue>
<attvalue for="attr_5" value="United Kingdom"></attvalue>
<attvalue for="attr_4" value="Dundee, United Kingdom"></attvalue>
</attvalues>
</node>
<node id="authorswithaffiliations1_ed4c6b045aa33447b1dc25d6cf539922" label="wyatt, p.g">
<attvalues>
<attvalue for="attr_type" value="Authors with affiliations 1"></attvalue>
<attvalue for="global_occurrences" value="1"></attvalue>
<attvalue for="attr_3" value="University of Dundee"></attvalue>
<attvalue for="attr_11" value="1"></attvalue>
<attvalue for="attr_5" value="United Kingdom"></attvalue>
<attvalue for="attr_4" value="Dundee, United Kingdom"></attvalue>
</attvalues>
</node>
<node id="authorswithaffiliations1_0ce79ffe717aaa86adc7985b12e36701" label="wyllie, s">
<attvalues>
<attvalue for="attr_type" value="Authors with affiliations 1"></attvalue>
<attvalue for="global_occurrences" value="1"></attvalue>
<attvalue for="attr_3" value="University of Dundee"></attvalue>
<attvalue for="attr_11" value="1"></attvalue>
<attvalue for="attr_5" value="United Kingdom"></attvalue>
<attvalue for="attr_4" value="Dundee, United Kingdom"></attvalue>
</attvalues>
</node>
<node id="authorswithaffiliations1_8347a8eccff4884c4278c89927d3581d" label="wünsch, b">
<attvalues>
<attvalue for="attr_type" value="Authors with affiliations 1"></attvalue>
<attvalue for="global_occurrences" value="1"></attvalue>
<attvalue for="attr_3" value="University of Muenster"></attvalue>
<attvalue for="attr_11" value="1"></attvalue>
<attvalue for="attr_5" value="Germany"></attvalue>
<attvalue for="attr_4" value="Muenster, Germany"></attvalue>
</attvalues>
</node>
<node id="authorswithaffiliations1_0e3c0aaa6dbc6da39ce240e7ec304718" label="yoshida, m">
<attvalues>
<attvalue for="attr_type" value="Authors with affiliations 1"></attvalue>
<attvalue for="global_occurrences" value="1"></attvalue>
<attvalue for="attr_3" value="Ministry of Agriculture Forestry and Fishers"></attvalue>
<attvalue for="attr_11" value="1"></attvalue>
<attvalue for="attr_5" value="Japan"></attvalue>
<attvalue for="attr_4" value="Tsukuba, Japan"></attvalue>
</attvalues>
</node>
<node id="authorswithaffiliations1_dda6b6a9d864da8c15e10870001d1600" label="zaburdaev, v">
<attvalues>
<attvalue for="attr_type" value="Authors with affiliations 1"></attvalue>
<attvalue for="global_occurrences" value="1"></attvalue>
<attvalue for="attr_3" value="Harvard University"></attvalue>
<attvalue for="attr_11" value="1"></attvalue>
<attvalue for="attr_5" value="United States"></attvalue>
<attvalue for="attr_4" value="Boston, United States"></attvalue>
</attvalues>
</node>
<node id="authorswithaffiliations1_4dbc31534f2f3a2e518fb00d5064fd64" label="zacharias, m">
<attvalues>
<attvalue for="attr_type" value="Authors with affiliations 1"></attvalue>
<attvalue for="global_occurrences" value="2"></attvalue>
<attvalue for="attr_3" value="International University Bremen | University of Zurich"></attvalue>
<attvalue for="attr_11" value="2"></attvalue>
<attvalue for="attr_5" value="Germany | Switzerland"></attvalue>
<attvalue for="attr_4" value="Bremen, Germany | Zurich, Switzerland"></attvalue>
</attvalues>
</node>
<node id="authorswithaffiliations1_9d5d001d8bb485342f8d9b57dbdf161f" label="zappal, m">
<attvalues>
<attvalue for="attr_type" value="Authors with affiliations 1"></attvalue>
<attvalue for="global_occurrences" value="1"></attvalue>
<attvalue for="attr_3" value="Universit di Messina"></attvalue>
<attvalue for="attr_11" value="1"></attvalue>
<attvalue for="attr_5" value="Italy"></attvalue>
<attvalue for="attr_4" value="Messina, Italy"></attvalue>
</attvalues>
</node>
<node id="authorswithaffiliations1_3e3b84420e48a49fdf19b1fa06116cf7" label="zenker, m.">
<attvalues>
<attvalue for="attr_type" value="Authors with affiliations 1"></attvalue>
<attvalue for="global_occurrences" value="1"></attvalue>
<attvalue for="attr_3" value="Otto-von-Guericke-University Magdeburg"></attvalue>
<attvalue for="attr_11" value="1"></attvalue>
<attvalue for="attr_5" value="Germany"></attvalue>
<attvalue for="attr_4" value="Magdeburg, Germany"></attvalue>
</attvalues>
</node>
<node id="authorswithaffiliations1_f7d65b12bb850a6c8c97dc39e06e4e3e" label="zessin, k.-h">
<attvalues>
<attvalue for="attr_type" value="Authors with affiliations 1"></attvalue>
<attvalue for="global_occurrences" value="2"></attvalue>
<attvalue for="attr_3" value="Free University of Berlin"></attvalue>
<attvalue for="attr_11" value="1"></attvalue>
<attvalue for="attr_5" value="Germany"></attvalue>
<attvalue for="attr_4" value="Berlin, Germany"></attvalue>
</attvalues>
</node>
<node id="authorswithaffiliations1_d3695b22f22046e848484c2effba0de5" label="zettl, u.k">
<attvalues>
<attvalue for="attr_type" value="Authors with affiliations 1"></attvalue>
<attvalue for="global_occurrences" value="1"></attvalue>
<attvalue for="attr_3" value="Rostock University"></attvalue>
<attvalue for="attr_11" value="1"></attvalue>
<attvalue for="attr_5" value="Germany"></attvalue>
<attvalue for="attr_4" value="Rostock, Germany"></attvalue>
</attvalues>
</node>
<node id="authorswithaffiliations1_eeeb42036ba457a747541d8ac658d61b" label="zevedei-oancea, i">
<attvalues>
<attvalue for="attr_type" value="Authors with affiliations 1"></attvalue>
<attvalue for="global_occurrences" value="1"></attvalue>
<attvalue for="attr_3" value="Max Delbrueck Center for Molecular Medicine"></attvalue>
<attvalue for="attr_11" value="1"></attvalue>
<attvalue for="attr_5" value="Germany"></attvalue>
<attvalue for="attr_4" value="Berlin, Germany"></attvalue>
</attvalues>
</node>
<node id="authorswithaffiliations1_5eb93bd218c855088a250f4559ecebec" label="ziebart, n">
<attvalues>
<attvalue for="attr_type" value="Authors with affiliations 1"></attvalue>
<attvalue for="global_occurrences" value="1"></attvalue>
<attvalue for="attr_3" value="Ruprecht Karls University Heidelberg"></attvalue>
<attvalue for="attr_11" value="1"></attvalue>
<attvalue for="attr_5" value="Germany"></attvalue>
<attvalue for="attr_4" value="Heidelberg, Germany"></attvalue>
</attvalues>
</node>
<node id="authorswithaffiliations1_5a9f1abc87d0edcb4529554a285621fc" label="zoller, t">
<attvalues>
<attvalue for="attr_type" value="Authors with affiliations 1"></attvalue>
<attvalue for="global_occurrences" value="1"></attvalue>
<attvalue for="attr_3" value="Charité University Medicine Berlin"></attvalue>
<attvalue for="attr_11" value="1"></attvalue>
<attvalue for="attr_5" value="Germany"></attvalue>
<attvalue for="attr_4" value="Berlin, Germany"></attvalue>
</attvalues>
</node>
</nodes>
<edges>
<edge source="authorswithaffiliations1_f17279eb81c77abdd9f1319bc76d0ef0" target="authorswithaffiliations1_45cc4b4c08a39989a7147c0121c8d812" weight="2">
<attvalues>
<attvalue for="matchings_count" value="2"></attvalue>
<attvalue for="attr_type" value="Title"></attvalue>
<attvalue for="attr_8" value="2009 | 2010"></attvalue>
<attvalue for="attr_9" value="Journal of Ethnopharmacology | Planta Medica"></attvalue>
</attvalues>
</edge>
<edge source="authorswithaffiliations1_f17279eb81c77abdd9f1319bc76d0ef0" target="authorswithaffiliations1_dbce50449769254c2051573045c986d0" weight="2">
<attvalues>
<attvalue for="matchings_count" value="2"></attvalue>
<attvalue for="attr_type" value="Title"></attvalue>
<attvalue for="attr_8" value="2009 | 2010"></attvalue>
<attvalue for="attr_9" value="Journal of Ethnopharmacology | Planta Medica"></attvalue>
</attvalues>
</edge>
<edge source="authorswithaffiliations1_f17279eb81c77abdd9f1319bc76d0ef0" target="authorswithaffiliations1_0e4444a21bfc72da06cb099a82bfd930" weight="2">
<attvalues>
<attvalue for="matchings_count" value="2"></attvalue>
<attvalue for="attr_type" value="Title"></attvalue>
<attvalue for="attr_8" value="2009 | 2010"></attvalue>
<attvalue for="attr_9" value="Journal of Ethnopharmacology | Planta Medica"></attvalue>
</attvalues>
</edge>
<edge source="authorswithaffiliations1_f17279eb81c77abdd9f1319bc76d0ef0" target="authorswithaffiliations1_79ecef8c83b9b0faccb5eb29043c4200" weight="2">
<attvalues>
<attvalue for="matchings_count" value="2"></attvalue>
<attvalue for="attr_type" value="Title"></attvalue>
<attvalue for="attr_8" value="2009 | 2010"></attvalue>
<attvalue for="attr_9" value="Journal of Ethnopharmacology | Planta Medica"></attvalue>
</attvalues>
</edge>
<edge source="authorswithaffiliations1_f17279eb81c77abdd9f1319bc76d0ef0" target="authorswithaffiliations1_f0edc0bafcf82180208de2877f086bbd" weight="2">
<attvalues>
<attvalue for="matchings_count" value="2"></attvalue>
<attvalue for="attr_type" value="Title"></attvalue>
<attvalue for="attr_8" value="2009 | 2010"></attvalue>
<attvalue for="attr_9" value="Journal of Ethnopharmacology | Planta Medica"></attvalue>
</attvalues>
</edge>
<edge source="authorswithaffiliations1_18b6e88d82f87d7b4aa31e138368d3f2" target="authorswithaffiliations1_f52211303becbd75200a9aa3c58e0d88" weight="1">
<attvalues>
<attvalue for="matchings_count" value="1"></attvalue>
<attvalue for="attr_type" value="Title"></attvalue>
<attvalue for="attr_8" value="2004"></attvalue>
<attvalue for="attr_9" value="Lancet"></attvalue>
</attvalues>
</edge>
<edge source="authorswithaffiliations1_18b6e88d82f87d7b4aa31e138368d3f2" target="authorswithaffiliations1_5033367d3f5dad20553261d008a7a96c" weight="1">
<attvalues>
<attvalue for="matchings_count" value="1"></attvalue>
<attvalue for="attr_type" value="Title"></attvalue>
<attvalue for="attr_8" value="2006"></attvalue>
<attvalue for="attr_9" value="British Medical Journal"></attvalue>
</attvalues>
</edge>
<edge source="authorswithaffiliations1_18b6e88d82f87d7b4aa31e138368d3f2" target="authorswithaffiliations1_4f9911db9f3e007e0ba901275195a68d" weight="1">
<attvalues>
<attvalue for="matchings_count" value="1"></attvalue>
<attvalue for="attr_type" value="Title"></attvalue>
<attvalue for="attr_8" value="2004"></attvalue>
<attvalue for="attr_9" value="Diagnostic Microbiology and Infectious Disease"></attvalue>
</attvalues>
</edge>
<edge source="authorswithaffiliations1_18b6e88d82f87d7b4aa31e138368d3f2" target="authorswithaffiliations1_3df1934c8bc857fe011d8f2f33d5fe47" weight="1">
<attvalues>
<attvalue for="matchings_count" value="1"></attvalue>
<attvalue for="attr_type" value="Title"></attvalue>
<attvalue for="attr_8" value="2004"></attvalue>
<attvalue for="attr_9" value="Tropical Medicine and International Health"></attvalue>
</attvalues>
</edge>
<edge source="authorswithaffiliations1_18b6e88d82f87d7b4aa31e138368d3f2" target="authorswithaffiliations1_5b438a343415a34cde6a32e1ed8a0f9f" weight="1">
<attvalues>
<attvalue for="matchings_count" value="1"></attvalue>
<attvalue for="attr_type" value="Title"></attvalue>
<attvalue for="attr_8" value="2004"></attvalue>
<attvalue for="attr_9" value="Lancet"></attvalue>
</attvalues>
</edge>
<edge source="authorswithaffiliations1_18b6e88d82f87d7b4aa31e138368d3f2" target="authorswithaffiliations1_039d91914477f7f5b4d6ea8613aebd6d" weight="1">
<attvalues>
<attvalue for="matchings_count" value="1"></attvalue>
<attvalue for="attr_type" value="Title"></attvalue>
<attvalue for="attr_8" value="2006"></attvalue>
<attvalue for="attr_9" value="British Medical Journal"></attvalue>
</attvalues>
</edge>
<edge source="authorswithaffiliations1_18b6e88d82f87d7b4aa31e138368d3f2" target="authorswithaffiliations1_05b73394deee043732027fe794f53478" weight="1">
<attvalues>
<attvalue for="matchings_count" value="1"></attvalue>
<attvalue for="attr_type" value="Title"></attvalue>
<attvalue for="attr_8" value="2004"></attvalue>
<attvalue for="attr_9" value="Tropical Medicine and International Health"></attvalue>
</attvalues>
</edge>
<edge source="authorswithaffiliations1_18b6e88d82f87d7b4aa31e138368d3f2" target="authorswithaffiliations1_3dc685838d0e578fc991c1b02b421635" weight="1">
<attvalues>
<attvalue for="matchings_count" value="1"></attvalue>
<attvalue for="attr_type" value="Title"></attvalue>
<attvalue for="attr_8" value="2004"></attvalue>
<attvalue for="attr_9" value="Diagnostic Microbiology and Infectious Disease"></attvalue>
</attvalues>
</edge>
<edge source="authorswithaffiliations1_18b6e88d82f87d7b4aa31e138368d3f2" target="authorswithaffiliations1_e7de958c4acf1e7760b5f5faddc03d40" weight="1">
<attvalues>
<attvalue for="matchings_count" value="1"></attvalue>
<attvalue for="attr_type" value="Title"></attvalue>
<attvalue for="attr_8" value="2006"></attvalue>
<attvalue for="attr_9" value="British Medical Journal"></attvalue>
</attvalues>
</edge>
<edge source="authorswithaffiliations1_18b6e88d82f87d7b4aa31e138368d3f2" target="authorswithaffiliations1_d397569589a39cbff1ce20f0b4526a8d" weight="1">
<attvalues>
<attvalue for="matchings_count" value="1"></attvalue>
<attvalue for="attr_type" value="Title"></attvalue>
<attvalue for="attr_8" value="2006"></attvalue>
<attvalue for="attr_9" value="British Medical Journal"></attvalue>
</attvalues>
</edge>
<edge source="authorswithaffiliations1_18b6e88d82f87d7b4aa31e138368d3f2" target="authorswithaffiliations1_c3d9ae55a951a5f66b24ca15e45aabf5" weight="1">
<attvalues>
<attvalue for="matchings_count" value="1"></attvalue>
<attvalue for="attr_type" value="Title"></attvalue>
<attvalue for="attr_8" value="2004"></attvalue>
<attvalue for="attr_9" value="Tropical Medicine and International Health"></attvalue>
</attvalues>
</edge>
<edge source="authorswithaffiliations1_18b6e88d82f87d7b4aa31e138368d3f2" target="authorswithaffiliations1_af15434294d45c81d0629e629611bd75" weight="2">
<attvalues>
<attvalue for="matchings_count" value="2"></attvalue>
<attvalue for="attr_type" value="Title"></attvalue>
<attvalue for="attr_8" value="2004"></attvalue>
<attvalue for="attr_9" value="Lancet | Tropical Medicine and International Health"></attvalue>
</attvalues>
</edge>
<edge source="authorswithaffiliations1_18b6e88d82f87d7b4aa31e138368d3f2" target="authorswithaffiliations1_7c4257662b8febf74e25124d3af22961" weight="1">
<attvalues>
<attvalue for="matchings_count" value="1"></attvalue>
<attvalue for="attr_type" value="Title"></attvalue>
<attvalue for="attr_8" value="2004"></attvalue>
<attvalue for="attr_9" value="Lancet"></attvalue>
</attvalues>
</edge>
<edge source="authorswithaffiliations1_18b6e88d82f87d7b4aa31e138368d3f2" target="authorswithaffiliations1_3fd3b126fa3248df859c97967e393548" weight="1">
<attvalues>
<attvalue for="matchings_count" value="1"></attvalue>
<attvalue for="attr_type" value="Title"></attvalue>
<attvalue for="attr_8" value="2004"></attvalue>
<attvalue for="attr_9" value="Tropical Medicine and International Health"></attvalue>
</attvalues>
</edge>
<edge source="authorswithaffiliations1_18b6e88d82f87d7b4aa31e138368d3f2" target="authorswithaffiliations1_451737c972f3cab5dd466e9e42707cdc" weight="1">
<attvalues>
<attvalue for="matchings_count" value="1"></attvalue>
<attvalue for="attr_type" value="Title"></attvalue>
<attvalue for="attr_8" value="2004"></attvalue>
<attvalue for="attr_9" value="Tropical Medicine and International Health"></attvalue>
</attvalues>
</edge>
<edge source="authorswithaffiliations1_18b6e88d82f87d7b4aa31e138368d3f2" target="authorswithaffiliations1_c7368836e1cc98c709114f1a3e4a1646" weight="1">
<attvalues>
<attvalue for="matchings_count" value="1"></attvalue>
<attvalue for="attr_type" value="Title"></attvalue>
<attvalue for="attr_8" value="2004"></attvalue>
<attvalue for="attr_9" value="Lancet"></attvalue>
</attvalues>
</edge>
<edge source="authorswithaffiliations1_18b6e88d82f87d7b4aa31e138368d3f2" target="authorswithaffiliations1_b9587d6f1c823b2256a18dfac15411ba" weight="1">
<attvalues>
<attvalue for="matchings_count" value="1"></attvalue>
<attvalue for="attr_type" value="Title"></attvalue>
<attvalue for="attr_8" value="2004"></attvalue>
<attvalue for="attr_9" value="Lancet"></attvalue>
</attvalues>
</edge>
<edge source="authorswithaffiliations1_18b6e88d82f87d7b4aa31e138368d3f2" target="authorswithaffiliations1_ecedba3c5decce39a3750ab212671d94" weight="1">
<attvalues>
<attvalue for="matchings_count" value="1"></attvalue>
<attvalue for="attr_type" value="Title"></attvalue>
<attvalue for="attr_8" value="2004"></attvalue>
<attvalue for="attr_9" value="Lancet"></attvalue>
</attvalues>
</edge>
<edge source="authorswithaffiliations1_18b6e88d82f87d7b4aa31e138368d3f2" target="authorswithaffiliations1_7fc9c0ce147ffbe2c8ff71834952ba53" weight="1">
<attvalues>
<attvalue for="matchings_count" value="1"></attvalue>
<attvalue for="attr_type" value="Title"></attvalue>
<attvalue for="attr_8" value="2004"></attvalue>
<attvalue for="attr_9" value="Diagnostic Microbiology and Infectious Disease"></attvalue>
</attvalues>
</edge>
<edge source="authorswithaffiliations1_18b6e88d82f87d7b4aa31e138368d3f2" target="authorswithaffiliations1_91e27d1c0fe07592b47f4a5211bec46d" weight="1">
<attvalues>
<attvalue for="matchings_count" value="1"></attvalue>
<attvalue for="attr_type" value="Title"></attvalue>
<attvalue for="attr_8" value="2004"></attvalue>
<attvalue for="attr_9" value="Diagnostic Microbiology and Infectious Disease"></attvalue>
</attvalues>
</edge>
<edge source="authorswithaffiliations1_18b6e88d82f87d7b4aa31e138368d3f2" target="authorswithaffiliations1_64572fdf6efb13bbac705bbc55c28597" weight="4">
<attvalues>
<attvalue for="matchings_count" value="4"></attvalue>
<attvalue for="attr_type" value="Title"></attvalue>
<attvalue for="attr_8" value="2004 | 2006"></attvalue>
<attvalue for="attr_9" value="British Medical Journal | Diagnostic Microbiology and Infectious Disease | Lancet | Tropical Medicine and International Health"></attvalue>
</attvalues>
</edge>
<edge source="authorswithaffiliations1_18b6e88d82f87d7b4aa31e138368d3f2" target="authorswithaffiliations1_30edb978aeeefc0fea0d7ba6f127be73" weight="1">
<attvalues>
<attvalue for="matchings_count" value="1"></attvalue>
<attvalue for="attr_type" value="Title"></attvalue>
<attvalue for="attr_8" value="2004"></attvalue>
<attvalue for="attr_9" value="Lancet"></attvalue>
</attvalues>
</edge>
<edge source="authorswithaffiliations1_18b6e88d82f87d7b4aa31e138368d3f2" target="authorswithaffiliations1_ad2f25466ffbbb2c8e996204c2a17a74" weight="1">
<attvalues>
<attvalue for="matchings_count" value="1"></attvalue>
<attvalue for="attr_type" value="Title"></attvalue>
<attvalue for="attr_8" value="2004"></attvalue>
<attvalue for="attr_9" value="Tropical Medicine and International Health"></attvalue>
</attvalues>
</edge>
<edge source="authorswithaffiliations1_18b6e88d82f87d7b4aa31e138368d3f2" target="authorswithaffiliations1_7a434acd0191bbd550793d230265aac4" weight="1">
<attvalues>
<attvalue for="matchings_count" value="1"></attvalue>
<attvalue for="attr_type" value="Title"></attvalue>
<attvalue for="attr_8" value="2006"></attvalue>
<attvalue for="attr_9" value="British Medical Journal"></attvalue>
</attvalues>
</edge>
<edge source="authorswithaffiliations1_18b6e88d82f87d7b4aa31e138368d3f2" target="authorswithaffiliations1_c67160c2f7585887fcfb046417b76c23" weight="1">
<attvalues>
<attvalue for="matchings_count" value="1"></attvalue>
<attvalue for="attr_type" value="Title"></attvalue>
<attvalue for="attr_8" value="2004"></attvalue>
<attvalue for="attr_9" value="Lancet"></attvalue>
</attvalues>
</edge>
<edge source="authorswithaffiliations1_0ccbdca2770ea458aac4900248a5aa24" target="authorswithaffiliations1_ec5036b8dd33b58b4781ee201ed42c87" weight="1">
<attvalues>
<attvalue for="matchings_count" value="1"></attvalue>
<attvalue for="attr_type" value="Title"></attvalue>
<attvalue for="attr_8" value="2012"></attvalue>
<attvalue for="attr_9" value="PLoS ONE"></attvalue>
</attvalues>
</edge>
<edge source="authorswithaffiliations1_0ccbdca2770ea458aac4900248a5aa24" target="authorswithaffiliations1_86f52f30e563f801ed651637d69dc02e" weight="1">
<attvalues>
<attvalue for="matchings_count" value="1"></attvalue>
<attvalue for="attr_type" value="Title"></attvalue>
<attvalue for="attr_8" value="2012"></attvalue>
<attvalue for="attr_9" value="PLoS ONE"></attvalue>
</attvalues>
</edge>
<edge source="authorswithaffiliations1_0ccbdca2770ea458aac4900248a5aa24" target="authorswithaffiliations1_9b5b62e31de056257db85cebb0b0074b" weight="1">
<attvalues>
<attvalue for="matchings_count" value="1"></attvalue>
<attvalue for="attr_type" value="Title"></attvalue>
<attvalue for="attr_8" value="2012"></attvalue>
<attvalue for="attr_9" value="PLoS ONE"></attvalue>
</attvalues>
</edge>
<edge source="authorswithaffiliations1_0ccbdca2770ea458aac4900248a5aa24" target="authorswithaffiliations1_82c93c1dda403abd9a55f813d97fb46b" weight="1">
<attvalues>
<attvalue for="matchings_count" value="1"></attvalue>
<attvalue for="attr_type" value="Title"></attvalue>
<attvalue for="attr_8" value="2012"></attvalue>
<attvalue for="attr_9" value="PLoS ONE"></attvalue>
</attvalues>
</edge>
<edge source="authorswithaffiliations1_0ccbdca2770ea458aac4900248a5aa24" target="authorswithaffiliations1_372156ee654d8c84e91df8fc7c7ccb10" weight="1">
<attvalues>
<attvalue for="matchings_count" value="1"></attvalue>
<attvalue for="attr_type" value="Title"></attvalue>
<attvalue for="attr_8" value="2012"></attvalue>
<attvalue for="attr_9" value="PLoS ONE"></attvalue>
</attvalues>
</edge>
<edge source="authorswithaffiliations1_0ccbdca2770ea458aac4900248a5aa24" target="authorswithaffiliations1_ef1523b4951bfd39798d9d6064622593" weight="1">
<attvalues>
<attvalue for="matchings_count" value="1"></attvalue>
<attvalue for="attr_type" value="Title"></attvalue>
<attvalue for="attr_8" value="2012"></attvalue>
<attvalue for="attr_9" value="PLoS ONE"></attvalue>
</attvalues>
</edge>
<edge source="authorswithaffiliations1_0ccbdca2770ea458aac4900248a5aa24" target="authorswithaffiliations1_23f88426f5b178f8928a28482abd474e" weight="1">
<attvalues>
<attvalue for="matchings_count" value="1"></attvalue>
<attvalue for="attr_type" value="Title"></attvalue>
<attvalue for="attr_8" value="2012"></attvalue>
<attvalue for="attr_9" value="PLoS ONE"></attvalue>
</attvalues>
</edge>
<edge source="authorswithaffiliations1_0ccbdca2770ea458aac4900248a5aa24" target="authorswithaffiliations1_1993272adf4d63d31cb322a09f8d7c2c" weight="1">
<attvalues>
<attvalue for="matchings_count" value="1"></attvalue>
<attvalue for="attr_type" value="Title"></attvalue>
<attvalue for="attr_8" value="2012"></attvalue>
<attvalue for="attr_9" value="PLoS ONE"></attvalue>
</attvalues>
</edge>
<edge source="authorswithaffiliations1_0ccbdca2770ea458aac4900248a5aa24" target="authorswithaffiliations1_04ec364f9abd52a9713a6734d451f42c" weight="1">
<attvalues>
<attvalue for="matchings_count" value="1"></attvalue>
<attvalue for="attr_type" value="Title"></attvalue>
<attvalue for="attr_8" value="2012"></attvalue>
<attvalue for="attr_9" value="PLoS ONE"></attvalue>
</attvalues>
</edge>
<edge source="authorswithaffiliations1_5e9832753c1ec899570a91943a5a6d53" target="authorswithaffiliations1_fae76268d773d33a400dbf0bb64848ef" weight="1">
<attvalues>
<attvalue for="matchings_count" value="1"></attvalue>
<attvalue for="attr_type" value="Title"></attvalue>
<attvalue for="attr_8" value="2008"></attvalue>
<attvalue for="attr_9" value="Combinatorial Chemistry and High Throughput Screening"></attvalue>
</attvalues>
</edge>
<edge source="authorswithaffiliations1_5e9832753c1ec899570a91943a5a6d53" target="authorswithaffiliations1_4b3569d601ef62f3de7918840f5b7908" weight="2">
<attvalues>
<attvalue for="matchings_count" value="2"></attvalue>
<attvalue for="attr_type" value="Title"></attvalue>
<attvalue for="attr_8" value="2006 | 2008"></attvalue>
<attvalue for="attr_9" value="Combinatorial Chemistry and High Throughput Screening | Handbook of Experimental Pharmacology"></attvalue>
</attvalues>
</edge>
<edge source="authorswithaffiliations1_5e9832753c1ec899570a91943a5a6d53" target="authorswithaffiliations1_f653f24ffa48a035b3a7c1a4d742e146" weight="2">
<attvalues>
<attvalue for="matchings_count" value="2"></attvalue>
<attvalue for="attr_type" value="Title"></attvalue>
<attvalue for="attr_8" value="2006 | 2008"></attvalue>
<attvalue for="attr_9" value="Combinatorial Chemistry and High Throughput Screening | Handbook of Experimental Pharmacology"></attvalue>
</attvalues>
</edge>
<edge source="authorswithaffiliations1_5e9832753c1ec899570a91943a5a6d53" target="authorswithaffiliations1_4dbc31534f2f3a2e518fb00d5064fd64" weight="1">
<attvalues>
<attvalue for="matchings_count" value="1"></attvalue>
<attvalue for="attr_type" value="Title"></attvalue>
<attvalue for="attr_8" value="2006"></attvalue>
<attvalue for="attr_9" value="Handbook of Experimental Pharmacology"></attvalue>
</attvalues>
</edge>
<edge source="authorswithaffiliations1_47f9c2bccd26ca2f0c33270b194099f5" target="authorswithaffiliations1_45e51c1b62c8332525a61c5f9b55ee22" weight="1">
<attvalues>
<attvalue for="matchings_count" value="1"></attvalue>
<attvalue for="attr_type" value="Title"></attvalue>
<attvalue for="attr_8" value="2010"></attvalue>
<attvalue for="attr_9" value="Transboundary and Emerging Diseases"></attvalue>
</attvalues>
</edge>
<edge source="authorswithaffiliations1_47f9c2bccd26ca2f0c33270b194099f5" target="authorswithaffiliations1_501f0bbc3df939b75ec28d9931aba07a" weight="1">
<attvalues>
<attvalue for="matchings_count" value="1"></attvalue>
<attvalue for="attr_type" value="Title"></attvalue>
<attvalue for="attr_8" value="2010"></attvalue>
<attvalue for="attr_9" value="Transboundary and Emerging Diseases"></attvalue>
</attvalues>
</edge>
<edge source="authorswithaffiliations1_47f9c2bccd26ca2f0c33270b194099f5" target="authorswithaffiliations1_f8c4ed7015eba0830e318c2a8ec95be4" weight="1">
<attvalues>
<attvalue for="matchings_count" value="1"></attvalue>
<attvalue for="attr_type" value="Title"></attvalue>
<attvalue for="attr_8" value="2010"></attvalue>
<attvalue for="attr_9" value="Transboundary and Emerging Diseases"></attvalue>
</attvalues>
</edge>
<edge source="authorswithaffiliations1_47f9c2bccd26ca2f0c33270b194099f5" target="authorswithaffiliations1_b02aedf2e22fd5db6bdee465aef32df2" weight="1">
<attvalues>
<attvalue for="matchings_count" value="1"></attvalue>
<attvalue for="attr_type" value="Title"></attvalue>
<attvalue for="attr_8" value="2010"></attvalue>
<attvalue for="attr_9" value="Transboundary and Emerging Diseases"></attvalue>
</attvalues>
</edge>
<edge source="authorswithaffiliations1_47f9c2bccd26ca2f0c33270b194099f5" target="authorswithaffiliations1_001603bd696a9cdb90a5ad4284cca2ae" weight="1">
<attvalues>
<attvalue for="matchings_count" value="1"></attvalue>
<attvalue for="attr_type" value="Title"></attvalue>
<attvalue for="attr_8" value="2010"></attvalue>
<attvalue for="attr_9" value="Transboundary and Emerging Diseases"></attvalue>
</attvalues>
</edge>
<edge source="authorswithaffiliations1_47f9c2bccd26ca2f0c33270b194099f5" target="authorswithaffiliations1_c0a82ee5fc9b7869c28557a8846813d5" weight="1">
<attvalues>
<attvalue for="matchings_count" value="1"></attvalue>
<attvalue for="attr_type" value="Title"></attvalue>
<attvalue for="attr_8" value="2010"></attvalue>
<attvalue for="attr_9" value="Transboundary and Emerging Diseases"></attvalue>
</attvalues>
</edge>
<edge source="authorswithaffiliations1_47f9c2bccd26ca2f0c33270b194099f5" target="authorswithaffiliations1_888c0c59ba526b67ccd26eb4688391b5" weight="1">
<attvalues>
<attvalue for="matchings_count" value="1"></attvalue>
<attvalue for="attr_type" value="Title"></attvalue>
<attvalue for="attr_8" value="2010"></attvalue>
<attvalue for="attr_9" value="Transboundary and Emerging Diseases"></attvalue>
</attvalues>
</edge>
<edge source="authorswithaffiliations1_47f9c2bccd26ca2f0c33270b194099f5" target="authorswithaffiliations1_b76f7891fc654094bfbceb1e2f9ae8ff" weight="1">
<attvalues>
<attvalue for="matchings_count" value="1"></attvalue>
<attvalue for="attr_type" value="Title"></attvalue>
<attvalue for="attr_8" value="2010"></attvalue>
<attvalue for="attr_9" value="Transboundary and Emerging Diseases"></attvalue>
</attvalues>
</edge>
<edge source="authorswithaffiliations1_47f9c2bccd26ca2f0c33270b194099f5" target="authorswithaffiliations1_f7d65b12bb850a6c8c97dc39e06e4e3e" weight="1">
<attvalues>
<attvalue for="matchings_count" value="1"></attvalue>
<attvalue for="attr_type" value="Title"></attvalue>
<attvalue for="attr_8" value="2010"></attvalue>
<attvalue for="attr_9" value="Transboundary and Emerging Diseases"></attvalue>
</attvalues>
</edge>
<edge source="authorswithaffiliations1_e65ce43e583a955348bd124e0b6ecd9b" target="authorswithaffiliations1_9cb41ec526b01ced27bd7cc69f216577" weight="1">
<attvalues>
<attvalue for="matchings_count" value="1"></attvalue>
<attvalue for="attr_type" value="Title"></attvalue>
<attvalue for="attr_8" value="2009"></attvalue>
<attvalue for="attr_9" value="PLoS ONE"></attvalue>
</attvalues>
</edge>
<edge source="authorswithaffiliations1_e65ce43e583a955348bd124e0b6ecd9b" target="authorswithaffiliations1_7796f001ba0b761f78246bbad4749586" weight="1">
<attvalues>
<attvalue for="matchings_count" value="1"></attvalue>
<attvalue for="attr_type" value="Title"></attvalue>
<attvalue for="attr_8" value="2009"></attvalue>
<attvalue for="attr_9" value="PLoS ONE"></attvalue>
</attvalues>
</edge>
<edge source="authorswithaffiliations1_e65ce43e583a955348bd124e0b6ecd9b" target="authorswithaffiliations1_8fafe4bd711d52c1e9f5c2dbc0c01c90" weight="1">
<attvalues>
<attvalue for="matchings_count" value="1"></attvalue>
<attvalue for="attr_type" value="Title"></attvalue>
<attvalue for="attr_8" value="2009"></attvalue>
<attvalue for="attr_9" value="PLoS ONE"></attvalue>
</attvalues>
</edge>
<edge source="authorswithaffiliations1_e65ce43e583a955348bd124e0b6ecd9b" target="authorswithaffiliations1_27105cc303a31036ca50dabbeb34dbe0" weight="1">
<attvalues>
<attvalue for="matchings_count" value="1"></attvalue>
<attvalue for="attr_type" value="Title"></attvalue>
<attvalue for="attr_8" value="2009"></attvalue>
<attvalue for="attr_9" value="PLoS ONE"></attvalue>
</attvalues>
</edge>
<edge source="authorswithaffiliations1_e65ce43e583a955348bd124e0b6ecd9b" target="authorswithaffiliations1_bceb8c77bec35a193b93aefd289c5ac4" weight="1">
<attvalues>
<attvalue for="matchings_count" value="1"></attvalue>
<attvalue for="attr_type" value="Title"></attvalue>
<attvalue for="attr_8" value="2009"></attvalue>
<attvalue for="attr_9" value="PLoS ONE"></attvalue>
</attvalues>
</edge>
<edge source="authorswithaffiliations1_e65ce43e583a955348bd124e0b6ecd9b" target="authorswithaffiliations1_21fbed809954e21c933b03fe3de8d38f" weight="1">
<attvalues>
<attvalue for="matchings_count" value="1"></attvalue>
<attvalue for="attr_type" value="Title"></attvalue>
<attvalue for="attr_8" value="2003"></attvalue>
<attvalue for="attr_9" value="Proceedings of the National Academy of Sciences of the United States of America"></attvalue>
</attvalues>
</edge>
<edge source="authorswithaffiliations1_e65ce43e583a955348bd124e0b6ecd9b" target="authorswithaffiliations1_a6a46a286541fd96e80bc1a868d1c73c" weight="1">
<attvalues>
<attvalue for="matchings_count" value="1"></attvalue>
<attvalue for="attr_type" value="Title"></attvalue>
<attvalue for="attr_8" value="2003"></attvalue>
<attvalue for="attr_9" value="Proceedings of the National Academy of Sciences of the United States of America"></attvalue>
</attvalues>
</edge>
<edge source="authorswithaffiliations1_e65ce43e583a955348bd124e0b6ecd9b" target="authorswithaffiliations1_f97a3bde098c00df3c83a6d6ffafcdaa" weight="1">
<attvalues>
<attvalue for="matchings_count" value="1"></attvalue>
<attvalue for="attr_type" value="Title"></attvalue>
<attvalue for="attr_8" value="2003"></attvalue>
<attvalue for="attr_9" value="Proceedings of the National Academy of Sciences of the United States of America"></attvalue>
</attvalues>
</edge>
<edge source="authorswithaffiliations1_e65ce43e583a955348bd124e0b6ecd9b" target="authorswithaffiliations1_9783ae1541b01baf09196912390645aa" weight="1">
<attvalues>
<attvalue for="matchings_count" value="1"></attvalue>
<attvalue for="attr_type" value="Title"></attvalue>
<attvalue for="attr_8" value="2003"></attvalue>
<attvalue for="attr_9" value="Proceedings of the National Academy of Sciences of the United States of America"></attvalue>
</attvalues>
</edge>
<edge source="authorswithaffiliations1_e65ce43e583a955348bd124e0b6ecd9b" target="authorswithaffiliations1_aeec9b50cab9fe49773100d342dfb7aa" weight="1">
<attvalues>
<attvalue for="matchings_count" value="1"></attvalue>
<attvalue for="attr_type" value="Title"></attvalue>
<attvalue for="attr_8" value="2009"></attvalue>
<attvalue for="attr_9" value="PLoS ONE"></attvalue>
</attvalues>
</edge>
<edge source="authorswithaffiliations1_e65ce43e583a955348bd124e0b6ecd9b" target="authorswithaffiliations1_3c6d86c35d88f628e6d6e28f50c1a8ce" weight="1">
<attvalues>
<attvalue for="matchings_count" value="1"></attvalue>
<attvalue for="attr_type" value="Title"></attvalue>
<attvalue for="attr_8" value="2009"></attvalue>
<attvalue for="attr_9" value="PLoS ONE"></attvalue>
</attvalues>
</edge>
<edge source="authorswithaffiliations1_e65ce43e583a955348bd124e0b6ecd9b" target="authorswithaffiliations1_1bda81f24d7e7dc5b0b4f08b6ee11d0a" weight="2">
<attvalues>
<attvalue for="matchings_count" value="2"></attvalue>
<attvalue for="attr_type" value="Title"></attvalue>
<attvalue for="attr_8" value="2003 | 2009"></attvalue>
<attvalue for="attr_9" value="PLoS ONE | Proceedings of the National Academy of Sciences of the United States of America"></attvalue>
</attvalues>
</edge>
<edge source="authorswithaffiliations1_e65ce43e583a955348bd124e0b6ecd9b" target="authorswithaffiliations1_d50cbd6332bbdd0e7416540080818349" weight="1">
<attvalues>
<attvalue for="matchings_count" value="1"></attvalue>
<attvalue for="attr_type" value="Title"></attvalue>
<attvalue for="attr_8" value="2003"></attvalue>
<attvalue for="attr_9" value="Proceedings of the National Academy of Sciences of the United States of America"></attvalue>
</attvalues>
</edge>
<edge source="authorswithaffiliations1_e65ce43e583a955348bd124e0b6ecd9b" target="authorswithaffiliations1_127e2779f40085b6cfed6946dad09c2f" weight="1">
<attvalues>
<attvalue for="matchings_count" value="1"></attvalue>
<attvalue for="attr_type" value="Title"></attvalue>
<attvalue for="attr_8" value="2009"></attvalue>
<attvalue for="attr_9" value="PLoS ONE"></attvalue>
</attvalues>
</edge>
<edge source="authorswithaffiliations1_e65ce43e583a955348bd124e0b6ecd9b" target="authorswithaffiliations1_238fb49317ff511cf85779bf97672375" weight="1">
<attvalues>
<attvalue for="matchings_count" value="1"></attvalue>
<attvalue for="attr_type" value="Title"></attvalue>
<attvalue for="attr_8" value="2003"></attvalue>
<attvalue for="attr_9" value="Proceedings of the National Academy of Sciences of the United States of America"></attvalue>
</attvalues>
</edge>
<edge source="authorswithaffiliations1_e65ce43e583a955348bd124e0b6ecd9b" target="authorswithaffiliations1_640001f13514153a7fc10bcb273397ea" weight="1">
<attvalues>
<attvalue for="matchings_count" value="1"></attvalue>
<attvalue for="attr_type" value="Title"></attvalue>
<attvalue for="attr_8" value="2009"></attvalue>
<attvalue for="attr_9" value="PLoS ONE"></attvalue>
</attvalues>
</edge>
<edge source="authorswithaffiliations1_e65ce43e583a955348bd124e0b6ecd9b" target="authorswithaffiliations1_f754e4f78888e9a08ec3791b6631ef3e" weight="1">
<attvalues>
<attvalue for="matchings_count" value="1"></attvalue>
<attvalue for="attr_type" value="Title"></attvalue>
<attvalue for="attr_8" value="2009"></attvalue>
<attvalue for="attr_9" value="PLoS ONE"></attvalue>
</attvalues>
</edge>
<edge source="authorswithaffiliations1_e65ce43e583a955348bd124e0b6ecd9b" target="authorswithaffiliations1_527caa840f6c00d2165aac48274e7d75" weight="1">
<attvalues>
<attvalue for="matchings_count" value="1"></attvalue>
<attvalue for="attr_type" value="Title"></attvalue>
<attvalue for="attr_8" value="2003"></attvalue>
<attvalue for="attr_9" value="Proceedings of the National Academy of Sciences of the United States of America"></attvalue>
</attvalues>
</edge>
<edge source="authorswithaffiliations1_e65ce43e583a955348bd124e0b6ecd9b" target="authorswithaffiliations1_b71b2c93eae7366d3b5eaac1f9cf8194" weight="1">
<attvalues>
<attvalue for="matchings_count" value="1"></attvalue>
<attvalue for="attr_type" value="Title"></attvalue>
<attvalue for="attr_8" value="2009"></attvalue>
<attvalue for="attr_9" value="PLoS ONE"></attvalue>
</attvalues>
</edge>
<edge source="authorswithaffiliations1_e65ce43e583a955348bd124e0b6ecd9b" target="authorswithaffiliations1_010d5a9d56fd406288858f6bc11a07a1" weight="1">
<attvalues>
<attvalue for="matchings_count" value="1"></attvalue>
<attvalue for="attr_type" value="Title"></attvalue>
<attvalue for="attr_8" value="2003"></attvalue>
<attvalue for="attr_9" value="Proceedings of the National Academy of Sciences of the United States of America"></attvalue>
</attvalues>
</edge>
<edge source="authorswithaffiliations1_e65ce43e583a955348bd124e0b6ecd9b" target="authorswithaffiliations1_81249f1f319423a224a5bf8c7f11d632" weight="1">
<attvalues>
<attvalue for="matchings_count" value="1"></attvalue>
<attvalue for="attr_type" value="Title"></attvalue>
<attvalue for="attr_8" value="2003"></attvalue>
<attvalue for="attr_9" value="Proceedings of the National Academy of Sciences of the United States of America"></attvalue>
</attvalues>
</edge>
<edge source="authorswithaffiliations1_e65ce43e583a955348bd124e0b6ecd9b" target="authorswithaffiliations1_627cd81d717764baf9b66cf11aec9021" weight="1">
<attvalues>
<attvalue for="matchings_count" value="1"></attvalue>
<attvalue for="attr_type" value="Title"></attvalue>
<attvalue for="attr_8" value="2003"></attvalue>
<attvalue for="attr_9" value="Proceedings of the National Academy of Sciences of the United States of America"></attvalue>
</attvalues>
</edge>
<edge source="authorswithaffiliations1_e65ce43e583a955348bd124e0b6ecd9b" target="authorswithaffiliations1_a358eb72778b665e2f79c941e3036a2e" weight="1">
<attvalues>
<attvalue for="matchings_count" value="1"></attvalue>
<attvalue for="attr_type" value="Title"></attvalue>
<attvalue for="attr_8" value="2009"></attvalue>
<attvalue for="attr_9" value="PLoS ONE"></attvalue>
</attvalues>
</edge>
<edge source="authorswithaffiliations1_c97cdee2f3d57cee8a60cd4f83de3616" target="authorswithaffiliations1_59818c603409696b5d07e3d758b87574" weight="1">
<attvalues>
<attvalue for="matchings_count" value="1"></attvalue>
<attvalue for="attr_type" value="Title"></attvalue>
<attvalue for="attr_8" value="2003"></attvalue>
<attvalue for="attr_9" value="Infection, Genetics and Evolution"></attvalue>
</attvalues>
</edge>
<edge source="authorswithaffiliations1_c97cdee2f3d57cee8a60cd4f83de3616" target="authorswithaffiliations1_44af1d4de9af9d95f52ae1c3a4ce9a59" weight="1">
<attvalues>
<attvalue for="matchings_count" value="1"></attvalue>
<attvalue for="attr_type" value="Title"></attvalue>
<attvalue for="attr_8" value="2003"></attvalue>
<attvalue for="attr_9" value="Infection, Genetics and Evolution"></attvalue>
</attvalues>
</edge>
<edge source="authorswithaffiliations1_c97cdee2f3d57cee8a60cd4f83de3616" target="authorswithaffiliations1_f8c4ed7015eba0830e318c2a8ec95be4" weight="1">
<attvalues>
<attvalue for="matchings_count" value="1"></attvalue>
<attvalue for="attr_type" value="Title"></attvalue>
<attvalue for="attr_8" value="2003"></attvalue>
<attvalue for="attr_9" value="Infection, Genetics and Evolution"></attvalue>
</attvalues>
</edge>
<edge source="authorswithaffiliations1_c97cdee2f3d57cee8a60cd4f83de3616" target="authorswithaffiliations1_a4d695f690792127c2a0087a8554cd6b" weight="1">
<attvalues>
<attvalue for="matchings_count" value="1"></attvalue>
<attvalue for="attr_type" value="Title"></attvalue>
<attvalue for="attr_8" value="2003"></attvalue>
<attvalue for="attr_9" value="Infection, Genetics and Evolution"></attvalue>
</attvalues>
</edge>
<edge source="authorswithaffiliations1_c97cdee2f3d57cee8a60cd4f83de3616" target="authorswithaffiliations1_56532d653837fe706806807bc04044fa" weight="1">
<attvalues>
<attvalue for="matchings_count" value="1"></attvalue>
<attvalue for="attr_type" value="Title"></attvalue>
<attvalue for="attr_8" value="2003"></attvalue>
<attvalue for="attr_9" value="Infection, Genetics and Evolution"></attvalue>
</attvalues>
</edge>
<edge source="authorswithaffiliations1_f52211303becbd75200a9aa3c58e0d88" target="authorswithaffiliations1_5b438a343415a34cde6a32e1ed8a0f9f" weight="1">
<attvalues>
<attvalue for="matchings_count" value="1"></attvalue>
<attvalue for="attr_type" value="Title"></attvalue>
<attvalue for="attr_8" value="2004"></attvalue>
<attvalue for="attr_9" value="Lancet"></attvalue>
</attvalues>
</edge>
<edge source="authorswithaffiliations1_f52211303becbd75200a9aa3c58e0d88" target="authorswithaffiliations1_af15434294d45c81d0629e629611bd75" weight="1">
<attvalues>
<attvalue for="matchings_count" value="1"></attvalue>
<attvalue for="attr_type" value="Title"></attvalue>
<attvalue for="attr_8" value="2004"></attvalue>
<attvalue for="attr_9" value="Lancet"></attvalue>
</attvalues>
</edge>
<edge source="authorswithaffiliations1_f52211303becbd75200a9aa3c58e0d88" target="authorswithaffiliations1_7c4257662b8febf74e25124d3af22961" weight="1">
<attvalues>
<attvalue for="matchings_count" value="1"></attvalue>
<attvalue for="attr_type" value="Title"></attvalue>
<attvalue for="attr_8" value="2004"></attvalue>
<attvalue for="attr_9" value="Lancet"></attvalue>
</attvalues>
</edge>
<edge source="authorswithaffiliations1_f52211303becbd75200a9aa3c58e0d88" target="authorswithaffiliations1_c7368836e1cc98c709114f1a3e4a1646" weight="1">
<attvalues>
<attvalue for="matchings_count" value="1"></attvalue>
<attvalue for="attr_type" value="Title"></attvalue>
<attvalue for="attr_8" value="2004"></attvalue>
<attvalue for="attr_9" value="Lancet"></attvalue>
</attvalues>
</edge>
<edge source="authorswithaffiliations1_f52211303becbd75200a9aa3c58e0d88" target="authorswithaffiliations1_b9587d6f1c823b2256a18dfac15411ba" weight="1">
<attvalues>
<attvalue for="matchings_count" value="1"></attvalue>
<attvalue for="attr_type" value="Title"></attvalue>
<attvalue for="attr_8" value="2004"></attvalue>
<attvalue for="attr_9" value="Lancet"></attvalue>
</attvalues>
</edge>
<edge source="authorswithaffiliations1_f52211303becbd75200a9aa3c58e0d88" target="authorswithaffiliations1_ecedba3c5decce39a3750ab212671d94" weight="1">
<attvalues>
<attvalue for="matchings_count" value="1"></attvalue>
<attvalue for="attr_type" value="Title"></attvalue>
<attvalue for="attr_8" value="2004"></attvalue>
<attvalue for="attr_9" value="Lancet"></attvalue>
</attvalues>
</edge>
<edge source="authorswithaffiliations1_f52211303becbd75200a9aa3c58e0d88" target="authorswithaffiliations1_64572fdf6efb13bbac705bbc55c28597" weight="1">
<attvalues>
<attvalue for="matchings_count" value="1"></attvalue>
<attvalue for="attr_type" value="Title"></attvalue>
<attvalue for="attr_8" value="2004"></attvalue>
<attvalue for="attr_9" value="Lancet"></attvalue>
</attvalues>
</edge>
<edge source="authorswithaffiliations1_f52211303becbd75200a9aa3c58e0d88" target="authorswithaffiliations1_30edb978aeeefc0fea0d7ba6f127be73" weight="1">
<attvalues>
<attvalue for="matchings_count" value="1"></attvalue>
<attvalue for="attr_type" value="Title"></attvalue>
<attvalue for="attr_8" value="2004"></attvalue>
<attvalue for="attr_9" value="Lancet"></attvalue>
</attvalues>
</edge>
<edge source="authorswithaffiliations1_f52211303becbd75200a9aa3c58e0d88" target="authorswithaffiliations1_c67160c2f7585887fcfb046417b76c23" weight="1">
<attvalues>
<attvalue for="matchings_count" value="1"></attvalue>
<attvalue for="attr_type" value="Title"></attvalue>
<attvalue for="attr_8" value="2004"></attvalue>
<attvalue for="attr_9" value="Lancet"></attvalue>
</attvalues>
</edge>
<edge source="authorswithaffiliations1_14c89f3b373467513dffedbec6c70d40" target="authorswithaffiliations1_00caf914a46c13afb01d5eb1debef18c" weight="1">
<attvalues>
<attvalue for="matchings_count" value="1"></attvalue>
<attvalue for="attr_type" value="Title"></attvalue>
<attvalue for="attr_8" value="2011"></attvalue>
<attvalue for="attr_9" value="PLoS Neglected Tropical Diseases"></attvalue>
</attvalues>
</edge>
<edge source="authorswithaffiliations1_14c89f3b373467513dffedbec6c70d40" target="authorswithaffiliations1_411d2dc83a0e541f5655a6e36ed6494b" weight="1">
<attvalues>
<attvalue for="matchings_count" value="1"></attvalue>
<attvalue for="attr_type" value="Title"></attvalue>
<attvalue for="attr_8" value="2011"></attvalue>
<attvalue for="attr_9" value="PLoS Neglected Tropical Diseases"></attvalue>
</attvalues>
</edge>
<edge source="authorswithaffiliations1_14c89f3b373467513dffedbec6c70d40" target="authorswithaffiliations1_502f28b693e1e2799ec64c6f0ae85f6f" weight="1">
<attvalues>
<attvalue for="matchings_count" value="1"></attvalue>
<attvalue for="attr_type" value="Title"></attvalue>
<attvalue for="attr_8" value="2011"></attvalue>
<attvalue for="attr_9" value="PLoS Neglected Tropical Diseases"></attvalue>
</attvalues>
</edge>
<edge source="authorswithaffiliations1_14c89f3b373467513dffedbec6c70d40" target="authorswithaffiliations1_454e96ca8e050a4e44dbf1a900c3f546" weight="1">
<attvalues>
<attvalue for="matchings_count" value="1"></attvalue>
<attvalue for="attr_type" value="Title"></attvalue>
<attvalue for="attr_8" value="2011"></attvalue>
<attvalue for="attr_9" value="PLoS Neglected Tropical Diseases"></attvalue>
</attvalues>
</edge>
<edge source="authorswithaffiliations1_14c89f3b373467513dffedbec6c70d40" target="authorswithaffiliations1_3beb5572c33b718e963be724ea6e2616" weight="1">
<attvalues>
<attvalue for="matchings_count" value="1"></attvalue>
<attvalue for="attr_type" value="Title"></attvalue>
<attvalue for="attr_8" value="2011"></attvalue>
<attvalue for="attr_9" value="PLoS Neglected Tropical Diseases"></attvalue>
</attvalues>
</edge>
<edge source="authorswithaffiliations1_fa252ae248a2d664ee34d867e056f32f" target="authorswithaffiliations1_f6087d9b2859f9dc9fc7b3866a66efb7" weight="1">
<attvalues>
<attvalue for="matchings_count" value="1"></attvalue>
<attvalue for="attr_type" value="Title"></attvalue>
<attvalue for="attr_8" value="2008"></attvalue>
<attvalue for="attr_9" value="PLoS Neglected Tropical Diseases"></attvalue>
</attvalues>
</edge>
<edge source="authorswithaffiliations1_fa252ae248a2d664ee34d867e056f32f" target="authorswithaffiliations1_990010cb866b8300271f6de272863865" weight="1">
<attvalues>
<attvalue for="matchings_count" value="1"></attvalue>
<attvalue for="attr_type" value="Title"></attvalue>
<attvalue for="attr_8" value="2008"></attvalue>
<attvalue for="attr_9" value="PLoS Neglected Tropical Diseases"></attvalue>
</attvalues>
</edge>
<edge source="authorswithaffiliations1_fa252ae248a2d664ee34d867e056f32f" target="authorswithaffiliations1_774542f2247b3a28c61908a5049c232c" weight="1">
<attvalues>
<attvalue for="matchings_count" value="1"></attvalue>
<attvalue for="attr_type" value="Title"></attvalue>
<attvalue for="attr_8" value="2008"></attvalue>
<attvalue for="attr_9" value="PLoS Neglected Tropical Diseases"></attvalue>
</attvalues>
</edge>
<edge source="authorswithaffiliations1_fa252ae248a2d664ee34d867e056f32f" target="authorswithaffiliations1_028b61be4db27b31892fed8867f531bd" weight="1">
<attvalues>
<attvalue for="matchings_count" value="1"></attvalue>
<attvalue for="attr_type" value="Title"></attvalue>
<attvalue for="attr_8" value="2008"></attvalue>
<attvalue for="attr_9" value="PLoS Neglected Tropical Diseases"></attvalue>
</attvalues>
</edge>
<edge source="authorswithaffiliations1_fa252ae248a2d664ee34d867e056f32f" target="authorswithaffiliations1_6fbf168abe28b1de2b9a5d790daee703" weight="1">
<attvalues>
<attvalue for="matchings_count" value="1"></attvalue>
<attvalue for="attr_type" value="Title"></attvalue>
<attvalue for="attr_8" value="2008"></attvalue>
<attvalue for="attr_9" value="PLoS Neglected Tropical Diseases"></attvalue>
</attvalues>
</edge>
<edge source="authorswithaffiliations1_fa252ae248a2d664ee34d867e056f32f" target="authorswithaffiliations1_b41c731f441276a5b85475f45eb970b8" weight="1">
<attvalues>
<attvalue for="matchings_count" value="1"></attvalue>
<attvalue for="attr_type" value="Title"></attvalue>
<attvalue for="attr_8" value="2008"></attvalue>
<attvalue for="attr_9" value="PLoS Neglected Tropical Diseases"></attvalue>
</attvalues>
</edge>
<edge source="authorswithaffiliations1_fa252ae248a2d664ee34d867e056f32f" target="authorswithaffiliations1_d6e27e741088c7e50159e8d7959f7b02" weight="1">
<attvalues>
<attvalue for="matchings_count" value="1"></attvalue>
<attvalue for="attr_type" value="Title"></attvalue>
<attvalue for="attr_8" value="2008"></attvalue>
<attvalue for="attr_9" value="PLoS Neglected Tropical Diseases"></attvalue>
</attvalues>
</edge>
<edge source="authorswithaffiliations1_fa252ae248a2d664ee34d867e056f32f" target="authorswithaffiliations1_1c2af4fffe98adb5269e5782e7f19ba1" weight="1">
<attvalues>
<attvalue for="matchings_count" value="1"></attvalue>
<attvalue for="attr_type" value="Title"></attvalue>
<attvalue for="attr_8" value="2008"></attvalue>
<attvalue for="attr_9" value="PLoS Neglected Tropical Diseases"></attvalue>
</attvalues>
</edge>
<edge source="authorswithaffiliations1_fa252ae248a2d664ee34d867e056f32f" target="authorswithaffiliations1_f4f7c814a74e9ae2c260bb47152d383d" weight="1">
<attvalues>
<attvalue for="matchings_count" value="1"></attvalue>
<attvalue for="attr_type" value="Title"></attvalue>
<attvalue for="attr_8" value="2008"></attvalue>
<attvalue for="attr_9" value="PLoS Neglected Tropical Diseases"></attvalue>
</attvalues>
</edge>
<edge source="authorswithaffiliations1_fa252ae248a2d664ee34d867e056f32f" target="authorswithaffiliations1_9697395fada86127effb225e43eb01da" weight="1">
<attvalues>
<attvalue for="matchings_count" value="1"></attvalue>
<attvalue for="attr_type" value="Title"></attvalue>
<attvalue for="attr_8" value="2008"></attvalue>
<attvalue for="attr_9" value="PLoS Neglected Tropical Diseases"></attvalue>
</attvalues>
</edge>
<edge source="authorswithaffiliations1_fa252ae248a2d664ee34d867e056f32f" target="authorswithaffiliations1_8dc8804663d579a0318bf62848f817c5" weight="1">
<attvalues>
<attvalue for="matchings_count" value="1"></attvalue>
<attvalue for="attr_type" value="Title"></attvalue>
<attvalue for="attr_8" value="2008"></attvalue>
<attvalue for="attr_9" value="PLoS Neglected Tropical Diseases"></attvalue>
</attvalues>
</edge>
<edge source="authorswithaffiliations1_fa252ae248a2d664ee34d867e056f32f" target="authorswithaffiliations1_825202bd2d61a1ee0d575a08e4355271" weight="1">
<attvalues>
<attvalue for="matchings_count" value="1"></attvalue>
<attvalue for="attr_type" value="Title"></attvalue>
<attvalue for="attr_8" value="2008"></attvalue>
<attvalue for="attr_9" value="PLoS Neglected Tropical Diseases"></attvalue>
</attvalues>
</edge>
<edge source="authorswithaffiliations1_fa252ae248a2d664ee34d867e056f32f" target="authorswithaffiliations1_718e582f10d2722c6c43d94d28ea170b" weight="1">
<attvalues>
<attvalue for="matchings_count" value="1"></attvalue>
<attvalue for="attr_type" value="Title"></attvalue>
<attvalue for="attr_8" value="2008"></attvalue>
<attvalue for="attr_9" value="PLoS Neglected Tropical Diseases"></attvalue>
</attvalues>
</edge>
<edge source="authorswithaffiliations1_fa252ae248a2d664ee34d867e056f32f" target="authorswithaffiliations1_e67bea2dd2528f3e4da7c7fe556e22f2" weight="1">
<attvalues>
<attvalue for="matchings_count" value="1"></attvalue>
<attvalue for="attr_type" value="Title"></attvalue>
<attvalue for="attr_8" value="2008"></attvalue>
<attvalue for="attr_9" value="PLoS Neglected Tropical Diseases"></attvalue>
</attvalues>
</edge>
<edge source="authorswithaffiliations1_fa252ae248a2d664ee34d867e056f32f" target="authorswithaffiliations1_f0a17c9e0a6ce781c904d0780fcbb3b0" weight="1">
<attvalues>
<attvalue for="matchings_count" value="1"></attvalue>
<attvalue for="attr_type" value="Title"></attvalue>
<attvalue for="attr_8" value="2008"></attvalue>
<attvalue for="attr_9" value="PLoS Neglected Tropical Diseases"></attvalue>
</attvalues>
</edge>
<edge source="authorswithaffiliations1_fa252ae248a2d664ee34d867e056f32f" target="authorswithaffiliations1_1c9a9a86276279daa40e15575a4e6911" weight="1">
<attvalues>
<attvalue for="matchings_count" value="1"></attvalue>
<attvalue for="attr_type" value="Title"></attvalue>
<attvalue for="attr_8" value="2008"></attvalue>
<attvalue for="attr_9" value="PLoS Neglected Tropical Diseases"></attvalue>
</attvalues>
</edge>
<edge source="authorswithaffiliations1_fa252ae248a2d664ee34d867e056f32f" target="authorswithaffiliations1_548a085eac6f98dd76fa2d4671e43853" weight="1">
<attvalues>
<attvalue for="matchings_count" value="1"></attvalue>
<attvalue for="attr_type" value="Title"></attvalue>
<attvalue for="attr_8" value="2008"></attvalue>
<attvalue for="attr_9" value="PLoS Neglected Tropical Diseases"></attvalue>
</attvalues>
</edge>
<edge source="authorswithaffiliations1_fa252ae248a2d664ee34d867e056f32f" target="authorswithaffiliations1_cca74c02e922bdaaebb91fb9006e9fe3" weight="1">
<attvalues>
<attvalue for="matchings_count" value="1"></attvalue>
<attvalue for="attr_type" value="Title"></attvalue>
<attvalue for="attr_8" value="2008"></attvalue>
<attvalue for="attr_9" value="PLoS Neglected Tropical Diseases"></attvalue>
</attvalues>
</edge>
<edge source="authorswithaffiliations1_fa252ae248a2d664ee34d867e056f32f" target="authorswithaffiliations1_be97039d3b3ea476cb8ab9cfab352cad" weight="1">
<attvalues>
<attvalue for="matchings_count" value="1"></attvalue>
<attvalue for="attr_type" value="Title"></attvalue>
<attvalue for="attr_8" value="2008"></attvalue>
<attvalue for="attr_9" value="PLoS Neglected Tropical Diseases"></attvalue>
</attvalues>
</edge>
<edge source="authorswithaffiliations1_fa252ae248a2d664ee34d867e056f32f" target="authorswithaffiliations1_9881431c059c2939411c774e10463e8e" weight="1">
<attvalues>
<attvalue for="matchings_count" value="1"></attvalue>
<attvalue for="attr_type" value="Title"></attvalue>
<attvalue for="attr_8" value="2008"></attvalue>
<attvalue for="attr_9" value="PLoS Neglected Tropical Diseases"></attvalue>
</attvalues>
</edge>
<edge source="authorswithaffiliations1_fa252ae248a2d664ee34d867e056f32f" target="authorswithaffiliations1_23b178778bfba228592f768b63351a91" weight="1">
<attvalues>
<attvalue for="matchings_count" value="1"></attvalue>
<attvalue for="attr_type" value="Title"></attvalue>
<attvalue for="attr_8" value="2008"></attvalue>
<attvalue for="attr_9" value="PLoS Neglected Tropical Diseases"></attvalue>
</attvalues>
</edge>
<edge source="authorswithaffiliations1_fa252ae248a2d664ee34d867e056f32f" target="authorswithaffiliations1_0d20d2ec59cb59f767542eda7599ea58" weight="1">
<attvalues>
<attvalue for="matchings_count" value="1"></attvalue>
<attvalue for="attr_type" value="Title"></attvalue>
<attvalue for="attr_8" value="2008"></attvalue>
<attvalue for="attr_9" value="PLoS Neglected Tropical Diseases"></attvalue>
</attvalues>
</edge>
<edge source="authorswithaffiliations1_fa252ae248a2d664ee34d867e056f32f" target="authorswithaffiliations1_8a4438694233a482234099c940cebb1b" weight="1">
<attvalues>
<attvalue for="matchings_count" value="1"></attvalue>
<attvalue for="attr_type" value="Title"></attvalue>
<attvalue for="attr_8" value="2008"></attvalue>
<attvalue for="attr_9" value="PLoS Neglected Tropical Diseases"></attvalue>
</attvalues>
</edge>
<edge source="authorswithaffiliations1_fa252ae248a2d664ee34d867e056f32f" target="authorswithaffiliations1_445a8a1971162f065651796485d423ac" weight="1">
<attvalues>
<attvalue for="matchings_count" value="1"></attvalue>
<attvalue for="attr_type" value="Title"></attvalue>
<attvalue for="attr_8" value="2008"></attvalue>
<attvalue for="attr_9" value="PLoS Neglected Tropical Diseases"></attvalue>
</attvalues>
</edge>
<edge source="authorswithaffiliations1_fa252ae248a2d664ee34d867e056f32f" target="authorswithaffiliations1_cdbe27ef0eedfa239541432b0b05bc07" weight="1">
<attvalues>
<attvalue for="matchings_count" value="1"></attvalue>
<attvalue for="attr_type" value="Title"></attvalue>
<attvalue for="attr_8" value="2008"></attvalue>
<attvalue for="attr_9" value="PLoS Neglected Tropical Diseases"></attvalue>
</attvalues>
</edge>
<edge source="authorswithaffiliations1_fa252ae248a2d664ee34d867e056f32f" target="authorswithaffiliations1_3ec3d955079290f3f437f147dda593c5" weight="1">
<attvalues>
<attvalue for="matchings_count" value="1"></attvalue>
<attvalue for="attr_type" value="Title"></attvalue>
<attvalue for="attr_8" value="2008"></attvalue>
<attvalue for="attr_9" value="PLoS Neglected Tropical Diseases"></attvalue>
</attvalues>
</edge>
<edge source="authorswithaffiliations1_881ee27d2e72de50187b017c7aea711c" target="authorswithaffiliations1_9f90c1e6d07f24d18f1323f4972de219" weight="1">
<attvalues>
<attvalue for="matchings_count" value="1"></attvalue>
<attvalue for="attr_type" value="Title"></attvalue>
<attvalue for="attr_8" value="2002"></attvalue>
<attvalue for="attr_9" value="Journal of Ethnopharmacology"></attvalue>
</attvalues>
</edge>
<edge source="authorswithaffiliations1_881ee27d2e72de50187b017c7aea711c" target="authorswithaffiliations1_0e4444a21bfc72da06cb099a82bfd930" weight="1">
<attvalues>
<attvalue for="matchings_count" value="1"></attvalue>
<attvalue for="attr_type" value="Title"></attvalue>
<attvalue for="attr_8" value="2002"></attvalue>
<attvalue for="attr_9" value="Journal of Ethnopharmacology"></attvalue>
</attvalues>
</edge>
<edge source="authorswithaffiliations1_881ee27d2e72de50187b017c7aea711c" target="authorswithaffiliations1_96b4ee30d2a4a80aeed6fd3608f6cb8c" weight="1">
<attvalues>
<attvalue for="matchings_count" value="1"></attvalue>
<attvalue for="attr_type" value="Title"></attvalue>
<attvalue for="attr_8" value="2002"></attvalue>
<attvalue for="attr_9" value="Journal of Ethnopharmacology"></attvalue>
</attvalues>
</edge>
<edge source="authorswithaffiliations1_881ee27d2e72de50187b017c7aea711c" target="authorswithaffiliations1_291dbff2d97bf20550e8b38c85686885" weight="1">
<attvalues>
<attvalue for="matchings_count" value="1"></attvalue>
<attvalue for="attr_type" value="Title"></attvalue>
<attvalue for="attr_8" value="2002"></attvalue>
<attvalue for="attr_9" value="Journal of Ethnopharmacology"></attvalue>
</attvalues>
</edge>
<edge source="authorswithaffiliations1_a66d556c25304f5281d5805550665a98" target="authorswithaffiliations1_24b8c8e84d3a3ee7f21d532f2721a5bb" weight="1">
<attvalues>
<attvalue for="matchings_count" value="1"></attvalue>
<attvalue for="attr_type" value="Title"></attvalue>
<attvalue for="attr_8" value="2006"></attvalue>
<attvalue for="attr_9" value="Molecular Pharmacology"></attvalue>
</attvalues>
</edge>
<edge source="authorswithaffiliations1_a66d556c25304f5281d5805550665a98" target="authorswithaffiliations1_59ea671ebb54882b828935ac6f40527e" weight="1">
<attvalues>
<attvalue for="matchings_count" value="1"></attvalue>
<attvalue for="attr_type" value="Title"></attvalue>
<attvalue for="attr_8" value="2006"></attvalue>
<attvalue for="attr_9" value="Molecular Pharmacology"></attvalue>
</attvalues>
</edge>
<edge source="authorswithaffiliations1_a66d556c25304f5281d5805550665a98" target="authorswithaffiliations1_45cc4b4c08a39989a7147c0121c8d812" weight="1">
<attvalues>
<attvalue for="matchings_count" value="1"></attvalue>
<attvalue for="attr_type" value="Title"></attvalue>
<attvalue for="attr_8" value="2006"></attvalue>
<attvalue for="attr_9" value="Molecular and Biochemical Parasitology"></attvalue>
</attvalues>
</edge>
<edge source="authorswithaffiliations1_a66d556c25304f5281d5805550665a98" target="authorswithaffiliations1_58e09f217c6a9e5bf55f7712e5b385e8" weight="1">
<attvalues>
<attvalue for="matchings_count" value="1"></attvalue>
<attvalue for="attr_type" value="Title"></attvalue>
<attvalue for="attr_8" value="2006"></attvalue>
<attvalue for="attr_9" value="Molecular and Biochemical Parasitology"></attvalue>
</attvalues>
</edge>
<edge source="authorswithaffiliations1_a66d556c25304f5281d5805550665a98" target="authorswithaffiliations1_6edacef8dde4bcff8d89d9635c434fc1" weight="1">
<attvalues>
<attvalue for="matchings_count" value="1"></attvalue>
<attvalue for="attr_type" value="Title"></attvalue>
<attvalue for="attr_8" value="2006"></attvalue>
<attvalue for="attr_9" value="Molecular Pharmacology"></attvalue>
</attvalues>
</edge>
<edge source="authorswithaffiliations1_a66d556c25304f5281d5805550665a98" target="authorswithaffiliations1_615f43f6c21cd56f61d0afea190bb97d" weight="1">
<attvalues>
<attvalue for="matchings_count" value="1"></attvalue>
<attvalue for="attr_type" value="Title"></attvalue>
<attvalue for="attr_8" value="2006"></attvalue>
<attvalue for="attr_9" value="Molecular and Biochemical Parasitology"></attvalue>
</attvalues>
</edge>
<edge source="authorswithaffiliations1_a66d556c25304f5281d5805550665a98" target="authorswithaffiliations1_24db44de72d0465171709db956984654" weight="1">
<attvalues>
<attvalue for="matchings_count" value="1"></attvalue>
<attvalue for="attr_type" value="Title"></attvalue>
<attvalue for="attr_8" value="2006"></attvalue>
<attvalue for="attr_9" value="Molecular Pharmacology"></attvalue>
</attvalues>
</edge>
<edge source="authorswithaffiliations1_a66d556c25304f5281d5805550665a98" target="authorswithaffiliations1_d6a98713215512968116dcfe59ba01d2" weight="1">
<attvalues>
<attvalue for="matchings_count" value="1"></attvalue>
<attvalue for="attr_type" value="Title"></attvalue>
<attvalue for="attr_8" value="2006"></attvalue>
<attvalue for="attr_9" value="Molecular and Biochemical Parasitology"></attvalue>
</attvalues>
</edge>
<edge source="authorswithaffiliations1_a66d556c25304f5281d5805550665a98" target="authorswithaffiliations1_a6756d31b17ef53c7c9a5c166a757546" weight="1">
<attvalues>
<attvalue for="matchings_count" value="1"></attvalue>
<attvalue for="attr_type" value="Title"></attvalue>
<attvalue for="attr_8" value="2006"></attvalue>
<attvalue for="attr_9" value="Molecular and Biochemical Parasitology"></attvalue>
</attvalues>
</edge>
<edge source="authorswithaffiliations1_a66d556c25304f5281d5805550665a98" target="authorswithaffiliations1_2a0b29d0c28db01f39cc65b19646f377" weight="1">
<attvalues>
<attvalue for="matchings_count" value="1"></attvalue>
<attvalue for="attr_type" value="Title"></attvalue>
<attvalue for="attr_8" value="2006"></attvalue>
<attvalue for="attr_9" value="Molecular and Biochemical Parasitology"></attvalue>
</attvalues>
</edge>
<edge source="authorswithaffiliations1_a66d556c25304f5281d5805550665a98" target="authorswithaffiliations1_83fcb29d0bfa27a8d2f6dfdd17900111" weight="1">
<attvalues>
<attvalue for="matchings_count" value="1"></attvalue>
<attvalue for="attr_type" value="Title"></attvalue>
<attvalue for="attr_8" value="2006"></attvalue>
<attvalue for="attr_9" value="Molecular and Biochemical Parasitology"></attvalue>
</attvalues>
</edge>
<edge source="authorswithaffiliations1_a66d556c25304f5281d5805550665a98" target="authorswithaffiliations1_992be794c5d1aee181efed1a995abac0" weight="1">
<attvalues>
<attvalue for="matchings_count" value="1"></attvalue>
<attvalue for="attr_type" value="Title"></attvalue>
<attvalue for="attr_8" value="2006"></attvalue>
<attvalue for="attr_9" value="Molecular Pharmacology"></attvalue>
</attvalues>
</edge>
<edge source="authorswithaffiliations1_a66d556c25304f5281d5805550665a98" target="authorswithaffiliations1_e6335589047b072c62a3b7c98646ae20" weight="1">
<attvalues>
<attvalue for="matchings_count" value="1"></attvalue>
<attvalue for="attr_type" value="Title"></attvalue>
<attvalue for="attr_8" value="2006"></attvalue>
<attvalue for="attr_9" value="Molecular Pharmacology"></attvalue>
</attvalues>
</edge>
<edge source="authorswithaffiliations1_a66d556c25304f5281d5805550665a98" target="authorswithaffiliations1_bec522e8227f41c079cacd7967fd5fce" weight="1">
<attvalues>
<attvalue for="matchings_count" value="1"></attvalue>
<attvalue for="attr_type" value="Title"></attvalue>
<attvalue for="attr_8" value="2006"></attvalue>
<attvalue for="attr_9" value="Molecular and Biochemical Parasitology"></attvalue>
</attvalues>
</edge>
<edge source="authorswithaffiliations1_9cb41ec526b01ced27bd7cc69f216577" target="authorswithaffiliations1_7796f001ba0b761f78246bbad4749586" weight="1">
<attvalues>
<attvalue for="matchings_count" value="1"></attvalue>
<attvalue for="attr_type" value="Title"></attvalue>
<attvalue for="attr_8" value="2009"></attvalue>
<attvalue for="attr_9" value="PLoS ONE"></attvalue>
</attvalues>
</edge>
<edge source="authorswithaffiliations1_9cb41ec526b01ced27bd7cc69f216577" target="authorswithaffiliations1_8fafe4bd711d52c1e9f5c2dbc0c01c90" weight="1">
<attvalues>
<attvalue for="matchings_count" value="1"></attvalue>
<attvalue for="attr_type" value="Title"></attvalue>
<attvalue for="attr_8" value="2009"></attvalue>
<attvalue for="attr_9" value="PLoS ONE"></attvalue>
</attvalues>
</edge>
<edge source="authorswithaffiliations1_9cb41ec526b01ced27bd7cc69f216577" target="authorswithaffiliations1_27105cc303a31036ca50dabbeb34dbe0" weight="1">
<attvalues>
<attvalue for="matchings_count" value="1"></attvalue>
<attvalue for="attr_type" value="Title"></attvalue>
<attvalue for="attr_8" value="2009"></attvalue>
<attvalue for="attr_9" value="PLoS ONE"></attvalue>
</attvalues>
</edge>
<edge source="authorswithaffiliations1_9cb41ec526b01ced27bd7cc69f216577" target="authorswithaffiliations1_bceb8c77bec35a193b93aefd289c5ac4" weight="1">
<attvalues>
<attvalue for="matchings_count" value="1"></attvalue>
<attvalue for="attr_type" value="Title"></attvalue>
<attvalue for="attr_8" value="2009"></attvalue>
<attvalue for="attr_9" value="PLoS ONE"></attvalue>
</attvalues>
</edge>
<edge source="authorswithaffiliations1_9cb41ec526b01ced27bd7cc69f216577" target="authorswithaffiliations1_aeec9b50cab9fe49773100d342dfb7aa" weight="1">
<attvalues>
<attvalue for="matchings_count" value="1"></attvalue>
<attvalue for="attr_type" value="Title"></attvalue>
<attvalue for="attr_8" value="2009"></attvalue>
<attvalue for="attr_9" value="PLoS ONE"></attvalue>
</attvalues>
</edge>
<edge source="authorswithaffiliations1_9cb41ec526b01ced27bd7cc69f216577" target="authorswithaffiliations1_3c6d86c35d88f628e6d6e28f50c1a8ce" weight="1">
<attvalues>
<attvalue for="matchings_count" value="1"></attvalue>
<attvalue for="attr_type" value="Title"></attvalue>
<attvalue for="attr_8" value="2009"></attvalue>
<attvalue for="attr_9" value="PLoS ONE"></attvalue>
</attvalues>
</edge>
<edge source="authorswithaffiliations1_9cb41ec526b01ced27bd7cc69f216577" target="authorswithaffiliations1_1bda81f24d7e7dc5b0b4f08b6ee11d0a" weight="1">
<attvalues>
<attvalue for="matchings_count" value="1"></attvalue>
<attvalue for="attr_type" value="Title"></attvalue>
<attvalue for="attr_8" value="2009"></attvalue>
<attvalue for="attr_9" value="PLoS ONE"></attvalue>
</attvalues>
</edge>
<edge source="authorswithaffiliations1_9cb41ec526b01ced27bd7cc69f216577" target="authorswithaffiliations1_127e2779f40085b6cfed6946dad09c2f" weight="1">
<attvalues>
<attvalue for="matchings_count" value="1"></attvalue>
<attvalue for="attr_type" value="Title"></attvalue>
<attvalue for="attr_8" value="2009"></attvalue>
<attvalue for="attr_9" value="PLoS ONE"></attvalue>
</attvalues>
</edge>
<edge source="authorswithaffiliations1_9cb41ec526b01ced27bd7cc69f216577" target="authorswithaffiliations1_640001f13514153a7fc10bcb273397ea" weight="1">
<attvalues>
<attvalue for="matchings_count" value="1"></attvalue>
<attvalue for="attr_type" value="Title"></attvalue>
<attvalue for="attr_8" value="2009"></attvalue>
<attvalue for="attr_9" value="PLoS ONE"></attvalue>
</attvalues>
</edge>
<edge source="authorswithaffiliations1_9cb41ec526b01ced27bd7cc69f216577" target="authorswithaffiliations1_f754e4f78888e9a08ec3791b6631ef3e" weight="1">
<attvalues>
<attvalue for="matchings_count" value="1"></attvalue>
<attvalue for="attr_type" value="Title"></attvalue>
<attvalue for="attr_8" value="2009"></attvalue>
<attvalue for="attr_9" value="PLoS ONE"></attvalue>
</attvalues>
</edge>
<edge source="authorswithaffiliations1_9cb41ec526b01ced27bd7cc69f216577" target="authorswithaffiliations1_b71b2c93eae7366d3b5eaac1f9cf8194" weight="1">
<attvalues>
<attvalue for="matchings_count" value="1"></attvalue>
<attvalue for="attr_type" value="Title"></attvalue>
<attvalue for="attr_8" value="2009"></attvalue>
<attvalue for="attr_9" value="PLoS ONE"></attvalue>
</attvalues>
</edge>
<edge source="authorswithaffiliations1_9cb41ec526b01ced27bd7cc69f216577" target="authorswithaffiliations1_a358eb72778b665e2f79c941e3036a2e" weight="1">
<attvalues>
<attvalue for="matchings_count" value="1"></attvalue>
<attvalue for="attr_type" value="Title"></attvalue>
<attvalue for="attr_8" value="2009"></attvalue>
<attvalue for="attr_9" value="PLoS ONE"></attvalue>
</attvalues>
</edge>
<edge source="authorswithaffiliations1_d0878afd45e4afd78a9051e5158c6b05" target="authorswithaffiliations1_45e51c1b62c8332525a61c5f9b55ee22" weight="1">
<attvalues>
<attvalue for="matchings_count" value="1"></attvalue>
<attvalue for="attr_type" value="Title"></attvalue>
<attvalue for="attr_8" value="2011"></attvalue>
<attvalue for="attr_9" value="PLoS Neglected Tropical Diseases"></attvalue>
</attvalues>
</edge>
<edge source="authorswithaffiliations1_d0878afd45e4afd78a9051e5158c6b05" target="authorswithaffiliations1_f30a3f293608d42b89a6b7569385ac73" weight="1">
<attvalues>
<attvalue for="matchings_count" value="1"></attvalue>
<attvalue for="attr_type" value="Title"></attvalue>
<attvalue for="attr_8" value="2011"></attvalue>
<attvalue for="attr_9" value="PLoS Neglected Tropical Diseases"></attvalue>
</attvalues>
</edge>
<edge source="authorswithaffiliations1_d0878afd45e4afd78a9051e5158c6b05" target="authorswithaffiliations1_501f0bbc3df939b75ec28d9931aba07a" weight="1">
<attvalues>
<attvalue for="matchings_count" value="1"></attvalue>
<attvalue for="attr_type" value="Title"></attvalue>
<attvalue for="attr_8" value="2011"></attvalue>
<attvalue for="attr_9" value="PLoS Neglected Tropical Diseases"></attvalue>
</attvalues>
</edge>
<edge source="authorswithaffiliations1_d0878afd45e4afd78a9051e5158c6b05" target="authorswithaffiliations1_f8c4ed7015eba0830e318c2a8ec95be4" weight="1">
<attvalues>
<attvalue for="matchings_count" value="1"></attvalue>
<attvalue for="attr_type" value="Title"></attvalue>
<attvalue for="attr_8" value="2011"></attvalue>
<attvalue for="attr_9" value="PLoS Neglected Tropical Diseases"></attvalue>
</attvalues>
</edge>
<edge source="authorswithaffiliations1_d0878afd45e4afd78a9051e5158c6b05" target="authorswithaffiliations1_e353b57911e23fe5e0449c1de0f3bfb0" weight="1">
<attvalues>
<attvalue for="matchings_count" value="1"></attvalue>
<attvalue for="attr_type" value="Title"></attvalue>
<attvalue for="attr_8" value="2011"></attvalue>
<attvalue for="attr_9" value="PLoS Neglected Tropical Diseases"></attvalue>
</attvalues>
</edge>
<edge source="authorswithaffiliations1_d0878afd45e4afd78a9051e5158c6b05" target="authorswithaffiliations1_b02aedf2e22fd5db6bdee465aef32df2" weight="1">
<attvalues>
<attvalue for="matchings_count" value="1"></attvalue>
<attvalue for="attr_type" value="Title"></attvalue>
<attvalue for="attr_8" value="2011"></attvalue>
<attvalue for="attr_9" value="PLoS Neglected Tropical Diseases"></attvalue>
</attvalues>
</edge>
<edge source="authorswithaffiliations1_d0878afd45e4afd78a9051e5158c6b05" target="authorswithaffiliations1_b782569354aa60d4b6e5274edaec1668" weight="1">
<attvalues>
<attvalue for="matchings_count" value="1"></attvalue>
<attvalue for="attr_type" value="Title"></attvalue>
<attvalue for="attr_8" value="2011"></attvalue>
<attvalue for="attr_9" value="PLoS Neglected Tropical Diseases"></attvalue>
</attvalues>
</edge>
<edge source="authorswithaffiliations1_d0878afd45e4afd78a9051e5158c6b05" target="authorswithaffiliations1_5935a6dc6bbcd7003575cb61462be7ff" weight="1">
<attvalues>
<attvalue for="matchings_count" value="1"></attvalue>
<attvalue for="attr_type" value="Title"></attvalue>
<attvalue for="attr_8" value="2011"></attvalue>
<attvalue for="attr_9" value="PLoS Neglected Tropical Diseases"></attvalue>
</attvalues>
</edge>
<edge source="authorswithaffiliations1_d0878afd45e4afd78a9051e5158c6b05" target="authorswithaffiliations1_fb1b35ceb56ab4ec7f900aded91ee583" weight="1">
<attvalues>
<attvalue for="matchings_count" value="1"></attvalue>
<attvalue for="attr_type" value="Title"></attvalue>
<attvalue for="attr_8" value="2011"></attvalue>
<attvalue for="attr_9" value="PLoS Neglected Tropical Diseases"></attvalue>
</attvalues>
</edge>
<edge source="authorswithaffiliations1_d0878afd45e4afd78a9051e5158c6b05" target="authorswithaffiliations1_c0a82ee5fc9b7869c28557a8846813d5" weight="1">
<attvalues>
<attvalue for="matchings_count" value="1"></attvalue>
<attvalue for="attr_type" value="Title"></attvalue>
<attvalue for="attr_8" value="2011"></attvalue>
<attvalue for="attr_9" value="PLoS Neglected Tropical Diseases"></attvalue>
</attvalues>
</edge>
<edge source="authorswithaffiliations1_d0878afd45e4afd78a9051e5158c6b05" target="authorswithaffiliations1_888c0c59ba526b67ccd26eb4688391b5" weight="1">
<attvalues>
<attvalue for="matchings_count" value="1"></attvalue>
<attvalue for="attr_type" value="Title"></attvalue>
<attvalue for="attr_8" value="2011"></attvalue>
<attvalue for="attr_9" value="PLoS Neglected Tropical Diseases"></attvalue>
</attvalues>
</edge>
<edge source="authorswithaffiliations1_d0878afd45e4afd78a9051e5158c6b05" target="authorswithaffiliations1_35c1d3faee286cb14d58a0f0c61f41ab" weight="1">
<attvalues>
<attvalue for="matchings_count" value="1"></attvalue>
<attvalue for="attr_type" value="Title"></attvalue>
<attvalue for="attr_8" value="2011"></attvalue>
<attvalue for="attr_9" value="PLoS Neglected Tropical Diseases"></attvalue>
</attvalues>
</edge>
<edge source="authorswithaffiliations1_d0878afd45e4afd78a9051e5158c6b05" target="authorswithaffiliations1_ac95d3ef91801fc7f77a8f60776548b8" weight="1">
<attvalues>
<attvalue for="matchings_count" value="1"></attvalue>
<attvalue for="attr_type" value="Title"></attvalue>
<attvalue for="attr_8" value="2011"></attvalue>
<attvalue for="attr_9" value="PLoS Neglected Tropical Diseases"></attvalue>
</attvalues>
</edge>
<edge source="authorswithaffiliations1_b01c71f0935a9b5ac8ad6aa1c044d9be" target="authorswithaffiliations1_b295a8c335fa36c0591350fe4a6b2a5d" weight="1">
<attvalues>
<attvalue for="matchings_count" value="1"></attvalue>
<attvalue for="attr_type" value="Title"></attvalue>
<attvalue for="attr_8" value="2009"></attvalue>
<attvalue for="attr_9" value="Proceedings of the National Academy of Sciences of the United States of America"></attvalue>
</attvalues>
</edge>
<edge source="authorswithaffiliations1_b01c71f0935a9b5ac8ad6aa1c044d9be" target="authorswithaffiliations1_2659bd28d0eff45b8b07f6907fbd9ac1" weight="1">
<attvalues>
<attvalue for="matchings_count" value="1"></attvalue>
<attvalue for="attr_type" value="Title"></attvalue>
<attvalue for="attr_8" value="2009"></attvalue>
<attvalue for="attr_9" value="Proceedings of the National Academy of Sciences of the United States of America"></attvalue>
</attvalues>
</edge>
<edge source="authorswithaffiliations1_b01c71f0935a9b5ac8ad6aa1c044d9be" target="authorswithaffiliations1_f1efe862431a77e00488f92a321b1e10" weight="1">
<attvalues>
<attvalue for="matchings_count" value="1"></attvalue>
<attvalue for="attr_type" value="Title"></attvalue>
<attvalue for="attr_8" value="2009"></attvalue>
<attvalue for="attr_9" value="Proceedings of the National Academy of Sciences of the United States of America"></attvalue>
</attvalues>
</edge>
<edge source="authorswithaffiliations1_b01c71f0935a9b5ac8ad6aa1c044d9be" target="authorswithaffiliations1_d70e71d6e840fc2b5625f61a44c250b0" weight="1">
<attvalues>
<attvalue for="matchings_count" value="1"></attvalue>
<attvalue for="attr_type" value="Title"></attvalue>
<attvalue for="attr_8" value="2009"></attvalue>
<attvalue for="attr_9" value="Proceedings of the National Academy of Sciences of the United States of America"></attvalue>
</attvalues>
</edge>
<edge source="authorswithaffiliations1_b01c71f0935a9b5ac8ad6aa1c044d9be" target="authorswithaffiliations1_73d0711b428c3062190e3e11d2b8e79e" weight="1">
<attvalues>
<attvalue for="matchings_count" value="1"></attvalue>
<attvalue for="attr_type" value="Title"></attvalue>
<attvalue for="attr_8" value="2009"></attvalue>
<attvalue for="attr_9" value="Proceedings of the National Academy of Sciences of the United States of America"></attvalue>
</attvalues>
</edge>
<edge source="authorswithaffiliations1_b01c71f0935a9b5ac8ad6aa1c044d9be" target="authorswithaffiliations1_a4b79174f535f5af91a8f63207c61bc6" weight="1">
<attvalues>
<attvalue for="matchings_count" value="1"></attvalue>
<attvalue for="attr_type" value="Title"></attvalue>
<attvalue for="attr_8" value="2009"></attvalue>
<attvalue for="attr_9" value="Proceedings of the National Academy of Sciences of the United States of America"></attvalue>
</attvalues>
</edge>
<edge source="authorswithaffiliations1_b01c71f0935a9b5ac8ad6aa1c044d9be" target="authorswithaffiliations1_2a6d91f47265c8f278355930a1a5a0f9" weight="1">
<attvalues>
<attvalue for="matchings_count" value="1"></attvalue>
<attvalue for="attr_type" value="Title"></attvalue>
<attvalue for="attr_8" value="2009"></attvalue>
<attvalue for="attr_9" value="Proceedings of the National Academy of Sciences of the United States of America"></attvalue>
</attvalues>
</edge>
<edge source="authorswithaffiliations1_b01c71f0935a9b5ac8ad6aa1c044d9be" target="authorswithaffiliations1_b974749df5a599a1aea5983f0094241f" weight="1">
<attvalues>
<attvalue for="matchings_count" value="1"></attvalue>
<attvalue for="attr_type" value="Title"></attvalue>
<attvalue for="attr_8" value="2009"></attvalue>
<attvalue for="attr_9" value="Proceedings of the National Academy of Sciences of the United States of America"></attvalue>
</attvalues>
</edge>
<edge source="authorswithaffiliations1_1d5bf80d2c43cb805b33d7320a3c7e2d" target="authorswithaffiliations1_101882e17681a2d55a3f9dd2fda61150" weight="1">
<attvalues>
<attvalue for="matchings_count" value="1"></attvalue>
<attvalue for="attr_type" value="Title"></attvalue>
<attvalue for="attr_8" value="2009"></attvalue>
<attvalue for="attr_9" value="Bioorganic and Medicinal Chemistry"></attvalue>
</attvalues>
</edge>
<edge source="authorswithaffiliations1_1d5bf80d2c43cb805b33d7320a3c7e2d" target="authorswithaffiliations1_2f22d52fd971f442dcb129a6de61ebcf" weight="1">
<attvalues>
<attvalue for="matchings_count" value="1"></attvalue>
<attvalue for="attr_type" value="Title"></attvalue>
<attvalue for="attr_8" value="2009"></attvalue>
<attvalue for="attr_9" value="Bioorganic and Medicinal Chemistry"></attvalue>
</attvalues>
</edge>
<edge source="authorswithaffiliations1_1d5bf80d2c43cb805b33d7320a3c7e2d" target="authorswithaffiliations1_d8a7aa9e8c2921e387c4925fb0f85cff" weight="1">
<attvalues>
<attvalue for="matchings_count" value="1"></attvalue>
<attvalue for="attr_type" value="Title"></attvalue>
<attvalue for="attr_8" value="2009"></attvalue>
<attvalue for="attr_9" value="Bioorganic and Medicinal Chemistry"></attvalue>
</attvalues>
</edge>
<edge source="authorswithaffiliations1_1d5bf80d2c43cb805b33d7320a3c7e2d" target="authorswithaffiliations1_e23ffcc7a95b55abd6ec30a7e1103cd3" weight="1">
<attvalues>
<attvalue for="matchings_count" value="1"></attvalue>
<attvalue for="attr_type" value="Title"></attvalue>
<attvalue for="attr_8" value="2009"></attvalue>
<attvalue for="attr_9" value="Bioorganic and Medicinal Chemistry"></attvalue>
</attvalues>
</edge>
<edge source="authorswithaffiliations1_1d5bf80d2c43cb805b33d7320a3c7e2d" target="authorswithaffiliations1_c2a8d5946706ebe28fd822e1d3c201c3" weight="1">
<attvalues>
<attvalue for="matchings_count" value="1"></attvalue>
<attvalue for="attr_type" value="Title"></attvalue>
<attvalue for="attr_8" value="2009"></attvalue>
<attvalue for="attr_9" value="Bioorganic and Medicinal Chemistry"></attvalue>
</attvalues>
</edge>
<edge source="authorswithaffiliations1_1d5bf80d2c43cb805b33d7320a3c7e2d" target="authorswithaffiliations1_6f51b292598609f1c3368a736ec791a4" weight="1">
<attvalues>
<attvalue for="matchings_count" value="1"></attvalue>
<attvalue for="attr_type" value="Title"></attvalue>
<attvalue for="attr_8" value="2009"></attvalue>
<attvalue for="attr_9" value="Bioorganic and Medicinal Chemistry"></attvalue>
</attvalues>
</edge>
<edge source="authorswithaffiliations1_1d5bf80d2c43cb805b33d7320a3c7e2d" target="authorswithaffiliations1_bbbb0ee1b208bb9d8f2923331c7aca1e" weight="1">
<attvalues>
<attvalue for="matchings_count" value="1"></attvalue>
<attvalue for="attr_type" value="Title"></attvalue>
<attvalue for="attr_8" value="2009"></attvalue>
<attvalue for="attr_9" value="Bioorganic and Medicinal Chemistry"></attvalue>
</attvalues>
</edge>
<edge source="authorswithaffiliations1_1d5bf80d2c43cb805b33d7320a3c7e2d" target="authorswithaffiliations1_8221a0e3ec022ebcd84f5b4dd1bc8724" weight="1">
<attvalues>
<attvalue for="matchings_count" value="1"></attvalue>
<attvalue for="attr_type" value="Title"></attvalue>
<attvalue for="attr_8" value="2009"></attvalue>
<attvalue for="attr_9" value="Bioorganic and Medicinal Chemistry"></attvalue>
</attvalues>
</edge>
<edge source="authorswithaffiliations1_1d5bf80d2c43cb805b33d7320a3c7e2d" target="authorswithaffiliations1_09acf36e72966befd4338237ff1657d8" weight="1">
<attvalues>
<attvalue for="matchings_count" value="1"></attvalue>
<attvalue for="attr_type" value="Title"></attvalue>
<attvalue for="attr_8" value="2009"></attvalue>
<attvalue for="attr_9" value="Bioorganic and Medicinal Chemistry"></attvalue>
</attvalues>
</edge>
<edge source="authorswithaffiliations1_1d5bf80d2c43cb805b33d7320a3c7e2d" target="authorswithaffiliations1_27f06a00b0f29fd312b61205c182fdd6" weight="1">
<attvalues>
<attvalue for="matchings_count" value="1"></attvalue>
<attvalue for="attr_type" value="Title"></attvalue>
<attvalue for="attr_8" value="2009"></attvalue>
<attvalue for="attr_9" value="Bioorganic and Medicinal Chemistry"></attvalue>
</attvalues>
</edge>
<edge source="authorswithaffiliations1_1d5bf80d2c43cb805b33d7320a3c7e2d" target="authorswithaffiliations1_80cba934e01c81441d884e27dd2d50b4" weight="1">
<attvalues>
<attvalue for="matchings_count" value="1"></attvalue>
<attvalue for="attr_type" value="Title"></attvalue>
<attvalue for="attr_8" value="2009"></attvalue>
<attvalue for="attr_9" value="Bioorganic and Medicinal Chemistry"></attvalue>
</attvalues>
</edge>
<edge source="authorswithaffiliations1_1d5bf80d2c43cb805b33d7320a3c7e2d" target="authorswithaffiliations1_da91900e54aad46263308b8d880a839e" weight="1">
<attvalues>
<attvalue for="matchings_count" value="1"></attvalue>
<attvalue for="attr_type" value="Title"></attvalue>
<attvalue for="attr_8" value="2009"></attvalue>
<attvalue for="attr_9" value="Bioorganic and Medicinal Chemistry"></attvalue>
</attvalues>
</edge>
<edge source="authorswithaffiliations1_1d5bf80d2c43cb805b33d7320a3c7e2d" target="authorswithaffiliations1_64572fdf6efb13bbac705bbc55c28597" weight="1">
<attvalues>
<attvalue for="matchings_count" value="1"></attvalue>
<attvalue for="attr_type" value="Title"></attvalue>
<attvalue for="attr_8" value="2009"></attvalue>
<attvalue for="attr_9" value="Bioorganic and Medicinal Chemistry"></attvalue>
</attvalues>
</edge>
<edge source="authorswithaffiliations1_1d5bf80d2c43cb805b33d7320a3c7e2d" target="authorswithaffiliations1_3c790c31ac68887ec8e0a217e5e65f39" weight="1">
<attvalues>
<attvalue for="matchings_count" value="1"></attvalue>
<attvalue for="attr_type" value="Title"></attvalue>
<attvalue for="attr_8" value="2009"></attvalue>
<attvalue for="attr_9" value="Bioorganic and Medicinal Chemistry"></attvalue>
</attvalues>
</edge>
<edge source="authorswithaffiliations1_17dabd3b637516e3634ec39b429c72dc" target="authorswithaffiliations1_21d0f775bb76c473bff71257dc08dbfb" weight="2">
<attvalues>
<attvalue for="matchings_count" value="2"></attvalue>
<attvalue for="attr_type" value="Title"></attvalue>
<attvalue for="attr_8" value="2012"></attvalue>
<attvalue for="attr_9" value="Current Medicinal Chemistry"></attvalue>
</attvalues>
</edge>
<edge source="authorswithaffiliations1_17dabd3b637516e3634ec39b429c72dc" target="authorswithaffiliations1_45cc4b4c08a39989a7147c0121c8d812" weight="2">
<attvalues>
<attvalue for="matchings_count" value="2"></attvalue>
<attvalue for="attr_type" value="Title"></attvalue>
<attvalue for="attr_8" value="2012"></attvalue>
<attvalue for="attr_9" value="Current Medicinal Chemistry"></attvalue>
</attvalues>
</edge>
<edge source="authorswithaffiliations1_17dabd3b637516e3634ec39b429c72dc" target="authorswithaffiliations1_a68b4d9036f6ca3041f0a255f224ccba" weight="2">
<attvalues>
<attvalue for="matchings_count" value="2"></attvalue>
<attvalue for="attr_type" value="Title"></attvalue>
<attvalue for="attr_8" value="2012"></attvalue>
<attvalue for="attr_9" value="Current Medicinal Chemistry"></attvalue>
</attvalues>
</edge>
<edge source="authorswithaffiliations1_17dabd3b637516e3634ec39b429c72dc" target="authorswithaffiliations1_84ec6510894bfd61fd4dbda1af339a20" weight="2">
<attvalues>
<attvalue for="matchings_count" value="2"></attvalue>
<attvalue for="attr_type" value="Title"></attvalue>
<attvalue for="attr_8" value="2012"></attvalue>
<attvalue for="attr_9" value="Current Medicinal Chemistry"></attvalue>
</attvalues>
</edge>
<edge source="authorswithaffiliations1_17dabd3b637516e3634ec39b429c72dc" target="authorswithaffiliations1_abf70c4c2ae889cd795866d8083885d7" weight="2">
<attvalues>
<attvalue for="matchings_count" value="2"></attvalue>
<attvalue for="attr_type" value="Title"></attvalue>
<attvalue for="attr_8" value="2012"></attvalue>
<attvalue for="attr_9" value="Current Medicinal Chemistry"></attvalue>
</attvalues>
</edge>
<edge source="authorswithaffiliations1_17dabd3b637516e3634ec39b429c72dc" target="authorswithaffiliations1_de798b4903e38035d9b7b3625d85737f" weight="2">
<attvalues>
<attvalue for="matchings_count" value="2"></attvalue>
<attvalue for="attr_type" value="Title"></attvalue>
<attvalue for="attr_8" value="2012"></attvalue>
<attvalue for="attr_9" value="Current Medicinal Chemistry"></attvalue>
</attvalues>
</edge>
<edge source="authorswithaffiliations1_17dabd3b637516e3634ec39b429c72dc" target="authorswithaffiliations1_339bfaf5c8710a5e18760bdfcf39511e" weight="2">
<attvalues>
<attvalue for="matchings_count" value="2"></attvalue>
<attvalue for="attr_type" value="Title"></attvalue>
<attvalue for="attr_8" value="2012"></attvalue>
<attvalue for="attr_9" value="Current Medicinal Chemistry"></attvalue>
</attvalues>
</edge>
<edge source="authorswithaffiliations1_17dabd3b637516e3634ec39b429c72dc" target="authorswithaffiliations1_42fd0711ec4dacdf83c003ff5b50bdab" weight="2">
<attvalues>
<attvalue for="matchings_count" value="2"></attvalue>
<attvalue for="attr_type" value="Title"></attvalue>
<attvalue for="attr_8" value="2012"></attvalue>
<attvalue for="attr_9" value="Current Medicinal Chemistry"></attvalue>
</attvalues>
</edge>
<edge source="authorswithaffiliations1_17dabd3b637516e3634ec39b429c72dc" target="authorswithaffiliations1_0e4444a21bfc72da06cb099a82bfd930" weight="2">
<attvalues>
<attvalue for="matchings_count" value="2"></attvalue>
<attvalue for="attr_type" value="Title"></attvalue>
<attvalue for="attr_8" value="2012"></attvalue>
<attvalue for="attr_9" value="Current Medicinal Chemistry"></attvalue>
</attvalues>
</edge>
<edge source="authorswithaffiliations1_17dabd3b637516e3634ec39b429c72dc" target="authorswithaffiliations1_c3f375cf5bdc306b6afca70086a403ce" weight="2">
<attvalues>
<attvalue for="matchings_count" value="2"></attvalue>
<attvalue for="attr_type" value="Title"></attvalue>
<attvalue for="attr_8" value="2012"></attvalue>
<attvalue for="attr_9" value="Current Medicinal Chemistry"></attvalue>
</attvalues>
</edge>
<edge source="authorswithaffiliations1_17dabd3b637516e3634ec39b429c72dc" target="authorswithaffiliations1_c22263a0bfd972fac5ff95083b481afe" weight="2">
<attvalues>
<attvalue for="matchings_count" value="2"></attvalue>
<attvalue for="attr_type" value="Title"></attvalue>
<attvalue for="attr_8" value="2012"></attvalue>
<attvalue for="attr_9" value="Current Medicinal Chemistry"></attvalue>
</attvalues>
</edge>
<edge source="authorswithaffiliations1_17dabd3b637516e3634ec39b429c72dc" target="authorswithaffiliations1_5c74051204b3658aad5c0e484ac9d437" weight="2">
<attvalues>
<attvalue for="matchings_count" value="2"></attvalue>
<attvalue for="attr_type" value="Title"></attvalue>
<attvalue for="attr_8" value="2012"></attvalue>
<attvalue for="attr_9" value="Current Medicinal Chemistry"></attvalue>
</attvalues>
</edge>
<edge source="authorswithaffiliations1_17dabd3b637516e3634ec39b429c72dc" target="authorswithaffiliations1_7bfa7386cfa64f9712239fd134cc42ec" weight="2">
<attvalues>
<attvalue for="matchings_count" value="2"></attvalue>
<attvalue for="attr_type" value="Title"></attvalue>
<attvalue for="attr_8" value="2012"></attvalue>
<attvalue for="attr_9" value="Current Medicinal Chemistry"></attvalue>
</attvalues>
</edge>
<edge source="authorswithaffiliations1_17dabd3b637516e3634ec39b429c72dc" target="authorswithaffiliations1_7bf2b4f4f709e062f2eacec5f15ae0b6" weight="2">
<attvalues>
<attvalue for="matchings_count" value="2"></attvalue>
<attvalue for="attr_type" value="Title"></attvalue>
<attvalue for="attr_8" value="2012"></attvalue>
<attvalue for="attr_9" value="Current Medicinal Chemistry"></attvalue>
</attvalues>
</edge>
<edge source="authorswithaffiliations1_17dabd3b637516e3634ec39b429c72dc" target="authorswithaffiliations1_f7d2794574ba9134ec108bbd296f0c09" weight="2">
<attvalues>
<attvalue for="matchings_count" value="2"></attvalue>
<attvalue for="attr_type" value="Title"></attvalue>
<attvalue for="attr_8" value="2012"></attvalue>
<attvalue for="attr_9" value="Current Medicinal Chemistry"></attvalue>
</attvalues>
</edge>
<edge source="authorswithaffiliations1_17dabd3b637516e3634ec39b429c72dc" target="authorswithaffiliations1_5ee4e760777173f495a51c5e78058578" weight="2">
<attvalues>
<attvalue for="matchings_count" value="2"></attvalue>
<attvalue for="attr_type" value="Title"></attvalue>
<attvalue for="attr_8" value="2012"></attvalue>
<attvalue for="attr_9" value="Current Medicinal Chemistry"></attvalue>
</attvalues>
</edge>
<edge source="authorswithaffiliations1_17dabd3b637516e3634ec39b429c72dc" target="authorswithaffiliations1_f0edc0bafcf82180208de2877f086bbd" weight="2">
<attvalues>
<attvalue for="matchings_count" value="2"></attvalue>
<attvalue for="attr_type" value="Title"></attvalue>
<attvalue for="attr_8" value="2012"></attvalue>
<attvalue for="attr_9" value="Current Medicinal Chemistry"></attvalue>
</attvalues>
</edge>
<edge source="authorswithaffiliations1_17dabd3b637516e3634ec39b429c72dc" target="authorswithaffiliations1_4ef9004c085078ebb0d189458d6502b9" weight="2">
<attvalues>
<attvalue for="matchings_count" value="2"></attvalue>
<attvalue for="attr_type" value="Title"></attvalue>
<attvalue for="attr_8" value="2012"></attvalue>
<attvalue for="attr_9" value="Current Medicinal Chemistry"></attvalue>
</attvalues>
</edge>
<edge source="authorswithaffiliations1_17dabd3b637516e3634ec39b429c72dc" target="authorswithaffiliations1_beb4c39fd935bc4e05e391e05870138d" weight="2">
<attvalues>
<attvalue for="matchings_count" value="2"></attvalue>
<attvalue for="attr_type" value="Title"></attvalue>
<attvalue for="attr_8" value="2012"></attvalue>
<attvalue for="attr_9" value="Current Medicinal Chemistry"></attvalue>
</attvalues>
</edge>
<edge source="authorswithaffiliations1_17dabd3b637516e3634ec39b429c72dc" target="authorswithaffiliations1_d647b0049601c811b8c003dc56a3b3c7" weight="2">
<attvalues>
<attvalue for="matchings_count" value="2"></attvalue>
<attvalue for="attr_type" value="Title"></attvalue>
<attvalue for="attr_8" value="2012"></attvalue>
<attvalue for="attr_9" value="Current Medicinal Chemistry"></attvalue>
</attvalues>
</edge>
<edge source="authorswithaffiliations1_17dabd3b637516e3634ec39b429c72dc" target="authorswithaffiliations1_8047a36b2a5945a56a94523e2a4c2989" weight="2">
<attvalues>
<attvalue for="matchings_count" value="2"></attvalue>
<attvalue for="attr_type" value="Title"></attvalue>
<attvalue for="attr_8" value="2012"></attvalue>
<attvalue for="attr_9" value="Current Medicinal Chemistry"></attvalue>
</attvalues>
</edge>
<edge source="authorswithaffiliations1_68f30823e8f4eafc2f1573439cb9d40c" target="authorswithaffiliations1_96c991508528e0d5337ecd735bf490f5" weight="1">
<attvalues>
<attvalue for="matchings_count" value="1"></attvalue>
<attvalue for="attr_type" value="Title"></attvalue>
<attvalue for="attr_8" value="2003"></attvalue>
<attvalue for="attr_9" value="Biochemical Journal"></attvalue>
</attvalues>
</edge>
<edge source="authorswithaffiliations1_68f30823e8f4eafc2f1573439cb9d40c" target="authorswithaffiliations1_549e78e9f6e5e64d1bc0de01bf7fe7b9" weight="1">
<attvalues>
<attvalue for="matchings_count" value="1"></attvalue>
<attvalue for="attr_type" value="Title"></attvalue>
<attvalue for="attr_8" value="2006"></attvalue>
<attvalue for="attr_9" value="Acta Crystallographica Section F: Structural Biology and Crystallization Communications"></attvalue>
</attvalues>
</edge>
<edge source="authorswithaffiliations1_68f30823e8f4eafc2f1573439cb9d40c" target="authorswithaffiliations1_f4caa7369ec1d03da5725505eed3346f" weight="1">
<attvalues>
<attvalue for="matchings_count" value="1"></attvalue>
<attvalue for="attr_type" value="Title"></attvalue>
<attvalue for="attr_8" value="2006"></attvalue>
<attvalue for="attr_9" value="Acta Crystallographica Section F: Structural Biology and Crystallization Communications"></attvalue>
</attvalues>
</edge>
<edge source="authorswithaffiliations1_68f30823e8f4eafc2f1573439cb9d40c" target="authorswithaffiliations1_dd7bfcd94b78a1b7892b62ac69a3f47c" weight="1">
<attvalues>
<attvalue for="matchings_count" value="1"></attvalue>
<attvalue for="attr_type" value="Title"></attvalue>
<attvalue for="attr_8" value="2003"></attvalue>
<attvalue for="attr_9" value="Biochemical Journal"></attvalue>
</attvalues>
</edge>
<edge source="authorswithaffiliations1_68f30823e8f4eafc2f1573439cb9d40c" target="authorswithaffiliations1_2dab7a49828cfbfa9a3b7bef336f2325" weight="1">
<attvalues>
<attvalue for="matchings_count" value="1"></attvalue>
<attvalue for="attr_type" value="Title"></attvalue>
<attvalue for="attr_8" value="2003"></attvalue>
<attvalue for="attr_9" value="Biochemical Journal"></attvalue>
</attvalues>
</edge>
<edge source="authorswithaffiliations1_68f30823e8f4eafc2f1573439cb9d40c" target="authorswithaffiliations1_86322c740ef59e6c04bbe9e75650f284" weight="1">
<attvalues>
<attvalue for="matchings_count" value="1"></attvalue>
<attvalue for="attr_type" value="Title"></attvalue>
<attvalue for="attr_8" value="2003"></attvalue>
<attvalue for="attr_9" value="Biochemical Journal"></attvalue>
</attvalues>
</edge>
<edge source="authorswithaffiliations1_68f30823e8f4eafc2f1573439cb9d40c" target="authorswithaffiliations1_56093fe26defca3dcdbc222d630f4ab7" weight="2">
<attvalues>
<attvalue for="matchings_count" value="2"></attvalue>
<attvalue for="attr_type" value="Title"></attvalue>
<attvalue for="attr_8" value="2003 | 2006"></attvalue>
<attvalue for="attr_9" value="Acta Crystallographica Section F: Structural Biology and Crystallization Communications | Biochemical Journal"></attvalue>
</attvalues>
</edge>
<edge source="authorswithaffiliations1_68f30823e8f4eafc2f1573439cb9d40c" target="authorswithaffiliations1_cdad2cf768ad953e6390f52e0e56b2d1" weight="1">
<attvalues>
<attvalue for="matchings_count" value="1"></attvalue>
<attvalue for="attr_type" value="Title"></attvalue>
<attvalue for="attr_8" value="2003"></attvalue>
<attvalue for="attr_9" value="Biochemical Journal"></attvalue>
</attvalues>
</edge>
<edge source="authorswithaffiliations1_68f30823e8f4eafc2f1573439cb9d40c" target="authorswithaffiliations1_5ca8187795848222abcfa2525e0ece67" weight="1">
<attvalues>
<attvalue for="matchings_count" value="1"></attvalue>
<attvalue for="attr_type" value="Title"></attvalue>
<attvalue for="attr_8" value="2006"></attvalue>
<attvalue for="attr_9" value="Acta Crystallographica Section F: Structural Biology and Crystallization Communications"></attvalue>
</attvalues>
</edge>
<edge source="authorswithaffiliations1_f6087d9b2859f9dc9fc7b3866a66efb7" target="authorswithaffiliations1_990010cb866b8300271f6de272863865" weight="1">
<attvalues>
<attvalue for="matchings_count" value="1"></attvalue>
<attvalue for="attr_type" value="Title"></attvalue>
<attvalue for="attr_8" value="2008"></attvalue>
<attvalue for="attr_9" value="PLoS Neglected Tropical Diseases"></attvalue>
</attvalues>
</edge>
<edge source="authorswithaffiliations1_f6087d9b2859f9dc9fc7b3866a66efb7" target="authorswithaffiliations1_774542f2247b3a28c61908a5049c232c" weight="1">
<attvalues>
<attvalue for="matchings_count" value="1"></attvalue>
<attvalue for="attr_type" value="Title"></attvalue>
<attvalue for="attr_8" value="2008"></attvalue>
<attvalue for="attr_9" value="PLoS Neglected Tropical Diseases"></attvalue>
</attvalues>
</edge>
<edge source="authorswithaffiliations1_f6087d9b2859f9dc9fc7b3866a66efb7" target="authorswithaffiliations1_028b61be4db27b31892fed8867f531bd" weight="1">
<attvalues>
<attvalue for="matchings_count" value="1"></attvalue>
<attvalue for="attr_type" value="Title"></attvalue>
<attvalue for="attr_8" value="2008"></attvalue>
<attvalue for="attr_9" value="PLoS Neglected Tropical Diseases"></attvalue>
</attvalues>
</edge>
<edge source="authorswithaffiliations1_f6087d9b2859f9dc9fc7b3866a66efb7" target="authorswithaffiliations1_6fbf168abe28b1de2b9a5d790daee703" weight="1">
<attvalues>
<attvalue for="matchings_count" value="1"></attvalue>
<attvalue for="attr_type" value="Title"></attvalue>
<attvalue for="attr_8" value="2008"></attvalue>
<attvalue for="attr_9" value="PLoS Neglected Tropical Diseases"></attvalue>
</attvalues>
</edge>
<edge source="authorswithaffiliations1_f6087d9b2859f9dc9fc7b3866a66efb7" target="authorswithaffiliations1_b41c731f441276a5b85475f45eb970b8" weight="1">
<attvalues>
<attvalue for="matchings_count" value="1"></attvalue>
<attvalue for="attr_type" value="Title"></attvalue>
<attvalue for="attr_8" value="2008"></attvalue>
<attvalue for="attr_9" value="PLoS Neglected Tropical Diseases"></attvalue>
</attvalues>
</edge>
<edge source="authorswithaffiliations1_f6087d9b2859f9dc9fc7b3866a66efb7" target="authorswithaffiliations1_d6e27e741088c7e50159e8d7959f7b02" weight="1">
<attvalues>
<attvalue for="matchings_count" value="1"></attvalue>
<attvalue for="attr_type" value="Title"></attvalue>
<attvalue for="attr_8" value="2008"></attvalue>
<attvalue for="attr_9" value="PLoS Neglected Tropical Diseases"></attvalue>
</attvalues>
</edge>
<edge source="authorswithaffiliations1_f6087d9b2859f9dc9fc7b3866a66efb7" target="authorswithaffiliations1_1c2af4fffe98adb5269e5782e7f19ba1" weight="1">
<attvalues>
<attvalue for="matchings_count" value="1"></attvalue>
<attvalue for="attr_type" value="Title"></attvalue>
<attvalue for="attr_8" value="2008"></attvalue>
<attvalue for="attr_9" value="PLoS Neglected Tropical Diseases"></attvalue>
</attvalues>
</edge>
<edge source="authorswithaffiliations1_f6087d9b2859f9dc9fc7b3866a66efb7" target="authorswithaffiliations1_f4f7c814a74e9ae2c260bb47152d383d" weight="1">
<attvalues>
<attvalue for="matchings_count" value="1"></attvalue>
<attvalue for="attr_type" value="Title"></attvalue>
<attvalue for="attr_8" value="2008"></attvalue>
<attvalue for="attr_9" value="PLoS Neglected Tropical Diseases"></attvalue>
</attvalues>
</edge>
<edge source="authorswithaffiliations1_f6087d9b2859f9dc9fc7b3866a66efb7" target="authorswithaffiliations1_9697395fada86127effb225e43eb01da" weight="1">
<attvalues>
<attvalue for="matchings_count" value="1"></attvalue>
<attvalue for="attr_type" value="Title"></attvalue>
<attvalue for="attr_8" value="2008"></attvalue>
<attvalue for="attr_9" value="PLoS Neglected Tropical Diseases"></attvalue>
</attvalues>
</edge>
<edge source="authorswithaffiliations1_f6087d9b2859f9dc9fc7b3866a66efb7" target="authorswithaffiliations1_8dc8804663d579a0318bf62848f817c5" weight="1">
<attvalues>
<attvalue for="matchings_count" value="1"></attvalue>
<attvalue for="attr_type" value="Title"></attvalue>
<attvalue for="attr_8" value="2008"></attvalue>
<attvalue for="attr_9" value="PLoS Neglected Tropical Diseases"></attvalue>
</attvalues>
</edge>
<edge source="authorswithaffiliations1_f6087d9b2859f9dc9fc7b3866a66efb7" target="authorswithaffiliations1_825202bd2d61a1ee0d575a08e4355271" weight="1">
<attvalues>
<attvalue for="matchings_count" value="1"></attvalue>
<attvalue for="attr_type" value="Title"></attvalue>
<attvalue for="attr_8" value="2008"></attvalue>
<attvalue for="attr_9" value="PLoS Neglected Tropical Diseases"></attvalue>
</attvalues>
</edge>
<edge source="authorswithaffiliations1_f6087d9b2859f9dc9fc7b3866a66efb7" target="authorswithaffiliations1_718e582f10d2722c6c43d94d28ea170b" weight="1">
<attvalues>
<attvalue for="matchings_count" value="1"></attvalue>
<attvalue for="attr_type" value="Title"></attvalue>
<attvalue for="attr_8" value="2008"></attvalue>
<attvalue for="attr_9" value="PLoS Neglected Tropical Diseases"></attvalue>
</attvalues>
</edge>
<edge source="authorswithaffiliations1_f6087d9b2859f9dc9fc7b3866a66efb7" target="authorswithaffiliations1_e67bea2dd2528f3e4da7c7fe556e22f2" weight="1">
<attvalues>
<attvalue for="matchings_count" value="1"></attvalue>
<attvalue for="attr_type" value="Title"></attvalue>
<attvalue for="attr_8" value="2008"></attvalue>
<attvalue for="attr_9" value="PLoS Neglected Tropical Diseases"></attvalue>
</attvalues>
</edge>
<edge source="authorswithaffiliations1_f6087d9b2859f9dc9fc7b3866a66efb7" target="authorswithaffiliations1_f0a17c9e0a6ce781c904d0780fcbb3b0" weight="1">
<attvalues>
<attvalue for="matchings_count" value="1"></attvalue>
<attvalue for="attr_type" value="Title"></attvalue>
<attvalue for="attr_8" value="2008"></attvalue>
<attvalue for="attr_9" value="PLoS Neglected Tropical Diseases"></attvalue>
</attvalues>
</edge>
<edge source="authorswithaffiliations1_f6087d9b2859f9dc9fc7b3866a66efb7" target="authorswithaffiliations1_1c9a9a86276279daa40e15575a4e6911" weight="1">
<attvalues>
<attvalue for="matchings_count" value="1"></attvalue>
<attvalue for="attr_type" value="Title"></attvalue>
<attvalue for="attr_8" value="2008"></attvalue>
<attvalue for="attr_9" value="PLoS Neglected Tropical Diseases"></attvalue>
</attvalues>
</edge>
<edge source="authorswithaffiliations1_f6087d9b2859f9dc9fc7b3866a66efb7" target="authorswithaffiliations1_548a085eac6f98dd76fa2d4671e43853" weight="1">
<attvalues>
<attvalue for="matchings_count" value="1"></attvalue>
<attvalue for="attr_type" value="Title"></attvalue>
<attvalue for="attr_8" value="2008"></attvalue>
<attvalue for="attr_9" value="PLoS Neglected Tropical Diseases"></attvalue>
</attvalues>
</edge>
<edge source="authorswithaffiliations1_f6087d9b2859f9dc9fc7b3866a66efb7" target="authorswithaffiliations1_cca74c02e922bdaaebb91fb9006e9fe3" weight="1">
<attvalues>
<attvalue for="matchings_count" value="1"></attvalue>
<attvalue for="attr_type" value="Title"></attvalue>
<attvalue for="attr_8" value="2008"></attvalue>
<attvalue for="attr_9" value="PLoS Neglected Tropical Diseases"></attvalue>
</attvalues>
</edge>
<edge source="authorswithaffiliations1_f6087d9b2859f9dc9fc7b3866a66efb7" target="authorswithaffiliations1_be97039d3b3ea476cb8ab9cfab352cad" weight="1">
<attvalues>
<attvalue for="matchings_count" value="1"></attvalue>
<attvalue for="attr_type" value="Title"></attvalue>
<attvalue for="attr_8" value="2008"></attvalue>
<attvalue for="attr_9" value="PLoS Neglected Tropical Diseases"></attvalue>
</attvalues>
</edge>
<edge source="authorswithaffiliations1_f6087d9b2859f9dc9fc7b3866a66efb7" target="authorswithaffiliations1_9881431c059c2939411c774e10463e8e" weight="1">
<attvalues>
<attvalue for="matchings_count" value="1"></attvalue>
<attvalue for="attr_type" value="Title"></attvalue>
<attvalue for="attr_8" value="2008"></attvalue>
<attvalue for="attr_9" value="PLoS Neglected Tropical Diseases"></attvalue>
</attvalues>
</edge>
<edge source="authorswithaffiliations1_f6087d9b2859f9dc9fc7b3866a66efb7" target="authorswithaffiliations1_23b178778bfba228592f768b63351a91" weight="1">
<attvalues>
<attvalue for="matchings_count" value="1"></attvalue>
<attvalue for="attr_type" value="Title"></attvalue>
<attvalue for="attr_8" value="2008"></attvalue>
<attvalue for="attr_9" value="PLoS Neglected Tropical Diseases"></attvalue>
</attvalues>
</edge>
<edge source="authorswithaffiliations1_f6087d9b2859f9dc9fc7b3866a66efb7" target="authorswithaffiliations1_0d20d2ec59cb59f767542eda7599ea58" weight="1">
<attvalues>
<attvalue for="matchings_count" value="1"></attvalue>
<attvalue for="attr_type" value="Title"></attvalue>
<attvalue for="attr_8" value="2008"></attvalue>
<attvalue for="attr_9" value="PLoS Neglected Tropical Diseases"></attvalue>
</attvalues>
</edge>
<edge source="authorswithaffiliations1_f6087d9b2859f9dc9fc7b3866a66efb7" target="authorswithaffiliations1_8a4438694233a482234099c940cebb1b" weight="1">
<attvalues>
<attvalue for="matchings_count" value="1"></attvalue>
<attvalue for="attr_type" value="Title"></attvalue>
<attvalue for="attr_8" value="2008"></attvalue>
<attvalue for="attr_9" value="PLoS Neglected Tropical Diseases"></attvalue>
</attvalues>
</edge>
<edge source="authorswithaffiliations1_f6087d9b2859f9dc9fc7b3866a66efb7" target="authorswithaffiliations1_445a8a1971162f065651796485d423ac" weight="1">
<attvalues>
<attvalue for="matchings_count" value="1"></attvalue>
<attvalue for="attr_type" value="Title"></attvalue>
<attvalue for="attr_8" value="2008"></attvalue>
<attvalue for="attr_9" value="PLoS Neglected Tropical Diseases"></attvalue>
</attvalues>
</edge>
<edge source="authorswithaffiliations1_f6087d9b2859f9dc9fc7b3866a66efb7" target="authorswithaffiliations1_cdbe27ef0eedfa239541432b0b05bc07" weight="1">
<attvalues>
<attvalue for="matchings_count" value="1"></attvalue>
<attvalue for="attr_type" value="Title"></attvalue>
<attvalue for="attr_8" value="2008"></attvalue>
<attvalue for="attr_9" value="PLoS Neglected Tropical Diseases"></attvalue>
</attvalues>
</edge>
<edge source="authorswithaffiliations1_f6087d9b2859f9dc9fc7b3866a66efb7" target="authorswithaffiliations1_3ec3d955079290f3f437f147dda593c5" weight="1">
<attvalues>
<attvalue for="matchings_count" value="1"></attvalue>
<attvalue for="attr_type" value="Title"></attvalue>
<attvalue for="attr_8" value="2008"></attvalue>
<attvalue for="attr_9" value="PLoS Neglected Tropical Diseases"></attvalue>
</attvalues>
</edge>
<edge source="authorswithaffiliations1_ff27c7055ef774dd6a6d8c4dcb1721b4" target="authorswithaffiliations1_eb6dd6b0f99f228529692242b39d657b" weight="1">
<attvalues>
<attvalue for="matchings_count" value="1"></attvalue>
<attvalue for="attr_type" value="Title"></attvalue>
<attvalue for="attr_8" value="2010"></attvalue>
<attvalue for="attr_9" value="Phytotherapy Research"></attvalue>
</attvalues>
</edge>
<edge source="authorswithaffiliations1_ff27c7055ef774dd6a6d8c4dcb1721b4" target="authorswithaffiliations1_0ff03d8803c74817a45e1ed1835f7f55" weight="1">
<attvalues>
<attvalue for="matchings_count" value="1"></attvalue>
<attvalue for="attr_type" value="Title"></attvalue>
<attvalue for="attr_8" value="2010"></attvalue>
<attvalue for="attr_9" value="Phytotherapy Research"></attvalue>
</attvalues>
</edge>
<edge source="authorswithaffiliations1_ff27c7055ef774dd6a6d8c4dcb1721b4" target="authorswithaffiliations1_d4df17389600de8da5f6b6faca4171f1" weight="1">
<attvalues>
<attvalue for="matchings_count" value="1"></attvalue>
<attvalue for="attr_type" value="Title"></attvalue>
<attvalue for="attr_8" value="2010"></attvalue>
<attvalue for="attr_9" value="Phytotherapy Research"></attvalue>
</attvalues>
</edge>
<edge source="authorswithaffiliations1_5033367d3f5dad20553261d008a7a96c" target="authorswithaffiliations1_039d91914477f7f5b4d6ea8613aebd6d" weight="1">
<attvalues>
<attvalue for="matchings_count" value="1"></attvalue>
<attvalue for="attr_type" value="Title"></attvalue>
<attvalue for="attr_8" value="2006"></attvalue>
<attvalue for="attr_9" value="British Medical Journal"></attvalue>
</attvalues>
</edge>
<edge source="authorswithaffiliations1_5033367d3f5dad20553261d008a7a96c" target="authorswithaffiliations1_e7de958c4acf1e7760b5f5faddc03d40" weight="1">
<attvalues>
<attvalue for="matchings_count" value="1"></attvalue>
<attvalue for="attr_type" value="Title"></attvalue>
<attvalue for="attr_8" value="2006"></attvalue>
<attvalue for="attr_9" value="British Medical Journal"></attvalue>
</attvalues>
</edge>
<edge source="authorswithaffiliations1_5033367d3f5dad20553261d008a7a96c" target="authorswithaffiliations1_d397569589a39cbff1ce20f0b4526a8d" weight="1">
<attvalues>
<attvalue for="matchings_count" value="1"></attvalue>
<attvalue for="attr_type" value="Title"></attvalue>
<attvalue for="attr_8" value="2006"></attvalue>
<attvalue for="attr_9" value="British Medical Journal"></attvalue>
</attvalues>
</edge>
<edge source="authorswithaffiliations1_5033367d3f5dad20553261d008a7a96c" target="authorswithaffiliations1_64572fdf6efb13bbac705bbc55c28597" weight="1">
<attvalues>
<attvalue for="matchings_count" value="1"></attvalue>
<attvalue for="attr_type" value="Title"></attvalue>
<attvalue for="attr_8" value="2006"></attvalue>
<attvalue for="attr_9" value="British Medical Journal"></attvalue>
</attvalues>
</edge>
<edge source="authorswithaffiliations1_5033367d3f5dad20553261d008a7a96c" target="authorswithaffiliations1_7a434acd0191bbd550793d230265aac4" weight="1">
<attvalues>
<attvalue for="matchings_count" value="1"></attvalue>
<attvalue for="attr_type" value="Title"></attvalue>
<attvalue for="attr_8" value="2006"></attvalue>
<attvalue for="attr_9" value="British Medical Journal"></attvalue>
</attvalues>
</edge>
<edge source="authorswithaffiliations1_f0f3b95700e96621799b99316205ca80" target="authorswithaffiliations1_f744519c527101d10ddc19f4b8118708" weight="1">
<attvalues>
<attvalue for="matchings_count" value="1"></attvalue>
<attvalue for="attr_type" value="Title"></attvalue>
<attvalue for="attr_8" value="2006"></attvalue>
<attvalue for="attr_9" value="PLoS Medicine"></attvalue>
</attvalues>
</edge>
<edge source="authorswithaffiliations1_f0f3b95700e96621799b99316205ca80" target="authorswithaffiliations1_ec4730beff6054be17c01d2431f4838c" weight="1">
<attvalues>
<attvalue for="matchings_count" value="1"></attvalue>
<attvalue for="attr_type" value="Title"></attvalue>
<attvalue for="attr_8" value="2006"></attvalue>
<attvalue for="attr_9" value="PLoS Medicine"></attvalue>
</attvalues>
</edge>
<edge source="authorswithaffiliations1_f0f3b95700e96621799b99316205ca80" target="authorswithaffiliations1_ad4a0fdeb5bb5e7d837a667209699b88" weight="1">
<attvalues>
<attvalue for="matchings_count" value="1"></attvalue>
<attvalue for="attr_type" value="Title"></attvalue>
<attvalue for="attr_8" value="2006"></attvalue>
<attvalue for="attr_9" value="PLoS Medicine"></attvalue>
</attvalues>
</edge>
<edge source="authorswithaffiliations1_f0f3b95700e96621799b99316205ca80" target="authorswithaffiliations1_4039ac113a77734fc89d6909dd91950b" weight="1">
<attvalues>
<attvalue for="matchings_count" value="1"></attvalue>
<attvalue for="attr_type" value="Title"></attvalue>
<attvalue for="attr_8" value="2006"></attvalue>
<attvalue for="attr_9" value="PLoS Medicine"></attvalue>
</attvalues>
</edge>
<edge source="authorswithaffiliations1_f0f3b95700e96621799b99316205ca80" target="authorswithaffiliations1_2c9929ea6ae32b6858f59068061944e7" weight="1">
<attvalues>
[truncated: 1,104,918 more chars]
