# Supplementary material for: Using Co-authorship Networks to Map and Analyse Global Neglected Tropical Disease Research with an Affiliation to Germany
Source: PLoS Negl Trop Dis. 2015 Dec 31;9(12):e0004182. doi: 10.1371/journal.pntd.0004182 (PMC4703140; doi:10.1371/journal.pntd.0004182)
Supplement: S4 Dataset — (GEXF) [file pntd.0004182.s004.gexf]

<?xml version="1.0" encoding="UTF-8"?><gexf xmlns="http://www.gexf.net/1.1draft" version="1.1" xmlns:viz="http://www.gexf.net/1.1draft/viz" xmlns:xsi="http://www.w3.org/2001/XMLSchema-instance" xsi:schemaLocation="http://www.gexf.net/1.1draft http://www.gexf.net/1.1draft/gexf.xsd">
<meta lastmodifieddate="2011-06-15"><creator>GraphMaker</creator><description>Jacomy Mathieu, Sciences Po Medialab and WebAtlas</description></meta>
<graph defaultedgetype="undirected"  mode="static">
<attributes class="node" mode="static">
<attribute id="attr_type" title="Type" type="string"></attribute>
<attribute id="global_occurrences" title="Occurrences Count" type="integer"></attribute>
<attribute id="attr_3" title="Institution" type="string"></attribute>
<attribute id="attr_4" title="Location" type="string"></attribute>
<attribute id="attr_8" title="Country" type="string"></attribute>
<attribute id="attr_6" title="lon1" type="string"></attribute>
<attribute id="attr_7" title="Lat1" type="string"></attribute>
</attributes>
<attributes class="edge" mode="static">
<attribute id="attr_type" title="Type" type="string"></attribute>
<attribute id="matchings_count" title="Matchings Count" type="integer"></attribute>
<attribute id="attr_11" title="Year" type="string"></attribute>
<attribute id="attr_12" title="Source title" type="string"></attribute>
</attributes>
<nodes>
<node id="authorswithaffiliations2_7f8a788d722f5333160e05c9a0ef598e" label="aachen, germany, medical commission of the union internationale des associations d'alpinisme (uiaa medcom)">
<attvalues>
<attvalue for="attr_type" value="Authors with affiliations 2"></attvalue>
<attvalue for="global_occurrences" value="1"></attvalue>
<attvalue for="attr_3" value="Medical Commission of the Union Internationale des Associations d'Alpinisme (UIAA MedCom)"></attvalue>
<attvalue for="attr_4" value="Aachen, Germany"></attvalue>
<attvalue for="attr_8" value="Germany"></attvalue>
<attvalue for="attr_6" value="6.0838209"></attvalue>
<attvalue for="attr_7" value="50.7762954"></attvalue>
</attvalues>
</node>
<node id="authorswithaffiliations2_d0aa686c028ce90d87c466f0bd360a0f" label="aachen, germany, rwth aachen university">
<attvalues>
<attvalue for="attr_type" value="Authors with affiliations 2"></attvalue>
<attvalue for="global_occurrences" value="2"></attvalue>
<attvalue for="attr_3" value="RWTH Aachen University"></attvalue>
<attvalue for="attr_4" value="Aachen, Germany"></attvalue>
<attvalue for="attr_8" value="Germany"></attvalue>
<attvalue for="attr_6" value="6.0838209"></attvalue>
<attvalue for="attr_7" value="50.7762954"></attvalue>
</attvalues>
</node>
<node id="authorswithaffiliations2_757282a76810ca8ed8e8bd06869e0f02" label="aberdeen, united kingdom, university of aberdeen">
<attvalues>
<attvalue for="attr_type" value="Authors with affiliations 2"></attvalue>
<attvalue for="global_occurrences" value="1"></attvalue>
<attvalue for="attr_3" value="University of Aberdeen"></attvalue>
<attvalue for="attr_4" value="Aberdeen, United Kingdom"></attvalue>
<attvalue for="attr_8" value="United Kingdom"></attvalue>
<attvalue for="attr_6" value="-2.0913745"></attvalue>
<attvalue for="attr_7" value="57.1452452"></attvalue>
</attvalues>
</node>
<node id="authorswithaffiliations2_e5356faddc590a5f8a277ed7cce35a12" label="addis ababa, ethiopia, ahri-alert">
<attvalues>
<attvalue for="attr_type" value="Authors with affiliations 2"></attvalue>
<attvalue for="global_occurrences" value="3"></attvalue>
<attvalue for="attr_3" value="AHRI-ALERT"></attvalue>
<attvalue for="attr_4" value="Addis Ababa, Ethiopia"></attvalue>
<attvalue for="attr_8" value="Ethiopia"></attvalue>
<attvalue for="attr_6" value="38.75"></attvalue>
<attvalue for="attr_7" value="9"></attvalue>
</attvalues>
</node>
<node id="authorswithaffiliations2_bb78646bfd13ecf8a52f49e88bc7a5e4" label="amsterdam, netherlands, academic medical center">
<attvalues>
<attvalue for="attr_type" value="Authors with affiliations 2"></attvalue>
<attvalue for="global_occurrences" value="6"></attvalue>
<attvalue for="attr_3" value="Academic Medical Center"></attvalue>
<attvalue for="attr_4" value="Amsterdam, Netherlands"></attvalue>
<attvalue for="attr_8" value="Netherlands"></attvalue>
<attvalue for="attr_6" value="4.9001115"></attvalue>
<attvalue for="attr_7" value="52.3710088"></attvalue>
</attvalues>
</node>
<node id="authorswithaffiliations2_aa7e7b29ec9b70347a42de8c6cb9287e" label="amsterdam, netherlands, royal netherlands academy for arts and sciences">
<attvalues>
<attvalue for="attr_type" value="Authors with affiliations 2"></attvalue>
<attvalue for="global_occurrences" value="1"></attvalue>
<attvalue for="attr_3" value="Royal Netherlands Academy for Arts and Sciences"></attvalue>
<attvalue for="attr_4" value="Amsterdam, Netherlands"></attvalue>
<attvalue for="attr_8" value="Netherlands"></attvalue>
<attvalue for="attr_6" value="4.9001115"></attvalue>
<attvalue for="attr_7" value="52.3710088"></attvalue>
</attvalues>
</node>
<node id="authorswithaffiliations2_7609aa141e88d3d2c930e7996a78b692" label="antwerp, belgium, institute of tropical medicine">
<attvalues>
<attvalue for="attr_type" value="Authors with affiliations 2"></attvalue>
<attvalue for="global_occurrences" value="13"></attvalue>
<attvalue for="attr_3" value="Institute of Tropical Medicine"></attvalue>
<attvalue for="attr_4" value="Antwerp, Belgium"></attvalue>
<attvalue for="attr_8" value="Belgium"></attvalue>
<attvalue for="attr_6" value="4.3996325"></attvalue>
<attvalue for="attr_7" value="51.2212016"></attvalue>
</attvalues>
</node>
<node id="authorswithaffiliations2_0c5c9f7d0c8022b69f9de9c6faa752be" label="bamako, mali, international crops research institute for the semi-arid tropics (icrisat)">
<attvalues>
<attvalue for="attr_type" value="Authors with affiliations 2"></attvalue>
<attvalue for="global_occurrences" value="1"></attvalue>
<attvalue for="attr_3" value="International Crops Research Institute for the Semi-Arid Tropics (ICRISAT)"></attvalue>
<attvalue for="attr_4" value="Bamako, Mali"></attvalue>
<attvalue for="attr_8" value="Mali"></attvalue>
<attvalue for="attr_6" value="-8.0000014"></attvalue>
<attvalue for="attr_7" value="12.6500083"></attvalue>
</attvalues>
</node>
<node id="authorswithaffiliations2_4ceb15aa625600cda9c60a5f59031ab8" label="bamako, mali, international livestock research institute (ilri)">
<attvalues>
<attvalue for="attr_type" value="Authors with affiliations 2"></attvalue>
<attvalue for="global_occurrences" value="2"></attvalue>
<attvalue for="attr_3" value="International Livestock Research Institute (ILRI)"></attvalue>
<attvalue for="attr_4" value="Bamako, Mali"></attvalue>
<attvalue for="attr_8" value="Mali"></attvalue>
<attvalue for="attr_6" value="-8.0000014"></attvalue>
<attvalue for="attr_7" value="12.6500083"></attvalue>
</attvalues>
</node>
<node id="authorswithaffiliations2_747019e224cd5fc798a6319ebfac14e0" label="bamako, mali, laboratoire central vétérinaire de bamako">
<attvalues>
<attvalue for="attr_type" value="Authors with affiliations 2"></attvalue>
<attvalue for="global_occurrences" value="2"></attvalue>
<attvalue for="attr_3" value="Laboratoire Central Vétérinaire de Bamako"></attvalue>
<attvalue for="attr_4" value="Bamako, Mali"></attvalue>
<attvalue for="attr_8" value="Mali"></attvalue>
<attvalue for="attr_6" value="-8.0000014"></attvalue>
<attvalue for="attr_7" value="12.6500083"></attvalue>
</attvalues>
</node>
<node id="authorswithaffiliations2_dab2b6c77b7bc4bc45b633c8673058ef" label="bamako, mali, pan african tsetse and typanosomosis eradication programme (pattec)">
<attvalues>
<attvalue for="attr_type" value="Authors with affiliations 2"></attvalue>
<attvalue for="global_occurrences" value="1"></attvalue>
<attvalue for="attr_3" value="Pan African Tsetse and Typanosomosis Eradication Programme (PATTEC)"></attvalue>
<attvalue for="attr_4" value="Bamako, Mali"></attvalue>
<attvalue for="attr_8" value="Mali"></attvalue>
<attvalue for="attr_6" value="-8.0000014"></attvalue>
<attvalue for="attr_7" value="12.6500083"></attvalue>
</attvalues>
</node>
<node id="authorswithaffiliations2_fa6d8a7093967ba7f1c961530d299a69" label="bamako, mali, university of mali">
<attvalues>
<attvalue for="attr_type" value="Authors with affiliations 2"></attvalue>
<attvalue for="global_occurrences" value="1"></attvalue>
<attvalue for="attr_3" value="University of Mali"></attvalue>
<attvalue for="attr_4" value="Bamako, Mali"></attvalue>
<attvalue for="attr_8" value="Mali"></attvalue>
<attvalue for="attr_6" value="-8.0000014"></attvalue>
<attvalue for="attr_7" value="12.6500083"></attvalue>
</attvalues>
</node>
<node id="authorswithaffiliations2_607bb4dbfd06a20ed4cbd43b31b6a867" label="basel, switzerland, swiss tropical and public health institute">
<attvalues>
<attvalue for="attr_type" value="Authors with affiliations 2"></attvalue>
<attvalue for="global_occurrences" value="31"></attvalue>
<attvalue for="attr_3" value="Swiss Tropical and Public Health Institute"></attvalue>
<attvalue for="attr_4" value="Basel, Switzerland"></attvalue>
<attvalue for="attr_8" value="Switzerland"></attvalue>
<attvalue for="attr_6" value="7.5969912"></attvalue>
<attvalue for="attr_7" value="47.5429886"></attvalue>
</attvalues>
</node>
<node id="authorswithaffiliations2_e9606d48b9919e46d769205bc49b7c01" label="belo horizonte, brazil, research center rené rachou fundação oswaldo cruz">
<attvalues>
<attvalue for="attr_type" value="Authors with affiliations 2"></attvalue>
<attvalue for="global_occurrences" value="2"></attvalue>
<attvalue for="attr_3" value="Research Center René Rachou Fundação Oswaldo Cruz"></attvalue>
<attvalue for="attr_4" value="Belo Horizonte, Brazil"></attvalue>
<attvalue for="attr_8" value="Brazil"></attvalue>
<attvalue for="attr_6" value="-43.9450948"></attvalue>
<attvalue for="attr_7" value="-19.9227318"></attvalue>
</attvalues>
</node>
<node id="authorswithaffiliations2_8d1ccde001b5caef9a4d583cf875d4d0" label="berlin, germany, charité university medicine berlin">
<attvalues>
<attvalue for="attr_type" value="Authors with affiliations 2"></attvalue>
<attvalue for="global_occurrences" value="3"></attvalue>
<attvalue for="attr_3" value="Charité University Medicine Berlin"></attvalue>
<attvalue for="attr_4" value="Berlin, Germany"></attvalue>
<attvalue for="attr_8" value="Germany"></attvalue>
<attvalue for="attr_6" value="13.3888599"></attvalue>
<attvalue for="attr_7" value="52.5170365"></attvalue>
</attvalues>
</node>
<node id="authorswithaffiliations2_b52a5d3ba982dec949f390c0d3700835" label="berlin, germany, csf and complexity studies">
<attvalues>
<attvalue for="attr_type" value="Authors with affiliations 2"></attvalue>
<attvalue for="global_occurrences" value="1"></attvalue>
<attvalue for="attr_3" value="CSF and Complexity Studies"></attvalue>
<attvalue for="attr_4" value="Berlin, Germany"></attvalue>
<attvalue for="attr_8" value="Germany"></attvalue>
<attvalue for="attr_6" value="13.3888599"></attvalue>
<attvalue for="attr_7" value="52.5170365"></attvalue>
</attvalues>
</node>
<node id="authorswithaffiliations2_18bdc79c7884c489269f20af2cc03142" label="berlin, germany, federal office of consumer protection and food safety (bvl)">
<attvalues>
<attvalue for="attr_type" value="Authors with affiliations 2"></attvalue>
<attvalue for="global_occurrences" value="1"></attvalue>
<attvalue for="attr_3" value="Federal Office of Consumer Protection and Food Safety (BVL)"></attvalue>
<attvalue for="attr_4" value="Berlin, Germany"></attvalue>
<attvalue for="attr_8" value="Germany"></attvalue>
<attvalue for="attr_6" value="13.3888599"></attvalue>
<attvalue for="attr_7" value="52.5170365"></attvalue>
</attvalues>
</node>
<node id="authorswithaffiliations2_be1f57d6d5b3063f1cc7003a57633de7" label="berlin, germany, free university of berlin">
<attvalues>
<attvalue for="attr_type" value="Authors with affiliations 2"></attvalue>
<attvalue for="global_occurrences" value="27"></attvalue>
<attvalue for="attr_3" value="Free University of Berlin"></attvalue>
<attvalue for="attr_4" value="Berlin, Germany"></attvalue>
<attvalue for="attr_8" value="Germany"></attvalue>
<attvalue for="attr_6" value="13.3888599"></attvalue>
<attvalue for="attr_7" value="52.5170365"></attvalue>
</attvalues>
</node>
<node id="authorswithaffiliations2_57fa1e28958027d48a9e23f4408ca450" label="berlin, germany, german rheumatism research center">
<attvalues>
<attvalue for="attr_type" value="Authors with affiliations 2"></attvalue>
<attvalue for="global_occurrences" value="1"></attvalue>
<attvalue for="attr_3" value="German Rheumatism Research Center"></attvalue>
<attvalue for="attr_4" value="Berlin, Germany"></attvalue>
<attvalue for="attr_8" value="Germany"></attvalue>
<attvalue for="attr_6" value="13.3888599"></attvalue>
<attvalue for="attr_7" value="52.5170365"></attvalue>
</attvalues>
</node>
<node id="authorswithaffiliations2_6fa7a29c9bf6ca875dab846a6c03050d" label="berlin, germany, max delbrueck center for molecular medicine">
<attvalues>
<attvalue for="attr_type" value="Authors with affiliations 2"></attvalue>
<attvalue for="global_occurrences" value="2"></attvalue>
<attvalue for="attr_3" value="Max Delbrueck Center for Molecular Medicine"></attvalue>
<attvalue for="attr_4" value="Berlin, Germany"></attvalue>
<attvalue for="attr_8" value="Germany"></attvalue>
<attvalue for="attr_6" value="13.3888599"></attvalue>
<attvalue for="attr_7" value="52.5170365"></attvalue>
</attvalues>
</node>
<node id="authorswithaffiliations2_f9c986bf083a945a473c833b6a39d84a" label="berlin, germany, max planck institute for infection biology">
<attvalues>
<attvalue for="attr_type" value="Authors with affiliations 2"></attvalue>
<attvalue for="global_occurrences" value="1"></attvalue>
<attvalue for="attr_3" value="Max Planck Institute for Infection Biology"></attvalue>
<attvalue for="attr_4" value="Berlin, Germany"></attvalue>
<attvalue for="attr_8" value="Germany"></attvalue>
<attvalue for="attr_6" value="13.3888599"></attvalue>
<attvalue for="attr_7" value="52.5170365"></attvalue>
</attvalues>
</node>
<node id="authorswithaffiliations2_07d840d41e840e0b86a0bb501ac48cbb" label="berlin, germany, technical university of berlin">
<attvalues>
<attvalue for="attr_type" value="Authors with affiliations 2"></attvalue>
<attvalue for="global_occurrences" value="6"></attvalue>
<attvalue for="attr_3" value="Technical University of Berlin"></attvalue>
<attvalue for="attr_4" value="Berlin, Germany"></attvalue>
<attvalue for="attr_8" value="Germany"></attvalue>
<attvalue for="attr_6" value="13.3888599"></attvalue>
<attvalue for="attr_7" value="52.5170365"></attvalue>
</attvalues>
</node>
<node id="authorswithaffiliations2_5e16f7c1936af23e787655ea8001996f" label="bern, switzerland, university of bern">
<attvalues>
<attvalue for="attr_type" value="Authors with affiliations 2"></attvalue>
<attvalue for="global_occurrences" value="7"></attvalue>
<attvalue for="attr_3" value="University of Bern"></attvalue>
<attvalue for="attr_4" value="Bern, Switzerland"></attvalue>
<attvalue for="attr_8" value="Switzerland"></attvalue>
<attvalue for="attr_6" value="7.4513003"></attvalue>
<attvalue for="attr_7" value="46.9480572"></attvalue>
</attvalues>
</node>
<node id="authorswithaffiliations2_aed7a01277f7409b415110c5ab5b6525" label="blantyre, malawi, university of malawi">
<attvalues>
<attvalue for="attr_type" value="Authors with affiliations 2"></attvalue>
<attvalue for="global_occurrences" value="1"></attvalue>
<attvalue for="attr_3" value="University of Malawi"></attvalue>
<attvalue for="attr_4" value="Blantyre, Malawi"></attvalue>
<attvalue for="attr_8" value="Malawi"></attvalue>
<attvalue for="attr_6" value="35.0035694"></attvalue>
<attvalue for="attr_7" value="-15.7862543"></attvalue>
</attvalues>
</node>
<node id="authorswithaffiliations2_ce4d91a68f562c3049d23e0c8393638c" label="bobo dioulasso, burkina faso, centre international de recherche-développement sur l'elevage en zone subhumide (cirdes)">
<attvalues>
<attvalue for="attr_type" value="Authors with affiliations 2"></attvalue>
<attvalue for="global_occurrences" value="5"></attvalue>
<attvalue for="attr_3" value="Centre International de Recherche-Développement sur l'Elevage en zone Subhumide (CIRDES)"></attvalue>
<attvalue for="attr_4" value="Bobo Dioulasso, Burkina Faso"></attvalue>
<attvalue for="attr_8" value="Burkina Faso"></attvalue>
<attvalue for="attr_6" value="-4.2935009"></attvalue>
<attvalue for="attr_7" value="11.1767708"></attvalue>
</attvalues>
</node>
<node id="authorswithaffiliations2_7c7fff8deafd3fd8281d22e12e0049c0" label="bonn, germany, university of bonn">
<attvalues>
<attvalue for="attr_type" value="Authors with affiliations 2"></attvalue>
<attvalue for="global_occurrences" value="13"></attvalue>
<attvalue for="attr_3" value="University of Bonn"></attvalue>
<attvalue for="attr_4" value="Bonn, Germany"></attvalue>
<attvalue for="attr_8" value="Germany"></attvalue>
<attvalue for="attr_6" value="7.1006599"></attvalue>
<attvalue for="attr_7" value="50.7358511"></attvalue>
</attvalues>
</node>
<node id="authorswithaffiliations2_a22bfe672cb8c295e3a56337967178f1" label="bordeaux, france, université victor segalen bordeaux 2">
<attvalues>
<attvalue for="attr_type" value="Authors with affiliations 2"></attvalue>
<attvalue for="global_occurrences" value="14"></attvalue>
<attvalue for="attr_3" value="Université Victor Segalen Bordeaux 2"></attvalue>
<attvalue for="attr_4" value="Bordeaux, France"></attvalue>
<attvalue for="attr_8" value="France"></attvalue>
<attvalue for="attr_6" value="-0.5800364"></attvalue>
<attvalue for="attr_7" value="44.841225"></attvalue>
</attvalues>
</node>
<node id="authorswithaffiliations2_e764a54dbf6d273970f61a4669aca6e2" label="boston, united states, harvard university">
<attvalues>
<attvalue for="attr_type" value="Authors with affiliations 2"></attvalue>
<attvalue for="global_occurrences" value="1"></attvalue>
<attvalue for="attr_3" value="Harvard University"></attvalue>
<attvalue for="attr_4" value="Boston, United States"></attvalue>
<attvalue for="attr_8" value="United States"></attvalue>
<attvalue for="attr_6" value="-71.0595678"></attvalue>
<attvalue for="attr_7" value="42.3604823"></attvalue>
</attvalues>
</node>
<node id="authorswithaffiliations2_c17a4c5377d11c2fb8899ccfcefd4410" label="braunschweig, germany, helmholtz centre for infection research">
<attvalues>
<attvalue for="attr_type" value="Authors with affiliations 2"></attvalue>
<attvalue for="global_occurrences" value="1"></attvalue>
<attvalue for="attr_3" value="Helmholtz Centre for Infection Research"></attvalue>
<attvalue for="attr_4" value="Braunschweig, Germany"></attvalue>
<attvalue for="attr_8" value="Germany"></attvalue>
<attvalue for="attr_6" value="10.5252669"></attvalue>
<attvalue for="attr_7" value="52.2639962"></attvalue>
</attvalues>
</node>
<node id="authorswithaffiliations2_575b0c5af2860d7518fb742851e4758a" label="braunschweig, germany, technische universität braunschweig">
<attvalues>
<attvalue for="attr_type" value="Authors with affiliations 2"></attvalue>
<attvalue for="global_occurrences" value="5"></attvalue>
<attvalue for="attr_3" value="Technische Universität Braunschweig"></attvalue>
<attvalue for="attr_4" value="Braunschweig, Germany"></attvalue>
<attvalue for="attr_8" value="Germany"></attvalue>
<attvalue for="attr_6" value="10.5252669"></attvalue>
<attvalue for="attr_7" value="52.2639962"></attvalue>
</attvalues>
</node>
<node id="authorswithaffiliations2_07940f54bee3669c52925327f0a47b7a" label="bremen, germany, biolog life science institute">
<attvalues>
<attvalue for="attr_type" value="Authors with affiliations 2"></attvalue>
<attvalue for="global_occurrences" value="1"></attvalue>
<attvalue for="attr_3" value="BIOLOG Life Science Institute"></attvalue>
<attvalue for="attr_4" value="Bremen, Germany"></attvalue>
<attvalue for="attr_8" value="Germany"></attvalue>
<attvalue for="attr_6" value="8.80717"></attvalue>
<attvalue for="attr_7" value="53.0758099"></attvalue>
</attvalues>
</node>
<node id="authorswithaffiliations2_47726e00f58d7126c4520a1d9a5282ab" label="bremen, germany, international university bremen">
<attvalues>
<attvalue for="attr_type" value="Authors with affiliations 2"></attvalue>
<attvalue for="global_occurrences" value="2"></attvalue>
<attvalue for="attr_3" value="International University Bremen"></attvalue>
<attvalue for="attr_4" value="Bremen, Germany"></attvalue>
<attvalue for="attr_8" value="Germany"></attvalue>
<attvalue for="attr_6" value="8.80717"></attvalue>
<attvalue for="attr_7" value="53.0758099"></attvalue>
</attvalues>
</node>
<node id="authorswithaffiliations2_06ee2debe1598c5a793116c10b6d19d8" label="bremen, germany, university of bremen">
<attvalues>
<attvalue for="attr_type" value="Authors with affiliations 2"></attvalue>
<attvalue for="global_occurrences" value="8"></attvalue>
<attvalue for="attr_3" value="University of Bremen"></attvalue>
<attvalue for="attr_4" value="Bremen, Germany"></attvalue>
<attvalue for="attr_8" value="Germany"></attvalue>
<attvalue for="attr_6" value="8.80717"></attvalue>
<attvalue for="attr_7" value="53.0758099"></attvalue>
</attvalues>
</node>
<node id="authorswithaffiliations2_920b15ab2d1421620db207e24a6113cf" label="bristol, united kingdom, university of bristol">
<attvalues>
<attvalue for="attr_type" value="Authors with affiliations 2"></attvalue>
<attvalue for="global_occurrences" value="4"></attvalue>
<attvalue for="attr_3" value="University of Bristol"></attvalue>
<attvalue for="attr_4" value="Bristol, United Kingdom"></attvalue>
<attvalue for="attr_8" value="United Kingdom"></attvalue>
<attvalue for="attr_6" value="-2.5952658"></attvalue>
<attvalue for="attr_7" value="51.4556994"></attvalue>
</attvalues>
</node>
<node id="authorswithaffiliations2_f9f900e788a1c647815213a1bef20154" label="brussels, belgium, eu commission">
<attvalues>
<attvalue for="attr_type" value="Authors with affiliations 2"></attvalue>
<attvalue for="global_occurrences" value="1"></attvalue>
<attvalue for="attr_3" value="EU Commission"></attvalue>
<attvalue for="attr_4" value="Brussels, Belgium"></attvalue>
<attvalue for="attr_8" value="Belgium"></attvalue>
<attvalue for="attr_6" value="4.3516841"></attvalue>
<attvalue for="attr_7" value="50.8465406"></attvalue>
</attvalues>
</node>
<node id="authorswithaffiliations2_0b654bdf70a08e3aa0a319d2aa2724ab" label="brussels, belgium, free university brussels">
<attvalues>
<attvalue for="attr_type" value="Authors with affiliations 2"></attvalue>
<attvalue for="global_occurrences" value="5"></attvalue>
<attvalue for="attr_3" value="Free University Brussels"></attvalue>
<attvalue for="attr_4" value="Brussels, Belgium"></attvalue>
<attvalue for="attr_8" value="Belgium"></attvalue>
<attvalue for="attr_6" value="4.3516841"></attvalue>
<attvalue for="attr_7" value="50.8465406"></attvalue>
</attvalues>
</node>
<node id="authorswithaffiliations2_6007e00e57774dd4aa6c1ef6b89c16a6" label="brussels, belgium, université catholique de louvain">
<attvalues>
<attvalue for="attr_type" value="Authors with affiliations 2"></attvalue>
<attvalue for="global_occurrences" value="1"></attvalue>
<attvalue for="attr_3" value="Université Catholique de Louvain"></attvalue>
<attvalue for="attr_4" value="Brussels, Belgium"></attvalue>
<attvalue for="attr_8" value="Belgium"></attvalue>
<attvalue for="attr_6" value="4.3516841"></attvalue>
<attvalue for="attr_7" value="50.8465406"></attvalue>
</attvalues>
</node>
<node id="authorswithaffiliations2_85ad54495318610485844066aa176be1" label="buenos aires, argentina, university of buenos aires">
<attvalues>
<attvalue for="attr_type" value="Authors with affiliations 2"></attvalue>
<attvalue for="global_occurrences" value="1"></attvalue>
<attvalue for="attr_3" value="University of Buenos Aires"></attvalue>
<attvalue for="attr_4" value="Buenos Aires, Argentina"></attvalue>
<attvalue for="attr_8" value="Argentina"></attvalue>
<attvalue for="attr_6" value="-58.4459789"></attvalue>
<attvalue for="attr_7" value="-34.612869"></attvalue>
</attvalues>
</node>
<node id="authorswithaffiliations2_3ca57ff3f20e7f32a68ac6bf7638a161" label="bwamanda, congo, cdi-bwamanda">
<attvalues>
<attvalue for="attr_type" value="Authors with affiliations 2"></attvalue>
<attvalue for="global_occurrences" value="1"></attvalue>
<attvalue for="attr_3" value="CDI-Bwamanda"></attvalue>
<attvalue for="attr_4" value="Bwamanda, Congo"></attvalue>
<attvalue for="attr_8" value="Congo"></attvalue>
<attvalue for="attr_6" value=""></attvalue>
<attvalue for="attr_7" value=""></attvalue>
</attvalues>
</node>
<node id="authorswithaffiliations2_7cd9fee916f809f03ad26f93b0f409a1" label="cape coast, ghana, university of cape coast">
<attvalues>
<attvalue for="attr_type" value="Authors with affiliations 2"></attvalue>
<attvalue for="global_occurrences" value="1"></attvalue>
<attvalue for="attr_3" value="University of Cape Coast"></attvalue>
<attvalue for="attr_4" value="Cape Coast, Ghana"></attvalue>
<attvalue for="attr_8" value="Ghana"></attvalue>
<attvalue for="attr_6" value="-1.2430793"></attvalue>
<attvalue for="attr_7" value="5.107467"></attvalue>
</attvalues>
</node>
<node id="authorswithaffiliations2_c9427624d6defc78ae6fb4bcb86efd5d" label="caracas, venezuela, central university of venezuela">
<attvalues>
<attvalue for="attr_type" value="Authors with affiliations 2"></attvalue>
<attvalue for="global_occurrences" value="2"></attvalue>
<attvalue for="attr_3" value="Central University of Venezuela"></attvalue>
<attvalue for="attr_4" value="Caracas, Venezuela"></attvalue>
<attvalue for="attr_8" value="Venezuela"></attvalue>
<attvalue for="attr_6" value="-66.9145543"></attvalue>
<attvalue for="attr_7" value="10.5062366"></attvalue>
</attvalues>
</node>
<node id="authorswithaffiliations2_9196046e2ee29a42c9d6d1b0dd9c1519" label="chapel hill, united states, university of north carolina">
<attvalues>
<attvalue for="attr_type" value="Authors with affiliations 2"></attvalue>
<attvalue for="global_occurrences" value="3"></attvalue>
<attvalue for="attr_3" value="University of North Carolina"></attvalue>
<attvalue for="attr_4" value="Chapel Hill, United States"></attvalue>
<attvalue for="attr_8" value="United States"></attvalue>
<attvalue for="attr_6" value="-79.0558445"></attvalue>
<attvalue for="attr_7" value="35.9131996"></attvalue>
</attvalues>
</node>
<node id="authorswithaffiliations2_7b4224d6d900823306a209d1b9e8a3ce" label="copenhagen, denmark, pharmaceutical university of denmark">
<attvalues>
<attvalue for="attr_type" value="Authors with affiliations 2"></attvalue>
<attvalue for="global_occurrences" value="4"></attvalue>
<attvalue for="attr_3" value="Pharmaceutical University of Denmark"></attvalue>
<attvalue for="attr_4" value="Copenhagen, Denmark"></attvalue>
<attvalue for="attr_8" value="Denmark"></attvalue>
<attvalue for="attr_6" value="12.5700724"></attvalue>
<attvalue for="attr_7" value="55.6867243"></attvalue>
</attvalues>
</node>
<node id="authorswithaffiliations2_dc7082a76e9a03f1587c66fbef3ecd0f" label="copenhagen, denmark, statens serum institute">
<attvalues>
<attvalue for="attr_type" value="Authors with affiliations 2"></attvalue>
<attvalue for="global_occurrences" value="1"></attvalue>
<attvalue for="attr_3" value="Statens Serum Institute"></attvalue>
<attvalue for="attr_4" value="Copenhagen, Denmark"></attvalue>
<attvalue for="attr_8" value="Denmark"></attvalue>
<attvalue for="attr_6" value="12.5700724"></attvalue>
<attvalue for="attr_7" value="55.6867243"></attvalue>
</attvalues>
</node>
<node id="authorswithaffiliations2_aac0e4b85706a4599715e63b42d31cbe" label="coventry, united kingdom, university of warwick">
<attvalues>
<attvalue for="attr_type" value="Authors with affiliations 2"></attvalue>
<attvalue for="global_occurrences" value="5"></attvalue>
<attvalue for="attr_3" value="University of Warwick"></attvalue>
<attvalue for="attr_4" value="Coventry, United Kingdom"></attvalue>
<attvalue for="attr_8" value="United Kingdom"></attvalue>
<attvalue for="attr_6" value="-1.510477"></attvalue>
<attvalue for="attr_7" value="52.4081812"></attvalue>
</attvalues>
</node>
<node id="authorswithaffiliations2_bfb079d742b9808f9bcbf0b22202fdf4" label="daloa, cote d'ivoire, projet rech. cliniques t.">
<attvalues>
<attvalue for="attr_type" value="Authors with affiliations 2"></attvalue>
<attvalue for="global_occurrences" value="1"></attvalue>
<attvalue for="attr_3" value="Projet Rech. Cliniques T."></attvalue>
<attvalue for="attr_4" value="Daloa, Cote d'Ivoire"></attvalue>
<attvalue for="attr_8" value="Cote d'Ivoire"></attvalue>
<attvalue for="attr_6" value="-6.4516096"></attvalue>
<attvalue for="attr_7" value="6.8766904"></attvalue>
</attvalues>
</node>
<node id="authorswithaffiliations2_f6dc8489e5266a9e65cb47364d370783" label="dar es salaam, tanzania, university of dar es salaam">
<attvalues>
<attvalue for="attr_type" value="Authors with affiliations 2"></attvalue>
<attvalue for="global_occurrences" value="3"></attvalue>
<attvalue for="attr_3" value="University of Dar es Salaam"></attvalue>
<attvalue for="attr_4" value="Dar es Salaam, Tanzania"></attvalue>
<attvalue for="attr_8" value="Tanzania"></attvalue>
<attvalue for="attr_6" value="39.2803756"></attvalue>
<attvalue for="attr_7" value="-6.8142737"></attvalue>
</attvalues>
</node>
<node id="authorswithaffiliations2_0d07a2c7d55962b704026388257a4ba7" label="darmstadt, germany, darmstadt university of technology">
<attvalues>
<attvalue for="attr_type" value="Authors with affiliations 2"></attvalue>
<attvalue for="global_occurrences" value="13"></attvalue>
<attvalue for="attr_3" value="Darmstadt University of Technology"></attvalue>
<attvalue for="attr_4" value="Darmstadt, Germany"></attvalue>
<attvalue for="attr_8" value="Germany"></attvalue>
<attvalue for="attr_6" value="8.6511775"></attvalue>
<attvalue for="attr_7" value="49.8727746"></attvalue>
</attvalues>
</node>
<node id="authorswithaffiliations2_f8719cb30ec7adb544c6e553ce5ddf36" label="diakonissenkrankenhaus speyer, germany, klinik für innere medizin">
<attvalues>
<attvalue for="attr_type" value="Authors with affiliations 2"></attvalue>
<attvalue for="global_occurrences" value="1"></attvalue>
<attvalue for="attr_3" value="Klinik für Innere Medizin"></attvalue>
<attvalue for="attr_4" value="Diakonissenkrankenhaus Speyer, Germany"></attvalue>
<attvalue for="attr_8" value="Germany"></attvalue>
<attvalue for="attr_6" value="8.4364575"></attvalue>
<attvalue for="attr_7" value="49.3119556"></attvalue>
</attvalues>
</node>
<node id="authorswithaffiliations2_02f525bd6c7934114fea4201c0c6453d" label="diepenbeek, belgium, university of hasselt">
<attvalues>
<attvalue for="attr_type" value="Authors with affiliations 2"></attvalue>
<attvalue for="global_occurrences" value="1"></attvalue>
<attvalue for="attr_3" value="University of Hasselt"></attvalue>
<attvalue for="attr_4" value="Diepenbeek, Belgium"></attvalue>
<attvalue for="attr_8" value="Belgium"></attvalue>
<attvalue for="attr_6" value="5.4200307"></attvalue>
<attvalue for="attr_7" value="50.9078485"></attvalue>
</attvalues>
</node>
<node id="authorswithaffiliations2_15e3021b6da818159f45d0a7611af737" label="dresden, germany, max planck institute of molecular cell biology and genetics">
<attvalues>
<attvalue for="attr_type" value="Authors with affiliations 2"></attvalue>
<attvalue for="global_occurrences" value="2"></attvalue>
<attvalue for="attr_3" value="Max Planck Institute of Molecular Cell Biology and Genetics"></attvalue>
<attvalue for="attr_4" value="Dresden, Germany"></attvalue>
<attvalue for="attr_8" value="Germany"></attvalue>
<attvalue for="attr_6" value="13.7381437"></attvalue>
<attvalue for="attr_7" value="51.0493286"></attvalue>
</attvalues>
</node>
<node id="authorswithaffiliations2_4185a155137541ff12eb206609654c3e" label="duesseldorf, germany, heinrich-heine-university duesseldorf">
<attvalues>
<attvalue for="attr_type" value="Authors with affiliations 2"></attvalue>
<attvalue for="global_occurrences" value="6"></attvalue>
<attvalue for="attr_3" value="Heinrich-Heine-University Duesseldorf"></attvalue>
<attvalue for="attr_4" value="Duesseldorf, Germany"></attvalue>
<attvalue for="attr_8" value="Germany"></attvalue>
<attvalue for="attr_6" value="6.7637565"></attvalue>
<attvalue for="attr_7" value="51.2235376"></attvalue>
</attvalues>
</node>
<node id="authorswithaffiliations2_4db92759c782b96332237e15eb0dd772" label="dundee, united kingdom, university of dundee">
<attvalues>
<attvalue for="attr_type" value="Authors with affiliations 2"></attvalue>
<attvalue for="global_occurrences" value="8"></attvalue>
<attvalue for="attr_3" value="University of Dundee"></attvalue>
<attvalue for="attr_4" value="Dundee, United Kingdom"></attvalue>
<attvalue for="attr_8" value="United Kingdom"></attvalue>
<attvalue for="attr_6" value="-2.9735213"></attvalue>
<attvalue for="attr_7" value="56.4593653"></attvalue>
</attvalues>
</node>
<node id="authorswithaffiliations2_9e2b12a4c2a5730cf96793a292d924d8" label="durham, united kingdom, durham university">
<attvalues>
<attvalue for="attr_type" value="Authors with affiliations 2"></attvalue>
<attvalue for="global_occurrences" value="6"></attvalue>
<attvalue for="attr_3" value="Durham University"></attvalue>
<attvalue for="attr_4" value="Durham, United Kingdom"></attvalue>
<attvalue for="attr_8" value="United Kingdom"></attvalue>
<attvalue for="attr_6" value="-1.75"></attvalue>
<attvalue for="attr_7" value="54.666667"></attvalue>
</attvalues>
</node>
<node id="authorswithaffiliations2_e509cc355660a7653ea34cd590e25ef5" label="edinburgh, united kingdom, university of edinburgh">
<attvalues>
<attvalue for="attr_type" value="Authors with affiliations 2"></attvalue>
<attvalue for="global_occurrences" value="2"></attvalue>
<attvalue for="attr_3" value="University of Edinburgh"></attvalue>
<attvalue for="attr_4" value="Edinburgh, United Kingdom"></attvalue>
<attvalue for="attr_8" value="United Kingdom"></attvalue>
<attvalue for="attr_6" value="-3.1932723"></attvalue>
<attvalue for="attr_7" value="55.9483399"></attvalue>
</attvalues>
</node>
<node id="authorswithaffiliations2_94fe5645315f1d4d2071ec9a73484d06" label="essen, germany, university of duisburg-essen">
<attvalues>
<attvalue for="attr_type" value="Authors with affiliations 2"></attvalue>
<attvalue for="global_occurrences" value="2"></attvalue>
<attvalue for="attr_3" value="University of Duisburg-Essen"></attvalue>
<attvalue for="attr_4" value="Essen, Germany"></attvalue>
<attvalue for="attr_8" value="Germany"></attvalue>
<attvalue for="attr_6" value="7.0114963"></attvalue>
<attvalue for="attr_7" value="51.4572062"></attvalue>
</attvalues>
</node>
<node id="authorswithaffiliations2_2ac9c779b224e24ee22e6183a3cc228f" label="essex, united kingdom, biofocus">
<attvalues>
<attvalue for="attr_type" value="Authors with affiliations 2"></attvalue>
<attvalue for="global_occurrences" value="1"></attvalue>
<attvalue for="attr_3" value="BioFocus"></attvalue>
<attvalue for="attr_4" value="Essex, United Kingdom"></attvalue>
<attvalue for="attr_8" value="United Kingdom"></attvalue>
<attvalue for="attr_6" value="0.579339443278927"></attvalue>
<attvalue for="attr_7" value="51.79670635"></attvalue>
</attvalues>
</node>
<node id="authorswithaffiliations2_db452240ecff219cab27fb1f41161742" label="feldafing, germany, firnhaberstrasse 14">
<attvalues>
<attvalue for="attr_type" value="Authors with affiliations 2"></attvalue>
<attvalue for="global_occurrences" value="1"></attvalue>
<attvalue for="attr_3" value="Firnhaberstrasse 14"></attvalue>
<attvalue for="attr_4" value="Feldafing, Germany"></attvalue>
<attvalue for="attr_8" value="Germany"></attvalue>
<attvalue for="attr_6" value="11.295317"></attvalue>
<attvalue for="attr_7" value="47.949439"></attvalue>
</attvalues>
</node>
<node id="authorswithaffiliations2_6eeb01aaa39fee798f4cb2a229e4d116" label="florence, italy, university of florence">
<attvalues>
<attvalue for="attr_type" value="Authors with affiliations 2"></attvalue>
<attvalue for="global_occurrences" value="1"></attvalue>
<attvalue for="attr_3" value="University of Florence"></attvalue>
<attvalue for="attr_4" value="Florence, Italy"></attvalue>
<attvalue for="attr_8" value="Italy"></attvalue>
<attvalue for="attr_6" value="11.2555757"></attvalue>
<attvalue for="attr_7" value="43.7698712"></attvalue>
</attvalues>
</node>
<node id="authorswithaffiliations2_da5ea1771d299a8e332b461966ad68a6" label="florianópolis, brazil, universidade federal de santa catarina (ufsc)">
<attvalues>
<attvalue for="attr_type" value="Authors with affiliations 2"></attvalue>
<attvalue for="global_occurrences" value="6"></attvalue>
<attvalue for="attr_3" value="Universidade Federal de Santa Catarina (UFSC)"></attvalue>
<attvalue for="attr_4" value="Florianópolis, Brazil"></attvalue>
<attvalue for="attr_8" value="Brazil"></attvalue>
<attvalue for="attr_6" value="-48.5496098"></attvalue>
<attvalue for="attr_7" value="-27.5973002"></attvalue>
</attvalues>
</node>
<node id="authorswithaffiliations2_6a9a26a863817b383ec430b3606116a9" label="frankfurt am main, germany, johann wolfgang goethe university frankfurt">
<attvalues>
<attvalue for="attr_type" value="Authors with affiliations 2"></attvalue>
<attvalue for="global_occurrences" value="11"></attvalue>
<attvalue for="attr_3" value="Johann Wolfgang Goethe University Frankfurt"></attvalue>
<attvalue for="attr_4" value="Frankfurt am Main, Germany"></attvalue>
<attvalue for="attr_8" value="Germany"></attvalue>
<attvalue for="attr_6" value="8.66195118582712"></attvalue>
<attvalue for="attr_7" value="50.12134215"></attvalue>
</attvalues>
</node>
<node id="authorswithaffiliations2_bcf40e139f1c3ee953a880c9efc77dc2" label="fukushima, japan, shirakawa inst. of animal genetics">
<attvalues>
<attvalue for="attr_type" value="Authors with affiliations 2"></attvalue>
<attvalue for="global_occurrences" value="2"></attvalue>
<attvalue for="attr_3" value="Shirakawa Inst. of Animal Genetics"></attvalue>
<attvalue for="attr_4" value="Fukushima, Japan"></attvalue>
<attvalue for="attr_8" value="Japan"></attvalue>
<attvalue for="attr_6" value="140.133090398808"></attvalue>
<attvalue for="attr_7" value="37.3839825"></attvalue>
</attvalues>
</node>
<node id="authorswithaffiliations2_f351228d59d792d469c8d11ec0d3a3aa" label="geneva, switzerland, foundation for innovative new diagnostics (find)">
<attvalues>
<attvalue for="attr_type" value="Authors with affiliations 2"></attvalue>
<attvalue for="global_occurrences" value="1"></attvalue>
<attvalue for="attr_3" value="Foundation for Innovative New Diagnostics (FIND)"></attvalue>
<attvalue for="attr_4" value="Geneva, Switzerland"></attvalue>
<attvalue for="attr_8" value="Switzerland"></attvalue>
<attvalue for="attr_6" value="6.1466014"></attvalue>
<attvalue for="attr_7" value="46.2017559"></attvalue>
</attvalues>
</node>
<node id="authorswithaffiliations2_b885c1479d2b9211d51989c68f7786c8" label="geneva, switzerland, world health organization">
<attvalues>
<attvalue for="attr_type" value="Authors with affiliations 2"></attvalue>
<attvalue for="global_occurrences" value="2"></attvalue>
<attvalue for="attr_3" value="World Health Organization"></attvalue>
<attvalue for="attr_4" value="Geneva, Switzerland"></attvalue>
<attvalue for="attr_8" value="Switzerland"></attvalue>
<attvalue for="attr_6" value="6.1466014"></attvalue>
<attvalue for="attr_7" value="46.2017559"></attvalue>
</attvalues>
</node>
<node id="authorswithaffiliations2_20f25370a38b02ce036f102e5ed6588d" label="giessen, germany, justus liebig university giessen">
<attvalues>
<attvalue for="attr_type" value="Authors with affiliations 2"></attvalue>
<attvalue for="global_occurrences" value="5"></attvalue>
<attvalue for="attr_3" value="Justus Liebig University Giessen"></attvalue>
<attvalue for="attr_4" value="Giessen, Germany"></attvalue>
<attvalue for="attr_8" value="Germany"></attvalue>
<attvalue for="attr_6" value="8.67487"></attvalue>
<attvalue for="attr_7" value="50.5843976"></attvalue>
</attvalues>
</node>
<node id="authorswithaffiliations2_52738b158469c0c2e730b004941f99db" label="gif-sur-yvette, france, direction des sciences du vivant">
<attvalues>
<attvalue for="attr_type" value="Authors with affiliations 2"></attvalue>
<attvalue for="global_occurrences" value="1"></attvalue>
<attvalue for="attr_3" value="Direction des Sciences du Vivant"></attvalue>
<attvalue for="attr_4" value="Gif-sur-Yvette, France"></attvalue>
<attvalue for="attr_8" value="France"></attvalue>
<attvalue for="attr_6" value="2.134529"></attvalue>
<attvalue for="attr_7" value="48.7018823"></attvalue>
</attvalues>
</node>
<node id="authorswithaffiliations2_60a9907944c399722b8111d89e576ee1" label="glasgow, united kingdom, university of glasgow">
<attvalues>
<attvalue for="attr_type" value="Authors with affiliations 2"></attvalue>
<attvalue for="global_occurrences" value="8"></attvalue>
<attvalue for="attr_3" value="University of Glasgow"></attvalue>
<attvalue for="attr_4" value="Glasgow, United Kingdom"></attvalue>
<attvalue for="attr_8" value="United Kingdom"></attvalue>
<attvalue for="attr_6" value="-4.2499891"></attvalue>
<attvalue for="attr_7" value="55.861147"></attvalue>
</attvalues>
</node>
<node id="authorswithaffiliations2_32d485354ab12faa3ba7a805a8c12f20" label="goettingen, germany, georg august university of goettingen">
<attvalues>
<attvalue for="attr_type" value="Authors with affiliations 2"></attvalue>
<attvalue for="global_occurrences" value="4"></attvalue>
<attvalue for="attr_3" value="Georg August University of Goettingen"></attvalue>
<attvalue for="attr_4" value="Goettingen, Germany"></attvalue>
<attvalue for="attr_8" value="Germany"></attvalue>
<attvalue for="attr_6" value="9.9344982"></attvalue>
<attvalue for="attr_7" value="51.533684"></attvalue>
</attvalues>
</node>
<node id="authorswithaffiliations2_51d6423d04a1a578119c589385a90112" label="goettingen, germany, max-planck-institute for dynamics and self-organization">
<attvalues>
<attvalue for="attr_type" value="Authors with affiliations 2"></attvalue>
<attvalue for="global_occurrences" value="5"></attvalue>
<attvalue for="attr_3" value="Max-Planck-Institute for Dynamics and Self-Organization"></attvalue>
<attvalue for="attr_4" value="Goettingen, Germany"></attvalue>
<attvalue for="attr_8" value="Germany"></attvalue>
<attvalue for="attr_6" value="9.9344982"></attvalue>
<attvalue for="attr_7" value="51.533684"></attvalue>
</attvalues>
</node>
<node id="authorswithaffiliations2_1268f382f1dc3ad24ceeb4f875d5821c" label="gothenburg, sweden, university of gothenburg">
<attvalues>
<attvalue for="attr_type" value="Authors with affiliations 2"></attvalue>
<attvalue for="global_occurrences" value="1"></attvalue>
<attvalue for="attr_3" value="University of Gothenburg"></attvalue>
<attvalue for="attr_4" value="Gothenburg, Sweden"></attvalue>
<attvalue for="attr_8" value="Sweden"></attvalue>
<attvalue for="attr_6" value="11.9670171"></attvalue>
<attvalue for="attr_7" value="57.7072326"></attvalue>
</attvalues>
</node>
<node id="authorswithaffiliations2_479e2f9583c88bf95e530890ddbf0c74" label="greifswald, germany, ernst-moritz-arndt-university">
<attvalues>
<attvalue for="attr_type" value="Authors with affiliations 2"></attvalue>
<attvalue for="global_occurrences" value="1"></attvalue>
<attvalue for="attr_3" value="Ernst-Moritz-Arndt-University"></attvalue>
<attvalue for="attr_4" value="Greifswald, Germany"></attvalue>
<attvalue for="attr_8" value="Germany"></attvalue>
<attvalue for="attr_6" value="13.3815238"></attvalue>
<attvalue for="attr_7" value="54.095791"></attvalue>
</attvalues>
</node>
<node id="authorswithaffiliations2_6e058bcc3db70f5c7d928d3fda1dc1f1" label="haifa, israel, university of haifa">
<attvalues>
<attvalue for="attr_type" value="Authors with affiliations 2"></attvalue>
<attvalue for="global_occurrences" value="2"></attvalue>
<attvalue for="attr_3" value="University of Haifa"></attvalue>
<attvalue for="attr_4" value="Haifa, Israel"></attvalue>
<attvalue for="attr_8" value="Israel"></attvalue>
<attvalue for="attr_6" value="34.9983856"></attvalue>
<attvalue for="attr_7" value="32.8191218"></attvalue>
</attvalues>
</node>
<node id="authorswithaffiliations2_33d17c9e7150e86a2febbfb513bf21c9" label="hamburg, germany, bernhard nocht institute for tropical medicine">
<attvalues>
<attvalue for="attr_type" value="Authors with affiliations 2"></attvalue>
<attvalue for="global_occurrences" value="7"></attvalue>
<attvalue for="attr_3" value="Bernhard Nocht Institute for Tropical Medicine"></attvalue>
<attvalue for="attr_4" value="Hamburg, Germany"></attvalue>
<attvalue for="attr_8" value="Germany"></attvalue>
<attvalue for="attr_6" value="10.0099133"></attvalue>
<attvalue for="attr_7" value="53.5437641"></attvalue>
</attvalues>
</node>
<node id="authorswithaffiliations2_7f5d504776624ef9bb63e8837f77a934" label="hamburg, germany, hamburg-eppendorf university medical center">
<attvalues>
<attvalue for="attr_type" value="Authors with affiliations 2"></attvalue>
<attvalue for="global_occurrences" value="1"></attvalue>
<attvalue for="attr_3" value="Hamburg-Eppendorf University Medical Center"></attvalue>
<attvalue for="attr_4" value="Hamburg, Germany"></attvalue>
<attvalue for="attr_8" value="Germany"></attvalue>
<attvalue for="attr_6" value="10.0099133"></attvalue>
<attvalue for="attr_7" value="53.5437641"></attvalue>
</attvalues>
</node>
<node id="authorswithaffiliations2_e3b12f3e864c2edd98a6770afa28d4f2" label="hamburg, germany, heinrich-pette-institute for experimental virology and immunology">
<attvalues>
<attvalue for="attr_type" value="Authors with affiliations 2"></attvalue>
<attvalue for="global_occurrences" value="2"></attvalue>
<attvalue for="attr_3" value="Heinrich-Pette-Institute for Experimental Virology and Immunology"></attvalue>
<attvalue for="attr_4" value="Hamburg, Germany"></attvalue>
<attvalue for="attr_8" value="Germany"></attvalue>
<attvalue for="attr_6" value="10.0099133"></attvalue>
<attvalue for="attr_7" value="53.5437641"></attvalue>
</attvalues>
</node>
<node id="authorswithaffiliations2_0faf84666907a32c4b70348c6d168da8" label="hamburg, germany, marienkrankenhaus hamburg">
<attvalues>
<attvalue for="attr_type" value="Authors with affiliations 2"></attvalue>
<attvalue for="global_occurrences" value="3"></attvalue>
<attvalue for="attr_3" value="Marienkrankenhaus Hamburg"></attvalue>
<attvalue for="attr_4" value="Hamburg, Germany"></attvalue>
<attvalue for="attr_8" value="Germany"></attvalue>
<attvalue for="attr_6" value="10.0099133"></attvalue>
<attvalue for="attr_7" value="53.5437641"></attvalue>
</attvalues>
</node>
<node id="authorswithaffiliations2_95e04b33dd8361a2ee2bac9b08462743" label="hannover, germany, university of hannover">
<attvalues>
<attvalue for="attr_type" value="Authors with affiliations 2"></attvalue>
<attvalue for="global_occurrences" value="2"></attvalue>
<attvalue for="attr_3" value="University of Hannover"></attvalue>
<attvalue for="attr_4" value="Hannover, Germany"></attvalue>
<attvalue for="attr_8" value="Germany"></attvalue>
<attvalue for="attr_6" value="9.7385532"></attvalue>
<attvalue for="attr_7" value="52.3744779"></attvalue>
</attvalues>
</node>
<node id="authorswithaffiliations2_3b4d1ad1714dec69d6b2ecbd73477823" label="harare, zimbabwe, university of zimbabwe">
<attvalues>
<attvalue for="attr_type" value="Authors with affiliations 2"></attvalue>
<attvalue for="global_occurrences" value="1"></attvalue>
<attvalue for="attr_3" value="University of Zimbabwe"></attvalue>
<attvalue for="attr_4" value="Harare, Zimbabwe"></attvalue>
<attvalue for="attr_8" value="Zimbabwe"></attvalue>
<attvalue for="attr_6" value="31.0456859"></attvalue>
<attvalue for="attr_7" value="-17.8317726"></attvalue>
</attvalues>
</node>
<node id="authorswithaffiliations2_86dd803204f25f5ef79e1a62d7958c4f" label="heidelberg, germany, cellzome ag">
<attvalues>
<attvalue for="attr_type" value="Authors with affiliations 2"></attvalue>
<attvalue for="global_occurrences" value="4"></attvalue>
<attvalue for="attr_3" value="Cellzome AG"></attvalue>
<attvalue for="attr_4" value="Heidelberg, Germany"></attvalue>
<attvalue for="attr_8" value="Germany"></attvalue>
<attvalue for="attr_6" value="8.6948125"></attvalue>
<attvalue for="attr_7" value="49.4093608"></attvalue>
</attvalues>
</node>
<node id="authorswithaffiliations2_e06bb4476834815b5d9f6f3161e09724" label="heidelberg, germany, european molecular biology laboratory embl">
<attvalues>
<attvalue for="attr_type" value="Authors with affiliations 2"></attvalue>
<attvalue for="global_occurrences" value="6"></attvalue>
<attvalue for="attr_3" value="European Molecular Biology Laboratory EMBL"></attvalue>
<attvalue for="attr_4" value="Heidelberg, Germany"></attvalue>
<attvalue for="attr_8" value="Germany"></attvalue>
<attvalue for="attr_6" value="8.6948125"></attvalue>
<attvalue for="attr_7" value="49.4093608"></attvalue>
</attvalues>
</node>
<node id="authorswithaffiliations2_3ac4a729520c3ba0bfee8d0b92f8bb64" label="heidelberg, germany, german cancer research center">
<attvalues>
<attvalue for="attr_type" value="Authors with affiliations 2"></attvalue>
<attvalue for="global_occurrences" value="5"></attvalue>
<attvalue for="attr_3" value="German Cancer Research Center"></attvalue>
<attvalue for="attr_4" value="Heidelberg, Germany"></attvalue>
<attvalue for="attr_8" value="Germany"></attvalue>
<attvalue for="attr_6" value="8.6948125"></attvalue>
<attvalue for="attr_7" value="49.4093608"></attvalue>
</attvalues>
</node>
<node id="authorswithaffiliations2_89104dd89ff895f02f7a3727363f4872" label="heidelberg, germany, ruprecht karls university heidelberg">
<attvalues>
<attvalue for="attr_type" value="Authors with affiliations 2"></attvalue>
<attvalue for="global_occurrences" value="98"></attvalue>
<attvalue for="attr_3" value="Ruprecht Karls University Heidelberg"></attvalue>
<attvalue for="attr_4" value="Heidelberg, Germany"></attvalue>
<attvalue for="attr_8" value="Germany"></attvalue>
<attvalue for="attr_6" value="8.6948125"></attvalue>
<attvalue for="attr_7" value="49.4093608"></attvalue>
</attvalues>
</node>
<node id="authorswithaffiliations2_e84993ac1bacbe5e38f05dd74eab60f5" label="huntsville, united states, university of alabama in huntsville">
<attvalues>
<attvalue for="attr_type" value="Authors with affiliations 2"></attvalue>
<attvalue for="global_occurrences" value="4"></attvalue>
<attvalue for="attr_3" value="University of Alabama in Huntsville"></attvalue>
<attvalue for="attr_4" value="Huntsville, United States"></attvalue>
<attvalue for="attr_8" value="United States"></attvalue>
<attvalue for="attr_6" value="-86.4554426435439"></attvalue>
<attvalue for="attr_7" value="34.6779805"></attvalue>
</attvalues>
</node>
<node id="authorswithaffiliations2_ada482866d90081518b2242ced396d1d" label="innsbruck, austria, innsbruck medical university">
<attvalues>
<attvalue for="attr_type" value="Authors with affiliations 2"></attvalue>
<attvalue for="global_occurrences" value="1"></attvalue>
<attvalue for="attr_3" value="Innsbruck Medical University"></attvalue>
<attvalue for="attr_4" value="Innsbruck, Austria"></attvalue>
<attvalue for="attr_8" value="Austria"></attvalue>
<attvalue for="attr_6" value="11.3927685"></attvalue>
<attvalue for="attr_7" value="47.2654296"></attvalue>
</attvalues>
</node>
<node id="authorswithaffiliations2_8aab5829353c132fbc7d2f950a69705f" label="jena, germany, friedrich schiller university jena">
<attvalues>
<attvalue for="attr_type" value="Authors with affiliations 2"></attvalue>
<attvalue for="global_occurrences" value="1"></attvalue>
<attvalue for="attr_3" value="Friedrich Schiller University Jena"></attvalue>
<attvalue for="attr_4" value="Jena, Germany"></attvalue>
<attvalue for="attr_8" value="Germany"></attvalue>
<attvalue for="attr_6" value="11.588798593064"></attvalue>
<attvalue for="attr_7" value="50.9224875"></attvalue>
</attvalues>
</node>
<node id="authorswithaffiliations2_8acdb9ba8866ded7a55d80545a06f3d6" label="jena, germany, leibniz institute for natural product research and infection biology">
<attvalues>
<attvalue for="attr_type" value="Authors with affiliations 2"></attvalue>
<attvalue for="global_occurrences" value="1"></attvalue>
<attvalue for="attr_3" value="Leibniz Institute for Natural Product Research and Infection Biology"></attvalue>
<attvalue for="attr_4" value="Jena, Germany"></attvalue>
<attvalue for="attr_8" value="Germany"></attvalue>
<attvalue for="attr_6" value="11.588798593064"></attvalue>
<attvalue for="attr_7" value="50.9224875"></attvalue>
</attvalues>
</node>
<node id="authorswithaffiliations2_fd1c10b447d0f1a7763661b332693899" label="jerusalem, israel, hebrew university of jerusalem">
<attvalues>
<attvalue for="attr_type" value="Authors with affiliations 2"></attvalue>
<attvalue for="global_occurrences" value="1"></attvalue>
<attvalue for="attr_3" value="Hebrew University of Jerusalem"></attvalue>
<attvalue for="attr_4" value="Jerusalem, Israel"></attvalue>
<attvalue for="attr_8" value="Israel"></attvalue>
<attvalue for="attr_6" value="35.2247239"></attvalue>
<attvalue for="attr_7" value="31.7774287"></attvalue>
</attvalues>
</node>
<node id="authorswithaffiliations2_f7a25639e9fe1a40d643be5ec408e7a5" label="kampala, uganda, makerere university">
<attvalues>
<attvalue for="attr_type" value="Authors with affiliations 2"></attvalue>
<attvalue for="global_occurrences" value="2"></attvalue>
<attvalue for="attr_3" value="Makerere University"></attvalue>
<attvalue for="attr_4" value="Kampala, Uganda"></attvalue>
<attvalue for="attr_8" value="Uganda"></attvalue>
<attvalue for="attr_6" value="32.5821691"></attvalue>
<attvalue for="attr_7" value="0.3162223"></attvalue>
</attvalues>
</node>
<node id="authorswithaffiliations2_cad2f053f22f87378298401fdfea7e13" label="kampala, uganda, uacp">
<attvalues>
<attvalue for="attr_type" value="Authors with affiliations 2"></attvalue>
<attvalue for="global_occurrences" value="1"></attvalue>
<attvalue for="attr_3" value="UACP"></attvalue>
<attvalue for="attr_4" value="Kampala, Uganda"></attvalue>
<attvalue for="attr_8" value="Uganda"></attvalue>
<attvalue for="attr_6" value="32.5821691"></attvalue>
<attvalue for="attr_7" value="0.3162223"></attvalue>
</attvalues>
</node>
<node id="authorswithaffiliations2_3776356933826878f9271ecd5fc7d885" label="karlsruhe, germany, karlsruhe institute of technology (kit)">
<attvalues>
<attvalue for="attr_type" value="Authors with affiliations 2"></attvalue>
<attvalue for="global_occurrences" value="6"></attvalue>
<attvalue for="attr_3" value="Karlsruhe Institute of Technology (KIT)"></attvalue>
<attvalue for="attr_4" value="Karlsruhe, Germany"></attvalue>
<attvalue for="attr_8" value="Germany"></attvalue>
<attvalue for="attr_6" value="8.4041208"></attvalue>
<attvalue for="attr_7" value="49.0105758"></attvalue>
</attvalues>
</node>
<node id="authorswithaffiliations2_855d202f81f6fd2413c8c1407145bc68" label="khartoum, sudan, medicinal and aromatic plants research institute">
<attvalues>
<attvalue for="attr_type" value="Authors with affiliations 2"></attvalue>
<attvalue for="global_occurrences" value="2"></attvalue>
<attvalue for="attr_3" value="Medicinal and Aromatic Plants Research Institute"></attvalue>
<attvalue for="attr_4" value="Khartoum, Sudan"></attvalue>
<attvalue for="attr_8" value="Sudan"></attvalue>
<attvalue for="attr_6" value="32.5356502"></attvalue>
<attvalue for="attr_7" value="15.5933247"></attvalue>
</attvalues>
</node>
<node id="authorswithaffiliations2_c045882d98851db9ff0f282952e02a70" label="khartoum, sudan, university of khartoum">
<attvalues>
<attvalue for="attr_type" value="Authors with affiliations 2"></attvalue>
<attvalue for="global_occurrences" value="2"></attvalue>
<attvalue for="attr_3" value="University of Khartoum"></attvalue>
<attvalue for="attr_4" value="Khartoum, Sudan"></attvalue>
<attvalue for="attr_8" value="Sudan"></attvalue>
<attvalue for="attr_6" value="32.5356502"></attvalue>
<attvalue for="attr_7" value="15.5933247"></attvalue>
</attvalues>
</node>
<node id="authorswithaffiliations2_cb22ac5f21c755244de60221ff28e84c" label="khartoum, sudan, university of science and technology">
<attvalues>
<attvalue for="attr_type" value="Authors with affiliations 2"></attvalue>
<attvalue for="global_occurrences" value="4"></attvalue>
<attvalue for="attr_3" value="University of Science and Technology"></attvalue>
<attvalue for="attr_4" value="Khartoum, Sudan"></attvalue>
<attvalue for="attr_8" value="Sudan"></attvalue>
<attvalue for="attr_6" value="32.5356502"></attvalue>
<attvalue for="attr_7" value="15.5933247"></attvalue>
</attvalues>
</node>
<node id="authorswithaffiliations2_64740ce1c7ac25635822c2cb36fd8731" label="kiel, germany, christian-albrechts-university of kiel">
<attvalues>
<attvalue for="attr_type" value="Authors with affiliations 2"></attvalue>
<attvalue for="global_occurrences" value="6"></attvalue>
<attvalue for="attr_3" value="Christian-Albrechts-University of Kiel"></attvalue>
<attvalue for="attr_4" value="Kiel, Germany"></attvalue>
<attvalue for="attr_8" value="Germany"></attvalue>
<attvalue for="attr_6" value="10.1444023253091"></attvalue>
<attvalue for="attr_7" value="54.3418225"></attvalue>
</attvalues>
</node>
<node id="authorswithaffiliations2_96f6a1f1ef5673bb9fd2490c6fd7f6ac" label="kiel, germany, university of kiel">
<attvalues>
<attvalue for="attr_type" value="Authors with affiliations 2"></attvalue>
<attvalue for="global_occurrences" value="7"></attvalue>
<attvalue for="attr_3" value="University of Kiel"></attvalue>
<attvalue for="attr_4" value="Kiel, Germany"></attvalue>
<attvalue for="attr_8" value="Germany"></attvalue>
<attvalue for="attr_6" value="10.1444023253091"></attvalue>
<attvalue for="attr_7" value="54.3418225"></attvalue>
</attvalues>
</node>
<node id="authorswithaffiliations2_2d456078fdd5a78ae2ee19f288fcbd4d" label="kikuyu, kenya, kenya agricultural research institute trypanosomiasis research centre">
<attvalues>
<attvalue for="attr_type" value="Authors with affiliations 2"></attvalue>
<attvalue for="global_occurrences" value="1"></attvalue>
<attvalue for="attr_3" value="Kenya Agricultural Research Institute Trypanosomiasis Research Centre"></attvalue>
<attvalue for="attr_4" value="Kikuyu, Kenya"></attvalue>
<attvalue for="attr_8" value="Kenya"></attvalue>
<attvalue for="attr_6" value="36.6639884"></attvalue>
<attvalue for="attr_7" value="-1.2386629"></attvalue>
</attvalues>
</node>
<node id="authorswithaffiliations2_a3dd6ed9874f3bee2493711463c04114" label="kilifi, kenya, kenya medical research institute (kemri) wellcome trust collaborative">
<attvalues>
<attvalue for="attr_type" value="Authors with affiliations 2"></attvalue>
<attvalue for="global_occurrences" value="4"></attvalue>
<attvalue for="attr_3" value="Kenya Medical Research Institute (KEMRI) Wellcome Trust Collaborative"></attvalue>
<attvalue for="attr_4" value="Kilifi, Kenya"></attvalue>
<attvalue for="attr_8" value="Kenya"></attvalue>
<attvalue for="attr_6" value="39.6740631876324"></attvalue>
<attvalue for="attr_7" value="-3.15330265"></attvalue>
</attvalues>
</node>
<node id="authorswithaffiliations2_3943fedd05e483e6e6267d49f14ec607" label="kinshasa, congo, institut national de recherche biomédicale">
<attvalues>
<attvalue for="attr_type" value="Authors with affiliations 2"></attvalue>
<attvalue for="global_occurrences" value="1"></attvalue>
<attvalue for="attr_3" value="Institut National de Recherche Biomédicale"></attvalue>
<attvalue for="attr_4" value="Kinshasa, Congo"></attvalue>
<attvalue for="attr_8" value="Congo"></attvalue>
<attvalue for="attr_6" value="15.3125974"></attvalue>
<attvalue for="attr_7" value="-4.3217055"></attvalue>
</attvalues>
</node>
<node id="authorswithaffiliations2_8a9923cfc09be6ac15827e6a5fa8d914" label="kinshasa, congo, kinshasa university">
<attvalues>
<attvalue for="attr_type" value="Authors with affiliations 2"></attvalue>
<attvalue for="global_occurrences" value="2"></attvalue>
<attvalue for="attr_3" value="Kinshasa University"></attvalue>
<attvalue for="attr_4" value="Kinshasa, Congo"></attvalue>
<attvalue for="attr_8" value="Congo"></attvalue>
<attvalue for="attr_6" value="15.3125974"></attvalue>
<attvalue for="attr_7" value="-4.3217055"></attvalue>
</attvalues>
</node>
<node id="authorswithaffiliations2_c3f8bc258888cc561864ddaf6de1861b" label="kisumi, kenya, united states army medical research unit">
<attvalues>
<attvalue for="attr_type" value="Authors with affiliations 2"></attvalue>
<attvalue for="global_occurrences" value="1"></attvalue>
<attvalue for="attr_3" value="United States Army Medical Research Unit"></attvalue>
<attvalue for="attr_4" value="Kisumi, Kenya"></attvalue>
<attvalue for="attr_8" value="Kenya"></attvalue>
<attvalue for="attr_6" value=""></attvalue>
<attvalue for="attr_7" value=""></attvalue>
</attvalues>
</node>
<node id="authorswithaffiliations2_f3d6c32ca9c0c5bffd42240303acbff7" label="klinikum bamberg, germany, abteilung für orthopädie und unfallchirurgie">
<attvalues>
<attvalue for="attr_type" value="Authors with affiliations 2"></attvalue>
<attvalue for="global_occurrences" value="1"></attvalue>
<attvalue for="attr_3" value="Abteilung für Orthopädie und Unfallchirurgie"></attvalue>
<attvalue for="attr_4" value="Klinikum Bamberg, Germany"></attvalue>
<attvalue for="attr_8" value="Germany"></attvalue>
<attvalue for="attr_6" value="10.8915176"></attvalue>
<attvalue for="attr_7" value="49.8693893"></attvalue>
</attvalues>
</node>
<node id="authorswithaffiliations2_8808f639de1a1e46727ab79177c9162a" label="konstanz, germany, nycomed gmbh">
<attvalues>
<attvalue for="attr_type" value="Authors with affiliations 2"></attvalue>
<attvalue for="global_occurrences" value="1"></attvalue>
<attvalue for="attr_3" value="Nycomed GmbH"></attvalue>
<attvalue for="attr_4" value="Konstanz, Germany"></attvalue>
<attvalue for="attr_8" value="Germany"></attvalue>
<attvalue for="attr_6" value="9.1750718"></attvalue>
<attvalue for="attr_7" value="47.659216"></attvalue>
</attvalues>
</node>
<node id="authorswithaffiliations2_78a7f9647626f73d6c254f6f57301dfb" label="krefeld, germany, helios klinikum krefeld academic hospital">
<attvalues>
<attvalue for="attr_type" value="Authors with affiliations 2"></attvalue>
<attvalue for="global_occurrences" value="2"></attvalue>
<attvalue for="attr_3" value="Helios Klinikum Krefeld Academic Hospital"></attvalue>
<attvalue for="attr_4" value="Krefeld, Germany"></attvalue>
<attvalue for="attr_8" value="Germany"></attvalue>
<attvalue for="attr_6" value="6.5623343"></attvalue>
<attvalue for="attr_7" value="51.3331205"></attvalue>
</attvalues>
</node>
<node id="authorswithaffiliations2_413320a239ca6adb346c9bc10b0ac3d5" label="langen, germany, paul ehrlich institute">
<attvalues>
<attvalue for="attr_type" value="Authors with affiliations 2"></attvalue>
<attvalue for="global_occurrences" value="1"></attvalue>
<attvalue for="attr_3" value="Paul Ehrlich Institute"></attvalue>
<attvalue for="attr_4" value="Langen, Germany"></attvalue>
<attvalue for="attr_8" value="Germany"></attvalue>
<attvalue for="attr_6" value="8.66566734759678"></attvalue>
<attvalue for="attr_7" value="49.99044205"></attvalue>
</attvalues>
</node>
<node id="authorswithaffiliations2_98f1969e9b28fa57d019ab4143ce9413" label="lausanne, switzerland, university of lausanne">
<attvalues>
<attvalue for="attr_type" value="Authors with affiliations 2"></attvalue>
<attvalue for="global_occurrences" value="4"></attvalue>
<attvalue for="attr_3" value="University of Lausanne"></attvalue>
<attvalue for="attr_4" value="Lausanne, Switzerland"></attvalue>
<attvalue for="attr_8" value="Switzerland"></attvalue>
<attvalue for="attr_6" value="6.6327025"></attvalue>
<attvalue for="attr_7" value="46.5218269"></attvalue>
</attvalues>
</node>
<node id="authorswithaffiliations2_9387461f39555915a35be86679db92da" label="legon, ghana, naguchi memorial institute for medical research">
<attvalues>
<attvalue for="attr_type" value="Authors with affiliations 2"></attvalue>
<attvalue for="global_occurrences" value="1"></attvalue>
<attvalue for="attr_3" value="Naguchi Memorial Institute for Medical Research"></attvalue>
<attvalue for="attr_4" value="Legon, Ghana"></attvalue>
<attvalue for="attr_8" value="Ghana"></attvalue>
<attvalue for="attr_6" value="-0.1943988"></attvalue>
<attvalue for="attr_7" value="5.6391096"></attvalue>
</attvalues>
</node>
<node id="authorswithaffiliations2_17d4e1d42381408c48d38af283e2564b" label="leiden, netherlands, leiden university medical center">
<attvalues>
<attvalue for="attr_type" value="Authors with affiliations 2"></attvalue>
<attvalue for="global_occurrences" value="1"></attvalue>
<attvalue for="attr_3" value="Leiden University Medical Center"></attvalue>
<attvalue for="attr_4" value="Leiden, Netherlands"></attvalue>
<attvalue for="attr_8" value="Netherlands"></attvalue>
<attvalue for="attr_6" value="4.4824271"></attvalue>
<attvalue for="attr_7" value="52.1598645"></attvalue>
</attvalues>
</node>
<node id="authorswithaffiliations2_fd9c62b9126ef1948dc1e9b5075355af" label="lelystad, netherlands, institute for animal science/health">
<attvalues>
<attvalue for="attr_type" value="Authors with affiliations 2"></attvalue>
<attvalue for="global_occurrences" value="2"></attvalue>
<attvalue for="attr_3" value="Institute for Animal Science/Health"></attvalue>
<attvalue for="attr_4" value="Lelystad, Netherlands"></attvalue>
<attvalue for="attr_8" value="Netherlands"></attvalue>
<attvalue for="attr_6" value="5.4768846"></attvalue>
<attvalue for="attr_7" value="52.515072"></attvalue>
</attvalues>
</node>
<node id="authorswithaffiliations2_cb62b4ffb8f9e0c0e34e472a027d532f" label="limoges, france, faculté de médecine">
<attvalues>
<attvalue for="attr_type" value="Authors with affiliations 2"></attvalue>
<attvalue for="global_occurrences" value="1"></attvalue>
<attvalue for="attr_3" value="Faculté de Médecine"></attvalue>
<attvalue for="attr_4" value="Limoges, France"></attvalue>
<attvalue for="attr_8" value="France"></attvalue>
<attvalue for="attr_6" value="1.2644847"></attvalue>
<attvalue for="attr_7" value="45.8354243"></attvalue>
</attvalues>
</node>
<node id="authorswithaffiliations2_18136bcb1ca9bcab917ac2f0d9d14ba6" label="liverpool, united kingdom, university of liverpool">
<attvalues>
<attvalue for="attr_type" value="Authors with affiliations 2"></attvalue>
<attvalue for="global_occurrences" value="4"></attvalue>
<attvalue for="attr_3" value="University of Liverpool"></attvalue>
<attvalue for="attr_4" value="Liverpool, United Kingdom"></attvalue>
<attvalue for="attr_8" value="United Kingdom"></attvalue>
<attvalue for="attr_6" value="-2.9805393"></attvalue>
<attvalue for="attr_7" value="53.4054719"></attvalue>
</attvalues>
</node>
<node id="authorswithaffiliations2_93cf43e899fcbc8a39731600a0f4a30b" label="london, united kingdom, london school of hygiene and tropical medicine">
<attvalues>
<attvalue for="attr_type" value="Authors with affiliations 2"></attvalue>
<attvalue for="global_occurrences" value="2"></attvalue>
<attvalue for="attr_3" value="London School of Hygiene and Tropical Medicine"></attvalue>
<attvalue for="attr_4" value="London, United Kingdom"></attvalue>
<attvalue for="attr_8" value="United Kingdom"></attvalue>
<attvalue for="attr_6" value="-0.1276597"></attvalue>
<attvalue for="attr_7" value="51.5072759"></attvalue>
</attvalues>
</node>
<node id="authorswithaffiliations2_2e88ce632178a5b35dcad5d7c0aa8fc4" label="london, united kingdom, national institute of medical research">
<attvalues>
<attvalue for="attr_type" value="Authors with affiliations 2"></attvalue>
<attvalue for="global_occurrences" value="1"></attvalue>
<attvalue for="attr_3" value="National Institute of Medical Research"></attvalue>
<attvalue for="attr_4" value="London, United Kingdom"></attvalue>
<attvalue for="attr_8" value="United Kingdom"></attvalue>
<attvalue for="attr_6" value="-0.1276597"></attvalue>
<attvalue for="attr_7" value="51.5072759"></attvalue>
</attvalues>
</node>
<node id="authorswithaffiliations2_38b96f949625ee42dadbf7416f66b437" label="london, united kingdom, st. george's hospital medical school">
<attvalues>
<attvalue for="attr_type" value="Authors with affiliations 2"></attvalue>
<attvalue for="global_occurrences" value="12"></attvalue>
<attvalue for="attr_3" value="St. George's Hospital Medical School"></attvalue>
<attvalue for="attr_4" value="London, United Kingdom"></attvalue>
<attvalue for="attr_8" value="United Kingdom"></attvalue>
<attvalue for="attr_6" value="-0.1276597"></attvalue>
<attvalue for="attr_7" value="51.5072759"></attvalue>
</attvalues>
</node>
<node id="authorswithaffiliations2_834cf1d90cc03c6eea2cd32588280ee3" label="luanda, angola, caritas de angola">
<attvalues>
<attvalue for="attr_type" value="Authors with affiliations 2"></attvalue>
<attvalue for="global_occurrences" value="8"></attvalue>
<attvalue for="attr_3" value="Caritas de Angola"></attvalue>
<attvalue for="attr_4" value="Luanda, Angola"></attvalue>
<attvalue for="attr_8" value="Angola"></attvalue>
<attvalue for="attr_6" value="13.2381607"></attvalue>
<attvalue for="attr_7" value="-8.8169602"></attvalue>
</attvalues>
</node>
<node id="authorswithaffiliations2_12c9509ed21bb0cfeb08f9003e650fb0" label="luanda, angola, instituto de combate e controle das tripanossomoiases">
<attvalues>
<attvalue for="attr_type" value="Authors with affiliations 2"></attvalue>
<attvalue for="global_occurrences" value="2"></attvalue>
<attvalue for="attr_3" value="Instituto de Combate e Controle Das Tripanossomoiases"></attvalue>
<attvalue for="attr_4" value="Luanda, Angola"></attvalue>
<attvalue for="attr_8" value="Angola"></attvalue>
<attvalue for="attr_6" value="13.2381607"></attvalue>
<attvalue for="attr_7" value="-8.8169602"></attvalue>
</attvalues>
</node>
<node id="authorswithaffiliations2_90d684eac5d6e0a14e23e9ba2b1dc57e" label="ludwigshafen, germany, basf ag">
<attvalues>
<attvalue for="attr_type" value="Authors with affiliations 2"></attvalue>
<attvalue for="global_occurrences" value="1"></attvalue>
<attvalue for="attr_3" value="BASF AG"></attvalue>
<attvalue for="attr_4" value="Ludwigshafen, Germany"></attvalue>
<attvalue for="attr_8" value="Germany"></attvalue>
<attvalue for="attr_6" value="8.4391173"></attvalue>
<attvalue for="attr_7" value="49.4792355"></attvalue>
</attvalues>
</node>
<node id="authorswithaffiliations2_6c531113f6b2f902cfde4bfbf3ce5cb7" label="luebeck, germany, university of luebeck">
<attvalues>
<attvalue for="attr_type" value="Authors with affiliations 2"></attvalue>
<attvalue for="global_occurrences" value="8"></attvalue>
<attvalue for="attr_3" value="University of Luebeck"></attvalue>
<attvalue for="attr_4" value="Luebeck, Germany"></attvalue>
<attvalue for="attr_8" value="Germany"></attvalue>
<attvalue for="attr_6" value="10.6847384"></attvalue>
<attvalue for="attr_7" value="53.8664436"></attvalue>
</attvalues>
</node>
<node id="authorswithaffiliations2_388bc64cb89449ef327b78b7f7892ec9" label="magdeburg, germany, otto-von-guericke-university magdeburg">
<attvalues>
<attvalue for="attr_type" value="Authors with affiliations 2"></attvalue>
<attvalue for="global_occurrences" value="2"></attvalue>
<attvalue for="attr_3" value="Otto-von-Guericke-University Magdeburg"></attvalue>
<attvalue for="attr_4" value="Magdeburg, Germany"></attvalue>
<attvalue for="attr_8" value="Germany"></attvalue>
<attvalue for="attr_6" value="11.6289300999064"></attvalue>
<attvalue for="attr_7" value="52.1261437"></attvalue>
</attvalues>
</node>
<node id="authorswithaffiliations2_09b9cb56985c2200e8fb982038b64132" label="mainz, germany, johannes gutenberg university mainz">
<attvalues>
<attvalue for="attr_type" value="Authors with affiliations 2"></attvalue>
<attvalue for="global_occurrences" value="1"></attvalue>
<attvalue for="attr_3" value="Johannes Gutenberg University Mainz"></attvalue>
<attvalue for="attr_4" value="Mainz, Germany"></attvalue>
<attvalue for="attr_8" value="Germany"></attvalue>
<attvalue for="attr_6" value="8.2710237"></attvalue>
<attvalue for="attr_7" value="49.9999952"></attvalue>
</attvalues>
</node>
<node id="authorswithaffiliations2_32cbe0460f297e01165bcca67ea33eb8" label="manaus, brazil, fundação de medicina tropical heitor vieira dourado">
<attvalues>
<attvalue for="attr_type" value="Authors with affiliations 2"></attvalue>
<attvalue for="global_occurrences" value="2"></attvalue>
<attvalue for="attr_3" value="Fundação de Medicina Tropical Heitor Vieira Dourado"></attvalue>
<attvalue for="attr_4" value="Manaus, Brazil"></attvalue>
<attvalue for="attr_8" value="Brazil"></attvalue>
<attvalue for="attr_6" value="-59.9856354"></attvalue>
<attvalue for="attr_7" value="-3.1331055"></attvalue>
</attvalues>
</node>
<node id="authorswithaffiliations2_56c0d4c127f96163e89166223d543dd3" label="manaus, brazil, instituto nacional de pesquisa da amazonia">
<attvalues>
<attvalue for="attr_type" value="Authors with affiliations 2"></attvalue>
<attvalue for="global_occurrences" value="4"></attvalue>
<attvalue for="attr_3" value="Instituto Nacional de Pesquisa da Amazonia"></attvalue>
<attvalue for="attr_4" value="Manaus, Brazil"></attvalue>
<attvalue for="attr_8" value="Brazil"></attvalue>
<attvalue for="attr_6" value="-59.9856354"></attvalue>
<attvalue for="attr_7" value="-3.1331055"></attvalue>
</attvalues>
</node>
<node id="authorswithaffiliations2_dac6bbf9ece26c005619090ae652650f" label="manchester, united kingdom, university of manchester">
<attvalues>
<attvalue for="attr_type" value="Authors with affiliations 2"></attvalue>
<attvalue for="global_occurrences" value="3"></attvalue>
<attvalue for="attr_3" value="University of Manchester"></attvalue>
<attvalue for="attr_4" value="Manchester, United Kingdom"></attvalue>
<attvalue for="attr_8" value="United Kingdom"></attvalue>
<attvalue for="attr_6" value="-2.2447445"></attvalue>
<attvalue for="attr_7" value="53.4791466"></attvalue>
</attvalues>
</node>
<node id="authorswithaffiliations2_f11ce5f00ca22d5d30d5a95916ca1a64" label="mannheim, germany, university medical center and medical faculty mannheim">
<attvalues>
<attvalue for="attr_type" value="Authors with affiliations 2"></attvalue>
<attvalue for="global_occurrences" value="7"></attvalue>
<attvalue for="attr_3" value="University Medical Center and Medical Faculty Mannheim"></attvalue>
<attvalue for="attr_4" value="Mannheim, Germany"></attvalue>
<attvalue for="attr_8" value="Germany"></attvalue>
<attvalue for="attr_6" value="8.4672361"></attvalue>
<attvalue for="attr_7" value="49.4895914"></attvalue>
</attvalues>
</node>
<node id="authorswithaffiliations2_31f6dbe2b347856d2c101efed450a162" label="marburg, germany, philipps university marburg">
<attvalues>
<attvalue for="attr_type" value="Authors with affiliations 2"></attvalue>
<attvalue for="global_occurrences" value="10"></attvalue>
<attvalue for="attr_3" value="Philipps University Marburg"></attvalue>
<attvalue for="attr_4" value="Marburg, Germany"></attvalue>
<attvalue for="attr_8" value="Germany"></attvalue>
<attvalue for="attr_6" value="8.7757742"></attvalue>
<attvalue for="attr_7" value="50.8117327"></attvalue>
</attvalues>
</node>
<node id="authorswithaffiliations2_b20593f0938aaef7b40fec036894811b" label="martinsried, germany, max planck inst. for biochemistry">
<attvalues>
<attvalue for="attr_type" value="Authors with affiliations 2"></attvalue>
<attvalue for="global_occurrences" value="1"></attvalue>
<attvalue for="attr_3" value="Max Planck Inst. for Biochemistry"></attvalue>
<attvalue for="attr_4" value="Martinsried, Germany"></attvalue>
<attvalue for="attr_8" value="Germany"></attvalue>
<attvalue for="attr_6" value="11.4504987"></attvalue>
<attvalue for="attr_7" value="48.1087856"></attvalue>
</attvalues>
</node>
<node id="authorswithaffiliations2_32eb4f7cfbb1166bb02be938df7749da" label="messina, italy, universit di messina">
<attvalues>
<attvalue for="attr_type" value="Authors with affiliations 2"></attvalue>
<attvalue for="global_occurrences" value="6"></attvalue>
<attvalue for="attr_3" value="Universit di Messina"></attvalue>
<attvalue for="attr_4" value="Messina, Italy"></attvalue>
<attvalue for="attr_8" value="Italy"></attvalue>
<attvalue for="attr_6" value="15.5542082"></attvalue>
<attvalue for="attr_7" value="38.1937571"></attvalue>
</attvalues>
</node>
<node id="authorswithaffiliations2_6488aa06864faa30cce0b9f066377860" label="miami, united states, florida international university">
<attvalues>
<attvalue for="attr_type" value="Authors with affiliations 2"></attvalue>
<attvalue for="global_occurrences" value="1"></attvalue>
<attvalue for="attr_3" value="Florida International University"></attvalue>
<attvalue for="attr_4" value="Miami, United States"></attvalue>
<attvalue for="attr_8" value="United States"></attvalue>
<attvalue for="attr_6" value="-80.1936589"></attvalue>
<attvalue for="attr_7" value="25.7742658"></attvalue>
</attvalues>
</node>
<node id="authorswithaffiliations2_17c28e679548c942d69a8f12156d1f0d" label="muenster, germany, university of muenster">
<attvalues>
<attvalue for="attr_type" value="Authors with affiliations 2"></attvalue>
<attvalue for="global_occurrences" value="13"></attvalue>
<attvalue for="attr_3" value="University of Muenster"></attvalue>
<attvalue for="attr_4" value="Muenster, Germany"></attvalue>
<attvalue for="attr_8" value="Germany"></attvalue>
<attvalue for="attr_6" value="7.6251879"></attvalue>
<attvalue for="attr_7" value="51.9625101"></attvalue>
</attvalues>
</node>
<node id="authorswithaffiliations2_4e965183267035014731d737eca5cde3" label="munich, germany, helmholtz zentrum munich">
<attvalues>
<attvalue for="attr_type" value="Authors with affiliations 2"></attvalue>
<attvalue for="global_occurrences" value="3"></attvalue>
<attvalue for="attr_3" value="Helmholtz Zentrum Munich"></attvalue>
<attvalue for="attr_4" value="Munich, Germany"></attvalue>
<attvalue for="attr_8" value="Germany"></attvalue>
<attvalue for="attr_6" value="11.5754815"></attvalue>
<attvalue for="attr_7" value="48.1372719"></attvalue>
</attvalues>
</node>
<node id="authorswithaffiliations2_734c7685f6b875c57aef73e35f0f3bd7" label="munich, germany, ludwig maximilians university of munich">
<attvalues>
<attvalue for="attr_type" value="Authors with affiliations 2"></attvalue>
<attvalue for="global_occurrences" value="23"></attvalue>
<attvalue for="attr_3" value="Ludwig Maximilians University of Munich"></attvalue>
<attvalue for="attr_4" value="Munich, Germany"></attvalue>
<attvalue for="attr_8" value="Germany"></attvalue>
<attvalue for="attr_6" value="11.5754815"></attvalue>
<attvalue for="attr_7" value="48.1372719"></attvalue>
</attvalues>
</node>
<node id="authorswithaffiliations2_4c3f772115307c47773a3ad93f37eff6" label="munich, germany, technical university of munich">
<attvalues>
<attvalue for="attr_type" value="Authors with affiliations 2"></attvalue>
<attvalue for="global_occurrences" value="1"></attvalue>
<attvalue for="attr_3" value="Technical University of Munich"></attvalue>
<attvalue for="attr_4" value="Munich, Germany"></attvalue>
<attvalue for="attr_8" value="Germany"></attvalue>
<attvalue for="attr_6" value="11.5754815"></attvalue>
<attvalue for="attr_7" value="48.1372719"></attvalue>
</attvalues>
</node>
<node id="authorswithaffiliations2_b0dd739a0d882ad1fd48ecfc77353f9e" label="nairobi, kenya, development agency regional office for eastern and central africa">
<attvalues>
<attvalue for="attr_type" value="Authors with affiliations 2"></attvalue>
<attvalue for="global_occurrences" value="1"></attvalue>
<attvalue for="attr_3" value="Development Agency Regional Office for Eastern and Central Africa"></attvalue>
<attvalue for="attr_4" value="Nairobi, Kenya"></attvalue>
<attvalue for="attr_8" value="Kenya"></attvalue>
<attvalue for="attr_6" value="36.8172449"></attvalue>
<attvalue for="attr_7" value="-1.2832533"></attvalue>
</attvalues>
</node>
<node id="authorswithaffiliations2_960cce2770c67f557f12f01ed03fe0a2" label="nairobi, kenya, institute of primate research">
<attvalues>
<attvalue for="attr_type" value="Authors with affiliations 2"></attvalue>
<attvalue for="global_occurrences" value="1"></attvalue>
<attvalue for="attr_3" value="Institute of Primate Research"></attvalue>
<attvalue for="attr_4" value="Nairobi, Kenya"></attvalue>
<attvalue for="attr_8" value="Kenya"></attvalue>
<attvalue for="attr_6" value="36.8172449"></attvalue>
<attvalue for="attr_7" value="-1.2832533"></attvalue>
</attvalues>
</node>
<node id="authorswithaffiliations2_b2d1941c1bc55f54007e477488a08e9c" label="nairobi, kenya, international livestock research institute (ilri)">
<attvalues>
<attvalue for="attr_type" value="Authors with affiliations 2"></attvalue>
<attvalue for="global_occurrences" value="10"></attvalue>
<attvalue for="attr_3" value="International Livestock Research Institute (ILRI)"></attvalue>
<attvalue for="attr_4" value="Nairobi, Kenya"></attvalue>
<attvalue for="attr_8" value="Kenya"></attvalue>
<attvalue for="attr_6" value="36.8172449"></attvalue>
<attvalue for="attr_7" value="-1.2832533"></attvalue>
</attvalues>
</node>
<node id="authorswithaffiliations2_fda567d09e15bd9590cbde7b1eede732" label="new haven, united states, yale university school of medicine">
<attvalues>
<attvalue for="attr_type" value="Authors with affiliations 2"></attvalue>
<attvalue for="global_occurrences" value="3"></attvalue>
<attvalue for="attr_3" value="Yale University School of Medicine"></attvalue>
<attvalue for="attr_4" value="New Haven, United States"></attvalue>
<attvalue for="attr_8" value="United States"></attvalue>
<attvalue for="attr_6" value="-72.9257003"></attvalue>
<attvalue for="attr_7" value="41.30729"></attvalue>
</attvalues>
</node>
<node id="authorswithaffiliations2_f7950f9c445d168fc82133af50e27d40" label="nijmegen, netherlands, mercachem bv">
<attvalues>
<attvalue for="attr_type" value="Authors with affiliations 2"></attvalue>
<attvalue for="global_occurrences" value="1"></attvalue>
<attvalue for="attr_3" value="Mercachem BV"></attvalue>
<attvalue for="attr_4" value="Nijmegen, Netherlands"></attvalue>
<attvalue for="attr_8" value="Netherlands"></attvalue>
<attvalue for="attr_6" value="5.8634665"></attvalue>
<attvalue for="attr_7" value="51.842739"></attvalue>
</attvalues>
</node>
<node id="authorswithaffiliations2_526641a198f091f7db657dd984df5ad0" label="nijmegen, netherlands, radboud university nijmegen medical center">
<attvalues>
<attvalue for="attr_type" value="Authors with affiliations 2"></attvalue>
<attvalue for="global_occurrences" value="1"></attvalue>
<attvalue for="attr_3" value="Radboud University Nijmegen Medical Center"></attvalue>
<attvalue for="attr_4" value="Nijmegen, Netherlands"></attvalue>
<attvalue for="attr_8" value="Netherlands"></attvalue>
<attvalue for="attr_6" value="5.8634665"></attvalue>
<attvalue for="attr_7" value="51.842739"></attvalue>
</attvalues>
</node>
<node id="authorswithaffiliations2_15c76cbb94c8e943949382a0fbb07ccf" label="niterói, brazil, universidade federal fluminense">
<attvalues>
<attvalue for="attr_type" value="Authors with affiliations 2"></attvalue>
<attvalue for="global_occurrences" value="2"></attvalue>
<attvalue for="attr_3" value="Universidade Federal Fluminense"></attvalue>
<attvalue for="attr_4" value="Niterói, Brazil"></attvalue>
<attvalue for="attr_8" value="Brazil"></attvalue>
<attvalue for="attr_6" value="-43.1154552"></attvalue>
<attvalue for="attr_7" value="-22.8832371"></attvalue>
</attvalues>
</node>
<node id="authorswithaffiliations2_7eea20ad4f0f82c11861ae75d5d219ba" label="norwich, united kingdom, university of east anglia">
<attvalues>
<attvalue for="attr_type" value="Authors with affiliations 2"></attvalue>
<attvalue for="global_occurrences" value="1"></attvalue>
<attvalue for="attr_3" value="University of East Anglia"></attvalue>
<attvalue for="attr_4" value="Norwich, United Kingdom"></attvalue>
<attvalue for="attr_8" value="United Kingdom"></attvalue>
<attvalue for="attr_6" value="1.2922681"></attvalue>
<attvalue for="attr_7" value="52.6286576"></attvalue>
</attvalues>
</node>
<node id="authorswithaffiliations2_58279c7654f6bf134321f9fd194d1c0d" label="nottingham, united kingdom, university of nottingham">
<attvalues>
<attvalue for="attr_type" value="Authors with affiliations 2"></attvalue>
<attvalue for="global_occurrences" value="2"></attvalue>
<attvalue for="attr_3" value="University of Nottingham"></attvalue>
<attvalue for="attr_4" value="Nottingham, United Kingdom"></attvalue>
<attvalue for="attr_8" value="United Kingdom"></attvalue>
<attvalue for="attr_6" value="-1.1511066"></attvalue>
<attvalue for="attr_7" value="52.9549771"></attvalue>
</attvalues>
</node>
<node id="authorswithaffiliations2_cef31e3b84bd33bcf084339c585e64df" label="omdurman, sudan, university of science and technology">
<attvalues>
<attvalue for="attr_type" value="Authors with affiliations 2"></attvalue>
<attvalue for="global_occurrences" value="2"></attvalue>
<attvalue for="attr_3" value="University of Science and Technology"></attvalue>
<attvalue for="attr_4" value="Omdurman, Sudan"></attvalue>
<attvalue for="attr_8" value="Sudan"></attvalue>
<attvalue for="attr_6" value="32.4777311"></attvalue>
<attvalue for="attr_7" value="15.6445536"></attvalue>
</attvalues>
</node>
<node id="authorswithaffiliations2_3eaebaca188d321e6cf5d902a112d2d0" label="osaka, japan, osaka bioscience institute">
<attvalues>
<attvalue for="attr_type" value="Authors with affiliations 2"></attvalue>
<attvalue for="global_occurrences" value="5"></attvalue>
<attvalue for="attr_3" value="Osaka Bioscience Institute"></attvalue>
<attvalue for="attr_4" value="Osaka, Japan"></attvalue>
<attvalue for="attr_8" value="Japan"></attvalue>
<attvalue for="attr_6" value="135.5146944"></attvalue>
<attvalue for="attr_7" value="34.6852929"></attvalue>
</attvalues>
</node>
<node id="authorswithaffiliations2_02889553e3f8e757a89951ffc6b9b2cd" label="osaka, japan, osaka university">
<attvalues>
<attvalue for="attr_type" value="Authors with affiliations 2"></attvalue>
<attvalue for="global_occurrences" value="5"></attvalue>
<attvalue for="attr_3" value="Osaka University"></attvalue>
<attvalue for="attr_4" value="Osaka, Japan"></attvalue>
<attvalue for="attr_8" value="Japan"></attvalue>
<attvalue for="attr_6" value="135.5146944"></attvalue>
<attvalue for="attr_7" value="34.6852929"></attvalue>
</attvalues>
</node>
<node id="authorswithaffiliations2_1dc61d2ca7bc35d637c1d3bdda368a2c" label="paraíba, brazil, universidade federal da paraíba">
<attvalues>
<attvalue for="attr_type" value="Authors with affiliations 2"></attvalue>
<attvalue for="global_occurrences" value="2"></attvalue>
<attvalue for="attr_3" value="Universidade Federal da Paraíba"></attvalue>
<attvalue for="attr_4" value="Paraíba, Brazil"></attvalue>
<attvalue for="attr_8" value="Brazil"></attvalue>
<attvalue for="attr_6" value="-36.972191"></attvalue>
<attvalue for="attr_7" value="-7.1168306"></attvalue>
</attvalues>
</node>
<node id="authorswithaffiliations2_19742237bae13d65f481696ae7212182" label="paris, france, epicentre">
<attvalues>
<attvalue for="attr_type" value="Authors with affiliations 2"></attvalue>
<attvalue for="global_occurrences" value="1"></attvalue>
<attvalue for="attr_3" value="EPICENTRE"></attvalue>
<attvalue for="attr_4" value="Paris, France"></attvalue>
<attvalue for="attr_8" value="France"></attvalue>
<attvalue for="attr_6" value="2.3521334"></attvalue>
<attvalue for="attr_7" value="48.8565056"></attvalue>
</attvalues>
</node>
<node id="authorswithaffiliations2_4f5836484cd6ff47ef88e73ce5bdff4d" label="paris, france, institut pasteur">
<attvalues>
<attvalue for="attr_type" value="Authors with affiliations 2"></attvalue>
<attvalue for="global_occurrences" value="6"></attvalue>
<attvalue for="attr_3" value="Institut Pasteur"></attvalue>
<attvalue for="attr_4" value="Paris, France"></attvalue>
<attvalue for="attr_8" value="France"></attvalue>
<attvalue for="attr_6" value="2.3521334"></attvalue>
<attvalue for="attr_7" value="48.8565056"></attvalue>
</attvalues>
</node>
<node id="authorswithaffiliations2_8f75066f2916071b110521c7f53bb4a7" label="petach tikva, israel, rabin medical center">
<attvalues>
<attvalue for="attr_type" value="Authors with affiliations 2"></attvalue>
<attvalue for="global_occurrences" value="1"></attvalue>
<attvalue for="attr_3" value="Rabin Medical Center"></attvalue>
<attvalue for="attr_4" value="Petach Tikva, Israel"></attvalue>
<attvalue for="attr_8" value="Israel"></attvalue>
<attvalue for="attr_6" value="34.8631108"></attvalue>
<attvalue for="attr_7" value="32.1064435"></attvalue>
</attvalues>
</node>
<node id="authorswithaffiliations2_1b4d2336e7f99b7bb9af1a66e923bed2" label="pisa, italy, cnr">
<attvalues>
<attvalue for="attr_type" value="Authors with affiliations 2"></attvalue>
<attvalue for="global_occurrences" value="1"></attvalue>
<attvalue for="attr_3" value="CNR"></attvalue>
<attvalue for="attr_4" value="Pisa, Italy"></attvalue>
<attvalue for="attr_8" value="Italy"></attvalue>
<attvalue for="attr_6" value="10.4018984"></attvalue>
<attvalue for="attr_7" value="43.715925"></attvalue>
</attvalues>
</node>
<node id="authorswithaffiliations2_c48d6e23e8a6172f0194573d2a4fb4ca" label="portland, united states, oregon health and science university">
<attvalues>
<attvalue for="attr_type" value="Authors with affiliations 2"></attvalue>
<attvalue for="global_occurrences" value="3"></attvalue>
<attvalue for="attr_3" value="Oregon Health and Science University"></attvalue>
<attvalue for="attr_4" value="Portland, United States"></attvalue>
<attvalue for="attr_8" value="United States"></attvalue>
<attvalue for="attr_6" value="-122.6741949"></attvalue>
<attvalue for="attr_7" value="45.5202471"></attvalue>
</attvalues>
</node>
<node id="authorswithaffiliations2_4fe29c858569feb966932ff287186218" label="rheinbach, germany, fh-bonn-rhein-sieg">
<attvalues>
<attvalue for="attr_type" value="Authors with affiliations 2"></attvalue>
<attvalue for="global_occurrences" value="1"></attvalue>
<attvalue for="attr_3" value="FH-Bonn-Rhein-Sieg"></attvalue>
<attvalue for="attr_4" value="Rheinbach, Germany"></attvalue>
<attvalue for="attr_8" value="Germany"></attvalue>
<attvalue for="attr_6" value="6.9481812"></attvalue>
<attvalue for="attr_7" value="50.6264179"></attvalue>
</attvalues>
</node>
<node id="authorswithaffiliations2_500518fee9836f52fb5bd6669c94ce2f" label="rio de janeiro, brazil, instituto oswaldo cruz fiocruz">
<attvalues>
<attvalue for="attr_type" value="Authors with affiliations 2"></attvalue>
<attvalue for="global_occurrences" value="6"></attvalue>
<attvalue for="attr_3" value="Instituto Oswaldo Cruz FIOCRUZ"></attvalue>
<attvalue for="attr_4" value="Rio de Janeiro, Brazil"></attvalue>
<attvalue for="attr_8" value="Brazil"></attvalue>
<attvalue for="attr_6" value="-43.2093781"></attvalue>
<attvalue for="attr_7" value="-22.9112163"></attvalue>
</attvalues>
</node>
<node id="authorswithaffiliations2_ebb1bb8b442fb6e305850b6c1e910ebe" label="rome, italy, istituto superiore di sanità">
<attvalues>
<attvalue for="attr_type" value="Authors with affiliations 2"></attvalue>
<attvalue for="global_occurrences" value="1"></attvalue>
<attvalue for="attr_3" value="Istituto Superiore di Sanità"></attvalue>
<attvalue for="attr_4" value="Rome, Italy"></attvalue>
<attvalue for="attr_8" value="Italy"></attvalue>
<attvalue for="attr_6" value="12.4830619"></attvalue>
<attvalue for="attr_7" value="41.8932575"></attvalue>
</attvalues>
</node>
<node id="authorswithaffiliations2_d0c52345a45583175286b37050f831b9" label="romford, united kingdom, queen's hospital">
<attvalues>
<attvalue for="attr_type" value="Authors with affiliations 2"></attvalue>
<attvalue for="global_occurrences" value="1"></attvalue>
<attvalue for="attr_3" value="Queen's Hospital"></attvalue>
<attvalue for="attr_4" value="Romford, United Kingdom"></attvalue>
<attvalue for="attr_8" value="United Kingdom"></attvalue>
<attvalue for="attr_6" value="0.1822646"></attvalue>
<attvalue for="attr_7" value="51.5760462"></attvalue>
</attvalues>
</node>
<node id="authorswithaffiliations2_2a658e58185dc7afc6e9516ed6703760" label="rostock, germany, rostock university">
<attvalues>
<attvalue for="attr_type" value="Authors with affiliations 2"></attvalue>
<attvalue for="global_occurrences" value="2"></attvalue>
<attvalue for="attr_3" value="Rostock University"></attvalue>
<attvalue for="attr_4" value="Rostock, Germany"></attvalue>
<attvalue for="attr_8" value="Germany"></attvalue>
<attvalue for="attr_6" value="12.109029152184"></attvalue>
<attvalue for="attr_7" value="54.1476585"></attvalue>
</attvalues>
</node>
<node id="authorswithaffiliations2_75e94debe2a1e7059786c69eda625455" label="rotterdam, netherlands, erasmus university rotterdam">
<attvalues>
<attvalue for="attr_type" value="Authors with affiliations 2"></attvalue>
<attvalue for="global_occurrences" value="1"></attvalue>
<attvalue for="attr_3" value="Erasmus University Rotterdam"></attvalue>
<attvalue for="attr_4" value="Rotterdam, Netherlands"></attvalue>
<attvalue for="attr_8" value="Netherlands"></attvalue>
<attvalue for="attr_6" value="4.4631727"></attvalue>
<attvalue for="attr_7" value="51.9228958"></attvalue>
</attvalues>
</node>
<node id="authorswithaffiliations2_e5bbdefd56cf592f5babf13eebcbd4c4" label="san francisco, united states, sandler center for basic research in parasitic diseases university of california">
<attvalues>
<attvalue for="attr_type" value="Authors with affiliations 2"></attvalue>
<attvalue for="global_occurrences" value="15"></attvalue>
<attvalue for="attr_3" value="Sandler Center for Basic Research in Parasitic Diseases University of California"></attvalue>
<attvalue for="attr_4" value="San Francisco, United States"></attvalue>
<attvalue for="attr_8" value="United States"></attvalue>
<attvalue for="attr_6" value="-122.419199"></attvalue>
<attvalue for="attr_7" value="37.7789601"></attvalue>
</attvalues>
</node>
<node id="authorswithaffiliations2_57a857c0d0ced4755561575cf2912961" label="seattle, united states, university of washington">
<attvalues>
<attvalue for="attr_type" value="Authors with affiliations 2"></attvalue>
<attvalue for="global_occurrences" value="4"></attvalue>
<attvalue for="attr_3" value="University of Washington"></attvalue>
<attvalue for="attr_4" value="Seattle, United States"></attvalue>
<attvalue for="attr_8" value="United States"></attvalue>
<attvalue for="attr_6" value="-122.3300624"></attvalue>
<attvalue for="attr_7" value="47.6038321"></attvalue>
</attvalues>
</node>
<node id="authorswithaffiliations2_5e9db6314310f8c8b8b63f669ae5a4f9" label="shinyanga, tanzania, tanzania forestry research institute (tafori)">
<attvalues>
<attvalue for="attr_type" value="Authors with affiliations 2"></attvalue>
<attvalue for="global_occurrences" value="1"></attvalue>
<attvalue for="attr_3" value="Tanzania Forestry Research Institute (TAFORI)"></attvalue>
<attvalue for="attr_4" value="Shinyanga, Tanzania"></attvalue>
<attvalue for="attr_8" value="Tanzania"></attvalue>
<attvalue for="attr_6" value="33.4271153"></attvalue>
<attvalue for="attr_7" value="-3.6562049"></attvalue>
</attvalues>
</node>
<node id="authorswithaffiliations2_7c980bb349ca7360b0993e141bba3d73" label="siena, italy, alta">
<attvalues>
<attvalue for="attr_type" value="Authors with affiliations 2"></attvalue>
<attvalue for="global_occurrences" value="1"></attvalue>
<attvalue for="attr_3" value="ALTA"></attvalue>
<attvalue for="attr_4" value="Siena, Italy"></attvalue>
<attvalue for="attr_8" value="Italy"></attvalue>
<attvalue for="attr_6" value="11.3316533"></attvalue>
<attvalue for="attr_7" value="43.3185536"></attvalue>
</attvalues>
</node>
<node id="authorswithaffiliations2_88dfd17c136752fbd3efcd31a2374b59" label="siena, italy, university of siena">
<attvalues>
<attvalue for="attr_type" value="Authors with affiliations 2"></attvalue>
<attvalue for="global_occurrences" value="1"></attvalue>
<attvalue for="attr_3" value="University of Siena"></attvalue>
<attvalue for="attr_4" value="Siena, Italy"></attvalue>
<attvalue for="attr_8" value="Italy"></attvalue>
<attvalue for="attr_6" value="11.3316533"></attvalue>
<attvalue for="attr_7" value="43.3185536"></attvalue>
</attvalues>
</node>
<node id="authorswithaffiliations2_4561598a1efa5ac4ae8622fa67adfc0e" label="stockholm, sweden, karolinska institute">
<attvalues>
<attvalue for="attr_type" value="Authors with affiliations 2"></attvalue>
<attvalue for="global_occurrences" value="4"></attvalue>
<attvalue for="attr_3" value="Karolinska Institute"></attvalue>
<attvalue for="attr_4" value="Stockholm, Sweden"></attvalue>
<attvalue for="attr_8" value="Sweden"></attvalue>
<attvalue for="attr_6" value="18.0710935"></attvalue>
<attvalue for="attr_7" value="59.3251172"></attvalue>
</attvalues>
</node>
<node id="authorswithaffiliations2_145b6fe30a098484b93563483c1b6fb9" label="stockholm, sweden, stockholm university">
<attvalues>
<attvalue for="attr_type" value="Authors with affiliations 2"></attvalue>
<attvalue for="global_occurrences" value="1"></attvalue>
<attvalue for="attr_3" value="Stockholm University"></attvalue>
<attvalue for="attr_4" value="Stockholm, Sweden"></attvalue>
<attvalue for="attr_8" value="Sweden"></attvalue>
<attvalue for="attr_6" value="18.0710935"></attvalue>
<attvalue for="attr_7" value="59.3251172"></attvalue>
</attvalues>
</node>
<node id="authorswithaffiliations2_54dafcbe1c00e89655e0cf78cc703efb" label="são paulo, brazil, federal university of são paulo">
<attvalues>
<attvalue for="attr_type" value="Authors with affiliations 2"></attvalue>
<attvalue for="global_occurrences" value="15"></attvalue>
<attvalue for="attr_3" value="Federal University of São Paulo"></attvalue>
<attvalue for="attr_4" value="São Paulo, Brazil"></attvalue>
<attvalue for="attr_8" value="Brazil"></attvalue>
<attvalue for="attr_6" value="-49.0232348"></attvalue>
<attvalue for="attr_7" value="-21.9549806"></attvalue>
</attvalues>
</node>
<node id="authorswithaffiliations2_f0ff992011e3373de98d56b7519d1e24" label="são paulo, brazil, instituto adolfo lutz">
<attvalues>
<attvalue for="attr_type" value="Authors with affiliations 2"></attvalue>
<attvalue for="global_occurrences" value="2"></attvalue>
<attvalue for="attr_3" value="Instituto Adolfo Lutz"></attvalue>
<attvalue for="attr_4" value="São Paulo, Brazil"></attvalue>
<attvalue for="attr_8" value="Brazil"></attvalue>
<attvalue for="attr_6" value="-49.0232348"></attvalue>
<attvalue for="attr_7" value="-21.9549806"></attvalue>
</attvalues>
</node>
<node id="authorswithaffiliations2_1dc993da2c15ca437fb919b9db72d487" label="tamale, ghana, central veterinary laboratories">
<attvalues>
<attvalue for="attr_type" value="Authors with affiliations 2"></attvalue>
<attvalue for="global_occurrences" value="1"></attvalue>
<attvalue for="attr_3" value="Central Veterinary Laboratories"></attvalue>
<attvalue for="attr_4" value="Tamale, Ghana"></attvalue>
<attvalue for="attr_8" value="Ghana"></attvalue>
<attvalue for="attr_6" value="-0.8430289"></attvalue>
<attvalue for="attr_7" value="9.4043366"></attvalue>
</attvalues>
</node>
<node id="authorswithaffiliations2_e3e16491baead38556dfb63c8311cc45" label="tehran, iran, pasteur institute of iran">
<attvalues>
<attvalue for="attr_type" value="Authors with affiliations 2"></attvalue>
<attvalue for="global_occurrences" value="1"></attvalue>
<attvalue for="attr_3" value="Pasteur Institute of Iran"></attvalue>
<attvalue for="attr_4" value="Tehran, Iran"></attvalue>
<attvalue for="attr_8" value="Iran"></attvalue>
<attvalue for="attr_6" value="51.4179604"></attvalue>
<attvalue for="attr_7" value="35.6884243"></attvalue>
</attvalues>
</node>
<node id="authorswithaffiliations2_abc4f6929295244219252828d45f4394" label="tsukuba, japan, ministry of agriculture forestry and fishers">
<attvalues>
<attvalue for="attr_type" value="Authors with affiliations 2"></attvalue>
<attvalue for="global_occurrences" value="2"></attvalue>
<attvalue for="attr_3" value="Ministry of Agriculture Forestry and Fishers"></attvalue>
<attvalue for="attr_4" value="Tsukuba, Japan"></attvalue>
<attvalue for="attr_8" value="Japan"></attvalue>
<attvalue for="attr_6" value="140.07679556609"></attvalue>
<attvalue for="attr_7" value="36.092075"></attvalue>
</attvalues>
</node>
<node id="authorswithaffiliations2_57af7a267d8fd863071623f63d43aaa7" label="tuebingen, germany, eberhard karls university of tuebingen">
<attvalues>
<attvalue for="attr_type" value="Authors with affiliations 2"></attvalue>
<attvalue for="global_occurrences" value="24"></attvalue>
<attvalue for="attr_3" value="Eberhard Karls University of Tuebingen"></attvalue>
<attvalue for="attr_4" value="Tuebingen, Germany"></attvalue>
<attvalue for="attr_8" value="Germany"></attvalue>
<attvalue for="attr_6" value="9.0535531"></attvalue>
<attvalue for="attr_7" value="48.5236164"></attvalue>
</attvalues>
</node>
<node id="authorswithaffiliations2_cd7394a5f4b7104e5aef8ae4bc555757" label="tuebingen, germany, max planck institute for developmental biology">
<attvalues>
<attvalue for="attr_type" value="Authors with affiliations 2"></attvalue>
<attvalue for="global_occurrences" value="1"></attvalue>
<attvalue for="attr_3" value="Max Planck Institute for Developmental Biology"></attvalue>
<attvalue for="attr_4" value="Tuebingen, Germany"></attvalue>
<attvalue for="attr_8" value="Germany"></attvalue>
<attvalue for="attr_6" value="9.0535531"></attvalue>
<attvalue for="attr_7" value="48.5236164"></attvalue>
</attvalues>
</node>
<node id="authorswithaffiliations2_54294e2b95318b1a7791125b0d56fb64" label="tönisvorst, germany, st. töniser str. 21">
<attvalues>
<attvalue for="attr_type" value="Authors with affiliations 2"></attvalue>
<attvalue for="global_occurrences" value="1"></attvalue>
<attvalue for="attr_3" value="St. Töniser Str. 21"></attvalue>
<attvalue for="attr_4" value="Tönisvorst, Germany"></attvalue>
<attvalue for="attr_8" value="Germany"></attvalue>
<attvalue for="attr_6" value="6.45"></attvalue>
<attvalue for="attr_7" value="51.3167"></attvalue>
</attvalues>
</node>
<node id="authorswithaffiliations2_29d337523989928059c8a27650d8b341" label="utrecht, netherlands, utrecht university">
<attvalues>
<attvalue for="attr_type" value="Authors with affiliations 2"></attvalue>
<attvalue for="global_occurrences" value="7"></attvalue>
<attvalue for="attr_3" value="Utrecht University"></attvalue>
<attvalue for="attr_4" value="Utrecht, Netherlands"></attvalue>
<attvalue for="attr_8" value="Netherlands"></attvalue>
<attvalue for="attr_6" value="5.15264611584469"></attvalue>
<attvalue for="attr_7" value="52.11849915"></attvalue>
</attvalues>
</node>
<node id="authorswithaffiliations2_6e936849329f82bc8472527ba9cc6315" label="verona, italy, ospedale s cuore negrar">
<attvalues>
<attvalue for="attr_type" value="Authors with affiliations 2"></attvalue>
<attvalue for="global_occurrences" value="1"></attvalue>
<attvalue for="attr_3" value="Ospedale S Cuore Negrar"></attvalue>
<attvalue for="attr_4" value="Verona, Italy"></attvalue>
<attvalue for="attr_8" value="Italy"></attvalue>
<attvalue for="attr_6" value="10.9916792"></attvalue>
<attvalue for="attr_7" value="45.4382967"></attvalue>
</attvalues>
</node>
<node id="authorswithaffiliations2_b8858e4346b5a4fbf063a9d96818cac5" label="vienna, austria, medical university of vienna">
<attvalues>
<attvalue for="attr_type" value="Authors with affiliations 2"></attvalue>
<attvalue for="global_occurrences" value="2"></attvalue>
<attvalue for="attr_3" value="Medical University of Vienna"></attvalue>
<attvalue for="attr_4" value="Vienna, Austria"></attvalue>
<attvalue for="attr_8" value="Austria"></attvalue>
<attvalue for="attr_6" value="16.3725042"></attvalue>
<attvalue for="attr_7" value="48.2083537"></attvalue>
</attvalues>
</node>
<node id="authorswithaffiliations2_f413085ba5c431c96d5cdc6937201aea" label="wuerzburg, germany, julius maximilians university of wuerzburg">
<attvalues>
<attvalue for="attr_type" value="Authors with affiliations 2"></attvalue>
<attvalue for="global_occurrences" value="53"></attvalue>
<attvalue for="attr_3" value="Julius Maximilians University of Wuerzburg"></attvalue>
<attvalue for="attr_4" value="Wuerzburg, Germany"></attvalue>
<attvalue for="attr_8" value="Germany"></attvalue>
<attvalue for="attr_6" value="9.94346111761006"></attvalue>
<attvalue for="attr_7" value="49.778073"></attvalue>
</attvalues>
</node>
<node id="authorswithaffiliations2_ec0a6d6bad434bc0fb8efb82c0262594" label="wuerzburg, germany, medical mission clinic wuerzburg">
<attvalues>
<attvalue for="attr_type" value="Authors with affiliations 2"></attvalue>
<attvalue for="global_occurrences" value="17"></attvalue>
<attvalue for="attr_3" value="Medical Mission Clinic Wuerzburg"></attvalue>
<attvalue for="attr_4" value="Wuerzburg, Germany"></attvalue>
<attvalue for="attr_8" value="Germany"></attvalue>
<attvalue for="attr_6" value="9.94346111761006"></attvalue>
<attvalue for="attr_7" value="49.778073"></attvalue>
</attvalues>
</node>
<node id="authorswithaffiliations2_cebf488811bf6a445050e04537a7192f" label="wusterhausen, germany, tierklinik wusterhausen">
<attvalues>
<attvalue for="attr_type" value="Authors with affiliations 2"></attvalue>
<attvalue for="global_occurrences" value="1"></attvalue>
<attvalue for="attr_3" value="Tierklinik Wusterhausen"></attvalue>
<attvalue for="attr_4" value="Wusterhausen, Germany"></attvalue>
<attvalue for="attr_8" value="Germany"></attvalue>
<attvalue for="attr_6" value="13.6244389"></attvalue>
<attvalue for="attr_7" value="52.2994511"></attvalue>
</attvalues>
</node>
<node id="authorswithaffiliations2_14eb6380d11410e100f81e9421a7efcc" label="yaounde, cameroon, who/cds/cpe/zfk">
<attvalues>
<attvalue for="attr_type" value="Authors with affiliations 2"></attvalue>
<attvalue for="global_occurrences" value="1"></attvalue>
<attvalue for="attr_3" value="WHO/CDS/CPE/ZFK"></attvalue>
<attvalue for="attr_4" value="Yaounde, Cameroon"></attvalue>
<attvalue for="attr_8" value="Cameroon"></attvalue>
<attvalue for="attr_6" value="11.5213344"></attvalue>
<attvalue for="attr_7" value="3.8689867"></attvalue>
</attvalues>
</node>
<node id="authorswithaffiliations2_903e91ad58c9e37b749126f628a5a07b" label="yei, sudan, malteser sleeping sickness contr. p.">
<attvalues>
<attvalue for="attr_type" value="Authors with affiliations 2"></attvalue>
<attvalue for="global_occurrences" value="1"></attvalue>
<attvalue for="attr_3" value="Malteser Sleeping Sickness Contr. P."></attvalue>
<attvalue for="attr_4" value="Yei, Sudan"></attvalue>
<attvalue for="attr_8" value="Sudan"></attvalue>
<attvalue for="attr_6" value="30.6660617"></attvalue>
<attvalue for="attr_7" value="4.0970927"></attvalue>
</attvalues>
</node>
<node id="authorswithaffiliations2_fb82a2733723b1a4baec8fda01e6bc8f" label="york, united kingdom, university of york">
<attvalues>
<attvalue for="attr_type" value="Authors with affiliations 2"></attvalue>
<attvalue for="global_occurrences" value="1"></attvalue>
<attvalue for="attr_3" value="University of York"></attvalue>
<attvalue for="attr_4" value="York, United Kingdom"></attvalue>
<attvalue for="attr_8" value="United Kingdom"></attvalue>
<attvalue for="attr_6" value="-1.0815361"></attvalue>
<attvalue for="attr_7" value="53.9590555"></attvalue>
</attvalues>
</node>
<node id="authorswithaffiliations2_c71f52754e410881dbcd235f85b0e51b" label="zurich, switzerland, university of zurich">
<attvalues>
<attvalue for="attr_type" value="Authors with affiliations 2"></attvalue>
<attvalue for="global_occurrences" value="12"></attvalue>
<attvalue for="attr_3" value="University of Zurich"></attvalue>
<attvalue for="attr_4" value="Zurich, Switzerland"></attvalue>
<attvalue for="attr_8" value="Switzerland"></attvalue>
<attvalue for="attr_6" value="8.5404434"></attvalue>
<attvalue for="attr_7" value="47.3685586"></attvalue>
</attvalues>
</node>
</nodes>
<edges>
<edge source="authorswithaffiliations2_7f8a788d722f5333160e05c9a0ef598e" target="authorswithaffiliations2_d0aa686c028ce90d87c466f0bd360a0f" weight="1">
<attvalues>
<attvalue for="matchings_count" value="1"></attvalue>
<attvalue for="attr_type" value="Title"></attvalue>
<attvalue for="attr_11" value="2010"></attvalue>
<attvalue for="attr_12" value="Sleep and Breathing"></attvalue>
</attvalues>
</edge>
<edge source="authorswithaffiliations2_d0aa686c028ce90d87c466f0bd360a0f" target="authorswithaffiliations2_f8719cb30ec7adb544c6e553ce5ddf36" weight="1">
<attvalues>
<attvalue for="matchings_count" value="1"></attvalue>
<attvalue for="attr_type" value="Title"></attvalue>
<attvalue for="attr_11" value="2012"></attvalue>
<attvalue for="attr_12" value="Arbeitsmedizin Sozialmedizin Umweltmedizin"></attvalue>
</attvalues>
</edge>
<edge source="authorswithaffiliations2_d0aa686c028ce90d87c466f0bd360a0f" target="authorswithaffiliations2_f3d6c32ca9c0c5bffd42240303acbff7" weight="1">
<attvalues>
<attvalue for="matchings_count" value="1"></attvalue>
<attvalue for="attr_type" value="Title"></attvalue>
<attvalue for="attr_11" value="2012"></attvalue>
<attvalue for="attr_12" value="Arbeitsmedizin Sozialmedizin Umweltmedizin"></attvalue>
</attvalues>
</edge>
<edge source="authorswithaffiliations2_757282a76810ca8ed8e8bd06869e0f02" target="authorswithaffiliations2_b52a5d3ba982dec949f390c0d3700835" weight="1">
<attvalues>
<attvalue for="matchings_count" value="1"></attvalue>
<attvalue for="attr_type" value="Title"></attvalue>
<attvalue for="attr_11" value="2012"></attvalue>
<attvalue for="attr_12" value="PLoS Neglected Tropical Diseases"></attvalue>
</attvalues>
</edge>
<edge source="authorswithaffiliations2_757282a76810ca8ed8e8bd06869e0f02" target="authorswithaffiliations2_60a9907944c399722b8111d89e576ee1" weight="1">
<attvalues>
<attvalue for="matchings_count" value="1"></attvalue>
<attvalue for="attr_type" value="Title"></attvalue>
<attvalue for="attr_11" value="2012"></attvalue>
<attvalue for="attr_12" value="PLoS Neglected Tropical Diseases"></attvalue>
</attvalues>
</edge>
<edge source="authorswithaffiliations2_757282a76810ca8ed8e8bd06869e0f02" target="authorswithaffiliations2_fb82a2733723b1a4baec8fda01e6bc8f" weight="1">
<attvalues>
<attvalue for="matchings_count" value="1"></attvalue>
<attvalue for="attr_type" value="Title"></attvalue>
<attvalue for="attr_11" value="2012"></attvalue>
<attvalue for="attr_12" value="PLoS Neglected Tropical Diseases"></attvalue>
</attvalues>
</edge>
<edge source="authorswithaffiliations2_e5356faddc590a5f8a277ed7cce35a12" target="authorswithaffiliations2_fa6d8a7093967ba7f1c961530d299a69" weight="1">
<attvalues>
<attvalue for="matchings_count" value="1"></attvalue>
<attvalue for="attr_type" value="Title"></attvalue>
<attvalue for="attr_11" value="2008"></attvalue>
<attvalue for="attr_12" value="PLoS Neglected Tropical Diseases"></attvalue>
</attvalues>
</edge>
<edge source="authorswithaffiliations2_e5356faddc590a5f8a277ed7cce35a12" target="authorswithaffiliations2_57fa1e28958027d48a9e23f4408ca450" weight="1">
<attvalues>
<attvalue for="matchings_count" value="1"></attvalue>
<attvalue for="attr_type" value="Title"></attvalue>
<attvalue for="attr_11" value="2008"></attvalue>
<attvalue for="attr_12" value="PLoS Neglected Tropical Diseases"></attvalue>
</attvalues>
</edge>
<edge source="authorswithaffiliations2_e5356faddc590a5f8a277ed7cce35a12" target="authorswithaffiliations2_f9c986bf083a945a473c833b6a39d84a" weight="1">
<attvalues>
<attvalue for="matchings_count" value="1"></attvalue>
<attvalue for="attr_type" value="Title"></attvalue>
<attvalue for="attr_11" value="2008"></attvalue>
<attvalue for="attr_12" value="PLoS Neglected Tropical Diseases"></attvalue>
</attvalues>
</edge>
<edge source="authorswithaffiliations2_e5356faddc590a5f8a277ed7cce35a12" target="authorswithaffiliations2_aed7a01277f7409b415110c5ab5b6525" weight="1">
<attvalues>
<attvalue for="matchings_count" value="1"></attvalue>
<attvalue for="attr_type" value="Title"></attvalue>
<attvalue for="attr_11" value="2008"></attvalue>
<attvalue for="attr_12" value="PLoS Neglected Tropical Diseases"></attvalue>
</attvalues>
</edge>
<edge source="authorswithaffiliations2_e5356faddc590a5f8a277ed7cce35a12" target="authorswithaffiliations2_f9f900e788a1c647815213a1bef20154" weight="1">
<attvalues>
<attvalue for="matchings_count" value="1"></attvalue>
<attvalue for="attr_type" value="Title"></attvalue>
<attvalue for="attr_11" value="2008"></attvalue>
<attvalue for="attr_12" value="PLoS Neglected Tropical Diseases"></attvalue>
</attvalues>
</edge>
<edge source="authorswithaffiliations2_e5356faddc590a5f8a277ed7cce35a12" target="authorswithaffiliations2_dc7082a76e9a03f1587c66fbef3ecd0f" weight="1">
<attvalues>
<attvalue for="matchings_count" value="1"></attvalue>
<attvalue for="attr_type" value="Title"></attvalue>
<attvalue for="attr_11" value="2008"></attvalue>
<attvalue for="attr_12" value="PLoS Neglected Tropical Diseases"></attvalue>
</attvalues>
</edge>
<edge source="authorswithaffiliations2_e5356faddc590a5f8a277ed7cce35a12" target="authorswithaffiliations2_6eeb01aaa39fee798f4cb2a229e4d116" weight="1">
<attvalues>
<attvalue for="matchings_count" value="1"></attvalue>
<attvalue for="attr_type" value="Title"></attvalue>
<attvalue for="attr_11" value="2008"></attvalue>
<attvalue for="attr_12" value="PLoS Neglected Tropical Diseases"></attvalue>
</attvalues>
</edge>
<edge source="authorswithaffiliations2_e5356faddc590a5f8a277ed7cce35a12" target="authorswithaffiliations2_b885c1479d2b9211d51989c68f7786c8" weight="1">
<attvalues>
<attvalue for="matchings_count" value="1"></attvalue>
<attvalue for="attr_type" value="Title"></attvalue>
<attvalue for="attr_11" value="2008"></attvalue>
<attvalue for="attr_12" value="PLoS Neglected Tropical Diseases"></attvalue>
</attvalues>
</edge>
<edge source="authorswithaffiliations2_e5356faddc590a5f8a277ed7cce35a12" target="authorswithaffiliations2_1268f382f1dc3ad24ceeb4f875d5821c" weight="1">
<attvalues>
<attvalue for="matchings_count" value="1"></attvalue>
<attvalue for="attr_type" value="Title"></attvalue>
<attvalue for="attr_11" value="2008"></attvalue>
<attvalue for="attr_12" value="PLoS Neglected Tropical Diseases"></attvalue>
</attvalues>
</edge>
<edge source="authorswithaffiliations2_e5356faddc590a5f8a277ed7cce35a12" target="authorswithaffiliations2_3b4d1ad1714dec69d6b2ecbd73477823" weight="1">
<attvalues>
<attvalue for="matchings_count" value="1"></attvalue>
<attvalue for="attr_type" value="Title"></attvalue>
<attvalue for="attr_11" value="2008"></attvalue>
<attvalue for="attr_12" value="PLoS Neglected Tropical Diseases"></attvalue>
</attvalues>
</edge>
<edge source="authorswithaffiliations2_e5356faddc590a5f8a277ed7cce35a12" target="authorswithaffiliations2_f7a25639e9fe1a40d643be5ec408e7a5" weight="1">
<attvalues>
<attvalue for="matchings_count" value="1"></attvalue>
<attvalue for="attr_type" value="Title"></attvalue>
<attvalue for="attr_11" value="2008"></attvalue>
<attvalue for="attr_12" value="PLoS Neglected Tropical Diseases"></attvalue>
</attvalues>
</edge>
<edge source="authorswithaffiliations2_e5356faddc590a5f8a277ed7cce35a12" target="authorswithaffiliations2_c045882d98851db9ff0f282952e02a70" weight="1">
<attvalues>
<attvalue for="matchings_count" value="1"></attvalue>
<attvalue for="attr_type" value="Title"></attvalue>
<attvalue for="attr_11" value="2008"></attvalue>
<attvalue for="attr_12" value="PLoS Neglected Tropical Diseases"></attvalue>
</attvalues>
</edge>
<edge source="authorswithaffiliations2_e5356faddc590a5f8a277ed7cce35a12" target="authorswithaffiliations2_9387461f39555915a35be86679db92da" weight="1">
<attvalues>
<attvalue for="matchings_count" value="1"></attvalue>
<attvalue for="attr_type" value="Title"></attvalue>
<attvalue for="attr_11" value="2008"></attvalue>
<attvalue for="attr_12" value="PLoS Neglected Tropical Diseases"></attvalue>
</attvalues>
</edge>
<edge source="authorswithaffiliations2_e5356faddc590a5f8a277ed7cce35a12" target="authorswithaffiliations2_2e88ce632178a5b35dcad5d7c0aa8fc4" weight="1">
<attvalues>
<attvalue for="matchings_count" value="1"></attvalue>
<attvalue for="attr_type" value="Title"></attvalue>
<attvalue for="attr_11" value="2008"></attvalue>
<attvalue for="attr_12" value="PLoS Neglected Tropical Diseases"></attvalue>
</attvalues>
</edge>
<edge source="authorswithaffiliations2_e5356faddc590a5f8a277ed7cce35a12" target="authorswithaffiliations2_6c531113f6b2f902cfde4bfbf3ce5cb7" weight="1">
<attvalues>
<attvalue for="matchings_count" value="1"></attvalue>
<attvalue for="attr_type" value="Title"></attvalue>
<attvalue for="attr_11" value="2008"></attvalue>
<attvalue for="attr_12" value="PLoS Neglected Tropical Diseases"></attvalue>
</attvalues>
</edge>
<edge source="authorswithaffiliations2_e5356faddc590a5f8a277ed7cce35a12" target="authorswithaffiliations2_960cce2770c67f557f12f01ed03fe0a2" weight="1">
<attvalues>
<attvalue for="matchings_count" value="1"></attvalue>
<attvalue for="attr_type" value="Title"></attvalue>
<attvalue for="attr_11" value="2008"></attvalue>
<attvalue for="attr_12" value="PLoS Neglected Tropical Diseases"></attvalue>
</attvalues>
</edge>
<edge source="authorswithaffiliations2_e5356faddc590a5f8a277ed7cce35a12" target="authorswithaffiliations2_526641a198f091f7db657dd984df5ad0" weight="1">
<attvalues>
<attvalue for="matchings_count" value="1"></attvalue>
<attvalue for="attr_type" value="Title"></attvalue>
<attvalue for="attr_11" value="2008"></attvalue>
<attvalue for="attr_12" value="PLoS Neglected Tropical Diseases"></attvalue>
</attvalues>
</edge>
<edge source="authorswithaffiliations2_e5356faddc590a5f8a277ed7cce35a12" target="authorswithaffiliations2_1b4d2336e7f99b7bb9af1a66e923bed2" weight="1">
<attvalues>
<attvalue for="matchings_count" value="1"></attvalue>
<attvalue for="attr_type" value="Title"></attvalue>
<attvalue for="attr_11" value="2008"></attvalue>
<attvalue for="attr_12" value="PLoS Neglected Tropical Diseases"></attvalue>
</attvalues>
</edge>
<edge source="authorswithaffiliations2_e5356faddc590a5f8a277ed7cce35a12" target="authorswithaffiliations2_ebb1bb8b442fb6e305850b6c1e910ebe" weight="1">
<attvalues>
<attvalue for="matchings_count" value="1"></attvalue>
<attvalue for="attr_type" value="Title"></attvalue>
<attvalue for="attr_11" value="2008"></attvalue>
<attvalue for="attr_12" value="PLoS Neglected Tropical Diseases"></attvalue>
</attvalues>
</edge>
<edge source="authorswithaffiliations2_e5356faddc590a5f8a277ed7cce35a12" target="authorswithaffiliations2_7c980bb349ca7360b0993e141bba3d73" weight="1">
<attvalues>
<attvalue for="matchings_count" value="1"></attvalue>
<attvalue for="attr_type" value="Title"></attvalue>
<attvalue for="attr_11" value="2008"></attvalue>
<attvalue for="attr_12" value="PLoS Neglected Tropical Diseases"></attvalue>
</attvalues>
</edge>
<edge source="authorswithaffiliations2_e5356faddc590a5f8a277ed7cce35a12" target="authorswithaffiliations2_88dfd17c136752fbd3efcd31a2374b59" weight="1">
<attvalues>
<attvalue for="matchings_count" value="1"></attvalue>
<attvalue for="attr_type" value="Title"></attvalue>
<attvalue for="attr_11" value="2008"></attvalue>
<attvalue for="attr_12" value="PLoS Neglected Tropical Diseases"></attvalue>
</attvalues>
</edge>
<edge source="authorswithaffiliations2_e5356faddc590a5f8a277ed7cce35a12" target="authorswithaffiliations2_4561598a1efa5ac4ae8622fa67adfc0e" weight="1">
<attvalues>
<attvalue for="matchings_count" value="1"></attvalue>
<attvalue for="attr_type" value="Title"></attvalue>
<attvalue for="attr_11" value="2008"></attvalue>
<attvalue for="attr_12" value="PLoS Neglected Tropical Diseases"></attvalue>
</attvalues>
</edge>
<edge source="authorswithaffiliations2_e5356faddc590a5f8a277ed7cce35a12" target="authorswithaffiliations2_145b6fe30a098484b93563483c1b6fb9" weight="1">
<attvalues>
<attvalue for="matchings_count" value="1"></attvalue>
<attvalue for="attr_type" value="Title"></attvalue>
<attvalue for="attr_11" value="2008"></attvalue>
<attvalue for="attr_12" value="PLoS Neglected Tropical Diseases"></attvalue>
</attvalues>
</edge>
<edge source="authorswithaffiliations2_bb78646bfd13ecf8a52f49e88bc7a5e4" target="authorswithaffiliations2_aa7e7b29ec9b70347a42de8c6cb9287e" weight="1">
<attvalues>
<attvalue for="matchings_count" value="1"></attvalue>
<attvalue for="attr_type" value="Title"></attvalue>
<attvalue for="attr_11" value="2010"></attvalue>
<attvalue for="attr_12" value="Journal of Innate Immunity"></attvalue>
</attvalues>
</edge>
<edge source="authorswithaffiliations2_bb78646bfd13ecf8a52f49e88bc7a5e4" target="authorswithaffiliations2_0b654bdf70a08e3aa0a319d2aa2724ab" weight="1">
<attvalues>
<attvalue for="matchings_count" value="1"></attvalue>
<attvalue for="attr_type" value="Title"></attvalue>
<attvalue for="attr_11" value="2010"></attvalue>
<attvalue for="attr_12" value="Journal of Innate Immunity"></attvalue>
</attvalues>
</edge>
<edge source="authorswithaffiliations2_bb78646bfd13ecf8a52f49e88bc7a5e4" target="authorswithaffiliations2_734c7685f6b875c57aef73e35f0f3bd7" weight="1">
<attvalues>
<attvalue for="matchings_count" value="1"></attvalue>
<attvalue for="attr_type" value="Title"></attvalue>
<attvalue for="attr_11" value="2010"></attvalue>
<attvalue for="attr_12" value="Journal of Innate Immunity"></attvalue>
</attvalues>
</edge>
<edge source="authorswithaffiliations2_aa7e7b29ec9b70347a42de8c6cb9287e" target="authorswithaffiliations2_0b654bdf70a08e3aa0a319d2aa2724ab" weight="1">
<attvalues>
<attvalue for="matchings_count" value="1"></attvalue>
<attvalue for="attr_type" value="Title"></attvalue>
<attvalue for="attr_11" value="2010"></attvalue>
<attvalue for="attr_12" value="Journal of Innate Immunity"></attvalue>
</attvalues>
</edge>
<edge source="authorswithaffiliations2_aa7e7b29ec9b70347a42de8c6cb9287e" target="authorswithaffiliations2_734c7685f6b875c57aef73e35f0f3bd7" weight="1">
<attvalues>
<attvalue for="matchings_count" value="1"></attvalue>
<attvalue for="attr_type" value="Title"></attvalue>
<attvalue for="attr_11" value="2010"></attvalue>
<attvalue for="attr_12" value="Journal of Innate Immunity"></attvalue>
</attvalues>
</edge>
<edge source="authorswithaffiliations2_7609aa141e88d3d2c930e7996a78b692" target="authorswithaffiliations2_4ceb15aa625600cda9c60a5f59031ab8" weight="1">
<attvalues>
<attvalue for="matchings_count" value="1"></attvalue>
<attvalue for="attr_type" value="Title"></attvalue>
<attvalue for="attr_11" value="2011"></attvalue>
<attvalue for="attr_12" value="PLoS Neglected Tropical Diseases"></attvalue>
</attvalues>
</edge>
<edge source="authorswithaffiliations2_7609aa141e88d3d2c930e7996a78b692" target="authorswithaffiliations2_747019e224cd5fc798a6319ebfac14e0" weight="1">
<attvalues>
<attvalue for="matchings_count" value="1"></attvalue>
<attvalue for="attr_type" value="Title"></attvalue>
<attvalue for="attr_11" value="2011"></attvalue>
<attvalue for="attr_12" value="PLoS Neglected Tropical Diseases"></attvalue>
</attvalues>
</edge>
<edge source="authorswithaffiliations2_7609aa141e88d3d2c930e7996a78b692" target="authorswithaffiliations2_dab2b6c77b7bc4bc45b633c8673058ef" weight="1">
<attvalues>
<attvalue for="matchings_count" value="1"></attvalue>
<attvalue for="attr_type" value="Title"></attvalue>
<attvalue for="attr_11" value="2011"></attvalue>
<attvalue for="attr_12" value="PLoS Neglected Tropical Diseases"></attvalue>
</attvalues>
</edge>
<edge source="authorswithaffiliations2_7609aa141e88d3d2c930e7996a78b692" target="authorswithaffiliations2_be1f57d6d5b3063f1cc7003a57633de7" weight="2">
<attvalues>
<attvalue for="matchings_count" value="2"></attvalue>
<attvalue for="attr_type" value="Title"></attvalue>
<attvalue for="attr_11" value="2003 | 2011"></attvalue>
<attvalue for="attr_12" value="Infection, Genetics and Evolution | PLoS Neglected Tropical Diseases"></attvalue>
</attvalues>
</edge>
<edge source="authorswithaffiliations2_7609aa141e88d3d2c930e7996a78b692" target="authorswithaffiliations2_ce4d91a68f562c3049d23e0c8393638c" weight="1">
<attvalues>
<attvalue for="matchings_count" value="1"></attvalue>
<attvalue for="attr_type" value="Title"></attvalue>
<attvalue for="attr_11" value="2011"></attvalue>
<attvalue for="attr_12" value="PLoS Neglected Tropical Diseases"></attvalue>
</attvalues>
</edge>
<edge source="authorswithaffiliations2_7609aa141e88d3d2c930e7996a78b692" target="authorswithaffiliations2_0b654bdf70a08e3aa0a319d2aa2724ab" weight="1">
<attvalues>
<attvalue for="matchings_count" value="1"></attvalue>
<attvalue for="attr_type" value="Title"></attvalue>
<attvalue for="attr_11" value="2012"></attvalue>
<attvalue for="attr_12" value="European Journal of Immunology"></attvalue>
</attvalues>
</edge>
<edge source="authorswithaffiliations2_7609aa141e88d3d2c930e7996a78b692" target="authorswithaffiliations2_6007e00e57774dd4aa6c1ef6b89c16a6" weight="1">
<attvalues>
<attvalue for="matchings_count" value="1"></attvalue>
<attvalue for="attr_type" value="Title"></attvalue>
<attvalue for="attr_11" value="2003"></attvalue>
<attvalue for="attr_12" value="Journal of Infectious Diseases"></attvalue>
</attvalues>
</edge>
<edge source="authorswithaffiliations2_7609aa141e88d3d2c930e7996a78b692" target="authorswithaffiliations2_3ca57ff3f20e7f32a68ac6bf7638a161" weight="1">
<attvalues>
<attvalue for="matchings_count" value="1"></attvalue>
<attvalue for="attr_type" value="Title"></attvalue>
<attvalue for="attr_11" value="2007"></attvalue>
<attvalue for="attr_12" value="Clinical and Vaccine Immunology"></attvalue>
</attvalues>
</edge>
<edge source="authorswithaffiliations2_7609aa141e88d3d2c930e7996a78b692" target="authorswithaffiliations2_bfb079d742b9808f9bcbf0b22202fdf4" weight="1">
<attvalues>
<attvalue for="matchings_count" value="1"></attvalue>
<attvalue for="attr_type" value="Title"></attvalue>
<attvalue for="attr_11" value="2003"></attvalue>
<attvalue for="attr_12" value="Journal of Infectious Diseases"></attvalue>
</attvalues>
</edge>
<edge source="authorswithaffiliations2_7609aa141e88d3d2c930e7996a78b692" target="authorswithaffiliations2_02f525bd6c7934114fea4201c0c6453d" weight="1">
<attvalues>
<attvalue for="matchings_count" value="1"></attvalue>
<attvalue for="attr_type" value="Title"></attvalue>
<attvalue for="attr_11" value="2007"></attvalue>
<attvalue for="attr_12" value="Clinical and Vaccine Immunology"></attvalue>
</attvalues>
</edge>
<edge source="authorswithaffiliations2_7609aa141e88d3d2c930e7996a78b692" target="authorswithaffiliations2_32d485354ab12faa3ba7a805a8c12f20" weight="2">
<attvalues>
<attvalue for="matchings_count" value="2"></attvalue>
<attvalue for="attr_type" value="Title"></attvalue>
<attvalue for="attr_11" value="2003 | 2007"></attvalue>
<attvalue for="attr_12" value="Clinical and Vaccine Immunology | Journal of Infectious Diseases"></attvalue>
</attvalues>
</edge>
<edge source="authorswithaffiliations2_7609aa141e88d3d2c930e7996a78b692" target="authorswithaffiliations2_89104dd89ff895f02f7a3727363f4872" weight="1">
<attvalues>
<attvalue for="matchings_count" value="1"></attvalue>
<attvalue for="attr_type" value="Title"></attvalue>
<attvalue for="attr_11" value="2012"></attvalue>
<attvalue for="attr_12" value="European Journal of Immunology"></attvalue>
</attvalues>
</edge>
<edge source="authorswithaffiliations2_7609aa141e88d3d2c930e7996a78b692" target="authorswithaffiliations2_3943fedd05e483e6e6267d49f14ec607" weight="1">
<attvalues>
<attvalue for="matchings_count" value="1"></attvalue>
<attvalue for="attr_type" value="Title"></attvalue>
<attvalue for="attr_11" value="2007"></attvalue>
<attvalue for="attr_12" value="Clinical and Vaccine Immunology"></attvalue>
</attvalues>
</edge>
<edge source="authorswithaffiliations2_7609aa141e88d3d2c930e7996a78b692" target="authorswithaffiliations2_413320a239ca6adb346c9bc10b0ac3d5" weight="1">
<attvalues>
<attvalue for="matchings_count" value="1"></attvalue>
<attvalue for="attr_type" value="Title"></attvalue>
<attvalue for="attr_11" value="2012"></attvalue>
<attvalue for="attr_12" value="European Journal of Immunology"></attvalue>
</attvalues>
</edge>
<edge source="authorswithaffiliations2_7609aa141e88d3d2c930e7996a78b692" target="authorswithaffiliations2_fd9c62b9126ef1948dc1e9b5075355af" weight="1">
<attvalues>
<attvalue for="matchings_count" value="1"></attvalue>
<attvalue for="attr_type" value="Title"></attvalue>
<attvalue for="attr_11" value="2003"></attvalue>
<attvalue for="attr_12" value="Infection, Genetics and Evolution"></attvalue>
</attvalues>
</edge>
<edge source="authorswithaffiliations2_7609aa141e88d3d2c930e7996a78b692" target="authorswithaffiliations2_cb62b4ffb8f9e0c0e34e472a027d532f" weight="1">
<attvalues>
<attvalue for="matchings_count" value="1"></attvalue>
<attvalue for="attr_type" value="Title"></attvalue>
<attvalue for="attr_11" value="2007"></attvalue>
<attvalue for="attr_12" value="Clinical and Vaccine Immunology"></attvalue>
</attvalues>
</edge>
<edge source="authorswithaffiliations2_7609aa141e88d3d2c930e7996a78b692" target="authorswithaffiliations2_f11ce5f00ca22d5d30d5a95916ca1a64" weight="1">
<attvalues>
<attvalue for="matchings_count" value="1"></attvalue>
<attvalue for="attr_type" value="Title"></attvalue>
<attvalue for="attr_11" value="2012"></attvalue>
<attvalue for="attr_12" value="European Journal of Immunology"></attvalue>
</attvalues>
</edge>
<edge source="authorswithaffiliations2_7609aa141e88d3d2c930e7996a78b692" target="authorswithaffiliations2_b2d1941c1bc55f54007e477488a08e9c" weight="2">
<attvalues>
<attvalue for="matchings_count" value="2"></attvalue>
<attvalue for="attr_type" value="Title"></attvalue>
<attvalue for="attr_11" value="2003 | 2011"></attvalue>
<attvalue for="attr_12" value="Infection, Genetics and Evolution | PLoS Neglected Tropical Diseases"></attvalue>
</attvalues>
</edge>
<edge source="authorswithaffiliations2_7609aa141e88d3d2c930e7996a78b692" target="authorswithaffiliations2_19742237bae13d65f481696ae7212182" weight="1">
<attvalues>
<attvalue for="matchings_count" value="1"></attvalue>
<attvalue for="attr_type" value="Title"></attvalue>
<attvalue for="attr_11" value="2003"></attvalue>
<attvalue for="attr_12" value="Journal of Infectious Diseases"></attvalue>
</attvalues>
</edge>
<edge source="authorswithaffiliations2_7609aa141e88d3d2c930e7996a78b692" target="authorswithaffiliations2_75e94debe2a1e7059786c69eda625455" weight="1">
<attvalues>
<attvalue for="matchings_count" value="1"></attvalue>
<attvalue for="attr_type" value="Title"></attvalue>
<attvalue for="attr_11" value="2003"></attvalue>
<attvalue for="attr_12" value="Infection, Genetics and Evolution"></attvalue>
</attvalues>
</edge>
<edge source="authorswithaffiliations2_7609aa141e88d3d2c930e7996a78b692" target="authorswithaffiliations2_1dc993da2c15ca437fb919b9db72d487" weight="1">
<attvalues>
<attvalue for="matchings_count" value="1"></attvalue>
<attvalue for="attr_type" value="Title"></attvalue>
<attvalue for="attr_11" value="2011"></attvalue>
<attvalue for="attr_12" value="PLoS Neglected Tropical Diseases"></attvalue>
</attvalues>
</edge>
<edge source="authorswithaffiliations2_0c5c9f7d0c8022b69f9de9c6faa752be" target="authorswithaffiliations2_747019e224cd5fc798a6319ebfac14e0" weight="1">
<attvalues>
<attvalue for="matchings_count" value="1"></attvalue>
<attvalue for="attr_type" value="Title"></attvalue>
<attvalue for="attr_11" value="2010"></attvalue>
<attvalue for="attr_12" value="Transboundary and Emerging Diseases"></attvalue>
</attvalues>
</edge>
<edge source="authorswithaffiliations2_0c5c9f7d0c8022b69f9de9c6faa752be" target="authorswithaffiliations2_be1f57d6d5b3063f1cc7003a57633de7" weight="1">
<attvalues>
<attvalue for="matchings_count" value="1"></attvalue>
<attvalue for="attr_type" value="Title"></attvalue>
<attvalue for="attr_11" value="2010"></attvalue>
<attvalue for="attr_12" value="Transboundary and Emerging Diseases"></attvalue>
</attvalues>
</edge>
<edge source="authorswithaffiliations2_0c5c9f7d0c8022b69f9de9c6faa752be" target="authorswithaffiliations2_ce4d91a68f562c3049d23e0c8393638c" weight="1">
<attvalues>
<attvalue for="matchings_count" value="1"></attvalue>
<attvalue for="attr_type" value="Title"></attvalue>
<attvalue for="attr_11" value="2010"></attvalue>
<attvalue for="attr_12" value="Transboundary and Emerging Diseases"></attvalue>
</attvalues>
</edge>
<edge source="authorswithaffiliations2_0c5c9f7d0c8022b69f9de9c6faa752be" target="authorswithaffiliations2_95e04b33dd8361a2ee2bac9b08462743" weight="1">
<attvalues>
<attvalue for="matchings_count" value="1"></attvalue>
<attvalue for="attr_type" value="Title"></attvalue>
<attvalue for="attr_11" value="2010"></attvalue>
<attvalue for="attr_12" value="Transboundary and Emerging Diseases"></attvalue>
</attvalues>
</edge>
<edge source="authorswithaffiliations2_0c5c9f7d0c8022b69f9de9c6faa752be" target="authorswithaffiliations2_b2d1941c1bc55f54007e477488a08e9c" weight="1">
<attvalues>
<attvalue for="matchings_count" value="1"></attvalue>
<attvalue for="attr_type" value="Title"></attvalue>
<attvalue for="attr_11" value="2010"></attvalue>
<attvalue for="attr_12" value="Transboundary and Emerging Diseases"></attvalue>
</attvalues>
</edge>
<edge source="authorswithaffiliations2_4ceb15aa625600cda9c60a5f59031ab8" target="authorswithaffiliations2_747019e224cd5fc798a6319ebfac14e0" weight="1">
<attvalues>
<attvalue for="matchings_count" value="1"></attvalue>
<attvalue for="attr_type" value="Title"></attvalue>
<attvalue for="attr_11" value="2011"></attvalue>
<attvalue for="attr_12" value="PLoS Neglected Tropical Diseases"></attvalue>
</attvalues>
</edge>
<edge source="authorswithaffiliations2_4ceb15aa625600cda9c60a5f59031ab8" target="authorswithaffiliations2_dab2b6c77b7bc4bc45b633c8673058ef" weight="1">
<attvalues>
<attvalue for="matchings_count" value="1"></attvalue>
<attvalue for="attr_type" value="Title"></attvalue>
<attvalue for="attr_11" value="2011"></attvalue>
<attvalue for="attr_12" value="PLoS Neglected Tropical Diseases"></attvalue>
</attvalues>
</edge>
<edge source="authorswithaffiliations2_4ceb15aa625600cda9c60a5f59031ab8" target="authorswithaffiliations2_18bdc79c7884c489269f20af2cc03142" weight="1">
<attvalues>
<attvalue for="matchings_count" value="1"></attvalue>
<attvalue for="attr_type" value="Title"></attvalue>
<attvalue for="attr_11" value="2010"></attvalue>
<attvalue for="attr_12" value="Wiener Klinische Wochenschrift"></attvalue>
</attvalues>
</edge>
<edge source="authorswithaffiliations2_4ceb15aa625600cda9c60a5f59031ab8" target="authorswithaffiliations2_be1f57d6d5b3063f1cc7003a57633de7" weight="2">
<attvalues>
<attvalue for="matchings_count" value="2"></attvalue>
<attvalue for="attr_type" value="Title"></attvalue>
<attvalue for="attr_11" value="2010 | 2011"></attvalue>
<attvalue for="attr_12" value="PLoS Neglected Tropical Diseases | Wiener Klinische Wochenschrift"></attvalue>
</attvalues>
</edge>
<edge source="authorswithaffiliations2_4ceb15aa625600cda9c60a5f59031ab8" target="authorswithaffiliations2_ce4d91a68f562c3049d23e0c8393638c" weight="1">
<attvalues>
<attvalue for="matchings_count" value="1"></attvalue>
<attvalue for="attr_type" value="Title"></attvalue>
<attvalue for="attr_11" value="2011"></attvalue>
<attvalue for="attr_12" value="PLoS Neglected Tropical Diseases"></attvalue>
</attvalues>
</edge>
<edge source="authorswithaffiliations2_4ceb15aa625600cda9c60a5f59031ab8" target="authorswithaffiliations2_b2d1941c1bc55f54007e477488a08e9c" weight="1">
<attvalues>
<attvalue for="matchings_count" value="1"></attvalue>
<attvalue for="attr_type" value="Title"></attvalue>
<attvalue for="attr_11" value="2011"></attvalue>
<attvalue for="attr_12" value="PLoS Neglected Tropical Diseases"></attvalue>
</attvalues>
</edge>
<edge source="authorswithaffiliations2_4ceb15aa625600cda9c60a5f59031ab8" target="authorswithaffiliations2_1dc993da2c15ca437fb919b9db72d487" weight="1">
<attvalues>
<attvalue for="matchings_count" value="1"></attvalue>
<attvalue for="attr_type" value="Title"></attvalue>
<attvalue for="attr_11" value="2011"></attvalue>
<attvalue for="attr_12" value="PLoS Neglected Tropical Diseases"></attvalue>
</attvalues>
</edge>
<edge source="authorswithaffiliations2_747019e224cd5fc798a6319ebfac14e0" target="authorswithaffiliations2_dab2b6c77b7bc4bc45b633c8673058ef" weight="1">
<attvalues>
<attvalue for="matchings_count" value="1"></attvalue>
<attvalue for="attr_type" value="Title"></attvalue>
<attvalue for="attr_11" value="2011"></attvalue>
<attvalue for="attr_12" value="PLoS Neglected Tropical Diseases"></attvalue>
</attvalues>
</edge>
<edge source="authorswithaffiliations2_747019e224cd5fc798a6319ebfac14e0" target="authorswithaffiliations2_be1f57d6d5b3063f1cc7003a57633de7" weight="2">
<attvalues>
<attvalue for="matchings_count" value="2"></attvalue>
<attvalue for="attr_type" value="Title"></attvalue>
<attvalue for="attr_11" value="2010 | 2011"></attvalue>
<attvalue for="attr_12" value="PLoS Neglected Tropical Diseases | Transboundary and Emerging Diseases"></attvalue>
</attvalues>
</edge>
<edge source="authorswithaffiliations2_747019e224cd5fc798a6319ebfac14e0" target="authorswithaffiliations2_ce4d91a68f562c3049d23e0c8393638c" weight="2">
<attvalues>
<attvalue for="matchings_count" value="2"></attvalue>
<attvalue for="attr_type" value="Title"></attvalue>
<attvalue for="attr_11" value="2010 | 2011"></attvalue>
<attvalue for="attr_12" value="PLoS Neglected Tropical Diseases | Transboundary and Emerging Diseases"></attvalue>
</attvalues>
</edge>
<edge source="authorswithaffiliations2_747019e224cd5fc798a6319ebfac14e0" target="authorswithaffiliations2_95e04b33dd8361a2ee2bac9b08462743" weight="1">
<attvalues>
<attvalue for="matchings_count" value="1"></attvalue>
<attvalue for="attr_type" value="Title"></attvalue>
<attvalue for="attr_11" value="2010"></attvalue>
<attvalue for="attr_12" value="Transboundary and Emerging Diseases"></attvalue>
</attvalues>
</edge>
<edge source="authorswithaffiliations2_747019e224cd5fc798a6319ebfac14e0" target="authorswithaffiliations2_b2d1941c1bc55f54007e477488a08e9c" weight="2">
<attvalues>
<attvalue for="matchings_count" value="2"></attvalue>
<attvalue for="attr_type" value="Title"></attvalue>
<attvalue for="attr_11" value="2010 | 2011"></attvalue>
<attvalue for="attr_12" value="PLoS Neglected Tropical Diseases | Transboundary and Emerging Diseases"></attvalue>
</attvalues>
</edge>
<edge source="authorswithaffiliations2_747019e224cd5fc798a6319ebfac14e0" target="authorswithaffiliations2_1dc993da2c15ca437fb919b9db72d487" weight="1">
<attvalues>
<attvalue for="matchings_count" value="1"></attvalue>
<attvalue for="attr_type" value="Title"></attvalue>
<attvalue for="attr_11" value="2011"></attvalue>
<attvalue for="attr_12" value="PLoS Neglected Tropical Diseases"></attvalue>
</attvalues>
</edge>
<edge source="authorswithaffiliations2_dab2b6c77b7bc4bc45b633c8673058ef" target="authorswithaffiliations2_be1f57d6d5b3063f1cc7003a57633de7" weight="1">
<attvalues>
<attvalue for="matchings_count" value="1"></attvalue>
<attvalue for="attr_type" value="Title"></attvalue>
<attvalue for="attr_11" value="2011"></attvalue>
<attvalue for="attr_12" value="PLoS Neglected Tropical Diseases"></attvalue>
</attvalues>
</edge>
<edge source="authorswithaffiliations2_dab2b6c77b7bc4bc45b633c8673058ef" target="authorswithaffiliations2_ce4d91a68f562c3049d23e0c8393638c" weight="1">
<attvalues>
<attvalue for="matchings_count" value="1"></attvalue>
<attvalue for="attr_type" value="Title"></attvalue>
<attvalue for="attr_11" value="2011"></attvalue>
<attvalue for="attr_12" value="PLoS Neglected Tropical Diseases"></attvalue>
</attvalues>
</edge>
<edge source="authorswithaffiliations2_dab2b6c77b7bc4bc45b633c8673058ef" target="authorswithaffiliations2_b2d1941c1bc55f54007e477488a08e9c" weight="1">
<attvalues>
<attvalue for="matchings_count" value="1"></attvalue>
<attvalue for="attr_type" value="Title"></attvalue>
<attvalue for="attr_11" value="2011"></attvalue>
<attvalue for="attr_12" value="PLoS Neglected Tropical Diseases"></attvalue>
</attvalues>
</edge>
<edge source="authorswithaffiliations2_dab2b6c77b7bc4bc45b633c8673058ef" target="authorswithaffiliations2_1dc993da2c15ca437fb919b9db72d487" weight="1">
<attvalues>
<attvalue for="matchings_count" value="1"></attvalue>
<attvalue for="attr_type" value="Title"></attvalue>
<attvalue for="attr_11" value="2011"></attvalue>
<attvalue for="attr_12" value="PLoS Neglected Tropical Diseases"></attvalue>
</attvalues>
</edge>
<edge source="authorswithaffiliations2_fa6d8a7093967ba7f1c961530d299a69" target="authorswithaffiliations2_57fa1e28958027d48a9e23f4408ca450" weight="1">
<attvalues>
<attvalue for="matchings_count" value="1"></attvalue>
<attvalue for="attr_type" value="Title"></attvalue>
<attvalue for="attr_11" value="2008"></attvalue>
<attvalue for="attr_12" value="PLoS Neglected Tropical Diseases"></attvalue>
</attvalues>
</edge>
<edge source="authorswithaffiliations2_fa6d8a7093967ba7f1c961530d299a69" target="authorswithaffiliations2_f9c986bf083a945a473c833b6a39d84a" weight="1">
<attvalues>
<attvalue for="matchings_count" value="1"></attvalue>
<attvalue for="attr_type" value="Title"></attvalue>
<attvalue for="attr_11" value="2008"></attvalue>
<attvalue for="attr_12" value="PLoS Neglected Tropical Diseases"></attvalue>
</attvalues>
</edge>
<edge source="authorswithaffiliations2_fa6d8a7093967ba7f1c961530d299a69" target="authorswithaffiliations2_aed7a01277f7409b415110c5ab5b6525" weight="1">
<attvalues>
<attvalue for="matchings_count" value="1"></attvalue>
<attvalue for="attr_type" value="Title"></attvalue>
<attvalue for="attr_11" value="2008"></attvalue>
<attvalue for="attr_12" value="PLoS Neglected Tropical Diseases"></attvalue>
</attvalues>
</edge>
<edge source="authorswithaffiliations2_fa6d8a7093967ba7f1c961530d299a69" target="authorswithaffiliations2_f9f900e788a1c647815213a1bef20154" weight="1">
<attvalues>
<attvalue for="matchings_count" value="1"></attvalue>
<attvalue for="attr_type" value="Title"></attvalue>
<attvalue for="attr_11" value="2008"></attvalue>
<attvalue for="attr_12" value="PLoS Neglected Tropical Diseases"></attvalue>
</attvalues>
</edge>
<edge source="authorswithaffiliations2_fa6d8a7093967ba7f1c961530d299a69" target="authorswithaffiliations2_dc7082a76e9a03f1587c66fbef3ecd0f" weight="1">
<attvalues>
<attvalue for="matchings_count" value="1"></attvalue>
<attvalue for="attr_type" value="Title"></attvalue>
<attvalue for="attr_11" value="2008"></attvalue>
<attvalue for="attr_12" value="PLoS Neglected Tropical Diseases"></attvalue>
</attvalues>
</edge>
<edge source="authorswithaffiliations2_fa6d8a7093967ba7f1c961530d299a69" target="authorswithaffiliations2_6eeb01aaa39fee798f4cb2a229e4d116" weight="1">
<attvalues>
<attvalue for="matchings_count" value="1"></attvalue>
<attvalue for="attr_type" value="Title"></attvalue>
<attvalue for="attr_11" value="2008"></attvalue>
<attvalue for="attr_12" value="PLoS Neglected Tropical Diseases"></attvalue>
</attvalues>
</edge>
<edge source="authorswithaffiliations2_fa6d8a7093967ba7f1c961530d299a69" target="authorswithaffiliations2_b885c1479d2b9211d51989c68f7786c8" weight="1">
<attvalues>
<attvalue for="matchings_count" value="1"></attvalue>
<attvalue for="attr_type" value="Title"></attvalue>
<attvalue for="attr_11" value="2008"></attvalue>
<attvalue for="attr_12" value="PLoS Neglected Tropical Diseases"></attvalue>
</attvalues>
</edge>
<edge source="authorswithaffiliations2_fa6d8a7093967ba7f1c961530d299a69" target="authorswithaffiliations2_1268f382f1dc3ad24ceeb4f875d5821c" weight="1">
<attvalues>
<attvalue for="matchings_count" value="1"></attvalue>
<attvalue for="attr_type" value="Title"></attvalue>
<attvalue for="attr_11" value="2008"></attvalue>
<attvalue for="attr_12" value="PLoS Neglected Tropical Diseases"></attvalue>
</attvalues>
</edge>
<edge source="authorswithaffiliations2_fa6d8a7093967ba7f1c961530d299a69" target="authorswithaffiliations2_3b4d1ad1714dec69d6b2ecbd73477823" weight="1">
<attvalues>
<attvalue for="matchings_count" value="1"></attvalue>
<attvalue for="attr_type" value="Title"></attvalue>
<attvalue for="attr_11" value="2008"></attvalue>
<attvalue for="attr_12" value="PLoS Neglected Tropical Diseases"></attvalue>
</attvalues>
</edge>
<edge source="authorswithaffiliations2_fa6d8a7093967ba7f1c961530d299a69" target="authorswithaffiliations2_f7a25639e9fe1a40d643be5ec408e7a5" weight="1">
<attvalues>
<attvalue for="matchings_count" value="1"></attvalue>
<attvalue for="attr_type" value="Title"></attvalue>
<attvalue for="attr_11" value="2008"></attvalue>
<attvalue for="attr_12" value="PLoS Neglected Tropical Diseases"></attvalue>
</attvalues>
</edge>
<edge source="authorswithaffiliations2_fa6d8a7093967ba7f1c961530d299a69" target="authorswithaffiliations2_c045882d98851db9ff0f282952e02a70" weight="1">
<attvalues>
<attvalue for="matchings_count" value="1"></attvalue>
<attvalue for="attr_type" value="Title"></attvalue>
<attvalue for="attr_11" value="2008"></attvalue>
<attvalue for="attr_12" value="PLoS Neglected Tropical Diseases"></attvalue>
</attvalues>
</edge>
<edge source="authorswithaffiliations2_fa6d8a7093967ba7f1c961530d299a69" target="authorswithaffiliations2_9387461f39555915a35be86679db92da" weight="1">
<attvalues>
<attvalue for="matchings_count" value="1"></attvalue>
<attvalue for="attr_type" value="Title"></attvalue>
<attvalue for="attr_11" value="2008"></attvalue>
<attvalue for="attr_12" value="PLoS Neglected Tropical Diseases"></attvalue>
</attvalues>
</edge>
<edge source="authorswithaffiliations2_fa6d8a7093967ba7f1c961530d299a69" target="authorswithaffiliations2_2e88ce632178a5b35dcad5d7c0aa8fc4" weight="1">
<attvalues>
<attvalue for="matchings_count" value="1"></attvalue>
<attvalue for="attr_type" value="Title"></attvalue>
<attvalue for="attr_11" value="2008"></attvalue>
<attvalue for="attr_12" value="PLoS Neglected Tropical Diseases"></attvalue>
</attvalues>
</edge>
<edge source="authorswithaffiliations2_fa6d8a7093967ba7f1c961530d299a69" target="authorswithaffiliations2_6c531113f6b2f902cfde4bfbf3ce5cb7" weight="1">
<attvalues>
<attvalue for="matchings_count" value="1"></attvalue>
<attvalue for="attr_type" value="Title"></attvalue>
<attvalue for="attr_11" value="2008"></attvalue>
<attvalue for="attr_12" value="PLoS Neglected Tropical Diseases"></attvalue>
</attvalues>
</edge>
<edge source="authorswithaffiliations2_fa6d8a7093967ba7f1c961530d299a69" target="authorswithaffiliations2_960cce2770c67f557f12f01ed03fe0a2" weight="1">
<attvalues>
<attvalue for="matchings_count" value="1"></attvalue>
<attvalue for="attr_type" value="Title"></attvalue>
<attvalue for="attr_11" value="2008"></attvalue>
<attvalue for="attr_12" value="PLoS Neglected Tropical Diseases"></attvalue>
</attvalues>
</edge>
<edge source="authorswithaffiliations2_fa6d8a7093967ba7f1c961530d299a69" target="authorswithaffiliations2_526641a198f091f7db657dd984df5ad0" weight="1">
<attvalues>
<attvalue for="matchings_count" value="1"></attvalue>
<attvalue for="attr_type" value="Title"></attvalue>
<attvalue for="attr_11" value="2008"></attvalue>
<attvalue for="attr_12" value="PLoS Neglected Tropical Diseases"></attvalue>
</attvalues>
</edge>
<edge source="authorswithaffiliations2_fa6d8a7093967ba7f1c961530d299a69" target="authorswithaffiliations2_1b4d2336e7f99b7bb9af1a66e923bed2" weight="1">
<attvalues>
<attvalue for="matchings_count" value="1"></attvalue>
<attvalue for="attr_type" value="Title"></attvalue>
<attvalue for="attr_11" value="2008"></attvalue>
<attvalue for="attr_12" value="PLoS Neglected Tropical Diseases"></attvalue>
</attvalues>
</edge>
<edge source="authorswithaffiliations2_fa6d8a7093967ba7f1c961530d299a69" target="authorswithaffiliations2_ebb1bb8b442fb6e305850b6c1e910ebe" weight="1">
<attvalues>
<attvalue for="matchings_count" value="1"></attvalue>
<attvalue for="attr_type" value="Title"></attvalue>
<attvalue for="attr_11" value="2008"></attvalue>
<attvalue for="attr_12" value="PLoS Neglected Tropical Diseases"></attvalue>
</attvalues>
</edge>
<edge source="authorswithaffiliations2_fa6d8a7093967ba7f1c961530d299a69" target="authorswithaffiliations2_7c980bb349ca7360b0993e141bba3d73" weight="1">
<attvalues>
<attvalue for="matchings_count" value="1"></attvalue>
<attvalue for="attr_type" value="Title"></attvalue>
<attvalue for="attr_11" value="2008"></attvalue>
<attvalue for="attr_12" value="PLoS Neglected Tropical Diseases"></attvalue>
</attvalues>
</edge>
<edge source="authorswithaffiliations2_fa6d8a7093967ba7f1c961530d299a69" target="authorswithaffiliations2_88dfd17c136752fbd3efcd31a2374b59" weight="1">
<attvalues>
<attvalue for="matchings_count" value="1"></attvalue>
<attvalue for="attr_type" value="Title"></attvalue>
<attvalue for="attr_11" value="2008"></attvalue>
<attvalue for="attr_12" value="PLoS Neglected Tropical Diseases"></attvalue>
</attvalues>
</edge>
<edge source="authorswithaffiliations2_fa6d8a7093967ba7f1c961530d299a69" target="authorswithaffiliations2_4561598a1efa5ac4ae8622fa67adfc0e" weight="1">
<attvalues>
<attvalue for="matchings_count" value="1"></attvalue>
<attvalue for="attr_type" value="Title"></attvalue>
<attvalue for="attr_11" value="2008"></attvalue>
<attvalue for="attr_12" value="PLoS Neglected Tropical Diseases"></attvalue>
</attvalues>
</edge>
<edge source="authorswithaffiliations2_fa6d8a7093967ba7f1c961530d299a69" target="authorswithaffiliations2_145b6fe30a098484b93563483c1b6fb9" weight="1">
<attvalues>
<attvalue for="matchings_count" value="1"></attvalue>
<attvalue for="attr_type" value="Title"></attvalue>
<attvalue for="attr_11" value="2008"></attvalue>
<attvalue for="attr_12" value="PLoS Neglected Tropical Diseases"></attvalue>
</attvalues>
</edge>
<edge source="authorswithaffiliations2_607bb4dbfd06a20ed4cbd43b31b6a867" target="authorswithaffiliations2_e9606d48b9919e46d769205bc49b7c01" weight="2">
<attvalues>
<attvalue for="matchings_count" value="2"></attvalue>
<attvalue for="attr_type" value="Title"></attvalue>
<attvalue for="attr_11" value="2012"></attvalue>
<attvalue for="attr_12" value="Current Medicinal Chemistry"></attvalue>
</attvalues>
</edge>
<edge source="authorswithaffiliations2_607bb4dbfd06a20ed4cbd43b31b6a867" target="authorswithaffiliations2_5e16f7c1936af23e787655ea8001996f" weight="1">
<attvalues>
<attvalue for="matchings_count" value="1"></attvalue>
<attvalue for="attr_type" value="Title"></attvalue>
<attvalue for="attr_11" value="2006"></attvalue>
<attvalue for="attr_12" value="Molecular and Biochemical Parasitology"></attvalue>
</attvalues>
</edge>
<edge source="authorswithaffiliations2_607bb4dbfd06a20ed4cbd43b31b6a867" target="authorswithaffiliations2_7c7fff8deafd3fd8281d22e12e0049c0" weight="1">
<attvalues>
<attvalue for="matchings_count" value="1"></attvalue>
<attvalue for="attr_type" value="Title"></attvalue>
<attvalue for="attr_11" value="2002"></attvalue>
<attvalue for="attr_12" value="Journal of Ethnopharmacology"></attvalue>
</attvalues>
</edge>
<edge source="authorswithaffiliations2_607bb4dbfd06a20ed4cbd43b31b6a867" target="authorswithaffiliations2_7cd9fee916f809f03ad26f93b0f409a1" weight="1">
<attvalues>
<attvalue for="matchings_count" value="1"></attvalue>
<attvalue for="attr_type" value="Title"></attvalue>
<attvalue for="attr_11" value="2004"></attvalue>
<attvalue for="attr_12" value="Phytochemistry"></attvalue>
</attvalues>
</edge>
<edge source="authorswithaffiliations2_607bb4dbfd06a20ed4cbd43b31b6a867" target="authorswithaffiliations2_7b4224d6d900823306a209d1b9e8a3ce" weight="1">
<attvalues>
<attvalue for="matchings_count" value="1"></attvalue>
<attvalue for="attr_type" value="Title"></attvalue>
<attvalue for="attr_11" value="2004"></attvalue>
<attvalue for="attr_12" value="Journal of Natural Products"></attvalue>
</attvalues>
</edge>
<edge source="authorswithaffiliations2_607bb4dbfd06a20ed4cbd43b31b6a867" target="authorswithaffiliations2_f6dc8489e5266a9e65cb47364d370783" weight="1">
<attvalues>
<attvalue for="matchings_count" value="1"></attvalue>
<attvalue for="attr_type" value="Title"></attvalue>
<attvalue for="attr_11" value="2004"></attvalue>
<attvalue for="attr_12" value="Journal of Natural Products"></attvalue>
</attvalues>
</edge>
<edge source="authorswithaffiliations2_607bb4dbfd06a20ed4cbd43b31b6a867" target="authorswithaffiliations2_da5ea1771d299a8e332b461966ad68a6" weight="2">
<attvalues>
<attvalue for="matchings_count" value="2"></attvalue>
<attvalue for="attr_type" value="Title"></attvalue>
<attvalue for="attr_11" value="2012"></attvalue>
<attvalue for="attr_12" value="Current Medicinal Chemistry"></attvalue>
</attvalues>
</edge>
<edge source="authorswithaffiliations2_607bb4dbfd06a20ed4cbd43b31b6a867" target="authorswithaffiliations2_479e2f9583c88bf95e530890ddbf0c74" weight="1">
<attvalues>
<attvalue for="matchings_count" value="1"></attvalue>
<attvalue for="attr_type" value="Title"></attvalue>
<attvalue for="attr_11" value="2009"></attvalue>
<attvalue for="attr_12" value="European Journal of Medicinal Chemistry"></attvalue>
</attvalues>
</edge>
<edge source="authorswithaffiliations2_607bb4dbfd06a20ed4cbd43b31b6a867" target="authorswithaffiliations2_89104dd89ff895f02f7a3727363f4872" weight="3">
<attvalues>
<attvalue for="matchings_count" value="3"></attvalue>
<attvalue for="attr_type" value="Title"></attvalue>
<attvalue for="attr_11" value="2006 | 2008 | 2011"></attvalue>
<attvalue for="attr_12" value="ChemMedChem | Molecular and Biochemical Parasitology | Organic and Biomolecular Chemistry"></attvalue>
</attvalues>
</edge>
<edge source="authorswithaffiliations2_607bb4dbfd06a20ed4cbd43b31b6a867" target="authorswithaffiliations2_e84993ac1bacbe5e38f05dd74eab60f5" weight="2">
<attvalues>
<attvalue for="matchings_count" value="2"></attvalue>
<attvalue for="attr_type" value="Title"></attvalue>
<attvalue for="attr_11" value="2012"></attvalue>
<attvalue for="attr_12" value="Current Medicinal Chemistry"></attvalue>
</attvalues>
</edge>
<edge source="authorswithaffiliations2_607bb4dbfd06a20ed4cbd43b31b6a867" target="authorswithaffiliations2_855d202f81f6fd2413c8c1407145bc68" weight="2">
<attvalues>
<attvalue for="matchings_count" value="2"></attvalue>
<attvalue for="attr_type" value="Title"></attvalue>
<attvalue for="attr_11" value="2009 | 2010"></attvalue>
<attvalue for="attr_12" value="Journal of Ethnopharmacology | Planta Medica"></attvalue>
</attvalues>
</edge>
<edge source="authorswithaffiliations2_607bb4dbfd06a20ed4cbd43b31b6a867" target="authorswithaffiliations2_c045882d98851db9ff0f282952e02a70" weight="1">
<attvalues>
<attvalue for="matchings_count" value="1"></attvalue>
<attvalue for="attr_type" value="Title"></attvalue>
<attvalue for="attr_11" value="2009"></attvalue>
<attvalue for="attr_12" value="Planta Medica"></attvalue>
</attvalues>
</edge>
<edge source="authorswithaffiliations2_607bb4dbfd06a20ed4cbd43b31b6a867" target="authorswithaffiliations2_cb22ac5f21c755244de60221ff28e84c" weight="4">
<attvalues>
<attvalue for="matchings_count" value="4"></attvalue>
<attvalue for="attr_type" value="Title"></attvalue>
<attvalue for="attr_11" value="2002 | 2009 | 2010 | 2011"></attvalue>
<attvalue for="attr_12" value="Journal of Ethnopharmacology | Molecules"></attvalue>
</attvalues>
</edge>
<edge source="authorswithaffiliations2_607bb4dbfd06a20ed4cbd43b31b6a867" target="authorswithaffiliations2_8a9923cfc09be6ac15827e6a5fa8d914" weight="1">
<attvalues>
<attvalue for="matchings_count" value="1"></attvalue>
<attvalue for="attr_type" value="Title"></attvalue>
<attvalue for="attr_11" value="2002"></attvalue>
<attvalue for="attr_12" value="Journal of Natural Products"></attvalue>
</attvalues>
</edge>
<edge source="authorswithaffiliations2_607bb4dbfd06a20ed4cbd43b31b6a867" target="authorswithaffiliations2_90d684eac5d6e0a14e23e9ba2b1dc57e" weight="1">
<attvalues>
<attvalue for="matchings_count" value="1"></attvalue>
<attvalue for="attr_type" value="Title"></attvalue>
<attvalue for="attr_11" value="2012"></attvalue>
<attvalue for="attr_12" value="PLoS Neglected Tropical Diseases"></attvalue>
</attvalues>
</edge>
<edge source="authorswithaffiliations2_607bb4dbfd06a20ed4cbd43b31b6a867" target="authorswithaffiliations2_32cbe0460f297e01165bcca67ea33eb8" weight="2">
<attvalues>
<attvalue for="matchings_count" value="2"></attvalue>
<attvalue for="attr_type" value="Title"></attvalue>
<attvalue for="attr_11" value="2012"></attvalue>
<attvalue for="attr_12" value="Current Medicinal Chemistry"></attvalue>
</attvalues>
</edge>
<edge source="authorswithaffiliations2_607bb4dbfd06a20ed4cbd43b31b6a867" target="authorswithaffiliations2_56c0d4c127f96163e89166223d543dd3" weight="2">
<attvalues>
<attvalue for="matchings_count" value="2"></attvalue>
<attvalue for="attr_type" value="Title"></attvalue>
<attvalue for="attr_11" value="2012"></attvalue>
<attvalue for="attr_12" value="Current Medicinal Chemistry"></attvalue>
</attvalues>
</edge>
<edge source="authorswithaffiliations2_607bb4dbfd06a20ed4cbd43b31b6a867" target="authorswithaffiliations2_31f6dbe2b347856d2c101efed450a162" weight="1">
<attvalues>
<attvalue for="matchings_count" value="1"></attvalue>
<attvalue for="attr_type" value="Title"></attvalue>
<attvalue for="attr_11" value="2009"></attvalue>
<attvalue for="attr_12" value="European Journal of Medicinal Chemistry"></attvalue>
</attvalues>
</edge>
<edge source="authorswithaffiliations2_607bb4dbfd06a20ed4cbd43b31b6a867" target="authorswithaffiliations2_17c28e679548c942d69a8f12156d1f0d" weight="7">
<attvalues>
<attvalue for="matchings_count" value="7"></attvalue>
<attvalue for="attr_type" value="Title"></attvalue>
<attvalue for="attr_11" value="2009 | 2010 | 2011 | 2012"></attvalue>
<attvalue for="attr_12" value="Current Medicinal Chemistry | Journal of Ethnopharmacology | Molecules | Planta Medica"></attvalue>
</attvalues>
</edge>
<edge source="authorswithaffiliations2_607bb4dbfd06a20ed4cbd43b31b6a867" target="authorswithaffiliations2_15c76cbb94c8e943949382a0fbb07ccf" weight="2">
<attvalues>
<attvalue for="matchings_count" value="2"></attvalue>
<attvalue for="attr_type" value="Title"></attvalue>
<attvalue for="attr_11" value="2012"></attvalue>
<attvalue for="attr_12" value="Current Medicinal Chemistry"></attvalue>
</attvalues>
</edge>
<edge source="authorswithaffiliations2_607bb4dbfd06a20ed4cbd43b31b6a867" target="authorswithaffiliations2_cef31e3b84bd33bcf084339c585e64df" weight="2">
<attvalues>
<attvalue for="matchings_count" value="2"></attvalue>
<attvalue for="attr_type" value="Title"></attvalue>
<attvalue for="attr_11" value="2012"></attvalue>
<attvalue for="attr_12" value="Current Medicinal Chemistry"></attvalue>
</attvalues>
</edge>
<edge source="authorswithaffiliations2_607bb4dbfd06a20ed4cbd43b31b6a867" target="authorswithaffiliations2_1dc61d2ca7bc35d637c1d3bdda368a2c" weight="2">
<attvalues>
<attvalue for="matchings_count" value="2"></attvalue>
<attvalue for="attr_type" value="Title"></attvalue>
<attvalue for="attr_11" value="2012"></attvalue>
<attvalue for="attr_12" value="Current Medicinal Chemistry"></attvalue>
</attvalues>
</edge>
<edge source="authorswithaffiliations2_607bb4dbfd06a20ed4cbd43b31b6a867" target="authorswithaffiliations2_500518fee9836f52fb5bd6669c94ce2f" weight="2">
<attvalues>
<attvalue for="matchings_count" value="2"></attvalue>
<attvalue for="attr_type" value="Title"></attvalue>
<attvalue for="attr_11" value="2012"></attvalue>
<attvalue for="attr_12" value="Current Medicinal Chemistry"></attvalue>
</attvalues>
</edge>
<edge source="authorswithaffiliations2_607bb4dbfd06a20ed4cbd43b31b6a867" target="authorswithaffiliations2_54dafcbe1c00e89655e0cf78cc703efb" weight="2">
<attvalues>
<attvalue for="matchings_count" value="2"></attvalue>
<attvalue for="attr_type" value="Title"></attvalue>
<attvalue for="attr_11" value="2012"></attvalue>
<attvalue for="attr_12" value="Current Medicinal Chemistry"></attvalue>
</attvalues>
</edge>
<edge source="authorswithaffiliations2_607bb4dbfd06a20ed4cbd43b31b6a867" target="authorswithaffiliations2_f0ff992011e3373de98d56b7519d1e24" weight="2">
<attvalues>
<attvalue for="matchings_count" value="2"></attvalue>
<attvalue for="attr_type" value="Title"></attvalue>
<attvalue for="attr_11" value="2012"></attvalue>
<attvalue for="attr_12" value="Current Medicinal Chemistry"></attvalue>
</attvalues>
</edge>
<edge source="authorswithaffiliations2_607bb4dbfd06a20ed4cbd43b31b6a867" target="authorswithaffiliations2_f413085ba5c431c96d5cdc6937201aea" weight="5">
<attvalues>
<attvalue for="matchings_count" value="5"></attvalue>
<attvalue for="attr_type" value="Title"></attvalue>
<attvalue for="attr_11" value="2002 | 2004 | 2011 | 2012"></attvalue>
<attvalue for="attr_12" value="ChemMedChem | Journal of Medicinal Chemistry | Journal of Natural Products | Phytochemistry"></attvalue>
</attvalues>
</edge>
<edge source="authorswithaffiliations2_607bb4dbfd06a20ed4cbd43b31b6a867" target="authorswithaffiliations2_ec0a6d6bad434bc0fb8efb82c0262594" weight="2">
<attvalues>
<attvalue for="matchings_count" value="2"></attvalue>
<attvalue for="attr_type" value="Title"></attvalue>
<attvalue for="attr_11" value="2011 | 2012"></attvalue>
<attvalue for="attr_12" value="ChemMedChem | Journal of Medicinal Chemistry"></attvalue>
</attvalues>
</edge>
<edge source="authorswithaffiliations2_607bb4dbfd06a20ed4cbd43b31b6a867" target="authorswithaffiliations2_c71f52754e410881dbcd235f85b0e51b" weight="3">
<attvalues>
<attvalue for="matchings_count" value="3"></attvalue>
<attvalue for="attr_type" value="Title"></attvalue>
<attvalue for="attr_11" value="2008 | 2011"></attvalue>
<attvalue for="attr_12" value="ChemMedChem | Organic and Biomolecular Chemistry"></attvalue>
</attvalues>
</edge>
<edge source="authorswithaffiliations2_e9606d48b9919e46d769205bc49b7c01" target="authorswithaffiliations2_da5ea1771d299a8e332b461966ad68a6" weight="2">
<attvalues>
<attvalue for="matchings_count" value="2"></attvalue>
<attvalue for="attr_type" value="Title"></attvalue>
<attvalue for="attr_11" value="2012"></attvalue>
<attvalue for="attr_12" value="Current Medicinal Chemistry"></attvalue>
</attvalues>
</edge>
<edge source="authorswithaffiliations2_e9606d48b9919e46d769205bc49b7c01" target="authorswithaffiliations2_e84993ac1bacbe5e38f05dd74eab60f5" weight="2">
<attvalues>
<attvalue for="matchings_count" value="2"></attvalue>
<attvalue for="attr_type" value="Title"></attvalue>
<attvalue for="attr_11" value="2012"></attvalue>
<attvalue for="attr_12" value="Current Medicinal Chemistry"></attvalue>
</attvalues>
</edge>
<edge source="authorswithaffiliations2_e9606d48b9919e46d769205bc49b7c01" target="authorswithaffiliations2_32cbe0460f297e01165bcca67ea33eb8" weight="2">
<attvalues>
<attvalue for="matchings_count" value="2"></attvalue>
<attvalue for="attr_type" value="Title"></attvalue>
<attvalue for="attr_11" value="2012"></attvalue>
<attvalue for="attr_12" value="Current Medicinal Chemistry"></attvalue>
</attvalues>
</edge>
<edge source="authorswithaffiliations2_e9606d48b9919e46d769205bc49b7c01" target="authorswithaffiliations2_56c0d4c127f96163e89166223d543dd3" weight="2">
<attvalues>
<attvalue for="matchings_count" value="2"></attvalue>
<attvalue for="attr_type" value="Title"></attvalue>
<attvalue for="attr_11" value="2012"></attvalue>
<attvalue for="attr_12" value="Current Medicinal Chemistry"></attvalue>
</attvalues>
</edge>
<edge source="authorswithaffiliations2_e9606d48b9919e46d769205bc49b7c01" target="authorswithaffiliations2_17c28e679548c942d69a8f12156d1f0d" weight="2">
<attvalues>
<attvalue for="matchings_count" value="2"></attvalue>
<attvalue for="attr_type" value="Title"></attvalue>
<attvalue for="attr_11" value="2012"></attvalue>
<attvalue for="attr_12" value="Current Medicinal Chemistry"></attvalue>
</attvalues>
</edge>
<edge source="authorswithaffiliations2_e9606d48b9919e46d769205bc49b7c01" target="authorswithaffiliations2_15c76cbb94c8e943949382a0fbb07ccf" weight="2">
<attvalues>
<attvalue for="matchings_count" value="2"></attvalue>
<attvalue for="attr_type" value="Title"></attvalue>
<attvalue for="attr_11" value="2012"></attvalue>
<attvalue for="attr_12" value="Current Medicinal Chemistry"></attvalue>
</attvalues>
</edge>
<edge source="authorswithaffiliations2_e9606d48b9919e46d769205bc49b7c01" target="authorswithaffiliations2_cef31e3b84bd33bcf084339c585e64df" weight="2">
<attvalues>
<attvalue for="matchings_count" value="2"></attvalue>
<attvalue for="attr_type" value="Title"></attvalue>
<attvalue for="attr_11" value="2012"></attvalue>
<attvalue for="attr_12" value="Current Medicinal Chemistry"></attvalue>
</attvalues>
</edge>
<edge source="authorswithaffiliations2_e9606d48b9919e46d769205bc49b7c01" target="authorswithaffiliations2_1dc61d2ca7bc35d637c1d3bdda368a2c" weight="2">
<attvalues>
<attvalue for="matchings_count" value="2"></attvalue>
<attvalue for="attr_type" value="Title"></attvalue>
<attvalue for="attr_11" value="2012"></attvalue>
<attvalue for="attr_12" value="Current Medicinal Chemistry"></attvalue>
</attvalues>
</edge>
<edge source="authorswithaffiliations2_e9606d48b9919e46d769205bc49b7c01" target="authorswithaffiliations2_500518fee9836f52fb5bd6669c94ce2f" weight="2">
<attvalues>
<attvalue for="matchings_count" value="2"></attvalue>
<attvalue for="attr_type" value="Title"></attvalue>
<attvalue for="attr_11" value="2012"></attvalue>
<attvalue for="attr_12" value="Current Medicinal Chemistry"></attvalue>
</attvalues>
</edge>
<edge source="authorswithaffiliations2_e9606d48b9919e46d769205bc49b7c01" target="authorswithaffiliations2_54dafcbe1c00e89655e0cf78cc703efb" weight="2">
<attvalues>
<attvalue for="matchings_count" value="2"></attvalue>
<attvalue for="attr_type" value="Title"></attvalue>
<attvalue for="attr_11" value="2012"></attvalue>
<attvalue for="attr_12" value="Current Medicinal Chemistry"></attvalue>
</attvalues>
</edge>
<edge source="authorswithaffiliations2_e9606d48b9919e46d769205bc49b7c01" target="authorswithaffiliations2_f0ff992011e3373de98d56b7519d1e24" weight="2">
<attvalues>
<attvalue for="matchings_count" value="2"></attvalue>
<attvalue for="attr_type" value="Title"></attvalue>
<attvalue for="attr_11" value="2012"></attvalue>
<attvalue for="attr_12" value="Current Medicinal Chemistry"></attvalue>
</attvalues>
</edge>
<edge source="authorswithaffiliations2_8d1ccde001b5caef9a4d583cf875d4d0" target="authorswithaffiliations2_e509cc355660a7653ea34cd590e25ef5" weight="1">
<attvalues>
<attvalue for="matchings_count" value="1"></attvalue>
<attvalue for="attr_type" value="Title"></attvalue>
<attvalue for="attr_11" value="2008"></attvalue>
<attvalue for="attr_12" value="BMC Infectious Diseases"></attvalue>
</attvalues>
</edge>
<edge source="authorswithaffiliations2_8d1ccde001b5caef9a4d583cf875d4d0" target="authorswithaffiliations2_cad2f053f22f87378298401fdfea7e13" weight="1">
<attvalues>
<attvalue for="matchings_count" value="1"></attvalue>
<attvalue for="attr_type" value="Title"></attvalue>
<attvalue for="attr_11" value="2008"></attvalue>
<attvalue for="attr_12" value="BMC Infectious Diseases"></attvalue>
</attvalues>
</edge>
<edge source="authorswithaffiliations2_8d1ccde001b5caef9a4d583cf875d4d0" target="authorswithaffiliations2_93cf43e899fcbc8a39731600a0f4a30b" weight="1">
<attvalues>
<attvalue for="matchings_count" value="1"></attvalue>
<attvalue for="attr_type" value="Title"></attvalue>
<attvalue for="attr_11" value="2008"></attvalue>
<attvalue for="attr_12" value="BMC Infectious Diseases"></attvalue>
</attvalues>
</edge>
<edge source="authorswithaffiliations2_b52a5d3ba982dec949f390c0d3700835" target="authorswithaffiliations2_60a9907944c399722b8111d89e576ee1" weight="1">
<attvalues>
<attvalue for="matchings_count" value="1"></attvalue>
<attvalue for="attr_type" value="Title"></attvalue>
<attvalue for="attr_11" value="2012"></attvalue>
<attvalue for="attr_12" value="PLoS Neglected Tropical Diseases"></attvalue>
</attvalues>
</edge>
<edge source="authorswithaffiliations2_b52a5d3ba982dec949f390c0d3700835" target="authorswithaffiliations2_fb82a2733723b1a4baec8fda01e6bc8f" weight="1">
<attvalues>
<attvalue for="matchings_count" value="1"></attvalue>
<attvalue for="attr_type" value="Title"></attvalue>
<attvalue for="attr_11" value="2012"></attvalue>
<attvalue for="attr_12" value="PLoS Neglected Tropical Diseases"></attvalue>
</attvalues>
</edge>
<edge source="authorswithaffiliations2_18bdc79c7884c489269f20af2cc03142" target="authorswithaffiliations2_be1f57d6d5b3063f1cc7003a57633de7" weight="1">
<attvalues>
<attvalue for="matchings_count" value="1"></attvalue>
<attvalue for="attr_type" value="Title"></attvalue>
<attvalue for="attr_11" value="2010"></attvalue>
<attvalue for="attr_12" value="Wiener Klinische Wochenschrift"></attvalue>
</attvalues>
</edge>
<edge source="authorswithaffiliations2_be1f57d6d5b3063f1cc7003a57633de7" target="authorswithaffiliations2_ce4d91a68f562c3049d23e0c8393638c" weight="3">
<attvalues>
<attvalue for="matchings_count" value="3"></attvalue>
<attvalue for="attr_type" value="Title"></attvalue>
<attvalue for="attr_11" value="2007 | 2010 | 2011"></attvalue>
<attvalue for="attr_12" value="PLoS Neglected Tropical Diseases | Transboundary and Emerging Diseases | Veterinary Parasitology"></attvalue>
</attvalues>
</edge>
<edge source="authorswithaffiliations2_be1f57d6d5b3063f1cc7003a57633de7" target="authorswithaffiliations2_f6dc8489e5266a9e65cb47364d370783" weight="1">
<attvalues>
<attvalue for="matchings_count" value="1"></attvalue>
<attvalue for="attr_type" value="Title"></attvalue>
<attvalue for="attr_11" value="2007"></attvalue>
<attvalue for="attr_12" value="Annals of Tropical Medicine and Parasitology"></attvalue>
</attvalues>
</edge>
<edge source="authorswithaffiliations2_be1f57d6d5b3063f1cc7003a57633de7" target="authorswithaffiliations2_0d07a2c7d55962b704026388257a4ba7" weight="1">
<attvalues>
<attvalue for="matchings_count" value="1"></attvalue>
<attvalue for="attr_type" value="Title"></attvalue>
<attvalue for="attr_11" value="2003"></attvalue>
<attvalue for="attr_12" value="Eukaryotic Cell"></attvalue>
</attvalues>
</edge>
<edge source="authorswithaffiliations2_be1f57d6d5b3063f1cc7003a57633de7" target="authorswithaffiliations2_95e04b33dd8361a2ee2bac9b08462743" weight="1">
<attvalues>
<attvalue for="matchings_count" value="1"></attvalue>
<attvalue for="attr_type" value="Title"></attvalue>
<attvalue for="attr_11" value="2010"></attvalue>
<attvalue for="attr_12" value="Transboundary and Emerging Diseases"></attvalue>
</attvalues>
</edge>
<edge source="authorswithaffiliations2_be1f57d6d5b3063f1cc7003a57633de7" target="authorswithaffiliations2_2d456078fdd5a78ae2ee19f288fcbd4d" weight="1">
<attvalues>
<attvalue for="matchings_count" value="1"></attvalue>
<attvalue for="attr_type" value="Title"></attvalue>
<attvalue for="attr_11" value="2007"></attvalue>
<attvalue for="attr_12" value="Annals of Tropical Medicine and Parasitology"></attvalue>
</attvalues>
</edge>
<edge source="authorswithaffiliations2_be1f57d6d5b3063f1cc7003a57633de7" target="authorswithaffiliations2_fd9c62b9126ef1948dc1e9b5075355af" weight="1">
<attvalues>
<attvalue for="matchings_count" value="1"></attvalue>
<attvalue for="attr_type" value="Title"></attvalue>
<attvalue for="attr_11" value="2003"></attvalue>
<attvalue for="attr_12" value="Infection, Genetics and Evolution"></attvalue>
</attvalues>
</edge>
<edge source="authorswithaffiliations2_be1f57d6d5b3063f1cc7003a57633de7" target="authorswithaffiliations2_b2d1941c1bc55f54007e477488a08e9c" weight="4">
<attvalues>
<attvalue for="matchings_count" value="4"></attvalue>
<attvalue for="attr_type" value="Title"></attvalue>
<attvalue for="attr_11" value="2003 | 2007 | 2010 | 2011"></attvalue>
<attvalue for="attr_12" value="Infection, Genetics and Evolution | PLoS Neglected Tropical Diseases | Transboundary and Emerging Diseases | Veterinary Parasitology"></attvalue>
</attvalues>
</edge>
<edge source="authorswithaffiliations2_be1f57d6d5b3063f1cc7003a57633de7" target="authorswithaffiliations2_75e94debe2a1e7059786c69eda625455" weight="1">
<attvalues>
<attvalue for="matchings_count" value="1"></attvalue>
<attvalue for="attr_type" value="Title"></attvalue>
<attvalue for="attr_11" value="2003"></attvalue>
<attvalue for="attr_12" value="Infection, Genetics and Evolution"></attvalue>
</attvalues>
</edge>
<edge source="authorswithaffiliations2_be1f57d6d5b3063f1cc7003a57633de7" target="authorswithaffiliations2_1dc993da2c15ca437fb919b9db72d487" weight="1">
<attvalues>
<attvalue for="matchings_count" value="1"></attvalue>
<attvalue for="attr_type" value="Title"></attvalue>
<attvalue for="attr_11" value="2011"></attvalue>
<attvalue for="attr_12" value="PLoS Neglected Tropical Diseases"></attvalue>
</attvalues>
</edge>
<edge source="authorswithaffiliations2_57fa1e28958027d48a9e23f4408ca450" target="authorswithaffiliations2_f9c986bf083a945a473c833b6a39d84a" weight="1">
<attvalues>
<attvalue for="matchings_count" value="1"></attvalue>
<attvalue for="attr_type" value="Title"></attvalue>
<attvalue for="attr_11" value="2008"></attvalue>
<attvalue for="attr_12" value="PLoS Neglected Tropical Diseases"></attvalue>
</attvalues>
</edge>
<edge source="authorswithaffiliations2_57fa1e28958027d48a9e23f4408ca450" target="authorswithaffiliations2_aed7a01277f7409b415110c5ab5b6525" weight="1">
<attvalues>
<attvalue for="matchings_count" value="1"></attvalue>
<attvalue for="attr_type" value="Title"></attvalue>
<attvalue for="attr_11" value="2008"></attvalue>
<attvalue for="attr_12" value="PLoS Neglected Tropical Diseases"></attvalue>
</attvalues>
</edge>
<edge source="authorswithaffiliations2_57fa1e28958027d48a9e23f4408ca450" target="authorswithaffiliations2_f9f900e788a1c647815213a1bef20154" weight="1">
<attvalues>
<attvalue for="matchings_count" value="1"></attvalue>
<attvalue for="attr_type" value="Title"></attvalue>
<attvalue for="attr_11" value="2008"></attvalue>
<attvalue for="attr_12" value="PLoS Neglected Tropical Diseases"></attvalue>
</attvalues>
</edge>
<edge source="authorswithaffiliations2_57fa1e28958027d48a9e23f4408ca450" target="authorswithaffiliations2_dc7082a76e9a03f1587c66fbef3ecd0f" weight="1">
<attvalues>
<attvalue for="matchings_count" value="1"></attvalue>
<attvalue for="attr_type" value="Title"></attvalue>
<attvalue for="attr_11" value="2008"></attvalue>
<attvalue for="attr_12" value="PLoS Neglected Tropical Diseases"></attvalue>
</attvalues>
</edge>
<edge source="authorswithaffiliations2_57fa1e28958027d48a9e23f4408ca450" target="authorswithaffiliations2_6eeb01aaa39fee798f4cb2a229e4d116" weight="1">
<attvalues>
<attvalue for="matchings_count" value="1"></attvalue>
<attvalue for="attr_type" value="Title"></attvalue>
<attvalue for="attr_11" value="2008"></attvalue>
<attvalue for="attr_12" value="PLoS Neglected Tropical Diseases"></attvalue>
</attvalues>
</edge>
<edge source="authorswithaffiliations2_57fa1e28958027d48a9e23f4408ca450" target="authorswithaffiliations2_b885c1479d2b9211d51989c68f7786c8" weight="1">
<attvalues>
<attvalue for="matchings_count" value="1"></attvalue>
<attvalue for="attr_type" value="Title"></attvalue>
<attvalue for="attr_11" value="2008"></attvalue>
<attvalue for="attr_12" value="PLoS Neglected Tropical Diseases"></attvalue>
</attvalues>
</edge>
<edge source="authorswithaffiliations2_57fa1e28958027d48a9e23f4408ca450" target="authorswithaffiliations2_1268f382f1dc3ad24ceeb4f875d5821c" weight="1">
<attvalues>
<attvalue for="matchings_count" value="1"></attvalue>
<attvalue for="attr_type" value="Title"></attvalue>
<attvalue for="attr_11" value="2008"></attvalue>
<attvalue for="attr_12" value="PLoS Neglected Tropical Diseases"></attvalue>
</attvalues>
</edge>
<edge source="authorswithaffiliations2_57fa1e28958027d48a9e23f4408ca450" target="authorswithaffiliations2_3b4d1ad1714dec69d6b2ecbd73477823" weight="1">
<attvalues>
<attvalue for="matchings_count" value="1"></attvalue>
<attvalue for="attr_type" value="Title"></attvalue>
<attvalue for="attr_11" value="2008"></attvalue>
<attvalue for="attr_12" value="PLoS Neglected Tropical Diseases"></attvalue>
</attvalues>
</edge>
<edge source="authorswithaffiliations2_57fa1e28958027d48a9e23f4408ca450" target="authorswithaffiliations2_f7a25639e9fe1a40d643be5ec408e7a5" weight="1">
<attvalues>
<attvalue for="matchings_count" value="1"></attvalue>
<attvalue for="attr_type" value="Title"></attvalue>
<attvalue for="attr_11" value="2008"></attvalue>
<attvalue for="attr_12" value="PLoS Neglected Tropical Diseases"></attvalue>
</attvalues>
</edge>
<edge source="authorswithaffiliations2_57fa1e28958027d48a9e23f4408ca450" target="authorswithaffiliations2_c045882d98851db9ff0f282952e02a70" weight="1">
<attvalues>
<attvalue for="matchings_count" value="1"></attvalue>
<attvalue for="attr_type" value="Title"></attvalue>
<attvalue for="attr_11" value="2008"></attvalue>
<attvalue for="attr_12" value="PLoS Neglected Tropical Diseases"></attvalue>
</attvalues>
</edge>
<edge source="authorswithaffiliations2_57fa1e28958027d48a9e23f4408ca450" target="authorswithaffiliations2_9387461f39555915a35be86679db92da" weight="1">
<attvalues>
<attvalue for="matchings_count" value="1"></attvalue>
<attvalue for="attr_type" value="Title"></attvalue>
<attvalue for="attr_11" value="2008"></attvalue>
<attvalue for="attr_12" value="PLoS Neglected Tropical Diseases"></attvalue>
</attvalues>
</edge>
<edge source="authorswithaffiliations2_57fa1e28958027d48a9e23f4408ca450" target="authorswithaffiliations2_2e88ce632178a5b35dcad5d7c0aa8fc4" weight="1">
<attvalues>
<attvalue for="matchings_count" value="1"></attvalue>
<attvalue for="attr_type" value="Title"></attvalue>
<attvalue for="attr_11" value="2008"></attvalue>
<attvalue for="attr_12" value="PLoS Neglected Tropical Diseases"></attvalue>
</attvalues>
</edge>
<edge source="authorswithaffiliations2_57fa1e28958027d48a9e23f4408ca450" target="authorswithaffiliations2_6c531113f6b2f902cfde4bfbf3ce5cb7" weight="1">
<attvalues>
<attvalue for="matchings_count" value="1"></attvalue>
<attvalue for="attr_type" value="Title"></attvalue>
<attvalue for="attr_11" value="2008"></attvalue>
<attvalue for="attr_12" value="PLoS Neglected Tropical Diseases"></attvalue>
</attvalues>
</edge>
<edge source="authorswithaffiliations2_57fa1e28958027d48a9e23f4408ca450" target="authorswithaffiliations2_960cce2770c67f557f12f01ed03fe0a2" weight="1">
<attvalues>
<attvalue for="matchings_count" value="1"></attvalue>
<attvalue for="attr_type" value="Title"></attvalue>
<attvalue for="attr_11" value="2008"></attvalue>
<attvalue for="attr_12" value="PLoS Neglected Tropical Diseases"></attvalue>
</attvalues>
</edge>
<edge source="authorswithaffiliations2_57fa1e28958027d48a9e23f4408ca450" target="authorswithaffiliations2_526641a198f091f7db657dd984df5ad0" weight="1">
<attvalues>
<attvalue for="matchings_count" value="1"></attvalue>
<attvalue for="attr_type" value="Title"></attvalue>
<attvalue for="attr_11" value="2008"></attvalue>
<attvalue for="attr_12" value="PLoS Neglected Tropical Diseases"></attvalue>
</attvalues>
</edge>
<edge source="authorswithaffiliations2_57fa1e28958027d48a9e23f4408ca450" target="authorswithaffiliations2_1b4d2336e7f99b7bb9af1a66e923bed2" weight="1">
<attvalues>
<attvalue for="matchings_count" value="1"></attvalue>
<attvalue for="attr_type" value="Title"></attvalue>
<attvalue for="attr_11" value="2008"></attvalue>
<attvalue for="attr_12" value="PLoS Neglected Tropical Diseases"></attvalue>
</attvalues>
</edge>
<edge source="authorswithaffiliations2_57fa1e28958027d48a9e23f4408ca450" target="authorswithaffiliations2_ebb1bb8b442fb6e305850b6c1e910ebe" weight="1">
<attvalues>
<attvalue for="matchings_count" value="1"></attvalue>
<attvalue for="attr_type" value="Title"></attvalue>
<attvalue for="attr_11" value="2008"></attvalue>
<attvalue for="attr_12" value="PLoS Neglected Tropical Diseases"></attvalue>
</attvalues>
</edge>
<edge source="authorswithaffiliations2_57fa1e28958027d48a9e23f4408ca450" target="authorswithaffiliations2_7c980bb349ca7360b0993e141bba3d73" weight="1">
<attvalues>
<attvalue for="matchings_count" value="1"></attvalue>
<attvalue for="attr_type" value="Title"></attvalue>
<attvalue for="attr_11" value="2008"></attvalue>
<attvalue for="attr_12" value="PLoS Neglected Tropical Diseases"></attvalue>
</attvalues>
</edge>
<edge source="authorswithaffiliations2_57fa1e28958027d48a9e23f4408ca450" target="authorswithaffiliations2_88dfd17c136752fbd3efcd31a2374b59" weight="1">
<attvalues>
<attvalue for="matchings_count" value="1"></attvalue>
<attvalue for="attr_type" value="Title"></attvalue>
<attvalue for="attr_11" value="2008"></attvalue>
<attvalue for="attr_12" value="PLoS Neglected Tropical Diseases"></attvalue>
</attvalues>
</edge>
<edge source="authorswithaffiliations2_57fa1e28958027d48a9e23f4408ca450" target="authorswithaffiliations2_4561598a1efa5ac4ae8622fa67adfc0e" weight="1">
<attvalues>
<attvalue for="matchings_count" value="1"></attvalue>
<attvalue for="attr_type" value="Title"></attvalue>
<attvalue for="attr_11" value="2008"></attvalue>
<attvalue for="attr_12" value="PLoS Neglected Tropical Diseases"></attvalue>
</attvalues>
</edge>
<edge source="authorswithaffiliations2_57fa1e28958027d48a9e23f4408ca450" target="authorswithaffiliations2_145b6fe30a098484b93563483c1b6fb9" weight="1">
<attvalues>
<attvalue for="matchings_count" value="1"></attvalue>
<attvalue for="attr_type" value="Title"></attvalue>
<attvalue for="attr_11" value="2008"></attvalue>
<attvalue for="attr_12" value="PLoS Neglected Tropical Diseases"></attvalue>
</attvalues>
</edge>
<edge source="authorswithaffiliations2_f9c986bf083a945a473c833b6a39d84a" target="authorswithaffiliations2_aed7a01277f7409b415110c5ab5b6525" weight="1">
<attvalues>
<attvalue for="matchings_count" value="1"></attvalue>
<attvalue for="attr_type" value="Title"></attvalue>
<attvalue for="attr_11" value="2008"></attvalue>
<attvalue for="attr_12" value="PLoS Neglected Tropical Diseases"></attvalue>
</attvalues>
</edge>
<edge source="authorswithaffiliations2_f9c986bf083a945a473c833b6a39d84a" target="authorswithaffiliations2_f9f900e788a1c647815213a1bef20154" weight="1">
<attvalues>
<attvalue for="matchings_count" value="1"></attvalue>
<attvalue for="attr_type" value="Title"></attvalue>
<attvalue for="attr_11" value="2008"></attvalue>
<attvalue for="attr_12" value="PLoS Neglected Tropical Diseases"></attvalue>
</attvalues>
</edge>
<edge source="authorswithaffiliations2_f9c986bf083a945a473c833b6a39d84a" target="authorswithaffiliations2_dc7082a76e9a03f1587c66fbef3ecd0f" weight="1">
<attvalues>
<attvalue for="matchings_count" value="1"></attvalue>
<attvalue for="attr_type" value="Title"></attvalue>
<attvalue for="attr_11" value="2008"></attvalue>
<attvalue for="attr_12" value="PLoS Neglected Tropical Diseases"></attvalue>
</attvalues>
</edge>
<edge source="authorswithaffiliations2_f9c986bf083a945a473c833b6a39d84a" target="authorswithaffiliations2_6eeb01aaa39fee798f4cb2a229e4d116" weight="1">
<attvalues>
<attvalue for="matchings_count" value="1"></attvalue>
<attvalue for="attr_type" value="Title"></attvalue>
<attvalue for="attr_11" value="2008"></attvalue>
<attvalue for="attr_12" value="PLoS Neglected Tropical Diseases"></attvalue>
</attvalues>
</edge>
<edge source="authorswithaffiliations2_f9c986bf083a945a473c833b6a39d84a" target="authorswithaffiliations2_b885c1479d2b9211d51989c68f7786c8" weight="1">
<attvalues>
<attvalue for="matchings_count" value="1"></attvalue>
<attvalue for="attr_type" value="Title"></attvalue>
<attvalue for="attr_11" value="2008"></attvalue>
<attvalue for="attr_12" value="PLoS Neglected Tropical Diseases"></attvalue>
</attvalues>
</edge>
<edge source="authorswithaffiliations2_f9c986bf083a945a473c833b6a39d84a" target="authorswithaffiliations2_1268f382f1dc3ad24ceeb4f875d5821c" weight="1">
<attvalues>
<attvalue for="matchings_count" value="1"></attvalue>
<attvalue for="attr_type" value="Title"></attvalue>
<attvalue for="attr_11" value="2008"></attvalue>
<attvalue for="attr_12" value="PLoS Neglected Tropical Diseases"></attvalue>
</attvalues>
</edge>
<edge source="authorswithaffiliations2_f9c986bf083a945a473c833b6a39d84a" target="authorswithaffiliations2_3b4d1ad1714dec69d6b2ecbd73477823" weight="1">
<attvalues>
<attvalue for="matchings_count" value="1"></attvalue>
<attvalue for="attr_type" value="Title"></attvalue>
<attvalue for="attr_11" value="2008"></attvalue>
<attvalue for="attr_12" value="PLoS Neglected Tropical Diseases"></attvalue>
</attvalues>
</edge>
<edge source="authorswithaffiliations2_f9c986bf083a945a473c833b6a39d84a" target="authorswithaffiliations2_f7a25639e9fe1a40d643be5ec408e7a5" weight="1">
<attvalues>
<attvalue for="matchings_count" value="1"></attvalue>
<attvalue for="attr_type" value="Title"></attvalue>
<attvalue for="attr_11" value="2008"></attvalue>
<attvalue for="attr_12" value="PLoS Neglected Tropical Diseases"></attvalue>
</attvalues>
</edge>
<edge source="authorswithaffiliations2_f9c986bf083a945a473c833b6a39d84a" target="authorswithaffiliations2_c045882d98851db9ff0f282952e02a70" weight="1">
<attvalues>
<attvalue for="matchings_count" value="1"></attvalue>
<attvalue for="attr_type" value="Title"></attvalue>
<attvalue for="attr_11" value="2008"></attvalue>
<attvalue for="attr_12" value="PLoS Neglected Tropical Diseases"></attvalue>
</attvalues>
</edge>
<edge source="authorswithaffiliations2_f9c986bf083a945a473c833b6a39d84a" target="authorswithaffiliations2_9387461f39555915a35be86679db92da" weight="1">
<attvalues>
<attvalue for="matchings_count" value="1"></attvalue>
<attvalue for="attr_type" value="Title"></attvalue>
<attvalue for="attr_11" value="2008"></attvalue>
<attvalue for="attr_12" value="PLoS Neglected Tropical Diseases"></attvalue>
</attvalues>
</edge>
<edge source="authorswithaffiliations2_f9c986bf083a945a473c833b6a39d84a" target="authorswithaffiliations2_2e88ce632178a5b35dcad5d7c0aa8fc4" weight="1">
<attvalues>
<attvalue for="matchings_count" value="1"></attvalue>
<attvalue for="attr_type" value="Title"></attvalue>
<attvalue for="attr_11" value="2008"></attvalue>
<attvalue for="attr_12" value="PLoS Neglected Tropical Diseases"></attvalue>
</attvalues>
</edge>
<edge source="authorswithaffiliations2_f9c986bf083a945a473c833b6a39d84a" target="authorswithaffiliations2_6c531113f6b2f902cfde4bfbf3ce5cb7" weight="1">
<attvalues>
<attvalue for="matchings_count" value="1"></attvalue>
<attvalue for="attr_type" value="Title"></attvalue>
<attvalue for="attr_11" value="2008"></attvalue>
<attvalue for="attr_12" value="PLoS Neglected Tropical Diseases"></attvalue>
</attvalues>
</edge>
<edge source="authorswithaffiliations2_f9c986bf083a945a473c833b6a39d84a" target="authorswithaffiliations2_960cce2770c67f557f12f01ed03fe0a2" weight="1">
<attvalues>
<attvalue for="matchings_count" value="1"></attvalue>
<attvalue for="attr_type" value="Title"></attvalue>
<attvalue for="attr_11" value="2008"></attvalue>
<attvalue for="attr_12" value="PLoS Neglected Tropical Diseases"></attvalue>
</attvalues>
</edge>
<edge source="authorswithaffiliations2_f9c986bf083a945a473c833b6a39d84a" target="authorswithaffiliations2_526641a198f091f7db657dd984df5ad0" weight="1">
<attvalues>
<attvalue for="matchings_count" value="1"></attvalue>
<attvalue for="attr_type" value="Title"></attvalue>
<attvalue for="attr_11" value="2008"></attvalue>
<attvalue for="attr_12" value="PLoS Neglected Tropical Diseases"></attvalue>
</attvalues>
</edge>
<edge source="authorswithaffiliations2_f9c986bf083a945a473c833b6a39d84a" target="authorswithaffiliations2_1b4d2336e7f99b7bb9af1a66e923bed2" weight="1">
<attvalues>
<attvalue for="matchings_count" value="1"></attvalue>
<attvalue for="attr_type" value="Title"></attvalue>
<attvalue for="attr_11" value="2008"></attvalue>
<attvalue for="attr_12" value="PLoS Neglected Tropical Diseases"></attvalue>
</attvalues>
</edge>
<edge source="authorswithaffiliations2_f9c986bf083a945a473c833b6a39d84a" target="authorswithaffiliations2_ebb1bb8b442fb6e305850b6c1e910ebe" weight="1">
<attvalues>
<attvalue for="matchings_count" value="1"></attvalue>
<attvalue for="attr_type" value="Title"></attvalue>
<attvalue for="attr_11" value="2008"></attvalue>
<attvalue for="attr_12" value="PLoS Neglected Tropical Diseases"></attvalue>
</attvalues>
</edge>
<edge source="authorswithaffiliations2_f9c986bf083a945a473c833b6a39d84a" target="authorswithaffiliations2_7c980bb349ca7360b0993e141bba3d73" weight="1">
<attvalues>
<attvalue for="matchings_count" value="1"></attvalue>
<attvalue for="attr_type" value="Title"></attvalue>
<attvalue for="attr_11" value="2008"></attvalue>
<attvalue for="attr_12" value="PLoS Neglected Tropical Diseases"></attvalue>
</attvalues>
</edge>
<edge source="authorswithaffiliations2_f9c986bf083a945a473c833b6a39d84a" target="authorswithaffiliations2_88dfd17c136752fbd3efcd31a2374b59" weight="1">
<attvalues>
<attvalue for="matchings_count" value="1"></attvalue>
<attvalue for="attr_type" value="Title"></attvalue>
<attvalue for="attr_11" value="2008"></attvalue>
<attvalue for="attr_12" value="PLoS Neglected Tropical Diseases"></attvalue>
</attvalues>
</edge>
<edge source="authorswithaffiliations2_f9c986bf083a945a473c833b6a39d84a" target="authorswithaffiliations2_4561598a1efa5ac4ae8622fa67adfc0e" weight="1">
<attvalues>
<attvalue for="matchings_count" value="1"></attvalue>
<attvalue for="attr_type" value="Title"></attvalue>
<attvalue for="attr_11" value="2008"></attvalue>
<attvalue for="attr_12" value="PLoS Neglected Tropical Diseases"></attvalue>
</attvalues>
</edge>
<edge source="authorswithaffiliations2_f9c986bf083a945a473c833b6a39d84a" target="authorswithaffiliations2_145b6fe30a098484b93563483c1b6fb9" weight="1">
<attvalues>
<attvalue for="matchings_count" value="1"></attvalue>
<attvalue for="attr_type" value="Title"></attvalue>
<attvalue for="attr_11" value="2008"></attvalue>
<attvalue for="attr_12" value="PLoS Neglected Tropical Diseases"></attvalue>
</attvalues>
</edge>
<edge source="authorswithaffiliations2_07d840d41e840e0b86a0bb501ac48cbb" target="authorswithaffiliations2_e764a54dbf6d273970f61a4669aca6e2" weight="1">
<attvalues>
<attvalue for="matchings_count" value="1"></attvalue>
<attvalue for="attr_type" value="Title"></attvalue>
<attvalue for="attr_11" value="2011"></attvalue>
<attvalue for="attr_12" value="Physical Review Letters"></attvalue>
</attvalues>
</edge>
<edge source="authorswithaffiliations2_07d840d41e840e0b86a0bb501ac48cbb" target="authorswithaffiliations2_51d6423d04a1a578119c589385a90112" weight="1">
<attvalues>
<attvalue for="matchings_count" value="1"></attvalue>
<attvalue for="attr_type" value="Title"></attvalue>
<attvalue for="attr_11" value="2011"></attvalue>
<attvalue for="attr_12" value="Physical Review Letters"></attvalue>
</attvalues>
</edge>
<edge source="authorswithaffiliations2_07d840d41e840e0b86a0bb501ac48cbb" target="authorswithaffiliations2_17c28e679548c942d69a8f12156d1f0d" weight="1">
<attvalues>
<attvalue for="matchings_count" value="1"></attvalue>
<attvalue for="attr_type" value="Title"></attvalue>
<attvalue for="attr_11" value="2011"></attvalue>
<attvalue for="attr_12" value="Physical Review Letters"></attvalue>
</attvalues>
</edge>
<edge source="authorswithaffiliations2_07d840d41e840e0b86a0bb501ac48cbb" target="authorswithaffiliations2_f413085ba5c431c96d5cdc6937201aea" weight="1">
<attvalues>
<attvalue for="matchings_count" value="1"></attvalue>
<attvalue for="attr_type" value="Title"></attvalue>
<attvalue for="attr_11" value="2011"></attvalue>
<attvalue for="attr_12" value="Physical Review Letters"></attvalue>
</attvalues>
</edge>
<edge source="authorswithaffiliations2_5e16f7c1936af23e787655ea8001996f" target="authorswithaffiliations2_60a9907944c399722b8111d89e576ee1" weight="1">
<attvalues>
<attvalue for="matchings_count" value="1"></attvalue>
<attvalue for="attr_type" value="Title"></attvalue>
<attvalue for="attr_11" value="2012"></attvalue>
<attvalue for="attr_12" value="Journal of Infectious Diseases"></attvalue>
</attvalues>
</edge>
<edge source="authorswithaffiliations2_5e16f7c1936af23e787655ea8001996f" target="authorswithaffiliations2_89104dd89ff895f02f7a3727363f4872" weight="1">
<attvalues>
<attvalue for="matchings_count" value="1"></attvalue>
<attvalue for="attr_type" value="Title"></attvalue>
<attvalue for="attr_11" value="2006"></attvalue>
<attvalue for="attr_12" value="Molecular and Biochemical Parasitology"></attvalue>
</attvalues>
</edge>
<edge source="authorswithaffiliations2_5e16f7c1936af23e787655ea8001996f" target="authorswithaffiliations2_8808f639de1a1e46727ab79177c9162a" weight="1">
<attvalues>
<attvalue for="matchings_count" value="1"></attvalue>
<attvalue for="attr_type" value="Title"></attvalue>
<attvalue for="attr_11" value="2012"></attvalue>
<attvalue for="attr_12" value="Journal of Infectious Diseases"></attvalue>
</attvalues>
</edge>
<edge source="authorswithaffiliations2_5e16f7c1936af23e787655ea8001996f" target="authorswithaffiliations2_b20593f0938aaef7b40fec036894811b" weight="1">
<attvalues>
<attvalue for="matchings_count" value="1"></attvalue>
<attvalue for="attr_type" value="Title"></attvalue>
<attvalue for="attr_11" value="2004"></attvalue>
<attvalue for="attr_12" value="European Journal of Biochemistry"></attvalue>
</attvalues>
</edge>
<edge source="authorswithaffiliations2_5e16f7c1936af23e787655ea8001996f" target="authorswithaffiliations2_734c7685f6b875c57aef73e35f0f3bd7" weight="1">
<attvalues>
<attvalue for="matchings_count" value="1"></attvalue>
<attvalue for="attr_type" value="Title"></attvalue>
<attvalue for="attr_11" value="2004"></attvalue>
<attvalue for="attr_12" value="European Journal of Biochemistry"></attvalue>
</attvalues>
</edge>
<edge source="authorswithaffiliations2_5e16f7c1936af23e787655ea8001996f" target="authorswithaffiliations2_f7950f9c445d168fc82133af50e27d40" weight="1">
<attvalues>
<attvalue for="matchings_count" value="1"></attvalue>
<attvalue for="attr_type" value="Title"></attvalue>
<attvalue for="attr_11" value="2012"></attvalue>
<attvalue for="attr_12" value="Journal of Infectious Diseases"></attvalue>
</attvalues>
</edge>
<edge source="authorswithaffiliations2_aed7a01277f7409b415110c5ab5b6525" target="authorswithaffiliations2_f9f900e788a1c647815213a1bef20154" weight="1">
<attvalues>
<attvalue for="matchings_count" value="1"></attvalue>
<attvalue for="attr_type" value="Title"></attvalue>
<attvalue for="attr_11" value="2008"></attvalue>
<attvalue for="attr_12" value="PLoS Neglected Tropical Diseases"></attvalue>
</attvalues>
</edge>
<edge source="authorswithaffiliations2_aed7a01277f7409b415110c5ab5b6525" target="authorswithaffiliations2_dc7082a76e9a03f1587c66fbef3ecd0f" weight="1">
<attvalues>
<attvalue for="matchings_count" value="1"></attvalue>
<attvalue for="attr_type" value="Title"></attvalue>
<attvalue for="attr_11" value="2008"></attvalue>
<attvalue for="attr_12" value="PLoS Neglected Tropical Diseases"></attvalue>
</attvalues>
</edge>
<edge source="authorswithaffiliations2_aed7a01277f7409b415110c5ab5b6525" target="authorswithaffiliations2_6eeb01aaa39fee798f4cb2a229e4d116" weight="1">
<attvalues>
<attvalue for="matchings_count" value="1"></attvalue>
<attvalue for="attr_type" value="Title"></attvalue>
<attvalue for="attr_11" value="2008"></attvalue>
<attvalue for="attr_12" value="PLoS Neglected Tropical Diseases"></attvalue>
</attvalues>
</edge>
<edge source="authorswithaffiliations2_aed7a01277f7409b415110c5ab5b6525" target="authorswithaffiliations2_b885c1479d2b9211d51989c68f7786c8" weight="1">
<attvalues>
<attvalue for="matchings_count" value="1"></attvalue>
<attvalue for="attr_type" value="Title"></attvalue>
<attvalue for="attr_11" value="2008"></attvalue>
<attvalue for="attr_12" value="PLoS Neglected Tropical Diseases"></attvalue>
</attvalues>
</edge>
<edge source="authorswithaffiliations2_aed7a01277f7409b415110c5ab5b6525" target="authorswithaffiliations2_1268f382f1dc3ad24ceeb4f875d5821c" weight="1">
<attvalues>
<attvalue for="matchings_count" value="1"></attvalue>
<attvalue for="attr_type" value="Title"></attvalue>
<attvalue for="attr_11" value="2008"></attvalue>
<attvalue for="attr_12" value="PLoS Neglected Tropical Diseases"></attvalue>
</attvalues>
</edge>
<edge source="authorswithaffiliations2_aed7a01277f7409b415110c5ab5b6525" target="authorswithaffiliations2_3b4d1ad1714dec69d6b2ecbd73477823" weight="1">
<attvalues>
<attvalue for="matchings_count" value="1"></attvalue>
<attvalue for="attr_type" value="Title"></attvalue>
<attvalue for="attr_11" value="2008"></attvalue>
<attvalue for="attr_12" value="PLoS Neglected Tropical Diseases"></attvalue>
</attvalues>
</edge>
<edge source="authorswithaffiliations2_aed7a01277f7409b415110c5ab5b6525" target="authorswithaffiliations2_f7a25639e9fe1a40d643be5ec408e7a5" weight="1">
<attvalues>
<attvalue for="matchings_count" value="1"></attvalue>
<attvalue for="attr_type" value="Title"></attvalue>
<attvalue for="attr_11" value="2008"></attvalue>
<attvalue for="attr_12" value="PLoS Neglected Tropical Diseases"></attvalue>
</attvalues>
</edge>
<edge source="authorswithaffiliations2_aed7a01277f7409b415110c5ab5b6525" target="authorswithaffiliations2_c045882d98851db9ff0f282952e02a70" weight="1">
<attvalues>
<attvalue for="matchings_count" value="1"></attvalue>
<attvalue for="attr_type" value="Title"></attvalue>
<attvalue for="attr_11" value="2008"></attvalue>
<attvalue for="attr_12" value="PLoS Neglected Tropical Diseases"></attvalue>
</attvalues>
</edge>
<edge source="authorswithaffiliations2_aed7a01277f7409b415110c5ab5b6525" target="authorswithaffiliations2_9387461f39555915a35be86679db92da" weight="1">
<attvalues>
<attvalue for="matchings_count" value="1"></attvalue>
<attvalue for="attr_type" value="Title"></attvalue>
<attvalue for="attr_11" value="2008"></attvalue>
<attvalue for="attr_12" value="PLoS Neglected Tropical Diseases"></attvalue>
</attvalues>
</edge>
<edge source="authorswithaffiliations2_aed7a01277f7409b415110c5ab5b6525" target="authorswithaffiliations2_2e88ce632178a5b35dcad5d7c0aa8fc4" weight="1">
<attvalues>
<attvalue for="matchings_count" value="1"></attvalue>
<attvalue for="attr_type" value="Title"></attvalue>
<attvalue for="attr_11" value="2008"></attvalue>
<attvalue for="attr_12" value="PLoS Neglected Tropical Diseases"></attvalue>
</attvalues>
</edge>
<edge source="authorswithaffiliations2_aed7a01277f7409b415110c5ab5b6525" target="authorswithaffiliations2_6c531113f6b2f902cfde4bfbf3ce5cb7" weight="1">
<attvalues>
<attvalue for="matchings_count" value="1"></attvalue>
<attvalue for="attr_type" value="Title"></attvalue>
<attvalue for="attr_11" value="2008"></attvalue>
<attvalue for="attr_12" value="PLoS Neglected Tropical Diseases"></attvalue>
</attvalues>
</edge>
<edge source="authorswithaffiliations2_aed7a01277f7409b415110c5ab5b6525" target="authorswithaffiliations2_960cce2770c67f557f12f01ed03fe0a2" weight="1">
<attvalues>
<attvalue for="matchings_count" value="1"></attvalue>
<attvalue for="attr_type" value="Title"></attvalue>
<attvalue for="attr_11" value="2008"></attvalue>
<attvalue for="attr_12" value="PLoS Neglected Tropical Diseases"></attvalue>
</attvalues>
</edge>
<edge source="authorswithaffiliations2_aed7a01277f7409b415110c5ab5b6525" target="authorswithaffiliations2_526641a198f091f7db657dd984df5ad0" weight="1">
<attvalues>
<attvalue for="matchings_count" value="1"></attvalue>
<attvalue for="attr_type" value="Title"></attvalue>
<attvalue for="attr_11" value="2008"></attvalue>
<attvalue for="attr_12" value="PLoS Neglected Tropical Diseases"></attvalue>
</attvalues>
</edge>
<edge source="authorswithaffiliations2_aed7a01277f7409b415110c5ab5b6525" target="authorswithaffiliations2_1b4d2336e7f99b7bb9af1a66e923bed2" weight="1">
<attvalues>
<attvalue for="matchings_count" value="1"></attvalue>
<attvalue for="attr_type" value="Title"></attvalue>
<attvalue for="attr_11" value="2008"></attvalue>
<attvalue for="attr_12" value="PLoS Neglected Tropical Diseases"></attvalue>
</attvalues>
</edge>
<edge source="authorswithaffiliations2_aed7a01277f7409b415110c5ab5b6525" target="authorswithaffiliations2_ebb1bb8b442fb6e305850b6c1e910ebe" weight="1">
<attvalues>
<attvalue for="matchings_count" value="1"></attvalue>
<attvalue for="attr_type" value="Title"></attvalue>
<attvalue for="attr_11" value="2008"></attvalue>
<attvalue for="attr_12" value="PLoS Neglected Tropical Diseases"></attvalue>
</attvalues>
</edge>
<edge source="authorswithaffiliations2_aed7a01277f7409b415110c5ab5b6525" target="authorswithaffiliations2_7c980bb349ca7360b0993e141bba3d73" weight="1">
<attvalues>
<attvalue for="matchings_count" value="1"></attvalue>
<attvalue for="attr_type" value="Title"></attvalue>
<attvalue for="attr_11" value="2008"></attvalue>
<attvalue for="attr_12" value="PLoS Neglected Tropical Diseases"></attvalue>
</attvalues>
</edge>
<edge source="authorswithaffiliations2_aed7a01277f7409b415110c5ab5b6525" target="authorswithaffiliations2_88dfd17c136752fbd3efcd31a2374b59" weight="1">
<attvalues>
<attvalue for="matchings_count" value="1"></attvalue>
<attvalue for="attr_type" value="Title"></attvalue>
<attvalue for="attr_11" value="2008"></attvalue>
<attvalue for="attr_12" value="PLoS Neglected Tropical Diseases"></attvalue>
</attvalues>
</edge>
<edge source="authorswithaffiliations2_aed7a01277f7409b415110c5ab5b6525" target="authorswithaffiliations2_4561598a1efa5ac4ae8622fa67adfc0e" weight="1">
<attvalues>
<attvalue for="matchings_count" value="1"></attvalue>
<attvalue for="attr_type" value="Title"></attvalue>
<attvalue for="attr_11" value="2008"></attvalue>
<attvalue for="attr_12" value="PLoS Neglected Tropical Diseases"></attvalue>
</attvalues>
</edge>
<edge source="authorswithaffiliations2_aed7a01277f7409b415110c5ab5b6525" target="authorswithaffiliations2_145b6fe30a098484b93563483c1b6fb9" weight="1">
<attvalues>
<attvalue for="matchings_count" value="1"></attvalue>
<attvalue for="attr_type" value="Title"></attvalue>
<attvalue for="attr_11" value="2008"></attvalue>
<attvalue for="attr_12" value="PLoS Neglected Tropical Diseases"></attvalue>
</attvalues>
</edge>
<edge source="authorswithaffiliations2_ce4d91a68f562c3049d23e0c8393638c" target="authorswithaffiliations2_95e04b33dd8361a2ee2bac9b08462743" weight="1">
<attvalues>
<attvalue for="matchings_count" value="1"></attvalue>
<attvalue for="attr_type" value="Title"></attvalue>
<attvalue for="attr_11" value="2010"></attvalue>
<attvalue for="attr_12" value="Transboundary and Emerging Diseases"></attvalue>
</attvalues>
</edge>
<edge source="authorswithaffiliations2_ce4d91a68f562c3049d23e0c8393638c" target="authorswithaffiliations2_b2d1941c1bc55f54007e477488a08e9c" weight="3">
<attvalues>
<attvalue for="matchings_count" value="3"></attvalue>
<attvalue for="attr_type" value="Title"></attvalue>
<attvalue for="attr_11" value="2007 | 2010 | 2011"></attvalue>
<attvalue for="attr_12" value="PLoS Neglected Tropical Diseases | Transboundary and Emerging Diseases | Veterinary Parasitology"></attvalue>
</attvalues>
</edge>
<edge source="authorswithaffiliations2_ce4d91a68f562c3049d23e0c8393638c" target="authorswithaffiliations2_1dc993da2c15ca437fb919b9db72d487" weight="1">
<attvalues>
<attvalue for="matchings_count" value="1"></attvalue>
<attvalue for="attr_type" value="Title"></attvalue>
<attvalue for="attr_11" value="2011"></attvalue>
<attvalue for="attr_12" value="PLoS Neglected Tropical Diseases"></attvalue>
</attvalues>
</edge>
<edge source="authorswithaffiliations2_7c7fff8deafd3fd8281d22e12e0049c0" target="authorswithaffiliations2_c9427624d6defc78ae6fb4bcb86efd5d" weight="1">
<attvalues>
<attvalue for="matchings_count" value="1"></attvalue>
<attvalue for="attr_type" value="Title"></attvalue>
<attvalue for="attr_11" value="2008"></attvalue>
<attvalue for="attr_12" value="Journal of Medicinal Chemistry"></attvalue>
</attvalues>
</edge>
<edge source="authorswithaffiliations2_7c7fff8deafd3fd8281d22e12e0049c0" target="authorswithaffiliations2_e3b12f3e864c2edd98a6770afa28d4f2" weight="1">
<attvalues>
<attvalue for="matchings_count" value="1"></attvalue>
<attvalue for="attr_type" value="Title"></attvalue>
<attvalue for="attr_11" value="2008"></attvalue>
<attvalue for="attr_12" value="Journal of Medicinal Chemistry"></attvalue>
</attvalues>
</edge>
<edge source="authorswithaffiliations2_7c7fff8deafd3fd8281d22e12e0049c0" target="authorswithaffiliations2_cb22ac5f21c755244de60221ff28e84c" weight="1">
<attvalues>
<attvalue for="matchings_count" value="1"></attvalue>
<attvalue for="attr_type" value="Title"></attvalue>
<attvalue for="attr_11" value="2002"></attvalue>
<attvalue for="attr_12" value="Journal of Ethnopharmacology"></attvalue>
</attvalues>
</edge>
<edge source="authorswithaffiliations2_7c7fff8deafd3fd8281d22e12e0049c0" target="authorswithaffiliations2_4fe29c858569feb966932ff287186218" weight="1">
<attvalues>
<attvalue for="matchings_count" value="1"></attvalue>
<attvalue for="attr_type" value="Title"></attvalue>
<attvalue for="attr_11" value="2008"></attvalue>
<attvalue for="attr_12" value="Journal of Medicinal Chemistry"></attvalue>
</attvalues>
</edge>
<edge source="authorswithaffiliations2_7c7fff8deafd3fd8281d22e12e0049c0" target="authorswithaffiliations2_f413085ba5c431c96d5cdc6937201aea" weight="1">
<attvalues>
<attvalue for="matchings_count" value="1"></attvalue>
<attvalue for="attr_type" value="Title"></attvalue>
<attvalue for="attr_11" value="2008"></attvalue>
<attvalue for="attr_12" value="Journal of Medicinal Chemistry"></attvalue>
</attvalues>
</edge>
<edge source="authorswithaffiliations2_a22bfe672cb8c295e3a56337967178f1" target="authorswithaffiliations2_734c7685f6b875c57aef73e35f0f3bd7" weight="2">
<attvalues>
<attvalue for="matchings_count" value="2"></attvalue>
<attvalue for="attr_type" value="Title"></attvalue>
<attvalue for="attr_11" value="2005 | 2009"></attvalue>
<attvalue for="attr_12" value="Journal of Biological Chemistry | Proceedings of the National Academy of Sciences of the United States of America"></attvalue>
</attvalues>
</edge>
<edge source="authorswithaffiliations2_e764a54dbf6d273970f61a4669aca6e2" target="authorswithaffiliations2_51d6423d04a1a578119c589385a90112" weight="1">
<attvalues>
<attvalue for="matchings_count" value="1"></attvalue>
<attvalue for="attr_type" value="Title"></attvalue>
<attvalue for="attr_11" value="2011"></attvalue>
<attvalue for="attr_12" value="Physical Review Letters"></attvalue>
</attvalues>
</edge>
<edge source="authorswithaffiliations2_e764a54dbf6d273970f61a4669aca6e2" target="authorswithaffiliations2_17c28e679548c942d69a8f12156d1f0d" weight="1">
<attvalues>
<attvalue for="matchings_count" value="1"></attvalue>
<attvalue for="attr_type" value="Title"></attvalue>
<attvalue for="attr_11" value="2011"></attvalue>
<attvalue for="attr_12" value="Physical Review Letters"></attvalue>
</attvalues>
</edge>
<edge source="authorswithaffiliations2_e764a54dbf6d273970f61a4669aca6e2" target="authorswithaffiliations2_f413085ba5c431c96d5cdc6937201aea" weight="1">
<attvalues>
<attvalue for="matchings_count" value="1"></attvalue>
<attvalue for="attr_type" value="Title"></attvalue>
<attvalue for="attr_11" value="2011"></attvalue>
<attvalue for="attr_12" value="Physical Review Letters"></attvalue>
</attvalues>
</edge>
<edge source="authorswithaffiliations2_c17a4c5377d11c2fb8899ccfcefd4410" target="authorswithaffiliations2_575b0c5af2860d7518fb742851e4758a" weight="1">
<attvalues>
<attvalue for="matchings_count" value="1"></attvalue>
<attvalue for="attr_type" value="Title"></attvalue>
<attvalue for="attr_11" value="2011"></attvalue>
<attvalue for="attr_12" value="Microbiology"></attvalue>
</attvalues>
</edge>
<edge source="authorswithaffiliations2_07940f54bee3669c52925327f0a47b7a" target="authorswithaffiliations2_57a857c0d0ced4755561575cf2912961" weight="1">
<attvalues>
<attvalue for="matchings_count" value="1"></attvalue>
<attvalue for="attr_type" value="Title"></attvalue>
<attvalue for="attr_11" value="2006"></attvalue>
<attvalue for="attr_12" value="Proceedings of the National Academy of Sciences of the United States of America"></attvalue>
</attvalues>
</edge>
<edge source="authorswithaffiliations2_47726e00f58d7126c4520a1d9a5282ab" target="authorswithaffiliations2_0d07a2c7d55962b704026388257a4ba7" weight="2">
<attvalues>
<attvalue for="matchings_count" value="2"></attvalue>
<attvalue for="attr_type" value="Title"></attvalue>
<attvalue for="attr_11" value="2006"></attvalue>
<attvalue for="attr_12" value="Combinatorial Chemistry and High Throughput Screening | Handbook of Experimental Pharmacology"></attvalue>
</attvalues>
</edge>
<edge source="authorswithaffiliations2_47726e00f58d7126c4520a1d9a5282ab" target="authorswithaffiliations2_c71f52754e410881dbcd235f85b0e51b" weight="1">
<attvalues>
<attvalue for="matchings_count" value="1"></attvalue>
<attvalue for="attr_type" value="Title"></attvalue>
<attvalue for="attr_11" value="2006"></attvalue>
<attvalue for="attr_12" value="Combinatorial Chemistry and High Throughput Screening"></attvalue>
</attvalues>
</edge>
<edge source="authorswithaffiliations2_920b15ab2d1421620db207e24a6113cf" target="authorswithaffiliations2_f351228d59d792d469c8d11ec0d3a3aa" weight="1">
<attvalues>
<attvalue for="matchings_count" value="1"></attvalue>
<attvalue for="attr_type" value="Title"></attvalue>
<attvalue for="attr_11" value="2010"></attvalue>
<attvalue for="attr_12" value="Infection, Genetics and Evolution"></attvalue>
</attvalues>
</edge>
<edge source="authorswithaffiliations2_920b15ab2d1421620db207e24a6113cf" target="authorswithaffiliations2_834cf1d90cc03c6eea2cd32588280ee3" weight="1">
<attvalues>
<attvalue for="matchings_count" value="1"></attvalue>
<attvalue for="attr_type" value="Title"></attvalue>
<attvalue for="attr_11" value="2004"></attvalue>
<attvalue for="attr_12" value="Diagnostic Microbiology and Infectious Disease"></attvalue>
</attvalues>
</edge>
<edge source="authorswithaffiliations2_920b15ab2d1421620db207e24a6113cf" target="authorswithaffiliations2_ec0a6d6bad434bc0fb8efb82c0262594" weight="1">
<attvalues>
<attvalue for="matchings_count" value="1"></attvalue>
<attvalue for="attr_type" value="Title"></attvalue>
<attvalue for="attr_11" value="2004"></attvalue>
<attvalue for="attr_12" value="Diagnostic Microbiology and Infectious Disease"></attvalue>
</attvalues>
</edge>
<edge source="authorswithaffiliations2_920b15ab2d1421620db207e24a6113cf" target="authorswithaffiliations2_14eb6380d11410e100f81e9421a7efcc" weight="1">
<attvalues>
<attvalue for="matchings_count" value="1"></attvalue>
<attvalue for="attr_type" value="Title"></attvalue>
<attvalue for="attr_11" value="2004"></attvalue>
<attvalue for="attr_12" value="Diagnostic Microbiology and Infectious Disease"></attvalue>
</attvalues>
</edge>
<edge source="authorswithaffiliations2_920b15ab2d1421620db207e24a6113cf" target="authorswithaffiliations2_903e91ad58c9e37b749126f628a5a07b" weight="1">
<attvalues>
<attvalue for="matchings_count" value="1"></attvalue>
<attvalue for="attr_type" value="Title"></attvalue>
<attvalue for="attr_11" value="2004"></attvalue>
<attvalue for="attr_12" value="Diagnostic Microbiology and Infectious Disease"></attvalue>
</attvalues>
</edge>
<edge source="authorswithaffiliations2_f9f900e788a1c647815213a1bef20154" target="authorswithaffiliations2_dc7082a76e9a03f1587c66fbef3ecd0f" weight="1">
<attvalues>
<attvalue for="matchings_count" value="1"></attvalue>
<attvalue for="attr_type" value="Title"></attvalue>
<attvalue for="attr_11" value="2008"></attvalue>
<attvalue for="attr_12" value="PLoS Neglected Tropical Diseases"></attvalue>
</attvalues>
</edge>
<edge source="authorswithaffiliations2_f9f900e788a1c647815213a1bef20154" target="authorswithaffiliations2_6eeb01aaa39fee798f4cb2a229e4d116" weight="1">
<attvalues>
<attvalue for="matchings_count" value="1"></attvalue>
<attvalue for="attr_type" value="Title"></attvalue>
<attvalue for="attr_11" value="2008"></attvalue>
<attvalue for="attr_12" value="PLoS Neglected Tropical Diseases"></attvalue>
</attvalues>
</edge>
<edge source="authorswithaffiliations2_f9f900e788a1c647815213a1bef20154" target="authorswithaffiliations2_b885c1479d2b9211d51989c68f7786c8" weight="1">
<attvalues>
<attvalue for="matchings_count" value="1"></attvalue>
<attvalue for="attr_type" value="Title"></attvalue>
<attvalue for="attr_11" value="2008"></attvalue>
<attvalue for="attr_12" value="PLoS Neglected Tropical Diseases"></attvalue>
</attvalues>
</edge>
<edge source="authorswithaffiliations2_f9f900e788a1c647815213a1bef20154" target="authorswithaffiliations2_1268f382f1dc3ad24ceeb4f875d5821c" weight="1">
<attvalues>
<attvalue for="matchings_count" value="1"></attvalue>
<attvalue for="attr_type" value="Title"></attvalue>
<attvalue for="attr_11" value="2008"></attvalue>
<attvalue for="attr_12" value="PLoS Neglected Tropical Diseases"></attvalue>
</attvalues>
</edge>
<edge source="authorswithaffiliations2_f9f900e788a1c647815213a1bef20154" target="authorswithaffiliations2_3b4d1ad1714dec69d6b2ecbd73477823" weight="1">
<attvalues>
<attvalue for="matchings_count" value="1"></attvalue>
<attvalue for="attr_type" value="Title"></attvalue>
<attvalue for="attr_11" value="2008"></attvalue>
<attvalue for="attr_12" value="PLoS Neglected Tropical Diseases"></attvalue>
</attvalues>
</edge>
<edge source="authorswithaffiliations2_f9f900e788a1c647815213a1bef20154" target="authorswithaffiliations2_f7a25639e9fe1a40d643be5ec408e7a5" weight="1">
<attvalues>
<attvalue for="matchings_count" value="1"></attvalue>
<attvalue for="attr_type" value="Title"></attvalue>
<attvalue for="attr_11" value="2008"></attvalue>
<attvalue for="attr_12" value="PLoS Neglected Tropical Diseases"></attvalue>
</attvalues>
</edge>
<edge source="authorswithaffiliations2_f9f900e788a1c647815213a1bef20154" target="authorswithaffiliations2_c045882d98851db9ff0f282952e02a70" weight="1">
<attvalues>
<attvalue for="matchings_count" value="1"></attvalue>
<attvalue for="attr_type" value="Title"></attvalue>
<attvalue for="attr_11" value="2008"></attvalue>
<attvalue for="attr_12" value="PLoS Neglected Tropical Diseases"></attvalue>
</attvalues>
</edge>
<edge source="authorswithaffiliations2_f9f900e788a1c647815213a1bef20154" target="authorswithaffiliations2_9387461f39555915a35be86679db92da" weight="1">
<attvalues>
<attvalue for="matchings_count" value="1"></attvalue>
<attvalue for="attr_type" value="Title"></attvalue>
<attvalue for="attr_11" value="2008"></attvalue>
<attvalue for="attr_12" value="PLoS Neglected Tropical Diseases"></attvalue>
</attvalues>
</edge>
<edge source="authorswithaffiliations2_f9f900e788a1c647815213a1bef20154" target="authorswithaffiliations2_2e88ce632178a5b35dcad5d7c0aa8fc4" weight="1">
<attvalues>
<attvalue for="matchings_count" value="1"></attvalue>
<attvalue for="attr_type" value="Title"></attvalue>
<attvalue for="attr_11" value="2008"></attvalue>
<attvalue for="attr_12" value="PLoS Neglected Tropical Diseases"></attvalue>
</attvalues>
</edge>
<edge source="authorswithaffiliations2_f9f900e788a1c647815213a1bef20154" target="authorswithaffiliations2_6c531113f6b2f902cfde4bfbf3ce5cb7" weight="1">
<attvalues>
<attvalue for="matchings_count" value="1"></attvalue>
<attvalue for="attr_type" value="Title"></attvalue>
<attvalue for="attr_11" value="2008"></attvalue>
<attvalue for="attr_12" value="PLoS Neglected Tropical Diseases"></attvalue>
</attvalues>
</edge>
<edge source="authorswithaffiliations2_f9f900e788a1c647815213a1bef20154" target="authorswithaffiliations2_960cce2770c67f557f12f01ed03fe0a2" weight="1">
<attvalues>
<attvalue for="matchings_count" value="1"></attvalue>
<attvalue for="attr_type" value="Title"></attvalue>
<attvalue for="attr_11" value="2008"></attvalue>
<attvalue for="attr_12" value="PLoS Neglected Tropical Diseases"></attvalue>
</attvalues>
</edge>
<edge source="authorswithaffiliations2_f9f900e788a1c647815213a1bef20154" target="authorswithaffiliations2_526641a198f091f7db657dd984df5ad0" weight="1">
<attvalues>
<attvalue for="matchings_count" value="1"></attvalue>
<attvalue for="attr_type" value="Title"></attvalue>
<attvalue for="attr_11" value="2008"></attvalue>
<attvalue for="attr_12" value="PLoS Neglected Tropical Diseases"></attvalue>
</attvalues>
</edge>
<edge source="authorswithaffiliations2_f9f900e788a1c647815213a1bef20154" target="authorswithaffiliations2_1b4d2336e7f99b7bb9af1a66e923bed2" weight="1">
<attvalues>
<attvalue for="matchings_count" value="1"></attvalue>
<attvalue for="attr_type" value="Title"></attvalue>
<attvalue for="attr_11" value="2008"></attvalue>
<attvalue for="attr_12" value="PLoS Neglected Tropical Diseases"></attvalue>
</attvalues>
</edge>
<edge source="authorswithaffiliations2_f9f900e788a1c647815213a1bef20154" target="authorswithaffiliations2_ebb1bb8b442fb6e305850b6c1e910ebe" weight="1">
<attvalues>
<attvalue for="matchings_count" value="1"></attvalue>
<attvalue for="attr_type" value="Title"></attvalue>
<attvalue for="attr_11" value="2008"></attvalue>
<attvalue for="attr_12" value="PLoS Neglected Tropical Diseases"></attvalue>
</attvalues>
</edge>
<edge source="authorswithaffiliations2_f9f900e788a1c647815213a1bef20154" target="authorswithaffiliations2_7c980bb349ca7360b0993e141bba3d73" weight="1">
<attvalues>
<attvalue for="matchings_count" value="1"></attvalue>
<attvalue for="attr_type" value="Title"></attvalue>
<attvalue for="attr_11" value="2008"></attvalue>
<attvalue for="attr_12" value="PLoS Neglected Tropical Diseases"></attvalue>
</attvalues>
</edge>
<edge source="authorswithaffiliations2_f9f900e788a1c647815213a1bef20154" target="authorswithaffiliations2_88dfd17c136752fbd3efcd31a2374b59" weight="1">
<attvalues>
<attvalue for="matchings_count" value="1"></attvalue>
<attvalue for="attr_type" value="Title"></attvalue>
<attvalue for="attr_11" value="2008"></attvalue>
<attvalue for="attr_12" value="PLoS Neglected Tropical Diseases"></attvalue>
</attvalues>
</edge>
<edge source="authorswithaffiliations2_f9f900e788a1c647815213a1bef20154" target="authorswithaffiliations2_4561598a1efa5ac4ae8622fa67adfc0e" weight="1">
<attvalues>
<attvalue for="matchings_count" value="1"></attvalue>
<attvalue for="attr_type" value="Title"></attvalue>
<attvalue for="attr_11" value="2008"></attvalue>
<attvalue for="attr_12" value="PLoS Neglected Tropical Diseases"></attvalue>
</attvalues>
</edge>
<edge source="authorswithaffiliations2_f9f900e788a1c647815213a1bef20154" target="authorswithaffiliations2_145b6fe30a098484b93563483c1b6fb9" weight="1">
<attvalues>
<attvalue for="matchings_count" value="1"></attvalue>
<attvalue for="attr_type" value="Title"></attvalue>
<attvalue for="attr_11" value="2008"></attvalue>
<attvalue for="attr_12" value="PLoS Neglected Tropical Diseases"></attvalue>
</attvalues>
</edge>
<edge source="authorswithaffiliations2_0b654bdf70a08e3aa0a319d2aa2724ab" target="authorswithaffiliations2_89104dd89ff895f02f7a3727363f4872" weight="1">
<attvalues>
<attvalue for="matchings_count" value="1"></attvalue>
<attvalue for="attr_type" value="Title"></attvalue>
<attvalue for="attr_11" value="2012"></attvalue>
<attvalue for="attr_12" value="European Journal of Immunology"></attvalue>
</attvalues>
</edge>
<edge source="authorswithaffiliations2_0b654bdf70a08e3aa0a319d2aa2724ab" target="authorswithaffiliations2_413320a239ca6adb346c9bc10b0ac3d5" weight="1">
<attvalues>
<attvalue for="matchings_count" value="1"></attvalue>
<attvalue for="attr_type" value="Title"></attvalue>
<attvalue for="attr_11" value="2012"></attvalue>
<attvalue for="attr_12" value="European Journal of Immunology"></attvalue>
</attvalues>
</edge>
<edge source="authorswithaffiliations2_0b654bdf70a08e3aa0a319d2aa2724ab" target="authorswithaffiliations2_f11ce5f00ca22d5d30d5a95916ca1a64" weight="1">
<attvalues>
<attvalue for="matchings_count" value="1"></attvalue>
<attvalue for="attr_type" value="Title"></attvalue>
<attvalue for="attr_11" value="2012"></attvalue>
<attvalue for="attr_12" value="European Journal of Immunology"></attvalue>
</attvalues>
</edge>
<edge source="authorswithaffiliations2_0b654bdf70a08e3aa0a319d2aa2724ab" target="authorswithaffiliations2_734c7685f6b875c57aef73e35f0f3bd7" weight="1">
<attvalues>
<attvalue for="matchings_count" value="1"></attvalue>
<attvalue for="attr_type" value="Title"></attvalue>
<attvalue for="attr_11" value="2010"></attvalue>
<attvalue for="attr_12" value="Journal of Innate Immunity"></attvalue>
</attvalues>
</edge>
<edge source="authorswithaffiliations2_6007e00e57774dd4aa6c1ef6b89c16a6" target="authorswithaffiliations2_bfb079d742b9808f9bcbf0b22202fdf4" weight="1">
<attvalues>
<attvalue for="matchings_count" value="1"></attvalue>
<attvalue for="attr_type" value="Title"></attvalue>
<attvalue for="attr_11" value="2003"></attvalue>
<attvalue for="attr_12" value="Journal of Infectious Diseases"></attvalue>
</attvalues>
</edge>
<edge source="authorswithaffiliations2_6007e00e57774dd4aa6c1ef6b89c16a6" target="authorswithaffiliations2_32d485354ab12faa3ba7a805a8c12f20" weight="1">
<attvalues>
<attvalue for="matchings_count" value="1"></attvalue>
<attvalue for="attr_type" value="Title"></attvalue>
<attvalue for="attr_11" value="2003"></attvalue>
<attvalue for="attr_12" value="Journal of Infectious Diseases"></attvalue>
</attvalues>
</edge>
<edge source="authorswithaffiliations2_6007e00e57774dd4aa6c1ef6b89c16a6" target="authorswithaffiliations2_19742237bae13d65f481696ae7212182" weight="1">
<attvalues>
<attvalue for="matchings_count" value="1"></attvalue>
<attvalue for="attr_type" value="Title"></attvalue>
<attvalue for="attr_11" value="2003"></attvalue>
<attvalue for="attr_12" value="Journal of Infectious Diseases"></attvalue>
</attvalues>
</edge>
<edge source="authorswithaffiliations2_85ad54495318610485844066aa176be1" target="authorswithaffiliations2_89104dd89ff895f02f7a3727363f4872" weight="1">
<attvalues>
<attvalue for="matchings_count" value="1"></attvalue>
<attvalue for="attr_type" value="Title"></attvalue>
<attvalue for="attr_11" value="2010"></attvalue>
<attvalue for="attr_12" value="PLoS ONE"></attvalue>
</attvalues>
</edge>
<edge source="authorswithaffiliations2_85ad54495318610485844066aa176be1" target="authorswithaffiliations2_f7a25639e9fe1a40d643be5ec408e7a5" weight="1">
<attvalues>
<attvalue for="matchings_count" value="1"></attvalue>
<attvalue for="attr_type" value="Title"></attvalue>
<attvalue for="attr_11" value="2010"></attvalue>
<attvalue for="attr_12" value="PLoS ONE"></attvalue>
</attvalues>
</edge>
<edge source="authorswithaffiliations2_3ca57ff3f20e7f32a68ac6bf7638a161" target="authorswithaffiliations2_02f525bd6c7934114fea4201c0c6453d" weight="1">
<attvalues>
<attvalue for="matchings_count" value="1"></attvalue>
<attvalue for="attr_type" value="Title"></attvalue>
<attvalue for="attr_11" value="2007"></attvalue>
<attvalue for="attr_12" value="Clinical and Vaccine Immunology"></attvalue>
</attvalues>
</edge>
<edge source="authorswithaffiliations2_3ca57ff3f20e7f32a68ac6bf7638a161" target="authorswithaffiliations2_32d485354ab12faa3ba7a805a8c12f20" weight="1">
<attvalues>
<attvalue for="matchings_count" value="1"></attvalue>
<attvalue for="attr_type" value="Title"></attvalue>
<attvalue for="attr_11" value="2007"></attvalue>
<attvalue for="attr_12" value="Clinical and Vaccine Immunology"></attvalue>
</attvalues>
</edge>
<edge source="authorswithaffiliations2_3ca57ff3f20e7f32a68ac6bf7638a161" target="authorswithaffiliations2_3943fedd05e483e6e6267d49f14ec607" weight="1">
<attvalues>
<attvalue for="matchings_count" value="1"></attvalue>
<attvalue for="attr_type" value="Title"></attvalue>
<attvalue for="attr_11" value="2007"></attvalue>
<attvalue for="attr_12" value="Clinical and Vaccine Immunology"></attvalue>
</attvalues>
</edge>
<edge source="authorswithaffiliations2_3ca57ff3f20e7f32a68ac6bf7638a161" target="authorswithaffiliations2_cb62b4ffb8f9e0c0e34e472a027d532f" weight="1">
<attvalues>
<attvalue for="matchings_count" value="1"></attvalue>
<attvalue for="attr_type" value="Title"></attvalue>
<attvalue for="attr_11" value="2007"></attvalue>
<attvalue for="attr_12" value="Clinical and Vaccine Immunology"></attvalue>
</attvalues>
</edge>
<edge source="authorswithaffiliations2_7cd9fee916f809f03ad26f93b0f409a1" target="authorswithaffiliations2_f413085ba5c431c96d5cdc6937201aea" weight="1">
<attvalues>
<attvalue for="matchings_count" value="1"></attvalue>
<attvalue for="attr_type" value="Title"></attvalue>
<attvalue for="attr_11" value="2004"></attvalue>
<attvalue for="attr_12" value="Phytochemistry"></attvalue>
</attvalues>
</edge>
<edge source="authorswithaffiliations2_c9427624d6defc78ae6fb4bcb86efd5d" target="authorswithaffiliations2_e3b12f3e864c2edd98a6770afa28d4f2" weight="1">
<attvalues>
<attvalue for="matchings_count" value="1"></attvalue>
<attvalue for="attr_type" value="Title"></attvalue>
<attvalue for="attr_11" value="2008"></attvalue>
<attvalue for="attr_12" value="Journal of Medicinal Chemistry"></attvalue>
</attvalues>
</edge>
<edge source="authorswithaffiliations2_c9427624d6defc78ae6fb4bcb86efd5d" target="authorswithaffiliations2_4fe29c858569feb966932ff287186218" weight="1">
<attvalues>
<attvalue for="matchings_count" value="1"></attvalue>
<attvalue for="attr_type" value="Title"></attvalue>
<attvalue for="attr_11" value="2008"></attvalue>
<attvalue for="attr_12" value="Journal of Medicinal Chemistry"></attvalue>
</attvalues>
</edge>
<edge source="authorswithaffiliations2_c9427624d6defc78ae6fb4bcb86efd5d" target="authorswithaffiliations2_f413085ba5c431c96d5cdc6937201aea" weight="1">
<attvalues>
<attvalue for="matchings_count" value="1"></attvalue>
<attvalue for="attr_type" value="Title"></attvalue>
<attvalue for="attr_11" value="2008"></attvalue>
<attvalue for="attr_12" value="Journal of Medicinal Chemistry"></attvalue>
</attvalues>
</edge>
<edge source="authorswithaffiliations2_9196046e2ee29a42c9d6d1b0dd9c1519" target="authorswithaffiliations2_60a9907944c399722b8111d89e576ee1" weight="1">
<attvalues>
<attvalue for="matchings_count" value="1"></attvalue>
<attvalue for="attr_type" value="Title"></attvalue>
<attvalue for="attr_11" value="2006"></attvalue>
<attvalue for="attr_12" value="Molecular Pharmacology"></attvalue>
</attvalues>
</edge>
<edge source="authorswithaffiliations2_7b4224d6d900823306a209d1b9e8a3ce" target="authorswithaffiliations2_f6dc8489e5266a9e65cb47364d370783" weight="1">
<attvalues>
<attvalue for="matchings_count" value="1"></attvalue>
<attvalue for="attr_type" value="Title"></attvalue>
<attvalue for="attr_11" value="2004"></attvalue>
<attvalue for="attr_12" value="Journal of Natural Products"></attvalue>
</attvalues>
</edge>
<edge source="authorswithaffiliations2_7b4224d6d900823306a209d1b9e8a3ce" target="authorswithaffiliations2_f413085ba5c431c96d5cdc6937201aea" weight="1">
<attvalues>
<attvalue for="matchings_count" value="1"></attvalue>
<attvalue for="attr_type" value="Title"></attvalue>
<attvalue for="attr_11" value="2004"></attvalue>
<attvalue for="attr_12" value="Journal of Natural Products"></attvalue>
</attvalues>
</edge>
<edge source="authorswithaffiliations2_dc7082a76e9a03f1587c66fbef3ecd0f" target="authorswithaffiliations2_6eeb01aaa39fee798f4cb2a229e4d116" weight="1">
<attvalues>
<attvalue for="matchings_count" value="1"></attvalue>
<attvalue for="attr_type" value="Title"></attvalue>
<attvalue for="attr_11" value="2008"></attvalue>
<attvalue for="attr_12" value="PLoS Neglected Tropical Diseases"></attvalue>
</attvalues>
</edge>
<edge source="authorswithaffiliations2_dc7082a76e9a03f1587c66fbef3ecd0f" target="authorswithaffiliations2_b885c1479d2b9211d51989c68f7786c8" weight="1">
<attvalues>
<attvalue for="matchings_count" value="1"></attvalue>
<attvalue for="attr_type" value="Title"></attvalue>
<attvalue for="attr_11" value="2008"></attvalue>
<attvalue for="attr_12" value="PLoS Neglected Tropical Diseases"></attvalue>
</attvalues>
</edge>
<edge source="authorswithaffiliations2_dc7082a76e9a03f1587c66fbef3ecd0f" target="authorswithaffiliations2_1268f382f1dc3ad24ceeb4f875d5821c" weight="1">
<attvalues>
<attvalue for="matchings_count" value="1"></attvalue>
<attvalue for="attr_type" value="Title"></attvalue>
<attvalue for="attr_11" value="2008"></attvalue>
<attvalue for="attr_12" value="PLoS Neglected Tropical Diseases"></attvalue>
</attvalues>
</edge>
<edge source="authorswithaffiliations2_dc7082a76e9a03f1587c66fbef3ecd0f" target="authorswithaffiliations2_3b4d1ad1714dec69d6b2ecbd73477823" weight="1">
<attvalues>
<attvalue for="matchings_count" value="1"></attvalue>
<attvalue for="attr_type" value="Title"></attvalue>
<attvalue for="attr_11" value="2008"></attvalue>
<attvalue for="attr_12" value="PLoS Neglected Tropical Diseases"></attvalue>
</attvalues>
</edge>
<edge source="authorswithaffiliations2_dc7082a76e9a03f1587c66fbef3ecd0f" target="authorswithaffiliations2_f7a25639e9fe1a40d643be5ec408e7a5" weight="1">
<attvalues>
<attvalue for="matchings_count" value="1"></attvalue>
<attvalue for="attr_type" value="Title"></attvalue>
<attvalue for="attr_11" value="2008"></attvalue>
<attvalue for="attr_12" value="PLoS Neglected Tropical Diseases"></attvalue>
</attvalues>
</edge>
<edge source="authorswithaffiliations2_dc7082a76e9a03f1587c66fbef3ecd0f" target="authorswithaffiliations2_c045882d98851db9ff0f282952e02a70" weight="1">
<attvalues>
<attvalue for="matchings_count" value="1"></attvalue>
<attvalue for="attr_type" value="Title"></attvalue>
<attvalue for="attr_11" value="2008"></attvalue>
<attvalue for="attr_12" value="PLoS Neglected Tropical Diseases"></attvalue>
</attvalues>
</edge>
<edge source="authorswithaffiliations2_dc7082a76e9a03f1587c66fbef3ecd0f" target="authorswithaffiliations2_9387461f39555915a35be86679db92da" weight="1">
<attvalues>
<attvalue for="matchings_count" value="1"></attvalue>
<attvalue for="attr_type" value="Title"></attvalue>
<attvalue for="attr_11" value="2008"></attvalue>
<attvalue for="attr_12" value="PLoS Neglected Tropical Diseases"></attvalue>
</attvalues>
</edge>
<edge source="authorswithaffiliations2_dc7082a76e9a03f1587c66fbef3ecd0f" target="authorswithaffiliations2_2e88ce632178a5b35dcad5d7c0aa8fc4" weight="1">
<attvalues>
<attvalue for="matchings_count" value="1"></attvalue>
<attvalue for="attr_type" value="Title"></attvalue>
<attvalue for="attr_11" value="2008"></attvalue>
<attvalue for="attr_12" value="PLoS Neglected Tropical Diseases"></attvalue>
</attvalues>
</edge>
<edge source="authorswithaffiliations2_dc7082a76e9a03f1587c66fbef3ecd0f" target="authorswithaffiliations2_6c531113f6b2f902cfde4bfbf3ce5cb7" weight="1">
<attvalues>
<attvalue for="matchings_count" value="1"></attvalue>
<attvalue for="attr_type" value="Title"></attvalue>
<attvalue for="attr_11" value="2008"></attvalue>
<attvalue for="attr_12" value="PLoS Neglected Tropical Diseases"></attvalue>
</attvalues>
</edge>
<edge source="authorswithaffiliations2_dc7082a76e9a03f1587c66fbef3ecd0f" target="authorswithaffiliations2_960cce2770c67f557f12f01ed03fe0a2" weight="1">
<attvalues>
<attvalue for="matchings_count" value="1"></attvalue>
<attvalue for="attr_type" value="Title"></attvalue>
<attvalue for="attr_11" value="2008"></attvalue>
<attvalue for="attr_12" value="PLoS Neglected Tropical Diseases"></attvalue>
</attvalues>
</edge>
<edge source="authorswithaffiliations2_dc7082a76e9a03f1587c66fbef3ecd0f" target="authorswithaffiliations2_526641a198f091f7db657dd984df5ad0" weight="1">
<attvalues>
<attvalue for="matchings_count" value="1"></attvalue>
<attvalue for="attr_type" value="Title"></attvalue>
<attvalue for="attr_11" value="2008"></attvalue>
<attvalue for="attr_12" value="PLoS Neglected Tropical Diseases"></attvalue>
</attvalues>
</edge>
<edge source="authorswithaffiliations2_dc7082a76e9a03f1587c66fbef3ecd0f" target="authorswithaffiliations2_1b4d2336e7f99b7bb9af1a66e923bed2" weight="1">
<attvalues>
<attvalue for="matchings_count" value="1"></attvalue>
<attvalue for="attr_type" value="Title"></attvalue>
<attvalue for="attr_11" value="2008"></attvalue>
<attvalue for="attr_12" value="PLoS Neglected Tropical Diseases"></attvalue>
</attvalues>
</edge>
<edge source="authorswithaffiliations2_dc7082a76e9a03f1587c66fbef3ecd0f" target="authorswithaffiliations2_ebb1bb8b442fb6e305850b6c1e910ebe" weight="1">
<attvalues>
<attvalue for="matchings_count" value="1"></attvalue>
<attvalue for="attr_type" value="Title"></attvalue>
<attvalue for="attr_11" value="2008"></attvalue>
<attvalue for="attr_12" value="PLoS Neglected Tropical Diseases"></attvalue>
</attvalues>
</edge>
<edge source="authorswithaffiliations2_dc7082a76e9a03f1587c66fbef3ecd0f" target="authorswithaffiliations2_7c980bb349ca7360b0993e141bba3d73" weight="1">
<attvalues>
<attvalue for="matchings_count" value="1"></attvalue>
<attvalue for="attr_type" value="Title"></attvalue>
<attvalue for="attr_11" value="2008"></attvalue>
<attvalue for="attr_12" value="PLoS Neglected Tropical Diseases"></attvalue>
</attvalues>
</edge>
<edge source="authorswithaffiliations2_dc7082a76e9a03f1587c66fbef3ecd0f" target="authorswithaffiliations2_88dfd17c136752fbd3efcd31a2374b59" weight="1">
<attvalues>
<attvalue for="matchings_count" value="1"></attvalue>
<attvalue for="attr_type" value="Title"></attvalue>
<attvalue for="attr_11" value="2008"></attvalue>
<attvalue for="attr_12" value="PLoS Neglected Tropical Diseases"></attvalue>
</attvalues>
</edge>
<edge source="authorswithaffiliations2_dc7082a76e9a03f1587c66fbef3ecd0f" target="authorswithaffiliations2_4561598a1efa5ac4ae8622fa67adfc0e" weight="1">
<attvalues>
<attvalue for="matchings_count" value="1"></attvalue>
<attvalue for="attr_type" value="Title"></attvalue>
<attvalue for="attr_11" value="2008"></attvalue>
<attvalue for="attr_12" value="PLoS Neglected Tropical Diseases"></attvalue>
</attvalues>
</edge>
<edge source="authorswithaffiliations2_dc7082a76e9a03f1587c66fbef3ecd0f" target="authorswithaffiliations2_145b6fe30a098484b93563483c1b6fb9" weight="1">
<attvalues>
<attvalue for="matchings_count" value="1"></attvalue>
<attvalue for="attr_type" value="Title"></attvalue>
<attvalue for="attr_11" value="2008"></attvalue>
<attvalue for="attr_12" value="PLoS Neglected Tropical Diseases"></attvalue>
</attvalues>
</edge>
<edge source="authorswithaffiliations2_aac0e4b85706a4599715e63b42d31cbe" target="authorswithaffiliations2_20f25370a38b02ce036f102e5ed6588d" weight="1">
<attvalues>
<attvalue for="matchings_count" value="1"></attvalue>
<attvalue for="attr_type" value="Title"></attvalue>
<attvalue for="attr_11" value="2006"></attvalue>
<attvalue for="attr_12" value="Acta Crystallographica Section F: Structural Biology and Crystallization Communications"></attvalue>
</attvalues>
</edge>
<edge source="authorswithaffiliations2_aac0e4b85706a4599715e63b42d31cbe" target="authorswithaffiliations2_89104dd89ff895f02f7a3727363f4872" weight="1">
<attvalues>
<attvalue for="matchings_count" value="1"></attvalue>
<attvalue for="attr_type" value="Title"></attvalue>
<attvalue for="attr_11" value="2009"></attvalue>
<attvalue for="attr_12" value="Molecular and Biochemical Parasitology"></attvalue>
</attvalues>
</edge>
<edge source="authorswithaffiliations2_aac0e4b85706a4599715e63b42d31cbe" target="authorswithaffiliations2_fda567d09e15bd9590cbde7b1eede732" weight="1">
<attvalues>
<attvalue for="matchings_count" value="1"></attvalue>
<attvalue for="attr_type" value="Title"></attvalue>
<attvalue for="attr_11" value="2006"></attvalue>
<attvalue for="attr_12" value="Acta Crystallographica Section F: Structural Biology and Crystallization Communications"></attvalue>
</attvalues>
</edge>
<edge source="authorswithaffiliations2_bfb079d742b9808f9bcbf0b22202fdf4" target="authorswithaffiliations2_32d485354ab12faa3ba7a805a8c12f20" weight="1">
<attvalues>
<attvalue for="matchings_count" value="1"></attvalue>
<attvalue for="attr_type" value="Title"></attvalue>
<attvalue for="attr_11" value="2003"></attvalue>
<attvalue for="attr_12" value="Journal of Infectious Diseases"></attvalue>
</attvalues>
</edge>
<edge source="authorswithaffiliations2_bfb079d742b9808f9bcbf0b22202fdf4" target="authorswithaffiliations2_19742237bae13d65f481696ae7212182" weight="1">
<attvalues>
<attvalue for="matchings_count" value="1"></attvalue>
<attvalue for="attr_type" value="Title"></attvalue>
<attvalue for="attr_11" value="2003"></attvalue>
<attvalue for="attr_12" value="Journal of Infectious Diseases"></attvalue>
</attvalues>
</edge>
<edge source="authorswithaffiliations2_f6dc8489e5266a9e65cb47364d370783" target="authorswithaffiliations2_2d456078fdd5a78ae2ee19f288fcbd4d" weight="1">
<attvalues>
<attvalue for="matchings_count" value="1"></attvalue>
<attvalue for="attr_type" value="Title"></attvalue>
<attvalue for="attr_11" value="2007"></attvalue>
<attvalue for="attr_12" value="Annals of Tropical Medicine and Parasitology"></attvalue>
</attvalues>
</edge>
<edge source="authorswithaffiliations2_f6dc8489e5266a9e65cb47364d370783" target="authorswithaffiliations2_f413085ba5c431c96d5cdc6937201aea" weight="1">
<attvalues>
<attvalue for="matchings_count" value="1"></attvalue>
<attvalue for="attr_type" value="Title"></attvalue>
<attvalue for="attr_11" value="2004"></attvalue>
<attvalue for="attr_12" value="Journal of Natural Products"></attvalue>
</attvalues>
</edge>
<edge source="authorswithaffiliations2_0d07a2c7d55962b704026388257a4ba7" target="authorswithaffiliations2_c71f52754e410881dbcd235f85b0e51b" weight="1">
<attvalues>
<attvalue for="matchings_count" value="1"></attvalue>
<attvalue for="attr_type" value="Title"></attvalue>
<attvalue for="attr_11" value="2006"></attvalue>
<attvalue for="attr_12" value="Combinatorial Chemistry and High Throughput Screening"></attvalue>
</attvalues>
</edge>
<edge source="authorswithaffiliations2_f8719cb30ec7adb544c6e553ce5ddf36" target="authorswithaffiliations2_f3d6c32ca9c0c5bffd42240303acbff7" weight="1">
<attvalues>
<attvalue for="matchings_count" value="1"></attvalue>
<attvalue for="attr_type" value="Title"></attvalue>
<attvalue for="attr_11" value="2012"></attvalue>
<attvalue for="attr_12" value="Arbeitsmedizin Sozialmedizin Umweltmedizin"></attvalue>
</attvalues>
</edge>
<edge source="authorswithaffiliations2_02f525bd6c7934114fea4201c0c6453d" target="authorswithaffiliations2_32d485354ab12faa3ba7a805a8c12f20" weight="1">
<attvalues>
<attvalue for="matchings_count" value="1"></attvalue>
<attvalue for="attr_type" value="Title"></attvalue>
<attvalue for="attr_11" value="2007"></attvalue>
<attvalue for="attr_12" value="Clinical and Vaccine Immunology"></attvalue>
</attvalues>
</edge>
<edge source="authorswithaffiliations2_02f525bd6c7934114fea4201c0c6453d" target="authorswithaffiliations2_3943fedd05e483e6e6267d49f14ec607" weight="1">
<attvalues>
<attvalue for="matchings_count" value="1"></attvalue>
<attvalue for="attr_type" value="Title"></attvalue>
<attvalue for="attr_11" value="2007"></attvalue>
<attvalue for="attr_12" value="Clinical and Vaccine Immunology"></attvalue>
</attvalues>
</edge>
<edge source="authorswithaffiliations2_02f525bd6c7934114fea4201c0c6453d" target="authorswithaffiliations2_cb62b4ffb8f9e0c0e34e472a027d532f" weight="1">
<attvalues>
<attvalue for="matchings_count" value="1"></attvalue>
<attvalue for="attr_type" value="Title"></attvalue>
<attvalue for="attr_11" value="2007"></attvalue>
<attvalue for="attr_12" value="Clinical and Vaccine Immunology"></attvalue>
</attvalues>
</edge>
<edge source="authorswithaffiliations2_15e3021b6da818159f45d0a7611af737" target="authorswithaffiliations2_17d4e1d42381408c48d38af283e2564b" weight="1">
<attvalues>
<attvalue for="matchings_count" value="1"></attvalue>
<attvalue for="attr_type" value="Title"></attvalue>
<attvalue for="attr_11" value="2006"></attvalue>
<attvalue for="attr_12" value="PLoS Medicine"></attvalue>
</attvalues>
</edge>
<edge source="authorswithaffiliations2_15e3021b6da818159f45d0a7611af737" target="authorswithaffiliations2_29d337523989928059c8a27650d8b341" weight="1">
<attvalues>
<attvalue for="matchings_count" value="1"></attvalue>
<attvalue for="attr_type" value="Title"></attvalue>
<attvalue for="attr_11" value="2006"></attvalue>
<attvalue for="attr_12" value="PLoS Medicine"></attvalue>
</attvalues>
</edge>
<edge source="authorswithaffiliations2_4db92759c782b96332237e15eb0dd772" target="authorswithaffiliations2_2ac9c779b224e24ee22e6183a3cc228f" weight="1">
<attvalues>
<attvalue for="matchings_count" value="1"></attvalue>
<attvalue for="attr_type" value="Title"></attvalue>
<attvalue for="attr_11" value="2012"></attvalue>
<attvalue for="attr_12" value="ACS Chemical Biology"></attvalue>
</attvalues>
</edge>
<edge source="authorswithaffiliations2_4db92759c782b96332237e15eb0dd772" target="authorswithaffiliations2_86dd803204f25f5ef79e1a62d7958c4f" weight="1">
<attvalues>
<attvalue for="matchings_count" value="1"></attvalue>
<attvalue for="attr_type" value="Title"></attvalue>
<attvalue for="attr_11" value="2012"></attvalue>
<attvalue for="attr_12" value="ACS Chemical Biology"></attvalue>
</attvalues>
</edge>
<edge source="authorswithaffiliations2_4db92759c782b96332237e15eb0dd772" target="authorswithaffiliations2_58279c7654f6bf134321f9fd194d1c0d" weight="1">
<attvalues>
<attvalue for="matchings_count" value="1"></attvalue>
<attvalue for="attr_type" value="Title"></attvalue>
<attvalue for="attr_11" value="2011"></attvalue>
<attvalue for="attr_12" value="Journal of Biological Chemistry"></attvalue>
</attvalues>
</edge>
<edge source="authorswithaffiliations2_4db92759c782b96332237e15eb0dd772" target="authorswithaffiliations2_02889553e3f8e757a89951ffc6b9b2cd" weight="1">
<attvalues>
<attvalue for="matchings_count" value="1"></attvalue>
<attvalue for="attr_type" value="Title"></attvalue>
<attvalue for="attr_11" value="2012"></attvalue>
<attvalue for="attr_12" value="ACS Chemical Biology"></attvalue>
</attvalues>
</edge>
<edge source="authorswithaffiliations2_9e2b12a4c2a5730cf96793a292d924d8" target="authorswithaffiliations2_31f6dbe2b347856d2c101efed450a162" weight="1">
<attvalues>
<attvalue for="matchings_count" value="1"></attvalue>
<attvalue for="attr_type" value="Title"></attvalue>
<attvalue for="attr_11" value="2009"></attvalue>
<attvalue for="attr_12" value="Molecular and Biochemical Parasitology"></attvalue>
</attvalues>
</edge>
<edge source="authorswithaffiliations2_e509cc355660a7653ea34cd590e25ef5" target="authorswithaffiliations2_cad2f053f22f87378298401fdfea7e13" weight="1">
<attvalues>
<attvalue for="matchings_count" value="1"></attvalue>
<attvalue for="attr_type" value="Title"></attvalue>
<attvalue for="attr_11" value="2008"></attvalue>
<attvalue for="attr_12" value="BMC Infectious Diseases"></attvalue>
</attvalues>
</edge>
<edge source="authorswithaffiliations2_e509cc355660a7653ea34cd590e25ef5" target="authorswithaffiliations2_93cf43e899fcbc8a39731600a0f4a30b" weight="1">
<attvalues>
<attvalue for="matchings_count" value="1"></attvalue>
<attvalue for="attr_type" value="Title"></attvalue>
<attvalue for="attr_11" value="2008"></attvalue>
<attvalue for="attr_12" value="BMC Infectious Diseases"></attvalue>
</attvalues>
</edge>
<edge source="authorswithaffiliations2_94fe5645315f1d4d2071ec9a73484d06" target="authorswithaffiliations2_96f6a1f1ef5673bb9fd2490c6fd7f6ac" weight="1">
<attvalues>
<attvalue for="matchings_count" value="1"></attvalue>
<attvalue for="attr_type" value="Title"></attvalue>
<attvalue for="attr_11" value="2009"></attvalue>
<attvalue for="attr_12" value="Journal of Medicinal Chemistry"></attvalue>
</attvalues>
</edge>
<edge source="authorswithaffiliations2_94fe5645315f1d4d2071ec9a73484d06" target="authorswithaffiliations2_e5bbdefd56cf592f5babf13eebcbd4c4" weight="1">
<attvalues>
<attvalue for="matchings_count" value="1"></attvalue>
<attvalue for="attr_type" value="Title"></attvalue>
<attvalue for="attr_11" value="2009"></attvalue>
<attvalue for="attr_12" value="Journal of Medicinal Chemistry"></attvalue>
</attvalues>
</edge>
<edge source="authorswithaffiliations2_94fe5645315f1d4d2071ec9a73484d06" target="authorswithaffiliations2_f413085ba5c431c96d5cdc6937201aea" weight="1">
<attvalues>
<attvalue for="matchings_count" value="1"></attvalue>
<attvalue for="attr_type" value="Title"></attvalue>
<attvalue for="attr_11" value="2009"></attvalue>
<attvalue for="attr_12" value="Journal of Medicinal Chemistry"></attvalue>
</attvalues>
</edge>
<edge source="authorswithaffiliations2_2ac9c779b224e24ee22e6183a3cc228f" target="authorswithaffiliations2_86dd803204f25f5ef79e1a62d7958c4f" weight="1">
<attvalues>
<attvalue for="matchings_count" value="1"></attvalue>
<attvalue for="attr_type" value="Title"></attvalue>
<attvalue for="attr_11" value="2012"></attvalue>
<attvalue for="attr_12" value="ACS Chemical Biology"></attvalue>
</attvalues>
</edge>
<edge source="authorswithaffiliations2_2ac9c779b224e24ee22e6183a3cc228f" target="authorswithaffiliations2_02889553e3f8e757a89951ffc6b9b2cd" weight="1">
<attvalues>
<attvalue for="matchings_count" value="1"></attvalue>
<attvalue for="attr_type" value="Title"></attvalue>
<attvalue for="attr_11" value="2012"></attvalue>
<attvalue for="attr_12" value="ACS Chemical Biology"></attvalue>
</attvalues>
</edge>
<edge source="authorswithaffiliations2_6eeb01aaa39fee798f4cb2a229e4d116" target="authorswithaffiliations2_b885c1479d2b9211d51989c68f7786c8" weight="1">
<attvalues>
<attvalue for="matchings_count" value="1"></attvalue>
<attvalue for="attr_type" value="Title"></attvalue>
<attvalue for="attr_11" value="2008"></attvalue>
<attvalue for="attr_12" value="PLoS Neglected Tropical Diseases"></attvalue>
</attvalues>
</edge>
<edge source="authorswithaffiliations2_6eeb01aaa39fee798f4cb2a229e4d116" target="authorswithaffiliations2_1268f382f1dc3ad24ceeb4f875d5821c" weight="1">
<attvalues>
<attvalue for="matchings_count" value="1"></attvalue>
<attvalue for="attr_type" value="Title"></attvalue>
<attvalue for="attr_11" value="2008"></attvalue>
<attvalue for="attr_12" value="PLoS Neglected Tropical Diseases"></attvalue>
</attvalues>
</edge>
<edge source="authorswithaffiliations2_6eeb01aaa39fee798f4cb2a229e4d116" target="authorswithaffiliations2_3b4d1ad1714dec69d6b2ecbd73477823" weight="1">
<attvalues>
<attvalue for="matchings_count" value="1"></attvalue>
<attvalue for="attr_type" value="Title"></attvalue>
<attvalue for="attr_11" value="2008"></attvalue>
<attvalue for="attr_12" value="PLoS Neglected Tropical Diseases"></attvalue>
</attvalues>
</edge>
<edge source="authorswithaffiliations2_6eeb01aaa39fee798f4cb2a229e4d116" target="authorswithaffiliations2_f7a25639e9fe1a40d643be5ec408e7a5" weight="1">
<attvalues>
<attvalue for="matchings_count" value="1"></attvalue>
<attvalue for="attr_type" value="Title"></attvalue>
<attvalue for="attr_11" value="2008"></attvalue>
<attvalue for="attr_12" value="PLoS Neglected Tropical Diseases"></attvalue>
</attvalues>
</edge>
<edge source="authorswithaffiliations2_6eeb01aaa39fee798f4cb2a229e4d116" target="authorswithaffiliations2_c045882d98851db9ff0f282952e02a70" weight="1">
<attvalues>
<attvalue for="matchings_count" value="1"></attvalue>
<attvalue for="attr_type" value="Title"></attvalue>
<attvalue for="attr_11" value="2008"></attvalue>
<attvalue for="attr_12" value="PLoS Neglected Tropical Diseases"></attvalue>
</attvalues>
</edge>
<edge source="authorswithaffiliations2_6eeb01aaa39fee798f4cb2a229e4d116" target="authorswithaffiliations2_9387461f39555915a35be86679db92da" weight="1">
<attvalues>
<attvalue for="matchings_count" value="1"></attvalue>
<attvalue for="attr_type" value="Title"></attvalue>
<attvalue for="attr_11" value="2008"></attvalue>
<attvalue for="attr_12" value="PLoS Neglected Tropical Diseases"></attvalue>
</attvalues>
</edge>
<edge source="authorswithaffiliations2_6eeb01aaa39fee798f4cb2a229e4d116" target="authorswithaffiliations2_2e88ce632178a5b35dcad5d7c0aa8fc4" weight="1">
<attvalues>
<attvalue for="matchings_count" value="1"></attvalue>
<attvalue for="attr_type" value="Title"></attvalue>
<attvalue for="attr_11" value="2008"></attvalue>
<attvalue for="attr_12" value="PLoS Neglected Tropical Diseases"></attvalue>
</attvalues>
</edge>
<edge source="authorswithaffiliations2_6eeb01aaa39fee798f4cb2a229e4d116" target="authorswithaffiliations2_6c531113f6b2f902cfde4bfbf3ce5cb7" weight="1">
<attvalues>
<attvalue for="matchings_count" value="1"></attvalue>
<attvalue for="attr_type" value="Title"></attvalue>
<attvalue for="attr_11" value="2008"></attvalue>
<attvalue for="attr_12" value="PLoS Neglected Tropical Diseases"></attvalue>
</attvalues>
</edge>
<edge source="authorswithaffiliations2_6eeb01aaa39fee798f4cb2a229e4d116" target="authorswithaffiliations2_960cce2770c67f557f12f01ed03fe0a2" weight="1">
<attvalues>
<attvalue for="matchings_count" value="1"></attvalue>
<attvalue for="attr_type" value="Title"></attvalue>
<attvalue for="attr_11" value="2008"></attvalue>
<attvalue for="attr_12" value="PLoS Neglected Tropical Diseases"></attvalue>
</attvalues>
</edge>
<edge source="authorswithaffiliations2_6eeb01aaa39fee798f4cb2a229e4d116" target="authorswithaffiliations2_526641a198f091f7db657dd984df5ad0" weight="1">
<attvalues>
<attvalue for="matchings_count" value="1"></attvalue>
<attvalue for="attr_type" value="Title"></attvalue>
<attvalue for="attr_11" value="2008"></attvalue>
<attvalue for="attr_12" value="PLoS Neglected Tropical Diseases"></attvalue>
</attvalues>
</edge>
<edge source="authorswithaffiliations2_6eeb01aaa39fee798f4cb2a229e4d116" target="authorswithaffiliations2_1b4d2336e7f99b7bb9af1a66e923bed2" weight="1">
<attvalues>
<attvalue for="matchings_count" value="1"></attvalue>
<attvalue for="attr_type" value="Title"></attvalue>
<attvalue for="attr_11" value="2008"></attvalue>
<attvalue for="attr_12" value="PLoS Neglected Tropical Diseases"></attvalue>
</attvalues>
</edge>
<edge source="authorswithaffiliations2_6eeb01aaa39fee798f4cb2a229e4d116" target="authorswithaffiliations2_ebb1bb8b442fb6e305850b6c1e910ebe" weight="1">
<attvalues>
<attvalue for="matchings_count" value="1"></attvalue>
<attvalue for="attr_type" value="Title"></attvalue>
<attvalue for="attr_11" value="2008"></attvalue>
<attvalue for="attr_12" value="PLoS Neglected Tropical Diseases"></attvalue>
</attvalues>
</edge>
<edge source="authorswithaffiliations2_6eeb01aaa39fee798f4cb2a229e4d116" target="authorswithaffiliations2_7c980bb349ca7360b0993e141bba3d73" weight="1">
<attvalues>
<attvalue for="matchings_count" value="1"></attvalue>
<attvalue for="attr_type" value="Title"></attvalue>
<attvalue for="attr_11" value="2008"></attvalue>
<attvalue for="attr_12" value="PLoS Neglected Tropical Diseases"></attvalue>
</attvalues>
</edge>
<edge source="authorswithaffiliations2_6eeb01aaa39fee798f4cb2a229e4d116" target="authorswithaffiliations2_88dfd17c136752fbd3efcd31a2374b59" weight="1">
<attvalues>
<attvalue for="matchings_count" value="1"></attvalue>
<attvalue for="attr_type" value="Title"></attvalue>
<attvalue for="attr_11" value="2008"></attvalue>
<attvalue for="attr_12" value="PLoS Neglected Tropical Diseases"></attvalue>
</attvalues>
</edge>
<edge source="authorswithaffiliations2_6eeb01aaa39fee798f4cb2a229e4d116" target="authorswithaffiliations2_4561598a1efa5ac4ae8622fa67adfc0e" weight="1">
<attvalues>
<attvalue for="matchings_count" value="1"></attvalue>
<attvalue for="attr_type" value="Title"></attvalue>
<attvalue for="attr_11" value="2008"></attvalue>
<attvalue for="attr_12" value="PLoS Neglected Tropical Diseases"></attvalue>
</attvalues>
</edge>
<edge source="authorswithaffiliations2_6eeb01aaa39fee798f4cb2a229e4d116" target="authorswithaffiliations2_145b6fe30a098484b93563483c1b6fb9" weight="1">
<attvalues>
<attvalue for="matchings_count" value="1"></attvalue>
<attvalue for="attr_type" value="Title"></attvalue>
<attvalue for="attr_11" value="2008"></attvalue>
<attvalue for="attr_12" value="PLoS Neglected Tropical Diseases"></attvalue>
</attvalues>
</edge>
<edge source="authorswithaffiliations2_da5ea1771d299a8e332b461966ad68a6" target="authorswithaffiliations2_e84993ac1bacbe5e38f05dd74eab60f5" weight="2">
<attvalues>
<attvalue for="matchings_count" value="2"></attvalue>
<attvalue for="attr_type" value="Title"></attvalue>
<attvalue for="attr_11" value="2012"></attvalue>
<attvalue for="attr_12" value="Current Medicinal Chemistry"></attvalue>
</attvalues>
</edge>
<edge source="authorswithaffiliations2_da5ea1771d299a8e332b461966ad68a6" target="authorswithaffiliations2_32cbe0460f297e01165bcca67ea33eb8" weight="2">
<attvalues>
<attvalue for="matchings_count" value="2"></attvalue>
<attvalue for="attr_type" value="Title"></attvalue>
<attvalue for="attr_11" value="2012"></attvalue>
<attvalue for="attr_12" value="Current Medicinal Chemistry"></attvalue>
</attvalues>
</edge>
<edge source="authorswithaffiliations2_da5ea1771d299a8e332b461966ad68a6" target="authorswithaffiliations2_56c0d4c127f96163e89166223d543dd3" weight="2">
<attvalues>
<attvalue for="matchings_count" value="2"></attvalue>
<attvalue for="attr_type" value="Title"></attvalue>
<attvalue for="attr_11" value="2012"></attvalue>
<attvalue for="attr_12" value="Current Medicinal Chemistry"></attvalue>
</attvalues>
</edge>
<edge source="authorswithaffiliations2_da5ea1771d299a8e332b461966ad68a6" target="authorswithaffiliations2_17c28e679548c942d69a8f12156d1f0d" weight="2">
<attvalues>
<attvalue for="matchings_count" value="2"></attvalue>
<attvalue for="attr_type" value="Title"></attvalue>
<attvalue for="attr_11" value="2012"></attvalue>
<attvalue for="attr_12" value="Current Medicinal Chemistry"></attvalue>
</attvalues>
</edge>
<edge source="authorswithaffiliations2_da5ea1771d299a8e332b461966ad68a6" target="authorswithaffiliations2_15c76cbb94c8e943949382a0fbb07ccf" weight="2">
<attvalues>
<attvalue for="matchings_count" value="2"></attvalue>
<attvalue for="attr_type" value="Title"></attvalue>
<attvalue for="attr_11" value="2012"></attvalue>
<attvalue for="attr_12" value="Current Medicinal Chemistry"></attvalue>
</attvalues>
</edge>
<edge source="authorswithaffiliations2_da5ea1771d299a8e332b461966ad68a6" target="authorswithaffiliations2_cef31e3b84bd33bcf084339c585e64df" weight="2">
<attvalues>
<attvalue for="matchings_count" value="2"></attvalue>
<attvalue for="attr_type" value="Title"></attvalue>
<attvalue for="attr_11" value="2012"></attvalue>
<attvalue for="attr_12" value="Current Medicinal Chemistry"></attvalue>
</attvalues>
</edge>
<edge source="authorswithaffiliations2_da5ea1771d299a8e332b461966ad68a6" target="authorswithaffiliations2_1dc61d2ca7bc35d637c1d3bdda368a2c" weight="2">
<attvalues>
<attvalue for="matchings_count" value="2"></attvalue>
<attvalue for="attr_type" value="Title"></attvalue>
<attvalue for="attr_11" value="2012"></attvalue>
<attvalue for="attr_12" value="Current Medicinal Chemistry"></attvalue>
</attvalues>
</edge>
<edge source="authorswithaffiliations2_da5ea1771d299a8e332b461966ad68a6" target="authorswithaffiliations2_500518fee9836f52fb5bd6669c94ce2f" weight="2">
<attvalues>
<attvalue for="matchings_count" value="2"></attvalue>
<attvalue for="attr_type" value="Title"></attvalue>
<attvalue for="attr_11" value="2012"></attvalue>
<attvalue for="attr_12" value="Current Medicinal Chemistry"></attvalue>
</attvalues>
</edge>
<edge source="authorswithaffiliations2_da5ea1771d299a8e332b461966ad68a6" target="authorswithaffiliations2_54dafcbe1c00e89655e0cf78cc703efb" weight="2">
<attvalues>
<attvalue for="matchings_count" value="2"></attvalue>
<attvalue for="attr_type" value="Title"></attvalue>
<attvalue for="attr_11" value="2012"></attvalue>
<attvalue for="attr_12" value="Current Medicinal Chemistry"></attvalue>
</attvalues>
</edge>
<edge source="authorswithaffiliations2_da5ea1771d299a8e332b461966ad68a6" target="authorswithaffiliations2_f0ff992011e3373de98d56b7519d1e24" weight="2">
<attvalues>
<attvalue for="matchings_count" value="2"></attvalue>
<attvalue for="attr_type" value="Title"></attvalue>
<attvalue for="attr_11" value="2012"></attvalue>
<attvalue for="attr_12" value="Current Medicinal Chemistry"></attvalue>
</attvalues>
</edge>
<edge source="authorswithaffiliations2_bcf40e139f1c3ee953a880c9efc77dc2" target="authorswithaffiliations2_6e058bcc3db70f5c7d928d3fda1dc1f1" weight="1">
<attvalues>
<attvalue for="matchings_count" value="1"></attvalue>
<attvalue for="attr_type" value="Title"></attvalue>
<attvalue for="attr_11" value="2003"></attvalue>
<attvalue for="attr_12" value="Proceedings of the National Academy of Sciences of the United States of America"></attvalue>
</attvalues>
</edge>
<edge source="authorswithaffiliations2_bcf40e139f1c3ee953a880c9efc77dc2" target="authorswithaffiliations2_33d17c9e7150e86a2febbfb513bf21c9" weight="1">
<attvalues>
<attvalue for="matchings_count" value="1"></attvalue>
<attvalue for="attr_type" value="Title"></attvalue>
<attvalue for="attr_11" value="2003"></attvalue>
<attvalue for="attr_12" value="Proceedings of the National Academy of Sciences of the United States of America"></attvalue>
</attvalues>
</edge>
<edge source="authorswithaffiliations2_bcf40e139f1c3ee953a880c9efc77dc2" target="authorswithaffiliations2_fd1c10b447d0f1a7763661b332693899" weight="1">
<attvalues>
<attvalue for="matchings_count" value="1"></attvalue>
<attvalue for="attr_type" value="Title"></attvalue>
<attvalue for="attr_11" value="2003"></attvalue>
<attvalue for="attr_12" value="Proceedings of the National Academy of Sciences of the United States of America"></attvalue>
</attvalues>
</edge>
<edge source="authorswithaffiliations2_bcf40e139f1c3ee953a880c9efc77dc2" target="authorswithaffiliations2_18136bcb1ca9bcab917ac2f0d9d14ba6" weight="1">
<attvalues>
<attvalue for="matchings_count" value="1"></attvalue>
<attvalue for="attr_type" value="Title"></attvalue>
<attvalue for="attr_11" value="2003"></attvalue>
<attvalue for="attr_12" value="Proceedings of the National Academy of Sciences of the United States of America"></attvalue>
</attvalues>
</edge>
<edge source="authorswithaffiliations2_bcf40e139f1c3ee953a880c9efc77dc2" target="authorswithaffiliations2_b2d1941c1bc55f54007e477488a08e9c" weight="1">
<attvalues>
<attvalue for="matchings_count" value="1"></attvalue>
<attvalue for="attr_type" value="Title"></attvalue>
<attvalue for="attr_11" value="2003"></attvalue>
<attvalue for="attr_12" value="Proceedings of the National Academy of Sciences of the United States of America"></attvalue>
</attvalues>
</edge>
<edge source="authorswithaffiliations2_b885c1479d2b9211d51989c68f7786c8" target="authorswithaffiliations2_1268f382f1dc3ad24ceeb4f875d5821c" weight="1">
<attvalues>
<attvalue for="matchings_count" value="1"></attvalue>
<attvalue for="attr_type" value="Title"></attvalue>
<attvalue for="attr_11" value="2008"></attvalue>
<attvalue for="attr_12" value="PLoS Neglected Tropical Diseases"></attvalue>
</attvalues>
</edge>
<edge source="authorswithaffiliations2_b885c1479d2b9211d51989c68f7786c8" target="authorswithaffiliations2_3b4d1ad1714dec69d6b2ecbd73477823" weight="1">
<attvalues>
<attvalue for="matchings_count" value="1"></attvalue>
<attvalue for="attr_type" value="Title"></attvalue>
<attvalue for="attr_11" value="2008"></attvalue>
<attvalue for="attr_12" value="PLoS Neglected Tropical Diseases"></attvalue>
</attvalues>
</edge>
<edge source="authorswithaffiliations2_b885c1479d2b9211d51989c68f7786c8" target="authorswithaffiliations2_f7a25639e9fe1a40d643be5ec408e7a5" weight="1">
<attvalues>
<attvalue for="matchings_count" value="1"></attvalue>
<attvalue for="attr_type" value="Title"></attvalue>
<attvalue for="attr_11" value="2008"></attvalue>
<attvalue for="attr_12" value="PLoS Neglected Tropical Diseases"></attvalue>
</attvalues>
</edge>
<edge source="authorswithaffiliations2_b885c1479d2b9211d51989c68f7786c8" target="authorswithaffiliations2_c045882d98851db9ff0f282952e02a70" weight="1">
<attvalues>
<attvalue for="matchings_count" value="1"></attvalue>
<attvalue for="attr_type" value="Title"></attvalue>
<attvalue for="attr_11" value="2008"></attvalue>
<attvalue for="attr_12" value="PLoS Neglected Tropical Diseases"></attvalue>
</attvalues>
</edge>
<edge source="authorswithaffiliations2_b885c1479d2b9211d51989c68f7786c8" target="authorswithaffiliations2_9387461f39555915a35be86679db92da" weight="1">
<attvalues>
<attvalue for="matchings_count" value="1"></attvalue>
<attvalue for="attr_type" value="Title"></attvalue>
<attvalue for="attr_11" value="2008"></attvalue>
<attvalue for="attr_12" value="PLoS Neglected Tropical Diseases"></attvalue>
</attvalues>
</edge>
<edge source="authorswithaffiliations2_b885c1479d2b9211d51989c68f7786c8" target="authorswithaffiliations2_2e88ce632178a5b35dcad5d7c0aa8fc4" weight="1">
<attvalues>
<attvalue for="matchings_count" value="1"></attvalue>
<attvalue for="attr_type" value="Title"></attvalue>
<attvalue for="attr_11" value="2008"></attvalue>
<attvalue for="attr_12" value="PLoS Neglected Tropical Diseases"></attvalue>
</attvalues>
</edge>
<edge source="authorswithaffiliations2_b885c1479d2b9211d51989c68f7786c8" target="authorswithaffiliations2_6c531113f6b2f902cfde4bfbf3ce5cb7" weight="1">
<attvalues>
<attvalue for="matchings_count" value="1"></attvalue>
<attvalue for="attr_type" value="Title"></attvalue>
<attvalue for="attr_11" value="2008"></attvalue>
<attvalue for="attr_12" value="PLoS Neglected Tropical Diseases"></attvalue>
</attvalues>
</edge>
<edge source="authorswithaffiliations2_b885c1479d2b9211d51989c68f7786c8" target="authorswithaffiliations2_960cce2770c67f557f12f01ed03fe0a2" weight="1">
<attvalues>
<attvalue for="matchings_count" value="1"></attvalue>
<attvalue for="attr_type" value="Title"></attvalue>
<attvalue for="attr_11" value="2008"></attvalue>
<attvalue for="attr_12" value="PLoS Neglected Tropical Diseases"></attvalue>
</attvalues>
</edge>
<edge source="authorswithaffiliations2_b885c1479d2b9211d51989c68f7786c8" target="authorswithaffiliations2_526641a198f091f7db657dd984df5ad0" weight="1">
<attvalues>
<attvalue for="matchings_count" value="1"></attvalue>
<attvalue for="attr_type" value="Title"></attvalue>
<attvalue for="attr_11" value="2008"></attvalue>
<attvalue for="attr_12" value="PLoS Neglected Tropical Diseases"></attvalue>
</attvalues>
</edge>
<edge source="authorswithaffiliations2_b885c1479d2b9211d51989c68f7786c8" target="authorswithaffiliations2_1b4d2336e7f99b7bb9af1a66e923bed2" weight="1">
<attvalues>
<attvalue for="matchings_count" value="1"></attvalue>
<attvalue for="attr_type" value="Title"></attvalue>
<attvalue for="attr_11" value="2008"></attvalue>
<attvalue for="attr_12" value="PLoS Neglected Tropical Diseases"></attvalue>
</attvalues>
</edge>
<edge source="authorswithaffiliations2_b885c1479d2b9211d51989c68f7786c8" target="authorswithaffiliations2_ebb1bb8b442fb6e305850b6c1e910ebe" weight="1">
<attvalues>
<attvalue for="matchings_count" value="1"></attvalue>
<attvalue for="attr_type" value="Title"></attvalue>
<attvalue for="attr_11" value="2008"></attvalue>
<attvalue for="attr_12" value="PLoS Neglected Tropical Diseases"></attvalue>
</attvalues>
</edge>
<edge source="authorswithaffiliations2_b885c1479d2b9211d51989c68f7786c8" target="authorswithaffiliations2_7c980bb349ca7360b0993e141bba3d73" weight="1">
<attvalues>
<attvalue for="matchings_count" value="1"></attvalue>
<attvalue for="attr_type" value="Title"></attvalue>
<attvalue for="attr_11" value="2008"></attvalue>
<attvalue for="attr_12" value="PLoS Neglected Tropical Diseases"></attvalue>
</attvalues>
</edge>
<edge source="authorswithaffiliations2_b885c1479d2b9211d51989c68f7786c8" target="authorswithaffiliations2_88dfd17c136752fbd3efcd31a2374b59" weight="1">
<attvalues>
<attvalue for="matchings_count" value="1"></attvalue>
<attvalue for="attr_type" value="Title"></attvalue>
<attvalue for="attr_11" value="2008"></attvalue>
<attvalue for="attr_12" value="PLoS Neglected Tropical Diseases"></attvalue>
</attvalues>
</edge>
<edge source="authorswithaffiliations2_b885c1479d2b9211d51989c68f7786c8" target="authorswithaffiliations2_4561598a1efa5ac4ae8622fa67adfc0e" weight="1">
<attvalues>
<attvalue for="matchings_count" value="1"></attvalue>
<attvalue for="attr_type" value="Title"></attvalue>
<attvalue for="attr_11" value="2008"></attvalue>
<attvalue for="attr_12" value="PLoS Neglected Tropical Diseases"></attvalue>
</attvalues>
</edge>
<edge source="authorswithaffiliations2_b885c1479d2b9211d51989c68f7786c8" target="authorswithaffiliations2_145b6fe30a098484b93563483c1b6fb9" weight="1">
<attvalues>
<attvalue for="matchings_count" value="1"></attvalue>
<attvalue for="attr_type" value="Title"></attvalue>
<attvalue for="attr_11" value="2008"></attvalue>
<attvalue for="attr_12" value="PLoS Neglected Tropical Diseases"></attvalue>
</attvalues>
</edge>
<edge source="authorswithaffiliations2_20f25370a38b02ce036f102e5ed6588d" target="authorswithaffiliations2_52738b158469c0c2e730b004941f99db" weight="1">
<attvalues>
<attvalue for="matchings_count" value="1"></attvalue>
<attvalue for="attr_type" value="Title"></attvalue>
<attvalue for="attr_11" value="2005"></attvalue>
<attvalue for="attr_12" value="Biochemistry"></attvalue>
</attvalues>
</edge>
<edge source="authorswithaffiliations2_20f25370a38b02ce036f102e5ed6588d" target="authorswithaffiliations2_fda567d09e15bd9590cbde7b1eede732" weight="1">
<attvalues>
<attvalue for="matchings_count" value="1"></attvalue>
<attvalue for="attr_type" value="Title"></attvalue>
<attvalue for="attr_11" value="2006"></attvalue>
<attvalue for="attr_12" value="Acta Crystallographica Section F: Structural Biology and Crystallization Communications"></attvalue>
</attvalues>
</edge>
<edge source="authorswithaffiliations2_20f25370a38b02ce036f102e5ed6588d" target="authorswithaffiliations2_54dafcbe1c00e89655e0cf78cc703efb" weight="1">
<attvalues>
<attvalue for="matchings_count" value="1"></attvalue>
<attvalue for="attr_type" value="Title"></attvalue>
<attvalue for="attr_11" value="2005"></attvalue>
<attvalue for="attr_12" value="Biochemistry"></attvalue>
</attvalues>
</edge>
<edge source="authorswithaffiliations2_52738b158469c0c2e730b004941f99db" target="authorswithaffiliations2_54dafcbe1c00e89655e0cf78cc703efb" weight="1">
<attvalues>
<attvalue for="matchings_count" value="1"></attvalue>
<attvalue for="attr_type" value="Title"></attvalue>
<attvalue for="attr_11" value="2005"></attvalue>
<attvalue for="attr_12" value="Biochemistry"></attvalue>
</attvalues>
</edge>
<edge source="authorswithaffiliations2_60a9907944c399722b8111d89e576ee1" target="authorswithaffiliations2_ada482866d90081518b2242ced396d1d" weight="1">
<attvalues>
<attvalue for="matchings_count" value="1"></attvalue>
<attvalue for="attr_type" value="Title"></attvalue>
<attvalue for="attr_11" value="2012"></attvalue>
<attvalue for="attr_12" value="European Journal of Neurology"></attvalue>
</attvalues>
</edge>
<edge source="authorswithaffiliations2_60a9907944c399722b8111d89e576ee1" target="authorswithaffiliations2_8808f639de1a1e46727ab79177c9162a" weight="1">
<attvalues>
<attvalue for="matchings_count" value="1"></attvalue>
<attvalue for="attr_type" value="Title"></attvalue>
<attvalue for="attr_11" value="2012"></attvalue>
<attvalue for="attr_12" value="Journal of Infectious Diseases"></attvalue>
</attvalues>
</edge>
<edge source="authorswithaffiliations2_60a9907944c399722b8111d89e576ee1" target="authorswithaffiliations2_4c3f772115307c47773a3ad93f37eff6" weight="1">
<attvalues>
<attvalue for="matchings_count" value="1"></attvalue>
<attvalue for="attr_type" value="Title"></attvalue>
<attvalue for="attr_11" value="2012"></attvalue>
<attvalue for="attr_12" value="European Journal of Neurology"></attvalue>
</attvalues>
</edge>
<edge source="authorswithaffiliations2_60a9907944c399722b8111d89e576ee1" target="authorswithaffiliations2_f7950f9c445d168fc82133af50e27d40" weight="1">
<attvalues>
<attvalue for="matchings_count" value="1"></attvalue>
<attvalue for="attr_type" value="Title"></attvalue>
<attvalue for="attr_11" value="2012"></attvalue>
<attvalue for="attr_12" value="Journal of Infectious Diseases"></attvalue>
</attvalues>
</edge>
<edge source="authorswithaffiliations2_60a9907944c399722b8111d89e576ee1" target="authorswithaffiliations2_8f75066f2916071b110521c7f53bb4a7" weight="1">
<attvalues>
<attvalue for="matchings_count" value="1"></attvalue>
<attvalue for="attr_type" value="Title"></attvalue>
<attvalue for="attr_11" value="2012"></attvalue>
<attvalue for="attr_12" value="European Journal of Neurology"></attvalue>
</attvalues>
</edge>
<edge source="authorswithaffiliations2_60a9907944c399722b8111d89e576ee1" target="authorswithaffiliations2_d0c52345a45583175286b37050f831b9" weight="1">
<attvalues>
<attvalue for="matchings_count" value="1"></attvalue>
<attvalue for="attr_type" value="Title"></attvalue>
<attvalue for="attr_11" value="2012"></attvalue>
<attvalue for="attr_12" value="European Journal of Neurology"></attvalue>
</attvalues>
</edge>
<edge source="authorswithaffiliations2_60a9907944c399722b8111d89e576ee1" target="authorswithaffiliations2_fb82a2733723b1a4baec8fda01e6bc8f" weight="1">
<attvalues>
<attvalue for="matchings_count" value="1"></attvalue>
<attvalue for="attr_type" value="Title"></attvalue>
<attvalue for="attr_11" value="2012"></attvalue>
<attvalue for="attr_12" value="PLoS Neglected Tropical Diseases"></attvalue>
</attvalues>
</edge>
<edge source="authorswithaffiliations2_32d485354ab12faa3ba7a805a8c12f20" target="authorswithaffiliations2_3943fedd05e483e6e6267d49f14ec607" weight="1">
<attvalues>
<attvalue for="matchings_count" value="1"></attvalue>
<attvalue for="attr_type" value="Title"></attvalue>
<attvalue for="attr_11" value="2007"></attvalue>
<attvalue for="attr_12" value="Clinical and Vaccine Immunology"></attvalue>
</attvalues>
</edge>
<edge source="authorswithaffiliations2_32d485354ab12faa3ba7a805a8c12f20" target="authorswithaffiliations2_cb62b4ffb8f9e0c0e34e472a027d532f" weight="1">
<attvalues>
<attvalue for="matchings_count" value="1"></attvalue>
<attvalue for="attr_type" value="Title"></attvalue>
<attvalue for="attr_11" value="2007"></attvalue>
<attvalue for="attr_12" value="Clinical and Vaccine Immunology"></attvalue>
</attvalues>
</edge>
<edge source="authorswithaffiliations2_32d485354ab12faa3ba7a805a8c12f20" target="authorswithaffiliations2_19742237bae13d65f481696ae7212182" weight="1">
<attvalues>
<attvalue for="matchings_count" value="1"></attvalue>
<attvalue for="attr_type" value="Title"></attvalue>
<attvalue for="attr_11" value="2003"></attvalue>
<attvalue for="attr_12" value="Journal of Infectious Diseases"></attvalue>
</attvalues>
</edge>
<edge source="authorswithaffiliations2_51d6423d04a1a578119c589385a90112" target="authorswithaffiliations2_17c28e679548c942d69a8f12156d1f0d" weight="1">
<attvalues>
<attvalue for="matchings_count" value="1"></attvalue>
<attvalue for="attr_type" value="Title"></attvalue>
<attvalue for="attr_11" value="2011"></attvalue>
<attvalue for="attr_12" value="Physical Review Letters"></attvalue>
</attvalues>
</edge>
<edge source="authorswithaffiliations2_51d6423d04a1a578119c589385a90112" target="authorswithaffiliations2_f413085ba5c431c96d5cdc6937201aea" weight="2">
<attvalues>
<attvalue for="matchings_count" value="2"></attvalue>
<attvalue for="attr_type" value="Title"></attvalue>
<attvalue for="attr_11" value="2011 | 2012"></attvalue>
<attvalue for="attr_12" value="Notes on Numerical Fluid Mechanics and Multidisciplinary Design | Physical Review Letters"></attvalue>
</attvalues>
</edge>
<edge source="authorswithaffiliations2_1268f382f1dc3ad24ceeb4f875d5821c" target="authorswithaffiliations2_3b4d1ad1714dec69d6b2ecbd73477823" weight="1">
<attvalues>
<attvalue for="matchings_count" value="1"></attvalue>
<attvalue for="attr_type" value="Title"></attvalue>
<attvalue for="attr_11" value="2008"></attvalue>
<attvalue for="attr_12" value="PLoS Neglected Tropical Diseases"></attvalue>
</attvalues>
</edge>
<edge source="authorswithaffiliations2_1268f382f1dc3ad24ceeb4f875d5821c" target="authorswithaffiliations2_f7a25639e9fe1a40d643be5ec408e7a5" weight="1">
<attvalues>
<attvalue for="matchings_count" value="1"></attvalue>
<attvalue for="attr_type" value="Title"></attvalue>
<attvalue for="attr_11" value="2008"></attvalue>
<attvalue for="attr_12" value="PLoS Neglected Tropical Diseases"></attvalue>
</attvalues>
</edge>
<edge source="authorswithaffiliations2_1268f382f1dc3ad24ceeb4f875d5821c" target="authorswithaffiliations2_c045882d98851db9ff0f282952e02a70" weight="1">
<attvalues>
<attvalue for="matchings_count" value="1"></attvalue>
<attvalue for="attr_type" value="Title"></attvalue>
<attvalue for="attr_11" value="2008"></attvalue>
<attvalue for="attr_12" value="PLoS Neglected Tropical Diseases"></attvalue>
</attvalues>
</edge>
<edge source="authorswithaffiliations2_1268f382f1dc3ad24ceeb4f875d5821c" target="authorswithaffiliations2_9387461f39555915a35be86679db92da" weight="1">
<attvalues>
<attvalue for="matchings_count" value="1"></attvalue>
<attvalue for="attr_type" value="Title"></attvalue>
<attvalue for="attr_11" value="2008"></attvalue>
<attvalue for="attr_12" value="PLoS Neglected Tropical Diseases"></attvalue>
</attvalues>
</edge>
<edge source="authorswithaffiliations2_1268f382f1dc3ad24ceeb4f875d5821c" target="authorswithaffiliations2_2e88ce632178a5b35dcad5d7c0aa8fc4" weight="1">
<attvalues>
<attvalue for="matchings_count" value="1"></attvalue>
<attvalue for="attr_type" value="Title"></attvalue>
<attvalue for="attr_11" value="2008"></attvalue>
<attvalue for="attr_12" value="PLoS Neglected Tropical Diseases"></attvalue>
</attvalues>
</edge>
<edge source="authorswithaffiliations2_1268f382f1dc3ad24ceeb4f875d5821c" target="authorswithaffiliations2_6c531113f6b2f902cfde4bfbf3ce5cb7" weight="1">
<attvalues>
<attvalue for="matchings_count" value="1"></attvalue>
<attvalue for="attr_type" value="Title"></attvalue>
<attvalue for="attr_11" value="2008"></attvalue>
<attvalue for="attr_12" value="PLoS Neglected Tropical Diseases"></attvalue>
</attvalues>
</edge>
<edge source="authorswithaffiliations2_1268f382f1dc3ad24ceeb4f875d5821c" target="authorswithaffiliations2_960cce2770c67f557f12f01ed03fe0a2" weight="1">
<attvalues>
<attvalue for="matchings_count" value="1"></attvalue>
<attvalue for="attr_type" value="Title"></attvalue>
<attvalue for="attr_11" value="2008"></attvalue>
<attvalue for="attr_12" value="PLoS Neglected Tropical Diseases"></attvalue>
</attvalues>
</edge>
<edge source="authorswithaffiliations2_1268f382f1dc3ad24ceeb4f875d5821c" target="authorswithaffiliations2_526641a198f091f7db657dd984df5ad0" weight="1">
<attvalues>
<attvalue for="matchings_count" value="1"></attvalue>
<attvalue for="attr_type" value="Title"></attvalue>
<attvalue for="attr_11" value="2008"></attvalue>
<attvalue for="attr_12" value="PLoS Neglected Tropical Diseases"></attvalue>
</attvalues>
</edge>
<edge source="authorswithaffiliations2_1268f382f1dc3ad24ceeb4f875d5821c" target="authorswithaffiliations2_1b4d2336e7f99b7bb9af1a66e923bed2" weight="1">
<attvalues>
<attvalue for="matchings_count" value="1"></attvalue>
<attvalue for="attr_type" value="Title"></attvalue>
<attvalue for="attr_11" value="2008"></attvalue>
<attvalue for="attr_12" value="PLoS Neglected Tropical Diseases"></attvalue>
</attvalues>
</edge>
<edge source="authorswithaffiliations2_1268f382f1dc3ad24ceeb4f875d5821c" target="authorswithaffiliations2_ebb1bb8b442fb6e305850b6c1e910ebe" weight="1">
<attvalues>
<attvalue for="matchings_count" value="1"></attvalue>
<attvalue for="attr_type" value="Title"></attvalue>
<attvalue for="attr_11" value="2008"></attvalue>
<attvalue for="attr_12" value="PLoS Neglected Tropical Diseases"></attvalue>
</attvalues>
</edge>
<edge source="authorswithaffiliations2_1268f382f1dc3ad24ceeb4f875d5821c" target="authorswithaffiliations2_7c980bb349ca7360b0993e141bba3d73" weight="1">
<attvalues>
<attvalue for="matchings_count" value="1"></attvalue>
<attvalue for="attr_type" value="Title"></attvalue>
<attvalue for="attr_11" value="2008"></attvalue>
<attvalue for="attr_12" value="PLoS Neglected Tropical Diseases"></attvalue>
</attvalues>
</edge>
<edge source="authorswithaffiliations2_1268f382f1dc3ad24ceeb4f875d5821c" target="authorswithaffiliations2_88dfd17c136752fbd3efcd31a2374b59" weight="1">
<attvalues>
<attvalue for="matchings_count" value="1"></attvalue>
<attvalue for="attr_type" value="Title"></attvalue>
<attvalue for="attr_11" value="2008"></attvalue>
<attvalue for="attr_12" value="PLoS Neglected Tropical Diseases"></attvalue>
</attvalues>
</edge>
<edge source="authorswithaffiliations2_1268f382f1dc3ad24ceeb4f875d5821c" target="authorswithaffiliations2_4561598a1efa5ac4ae8622fa67adfc0e" weight="1">
<attvalues>
<attvalue for="matchings_count" value="1"></attvalue>
<attvalue for="attr_type" value="Title"></attvalue>
<attvalue for="attr_11" value="2008"></attvalue>
<attvalue for="attr_12" value="PLoS Neglected Tropical Diseases"></attvalue>
</attvalues>
</edge>
<edge source="authorswithaffiliations2_1268f382f1dc3ad24ceeb4f875d5821c" target="authorswithaffiliations2_145b6fe30a098484b93563483c1b6fb9" weight="1">
<attvalues>
<attvalue for="matchings_count" value="1"></attvalue>
<attvalue for="attr_type" value="Title"></attvalue>
<attvalue for="attr_11" value="2008"></attvalue>
<attvalue for="attr_12" value="PLoS Neglected Tropical Diseases"></attvalue>
</attvalues>
</edge>
<edge source="authorswithaffiliations2_479e2f9583c88bf95e530890ddbf0c74" target="authorswithaffiliations2_31f6dbe2b347856d2c101efed450a162" weight="1">
<attvalues>
<attvalue for="matchings_count" value="1"></attvalue>
<attvalue for="attr_type" value="Title"></attvalue>
<attvalue for="attr_11" value="2009"></attvalue>
<attvalue for="attr_12" value="European Journal of Medicinal Chemistry"></attvalue>
</attvalues>
</edge>
<edge source="authorswithaffiliations2_6e058bcc3db70f5c7d928d3fda1dc1f1" target="authorswithaffiliations2_33d17c9e7150e86a2febbfb513bf21c9" weight="1">
<attvalues>
<attvalue for="matchings_count" value="1"></attvalue>
<attvalue for="attr_type" value="Title"></attvalue>
<attvalue for="attr_11" value="2003"></attvalue>
<attvalue for="attr_12" value="Proceedings of the National Academy of Sciences of the United States of America"></attvalue>
</attvalues>
</edge>
<edge source="authorswithaffiliations2_6e058bcc3db70f5c7d928d3fda1dc1f1" target="authorswithaffiliations2_fd1c10b447d0f1a7763661b332693899" weight="1">
<attvalues>
<attvalue for="matchings_count" value="1"></attvalue>
<attvalue for="attr_type" value="Title"></attvalue>
<attvalue for="attr_11" value="2003"></attvalue>
<attvalue for="attr_12" value="Proceedings of the National Academy of Sciences of the United States of America"></attvalue>
</attvalues>
</edge>
<edge source="authorswithaffiliations2_6e058bcc3db70f5c7d928d3fda1dc1f1" target="authorswithaffiliations2_18136bcb1ca9bcab917ac2f0d9d14ba6" weight="1">
<attvalues>
<attvalue for="matchings_count" value="1"></attvalue>
<attvalue for="attr_type" value="Title"></attvalue>
<attvalue for="attr_11" value="2003"></attvalue>
<attvalue for="attr_12" value="Proceedings of the National Academy of Sciences of the United States of America"></attvalue>
</attvalues>
</edge>
<edge source="authorswithaffiliations2_6e058bcc3db70f5c7d928d3fda1dc1f1" target="authorswithaffiliations2_b2d1941c1bc55f54007e477488a08e9c" weight="1">
<attvalues>
<attvalue for="matchings_count" value="1"></attvalue>
<attvalue for="attr_type" value="Title"></attvalue>
<attvalue for="attr_11" value="2003"></attvalue>
<attvalue for="attr_12" value="Proceedings of the National Academy of Sciences of the United States of America"></attvalue>
</attvalues>
</edge>
<edge source="authorswithaffiliations2_33d17c9e7150e86a2febbfb513bf21c9" target="authorswithaffiliations2_fd1c10b447d0f1a7763661b332693899" weight="1">
<attvalues>
<attvalue for="matchings_count" value="1"></attvalue>
<attvalue for="attr_type" value="Title"></attvalue>
<attvalue for="attr_11" value="2003"></attvalue>
<attvalue for="attr_12" value="Proceedings of the National Academy of Sciences of the United States of America"></attvalue>
</attvalues>
</edge>
<edge source="authorswithaffiliations2_33d17c9e7150e86a2febbfb513bf21c9" target="authorswithaffiliations2_18136bcb1ca9bcab917ac2f0d9d14ba6" weight="1">
<attvalues>
<attvalue for="matchings_count" value="1"></attvalue>
<attvalue for="attr_type" value="Title"></attvalue>
<attvalue for="attr_11" value="2003"></attvalue>
<attvalue for="attr_12" value="Proceedings of the National Academy of Sciences of the United States of America"></attvalue>
</attvalues>
</edge>
<edge source="authorswithaffiliations2_33d17c9e7150e86a2febbfb513bf21c9" target="authorswithaffiliations2_6c531113f6b2f902cfde4bfbf3ce5cb7" weight="1">
<attvalues>
<attvalue for="matchings_count" value="1"></attvalue>
<attvalue for="attr_type" value="Title"></attvalue>
<attvalue for="attr_11" value="2004"></attvalue>
<attvalue for="attr_12" value="Deutsche Medizinische Wochenschrift"></attvalue>
</attvalues>
</edge>
<edge source="authorswithaffiliations2_33d17c9e7150e86a2febbfb513bf21c9" target="authorswithaffiliations2_b2d1941c1bc55f54007e477488a08e9c" weight="1">
<attvalues>
<attvalue for="matchings_count" value="1"></attvalue>
<attvalue for="attr_type" value="Title"></attvalue>
<attvalue for="attr_11" value="2003"></attvalue>
<attvalue for="attr_12" value="Proceedings of the National Academy of Sciences of the United States of America"></attvalue>
</attvalues>
</edge>
<edge source="authorswithaffiliations2_7f5d504776624ef9bb63e8837f77a934" target="authorswithaffiliations2_0faf84666907a32c4b70348c6d168da8" weight="1">
<attvalues>
<attvalue for="matchings_count" value="1"></attvalue>
<attvalue for="attr_type" value="Title"></attvalue>
<attvalue for="attr_11" value="2005"></attvalue>
<attvalue for="attr_12" value="Laryngo- Rhino- Otologie"></attvalue>
</attvalues>
</edge>
<edge source="authorswithaffiliations2_e3b12f3e864c2edd98a6770afa28d4f2" target="authorswithaffiliations2_4fe29c858569feb966932ff287186218" weight="1">
<attvalues>
<attvalue for="matchings_count" value="1"></attvalue>
<attvalue for="attr_type" value="Title"></attvalue>
<attvalue for="attr_11" value="2008"></attvalue>
<attvalue for="attr_12" value="Journal of Medicinal Chemistry"></attvalue>
</attvalues>
</edge>
<edge source="authorswithaffiliations2_e3b12f3e864c2edd98a6770afa28d4f2" target="authorswithaffiliations2_f413085ba5c431c96d5cdc6937201aea" weight="1">
<attvalues>
<attvalue for="matchings_count" value="1"></attvalue>
<attvalue for="attr_type" value="Title"></attvalue>
<attvalue for="attr_11" value="2008"></attvalue>
<attvalue for="attr_12" value="Journal of Medicinal Chemistry"></attvalue>
</attvalues>
</edge>
<edge source="authorswithaffiliations2_95e04b33dd8361a2ee2bac9b08462743" target="authorswithaffiliations2_b2d1941c1bc55f54007e477488a08e9c" weight="1">
<attvalues>
<attvalue for="matchings_count" value="1"></attvalue>
<attvalue for="attr_type" value="Title"></attvalue>
<attvalue for="attr_11" value="2010"></attvalue>
<attvalue for="attr_12" value="Transboundary and Emerging Diseases"></attvalue>
</attvalues>
</edge>
<edge source="authorswithaffiliations2_3b4d1ad1714dec69d6b2ecbd73477823" target="authorswithaffiliations2_f7a25639e9fe1a40d643be5ec408e7a5" weight="1">
<attvalues>
<attvalue for="matchings_count" value="1"></attvalue>
<attvalue for="attr_type" value="Title"></attvalue>
<attvalue for="attr_11" value="2008"></attvalue>
<attvalue for="attr_12" value="PLoS Neglected Tropical Diseases"></attvalue>
</attvalues>
</edge>
<edge source="authorswithaffiliations2_3b4d1ad1714dec69d6b2ecbd73477823" target="authorswithaffiliations2_c045882d98851db9ff0f282952e02a70" weight="1">
<attvalues>
<attvalue for="matchings_count" value="1"></attvalue>
<attvalue for="attr_type" value="Title"></attvalue>
<attvalue for="attr_11" value="2008"></attvalue>
<attvalue for="attr_12" value="PLoS Neglected Tropical Diseases"></attvalue>
</attvalues>
</edge>
<edge source="authorswithaffiliations2_3b4d1ad1714dec69d6b2ecbd73477823" target="authorswithaffiliations2_9387461f39555915a35be86679db92da" weight="1">
<attvalues>
<attvalue for="matchings_count" value="1"></attvalue>
<attvalue for="attr_type" value="Title"></attvalue>
<attvalue for="attr_11" value="2008"></attvalue>
<attvalue for="attr_12" value="PLoS Neglected Tropical Diseases"></attvalue>
</attvalues>
</edge>
<edge source="authorswithaffiliations2_3b4d1ad1714dec69d6b2ecbd73477823" target="authorswithaffiliations2_2e88ce632178a5b35dcad5d7c0aa8fc4" weight="1">
<attvalues>
<attvalue for="matchings_count" value="1"></attvalue>
<attvalue for="attr_type" value="Title"></attvalue>
<attvalue for="attr_11" value="2008"></attvalue>
<attvalue for="attr_12" value="PLoS Neglected Tropical Diseases"></attvalue>
</attvalues>
</edge>
<edge source="authorswithaffiliations2_3b4d1ad1714dec69d6b2ecbd73477823" target="authorswithaffiliations2_6c531113f6b2f902cfde4bfbf3ce5cb7" weight="1">
<attvalues>
<attvalue for="matchings_count" value="1"></attvalue>
<attvalue for="attr_type" value="Title"></attvalue>
<attvalue for="attr_11" value="2008"></attvalue>
<attvalue for="attr_12" value="PLoS Neglected Tropical Diseases"></attvalue>
</attvalues>
</edge>
<edge source="authorswithaffiliations2_3b4d1ad1714dec69d6b2ecbd73477823" target="authorswithaffiliations2_960cce2770c67f557f12f01ed03fe0a2" weight="1">
<attvalues>
<attvalue for="matchings_count" value="1"></attvalue>
<attvalue for="attr_type" value="Title"></attvalue>
<attvalue for="attr_11" value="2008"></attvalue>
<attvalue for="attr_12" value="PLoS Neglected Tropical Diseases"></attvalue>
</attvalues>
</edge>
<edge source="authorswithaffiliations2_3b4d1ad1714dec69d6b2ecbd73477823" target="authorswithaffiliations2_526641a198f091f7db657dd984df5ad0" weight="1">
<attvalues>
<attvalue for="matchings_count" value="1"></attvalue>
<attvalue for="attr_type" value="Title"></attvalue>
<attvalue for="attr_11" value="2008"></attvalue>
<attvalue for="attr_12" value="PLoS Neglected Tropical Diseases"></attvalue>
</attvalues>
</edge>
<edge source="authorswithaffiliations2_3b4d1ad1714dec69d6b2ecbd73477823" target="authorswithaffiliations2_1b4d2336e7f99b7bb9af1a66e923bed2" weight="1">
<attvalues>
<attvalue for="matchings_count" value="1"></attvalue>
<attvalue for="attr_type" value="Title"></attvalue>
<attvalue for="attr_11" value="2008"></attvalue>
<attvalue for="attr_12" value="PLoS Neglected Tropical Diseases"></attvalue>
</attvalues>
</edge>
<edge source="authorswithaffiliations2_3b4d1ad1714dec69d6b2ecbd73477823" target="authorswithaffiliations2_ebb1bb8b442fb6e305850b6c1e910ebe" weight="1">
<attvalues>
<attvalue for="matchings_count" value="1"></attvalue>
<attvalue for="attr_type" value="Title"></attvalue>
<attvalue for="attr_11" value="2008"></attvalue>
<attvalue for="attr_12" value="PLoS Neglected Tropical Diseases"></attvalue>
</attvalues>
</edge>
<edge source="authorswithaffiliations2_3b4d1ad1714dec69d6b2ecbd73477823" target="authorswithaffiliations2_7c980bb349ca7360b0993e141bba3d73" weight="1">
<attvalues>
<attvalue for="matchings_count" value="1"></attvalue>
<attvalue for="attr_type" value="Title"></attvalue>
<attvalue for="attr_11" value="2008"></attvalue>
<attvalue for="attr_12" value="PLoS Neglected Tropical Diseases"></attvalue>
</attvalues>
</edge>
<edge source="authorswithaffiliations2_3b4d1ad1714dec69d6b2ecbd73477823" target="authorswithaffiliations2_88dfd17c136752fbd3efcd31a2374b59" weight="1">
<attvalues>
<attvalue for="matchings_count" value="1"></attvalue>
<attvalue for="attr_type" value="Title"></attvalue>
<attvalue for="attr_11" value="2008"></attvalue>
<attvalue for="attr_12" value="PLoS Neglected Tropical Diseases"></attvalue>
</attvalues>
</edge>
<edge source="authorswithaffiliations2_3b4d1ad1714dec69d6b2ecbd73477823" target="authorswithaffiliations2_4561598a1efa5ac4ae8622fa67adfc0e" weight="1">
<attvalues>
<attvalue for="matchings_count" value="1"></attvalue>
<attvalue for="attr_type" value="Title"></attvalue>
<attvalue for="attr_11" value="2008"></attvalue>
<attvalue for="attr_12" value="PLoS Neglected Tropical Diseases"></attvalue>
</attvalues>
</edge>
<edge source="authorswithaffiliations2_3b4d1ad1714dec69d6b2ecbd73477823" target="authorswithaffiliations2_145b6fe30a098484b93563483c1b6fb9" weight="1">
<attvalues>
<attvalue for="matchings_count" value="1"></attvalue>
<attvalue for="attr_type" value="Title"></attvalue>
<attvalue for="attr_11" value="2008"></attvalue>
<attvalue for="attr_12" value="PLoS Neglected Tropical Diseases"></attvalue>
</attvalues>
</edge>
<edge source="authorswithaffiliations2_86dd803204f25f5ef79e1a62d7958c4f" target="authorswithaffiliations2_02889553e3f8e757a89951ffc6b9b2cd" weight="1">
<attvalues>
<attvalue for="matchings_count" value="1"></attvalue>
<attvalue for="attr_type" value="Title"></attvalue>
<attvalue for="attr_11" value="2012"></attvalue>
<attvalue for="attr_12" value="ACS Chemical Biology"></attvalue>
</attvalues>
</edge>
<edge source="authorswithaffiliations2_e06bb4476834815b5d9f6f3161e09724" target="authorswithaffiliations2_89104dd89ff895f02f7a3727363f4872" weight="2">
<attvalues>
<attvalue for="matchings_count" value="2"></attvalue>
<attvalue for="attr_type" value="Title"></attvalue>
<attvalue for="attr_11" value="2008 | 2012"></attvalue>
<attvalue for="attr_12" value="Journal of Biological Chemistry"></attvalue>
</attvalues>
</edge>
<edge source="authorswithaffiliations2_3ac4a729520c3ba0bfee8d0b92f8bb64" target="authorswithaffiliations2_89104dd89ff895f02f7a3727363f4872" weight="1">
<attvalues>
<attvalue for="matchings_count" value="1"></attvalue>
<attvalue for="attr_type" value="Title"></attvalue>
<attvalue for="attr_11" value="2009"></attvalue>
<attvalue for="attr_12" value="Molecular and Biochemical Parasitology"></attvalue>
</attvalues>
</edge>
<edge source="authorswithaffiliations2_3ac4a729520c3ba0bfee8d0b92f8bb64" target="authorswithaffiliations2_57af7a267d8fd863071623f63d43aaa7" weight="1">
<attvalues>
<attvalue for="matchings_count" value="1"></attvalue>
<attvalue for="attr_type" value="Title"></attvalue>
<attvalue for="attr_11" value="2007"></attvalue>
<attvalue for="attr_12" value="Experimental Cell Research"></attvalue>
</attvalues>
</edge>
<edge source="authorswithaffiliations2_89104dd89ff895f02f7a3727363f4872" target="authorswithaffiliations2_8acdb9ba8866ded7a55d80545a06f3d6" weight="1">
<attvalues>
<attvalue for="matchings_count" value="1"></attvalue>
<attvalue for="attr_type" value="Title"></attvalue>
<attvalue for="attr_11" value="2009"></attvalue>
<attvalue for="attr_12" value="Bioorganic and Medicinal Chemistry"></attvalue>
</attvalues>
</edge>
<edge source="authorswithaffiliations2_89104dd89ff895f02f7a3727363f4872" target="authorswithaffiliations2_f7a25639e9fe1a40d643be5ec408e7a5" weight="1">
<attvalues>
<attvalue for="matchings_count" value="1"></attvalue>
<attvalue for="attr_type" value="Title"></attvalue>
<attvalue for="attr_11" value="2010"></attvalue>
<attvalue for="attr_12" value="PLoS ONE"></attvalue>
</attvalues>
</edge>
<edge source="authorswithaffiliations2_89104dd89ff895f02f7a3727363f4872" target="authorswithaffiliations2_413320a239ca6adb346c9bc10b0ac3d5" weight="1">
<attvalues>
<attvalue for="matchings_count" value="1"></attvalue>
<attvalue for="attr_type" value="Title"></attvalue>
<attvalue for="attr_11" value="2012"></attvalue>
<attvalue for="attr_12" value="European Journal of Immunology"></attvalue>
</attvalues>
</edge>
<edge source="authorswithaffiliations2_89104dd89ff895f02f7a3727363f4872" target="authorswithaffiliations2_09b9cb56985c2200e8fb982038b64132" weight="1">
<attvalues>
<attvalue for="matchings_count" value="1"></attvalue>
<attvalue for="attr_type" value="Title"></attvalue>
<attvalue for="attr_11" value="2010"></attvalue>
<attvalue for="attr_12" value="Current Medicinal Chemistry"></attvalue>
</attvalues>
</edge>
<edge source="authorswithaffiliations2_89104dd89ff895f02f7a3727363f4872" target="authorswithaffiliations2_f11ce5f00ca22d5d30d5a95916ca1a64" weight="1">
<attvalues>
<attvalue for="matchings_count" value="1"></attvalue>
<attvalue for="attr_type" value="Title"></attvalue>
<attvalue for="attr_11" value="2012"></attvalue>
<attvalue for="attr_12" value="European Journal of Immunology"></attvalue>
</attvalues>
</edge>
<edge source="authorswithaffiliations2_89104dd89ff895f02f7a3727363f4872" target="authorswithaffiliations2_31f6dbe2b347856d2c101efed450a162" weight="1">
<attvalues>
<attvalue for="matchings_count" value="1"></attvalue>
<attvalue for="attr_type" value="Title"></attvalue>
<attvalue for="attr_11" value="2009"></attvalue>
<attvalue for="attr_12" value="Bioorganic and Medicinal Chemistry"></attvalue>
</attvalues>
</edge>
<edge source="authorswithaffiliations2_89104dd89ff895f02f7a3727363f4872" target="authorswithaffiliations2_e5bbdefd56cf592f5babf13eebcbd4c4" weight="2">
<attvalues>
<attvalue for="matchings_count" value="2"></attvalue>
<attvalue for="attr_type" value="Title"></attvalue>
<attvalue for="attr_11" value="2002 | 2003"></attvalue>
<attvalue for="attr_12" value="International Journal of Antimicrobial Agents"></attvalue>
</attvalues>
</edge>
<edge source="authorswithaffiliations2_89104dd89ff895f02f7a3727363f4872" target="authorswithaffiliations2_5e9db6314310f8c8b8b63f669ae5a4f9" weight="1">
<attvalues>
<attvalue for="matchings_count" value="1"></attvalue>
<attvalue for="attr_type" value="Title"></attvalue>
<attvalue for="attr_11" value="2010"></attvalue>
<attvalue for="attr_12" value="Phytotherapy Research"></attvalue>
</attvalues>
</edge>
<edge source="authorswithaffiliations2_89104dd89ff895f02f7a3727363f4872" target="authorswithaffiliations2_4561598a1efa5ac4ae8622fa67adfc0e" weight="2">
<attvalues>
<attvalue for="matchings_count" value="2"></attvalue>
<attvalue for="attr_type" value="Title"></attvalue>
<attvalue for="attr_11" value="2008 | 2010"></attvalue>
<attvalue for="attr_12" value="Journal of Biological Chemistry"></attvalue>
</attvalues>
</edge>
<edge source="authorswithaffiliations2_89104dd89ff895f02f7a3727363f4872" target="authorswithaffiliations2_cd7394a5f4b7104e5aef8ae4bc555757" weight="1">
<attvalues>
<attvalue for="matchings_count" value="1"></attvalue>
<attvalue for="attr_type" value="Title"></attvalue>
<attvalue for="attr_11" value="2007"></attvalue>
<attvalue for="attr_12" value="Kinetoplastid Biology and Disease"></attvalue>
</attvalues>
</edge>
<edge source="authorswithaffiliations2_89104dd89ff895f02f7a3727363f4872" target="authorswithaffiliations2_b8858e4346b5a4fbf063a9d96818cac5" weight="1">
<attvalues>
<attvalue for="matchings_count" value="1"></attvalue>
<attvalue for="attr_type" value="Title"></attvalue>
<attvalue for="attr_11" value="2009"></attvalue>
<attvalue for="attr_12" value="Bioorganic and Medicinal Chemistry"></attvalue>
</attvalues>
</edge>
<edge source="authorswithaffiliations2_89104dd89ff895f02f7a3727363f4872" target="authorswithaffiliations2_ec0a6d6bad434bc0fb8efb82c0262594" weight="1">
<attvalues>
<attvalue for="matchings_count" value="1"></attvalue>
<attvalue for="attr_type" value="Title"></attvalue>
<attvalue for="attr_11" value="2009"></attvalue>
<attvalue for="attr_12" value="Bioorganic and Medicinal Chemistry"></attvalue>
</attvalues>
</edge>
<edge source="authorswithaffiliations2_89104dd89ff895f02f7a3727363f4872" target="authorswithaffiliations2_c71f52754e410881dbcd235f85b0e51b" weight="2">
<attvalues>
<attvalue for="matchings_count" value="2"></attvalue>
<attvalue for="attr_type" value="Title"></attvalue>
<attvalue for="attr_11" value="2008 | 2011"></attvalue>
<attvalue for="attr_12" value="ChemMedChem | Organic and Biomolecular Chemistry"></attvalue>
</attvalues>
</edge>
<edge source="authorswithaffiliations2_e84993ac1bacbe5e38f05dd74eab60f5" target="authorswithaffiliations2_32cbe0460f297e01165bcca67ea33eb8" weight="2">
<attvalues>
<attvalue for="matchings_count" value="2"></attvalue>
<attvalue for="attr_type" value="Title"></attvalue>
<attvalue for="attr_11" value="2012"></attvalue>
<attvalue for="attr_12" value="Current Medicinal Chemistry"></attvalue>
</attvalues>
</edge>
<edge source="authorswithaffiliations2_e84993ac1bacbe5e38f05dd74eab60f5" target="authorswithaffiliations2_56c0d4c127f96163e89166223d543dd3" weight="2">
<attvalues>
<attvalue for="matchings_count" value="2"></attvalue>
<attvalue for="attr_type" value="Title"></attvalue>
<attvalue for="attr_11" value="2012"></attvalue>
<attvalue for="attr_12" value="Current Medicinal Chemistry"></attvalue>
</attvalues>
</edge>
<edge source="authorswithaffiliations2_e84993ac1bacbe5e38f05dd74eab60f5" target="authorswithaffiliations2_17c28e679548c942d69a8f12156d1f0d" weight="2">
<attvalues>
<attvalue for="matchings_count" value="2"></attvalue>
<attvalue for="attr_type" value="Title"></attvalue>
<attvalue for="attr_11" value="2012"></attvalue>
<attvalue for="attr_12" value="Current Medicinal Chemistry"></attvalue>
</attvalues>
</edge>
<edge source="authorswithaffiliations2_e84993ac1bacbe5e38f05dd74eab60f5" target="authorswithaffiliations2_15c76cbb94c8e943949382a0fbb07ccf" weight="2">
<attvalues>
<attvalue for="matchings_count" value="2"></attvalue>
<attvalue for="attr_type" value="Title"></attvalue>
<attvalue for="attr_11" value="2012"></attvalue>
<attvalue for="attr_12" value="Current Medicinal Chemistry"></attvalue>
</attvalues>
</edge>
<edge source="authorswithaffiliations2_e84993ac1bacbe5e38f05dd74eab60f5" target="authorswithaffiliations2_cef31e3b84bd33bcf084339c585e64df" weight="2">
<attvalues>
<attvalue for="matchings_count" value="2"></attvalue>
<attvalue for="attr_type" value="Title"></attvalue>
<attvalue for="attr_11" value="2012"></attvalue>
<attvalue for="attr_12" value="Current Medicinal Chemistry"></attvalue>
</attvalues>
</edge>
<edge source="authorswithaffiliations2_e84993ac1bacbe5e38f05dd74eab60f5" target="authorswithaffiliations2_1dc61d2ca7bc35d637c1d3bdda368a2c" weight="2">
<attvalues>
<attvalue for="matchings_count" value="2"></attvalue>
<attvalue for="attr_type" value="Title"></attvalue>
<attvalue for="attr_11" value="2012"></attvalue>
<attvalue for="attr_12" value="Current Medicinal Chemistry"></attvalue>
</attvalues>
</edge>
<edge source="authorswithaffiliations2_e84993ac1bacbe5e38f05dd74eab60f5" target="authorswithaffiliations2_500518fee9836f52fb5bd6669c94ce2f" weight="2">
<attvalues>
<attvalue for="matchings_count" value="2"></attvalue>
<attvalue for="attr_type" value="Title"></attvalue>
<attvalue for="attr_11" value="2012"></attvalue>
<attvalue for="attr_12" value="Current Medicinal Chemistry"></attvalue>
</attvalues>
</edge>
<edge source="authorswithaffiliations2_e84993ac1bacbe5e38f05dd74eab60f5" target="authorswithaffiliations2_54dafcbe1c00e89655e0cf78cc703efb" weight="2">
<attvalues>
<attvalue for="matchings_count" value="2"></attvalue>
<attvalue for="attr_type" value="Title"></attvalue>
<attvalue for="attr_11" value="2012"></attvalue>
<attvalue for="attr_12" value="Current Medicinal Chemistry"></attvalue>
</attvalues>
</edge>
<edge source="authorswithaffiliations2_e84993ac1bacbe5e38f05dd74eab60f5" target="authorswithaffiliations2_f0ff992011e3373de98d56b7519d1e24" weight="2">
<attvalues>
<attvalue for="matchings_count" value="2"></attvalue>
<attvalue for="attr_type" value="Title"></attvalue>
<attvalue for="attr_11" value="2012"></attvalue>
<attvalue for="attr_12" value="Current Medicinal Chemistry"></attvalue>
</attvalues>
</edge>
<edge source="authorswithaffiliations2_ada482866d90081518b2242ced396d1d" target="authorswithaffiliations2_4c3f772115307c47773a3ad93f37eff6" weight="1">
<attvalues>
<attvalue for="matchings_count" value="1"></attvalue>
<attvalue for="attr_type" value="Title"></attvalue>
<attvalue for="attr_11" value="2012"></attvalue>
<attvalue for="attr_12" value="European Journal of Neurology"></attvalue>
</attvalues>
</edge>
<edge source="authorswithaffiliations2_ada482866d90081518b2242ced396d1d" target="authorswithaffiliations2_8f75066f2916071b110521c7f53bb4a7" weight="1">
<attvalues>
<attvalue for="matchings_count" value="1"></attvalue>
<attvalue for="attr_type" value="Title"></attvalue>
<attvalue for="attr_11" value="2012"></attvalue>
<attvalue for="attr_12" value="European Journal of Neurology"></attvalue>
</attvalues>
</edge>
<edge source="authorswithaffiliations2_ada482866d90081518b2242ced396d1d" target="authorswithaffiliations2_d0c52345a45583175286b37050f831b9" weight="1">
<attvalues>
<attvalue for="matchings_count" value="1"></attvalue>
<attvalue for="attr_type" value="Title"></attvalue>
<attvalue for="attr_11" value="2012"></attvalue>
<attvalue for="attr_12" value="European Journal of Neurology"></attvalue>
</attvalues>
</edge>
<edge source="authorswithaffiliations2_8aab5829353c132fbc7d2f950a69705f" target="authorswithaffiliations2_cebf488811bf6a445050e04537a7192f" weight="1">
<attvalues>
<attvalue for="matchings_count" value="1"></attvalue>
<attvalue for="attr_type" value="Title"></attvalue>
<attvalue for="attr_11" value="2002"></attvalue>
<attvalue for="attr_12" value="International Journal of Medical Microbiology"></attvalue>
</attvalues>
</edge>
<edge source="authorswithaffiliations2_8acdb9ba8866ded7a55d80545a06f3d6" target="authorswithaffiliations2_31f6dbe2b347856d2c101efed450a162" weight="1">
<attvalues>
<attvalue for="matchings_count" value="1"></attvalue>
<attvalue for="attr_type" value="Title"></attvalue>
<attvalue for="attr_11" value="2009"></attvalue>
<attvalue for="attr_12" value="Bioorganic and Medicinal Chemistry"></attvalue>
</attvalues>
</edge>
<edge source="authorswithaffiliations2_8acdb9ba8866ded7a55d80545a06f3d6" target="authorswithaffiliations2_b8858e4346b5a4fbf063a9d96818cac5" weight="1">
<attvalues>
<attvalue for="matchings_count" value="1"></attvalue>
<attvalue for="attr_type" value="Title"></attvalue>
<attvalue for="attr_11" value="2009"></attvalue>
<attvalue for="attr_12" value="Bioorganic and Medicinal Chemistry"></attvalue>
</attvalues>
</edge>
<edge source="authorswithaffiliations2_8acdb9ba8866ded7a55d80545a06f3d6" target="authorswithaffiliations2_ec0a6d6bad434bc0fb8efb82c0262594" weight="1">
<attvalues>
<attvalue for="matchings_count" value="1"></attvalue>
<attvalue for="attr_type" value="Title"></attvalue>
<attvalue for="attr_11" value="2009"></attvalue>
<attvalue for="attr_12" value="Bioorganic and Medicinal Chemistry"></attvalue>
</attvalues>
</edge>
<edge source="authorswithaffiliations2_fd1c10b447d0f1a7763661b332693899" target="authorswithaffiliations2_18136bcb1ca9bcab917ac2f0d9d14ba6" weight="1">
<attvalues>
<attvalue for="matchings_count" value="1"></attvalue>
<attvalue for="attr_type" value="Title"></attvalue>
<attvalue for="attr_11" value="2003"></attvalue>
<attvalue for="attr_12" value="Proceedings of the National Academy of Sciences of the United States of America"></attvalue>
</attvalues>
</edge>
<edge source="authorswithaffiliations2_fd1c10b447d0f1a7763661b332693899" target="authorswithaffiliations2_b2d1941c1bc55f54007e477488a08e9c" weight="1">
<attvalues>
<attvalue for="matchings_count" value="1"></attvalue>
<attvalue for="attr_type" value="Title"></attvalue>
<attvalue for="attr_11" value="2003"></attvalue>
<attvalue for="attr_12" value="Proceedings of the National Academy of Sciences of the United States of America"></attvalue>
</attvalues>
</edge>
<edge source="authorswithaffiliations2_f7a25639e9fe1a40d643be5ec408e7a5" target="authorswithaffiliations2_c045882d98851db9ff0f282952e02a70" weight="1">
<attvalues>
<attvalue for="matchings_count" value="1"></attvalue>
<attvalue for="attr_type" value="Title"></attvalue>
<attvalue for="attr_11" value="2008"></attvalue>
<attvalue for="attr_12" value="PLoS Neglected Tropical Diseases"></attvalue>
</attvalues>
</edge>
<edge source="authorswithaffiliations2_f7a25639e9fe1a40d643be5ec408e7a5" target="authorswithaffiliations2_9387461f39555915a35be86679db92da" weight="1">
<attvalues>
<attvalue for="matchings_count" value="1"></attvalue>
<attvalue for="attr_type" value="Title"></attvalue>
<attvalue for="attr_11" value="2008"></attvalue>
<attvalue for="attr_12" value="PLoS Neglected Tropical Diseases"></attvalue>
</attvalues>
</edge>
<edge source="authorswithaffiliations2_f7a25639e9fe1a40d643be5ec408e7a5" target="authorswithaffiliations2_2e88ce632178a5b35dcad5d7c0aa8fc4" weight="1">
<attvalues>
<attvalue for="matchings_count" value="1"></attvalue>
<attvalue for="attr_type" value="Title"></attvalue>
<attvalue for="attr_11" value="2008"></attvalue>
<attvalue for="attr_12" value="PLoS Neglected Tropical Diseases"></attvalue>
</attvalues>
</edge>
<edge source="authorswithaffiliations2_f7a25639e9fe1a40d643be5ec408e7a5" target="authorswithaffiliations2_6c531113f6b2f902cfde4bfbf3ce5cb7" weight="1">
<attvalues>
<attvalue for="matchings_count" value="1"></attvalue>
<attvalue for="attr_type" value="Title"></attvalue>
<attvalue for="attr_11" value="2008"></attvalue>
<attvalue for="attr_12" value="PLoS Neglected Tropical Diseases"></attvalue>
</attvalues>
</edge>
<edge source="authorswithaffiliations2_f7a25639e9fe1a40d643be5ec408e7a5" target="authorswithaffiliations2_960cce2770c67f557f12f01ed03fe0a2" weight="1">
<attvalues>
<attvalue for="matchings_count" value="1"></attvalue>
<attvalue for="attr_type" value="Title"></attvalue>
<attvalue for="attr_11" value="2008"></attvalue>
<attvalue for="attr_12" value="PLoS Neglected Tropical Diseases"></attvalue>
</attvalues>
</edge>
<edge source="authorswithaffiliations2_f7a25639e9fe1a40d643be5ec408e7a5" target="authorswithaffiliations2_526641a198f091f7db657dd984df5ad0" weight="1">
<attvalues>
<attvalue for="matchings_count" value="1"></attvalue>
<attvalue for="attr_type" value="Title"></attvalue>
<attvalue for="attr_11" value="2008"></attvalue>
<attvalue for="attr_12" value="PLoS Neglected Tropical Diseases"></attvalue>
</attvalues>
</edge>
<edge source="authorswithaffiliations2_f7a25639e9fe1a40d643be5ec408e7a5" target="authorswithaffiliations2_1b4d2336e7f99b7bb9af1a66e923bed2" weight="1">
<attvalues>
<attvalue for="matchings_count" value="1"></attvalue>
<attvalue for="attr_type" value="Title"></attvalue>
<attvalue for="attr_11" value="2008"></attvalue>
<attvalue for="attr_12" value="PLoS Neglected Tropical Diseases"></attvalue>
</attvalues>
</edge>
<edge source="authorswithaffiliations2_f7a25639e9fe1a40d643be5ec408e7a5" target="authorswithaffiliations2_ebb1bb8b442fb6e305850b6c1e910ebe" weight="1">
<attvalues>
<attvalue for="matchings_count" value="1"></attvalue>
<attvalue for="attr_type" value="Title"></attvalue>
<attvalue for="attr_11" value="2008"></attvalue>
<attvalue for="attr_12" value="PLoS Neglected Tropical Diseases"></attvalue>
</attvalues>
</edge>
<edge source="authorswithaffiliations2_f7a25639e9fe1a40d643be5ec408e7a5" target="authorswithaffiliations2_7c980bb349ca7360b0993e141bba3d73" weight="1">
<attvalues>
<attvalue for="matchings_count" value="1"></attvalue>
<attvalue for="attr_type" value="Title"></attvalue>
<attvalue for="attr_11" value="2008"></attvalue>
<attvalue for="attr_12" value="PLoS Neglected Tropical Diseases"></attvalue>
</attvalues>
</edge>
<edge source="authorswithaffiliations2_f7a25639e9fe1a40d643be5ec408e7a5" target="authorswithaffiliations2_88dfd17c136752fbd3efcd31a2374b59" weight="1">
<attvalues>
<attvalue for="matchings_count" value="1"></attvalue>
<attvalue for="attr_type" value="Title"></attvalue>
<attvalue for="attr_11" value="2008"></attvalue>
<attvalue for="attr_12" value="PLoS Neglected Tropical Diseases"></attvalue>
</attvalues>
</edge>
<edge source="authorswithaffiliations2_f7a25639e9fe1a40d643be5ec408e7a5" target="authorswithaffiliations2_4561598a1efa5ac4ae8622fa67adfc0e" weight="1">
<attvalues>
<attvalue for="matchings_count" value="1"></attvalue>
<attvalue for="attr_type" value="Title"></attvalue>
<attvalue for="attr_11" value="2008"></attvalue>
<attvalue for="attr_12" value="PLoS Neglected Tropical Diseases"></attvalue>
</attvalues>
</edge>
<edge source="authorswithaffiliations2_f7a25639e9fe1a40d643be5ec408e7a5" target="authorswithaffiliations2_145b6fe30a098484b93563483c1b6fb9" weight="1">
<attvalues>
<attvalue for="matchings_count" value="1"></attvalue>
<attvalue for="attr_type" value="Title"></attvalue>
<attvalue for="attr_11" value="2008"></attvalue>
<attvalue for="attr_12" value="PLoS Neglected Tropical Diseases"></attvalue>
</attvalues>
</edge>
<edge source="authorswithaffiliations2_cad2f053f22f87378298401fdfea7e13" target="authorswithaffiliations2_93cf43e899fcbc8a39731600a0f4a30b" weight="1">
<attvalues>
<attvalue for="matchings_count" value="1"></attvalue>
<attvalue for="attr_type" value="Title"></attvalue>
<attvalue for="attr_11" value="2008"></attvalue>
<attvalue for="attr_12" value="BMC Infectious Diseases"></attvalue>
</attvalues>
</edge>
<edge source="authorswithaffiliations2_855d202f81f6fd2413c8c1407145bc68" target="authorswithaffiliations2_c045882d98851db9ff0f282952e02a70" weight="1">
<attvalues>
<attvalue for="matchings_count" value="1"></attvalue>
<attvalue for="attr_type" value="Title"></attvalue>
<attvalue for="attr_11" value="2009"></attvalue>
<attvalue for="attr_12" value="Planta Medica"></attvalue>
</attvalues>
</edge>
<edge source="authorswithaffiliations2_855d202f81f6fd2413c8c1407145bc68" target="authorswithaffiliations2_cb22ac5f21c755244de60221ff28e84c" weight="1">
<attvalues>
<attvalue for="matchings_count" value="1"></attvalue>
<attvalue for="attr_type" value="Title"></attvalue>
<attvalue for="attr_11" value="2010"></attvalue>
<attvalue for="attr_12" value="Journal of Ethnopharmacology"></attvalue>
</attvalues>
</edge>
<edge source="authorswithaffiliations2_855d202f81f6fd2413c8c1407145bc68" target="authorswithaffiliations2_17c28e679548c942d69a8f12156d1f0d" weight="2">
<attvalues>
<attvalue for="matchings_count" value="2"></attvalue>
<attvalue for="attr_type" value="Title"></attvalue>
<attvalue for="attr_11" value="2009 | 2010"></attvalue>
<attvalue for="attr_12" value="Journal of Ethnopharmacology | Planta Medica"></attvalue>
</attvalues>
</edge>
<edge source="authorswithaffiliations2_c045882d98851db9ff0f282952e02a70" target="authorswithaffiliations2_9387461f39555915a35be86679db92da" weight="1">
<attvalues>
<attvalue for="matchings_count" value="1"></attvalue>
<attvalue for="attr_type" value="Title"></attvalue>
<attvalue for="attr_11" value="2008"></attvalue>
<attvalue for="attr_12" value="PLoS Neglected Tropical Diseases"></attvalue>
</attvalues>
</edge>
<edge source="authorswithaffiliations2_c045882d98851db9ff0f282952e02a70" target="authorswithaffiliations2_2e88ce632178a5b35dcad5d7c0aa8fc4" weight="1">
<attvalues>
<attvalue for="matchings_count" value="1"></attvalue>
<attvalue for="attr_type" value="Title"></attvalue>
<attvalue for="attr_11" value="2008"></attvalue>
<attvalue for="attr_12" value="PLoS Neglected Tropical Diseases"></attvalue>
</attvalues>
</edge>
<edge source="authorswithaffiliations2_c045882d98851db9ff0f282952e02a70" target="authorswithaffiliations2_6c531113f6b2f902cfde4bfbf3ce5cb7" weight="1">
<attvalues>
<attvalue for="matchings_count" value="1"></attvalue>
<attvalue for="attr_type" value="Title"></attvalue>
<attvalue for="attr_11" value="2008"></attvalue>
<attvalue for="attr_12" value="PLoS Neglected Tropical Diseases"></attvalue>
</attvalues>
</edge>
<edge source="authorswithaffiliations2_c045882d98851db9ff0f282952e02a70" target="authorswithaffiliations2_17c28e679548c942d69a8f12156d1f0d" weight="1">
<attvalues>
<attvalue for="matchings_count" value="1"></attvalue>
<attvalue for="attr_type" value="Title"></attvalue>
<attvalue for="attr_11" value="2009"></attvalue>
<attvalue for="attr_12" value="Planta Medica"></attvalue>
</attvalues>
</edge>
<edge source="authorswithaffiliations2_c045882d98851db9ff0f282952e02a70" target="authorswithaffiliations2_960cce2770c67f557f12f01ed03fe0a2" weight="1">
<attvalues>
<attvalue for="matchings_count" value="1"></attvalue>
<attvalue for="attr_type" value="Title"></attvalue>
<attvalue for="attr_11" value="2008"></attvalue>
<attvalue for="attr_12" value="PLoS Neglected Tropical Diseases"></attvalue>
</attvalues>
</edge>
<edge source="authorswithaffiliations2_c045882d98851db9ff0f282952e02a70" target="authorswithaffiliations2_526641a198f091f7db657dd984df5ad0" weight="1">
<attvalues>
<attvalue for="matchings_count" value="1"></attvalue>
<attvalue for="attr_type" value="Title"></attvalue>
<attvalue for="attr_11" value="2008"></attvalue>
<attvalue for="attr_12" value="PLoS Neglected Tropical Diseases"></attvalue>
</attvalues>
</edge>
<edge source="authorswithaffiliations2_c045882d98851db9ff0f282952e02a70" target="authorswithaffiliations2_1b4d2336e7f99b7bb9af1a66e923bed2" weight="1">
<attvalues>
<attvalue for="matchings_count" value="1"></attvalue>
<attvalue for="attr_type" value="Title"></attvalue>
<attvalue for="attr_11" value="2008"></attvalue>
<attvalue for="attr_12" value="PLoS Neglected Tropical Diseases"></attvalue>
</attvalues>
</edge>
<edge source="authorswithaffiliations2_c045882d98851db9ff0f282952e02a70" target="authorswithaffiliations2_ebb1bb8b442fb6e305850b6c1e910ebe" weight="1">
<attvalues>
<attvalue for="matchings_count" value="1"></attvalue>
<attvalue for="attr_type" value="Title"></attvalue>
<attvalue for="attr_11" value="2008"></attvalue>
<attvalue for="attr_12" value="PLoS Neglected Tropical Diseases"></attvalue>
</attvalues>
</edge>
<edge source="authorswithaffiliations2_c045882d98851db9ff0f282952e02a70" target="authorswithaffiliations2_7c980bb349ca7360b0993e141bba3d73" weight="1">
<attvalues>
<attvalue for="matchings_count" value="1"></attvalue>
<attvalue for="attr_type" value="Title"></attvalue>
<attvalue for="attr_11" value="2008"></attvalue>
<attvalue for="attr_12" value="PLoS Neglected Tropical Diseases"></attvalue>
</attvalues>
</edge>
<edge source="authorswithaffiliations2_c045882d98851db9ff0f282952e02a70" target="authorswithaffiliations2_88dfd17c136752fbd3efcd31a2374b59" weight="1">
<attvalues>
<attvalue for="matchings_count" value="1"></attvalue>
<attvalue for="attr_type" value="Title"></attvalue>
<attvalue for="attr_11" value="2008"></attvalue>
<attvalue for="attr_12" value="PLoS Neglected Tropical Diseases"></attvalue>
</attvalues>
</edge>
<edge source="authorswithaffiliations2_c045882d98851db9ff0f282952e02a70" target="authorswithaffiliations2_4561598a1efa5ac4ae8622fa67adfc0e" weight="1">
<attvalues>
<attvalue for="matchings_count" value="1"></attvalue>
<attvalue for="attr_type" value="Title"></attvalue>
<attvalue for="attr_11" value="2008"></attvalue>
<attvalue for="attr_12" value="PLoS Neglected Tropical Diseases"></attvalue>
</attvalues>
</edge>
<edge source="authorswithaffiliations2_c045882d98851db9ff0f282952e02a70" target="authorswithaffiliations2_145b6fe30a098484b93563483c1b6fb9" weight="1">
<attvalues>
<attvalue for="matchings_count" value="1"></attvalue>
<attvalue for="attr_type" value="Title"></attvalue>
<attvalue for="attr_11" value="2008"></attvalue>
<attvalue for="attr_12" value="PLoS Neglected Tropical Diseases"></attvalue>
</attvalues>
</edge>
<edge source="authorswithaffiliations2_cb22ac5f21c755244de60221ff28e84c" target="authorswithaffiliations2_17c28e679548c942d69a8f12156d1f0d" weight="3">
<attvalues>
<attvalue for="matchings_count" value="3"></attvalue>
<attvalue for="attr_type" value="Title"></attvalue>
<attvalue for="attr_11" value="2009 | 2010 | 2011"></attvalue>
<attvalue for="attr_12" value="Journal of Ethnopharmacology | Molecules"></attvalue>
</attvalues>
</edge>
<edge source="authorswithaffiliations2_64740ce1c7ac25635822c2cb36fd8731" target="authorswithaffiliations2_6c531113f6b2f902cfde4bfbf3ce5cb7" weight="1">
<attvalues>
<attvalue for="matchings_count" value="1"></attvalue>
<attvalue for="attr_type" value="Title"></attvalue>
<attvalue for="attr_11" value="2011"></attvalue>
<attvalue for="attr_12" value="ChemMedChem"></attvalue>
</attvalues>
</edge>
<edge source="authorswithaffiliations2_96f6a1f1ef5673bb9fd2490c6fd7f6ac" target="authorswithaffiliations2_32eb4f7cfbb1166bb02be938df7749da" weight="1">
<attvalues>
<attvalue for="matchings_count" value="1"></attvalue>
<attvalue for="attr_type" value="Title"></attvalue>
<attvalue for="attr_11" value="2010"></attvalue>
<attvalue for="attr_12" value="Bioorganic and Medicinal Chemistry"></attvalue>
</attvalues>
</edge>
<edge source="authorswithaffiliations2_96f6a1f1ef5673bb9fd2490c6fd7f6ac" target="authorswithaffiliations2_6488aa06864faa30cce0b9f066377860" weight="1">
<attvalues>
<attvalue for="matchings_count" value="1"></attvalue>
<attvalue for="attr_type" value="Title"></attvalue>
<attvalue for="attr_11" value="2010"></attvalue>
<attvalue for="attr_12" value="Advances in Experimental Medicine and Biology"></attvalue>
</attvalues>
</edge>
<edge source="authorswithaffiliations2_96f6a1f1ef5673bb9fd2490c6fd7f6ac" target="authorswithaffiliations2_e5bbdefd56cf592f5babf13eebcbd4c4" weight="1">
<attvalues>
<attvalue for="matchings_count" value="1"></attvalue>
<attvalue for="attr_type" value="Title"></attvalue>
<attvalue for="attr_11" value="2009"></attvalue>
<attvalue for="attr_12" value="Journal of Medicinal Chemistry"></attvalue>
</attvalues>
</edge>
<edge source="authorswithaffiliations2_96f6a1f1ef5673bb9fd2490c6fd7f6ac" target="authorswithaffiliations2_f413085ba5c431c96d5cdc6937201aea" weight="3">
<attvalues>
<attvalue for="matchings_count" value="3"></attvalue>
<attvalue for="attr_type" value="Title"></attvalue>
<attvalue for="attr_11" value="2009 | 2010"></attvalue>
<attvalue for="attr_12" value="Bioorganic and Medicinal Chemistry | Bioorganic and Medicinal Chemistry Letters | Journal of Medicinal Chemistry"></attvalue>
</attvalues>
</edge>
<edge source="authorswithaffiliations2_96f6a1f1ef5673bb9fd2490c6fd7f6ac" target="authorswithaffiliations2_ec0a6d6bad434bc0fb8efb82c0262594" weight="1">
<attvalues>
<attvalue for="matchings_count" value="1"></attvalue>
<attvalue for="attr_type" value="Title"></attvalue>
<attvalue for="attr_11" value="2010"></attvalue>
<attvalue for="attr_12" value="Bioorganic and Medicinal Chemistry Letters"></attvalue>
</attvalues>
</edge>
<edge source="authorswithaffiliations2_a3dd6ed9874f3bee2493711463c04114" target="authorswithaffiliations2_78a7f9647626f73d6c254f6f57301dfb" weight="1">
<attvalues>
<attvalue for="matchings_count" value="1"></attvalue>
<attvalue for="attr_type" value="Title"></attvalue>
<attvalue for="attr_11" value="2010"></attvalue>
<attvalue for="attr_12" value="Trends in Parasitology"></attvalue>
</attvalues>
</edge>
<edge source="authorswithaffiliations2_3943fedd05e483e6e6267d49f14ec607" target="authorswithaffiliations2_cb62b4ffb8f9e0c0e34e472a027d532f" weight="1">
<attvalues>
<attvalue for="matchings_count" value="1"></attvalue>
<attvalue for="attr_type" value="Title"></attvalue>
<attvalue for="attr_11" value="2007"></attvalue>
<attvalue for="attr_12" value="Clinical and Vaccine Immunology"></attvalue>
</attvalues>
</edge>
<edge source="authorswithaffiliations2_8a9923cfc09be6ac15827e6a5fa8d914" target="authorswithaffiliations2_c3f8bc258888cc561864ddaf6de1861b" weight="1">
<attvalues>
<attvalue for="matchings_count" value="1"></attvalue>
<attvalue for="attr_type" value="Title"></attvalue>
<attvalue for="attr_11" value="2005"></attvalue>
<attvalue for="attr_12" value="International Journal for Parasitology"></attvalue>
</attvalues>
</edge>
<edge source="authorswithaffiliations2_8a9923cfc09be6ac15827e6a5fa8d914" target="authorswithaffiliations2_3eaebaca188d321e6cf5d902a112d2d0" weight="1">
<attvalues>
<attvalue for="matchings_count" value="1"></attvalue>
<attvalue for="attr_type" value="Title"></attvalue>
<attvalue for="attr_11" value="2005"></attvalue>
<attvalue for="attr_12" value="International Journal for Parasitology"></attvalue>
</attvalues>
</edge>
<edge source="authorswithaffiliations2_8a9923cfc09be6ac15827e6a5fa8d914" target="authorswithaffiliations2_02889553e3f8e757a89951ffc6b9b2cd" weight="1">
<attvalues>
<attvalue for="matchings_count" value="1"></attvalue>
<attvalue for="attr_type" value="Title"></attvalue>
<attvalue for="attr_11" value="2005"></attvalue>
<attvalue for="attr_12" value="International Journal for Parasitology"></attvalue>
</attvalues>
</edge>
<edge source="authorswithaffiliations2_8a9923cfc09be6ac15827e6a5fa8d914" target="authorswithaffiliations2_abc4f6929295244219252828d45f4394" weight="1">
<attvalues>
<attvalue for="matchings_count" value="1"></attvalue>
<attvalue for="attr_type" value="Title"></attvalue>
<attvalue for="attr_11" value="2005"></attvalue>
<attvalue for="attr_12" value="International Journal for Parasitology"></attvalue>
</attvalues>
</edge>
<edge source="authorswithaffiliations2_8a9923cfc09be6ac15827e6a5fa8d914" target="authorswithaffiliations2_57af7a267d8fd863071623f63d43aaa7" weight="1">
<attvalues>
<attvalue for="matchings_count" value="1"></attvalue>
<attvalue for="attr_type" value="Title"></attvalue>
<attvalue for="attr_11" value="2005"></attvalue>
<attvalue for="attr_12" value="International Journal for Parasitology"></attvalue>
</attvalues>
</edge>
<edge source="authorswithaffiliations2_8a9923cfc09be6ac15827e6a5fa8d914" target="authorswithaffiliations2_f413085ba5c431c96d5cdc6937201aea" weight="1">
<attvalues>
<attvalue for="matchings_count" value="1"></attvalue>
<attvalue for="attr_type" value="Title"></attvalue>
<attvalue for="attr_11" value="2002"></attvalue>
<attvalue for="attr_12" value="Journal of Natural Products"></attvalue>
</attvalues>
</edge>
<edge source="authorswithaffiliations2_c3f8bc258888cc561864ddaf6de1861b" target="authorswithaffiliations2_3eaebaca188d321e6cf5d902a112d2d0" weight="1">
<attvalues>
<attvalue for="matchings_count" value="1"></attvalue>
<attvalue for="attr_type" value="Title"></attvalue>
<attvalue for="attr_11" value="2005"></attvalue>
<attvalue for="attr_12" value="International Journal for Parasitology"></attvalue>
</attvalues>
</edge>
<edge source="authorswithaffiliations2_c3f8bc258888cc561864ddaf6de1861b" target="authorswithaffiliations2_02889553e3f8e757a89951ffc6b9b2cd" weight="1">
<attvalues>
<attvalue for="matchings_count" value="1"></attvalue>
<attvalue for="attr_type" value="Title"></attvalue>
<attvalue for="attr_11" value="2005"></attvalue>
<attvalue for="attr_12" value="International Journal for Parasitology"></attvalue>
</attvalues>
</edge>
<edge source="authorswithaffiliations2_c3f8bc258888cc561864ddaf6de1861b" target="authorswithaffiliations2_abc4f6929295244219252828d45f4394" weight="1">
<attvalues>
<attvalue for="matchings_count" value="1"></attvalue>
<attvalue for="attr_type" value="Title"></attvalue>
<attvalue for="attr_11" value="2005"></attvalue>
<attvalue for="attr_12" value="International Journal for Parasitology"></attvalue>
</attvalues>
</edge>
<edge source="authorswithaffiliations2_c3f8bc258888cc561864ddaf6de1861b" target="authorswithaffiliations2_57af7a267d8fd863071623f63d43aaa7" weight="1">
<attvalues>
<attvalue for="matchings_count" value="1"></attvalue>
<attvalue for="attr_type" value="Title"></attvalue>
<attvalue for="attr_11" value="2005"></attvalue>
<attvalue for="attr_12" value="International Journal for Parasitology"></attvalue>
</attvalues>
</edge>
<edge source="authorswithaffiliations2_8808f639de1a1e46727ab79177c9162a" target="authorswithaffiliations2_f7950f9c445d168fc82133af50e27d40" weight="1">
<attvalues>
<attvalue for="matchings_count" value="1"></attvalue>
<attvalue for="attr_type" value="Title"></attvalue>
<attvalue for="attr_11" value="2012"></attvalue>
<attvalue for="attr_12" value="Journal of Infectious Diseases"></attvalue>
</attvalues>
</edge>
<edge source="authorswithaffiliations2_413320a239ca6adb346c9bc10b0ac3d5" target="authorswithaffiliations2_f11ce5f00ca22d5d30d5a95916ca1a64" weight="1">
<attvalues>
<attvalue for="matchings_count" value="1"></attvalue>
<attvalue for="attr_type" value="Title"></attvalue>
<attvalue for="attr_11" value="2012"></attvalue>
<attvalue for="attr_12" value="European Journal of Immunology"></attvalue>
</attvalues>
</edge>
<edge source="authorswithaffiliations2_98f1969e9b28fa57d019ab4143ce9413" target="authorswithaffiliations2_734c7685f6b875c57aef73e35f0f3bd7" weight="1">
<attvalues>
<attvalue for="matchings_count" value="1"></attvalue>
<attvalue for="attr_type" value="Title"></attvalue>
<attvalue for="attr_11" value="2011"></attvalue>
<attvalue for="attr_12" value="PLoS Neglected Tropical Diseases"></attvalue>
</attvalues>
</edge>
<edge source="authorswithaffiliations2_98f1969e9b28fa57d019ab4143ce9413" target="authorswithaffiliations2_c71f52754e410881dbcd235f85b0e51b" weight="1">
<attvalues>
<attvalue for="matchings_count" value="1"></attvalue>
<attvalue for="attr_type" value="Title"></attvalue>
<attvalue for="attr_11" value="2011"></attvalue>
<attvalue for="attr_12" value="PLoS Neglected Tropical Diseases"></attvalue>
</attvalues>
</edge>
<edge source="authorswithaffiliations2_9387461f39555915a35be86679db92da" target="authorswithaffiliations2_2e88ce632178a5b35dcad5d7c0aa8fc4" weight="1">
<attvalues>
<attvalue for="matchings_count" value="1"></attvalue>
<attvalue for="attr_type" value="Title"></attvalue>
<attvalue for="attr_11" value="2008"></attvalue>
<attvalue for="attr_12" value="PLoS Neglected Tropical Diseases"></attvalue>
</attvalues>
</edge>
<edge source="authorswithaffiliations2_9387461f39555915a35be86679db92da" target="authorswithaffiliations2_6c531113f6b2f902cfde4bfbf3ce5cb7" weight="1">
<attvalues>
<attvalue for="matchings_count" value="1"></attvalue>
<attvalue for="attr_type" value="Title"></attvalue>
<attvalue for="attr_11" value="2008"></attvalue>
<attvalue for="attr_12" value="PLoS Neglected Tropical Diseases"></attvalue>
</attvalues>
</edge>
<edge source="authorswithaffiliations2_9387461f39555915a35be86679db92da" target="authorswithaffiliations2_960cce2770c67f557f12f01ed03fe0a2" weight="1">
<attvalues>
<attvalue for="matchings_count" value="1"></attvalue>
<attvalue for="attr_type" value="Title"></attvalue>
<attvalue for="attr_11" value="2008"></attvalue>
<attvalue for="attr_12" value="PLoS Neglected Tropical Diseases"></attvalue>
</attvalues>
</edge>
<edge source="authorswithaffiliations2_9387461f39555915a35be86679db92da" target="authorswithaffiliations2_526641a198f091f7db657dd984df5ad0" weight="1">
<attvalues>
<attvalue for="matchings_count" value="1"></attvalue>
<attvalue for="attr_type" value="Title"></attvalue>
<attvalue for="attr_11" value="2008"></attvalue>
<attvalue for="attr_12" value="PLoS Neglected Tropical Diseases"></attvalue>
</attvalues>
</edge>
<edge source="authorswithaffiliations2_9387461f39555915a35be86679db92da" target="authorswithaffiliations2_1b4d2336e7f99b7bb9af1a66e923bed2" weight="1">
<attvalues>
<attvalue for="matchings_count" value="1"></attvalue>
<attvalue for="attr_type" value="Title"></attvalue>
<attvalue for="attr_11" value="2008"></attvalue>
<attvalue for="attr_12" value="PLoS Neglected Tropical Diseases"></attvalue>
</attvalues>
</edge>
<edge source="authorswithaffiliations2_9387461f39555915a35be86679db92da" target="authorswithaffiliations2_ebb1bb8b442fb6e305850b6c1e910ebe" weight="1">
<attvalues>
<attvalue for="matchings_count" value="1"></attvalue>
<attvalue for="attr_type" value="Title"></attvalue>
<attvalue for="attr_11" value="2008"></attvalue>
<attvalue for="attr_12" value="PLoS Neglected Tropical Diseases"></attvalue>
</attvalues>
</edge>
<edge source="authorswithaffiliations2_9387461f39555915a35be86679db92da" target="authorswithaffiliations2_7c980bb349ca7360b0993e141bba3d73" weight="1">
<attvalues>
<attvalue for="matchings_count" value="1"></attvalue>
<attvalue for="attr_type" value="Title"></attvalue>
<attvalue for="attr_11" value="2008"></attvalue>
<attvalue for="attr_12" value="PLoS Neglected Tropical Diseases"></attvalue>
</attvalues>
</edge>
<edge source="authorswithaffiliations2_9387461f39555915a35be86679db92da" target="authorswithaffiliations2_88dfd17c136752fbd3efcd31a2374b59" weight="1">
<attvalues>
<attvalue for="matchings_count" value="1"></attvalue>
<attvalue for="attr_type" value="Title"></attvalue>
<attvalue for="attr_11" value="2008"></attvalue>
<attvalue for="attr_12" value="PLoS Neglected Tropical Diseases"></attvalue>
</attvalues>
</edge>
<edge source="authorswithaffiliations2_9387461f39555915a35be86679db92da" target="authorswithaffiliations2_4561598a1efa5ac4ae8622fa67adfc0e" weight="1">
<attvalues>
<attvalue for="matchings_count" value="1"></attvalue>
<attvalue for="attr_type" value="Title"></attvalue>
<attvalue for="attr_11" value="2008"></attvalue>
<attvalue for="attr_12" value="PLoS Neglected Tropical Diseases"></attvalue>
</attvalues>
</edge>
<edge source="authorswithaffiliations2_9387461f39555915a35be86679db92da" target="authorswithaffiliations2_145b6fe30a098484b93563483c1b6fb9" weight="1">
<attvalues>
<attvalue for="matchings_count" value="1"></attvalue>
<attvalue for="attr_type" value="Title"></attvalue>
<attvalue for="attr_11" value="2008"></attvalue>
<attvalue for="attr_12" value="PLoS Neglected Tropical Diseases"></attvalue>
</attvalues>
</edge>
<edge source="authorswithaffiliations2_17d4e1d42381408c48d38af283e2564b" target="authorswithaffiliations2_29d337523989928059c8a27650d8b341" weight="1">
<attvalues>
<attvalue for="matchings_count" value="1"></attvalue>
<attvalue for="attr_type" value="Title"></attvalue>
<attvalue for="attr_11" value="2006"></attvalue>
<attvalue for="attr_12" value="PLoS Medicine"></attvalue>
</attvalues>
</edge>
<edge source="authorswithaffiliations2_fd9c62b9126ef1948dc1e9b5075355af" target="authorswithaffiliations2_b2d1941c1bc55f54007e477488a08e9c" weight="1">
<attvalues>
<attvalue for="matchings_count" value="1"></attvalue>
<attvalue for="attr_type" value="Title"></attvalue>
<attvalue for="attr_11" value="2003"></attvalue>
<attvalue for="attr_12" value="Infection, Genetics and Evolution"></attvalue>
</attvalues>
</edge>
<edge source="authorswithaffiliations2_fd9c62b9126ef1948dc1e9b5075355af" target="authorswithaffiliations2_75e94debe2a1e7059786c69eda625455" weight="1">
<attvalues>
<attvalue for="matchings_count" value="1"></attvalue>
<attvalue for="attr_type" value="Title"></attvalue>
<attvalue for="attr_11" value="2003"></attvalue>
<attvalue for="attr_12" value="Infection, Genetics and Evolution"></attvalue>
</attvalues>
</edge>
<edge source="authorswithaffiliations2_18136bcb1ca9bcab917ac2f0d9d14ba6" target="authorswithaffiliations2_dac6bbf9ece26c005619090ae652650f" weight="1">
<attvalues>
<attvalue for="matchings_count" value="1"></attvalue>
<attvalue for="attr_type" value="Title"></attvalue>
<attvalue for="attr_11" value="2009"></attvalue>
<attvalue for="attr_12" value="PLoS ONE"></attvalue>
</attvalues>
</edge>
<edge source="authorswithaffiliations2_18136bcb1ca9bcab917ac2f0d9d14ba6" target="authorswithaffiliations2_4e965183267035014731d737eca5cde3" weight="1">
<attvalues>
<attvalue for="matchings_count" value="1"></attvalue>
<attvalue for="attr_type" value="Title"></attvalue>
<attvalue for="attr_11" value="2009"></attvalue>
<attvalue for="attr_12" value="PLoS ONE"></attvalue>
</attvalues>
</edge>
<edge source="authorswithaffiliations2_18136bcb1ca9bcab917ac2f0d9d14ba6" target="authorswithaffiliations2_734c7685f6b875c57aef73e35f0f3bd7" weight="1">
<attvalues>
<attvalue for="matchings_count" value="1"></attvalue>
<attvalue for="attr_type" value="Title"></attvalue>
<attvalue for="attr_11" value="2009"></attvalue>
<attvalue for="attr_12" value="PLoS ONE"></attvalue>
</attvalues>
</edge>
<edge source="authorswithaffiliations2_18136bcb1ca9bcab917ac2f0d9d14ba6" target="authorswithaffiliations2_b2d1941c1bc55f54007e477488a08e9c" weight="2">
<attvalues>
<attvalue for="matchings_count" value="2"></attvalue>
<attvalue for="attr_type" value="Title"></attvalue>
<attvalue for="attr_11" value="2003 | 2009"></attvalue>
<attvalue for="attr_12" value="PLoS ONE | Proceedings of the National Academy of Sciences of the United States of America"></attvalue>
</attvalues>
</edge>
<edge source="authorswithaffiliations2_18136bcb1ca9bcab917ac2f0d9d14ba6" target="authorswithaffiliations2_e3e16491baead38556dfb63c8311cc45" weight="1">
<attvalues>
<attvalue for="matchings_count" value="1"></attvalue>
<attvalue for="attr_type" value="Title"></attvalue>
<attvalue for="attr_11" value="2009"></attvalue>
<attvalue for="attr_12" value="PLoS ONE"></attvalue>
</attvalues>
</edge>
<edge source="authorswithaffiliations2_93cf43e899fcbc8a39731600a0f4a30b" target="authorswithaffiliations2_834cf1d90cc03c6eea2cd32588280ee3" weight="1">
<attvalues>
<attvalue for="matchings_count" value="1"></attvalue>
<attvalue for="attr_type" value="Title"></attvalue>
<attvalue for="attr_11" value="2006"></attvalue>
<attvalue for="attr_12" value="British Medical Journal"></attvalue>
</attvalues>
</edge>
<edge source="authorswithaffiliations2_93cf43e899fcbc8a39731600a0f4a30b" target="authorswithaffiliations2_12c9509ed21bb0cfeb08f9003e650fb0" weight="1">
<attvalues>
<attvalue for="matchings_count" value="1"></attvalue>
<attvalue for="attr_type" value="Title"></attvalue>
<attvalue for="attr_11" value="2006"></attvalue>
<attvalue for="attr_12" value="British Medical Journal"></attvalue>
</attvalues>
</edge>
<edge source="authorswithaffiliations2_93cf43e899fcbc8a39731600a0f4a30b" target="authorswithaffiliations2_6e936849329f82bc8472527ba9cc6315" weight="1">
<attvalues>
<attvalue for="matchings_count" value="1"></attvalue>
<attvalue for="attr_type" value="Title"></attvalue>
<attvalue for="attr_11" value="2006"></attvalue>
<attvalue for="attr_12" value="British Medical Journal"></attvalue>
</attvalues>
</edge>
<edge source="authorswithaffiliations2_93cf43e899fcbc8a39731600a0f4a30b" target="authorswithaffiliations2_ec0a6d6bad434bc0fb8efb82c0262594" weight="1">
<attvalues>
<attvalue for="matchings_count" value="1"></attvalue>
<attvalue for="attr_type" value="Title"></attvalue>
<attvalue for="attr_11" value="2006"></attvalue>
<attvalue for="attr_12" value="British Medical Journal"></attvalue>
</attvalues>
</edge>
<edge source="authorswithaffiliations2_2e88ce632178a5b35dcad5d7c0aa8fc4" target="authorswithaffiliations2_6c531113f6b2f902cfde4bfbf3ce5cb7" weight="1">
<attvalues>
<attvalue for="matchings_count" value="1"></attvalue>
<attvalue for="attr_type" value="Title"></attvalue>
<attvalue for="attr_11" value="2008"></attvalue>
<attvalue for="attr_12" value="PLoS Neglected Tropical Diseases"></attvalue>
</attvalues>
</edge>
<edge source="authorswithaffiliations2_2e88ce632178a5b35dcad5d7c0aa8fc4" target="authorswithaffiliations2_960cce2770c67f557f12f01ed03fe0a2" weight="1">
<attvalues>
<attvalue for="matchings_count" value="1"></attvalue>
<attvalue for="attr_type" value="Title"></attvalue>
<attvalue for="attr_11" value="2008"></attvalue>
<attvalue for="attr_12" value="PLoS Neglected Tropical Diseases"></attvalue>
</attvalues>
</edge>
<edge source="authorswithaffiliations2_2e88ce632178a5b35dcad5d7c0aa8fc4" target="authorswithaffiliations2_526641a198f091f7db657dd984df5ad0" weight="1">
<attvalues>
<attvalue for="matchings_count" value="1"></attvalue>
<attvalue for="attr_type" value="Title"></attvalue>
<attvalue for="attr_11" value="2008"></attvalue>
<attvalue for="attr_12" value="PLoS Neglected Tropical Diseases"></attvalue>
</attvalues>
</edge>
<edge source="authorswithaffiliations2_2e88ce632178a5b35dcad5d7c0aa8fc4" target="authorswithaffiliations2_1b4d2336e7f99b7bb9af1a66e923bed2" weight="1">
<attvalues>
<attvalue for="matchings_count" value="1"></attvalue>
<attvalue for="attr_type" value="Title"></attvalue>
<attvalue for="attr_11" value="2008"></attvalue>
<attvalue for="attr_12" value="PLoS Neglected Tropical Diseases"></attvalue>
</attvalues>
</edge>
<edge source="authorswithaffiliations2_2e88ce632178a5b35dcad5d7c0aa8fc4" target="authorswithaffiliations2_ebb1bb8b442fb6e305850b6c1e910ebe" weight="1">
<attvalues>
<attvalue for="matchings_count" value="1"></attvalue>
<attvalue for="attr_type" value="Title"></attvalue>
<attvalue for="attr_11" value="2008"></attvalue>
<attvalue for="attr_12" value="PLoS Neglected Tropical Diseases"></attvalue>
</attvalues>
</edge>
<edge source="authorswithaffiliations2_2e88ce632178a5b35dcad5d7c0aa8fc4" target="authorswithaffiliations2_7c980bb349ca7360b0993e141bba3d73" weight="1">
<attvalues>
<attvalue for="matchings_count" value="1"></attvalue>
<attvalue for="attr_type" value="Title"></attvalue>
<attvalue for="attr_11" value="2008"></attvalue>
<attvalue for="attr_12" value="PLoS Neglected Tropical Diseases"></attvalue>
</attvalues>
</edge>
<edge source="authorswithaffiliations2_2e88ce632178a5b35dcad5d7c0aa8fc4" target="authorswithaffiliations2_88dfd17c136752fbd3efcd31a2374b59" weight="1">
<attvalues>
<attvalue for="matchings_count" value="1"></attvalue>
<attvalue for="attr_type" value="Title"></attvalue>
<attvalue for="attr_11" value="2008"></attvalue>
<attvalue for="attr_12" value="PLoS Neglected Tropical Diseases"></attvalue>
</attvalues>
</edge>
<edge source="authorswithaffiliations2_2e88ce632178a5b35dcad5d7c0aa8fc4" target="authorswithaffiliations2_4561598a1efa5ac4ae8622fa67adfc0e" weight="1">
<attvalues>
<attvalue for="matchings_count" value="1"></attvalue>
<attvalue for="attr_type" value="Title"></attvalue>
<attvalue for="attr_11" value="2008"></attvalue>
<attvalue for="attr_12" value="PLoS Neglected Tropical Diseases"></attvalue>
</attvalues>
</edge>
<edge source="authorswithaffiliations2_2e88ce632178a5b35dcad5d7c0aa8fc4" target="authorswithaffiliations2_145b6fe30a098484b93563483c1b6fb9" weight="1">
<attvalues>
<attvalue for="matchings_count" value="1"></attvalue>
<attvalue for="attr_type" value="Title"></attvalue>
<attvalue for="attr_11" value="2008"></attvalue>
<attvalue for="attr_12" value="PLoS Neglected Tropical Diseases"></attvalue>
</attvalues>
</edge>
<edge source="authorswithaffiliations2_38b96f949625ee42dadbf7416f66b437" target="authorswithaffiliations2_834cf1d90cc03c6eea2cd32588280ee3" weight="1">
<attvalues>
<attvalue for="matchings_count" value="1"></attvalue>
<attvalue for="attr_type" value="Title"></attvalue>
<attvalue for="attr_11" value="2004"></attvalue>
<attvalue for="attr_12" value="Tropical Medicine and International Health"></attvalue>
</attvalues>
</edge>
<edge source="authorswithaffiliations2_38b96f949625ee42dadbf7416f66b437" target="authorswithaffiliations2_12c9509ed21bb0cfeb08f9003e650fb0" weight="1">
<attvalues>
<attvalue for="matchings_count" value="1"></attvalue>
<attvalue for="attr_type" value="Title"></attvalue>
<attvalue for="attr_11" value="2004"></attvalue>
<attvalue for="attr_12" value="Tropical Medicine and International Health"></attvalue>
</attvalues>
</edge>
<edge source="authorswithaffiliations2_38b96f949625ee42dadbf7416f66b437" target="authorswithaffiliations2_ec0a6d6bad434bc0fb8efb82c0262594" weight="1">
<attvalues>
<attvalue for="matchings_count" value="1"></attvalue>
<attvalue for="attr_type" value="Title"></attvalue>
<attvalue for="attr_11" value="2004"></attvalue>
<attvalue for="attr_12" value="Tropical Medicine and International Health"></attvalue>
</attvalues>
</edge>
<edge source="authorswithaffiliations2_834cf1d90cc03c6eea2cd32588280ee3" target="authorswithaffiliations2_12c9509ed21bb0cfeb08f9003e650fb0" weight="2">
<attvalues>
<attvalue for="matchings_count" value="2"></attvalue>
<attvalue for="attr_type" value="Title"></attvalue>
<attvalue for="attr_11" value="2004 | 2006"></attvalue>
<attvalue for="attr_12" value="British Medical Journal | Tropical Medicine and International Health"></attvalue>
</attvalues>
</edge>
<edge source="authorswithaffiliations2_834cf1d90cc03c6eea2cd32588280ee3" target="authorswithaffiliations2_6e936849329f82bc8472527ba9cc6315" weight="1">
<attvalues>
<attvalue for="matchings_count" value="1"></attvalue>
<attvalue for="attr_type" value="Title"></attvalue>
<attvalue for="attr_11" value="2006"></attvalue>
<attvalue for="attr_12" value="British Medical Journal"></attvalue>
</attvalues>
</edge>
<edge source="authorswithaffiliations2_834cf1d90cc03c6eea2cd32588280ee3" target="authorswithaffiliations2_ec0a6d6bad434bc0fb8efb82c0262594" weight="3">
<attvalues>
<attvalue for="matchings_count" value="3"></attvalue>
<attvalue for="attr_type" value="Title"></attvalue>
<attvalue for="attr_11" value="2004 | 2006"></attvalue>
<attvalue for="attr_12" value="British Medical Journal | Diagnostic Microbiology and Infectious Disease | Tropical Medicine and International Health"></attvalue>
</attvalues>
</edge>
<edge source="authorswithaffiliations2_834cf1d90cc03c6eea2cd32588280ee3" target="authorswithaffiliations2_14eb6380d11410e100f81e9421a7efcc" weight="1">
<attvalues>
<attvalue for="matchings_count" value="1"></attvalue>
<attvalue for="attr_type" value="Title"></attvalue>
<attvalue for="attr_11" value="2004"></attvalue>
<attvalue for="attr_12" value="Diagnostic Microbiology and Infectious Disease"></attvalue>
</attvalues>
</edge>
<edge source="authorswithaffiliations2_834cf1d90cc03c6eea2cd32588280ee3" target="authorswithaffiliations2_903e91ad58c9e37b749126f628a5a07b" weight="1">
<attvalues>
<attvalue for="matchings_count" value="1"></attvalue>
<attvalue for="attr_type" value="Title"></attvalue>
<attvalue for="attr_11" value="2004"></attvalue>
<attvalue for="attr_12" value="Diagnostic Microbiology and Infectious Disease"></attvalue>
</attvalues>
</edge>
<edge source="authorswithaffiliations2_12c9509ed21bb0cfeb08f9003e650fb0" target="authorswithaffiliations2_6e936849329f82bc8472527ba9cc6315" weight="1">
<attvalues>
<attvalue for="matchings_count" value="1"></attvalue>
<attvalue for="attr_type" value="Title"></attvalue>
<attvalue for="attr_11" value="2006"></attvalue>
<attvalue for="attr_12" value="British Medical Journal"></attvalue>
</attvalues>
</edge>
<edge source="authorswithaffiliations2_12c9509ed21bb0cfeb08f9003e650fb0" target="authorswithaffiliations2_ec0a6d6bad434bc0fb8efb82c0262594" weight="2">
<attvalues>
<attvalue for="matchings_count" value="2"></attvalue>
<attvalue for="attr_type" value="Title"></attvalue>
<attvalue for="attr_11" value="2004 | 2006"></attvalue>
<attvalue for="attr_12" value="British Medical Journal | Tropical Medicine and International Health"></attvalue>
</attvalues>
</edge>
<edge source="authorswithaffiliations2_6c531113f6b2f902cfde4bfbf3ce5cb7" target="authorswithaffiliations2_960cce2770c67f557f12f01ed03fe0a2" weight="1">
<attvalues>
<attvalue for="matchings_count" value="1"></attvalue>
<attvalue for="attr_type" value="Title"></attvalue>
<attvalue for="attr_11" value="2008"></attvalue>
<attvalue for="attr_12" value="PLoS Neglected Tropical Diseases"></attvalue>
</attvalues>
</edge>
<edge source="authorswithaffiliations2_6c531113f6b2f902cfde4bfbf3ce5cb7" target="authorswithaffiliations2_526641a198f091f7db657dd984df5ad0" weight="1">
<attvalues>
<attvalue for="matchings_count" value="1"></attvalue>
<attvalue for="attr_type" value="Title"></attvalue>
<attvalue for="attr_11" value="2008"></attvalue>
<attvalue for="attr_12" value="PLoS Neglected Tropical Diseases"></attvalue>
</attvalues>
</edge>
<edge source="authorswithaffiliations2_6c531113f6b2f902cfde4bfbf3ce5cb7" target="authorswithaffiliations2_1b4d2336e7f99b7bb9af1a66e923bed2" weight="1">
<attvalues>
<attvalue for="matchings_count" value="1"></attvalue>
<attvalue for="attr_type" value="Title"></attvalue>
<attvalue for="attr_11" value="2008"></attvalue>
<attvalue for="attr_12" value="PLoS Neglected Tropical Diseases"></attvalue>
</attvalues>
</edge>
<edge source="authorswithaffiliations2_6c531113f6b2f902cfde4bfbf3ce5cb7" target="authorswithaffiliations2_ebb1bb8b442fb6e305850b6c1e910ebe" weight="1">
<attvalues>
<attvalue for="matchings_count" value="1"></attvalue>
<attvalue for="attr_type" value="Title"></attvalue>
<attvalue for="attr_11" value="2008"></attvalue>
<attvalue for="attr_12" value="PLoS Neglected Tropical Diseases"></attvalue>
</attvalues>
</edge>
<edge source="authorswithaffiliations2_6c531113f6b2f902cfde4bfbf3ce5cb7" target="authorswithaffiliations2_7c980bb349ca7360b0993e141bba3d73" weight="1">
<attvalues>
<attvalue for="matchings_count" value="1"></attvalue>
<attvalue for="attr_type" value="Title"></attvalue>
<attvalue for="attr_11" value="2008"></attvalue>
<attvalue for="attr_12" value="PLoS Neglected Tropical Diseases"></attvalue>
</attvalues>
</edge>
<edge source="authorswithaffiliations2_6c531113f6b2f902cfde4bfbf3ce5cb7" target="authorswithaffiliations2_88dfd17c136752fbd3efcd31a2374b59" weight="1">
<attvalues>
<attvalue for="matchings_count" value="1"></attvalue>
<attvalue for="attr_type" value="Title"></attvalue>
<attvalue for="attr_11" value="2008"></attvalue>
<attvalue for="attr_12" value="PLoS Neglected Tropical Diseases"></attvalue>
</attvalues>
</edge>
<edge source="authorswithaffiliations2_6c531113f6b2f902cfde4bfbf3ce5cb7" target="authorswithaffiliations2_4561598a1efa5ac4ae8622fa67adfc0e" weight="1">
<attvalues>
<attvalue for="matchings_count" value="1"></attvalue>
<attvalue for="attr_type" value="Title"></attvalue>
<attvalue for="attr_11" value="2008"></attvalue>
<attvalue for="attr_12" value="PLoS Neglected Tropical Diseases"></attvalue>
</attvalues>
</edge>
<edge source="authorswithaffiliations2_6c531113f6b2f902cfde4bfbf3ce5cb7" target="authorswithaffiliations2_145b6fe30a098484b93563483c1b6fb9" weight="1">
<attvalues>
<attvalue for="matchings_count" value="1"></attvalue>
<attvalue for="attr_type" value="Title"></attvalue>
<attvalue for="attr_11" value="2008"></attvalue>
<attvalue for="attr_12" value="PLoS Neglected Tropical Diseases"></attvalue>
</attvalues>
</edge>
<edge source="authorswithaffiliations2_32cbe0460f297e01165bcca67ea33eb8" target="authorswithaffiliations2_56c0d4c127f96163e89166223d543dd3" weight="2">
<attvalues>
<attvalue for="matchings_count" value="2"></attvalue>
<attvalue for="attr_type" value="Title"></attvalue>
<attvalue for="attr_11" value="2012"></attvalue>
<attvalue for="attr_12" value="Current Medicinal Chemistry"></attvalue>
</attvalues>
</edge>
<edge source="authorswithaffiliations2_32cbe0460f297e01165bcca67ea33eb8" target="authorswithaffiliations2_17c28e679548c942d69a8f12156d1f0d" weight="2">
<attvalues>
<attvalue for="matchings_count" value="2"></attvalue>
<attvalue for="attr_type" value="Title"></attvalue>
<attvalue for="attr_11" value="2012"></attvalue>
<attvalue for="attr_12" value="Current Medicinal Chemistry"></attvalue>
</attvalues>
</edge>
<edge source="authorswithaffiliations2_32cbe0460f297e01165bcca67ea33eb8" target="authorswithaffiliations2_15c76cbb94c8e943949382a0fbb07ccf" weight="2">
<attvalues>
<attvalue for="matchings_count" value="2"></attvalue>
<attvalue for="attr_type" value="Title"></attvalue>
<attvalue for="attr_11" value="2012"></attvalue>
<attvalue for="attr_12" value="Current Medicinal Chemistry"></attvalue>
</attvalues>
</edge>
<edge source="authorswithaffiliations2_32cbe0460f297e01165bcca67ea33eb8" target="authorswithaffiliations2_cef31e3b84bd33bcf084339c585e64df" weight="2">
<attvalues>
<attvalue for="matchings_count" value="2"></attvalue>
<attvalue for="attr_type" value="Title"></attvalue>
<attvalue for="attr_11" value="2012"></attvalue>
<attvalue for="attr_12" value="Current Medicinal Chemistry"></attvalue>
</attvalues>
</edge>
<edge source="authorswithaffiliations2_32cbe0460f297e01165bcca67ea33eb8" target="authorswithaffiliations2_1dc61d2ca7bc35d637c1d3bdda368a2c" weight="2">
<attvalues>
<attvalue for="matchings_count" value="2"></attvalue>
<attvalue for="attr_type" value="Title"></attvalue>
<attvalue for="attr_11" value="2012"></attvalue>
<attvalue for="attr_12" value="Current Medicinal Chemistry"></attvalue>
</attvalues>
</edge>
<edge source="authorswithaffiliations2_32cbe0460f297e01165bcca67ea33eb8" target="authorswithaffiliations2_500518fee9836f52fb5bd6669c94ce2f" weight="2">
<attvalues>
<attvalue for="matchings_count" value="2"></attvalue>
<attvalue for="attr_type" value="Title"></attvalue>
<attvalue for="attr_11" value="2012"></attvalue>
<attvalue for="attr_12" value="Current Medicinal Chemistry"></attvalue>
</attvalues>
</edge>
<edge source="authorswithaffiliations2_32cbe0460f297e01165bcca67ea33eb8" target="authorswithaffiliations2_54dafcbe1c00e89655e0cf78cc703efb" weight="2">
<attvalues>
<attvalue for="matchings_count" value="2"></attvalue>
<attvalue for="attr_type" value="Title"></attvalue>
<attvalue for="attr_11" value="2012"></attvalue>
<attvalue for="attr_12" value="Current Medicinal Chemistry"></attvalue>
</attvalues>
</edge>
<edge source="authorswithaffiliations2_32cbe0460f297e01165bcca67ea33eb8" target="authorswithaffiliations2_f0ff992011e3373de98d56b7519d1e24" weight="2">
<attvalues>
<attvalue for="matchings_count" value="2"></attvalue>
<attvalue for="attr_type" value="Title"></attvalue>
<attvalue for="attr_11" value="2012"></attvalue>
<attvalue for="attr_12" value="Current Medicinal Chemistry"></attvalue>
</attvalues>
</edge>
<edge source="authorswithaffiliations2_56c0d4c127f96163e89166223d543dd3" target="authorswithaffiliations2_17c28e679548c942d69a8f12156d1f0d" weight="2">
<attvalues>
<attvalue for="matchings_count" value="2"></attvalue>
<attvalue for="attr_type" value="Title"></attvalue>
<attvalue for="attr_11" value="2012"></attvalue>
<attvalue for="attr_12" value="Current Medicinal Chemistry"></attvalue>
</attvalues>
</edge>
<edge source="authorswithaffiliations2_56c0d4c127f96163e89166223d543dd3" target="authorswithaffiliations2_15c76cbb94c8e943949382a0fbb07ccf" weight="2">
<attvalues>
<attvalue for="matchings_count" value="2"></attvalue>
<attvalue for="attr_type" value="Title"></attvalue>
<attvalue for="attr_11" value="2012"></attvalue>
<attvalue for="attr_12" value="Current Medicinal Chemistry"></attvalue>
</attvalues>
</edge>
<edge source="authorswithaffiliations2_56c0d4c127f96163e89166223d543dd3" target="authorswithaffiliations2_cef31e3b84bd33bcf084339c585e64df" weight="2">
<attvalues>
<attvalue for="matchings_count" value="2"></attvalue>
<attvalue for="attr_type" value="Title"></attvalue>
<attvalue for="attr_11" value="2012"></attvalue>
<attvalue for="attr_12" value="Current Medicinal Chemistry"></attvalue>
</attvalues>
</edge>
<edge source="authorswithaffiliations2_56c0d4c127f96163e89166223d543dd3" target="authorswithaffiliations2_1dc61d2ca7bc35d637c1d3bdda368a2c" weight="2">
<attvalues>
<attvalue for="matchings_count" value="2"></attvalue>
<attvalue for="attr_type" value="Title"></attvalue>
<attvalue for="attr_11" value="2012"></attvalue>
<attvalue for="attr_12" value="Current Medicinal Chemistry"></attvalue>
</attvalues>
</edge>
<edge source="authorswithaffiliations2_56c0d4c127f96163e89166223d543dd3" target="authorswithaffiliations2_500518fee9836f52fb5bd6669c94ce2f" weight="2">
<attvalues>
<attvalue for="matchings_count" value="2"></attvalue>
<attvalue for="attr_type" value="Title"></attvalue>
<attvalue for="attr_11" value="2012"></attvalue>
<attvalue for="attr_12" value="Current Medicinal Chemistry"></attvalue>
</attvalues>
</edge>
<edge source="authorswithaffiliations2_56c0d4c127f96163e89166223d543dd3" target="authorswithaffiliations2_54dafcbe1c00e89655e0cf78cc703efb" weight="2">
<attvalues>
<attvalue for="matchings_count" value="2"></attvalue>
<attvalue for="attr_type" value="Title"></attvalue>
<attvalue for="attr_11" value="2012"></attvalue>
<attvalue for="attr_12" value="Current Medicinal Chemistry"></attvalue>
</attvalues>
</edge>
<edge source="authorswithaffiliations2_56c0d4c127f96163e89166223d543dd3" target="authorswithaffiliations2_f0ff992011e3373de98d56b7519d1e24" weight="2">
<attvalues>
<attvalue for="matchings_count" value="2"></attvalue>
<attvalue for="attr_type" value="Title"></attvalue>
<attvalue for="attr_11" value="2012"></attvalue>
<attvalue for="attr_12" value="Current Medicinal Chemistry"></attvalue>
</attvalues>
</edge>
<edge source="authorswithaffiliations2_dac6bbf9ece26c005619090ae652650f" target="authorswithaffiliations2_4e965183267035014731d737eca5cde3" weight="1">
<attvalues>
<attvalue for="matchings_count" value="1"></attvalue>
<attvalue for="attr_type" value="Title"></attvalue>
<attvalue for="attr_11" value="2009"></attvalue>
<attvalue for="attr_12" value="PLoS ONE"></attvalue>
</attvalues>
</edge>
<edge source="authorswithaffiliations2_dac6bbf9ece26c005619090ae652650f" target="authorswithaffiliations2_734c7685f6b875c57aef73e35f0f3bd7" weight="1">
<attvalues>
<attvalue for="matchings_count" value="1"></attvalue>
<attvalue for="attr_type" value="Title"></attvalue>
<attvalue for="attr_11" value="2009"></attvalue>
<attvalue for="attr_12" value="PLoS ONE"></attvalue>
</attvalues>
</edge>
<edge source="authorswithaffiliations2_dac6bbf9ece26c005619090ae652650f" target="authorswithaffiliations2_b2d1941c1bc55f54007e477488a08e9c" weight="1">
<attvalues>
<attvalue for="matchings_count" value="1"></attvalue>
<attvalue for="attr_type" value="Title"></attvalue>
<attvalue for="attr_11" value="2009"></attvalue>
<attvalue for="attr_12" value="PLoS ONE"></attvalue>
</attvalues>
</edge>
<edge source="authorswithaffiliations2_dac6bbf9ece26c005619090ae652650f" target="authorswithaffiliations2_e3e16491baead38556dfb63c8311cc45" weight="1">
<attvalues>
<attvalue for="matchings_count" value="1"></attvalue>
<attvalue for="attr_type" value="Title"></attvalue>
<attvalue for="attr_11" value="2009"></attvalue>
<attvalue for="attr_12" value="PLoS ONE"></attvalue>
</attvalues>
</edge>
<edge source="authorswithaffiliations2_31f6dbe2b347856d2c101efed450a162" target="authorswithaffiliations2_b8858e4346b5a4fbf063a9d96818cac5" weight="1">
<attvalues>
<attvalue for="matchings_count" value="1"></attvalue>
<attvalue for="attr_type" value="Title"></attvalue>
<attvalue for="attr_11" value="2009"></attvalue>
<attvalue for="attr_12" value="Bioorganic and Medicinal Chemistry"></attvalue>
</attvalues>
</edge>
<edge source="authorswithaffiliations2_31f6dbe2b347856d2c101efed450a162" target="authorswithaffiliations2_ec0a6d6bad434bc0fb8efb82c0262594" weight="1">
<attvalues>
<attvalue for="matchings_count" value="1"></attvalue>
<attvalue for="attr_type" value="Title"></attvalue>
<attvalue for="attr_11" value="2009"></attvalue>
<attvalue for="attr_12" value="Bioorganic and Medicinal Chemistry"></attvalue>
</attvalues>
</edge>
<edge source="authorswithaffiliations2_b20593f0938aaef7b40fec036894811b" target="authorswithaffiliations2_734c7685f6b875c57aef73e35f0f3bd7" weight="1">
<attvalues>
<attvalue for="matchings_count" value="1"></attvalue>
<attvalue for="attr_type" value="Title"></attvalue>
<attvalue for="attr_11" value="2004"></attvalue>
<attvalue for="attr_12" value="European Journal of Biochemistry"></attvalue>
</attvalues>
</edge>
<edge source="authorswithaffiliations2_32eb4f7cfbb1166bb02be938df7749da" target="authorswithaffiliations2_f413085ba5c431c96d5cdc6937201aea" weight="1">
<attvalues>
<attvalue for="matchings_count" value="1"></attvalue>
<attvalue for="attr_type" value="Title"></attvalue>
<attvalue for="attr_11" value="2010"></attvalue>
<attvalue for="attr_12" value="Bioorganic and Medicinal Chemistry"></attvalue>
</attvalues>
</edge>
<edge source="authorswithaffiliations2_17c28e679548c942d69a8f12156d1f0d" target="authorswithaffiliations2_15c76cbb94c8e943949382a0fbb07ccf" weight="2">
<attvalues>
<attvalue for="matchings_count" value="2"></attvalue>
<attvalue for="attr_type" value="Title"></attvalue>
<attvalue for="attr_11" value="2012"></attvalue>
<attvalue for="attr_12" value="Current Medicinal Chemistry"></attvalue>
</attvalues>
</edge>
<edge source="authorswithaffiliations2_17c28e679548c942d69a8f12156d1f0d" target="authorswithaffiliations2_cef31e3b84bd33bcf084339c585e64df" weight="2">
<attvalues>
<attvalue for="matchings_count" value="2"></attvalue>
<attvalue for="attr_type" value="Title"></attvalue>
<attvalue for="attr_11" value="2012"></attvalue>
<attvalue for="attr_12" value="Current Medicinal Chemistry"></attvalue>
</attvalues>
</edge>
<edge source="authorswithaffiliations2_17c28e679548c942d69a8f12156d1f0d" target="authorswithaffiliations2_1dc61d2ca7bc35d637c1d3bdda368a2c" weight="2">
<attvalues>
<attvalue for="matchings_count" value="2"></attvalue>
<attvalue for="attr_type" value="Title"></attvalue>
<attvalue for="attr_11" value="2012"></attvalue>
<attvalue for="attr_12" value="Current Medicinal Chemistry"></attvalue>
</attvalues>
</edge>
<edge source="authorswithaffiliations2_17c28e679548c942d69a8f12156d1f0d" target="authorswithaffiliations2_500518fee9836f52fb5bd6669c94ce2f" weight="2">
<attvalues>
<attvalue for="matchings_count" value="2"></attvalue>
<attvalue for="attr_type" value="Title"></attvalue>
<attvalue for="attr_11" value="2012"></attvalue>
<attvalue for="attr_12" value="Current Medicinal Chemistry"></attvalue>
</attvalues>
</edge>
<edge source="authorswithaffiliations2_17c28e679548c942d69a8f12156d1f0d" target="authorswithaffiliations2_54dafcbe1c00e89655e0cf78cc703efb" weight="2">
<attvalues>
<attvalue for="matchings_count" value="2"></attvalue>
<attvalue for="attr_type" value="Title"></attvalue>
<attvalue for="attr_11" value="2012"></attvalue>
<attvalue for="attr_12" value="Current Medicinal Chemistry"></attvalue>
</attvalues>
</edge>
<edge source="authorswithaffiliations2_17c28e679548c942d69a8f12156d1f0d" target="authorswithaffiliations2_f0ff992011e3373de98d56b7519d1e24" weight="2">
<attvalues>
<attvalue for="matchings_count" value="2"></attvalue>
<attvalue for="attr_type" value="Title"></attvalue>
<attvalue for="attr_11" value="2012"></attvalue>
<attvalue for="attr_12" value="Current Medicinal Chemistry"></attvalue>
</attvalues>
</edge>
<edge source="authorswithaffiliations2_17c28e679548c942d69a8f12156d1f0d" target="authorswithaffiliations2_f413085ba5c431c96d5cdc6937201aea" weight="1">
<attvalues>
<attvalue for="matchings_count" value="1"></attvalue>
<attvalue for="attr_type" value="Title"></attvalue>
<attvalue for="attr_11" value="2011"></attvalue>
<attvalue for="attr_12" value="Physical Review Letters"></attvalue>
</attvalues>
</edge>
<edge source="authorswithaffiliations2_4e965183267035014731d737eca5cde3" target="authorswithaffiliations2_734c7685f6b875c57aef73e35f0f3bd7" weight="1">
<attvalues>
<attvalue for="matchings_count" value="1"></attvalue>
<attvalue for="attr_type" value="Title"></attvalue>
<attvalue for="attr_11" value="2009"></attvalue>
<attvalue for="attr_12" value="PLoS ONE"></attvalue>
</attvalues>
</edge>
<edge source="authorswithaffiliations2_4e965183267035014731d737eca5cde3" target="authorswithaffiliations2_b2d1941c1bc55f54007e477488a08e9c" weight="1">
<attvalues>
<attvalue for="matchings_count" value="1"></attvalue>
<attvalue for="attr_type" value="Title"></attvalue>
<attvalue for="attr_11" value="2009"></attvalue>
<attvalue for="attr_12" value="PLoS ONE"></attvalue>
</attvalues>
</edge>
<edge source="authorswithaffiliations2_4e965183267035014731d737eca5cde3" target="authorswithaffiliations2_e3e16491baead38556dfb63c8311cc45" weight="1">
<attvalues>
<attvalue for="matchings_count" value="1"></attvalue>
<attvalue for="attr_type" value="Title"></attvalue>
<attvalue for="attr_11" value="2009"></attvalue>
<attvalue for="attr_12" value="PLoS ONE"></attvalue>
</attvalues>
</edge>
<edge source="authorswithaffiliations2_734c7685f6b875c57aef73e35f0f3bd7" target="authorswithaffiliations2_b2d1941c1bc55f54007e477488a08e9c" weight="1">
<attvalues>
<attvalue for="matchings_count" value="1"></attvalue>
<attvalue for="attr_type" value="Title"></attvalue>
<attvalue for="attr_11" value="2009"></attvalue>
<attvalue for="attr_12" value="PLoS ONE"></attvalue>
</attvalues>
</edge>
<edge source="authorswithaffiliations2_734c7685f6b875c57aef73e35f0f3bd7" target="authorswithaffiliations2_e3e16491baead38556dfb63c8311cc45" weight="1">
<attvalues>
<attvalue for="matchings_count" value="1"></attvalue>
<attvalue for="attr_type" value="Title"></attvalue>
<attvalue for="attr_11" value="2009"></attvalue>
<attvalue for="attr_12" value="PLoS ONE"></attvalue>
</attvalues>
</edge>
<edge source="authorswithaffiliations2_734c7685f6b875c57aef73e35f0f3bd7" target="authorswithaffiliations2_c71f52754e410881dbcd235f85b0e51b" weight="1">
<attvalues>
<attvalue for="matchings_count" value="1"></attvalue>
<attvalue for="attr_type" value="Title"></attvalue>
<attvalue for="attr_11" value="2011"></attvalue>
<attvalue for="attr_12" value="PLoS Neglected Tropical Diseases"></attvalue>
</attvalues>
</edge>
<edge source="authorswithaffiliations2_4c3f772115307c47773a3ad93f37eff6" target="authorswithaffiliations2_8f75066f2916071b110521c7f53bb4a7" weight="1">
<attvalues>
<attvalue for="matchings_count" value="1"></attvalue>
<attvalue for="attr_type" value="Title"></attvalue>
<attvalue for="attr_11" value="2012"></attvalue>
<attvalue for="attr_12" value="European Journal of Neurology"></attvalue>
</attvalues>
</edge>
<edge source="authorswithaffiliations2_4c3f772115307c47773a3ad93f37eff6" target="authorswithaffiliations2_d0c52345a45583175286b37050f831b9" weight="1">
<attvalues>
<attvalue for="matchings_count" value="1"></attvalue>
<attvalue for="attr_type" value="Title"></attvalue>
<attvalue for="attr_11" value="2012"></attvalue>
<attvalue for="attr_12" value="European Journal of Neurology"></attvalue>
</attvalues>
</edge>
<edge source="authorswithaffiliations2_b0dd739a0d882ad1fd48ecfc77353f9e" target="authorswithaffiliations2_3eaebaca188d321e6cf5d902a112d2d0" weight="1">
<attvalues>
<attvalue for="matchings_count" value="1"></attvalue>
<attvalue for="attr_type" value="Title"></attvalue>
<attvalue for="attr_11" value="2012"></attvalue>
<attvalue for="attr_12" value="PLoS ONE"></attvalue>
</attvalues>
</edge>
<edge source="authorswithaffiliations2_b0dd739a0d882ad1fd48ecfc77353f9e" target="authorswithaffiliations2_57af7a267d8fd863071623f63d43aaa7" weight="1">
<attvalues>
<attvalue for="matchings_count" value="1"></attvalue>
<attvalue for="attr_type" value="Title"></attvalue>
<attvalue for="attr_11" value="2012"></attvalue>
<attvalue for="attr_12" value="PLoS ONE"></attvalue>
</attvalues>
</edge>
<edge source="authorswithaffiliations2_960cce2770c67f557f12f01ed03fe0a2" target="authorswithaffiliations2_526641a198f091f7db657dd984df5ad0" weight="1">
<attvalues>
<attvalue for="matchings_count" value="1"></attvalue>
<attvalue for="attr_type" value="Title"></attvalue>
<attvalue for="attr_11" value="2008"></attvalue>
<attvalue for="attr_12" value="PLoS Neglected Tropical Diseases"></attvalue>
</attvalues>
</edge>
<edge source="authorswithaffiliations2_960cce2770c67f557f12f01ed03fe0a2" target="authorswithaffiliations2_1b4d2336e7f99b7bb9af1a66e923bed2" weight="1">
<attvalues>
<attvalue for="matchings_count" value="1"></attvalue>
<attvalue for="attr_type" value="Title"></attvalue>
<attvalue for="attr_11" value="2008"></attvalue>
<attvalue for="attr_12" value="PLoS Neglected Tropical Diseases"></attvalue>
</attvalues>
</edge>
<edge source="authorswithaffiliations2_960cce2770c67f557f12f01ed03fe0a2" target="authorswithaffiliations2_ebb1bb8b442fb6e305850b6c1e910ebe" weight="1">
<attvalues>
<attvalue for="matchings_count" value="1"></attvalue>
<attvalue for="attr_type" value="Title"></attvalue>
<attvalue for="attr_11" value="2008"></attvalue>
<attvalue for="attr_12" value="PLoS Neglected Tropical Diseases"></attvalue>
</attvalues>
</edge>
<edge source="authorswithaffiliations2_960cce2770c67f557f12f01ed03fe0a2" target="authorswithaffiliations2_7c980bb349ca7360b0993e141bba3d73" weight="1">
<attvalues>
<attvalue for="matchings_count" value="1"></attvalue>
<attvalue for="attr_type" value="Title"></attvalue>
<attvalue for="attr_11" value="2008"></attvalue>
<attvalue for="attr_12" value="PLoS Neglected Tropical Diseases"></attvalue>
</attvalues>
</edge>
<edge source="authorswithaffiliations2_960cce2770c67f557f12f01ed03fe0a2" target="authorswithaffiliations2_88dfd17c136752fbd3efcd31a2374b59" weight="1">
<attvalues>
<attvalue for="matchings_count" value="1"></attvalue>
<attvalue for="attr_type" value="Title"></attvalue>
<attvalue for="attr_11" value="2008"></attvalue>
<attvalue for="attr_12" value="PLoS Neglected Tropical Diseases"></attvalue>
</attvalues>
</edge>
<edge source="authorswithaffiliations2_960cce2770c67f557f12f01ed03fe0a2" target="authorswithaffiliations2_4561598a1efa5ac4ae8622fa67adfc0e" weight="1">
<attvalues>
<attvalue for="matchings_count" value="1"></attvalue>
<attvalue for="attr_type" value="Title"></attvalue>
<attvalue for="attr_11" value="2008"></attvalue>
<attvalue for="attr_12" value="PLoS Neglected Tropical Diseases"></attvalue>
</attvalues>
</edge>
<edge source="authorswithaffiliations2_960cce2770c67f557f12f01ed03fe0a2" target="authorswithaffiliations2_145b6fe30a098484b93563483c1b6fb9" weight="1">
<attvalues>
<attvalue for="matchings_count" value="1"></attvalue>
<attvalue for="attr_type" value="Title"></attvalue>
<attvalue for="attr_11" value="2008"></attvalue>
<attvalue for="attr_12" value="PLoS Neglected Tropical Diseases"></attvalue>
</attvalues>
</edge>
<edge source="authorswithaffiliations2_b2d1941c1bc55f54007e477488a08e9c" target="authorswithaffiliations2_75e94debe2a1e7059786c69eda625455" weight="1">
<attvalues>
<attvalue for="matchings_count" value="1"></attvalue>
<attvalue for="attr_type" value="Title"></attvalue>
<attvalue for="attr_11" value="2003"></attvalue>
<attvalue for="attr_12" value="Infection, Genetics and Evolution"></attvalue>
</attvalues>
</edge>
<edge source="authorswithaffiliations2_b2d1941c1bc55f54007e477488a08e9c" target="authorswithaffiliations2_1dc993da2c15ca437fb919b9db72d487" weight="1">
<attvalues>
<attvalue for="matchings_count" value="1"></attvalue>
<attvalue for="attr_type" value="Title"></attvalue>
<attvalue for="attr_11" value="2011"></attvalue>
<attvalue for="attr_12" value="PLoS Neglected Tropical Diseases"></attvalue>
</attvalues>
</edge>
<edge source="authorswithaffiliations2_b2d1941c1bc55f54007e477488a08e9c" target="authorswithaffiliations2_e3e16491baead38556dfb63c8311cc45" weight="1">
<attvalues>
<attvalue for="matchings_count" value="1"></attvalue>
<attvalue for="attr_type" value="Title"></attvalue>
<attvalue for="attr_11" value="2009"></attvalue>
<attvalue for="attr_12" value="PLoS ONE"></attvalue>
</attvalues>
</edge>
<edge source="authorswithaffiliations2_fda567d09e15bd9590cbde7b1eede732" target="authorswithaffiliations2_54dafcbe1c00e89655e0cf78cc703efb" weight="1">
<attvalues>
<attvalue for="matchings_count" value="1"></attvalue>
<attvalue for="attr_type" value="Title"></attvalue>
<attvalue for="attr_11" value="2003"></attvalue>
<attvalue for="attr_12" value="Biochemical Journal"></attvalue>
</attvalues>
</edge>
<edge source="authorswithaffiliations2_526641a198f091f7db657dd984df5ad0" target="authorswithaffiliations2_1b4d2336e7f99b7bb9af1a66e923bed2" weight="1">
<attvalues>
<attvalue for="matchings_count" value="1"></attvalue>
<attvalue for="attr_type" value="Title"></attvalue>
<attvalue for="attr_11" value="2008"></attvalue>
<attvalue for="attr_12" value="PLoS Neglected Tropical Diseases"></attvalue>
</attvalues>
</edge>
<edge source="authorswithaffiliations2_526641a198f091f7db657dd984df5ad0" target="authorswithaffiliations2_ebb1bb8b442fb6e305850b6c1e910ebe" weight="1">
<attvalues>
<attvalue for="matchings_count" value="1"></attvalue>
<attvalue for="attr_type" value="Title"></attvalue>
<attvalue for="attr_11" value="2008"></attvalue>
<attvalue for="attr_12" value="PLoS Neglected Tropical Diseases"></attvalue>
</attvalues>
</edge>
<edge source="authorswithaffiliations2_526641a198f091f7db657dd984df5ad0" target="authorswithaffiliations2_7c980bb349ca7360b0993e141bba3d73" weight="1">
<attvalues>
<attvalue for="matchings_count" value="1"></attvalue>
<attvalue for="attr_type" value="Title"></attvalue>
<attvalue for="attr_11" value="2008"></attvalue>
<attvalue for="attr_12" value="PLoS Neglected Tropical Diseases"></attvalue>
</attvalues>
</edge>
<edge source="authorswithaffiliations2_526641a198f091f7db657dd984df5ad0" target="authorswithaffiliations2_88dfd17c136752fbd3efcd31a2374b59" weight="1">
<attvalues>
<attvalue for="matchings_count" value="1"></attvalue>
<attvalue for="attr_type" value="Title"></attvalue>
<attvalue for="attr_11" value="2008"></attvalue>
<attvalue for="attr_12" value="PLoS Neglected Tropical Diseases"></attvalue>
</attvalues>
</edge>
<edge source="authorswithaffiliations2_526641a198f091f7db657dd984df5ad0" target="authorswithaffiliations2_4561598a1efa5ac4ae8622fa67adfc0e" weight="1">
<attvalues>
<attvalue for="matchings_count" value="1"></attvalue>
<attvalue for="attr_type" value="Title"></attvalue>
<attvalue for="attr_11" value="2008"></attvalue>
<attvalue for="attr_12" value="PLoS Neglected Tropical Diseases"></attvalue>
</attvalues>
</edge>
<edge source="authorswithaffiliations2_526641a198f091f7db657dd984df5ad0" target="authorswithaffiliations2_145b6fe30a098484b93563483c1b6fb9" weight="1">
<attvalues>
<attvalue for="matchings_count" value="1"></attvalue>
<attvalue for="attr_type" value="Title"></attvalue>
<attvalue for="attr_11" value="2008"></attvalue>
<attvalue for="attr_12" value="PLoS Neglected Tropical Diseases"></attvalue>
</attvalues>
</edge>
<edge source="authorswithaffiliations2_15c76cbb94c8e943949382a0fbb07ccf" target="authorswithaffiliations2_cef31e3b84bd33bcf084339c585e64df" weight="2">
<attvalues>
<attvalue for="matchings_count" value="2"></attvalue>
<attvalue for="attr_type" value="Title"></attvalue>
<attvalue for="attr_11" value="2012"></attvalue>
<attvalue for="attr_12" value="Current Medicinal Chemistry"></attvalue>
</attvalues>
</edge>
<edge source="authorswithaffiliations2_15c76cbb94c8e943949382a0fbb07ccf" target="authorswithaffiliations2_1dc61d2ca7bc35d637c1d3bdda368a2c" weight="2">
<attvalues>
<attvalue for="matchings_count" value="2"></attvalue>
<attvalue for="attr_type" value="Title"></attvalue>
<attvalue for="attr_11" value="2012"></attvalue>
<attvalue for="attr_12" value="Current Medicinal Chemistry"></attvalue>
</attvalues>
</edge>
<edge source="authorswithaffiliations2_15c76cbb94c8e943949382a0fbb07ccf" target="authorswithaffiliations2_500518fee9836f52fb5bd6669c94ce2f" weight="2">
<attvalues>
<attvalue for="matchings_count" value="2"></attvalue>
<attvalue for="attr_type" value="Title"></attvalue>
<attvalue for="attr_11" value="2012"></attvalue>
<attvalue for="attr_12" value="Current Medicinal Chemistry"></attvalue>
</attvalues>
</edge>
<edge source="authorswithaffiliations2_15c76cbb94c8e943949382a0fbb07ccf" target="authorswithaffiliations2_54dafcbe1c00e89655e0cf78cc703efb" weight="2">
<attvalues>
<attvalue for="matchings_count" value="2"></attvalue>
<attvalue for="attr_type" value="Title"></attvalue>
<attvalue for="attr_11" value="2012"></attvalue>
<attvalue for="attr_12" value="Current Medicinal Chemistry"></attvalue>
</attvalues>
</edge>
<edge source="authorswithaffiliations2_15c76cbb94c8e943949382a0fbb07ccf" target="authorswithaffiliations2_f0ff992011e3373de98d56b7519d1e24" weight="2">
<attvalues>
<attvalue for="matchings_count" value="2"></attvalue>
<attvalue for="attr_type" value="Title"></attvalue>
<attvalue for="attr_11" value="2012"></attvalue>
<attvalue for="attr_12" value="Current Medicinal Chemistry"></attvalue>
</attvalues>
</edge>
<edge source="authorswithaffiliations2_cef31e3b84bd33bcf084339c585e64df" target="authorswithaffiliations2_1dc61d2ca7bc35d637c1d3bdda368a2c" weight="2">
<attvalues>
<attvalue for="matchings_count" value="2"></attvalue>
<attvalue for="attr_type" value="Title"></attvalue>
<attvalue for="attr_11" value="2012"></attvalue>
<attvalue for="attr_12" value="Current Medicinal Chemistry"></attvalue>
</attvalues>
</edge>
<edge source="authorswithaffiliations2_cef31e3b84bd33bcf084339c585e64df" target="authorswithaffiliations2_500518fee9836f52fb5bd6669c94ce2f" weight="2">
<attvalues>
<attvalue for="matchings_count" value="2"></attvalue>
<attvalue for="attr_type" value="Title"></attvalue>
<attvalue for="attr_11" value="2012"></attvalue>
<attvalue for="attr_12" value="Current Medicinal Chemistry"></attvalue>
</attvalues>
</edge>
<edge source="authorswithaffiliations2_cef31e3b84bd33bcf084339c585e64df" target="authorswithaffiliations2_54dafcbe1c00e89655e0cf78cc703efb" weight="2">
<attvalues>
<attvalue for="matchings_count" value="2"></attvalue>
<attvalue for="attr_type" value="Title"></attvalue>
<attvalue for="attr_11" value="2012"></attvalue>
<attvalue for="attr_12" value="Current Medicinal Chemistry"></attvalue>
</attvalues>
</edge>
<edge source="authorswithaffiliations2_cef31e3b84bd33bcf084339c585e64df" target="authorswithaffiliations2_f0ff992011e3373de98d56b7519d1e24" weight="2">
<attvalues>
<attvalue for="matchings_count" value="2"></attvalue>
<attvalue for="attr_type" value="Title"></attvalue>
<attvalue for="attr_11" value="2012"></attvalue>
<attvalue for="attr_12" value="Current Medicinal Chemistry"></attvalue>
</attvalues>
</edge>
<edge source="authorswithaffiliations2_3eaebaca188d321e6cf5d902a112d2d0" target="authorswithaffiliations2_02889553e3f8e757a89951ffc6b9b2cd" weight="1">
<attvalues>
<attvalue for="matchings_count" value="1"></attvalue>
<attvalue for="attr_type" value="Title"></attvalue>
<attvalue for="attr_11" value="2005"></attvalue>
<attvalue for="attr_12" value="International Journal for Parasitology"></attvalue>
</attvalues>
</edge>
<edge source="authorswithaffiliations2_3eaebaca188d321e6cf5d902a112d2d0" target="authorswithaffiliations2_abc4f6929295244219252828d45f4394" weight="1">
<attvalues>
<attvalue for="matchings_count" value="1"></attvalue>
<attvalue for="attr_type" value="Title"></attvalue>
<attvalue for="attr_11" value="2005"></attvalue>
<attvalue for="attr_12" value="International Journal for Parasitology"></attvalue>
</attvalues>
</edge>
<edge source="authorswithaffiliations2_3eaebaca188d321e6cf5d902a112d2d0" target="authorswithaffiliations2_57af7a267d8fd863071623f63d43aaa7" weight="2">
<attvalues>
<attvalue for="matchings_count" value="2"></attvalue>
<attvalue for="attr_type" value="Title"></attvalue>
<attvalue for="attr_11" value="2005 | 2012"></attvalue>
<attvalue for="attr_12" value="International Journal for Parasitology | PLoS ONE"></attvalue>
</attvalues>
</edge>
<edge source="authorswithaffiliations2_02889553e3f8e757a89951ffc6b9b2cd" target="authorswithaffiliations2_abc4f6929295244219252828d45f4394" weight="1">
<attvalues>
<attvalue for="matchings_count" value="1"></attvalue>
<attvalue for="attr_type" value="Title"></attvalue>
<attvalue for="attr_11" value="2005"></attvalue>
<attvalue for="attr_12" value="International Journal for Parasitology"></attvalue>
</attvalues>
</edge>
<edge source="authorswithaffiliations2_02889553e3f8e757a89951ffc6b9b2cd" target="authorswithaffiliations2_57af7a267d8fd863071623f63d43aaa7" weight="1">
<attvalues>
<attvalue for="matchings_count" value="1"></attvalue>
<attvalue for="attr_type" value="Title"></attvalue>
<attvalue for="attr_11" value="2005"></attvalue>
<attvalue for="attr_12" value="International Journal for Parasitology"></attvalue>
</attvalues>
</edge>
<edge source="authorswithaffiliations2_1dc61d2ca7bc35d637c1d3bdda368a2c" target="authorswithaffiliations2_500518fee9836f52fb5bd6669c94ce2f" weight="2">
<attvalues>
<attvalue for="matchings_count" value="2"></attvalue>
<attvalue for="attr_type" value="Title"></attvalue>
<attvalue for="attr_11" value="2012"></attvalue>
<attvalue for="attr_12" value="Current Medicinal Chemistry"></attvalue>
</attvalues>
</edge>
<edge source="authorswithaffiliations2_1dc61d2ca7bc35d637c1d3bdda368a2c" target="authorswithaffiliations2_54dafcbe1c00e89655e0cf78cc703efb" weight="2">
<attvalues>
<attvalue for="matchings_count" value="2"></attvalue>
<attvalue for="attr_type" value="Title"></attvalue>
<attvalue for="attr_11" value="2012"></attvalue>
<attvalue for="attr_12" value="Current Medicinal Chemistry"></attvalue>
</attvalues>
</edge>
<edge source="authorswithaffiliations2_1dc61d2ca7bc35d637c1d3bdda368a2c" target="authorswithaffiliations2_f0ff992011e3373de98d56b7519d1e24" weight="2">
<attvalues>
<attvalue for="matchings_count" value="2"></attvalue>
<attvalue for="attr_type" value="Title"></attvalue>
<attvalue for="attr_11" value="2012"></attvalue>
<attvalue for="attr_12" value="Current Medicinal Chemistry"></attvalue>
</attvalues>
</edge>
<edge source="authorswithaffiliations2_4f5836484cd6ff47ef88e73ce5bdff4d" target="authorswithaffiliations2_f413085ba5c431c96d5cdc6937201aea" weight="1">
<attvalues>
<attvalue for="matchings_count" value="1"></attvalue>
<attvalue for="attr_type" value="Title"></attvalue>
<attvalue for="attr_11" value="2011"></attvalue>
<attvalue for="attr_12" value="Molecular Biology of the Cell"></attvalue>
</attvalues>
</edge>
<edge source="authorswithaffiliations2_8f75066f2916071b110521c7f53bb4a7" target="authorswithaffiliations2_d0c52345a45583175286b37050f831b9" weight="1">
<attvalues>
<attvalue for="matchings_count" value="1"></attvalue>
<attvalue for="attr_type" value="Title"></attvalue>
<attvalue for="attr_11" value="2012"></attvalue>
<attvalue for="attr_12" value="European Journal of Neurology"></attvalue>
</attvalues>
</edge>
<edge source="authorswithaffiliations2_1b4d2336e7f99b7bb9af1a66e923bed2" target="authorswithaffiliations2_ebb1bb8b442fb6e305850b6c1e910ebe" weight="1">
<attvalues>
<attvalue for="matchings_count" value="1"></attvalue>
<attvalue for="attr_type" value="Title"></attvalue>
<attvalue for="attr_11" value="2008"></attvalue>
<attvalue for="attr_12" value="PLoS Neglected Tropical Diseases"></attvalue>
</attvalues>
</edge>
<edge source="authorswithaffiliations2_1b4d2336e7f99b7bb9af1a66e923bed2" target="authorswithaffiliations2_7c980bb349ca7360b0993e141bba3d73" weight="1">
<attvalues>
<attvalue for="matchings_count" value="1"></attvalue>
<attvalue for="attr_type" value="Title"></attvalue>
<attvalue for="attr_11" value="2008"></attvalue>
<attvalue for="attr_12" value="PLoS Neglected Tropical Diseases"></attvalue>
</attvalues>
</edge>
<edge source="authorswithaffiliations2_1b4d2336e7f99b7bb9af1a66e923bed2" target="authorswithaffiliations2_88dfd17c136752fbd3efcd31a2374b59" weight="1">
<attvalues>
<attvalue for="matchings_count" value="1"></attvalue>
<attvalue for="attr_type" value="Title"></attvalue>
<attvalue for="attr_11" value="2008"></attvalue>
<attvalue for="attr_12" value="PLoS Neglected Tropical Diseases"></attvalue>
</attvalues>
</edge>
<edge source="authorswithaffiliations2_1b4d2336e7f99b7bb9af1a66e923bed2" target="authorswithaffiliations2_4561598a1efa5ac4ae8622fa67adfc0e" weight="1">
<attvalues>
<attvalue for="matchings_count" value="1"></attvalue>
<attvalue for="attr_type" value="Title"></attvalue>
<attvalue for="attr_11" value="2008"></attvalue>
<attvalue for="attr_12" value="PLoS Neglected Tropical Diseases"></attvalue>
</attvalues>
</edge>
<edge source="authorswithaffiliations2_1b4d2336e7f99b7bb9af1a66e923bed2" target="authorswithaffiliations2_145b6fe30a098484b93563483c1b6fb9" weight="1">
<attvalues>
<attvalue for="matchings_count" value="1"></attvalue>
<attvalue for="attr_type" value="Title"></attvalue>
<attvalue for="attr_11" value="2008"></attvalue>
<attvalue for="attr_12" value="PLoS Neglected Tropical Diseases"></attvalue>
</attvalues>
</edge>
<edge source="authorswithaffiliations2_c48d6e23e8a6172f0194573d2a4fb4ca" target="authorswithaffiliations2_57af7a267d8fd863071623f63d43aaa7" weight="1">
<attvalues>
<attvalue for="matchings_count" value="1"></attvalue>
<attvalue for="attr_type" value="Title"></attvalue>
<attvalue for="attr_11" value="2009"></attvalue>
<attvalue for="attr_12" value="Molecular and Biochemical Parasitology"></attvalue>
</attvalues>
</edge>
<edge source="authorswithaffiliations2_4fe29c858569feb966932ff287186218" target="authorswithaffiliations2_f413085ba5c431c96d5cdc6937201aea" weight="1">
<attvalues>
<attvalue for="matchings_count" value="1"></attvalue>
<attvalue for="attr_type" value="Title"></attvalue>
<attvalue for="attr_11" value="2008"></attvalue>
<attvalue for="attr_12" value="Journal of Medicinal Chemistry"></attvalue>
</attvalues>
</edge>
<edge source="authorswithaffiliations2_500518fee9836f52fb5bd6669c94ce2f" target="authorswithaffiliations2_54dafcbe1c00e89655e0cf78cc703efb" weight="2">
<attvalues>
<attvalue for="matchings_count" value="2"></attvalue>
<attvalue for="attr_type" value="Title"></attvalue>
<attvalue for="attr_11" value="2012"></attvalue>
<attvalue for="attr_12" value="Current Medicinal Chemistry"></attvalue>
</attvalues>
</edge>
<edge source="authorswithaffiliations2_500518fee9836f52fb5bd6669c94ce2f" target="authorswithaffiliations2_f0ff992011e3373de98d56b7519d1e24" weight="2">
<attvalues>
<attvalue for="matchings_count" value="2"></attvalue>
<attvalue for="attr_type" value="Title"></attvalue>
<attvalue for="attr_11" value="2012"></attvalue>
<attvalue for="attr_12" value="Current Medicinal Chemistry"></attvalue>
</attvalues>
</edge>
<edge source="authorswithaffiliations2_ebb1bb8b442fb6e305850b6c1e910ebe" target="authorswithaffiliations2_7c980bb349ca7360b0993e141bba3d73" weight="1">
<attvalues>
<attvalue for="matchings_count" value="1"></attvalue>
<attvalue for="attr_type" value="Title"></attvalue>
<attvalue for="attr_11" value="2008"></attvalue>
<attvalue for="attr_12" value="PLoS Neglected Tropical Diseases"></attvalue>
</attvalues>
</edge>
<edge source="authorswithaffiliations2_ebb1bb8b442fb6e305850b6c1e910ebe" target="authorswithaffiliations2_88dfd17c136752fbd3efcd31a2374b59" weight="1">
<attvalues>
<attvalue for="matchings_count" value="1"></attvalue>
<attvalue for="attr_type" value="Title"></attvalue>
<attvalue for="attr_11" value="2008"></attvalue>
<attvalue for="attr_12" value="PLoS Neglected Tropical Diseases"></attvalue>
</attvalues>
</edge>
<edge source="authorswithaffiliations2_ebb1bb8b442fb6e305850b6c1e910ebe" target="authorswithaffiliations2_4561598a1efa5ac4ae8622fa67adfc0e" weight="1">
<attvalues>
<attvalue for="matchings_count" value="1"></attvalue>
<attvalue for="attr_type" value="Title"></attvalue>
<attvalue for="attr_11" value="2008"></attvalue>
<attvalue for="attr_12" value="PLoS Neglected Tropical Diseases"></attvalue>
</attvalues>
</edge>
<edge source="authorswithaffiliations2_ebb1bb8b442fb6e305850b6c1e910ebe" target="authorswithaffiliations2_145b6fe30a098484b93563483c1b6fb9" weight="1">
<attvalues>
<attvalue for="matchings_count" value="1"></attvalue>
<attvalue for="attr_type" value="Title"></attvalue>
<attvalue for="attr_11" value="2008"></attvalue>
<attvalue for="attr_12" value="PLoS Neglected Tropical Diseases"></attvalue>
</attvalues>
</edge>
<edge source="authorswithaffiliations2_e5bbdefd56cf592f5babf13eebcbd4c4" target="authorswithaffiliations2_f413085ba5c431c96d5cdc6937201aea" weight="2">
<attvalues>
<attvalue for="matchings_count" value="2"></attvalue>
<attvalue for="attr_type" value="Title"></attvalue>
<attvalue for="attr_11" value="2006 | 2009"></attvalue>
<attvalue for="attr_12" value="Bioorganic and Medicinal Chemistry Letters | Journal of Medicinal Chemistry"></attvalue>
</attvalues>
</edge>
<edge source="authorswithaffiliations2_e5bbdefd56cf592f5babf13eebcbd4c4" target="authorswithaffiliations2_ec0a6d6bad434bc0fb8efb82c0262594" weight="1">
<attvalues>
<attvalue for="matchings_count" value="1"></attvalue>
<attvalue for="attr_type" value="Title"></attvalue>
<attvalue for="attr_11" value="2006"></attvalue>
<attvalue for="attr_12" value="Bioorganic and Medicinal Chemistry Letters"></attvalue>
</attvalues>
</edge>
<edge source="authorswithaffiliations2_7c980bb349ca7360b0993e141bba3d73" target="authorswithaffiliations2_88dfd17c136752fbd3efcd31a2374b59" weight="1">
<attvalues>
<attvalue for="matchings_count" value="1"></attvalue>
<attvalue for="attr_type" value="Title"></attvalue>
<attvalue for="attr_11" value="2008"></attvalue>
<attvalue for="attr_12" value="PLoS Neglected Tropical Diseases"></attvalue>
</attvalues>
</edge>
<edge source="authorswithaffiliations2_7c980bb349ca7360b0993e141bba3d73" target="authorswithaffiliations2_4561598a1efa5ac4ae8622fa67adfc0e" weight="1">
<attvalues>
<attvalue for="matchings_count" value="1"></attvalue>
<attvalue for="attr_type" value="Title"></attvalue>
<attvalue for="attr_11" value="2008"></attvalue>
<attvalue for="attr_12" value="PLoS Neglected Tropical Diseases"></attvalue>
</attvalues>
</edge>
<edge source="authorswithaffiliations2_7c980bb349ca7360b0993e141bba3d73" target="authorswithaffiliations2_145b6fe30a098484b93563483c1b6fb9" weight="1">
<attvalues>
<attvalue for="matchings_count" value="1"></attvalue>
<attvalue for="attr_type" value="Title"></attvalue>
<attvalue for="attr_11" value="2008"></attvalue>
<attvalue for="attr_12" value="PLoS Neglected Tropical Diseases"></attvalue>
</attvalues>
</edge>
<edge source="authorswithaffiliations2_88dfd17c136752fbd3efcd31a2374b59" target="authorswithaffiliations2_4561598a1efa5ac4ae8622fa67adfc0e" weight="1">
<attvalues>
<attvalue for="matchings_count" value="1"></attvalue>
<attvalue for="attr_type" value="Title"></attvalue>
<attvalue for="attr_11" value="2008"></attvalue>
<attvalue for="attr_12" value="PLoS Neglected Tropical Diseases"></attvalue>
</attvalues>
</edge>
<edge source="authorswithaffiliations2_88dfd17c136752fbd3efcd31a2374b59" target="authorswithaffiliations2_145b6fe30a098484b93563483c1b6fb9" weight="1">
<attvalues>
<attvalue for="matchings_count" value="1"></attvalue>
<attvalue for="attr_type" value="Title"></attvalue>
<attvalue for="attr_11" value="2008"></attvalue>
<attvalue for="attr_12" value="PLoS Neglected Tropical Diseases"></attvalue>
</attvalues>
</edge>
<edge source="authorswithaffiliations2_4561598a1efa5ac4ae8622fa67adfc0e" target="authorswithaffiliations2_145b6fe30a098484b93563483c1b6fb9" weight="1">
<attvalues>
<attvalue for="matchings_count" value="1"></attvalue>
<attvalue for="attr_type" value="Title"></attvalue>
<attvalue for="attr_11" value="2008"></attvalue>
<attvalue for="attr_12" value="PLoS Neglected Tropical Diseases"></attvalue>
</attvalues>
</edge>
<edge source="authorswithaffiliations2_54dafcbe1c00e89655e0cf78cc703efb" target="authorswithaffiliations2_f0ff992011e3373de98d56b7519d1e24" weight="2">
<attvalues>
<attvalue for="matchings_count" value="2"></attvalue>
<attvalue for="attr_type" value="Title"></attvalue>
<attvalue for="attr_11" value="2012"></attvalue>
<attvalue for="attr_12" value="Current Medicinal Chemistry"></attvalue>
</attvalues>
</edge>
<edge source="authorswithaffiliations2_abc4f6929295244219252828d45f4394" target="authorswithaffiliations2_57af7a267d8fd863071623f63d43aaa7" weight="1">
<attvalues>
<attvalue for="matchings_count" value="1"></attvalue>
<attvalue for="attr_type" value="Title"></attvalue>
<attvalue for="attr_11" value="2005"></attvalue>
<attvalue for="attr_12" value="International Journal for Parasitology"></attvalue>
</attvalues>
</edge>
<edge source="authorswithaffiliations2_6e936849329f82bc8472527ba9cc6315" target="authorswithaffiliations2_ec0a6d6bad434bc0fb8efb82c0262594" weight="1">
<attvalues>
<attvalue for="matchings_count" value="1"></attvalue>
<attvalue for="attr_type" value="Title"></attvalue>
<attvalue for="attr_11" value="2006"></attvalue>
<attvalue for="attr_12" value="British Medical Journal"></attvalue>
</attvalues>
</edge>
<edge source="authorswithaffiliations2_b8858e4346b5a4fbf063a9d96818cac5" target="authorswithaffiliations2_ec0a6d6bad434bc0fb8efb82c0262594" weight="1">
<attvalues>
<attvalue for="matchings_count" value="1"></attvalue>
<attvalue for="attr_type" value="Title"></attvalue>
<attvalue for="attr_11" value="2009"></attvalue>
<attvalue for="attr_12" value="Bioorganic and Medicinal Chemistry"></attvalue>
</attvalues>
</edge>
<edge source="authorswithaffiliations2_f413085ba5c431c96d5cdc6937201aea" target="authorswithaffiliations2_ec0a6d6bad434bc0fb8efb82c0262594" weight="6">
<attvalues>
<attvalue for="matchings_count" value="6"></attvalue>
<attvalue for="attr_type" value="Title"></attvalue>
<attvalue for="attr_11" value="2003 | 2006 | 2007 | 2010 | 2011 | 2012"></attvalue>
<attvalue for="attr_12" value="Bioorganic and Medicinal Chemistry Letters | ChemMedChem | Journal of Medicinal Chemistry | Pharmazie"></attvalue>
</attvalues>
</edge>
<edge source="authorswithaffiliations2_f413085ba5c431c96d5cdc6937201aea" target="authorswithaffiliations2_c71f52754e410881dbcd235f85b0e51b" weight="1">
<attvalues>
<attvalue for="matchings_count" value="1"></attvalue>
<attvalue for="attr_type" value="Title"></attvalue>
<attvalue for="attr_11" value="2011"></attvalue>
<attvalue for="attr_12" value="ChemMedChem"></attvalue>
</attvalues>
</edge>
<edge source="authorswithaffiliations2_ec0a6d6bad434bc0fb8efb82c0262594" target="authorswithaffiliations2_14eb6380d11410e100f81e9421a7efcc" weight="1">
<attvalues>
<attvalue for="matchings_count" value="1"></attvalue>
<attvalue for="attr_type" value="Title"></attvalue>
<attvalue for="attr_11" value="2004"></attvalue>
<attvalue for="attr_12" value="Diagnostic Microbiology and Infectious Disease"></attvalue>
</attvalues>
</edge>
<edge source="authorswithaffiliations2_ec0a6d6bad434bc0fb8efb82c0262594" target="authorswithaffiliations2_903e91ad58c9e37b749126f628a5a07b" weight="1">
<attvalues>
<attvalue for="matchings_count" value="1"></attvalue>
<attvalue for="attr_type" value="Title"></attvalue>
<attvalue for="attr_11" value="2004"></attvalue>
<attvalue for="attr_12" value="Diagnostic Microbiology and Infectious Disease"></attvalue>
</attvalues>
</edge>
<edge source="authorswithaffiliations2_ec0a6d6bad434bc0fb8efb82c0262594" target="authorswithaffiliations2_c71f52754e410881dbcd235f85b0e51b" weight="1">
<attvalues>
<attvalue for="matchings_count" value="1"></attvalue>
<attvalue for="attr_type" value="Title"></attvalue>
<attvalue for="attr_11" value="2011"></attvalue>
<attvalue for="attr_12" value="ChemMedChem"></attvalue>
</attvalues>
</edge>
<edge source="authorswithaffiliations2_14eb6380d11410e100f81e9421a7efcc" target="authorswithaffiliations2_903e91ad58c9e37b749126f628a5a07b" weight="1">
<attvalues>
<attvalue for="matchings_count" value="1"></attvalue>
<attvalue for="attr_type" value="Title"></attvalue>
<attvalue for="attr_11" value="2004"></attvalue>
<attvalue for="attr_12" value="Diagnostic Microbiology and Infectious Disease"></attvalue>
</attvalues>
</edge>
</edges>
</graph></gexf>
