# Supplementary material for: Using Co-authorship Networks to Map and Analyse Global Neglected Tropical Disease Research with an Affiliation to Germany
Source: PLoS Negl Trop Dis. 2015 Dec 31;9(12):e0004182. doi: 10.1371/journal.pntd.0004182 (PMC4703140; doi:10.1371/journal.pntd.0004182)
Supplement: S5 Dataset — (GEXF) [file pntd.0004182.s005.gexf]

<?xml version="1.0" encoding="UTF-8"?><gexf xmlns="http://www.gexf.net/1.1draft" version="1.1" xmlns:viz="http://www.gexf.net/1.1draft/viz" xmlns:xsi="http://www.w3.org/2001/XMLSchema-instance" xsi:schemaLocation="http://www.gexf.net/1.1draft http://www.gexf.net/1.1draft/gexf.xsd">
<meta lastmodifieddate="2011-06-15"><creator>GraphMaker</creator><description>Jacomy Mathieu, Sciences Po Medialab and WebAtlas</description></meta>
<graph defaultedgetype="undirected"  mode="static">
<attributes class="node" mode="static">
<attribute id="attr_type" title="Type" type="string"></attribute>
<attribute id="global_occurrences" title="Occurrences Count" type="integer"></attribute>
<attribute id="attr_3" title="Institution" type="string"></attribute>
<attribute id="attr_4" title="Location" type="string"></attribute>
<attribute id="attr_5" title="Country" type="string"></attribute>
<attribute id="attr_11" title="hindex" type="string"></attribute>
</attributes>
<attributes class="edge" mode="static">
<attribute id="attr_type" title="Type" type="string"></attribute>
<attribute id="matchings_count" title="Matchings Count" type="integer"></attribute>
<attribute id="attr_8" title="Year" type="string"></attribute>
<attribute id="attr_9" title="Source title" type="string"></attribute>
</attributes>
<nodes>
<node id="authorswithaffiliations1_6f97338e8816863f33ec7ebdd3b67d16" label="abass, e">
<attvalues>
<attvalue for="attr_type" value="Authors with affiliations 1"></attvalue>
<attvalue for="global_occurrences" value="2"></attvalue>
<attvalue for="attr_3" value="Philipps University Marburg"></attvalue>
<attvalue for="attr_4" value="Marburg, Germany"></attvalue>
<attvalue for="attr_5" value="Germany"></attvalue>
<attvalue for="attr_11" value="2"></attvalue>
</attvalues>
</node>
<node id="authorswithaffiliations1_7bc031507ac1091e3b52240c1ad91fe6" label="abbasi, i">
<attvalues>
<attvalue for="attr_type" value="Authors with affiliations 1"></attvalue>
<attvalue for="global_occurrences" value="1"></attvalue>
<attvalue for="attr_3" value="Al-Quds University"></attvalue>
<attvalue for="attr_4" value="Jerusalem, Israel"></attvalue>
<attvalue for="attr_5" value="Israel"></attvalue>
<attvalue for="attr_11" value="1"></attvalue>
</attvalues>
</node>
<node id="authorswithaffiliations1_e4b6d8cfd21ce0db1a6e3f15273596c7" label="abdeen, z">
<attvalues>
<attvalue for="attr_type" value="Authors with affiliations 1"></attvalue>
<attvalue for="global_occurrences" value="12"></attvalue>
<attvalue for="attr_3" value="Al-Quds University"></attvalue>
<attvalue for="attr_4" value="Jerusalem, Israel"></attvalue>
<attvalue for="attr_5" value="Israel"></attvalue>
<attvalue for="attr_11" value="7"></attvalue>
</attvalues>
</node>
<node id="authorswithaffiliations1_34297563f3e870ebe943a4e17853b200" label="abebe, t">
<attvalues>
<attvalue for="attr_type" value="Authors with affiliations 1"></attvalue>
<attvalue for="global_occurrences" value="5"></attvalue>
<attvalue for="attr_3" value="Addis Ababa University"></attvalue>
<attvalue for="attr_4" value="Addis Ababa, Ethiopia"></attvalue>
<attvalue for="attr_5" value="Ethiopia"></attvalue>
<attvalue for="attr_11" value="5"></attvalue>
</attvalues>
</node>
<node id="authorswithaffiliations1_c93f5d14d11d279f06e3298d41c2db68" label="abotteen, n">
<attvalues>
<attvalue for="attr_type" value="Authors with affiliations 1"></attvalue>
<attvalue for="global_occurrences" value="1"></attvalue>
<attvalue for="attr_3" value="South Shuneh Hospital"></attvalue>
<attvalue for="attr_4" value="South Shuneh, Jordan"></attvalue>
<attvalue for="attr_5" value="Jordan"></attvalue>
<attvalue for="attr_11" value="1"></attvalue>
</attvalues>
</node>
<node id="authorswithaffiliations1_9318965247d1dd7b4725954b9ea0f627" label="abramsky, z">
<attvalues>
<attvalue for="attr_type" value="Authors with affiliations 1"></attvalue>
<attvalue for="global_occurrences" value="2"></attvalue>
<attvalue for="attr_3" value="Ben-Gurion University of the Negev"></attvalue>
<attvalue for="attr_4" value="Be'er Sheva, Israel"></attvalue>
<attvalue for="attr_5" value="Israel"></attvalue>
<attvalue for="attr_11" value="2"></attvalue>
</attvalues>
</node>
<node id="authorswithaffiliations1_54dbb4d9db54fafe92fc7985c74cf04e" label="acha-orbea, h">
<attvalues>
<attvalue for="attr_type" value="Authors with affiliations 1"></attvalue>
<attvalue for="global_occurrences" value="1"></attvalue>
<attvalue for="attr_3" value="University of Lausanne"></attvalue>
<attvalue for="attr_4" value="Lausanne, Switzerland"></attvalue>
<attvalue for="attr_5" value="Switzerland"></attvalue>
<attvalue for="attr_11" value="1"></attvalue>
</attvalues>
</node>
<node id="authorswithaffiliations1_a7c1ceac5a9f5434c9de3f9ef3760cb4" label="ackerman, r">
<attvalues>
<attvalue for="attr_type" value="Authors with affiliations 1"></attvalue>
<attvalue for="global_occurrences" value="1"></attvalue>
<attvalue for="attr_3" value="Free University of Berlin"></attvalue>
<attvalue for="attr_4" value="Berlin, Germany"></attvalue>
<attvalue for="attr_5" value="Germany"></attvalue>
<attvalue for="attr_11" value="1"></attvalue>
</attvalues>
</node>
<node id="authorswithaffiliations1_64997d30595c0b6d0f8d368e6c4d10e5" label="ackermann, w">
<attvalues>
<attvalue for="attr_type" value="Authors with affiliations 1"></attvalue>
<attvalue for="global_occurrences" value="1"></attvalue>
<attvalue for="attr_3" value="Philipps University Marburg"></attvalue>
<attvalue for="attr_4" value="Marburg, Germany"></attvalue>
<attvalue for="attr_5" value="Germany"></attvalue>
<attvalue for="attr_11" value="1"></attvalue>
</attvalues>
</node>
<node id="authorswithaffiliations1_8a284110a7539302fcf0bfeec75719a3" label="adaui, v">
<attvalues>
<attvalue for="attr_type" value="Authors with affiliations 1"></attvalue>
<attvalue for="global_occurrences" value="1"></attvalue>
<attvalue for="attr_3" value="Instituto de Medicina Tropical Alexander Von Humboldt"></attvalue>
<attvalue for="attr_4" value="Lima, Peru"></attvalue>
<attvalue for="attr_5" value="Peru"></attvalue>
<attvalue for="attr_11" value="1"></attvalue>
</attvalues>
</node>
<node id="authorswithaffiliations1_74de8bea444b1359bedadd9266bbd81e" label="adlem, e">
<attvalues>
<attvalue for="attr_type" value="Authors with affiliations 1"></attvalue>
<attvalue for="global_occurrences" value="1"></attvalue>
<attvalue for="attr_3" value="Wellcome Trust Sanger Institute"></attvalue>
<attvalue for="attr_4" value="Hinxton, United Kingdom"></attvalue>
<attvalue for="attr_5" value="United Kingdom"></attvalue>
<attvalue for="attr_11" value="1"></attvalue>
</attvalues>
</node>
<node id="authorswithaffiliations1_8704e2423f76ce7cacd6779c2a425fa0" label="aebischer, t">
<attvalues>
<attvalue for="attr_type" value="Authors with affiliations 1"></attvalue>
<attvalue for="global_occurrences" value="14"></attvalue>
<attvalue for="attr_3" value="Max Planck Institute for Infection Biology | Robert Koch Institute | University of Edinburgh"></attvalue>
<attvalue for="attr_4" value="Berlin, Germany | Edinburgh, United Kingdom"></attvalue>
<attvalue for="attr_5" value="Germany | United Kingdom"></attvalue>
<attvalue for="attr_11" value="9"></attvalue>
</attvalues>
</node>
<node id="authorswithaffiliations1_eaadce0e358161ee8e9532694d5a689b" label="aert, r">
<attvalues>
<attvalue for="attr_type" value="Authors with affiliations 1"></attvalue>
<attvalue for="global_occurrences" value="1"></attvalue>
<attvalue for="attr_3" value="Katholieke Universiteit Leuven"></attvalue>
<attvalue for="attr_4" value="Leuven, Belgium"></attvalue>
<attvalue for="attr_5" value="Belgium"></attvalue>
<attvalue for="attr_11" value="1"></attvalue>
</attvalues>
</node>
<node id="authorswithaffiliations1_51619ef86d5f15b8a11e2fb94c10cf5e" label="aggarwal, g">
<attvalues>
<attvalue for="attr_type" value="Authors with affiliations 1"></attvalue>
<attvalue for="global_occurrences" value="1"></attvalue>
<attvalue for="attr_3" value="Seattle Biomed. Research Institute"></attvalue>
<attvalue for="attr_4" value="Seattle, United States"></attvalue>
<attvalue for="attr_5" value="United States"></attvalue>
<attvalue for="attr_11" value="1"></attvalue>
</attvalues>
</node>
<node id="authorswithaffiliations1_ea9b9d76cdab6bd8d8a9f052352121cd" label="agudelo, s">
<attvalues>
<attvalue for="attr_type" value="Authors with affiliations 1"></attvalue>
<attvalue for="global_occurrences" value="1"></attvalue>
<attvalue for="attr_3" value="Universidad de Antioquia"></attvalue>
<attvalue for="attr_4" value="Medellín, Colombia"></attvalue>
<attvalue for="attr_5" value="Colombia"></attvalue>
<attvalue for="attr_11" value=""></attvalue>
</attvalues>
</node>
<node id="authorswithaffiliations1_6a4f45025f53df733d4402921ace2460" label="agyare, c">
<attvalues>
<attvalue for="attr_type" value="Authors with affiliations 1"></attvalue>
<attvalue for="global_occurrences" value="1"></attvalue>
<attvalue for="attr_3" value="University of Muenster"></attvalue>
<attvalue for="attr_4" value="Muenster, Germany"></attvalue>
<attvalue for="attr_5" value="Germany"></attvalue>
<attvalue for="attr_11" value="1"></attvalue>
</attvalues>
</node>
<node id="authorswithaffiliations1_5e69be1300b3109ffdec8da0bdbd97c0" label="ajees, a.a">
<attvalues>
<attvalue for="attr_type" value="Authors with affiliations 1"></attvalue>
<attvalue for="global_occurrences" value="1"></attvalue>
<attvalue for="attr_3" value="Florida International University"></attvalue>
<attvalue for="attr_4" value="Miami, United States"></attvalue>
<attvalue for="attr_5" value="United States"></attvalue>
<attvalue for="attr_11" value="1"></attvalue>
</attvalues>
</node>
<node id="authorswithaffiliations1_1ad413426e9b082b38d1d1167843ee24" label="akuffo, h">
<attvalues>
<attvalue for="attr_type" value="Authors with affiliations 1"></attvalue>
<attvalue for="global_occurrences" value="3"></attvalue>
<attvalue for="attr_3" value="Karolinska Institute"></attvalue>
<attvalue for="attr_4" value="Stockholm, Sweden"></attvalue>
<attvalue for="attr_5" value="Sweden"></attvalue>
<attvalue for="attr_11" value="2"></attvalue>
</attvalues>
</node>
<node id="authorswithaffiliations1_8509221ecb1039285e28940b89fcbbdf" label="al-dwibe, h">
<attvalues>
<attvalue for="attr_type" value="Authors with affiliations 1"></attvalue>
<attvalue for="global_occurrences" value="1"></attvalue>
<attvalue for="attr_3" value="Libyan National Centre for Infectious Diseases and Control"></attvalue>
<attvalue for="attr_4" value="Tripoli, Libya"></attvalue>
<attvalue for="attr_5" value="Libya"></attvalue>
<attvalue for="attr_11" value="1"></attvalue>
</attvalues>
</node>
<node id="authorswithaffiliations1_ec7e2d2113fb2e3c89c863b57375401c" label="al-jawabreh, a">
<attvalues>
<attvalue for="attr_type" value="Authors with affiliations 1"></attvalue>
<attvalue for="global_occurrences" value="10"></attvalue>
<attvalue for="attr_3" value="Charité University Medicine Berlin | Islah Charitable Social Society | Leishmania Research Unit"></attvalue>
<attvalue for="attr_4" value="Berlin, Germany | Jericho, Palestine"></attvalue>
<attvalue for="attr_5" value="Germany | Palestine"></attvalue>
<attvalue for="attr_11" value="8"></attvalue>
</attvalues>
</node>
<node id="authorswithaffiliations1_9aedd86dd9492891f4c93f70de37c122" label="al-lahem, a">
<attvalues>
<attvalue for="attr_type" value="Authors with affiliations 1"></attvalue>
<attvalue for="global_occurrences" value="3"></attvalue>
<attvalue for="attr_3" value="University of Aleppo"></attvalue>
<attvalue for="attr_4" value="Aleppo, Syrian Arab Republic"></attvalue>
<attvalue for="attr_5" value="Syrian Arab Republic"></attvalue>
<attvalue for="attr_11" value="3"></attvalue>
</attvalues>
</node>
<node id="authorswithaffiliations1_a68c2343fba189d67e6c6fa108668256" label="al-mutawakel, k">
<attvalues>
<attvalue for="attr_type" value="Authors with affiliations 1"></attvalue>
<attvalue for="global_occurrences" value="1"></attvalue>
<attvalue for="attr_3" value="Sana'a University"></attvalue>
<attvalue for="attr_4" value="Sana'a, Yemen"></attvalue>
<attvalue for="attr_5" value="Yemen"></attvalue>
<attvalue for="attr_11" value="1"></attvalue>
</attvalues>
</node>
<node id="authorswithaffiliations1_2d15ce8a62d0e58c7d4109b723c81eb7" label="al-sharabati, m.b">
<attvalues>
<attvalue for="attr_type" value="Authors with affiliations 1"></attvalue>
<attvalue for="global_occurrences" value="2"></attvalue>
<attvalue for="attr_3" value="Al-Ahli Hospital"></attvalue>
<attvalue for="attr_4" value="Hebron, Palestine"></attvalue>
<attvalue for="attr_5" value="Palestine"></attvalue>
<attvalue for="attr_11" value="2"></attvalue>
</attvalues>
</node>
<node id="authorswithaffiliations1_6cb3b89a6d334c3bf83e107ca66d1ab0" label="alam, m">
<attvalues>
<attvalue for="attr_type" value="Authors with affiliations 1"></attvalue>
<attvalue for="global_occurrences" value="1"></attvalue>
<attvalue for="attr_3" value="Bangladesh Agricultural University"></attvalue>
<attvalue for="attr_4" value="Mymensingh, Bangladesh"></attvalue>
<attvalue for="attr_5" value="Bangladesh"></attvalue>
<attvalue for="attr_11" value="1"></attvalue>
</attvalues>
</node>
<node id="authorswithaffiliations1_5dd72ba16de016754c6a03f9a55b613c" label="alam, m.z">
<attvalues>
<attvalue for="attr_type" value="Authors with affiliations 1"></attvalue>
<attvalue for="global_occurrences" value="7"></attvalue>
<attvalue for="attr_3" value="Charité University Medicine Berlin"></attvalue>
<attvalue for="attr_4" value="Berlin, Germany"></attvalue>
<attvalue for="attr_5" value="Germany"></attvalue>
<attvalue for="attr_11" value="5"></attvalue>
</attvalues>
</node>
<node id="authorswithaffiliations1_23e85683397def34c6d6595fa94d36c0" label="albano, r.m">
<attvalues>
<attvalue for="attr_type" value="Authors with affiliations 1"></attvalue>
<attvalue for="global_occurrences" value="1"></attvalue>
<attvalue for="attr_3" value="Federal University of Rio de Janeiro"></attvalue>
<attvalue for="attr_4" value="Rio de Janeiro, Brazil"></attvalue>
<attvalue for="attr_5" value="Brazil"></attvalue>
<attvalue for="attr_11" value="1"></attvalue>
</attvalues>
</node>
<node id="authorswithaffiliations1_c80f927c2c6997d371f36af2550e3d2e" label="alber, g">
<attvalues>
<attvalue for="attr_type" value="Authors with affiliations 1"></attvalue>
<attvalue for="global_occurrences" value="2"></attvalue>
<attvalue for="attr_3" value="Leipzig University"></attvalue>
<attvalue for="attr_4" value="Leipzig, Germany"></attvalue>
<attvalue for="attr_5" value="Germany"></attvalue>
<attvalue for="attr_11" value="2"></attvalue>
</attvalues>
</node>
<node id="authorswithaffiliations1_e7eef45f9f957ba869166c9cbe151f54" label="albert, c">
<attvalues>
<attvalue for="attr_type" value="Authors with affiliations 1"></attvalue>
<attvalue for="global_occurrences" value="1"></attvalue>
<attvalue for="attr_3" value="Central University of Venezuela"></attvalue>
<attvalue for="attr_4" value="Caracas, Venezuela"></attvalue>
<attvalue for="attr_5" value="Venezuela"></attvalue>
<attvalue for="attr_11" value="1"></attvalue>
</attvalues>
</node>
<node id="authorswithaffiliations1_e28cba895a5f01de661bc1fe5d0f344a" label="albrecht, i">
<attvalues>
<attvalue for="attr_type" value="Authors with affiliations 1"></attvalue>
<attvalue for="global_occurrences" value="1"></attvalue>
<attvalue for="attr_3" value="Philipps University Marburg"></attvalue>
<attvalue for="attr_4" value="Marburg, Germany"></attvalue>
<attvalue for="attr_5" value="Germany"></attvalue>
<attvalue for="attr_11" value="1"></attvalue>
</attvalues>
</node>
<node id="authorswithaffiliations1_d0b071ef706aa6fb3a8c7481ef1612e9" label="alexander, j">
<attvalues>
<attvalue for="attr_type" value="Authors with affiliations 1"></attvalue>
<attvalue for="global_occurrences" value="1"></attvalue>
<attvalue for="attr_3" value="University of Strathclyde"></attvalue>
<attvalue for="attr_4" value="Glasgow, United Kingdom"></attvalue>
<attvalue for="attr_5" value="United Kingdom"></attvalue>
<attvalue for="attr_11" value="1"></attvalue>
</attvalues>
</node>
<node id="authorswithaffiliations1_881ee27d2e72de50187b017c7aea711c" label="ali, h">
<attvalues>
<attvalue for="attr_type" value="Authors with affiliations 1"></attvalue>
<attvalue for="global_occurrences" value="1"></attvalue>
<attvalue for="attr_3" value="University of Bonn"></attvalue>
<attvalue for="attr_4" value="Bonn, Germany"></attvalue>
<attvalue for="attr_5" value="Germany"></attvalue>
<attvalue for="attr_11" value="1"></attvalue>
</attvalues>
</node>
<node id="authorswithaffiliations1_4b3b93a73548b3e6b6cb18fb6830c036" label="ali, h.z">
<attvalues>
<attvalue for="attr_type" value="Authors with affiliations 1"></attvalue>
<attvalue for="global_occurrences" value="1"></attvalue>
<attvalue for="attr_3" value="Durham University"></attvalue>
<attvalue for="attr_4" value="Durham, United Kingdom"></attvalue>
<attvalue for="attr_5" value="United Kingdom"></attvalue>
<attvalue for="attr_11" value="1"></attvalue>
</attvalues>
</node>
<node id="authorswithaffiliations1_9f7c50fdafbed533a6ac879a73f4865d" label="ali, n">
<attvalues>
<attvalue for="attr_type" value="Authors with affiliations 1"></attvalue>
<attvalue for="global_occurrences" value="1"></attvalue>
<attvalue for="attr_3" value="Indian Institute of Chemical Biology"></attvalue>
<attvalue for="attr_4" value="Kolkata, India"></attvalue>
<attvalue for="attr_5" value="India"></attvalue>
<attvalue for="attr_11" value="1"></attvalue>
</attvalues>
</node>
<node id="authorswithaffiliations1_e12bbb6a7866eee4b7d98b5dbe9b946b" label="alnamar, y">
<attvalues>
<attvalue for="attr_type" value="Authors with affiliations 1"></attvalue>
<attvalue for="global_occurrences" value="1"></attvalue>
<attvalue for="attr_3" value="University of Ulm"></attvalue>
<attvalue for="attr_4" value="Ulm, Germany"></attvalue>
<attvalue for="attr_5" value="Germany"></attvalue>
<attvalue for="attr_11" value="1"></attvalue>
</attvalues>
</node>
<node id="authorswithaffiliations1_f073fda2091465d7fcb4c8ad05da5991" label="alten, r">
<attvalues>
<attvalue for="attr_type" value="Authors with affiliations 1"></attvalue>
<attvalue for="global_occurrences" value="1"></attvalue>
<attvalue for="attr_3" value="Schlosspark Clinic"></attvalue>
<attvalue for="attr_4" value="Berlin, Germany"></attvalue>
<attvalue for="attr_5" value="Germany"></attvalue>
<attvalue for="attr_11" value="1"></attvalue>
</attvalues>
</node>
<node id="authorswithaffiliations1_c8167daba9eddc76ce549009f5e18479" label="alter-koltunoff, m">
<attvalues>
<attvalue for="attr_type" value="Authors with affiliations 1"></attvalue>
<attvalue for="global_occurrences" value="1"></attvalue>
<attvalue for="attr_3" value="Technion"></attvalue>
<attvalue for="attr_4" value="Haifa, Israel"></attvalue>
<attvalue for="attr_5" value="Israel"></attvalue>
<attvalue for="attr_11" value="1"></attvalue>
</attvalues>
</node>
<node id="authorswithaffiliations1_87fe58aa36b92369df176c0298bdd2b6" label="alvar, j">
<attvalues>
<attvalue for="attr_type" value="Authors with affiliations 1"></attvalue>
<attvalue for="global_occurrences" value="1"></attvalue>
<attvalue for="attr_3" value="World Health Organization"></attvalue>
<attvalue for="attr_4" value="Geneva, Switzerland"></attvalue>
<attvalue for="attr_5" value="Switzerland"></attvalue>
<attvalue for="attr_11" value="1"></attvalue>
</attvalues>
</node>
<node id="authorswithaffiliations1_17dabd3b637516e3634ec39b429c72dc" label="alves, t.m.a">
<attvalues>
<attvalue for="attr_type" value="Authors with affiliations 1"></attvalue>
<attvalue for="global_occurrences" value="2"></attvalue>
<attvalue for="attr_3" value="Research Center René Rachou Fundação Oswaldo Cruz"></attvalue>
<attvalue for="attr_4" value="Belo Horizonte, Brazil"></attvalue>
<attvalue for="attr_5" value="Brazil"></attvalue>
<attvalue for="attr_11" value="2"></attvalue>
</attvalues>
</node>
<node id="authorswithaffiliations1_c320c19b3ee6c489f99aa690802eff83" label="alzate, j.f">
<attvalues>
<attvalue for="attr_type" value="Authors with affiliations 1"></attvalue>
<attvalue for="global_occurrences" value="1"></attvalue>
<attvalue for="attr_3" value="Universidad de Antioquia"></attvalue>
<attvalue for="attr_4" value="Medellín, Colombia"></attvalue>
<attvalue for="attr_5" value="Colombia"></attvalue>
<attvalue for="attr_11" value=""></attvalue>
</attvalues>
</node>
<node id="authorswithaffiliations1_144c306ab3bf4f82236cddd964a1efd2" label="amante, f.h">
<attvalues>
<attvalue for="attr_type" value="Authors with affiliations 1"></attvalue>
<attvalue for="global_occurrences" value="1"></attvalue>
<attvalue for="attr_3" value="Queensland Institute of Medical Research"></attvalue>
<attvalue for="attr_4" value="Herston, Australia"></attvalue>
<attvalue for="attr_5" value="Australia"></attvalue>
<attvalue for="attr_11" value="1"></attvalue>
</attvalues>
</node>
<node id="authorswithaffiliations1_3fbe1141341e64dfcdbad5cecc970913" label="amer, a.-j">
<attvalues>
<attvalue for="attr_type" value="Authors with affiliations 1"></attvalue>
<attvalue for="global_occurrences" value="1"></attvalue>
<attvalue for="attr_3" value="Charité University Medicine Berlin"></attvalue>
<attvalue for="attr_4" value="Berlin, Germany"></attvalue>
<attvalue for="attr_5" value="Germany"></attvalue>
<attvalue for="attr_11" value="1"></attvalue>
</attvalues>
</node>
<node id="authorswithaffiliations1_17b51e34a21784a6d8a619ee66275515" label="amirih, m">
<attvalues>
<attvalue for="attr_type" value="Authors with affiliations 1"></attvalue>
<attvalue for="global_occurrences" value="2"></attvalue>
<attvalue for="attr_3" value="Balkh Province Leishmaniasis Center"></attvalue>
<attvalue for="attr_4" value="Mazar-e Sharif, Afghanistan"></attvalue>
<attvalue for="attr_5" value="Afghanistan"></attvalue>
<attvalue for="attr_11" value="2"></attvalue>
</attvalues>
</node>
<node id="authorswithaffiliations1_0279c0158c925cac190743c1d37c3f61" label="amogne, w">
<attvalues>
<attvalue for="attr_type" value="Authors with affiliations 1"></attvalue>
<attvalue for="global_occurrences" value="1"></attvalue>
<attvalue for="attr_3" value="Addis Ababa University"></attvalue>
<attvalue for="attr_4" value="Addis Ababa, Ethiopia"></attvalue>
<attvalue for="attr_5" value="Ethiopia"></attvalue>
<attvalue for="attr_11" value="1"></attvalue>
</attvalues>
</node>
<node id="authorswithaffiliations1_451a1a82351d4e15f450f2928c33cf34" label="amon, u">
<attvalues>
<attvalue for="attr_type" value="Authors with affiliations 1"></attvalue>
<attvalue for="global_occurrences" value="1"></attvalue>
<attvalue for="attr_3" value="PsoriSol-Klinik für Dermatologie und Allergologie"></attvalue>
<attvalue for="attr_4" value="Hersbruck, Germany"></attvalue>
<attvalue for="attr_5" value="Germany"></attvalue>
<attvalue for="attr_11" value="1"></attvalue>
</attvalues>
</node>
<node id="authorswithaffiliations1_43ccda7dd3cb8d9f657fd0a2234a029e" label="amro, a">
<attvalues>
<attvalue for="attr_type" value="Authors with affiliations 1"></attvalue>
<attvalue for="global_occurrences" value="10"></attvalue>
<attvalue for="attr_3" value="Al-Quds University | Charité University Medicine Berlin"></attvalue>
<attvalue for="attr_4" value="Berlin, Germany | Jerusalem, Israel"></attvalue>
<attvalue for="attr_5" value="Germany | Israel"></attvalue>
<attvalue for="attr_11" value="6"></attvalue>
</attvalues>
</node>
<node id="authorswithaffiliations1_dc706fa5195238aa0eceabadf5a0f243" label="anders, g">
<attvalues>
<attvalue for="attr_type" value="Authors with affiliations 1"></attvalue>
<attvalue for="global_occurrences" value="6"></attvalue>
<attvalue for="attr_3" value="Friedrichstrasse 26 | Hebrew University of Jerusalem | Sybelstr.6a | Zentaris"></attvalue>
<attvalue for="attr_4" value="Frankfurt am Main, Germany | Jerusalem, Israel | Marburg, Germany"></attvalue>
<attvalue for="attr_5" value="Germany | Israel"></attvalue>
<attvalue for="attr_11" value="5"></attvalue>
</attvalues>
</node>
<node id="authorswithaffiliations1_c76b901146d21b071274222e903d25de" label="andrä, j">
<attvalues>
<attvalue for="attr_type" value="Authors with affiliations 1"></attvalue>
<attvalue for="global_occurrences" value="1"></attvalue>
<attvalue for="attr_3" value="University of Hamburg"></attvalue>
<attvalue for="attr_4" value="Hamburg, Germany"></attvalue>
<attvalue for="attr_5" value="Germany"></attvalue>
<attvalue for="attr_11" value="1"></attvalue>
</attvalues>
</node>
<node id="authorswithaffiliations1_02d30cd9a5f52e4dd7f4f4a2352e1ad8" label="annajar, b">
<attvalues>
<attvalue for="attr_type" value="Authors with affiliations 1"></attvalue>
<attvalue for="global_occurrences" value="1"></attvalue>
<attvalue for="attr_3" value="Libyan National Centre for Infectious Diseases and Control"></attvalue>
<attvalue for="attr_4" value="Tripoli, Libya"></attvalue>
<attvalue for="attr_5" value="Libya"></attvalue>
<attvalue for="attr_11" value="1"></attvalue>
</attvalues>
</node>
<node id="authorswithaffiliations1_f390f17b83afc1681fed75c2198c42ae" label="antoniazi, s">
<attvalues>
<attvalue for="attr_type" value="Authors with affiliations 1"></attvalue>
<attvalue for="global_occurrences" value="2"></attvalue>
<attvalue for="attr_3" value="Imperial College London"></attvalue>
<attvalue for="attr_4" value="London, United Kingdom"></attvalue>
<attvalue for="attr_5" value="United Kingdom"></attvalue>
<attvalue for="attr_11" value="2"></attvalue>
</attvalues>
</node>
<node id="authorswithaffiliations1_82ea183f0b6898f718d870f0592a40ee" label="anupama, a">
<attvalues>
<attvalue for="attr_type" value="Authors with affiliations 1"></attvalue>
<attvalue for="global_occurrences" value="1"></attvalue>
<attvalue for="attr_3" value="Seattle Biomed. Research Institute"></attvalue>
<attvalue for="attr_4" value="Seattle, United States"></attvalue>
<attvalue for="attr_5" value="United States"></attvalue>
<attvalue for="attr_11" value="1"></attvalue>
</attvalues>
</node>
<node id="authorswithaffiliations1_25590c49b3066a53822d507e273a1173" label="aoun, k">
<attvalues>
<attvalue for="attr_type" value="Authors with affiliations 1"></attvalue>
<attvalue for="global_occurrences" value="1"></attvalue>
<attvalue for="attr_3" value="Institut Pasteur de Tunis"></attvalue>
<attvalue for="attr_4" value="Tunis, Tunisia"></attvalue>
<attvalue for="attr_5" value="Tunisia"></attvalue>
<attvalue for="attr_11" value="1"></attvalue>
</attvalues>
</node>
<node id="authorswithaffiliations1_42170bff9b85e5ca2cf1251775ba4538" label="apetrei, c">
<attvalues>
<attvalue for="attr_type" value="Authors with affiliations 1"></attvalue>
<attvalue for="global_occurrences" value="1"></attvalue>
<attvalue for="attr_3" value="Julius Maximilians University of Wuerzburg"></attvalue>
<attvalue for="attr_4" value="Wuerzburg, Germany"></attvalue>
<attvalue for="attr_5" value="Germany"></attvalue>
<attvalue for="attr_11" value="1"></attvalue>
</attvalues>
</node>
<node id="authorswithaffiliations1_4f67eaa9f3ee60825e5544c9ec1d6965" label="apostolou, z">
<attvalues>
<attvalue for="attr_type" value="Authors with affiliations 1"></attvalue>
<attvalue for="global_occurrences" value="1"></attvalue>
<attvalue for="attr_3" value="GENOTYPE GmbH"></attvalue>
<attvalue for="attr_4" value="Wilhelmsfeld, Germany"></attvalue>
<attvalue for="attr_5" value="Germany"></attvalue>
<attvalue for="attr_11" value="1"></attvalue>
</attvalues>
</node>
<node id="authorswithaffiliations1_0b61ed610e531fc3160a6b0da7e4973d" label="aram, g">
<attvalues>
<attvalue for="attr_type" value="Authors with affiliations 1"></attvalue>
<attvalue for="global_occurrences" value="1"></attvalue>
<attvalue for="attr_3" value="Albany Medical College"></attvalue>
<attvalue for="attr_4" value="Albany, United States"></attvalue>
<attvalue for="attr_5" value="United States"></attvalue>
<attvalue for="attr_11" value=""></attvalue>
</attvalues>
</node>
<node id="authorswithaffiliations1_9588bdbd563402b7fe0c365150ba69d8" label="arana, b.a">
<attvalues>
<attvalue for="attr_type" value="Authors with affiliations 1"></attvalue>
<attvalue for="global_occurrences" value="1"></attvalue>
<attvalue for="attr_3" value="University del Valle de Guatemala"></attvalue>
<attvalue for="attr_4" value="Guatemala City, Guatemala"></attvalue>
<attvalue for="attr_5" value="Guatemala"></attvalue>
<attvalue for="attr_11" value="1"></attvalue>
</attvalues>
</node>
<node id="authorswithaffiliations1_71ee8a59a7cb79c649b87e637f10e150" label="arasteh, k">
<attvalues>
<attvalue for="attr_type" value="Authors with affiliations 1"></attvalue>
<attvalue for="global_occurrences" value="1"></attvalue>
<attvalue for="attr_3" value="Vivantes Auguste-Viktoria-Klinikum"></attvalue>
<attvalue for="attr_4" value="Berlin, Germany"></attvalue>
<attvalue for="attr_5" value="Germany"></attvalue>
<attvalue for="attr_11" value="1"></attvalue>
</attvalues>
</node>
<node id="authorswithaffiliations1_d5767180775dca15307b028d5c06bfc4" label="arboleda, m">
<attvalues>
<attvalue for="attr_type" value="Authors with affiliations 1"></attvalue>
<attvalue for="global_occurrences" value="1"></attvalue>
<attvalue for="attr_3" value="Inst. Colombiano de Med. Tropical"></attvalue>
<attvalue for="attr_4" value="Medellin, Colombia"></attvalue>
<attvalue for="attr_5" value="Colombia"></attvalue>
<attvalue for="attr_11" value="1"></attvalue>
</attvalues>
</node>
<node id="authorswithaffiliations1_f9f5708cfa1b5e1a08628404c03d50f2" label="ardiles, j">
<attvalues>
<attvalue for="attr_type" value="Authors with affiliations 1"></attvalue>
<attvalue for="global_occurrences" value="1"></attvalue>
<attvalue for="attr_3" value="Hospital de Clínicas"></attvalue>
<attvalue for="attr_4" value="La Paz, Mexico"></attvalue>
<attvalue for="attr_5" value="Mexico"></attvalue>
<attvalue for="attr_11" value="1"></attvalue>
</attvalues>
</node>
<node id="authorswithaffiliations1_77a3fe153d536d90ac182f77779d553c" label="arendse, b">
<attvalues>
<attvalue for="attr_type" value="Authors with affiliations 1"></attvalue>
<attvalue for="global_occurrences" value="2"></attvalue>
<attvalue for="attr_3" value="University of Cape Town"></attvalue>
<attvalue for="attr_4" value="Cape Town, South Africa"></attvalue>
<attvalue for="attr_5" value="South Africa"></attvalue>
<attvalue for="attr_11" value="2"></attvalue>
</attvalues>
</node>
<node id="authorswithaffiliations1_e03da24e7a8bc6f8cd865c5f4f799835" label="arevalo, j">
<attvalues>
<attvalue for="attr_type" value="Authors with affiliations 1"></attvalue>
<attvalue for="global_occurrences" value="2"></attvalue>
<attvalue for="attr_3" value="Instituto de Medicina Tropical Alexander Von Humboldt"></attvalue>
<attvalue for="attr_4" value="Lima, Peru"></attvalue>
<attvalue for="attr_5" value="Peru"></attvalue>
<attvalue for="attr_11" value="1"></attvalue>
</attvalues>
</node>
<node id="authorswithaffiliations1_fdc284bba9e19f541807729044bdc1fc" label="arndt, b">
<attvalues>
<attvalue for="attr_type" value="Authors with affiliations 1"></attvalue>
<attvalue for="global_occurrences" value="1"></attvalue>
<attvalue for="attr_3" value="Free University of Berlin"></attvalue>
<attvalue for="attr_4" value="Berlin, Germany"></attvalue>
<attvalue for="attr_5" value="Germany"></attvalue>
<attvalue for="attr_11" value="1"></attvalue>
</attvalues>
</node>
<node id="authorswithaffiliations1_4ca31e819a2d0439dd1ed80e5434d68f" label="arpa, l">
<attvalues>
<attvalue for="attr_type" value="Authors with affiliations 1"></attvalue>
<attvalue for="global_occurrences" value="1"></attvalue>
<attvalue for="attr_3" value="University of Barcelona"></attvalue>
<attvalue for="attr_4" value="Barcelona, Spain"></attvalue>
<attvalue for="attr_5" value="Spain"></attvalue>
<attvalue for="attr_11" value="1"></attvalue>
</attvalues>
</node>
<node id="authorswithaffiliations1_715aaaab62c1d32a6e21a4d62b890e77" label="arribas, j.r">
<attvalues>
<attvalue for="attr_type" value="Authors with affiliations 1"></attvalue>
<attvalue for="global_occurrences" value="1"></attvalue>
<attvalue for="attr_3" value="Hospital Universitario La Paz"></attvalue>
<attvalue for="attr_4" value="Madrid, Spain"></attvalue>
<attvalue for="attr_5" value="Spain"></attvalue>
<attvalue for="attr_11" value="1"></attvalue>
</attvalues>
</node>
<node id="authorswithaffiliations1_f6087d9b2859f9dc9fc7b3866a66efb7" label="aseffa, a">
<attvalues>
<attvalue for="attr_type" value="Authors with affiliations 1"></attvalue>
<attvalue for="global_occurrences" value="3"></attvalue>
<attvalue for="attr_3" value="Armauer Hansen Research Institute (AHRI) | University of Lausanne"></attvalue>
<attvalue for="attr_4" value="Addis Ababa, Ethiopia | Lausanne, Switzerland"></attvalue>
<attvalue for="attr_5" value="Ethiopia | Switzerland"></attvalue>
<attvalue for="attr_11" value="2"></attvalue>
</attvalues>
</node>
<node id="authorswithaffiliations1_6253f188abc480a9a536615a6ad92876" label="aspöck, h">
<attvalues>
<attvalue for="attr_type" value="Authors with affiliations 1"></attvalue>
<attvalue for="global_occurrences" value="1"></attvalue>
<attvalue for="attr_3" value="Medical University of Vienna"></attvalue>
<attvalue for="attr_4" value="Vienna, Austria"></attvalue>
<attvalue for="attr_5" value="Austria"></attvalue>
<attvalue for="attr_11" value="1"></attvalue>
</attvalues>
</node>
<node id="authorswithaffiliations1_3a47b69641be952ad67a88467cd35f10" label="assaf, a">
<attvalues>
<attvalue for="attr_type" value="Authors with affiliations 1"></attvalue>
<attvalue for="global_occurrences" value="1"></attvalue>
<attvalue for="attr_3" value="Eberhard Karls University of Tuebingen"></attvalue>
<attvalue for="attr_4" value="Tuebingen, Germany"></attvalue>
<attvalue for="attr_5" value="Germany"></attvalue>
<attvalue for="attr_11" value="1"></attvalue>
</attvalues>
</node>
<node id="authorswithaffiliations1_585dfb0d5effb6ead68a94b410346813" label="atluri, v.s.r">
<attvalues>
<attvalue for="attr_type" value="Authors with affiliations 1"></attvalue>
<attvalue for="global_occurrences" value="1"></attvalue>
<attvalue for="attr_3" value="Florida International University"></attvalue>
<attvalue for="attr_4" value="Miami, United States"></attvalue>
<attvalue for="attr_5" value="United States"></attvalue>
<attvalue for="attr_11" value="1"></attvalue>
</attvalues>
</node>
<node id="authorswithaffiliations1_1c6c51607ea6ea202ed248c39dcf6b6b" label="attipoe, p">
<attvalues>
<attvalue for="attr_type" value="Authors with affiliations 1"></attvalue>
<attvalue for="global_occurrences" value="1"></attvalue>
<attvalue for="attr_3" value="Seattle Biomed. Research Institute"></attvalue>
<attvalue for="attr_4" value="Seattle, United States"></attvalue>
<attvalue for="attr_5" value="United States"></attvalue>
<attvalue for="attr_11" value="1"></attvalue>
</attvalues>
</node>
<node id="authorswithaffiliations1_c6ecf046e41ba7c4952bdb0f85e3ed95" label="auer, h">
<attvalues>
<attvalue for="attr_type" value="Authors with affiliations 1"></attvalue>
<attvalue for="global_occurrences" value="1"></attvalue>
<attvalue for="attr_3" value="Medical University of Vienna"></attvalue>
<attvalue for="attr_4" value="Vienna, Austria"></attvalue>
<attvalue for="attr_5" value="Austria"></attvalue>
<attvalue for="attr_11" value="1"></attvalue>
</attvalues>
</node>
<node id="authorswithaffiliations1_78dc3d0d103f0a70cf009194831ad17d" label="ayala, f.j">
<attvalues>
<attvalue for="attr_type" value="Authors with affiliations 1"></attvalue>
<attvalue for="global_occurrences" value="1"></attvalue>
<attvalue for="attr_3" value="University of California"></attvalue>
<attvalue for="attr_4" value="Irvine, United States"></attvalue>
<attvalue for="attr_5" value="United States"></attvalue>
<attvalue for="attr_11" value="1"></attvalue>
</attvalues>
</node>
<node id="authorswithaffiliations1_b5d9bff61b26020c44991c7774f4806e" label="azevedo, r.v.d.m">
<attvalues>
<attvalue for="attr_type" value="Authors with affiliations 1"></attvalue>
<attvalue for="global_occurrences" value="1"></attvalue>
<attvalue for="attr_3" value="Instituto Oswaldo Cruz FIOCRUZ"></attvalue>
<attvalue for="attr_4" value="Rio de Janeiro, Brazil"></attvalue>
<attvalue for="attr_5" value="Brazil"></attvalue>
<attvalue for="attr_11" value="1"></attvalue>
</attvalues>
</node>
<node id="authorswithaffiliations1_fc22a00c02d19ab969120aa990eb3eec" label="azmi, k">
<attvalues>
<attvalue for="attr_type" value="Authors with affiliations 1"></attvalue>
<attvalue for="global_occurrences" value="10"></attvalue>
<attvalue for="attr_3" value="Al-Quds University"></attvalue>
<attvalue for="attr_4" value="Jerusalem, Israel"></attvalue>
<attvalue for="attr_5" value="Israel"></attvalue>
<attvalue for="attr_11" value="6"></attvalue>
</attvalues>
</node>
<node id="authorswithaffiliations1_459c5d7023af5c1e9462bc2a8f6cc283" label="azriel, a">
<attvalues>
<attvalue for="attr_type" value="Authors with affiliations 1"></attvalue>
<attvalue for="global_occurrences" value="1"></attvalue>
<attvalue for="attr_3" value="Technion"></attvalue>
<attvalue for="attr_4" value="Haifa, Israel"></attvalue>
<attvalue for="attr_5" value="Israel"></attvalue>
<attvalue for="attr_11" value="1"></attvalue>
</attvalues>
</node>
<node id="authorswithaffiliations1_dff07a3db20e9dc5be230c6c3bc3ffdd" label="babba, h">
<attvalues>
<attvalue for="attr_type" value="Authors with affiliations 1"></attvalue>
<attvalue for="global_occurrences" value="1"></attvalue>
<attvalue for="attr_3" value="Faculté de Pharmacie"></attvalue>
<attvalue for="attr_4" value="Monastir, Tunisia"></attvalue>
<attvalue for="attr_5" value="Tunisia"></attvalue>
<attvalue for="attr_11" value="1"></attvalue>
</attvalues>
</node>
<node id="authorswithaffiliations1_9af56676e50a3103f4dfeb738bd08368" label="bachmann, p">
<attvalues>
<attvalue for="attr_type" value="Authors with affiliations 1"></attvalue>
<attvalue for="global_occurrences" value="1"></attvalue>
<attvalue for="attr_3" value="Zentaris"></attvalue>
<attvalue for="attr_4" value="Frankfurt am Main, Germany"></attvalue>
<attvalue for="attr_5" value="Germany"></attvalue>
<attvalue for="attr_11" value="1"></attvalue>
</attvalues>
</node>
<node id="authorswithaffiliations1_c7f47067568a7762487e4216b680ea94" label="bachmeier, b.e">
<attvalues>
<attvalue for="attr_type" value="Authors with affiliations 1"></attvalue>
<attvalue for="global_occurrences" value="1"></attvalue>
<attvalue for="attr_3" value="Ludwig Maximilians University of Munich"></attvalue>
<attvalue for="attr_4" value="Munich, Germany"></attvalue>
<attvalue for="attr_5" value="Germany"></attvalue>
<attvalue for="attr_11" value=""></attvalue>
</attvalues>
</node>
<node id="authorswithaffiliations1_b27c31d588291e140b50e9036c610e7e" label="baelder, r">
<attvalues>
<attvalue for="attr_type" value="Authors with affiliations 1"></attvalue>
<attvalue for="global_occurrences" value="1"></attvalue>
<attvalue for="attr_3" value="University of Cincinnati"></attvalue>
<attvalue for="attr_4" value="Cincinnati, United States"></attvalue>
<attvalue for="attr_5" value="United States"></attvalue>
<attvalue for="attr_11" value="1"></attvalue>
</attvalues>
</node>
<node id="authorswithaffiliations1_a68c2ae7054148a16fb97dc742b06096" label="bahmer, f">
<attvalues>
<attvalue for="attr_type" value="Authors with affiliations 1"></attvalue>
<attvalue for="global_occurrences" value="1"></attvalue>
<attvalue for="attr_3" value="Klinikum Bremen"></attvalue>
<attvalue for="attr_4" value="Bremen, Germany"></attvalue>
<attvalue for="attr_5" value="Germany"></attvalue>
<attvalue for="attr_11" value=""></attvalue>
</attvalues>
</node>
<node id="authorswithaffiliations1_3413f12fa4896f19c974b1e28ffa11d2" label="bajorath, j">
<attvalues>
<attvalue for="attr_type" value="Authors with affiliations 1"></attvalue>
<attvalue for="global_occurrences" value="2"></attvalue>
<attvalue for="attr_3" value="University of Bonn"></attvalue>
<attvalue for="attr_4" value="Bonn, Germany"></attvalue>
<attvalue for="attr_5" value="Germany"></attvalue>
<attvalue for="attr_11" value=""></attvalue>
</attvalues>
</node>
<node id="authorswithaffiliations1_f6619e38436cd3be1285a016ddacd276" label="baker, b.c">
<attvalues>
<attvalue for="attr_type" value="Authors with affiliations 1"></attvalue>
<attvalue for="global_occurrences" value="1"></attvalue>
<attvalue for="attr_3" value="British Forces Germany Health Service"></attvalue>
<attvalue for="attr_4" value="Bielefeld, Germany"></attvalue>
<attvalue for="attr_5" value="Germany"></attvalue>
<attvalue for="attr_11" value="1"></attvalue>
</attvalues>
</node>
<node id="authorswithaffiliations1_bdddda169620d27b80cca19f9b6e6aa8" label="balderrama, m">
<attvalues>
<attvalue for="attr_type" value="Authors with affiliations 1"></attvalue>
<attvalue for="global_occurrences" value="1"></attvalue>
<attvalue for="attr_3" value="Proyecto Oscar"></attvalue>
<attvalue for="attr_4" value="Palos Blancos, Bolivia"></attvalue>
<attvalue for="attr_5" value="Bolivia"></attvalue>
<attvalue for="attr_11" value="1"></attvalue>
</attvalues>
</node>
<node id="authorswithaffiliations1_5013190cf6f12a70001128ed99b2ae46" label="baldwin, t">
<attvalues>
<attvalue for="attr_type" value="Authors with affiliations 1"></attvalue>
<attvalue for="global_occurrences" value="1"></attvalue>
<attvalue for="attr_3" value="Walter and Eliza Hall Institute of Medical Research"></attvalue>
<attvalue for="attr_4" value="Melbourne, Australia"></attvalue>
<attvalue for="attr_5" value="Australia"></attvalue>
<attvalue for="attr_11" value="1"></attvalue>
</attvalues>
</node>
<node id="authorswithaffiliations1_656b22da4e9f70d1813966997050c658" label="ball, m">
<attvalues>
<attvalue for="attr_type" value="Authors with affiliations 1"></attvalue>
<attvalue for="global_occurrences" value="1"></attvalue>
<attvalue for="attr_3" value="Eberhard Karls University of Tuebingen"></attvalue>
<attvalue for="attr_4" value="Tuebingen, Germany"></attvalue>
<attvalue for="attr_5" value="Germany"></attvalue>
<attvalue for="attr_11" value=""></attvalue>
</attvalues>
</node>
<node id="authorswithaffiliations1_96d13a9e91c5414c4de7b367396169a6" label="ballhorn, w">
<attvalues>
<attvalue for="attr_type" value="Authors with affiliations 1"></attvalue>
<attvalue for="global_occurrences" value="1"></attvalue>
<attvalue for="attr_3" value="Johann Wolfgang Goethe University Frankfurt"></attvalue>
<attvalue for="attr_4" value="Frankfurt am Main, Germany"></attvalue>
<attvalue for="attr_5" value="Germany"></attvalue>
<attvalue for="attr_11" value=""></attvalue>
</attvalues>
</node>
<node id="authorswithaffiliations1_d0bca06ff7a1b7b2dd5e2e9af859df80" label="bals, r">
<attvalues>
<attvalue for="attr_type" value="Authors with affiliations 1"></attvalue>
<attvalue for="global_occurrences" value="1"></attvalue>
<attvalue for="attr_3" value="University of Saarland"></attvalue>
<attvalue for="attr_4" value="Homburg, Germany"></attvalue>
<attvalue for="attr_5" value="Germany"></attvalue>
<attvalue for="attr_11" value="1"></attvalue>
</attvalues>
</node>
<node id="authorswithaffiliations1_8134cde88c6180bcd16a19a86bef2180" label="baneth, g">
<attvalues>
<attvalue for="attr_type" value="Authors with affiliations 1"></attvalue>
<attvalue for="global_occurrences" value="8"></attvalue>
<attvalue for="attr_3" value="Hebrew University of Jerusalem | School of Veterinary Medicine Hebrew University"></attvalue>
<attvalue for="attr_4" value="Jerusalem, Israel | Rehovot, Israel"></attvalue>
<attvalue for="attr_5" value="Israel"></attvalue>
<attvalue for="attr_11" value="6"></attvalue>
</attvalues>
</node>
<node id="authorswithaffiliations1_97bf3f76959ad36e75c6358ed0ea79aa" label="bange, f.-c">
<attvalues>
<attvalue for="attr_type" value="Authors with affiliations 1"></attvalue>
<attvalue for="global_occurrences" value="1"></attvalue>
<attvalue for="attr_3" value="Hannover Medical University"></attvalue>
<attvalue for="attr_4" value="Hannover, Germany"></attvalue>
<attvalue for="attr_5" value="Germany"></attvalue>
<attvalue for="attr_11" value="1"></attvalue>
</attvalues>
</node>
<node id="authorswithaffiliations1_3312eed51813245ef3c2cf1119051410" label="bangham, c.r.m">
<attvalues>
<attvalue for="attr_type" value="Authors with affiliations 1"></attvalue>
<attvalue for="global_occurrences" value="1"></attvalue>
<attvalue for="attr_3" value="Imperial College London"></attvalue>
<attvalue for="attr_4" value="London, United Kingdom"></attvalue>
<attvalue for="attr_5" value="United Kingdom"></attvalue>
<attvalue for="attr_11" value="1"></attvalue>
</attvalues>
</node>
<node id="authorswithaffiliations1_eb519f53c1a5225eb1131ba3f7d22300" label="bank, e">
<attvalues>
<attvalue for="attr_type" value="Authors with affiliations 1"></attvalue>
<attvalue for="global_occurrences" value="1"></attvalue>
<attvalue for="attr_3" value="Paul Ehrlich Institute"></attvalue>
<attvalue for="attr_4" value="Langen, Germany"></attvalue>
<attvalue for="attr_5" value="Germany"></attvalue>
<attvalue for="attr_11" value="1"></attvalue>
</attvalues>
</node>
<node id="authorswithaffiliations1_19e5821973e1cb7c26db0fee48d32dc3" label="baraliakos, x">
<attvalues>
<attvalue for="attr_type" value="Authors with affiliations 1"></attvalue>
<attvalue for="global_occurrences" value="1"></attvalue>
<attvalue for="attr_3" value="Ruhr University Bochum"></attvalue>
<attvalue for="attr_4" value="Bochum, Germany"></attvalue>
<attvalue for="attr_5" value="Germany"></attvalue>
<attvalue for="attr_11" value="1"></attvalue>
</attvalues>
</node>
<node id="authorswithaffiliations1_a5b25b039166a058c615937c5af48020" label="barasa, m">
<attvalues>
<attvalue for="attr_type" value="Authors with affiliations 1"></attvalue>
<attvalue for="global_occurrences" value="1"></attvalue>
<attvalue for="attr_3" value="Kenyatta University"></attvalue>
<attvalue for="attr_4" value="Nairobi, Kenya"></attvalue>
<attvalue for="attr_5" value="Kenya"></attvalue>
<attvalue for="attr_11" value="1"></attvalue>
</attvalues>
</node>
<node id="authorswithaffiliations1_0cd48ab1c5bc0ceafb55197463b1e9d8" label="barcelos morais da silveira, a">
<attvalues>
<attvalue for="attr_type" value="Authors with affiliations 1"></attvalue>
<attvalue for="global_occurrences" value="1"></attvalue>
<attvalue for="attr_3" value="Universidade Federal de Uberlândia"></attvalue>
<attvalue for="attr_4" value="Minas Gerais, Brazil"></attvalue>
<attvalue for="attr_5" value="Brazil"></attvalue>
<attvalue for="attr_11" value="1"></attvalue>
</attvalues>
</node>
<node id="authorswithaffiliations1_b285600fb5d13d6b5b45aaea3ac9556f" label="barchi jr">
<attvalues>
<attvalue for="attr_type" value="Authors with affiliations 1"></attvalue>
<attvalue for="global_occurrences" value="1"></attvalue>
<attvalue for="attr_3" value="National Cancer Institute at Frederick"></attvalue>
<attvalue for="attr_4" value="Frederick, United States"></attvalue>
<attvalue for="attr_5" value="United States"></attvalue>
<attvalue for="attr_11" value="1"></attvalue>
</attvalues>
</node>
<node id="authorswithaffiliations1_8a96d916679a05ab0957d8dad7febc67" label="barghouthi, s">
<attvalues>
<attvalue for="attr_type" value="Authors with affiliations 1"></attvalue>
<attvalue for="global_occurrences" value="1"></attvalue>
<attvalue for="attr_3" value="Al-Quds University"></attvalue>
<attvalue for="attr_4" value="Jerusalem, Israel"></attvalue>
<attvalue for="attr_5" value="Israel"></attvalue>
<attvalue for="attr_11" value="1"></attvalue>
</attvalues>
</node>
<node id="authorswithaffiliations1_4d3508199952d5fd63deeb69af8c1ffa" label="barghuthy, f">
<attvalues>
<attvalue for="attr_type" value="Authors with affiliations 1"></attvalue>
<attvalue for="global_occurrences" value="2"></attvalue>
<attvalue for="attr_3" value="Al-Quds University"></attvalue>
<attvalue for="attr_4" value="Jerusalem, Israel"></attvalue>
<attvalue for="attr_5" value="Israel"></attvalue>
<attvalue for="attr_11" value="2"></attvalue>
</attvalues>
</node>
<node id="authorswithaffiliations1_fb2f7f1a261361e4bf88a7468a363567" label="barker, d.c">
<attvalues>
<attvalue for="attr_type" value="Authors with affiliations 1"></attvalue>
<attvalue for="global_occurrences" value="1"></attvalue>
<attvalue for="attr_3" value="University of Cambridge"></attvalue>
<attvalue for="attr_4" value="Cambridge, United Kingdom"></attvalue>
<attvalue for="attr_5" value="United Kingdom"></attvalue>
<attvalue for="attr_11" value=""></attvalue>
</attvalues>
</node>
<node id="authorswithaffiliations1_2e9dee0e68ae3c4f28aa5c397ce24835" label="barr, s">
<attvalues>
<attvalue for="attr_type" value="Authors with affiliations 1"></attvalue>
<attvalue for="global_occurrences" value="1"></attvalue>
<attvalue for="attr_3" value="University of Calgary"></attvalue>
<attvalue for="attr_4" value="Calgary, Canada"></attvalue>
<attvalue for="attr_5" value="Canada"></attvalue>
<attvalue for="attr_11" value="1"></attvalue>
</attvalues>
</node>
<node id="authorswithaffiliations1_6c770d4ebf4956ade3a08e6186b65a98" label="barrell, b">
<attvalues>
<attvalue for="attr_type" value="Authors with affiliations 1"></attvalue>
<attvalue for="global_occurrences" value="1"></attvalue>
<attvalue for="attr_3" value="Wellcome Trust Sanger Institute"></attvalue>
<attvalue for="attr_4" value="Hinxton, United Kingdom"></attvalue>
<attvalue for="attr_5" value="United Kingdom"></attvalue>
<attvalue for="attr_11" value="1"></attvalue>
</attvalues>
</node>
<node id="authorswithaffiliations1_c492550a9453e46586bbc3e270536146" label="barrios-llerena, m.e">
<attvalues>
<attvalue for="attr_type" value="Authors with affiliations 1"></attvalue>
<attvalue for="global_occurrences" value="2"></attvalue>
<attvalue for="attr_3" value="Free University of Berlin | University of Edinburgh"></attvalue>
<attvalue for="attr_4" value="Berlin, Germany | Edinburgh, United Kingdom"></attvalue>
<attvalue for="attr_5" value="Germany | United Kingdom"></attvalue>
<attvalue for="attr_11" value="2"></attvalue>
</attvalues>
</node>
<node id="authorswithaffiliations1_1566d0ddbf2c5ae6b80fbb1060da289d" label="barth, t">
<attvalues>
<attvalue for="attr_type" value="Authors with affiliations 1"></attvalue>
<attvalue for="global_occurrences" value="2"></attvalue>
<attvalue for="attr_3" value="University of Regensburg"></attvalue>
<attvalue for="attr_4" value="Regensburg, Germany"></attvalue>
<attvalue for="attr_5" value="Germany"></attvalue>
<attvalue for="attr_11" value="1"></attvalue>
</attvalues>
</node>
<node id="authorswithaffiliations1_2578f1a3355fe4c0bb92d66551b128f8" label="barth, t.f">
<attvalues>
<attvalue for="attr_type" value="Authors with affiliations 1"></attvalue>
<attvalue for="global_occurrences" value="1"></attvalue>
<attvalue for="attr_3" value="University of Ulm"></attvalue>
<attvalue for="attr_4" value="Ulm, Germany"></attvalue>
<attvalue for="attr_5" value="Germany"></attvalue>
<attvalue for="attr_11" value="1"></attvalue>
</attvalues>
</node>
<node id="authorswithaffiliations1_328e4403cc909775151a3c23e0a34eaf" label="barthelmann, j">
<attvalues>
<attvalue for="attr_type" value="Authors with affiliations 1"></attvalue>
<attvalue for="global_occurrences" value="1"></attvalue>
<attvalue for="attr_3" value="University of Luebeck"></attvalue>
<attvalue for="attr_4" value="Luebeck, Germany"></attvalue>
<attvalue for="attr_5" value="Germany"></attvalue>
<attvalue for="attr_11" value="1"></attvalue>
</attvalues>
</node>
<node id="authorswithaffiliations1_d635784e23cf58a25f65dae1fbe4009b" label="bason, n">
<attvalues>
<attvalue for="attr_type" value="Authors with affiliations 1"></attvalue>
<attvalue for="global_occurrences" value="1"></attvalue>
<attvalue for="attr_3" value="Wellcome Trust Sanger Institute"></attvalue>
<attvalue for="attr_4" value="Hinxton, United Kingdom"></attvalue>
<attvalue for="attr_5" value="United Kingdom"></attvalue>
<attvalue for="attr_11" value="1"></attvalue>
</attvalues>
</node>
<node id="authorswithaffiliations1_7473664cf46112d5da00300547987318" label="bastien, p">
<attvalues>
<attvalue for="attr_type" value="Authors with affiliations 1"></attvalue>
<attvalue for="global_occurrences" value="2"></attvalue>
<attvalue for="attr_3" value="Centre Hospitalier Universitaire de Montpellier"></attvalue>
<attvalue for="attr_4" value="Montpellier, France"></attvalue>
<attvalue for="attr_5" value="France"></attvalue>
<attvalue for="attr_11" value="2"></attvalue>
</attvalues>
</node>
<node id="authorswithaffiliations1_04ae68f1b5546472057a91d57c967329" label="basu, r">
<attvalues>
<attvalue for="attr_type" value="Authors with affiliations 1"></attvalue>
<attvalue for="global_occurrences" value="4"></attvalue>
<attvalue for="attr_3" value="Charité University Medicine Berlin | Indian Institute of Chemical Biology"></attvalue>
<attvalue for="attr_4" value="Berlin, Germany | Kolkata, India"></attvalue>
<attvalue for="attr_5" value="Germany | India"></attvalue>
<attvalue for="attr_11" value="4"></attvalue>
</attvalues>
</node>
<node id="authorswithaffiliations1_124cdbe33afe9ea36ffcd2f3e44a649b" label="bates, p.a">
<attvalues>
<attvalue for="attr_type" value="Authors with affiliations 1"></attvalue>
<attvalue for="global_occurrences" value="1"></attvalue>
<attvalue for="attr_3" value="University of Liverpool"></attvalue>
<attvalue for="attr_4" value="Liverpool, United Kingdom"></attvalue>
<attvalue for="attr_5" value="United Kingdom"></attvalue>
<attvalue for="attr_11" value="1"></attvalue>
</attvalues>
</node>
<node id="authorswithaffiliations1_3604e1835255905bcf20e137bd969179" label="batista, j">
<attvalues>
<attvalue for="attr_type" value="Authors with affiliations 1"></attvalue>
<attvalue for="global_occurrences" value="2"></attvalue>
<attvalue for="attr_3" value="University of Bonn"></attvalue>
<attvalue for="attr_4" value="Bonn, Germany"></attvalue>
<attvalue for="attr_5" value="Germany"></attvalue>
<attvalue for="attr_11" value=""></attvalue>
</attvalues>
</node>
<node id="authorswithaffiliations1_8938175d4074d1e06234c739ae103d99" label="batista, p.r">
<attvalues>
<attvalue for="attr_type" value="Authors with affiliations 1"></attvalue>
<attvalue for="global_occurrences" value="1"></attvalue>
<attvalue for="attr_3" value="Federal University of Rio de Janeiro"></attvalue>
<attvalue for="attr_4" value="Rio de Janeiro, Brazil"></attvalue>
<attvalue for="attr_5" value="Brazil"></attvalue>
<attvalue for="attr_11" value="1"></attvalue>
</attvalues>
</node>
<node id="authorswithaffiliations1_6ac68a612089021d1a909ec6a0b0e9af" label="batroff, b">
<attvalues>
<attvalue for="attr_type" value="Authors with affiliations 1"></attvalue>
<attvalue for="global_occurrences" value="1"></attvalue>
<attvalue for="attr_3" value="Charité University Medicine Berlin"></attvalue>
<attvalue for="attr_4" value="Berlin, Germany"></attvalue>
<attvalue for="attr_5" value="Germany"></attvalue>
<attvalue for="attr_11" value="1"></attvalue>
</attvalues>
</node>
<node id="authorswithaffiliations1_f07343a8f1706305d216c638d8e17a60" label="baumgärtner, w">
<attvalues>
<attvalue for="attr_type" value="Authors with affiliations 1"></attvalue>
<attvalue for="global_occurrences" value="1"></attvalue>
<attvalue for="attr_3" value="Stiftung Tierärztliche Hochschule Hannover"></attvalue>
<attvalue for="attr_4" value="Hannover, Germany"></attvalue>
<attvalue for="attr_5" value="Germany"></attvalue>
<attvalue for="attr_11" value=""></attvalue>
</attvalues>
</node>
<node id="authorswithaffiliations1_3620a39f0d85ce496a44ad9688d5b273" label="bauser, c">
<attvalues>
<attvalue for="attr_type" value="Authors with affiliations 1"></attvalue>
<attvalue for="global_occurrences" value="1"></attvalue>
<attvalue for="attr_3" value="GATC Biotech AG"></attvalue>
<attvalue for="attr_4" value="Konstanz, Germany"></attvalue>
<attvalue for="attr_5" value="Germany"></attvalue>
<attvalue for="attr_11" value="1"></attvalue>
</attvalues>
</node>
<node id="authorswithaffiliations1_e29de7a201455516aeca131384858b3c" label="beauchemin, n">
<attvalues>
<attvalue for="attr_type" value="Authors with affiliations 1"></attvalue>
<attvalue for="global_occurrences" value="1"></attvalue>
<attvalue for="attr_3" value="McGill University"></attvalue>
<attvalue for="attr_4" value="Montreal, Canada"></attvalue>
<attvalue for="attr_5" value="Canada"></attvalue>
<attvalue for="attr_11" value="1"></attvalue>
</attvalues>
</node>
<node id="authorswithaffiliations1_dbb3c09a803d9fe1a384dbbd352061f2" label="beck, a">
<attvalues>
<attvalue for="attr_type" value="Authors with affiliations 1"></attvalue>
<attvalue for="global_occurrences" value="1"></attvalue>
<attvalue for="attr_3" value="Max Planck Institute for Molecular Genetics"></attvalue>
<attvalue for="attr_4" value="Berlin, Germany"></attvalue>
<attvalue for="attr_5" value="Germany"></attvalue>
<attvalue for="attr_11" value="1"></attvalue>
</attvalues>
</node>
<node id="authorswithaffiliations1_e3590420cdec132ad9bed97bb8b06195" label="becker, i">
<attvalues>
<attvalue for="attr_type" value="Authors with affiliations 1"></attvalue>
<attvalue for="global_occurrences" value="1"></attvalue>
<attvalue for="attr_3" value="Friedrich-Alexander-University Erlangen-Nuremberg"></attvalue>
<attvalue for="attr_4" value="Erlangen, Germany"></attvalue>
<attvalue for="attr_5" value="Germany"></attvalue>
<attvalue for="attr_11" value="1"></attvalue>
</attvalues>
</node>
<node id="authorswithaffiliations1_e32a81af632976a5325efc07d42f0090" label="becker, r.p">
<attvalues>
<attvalue for="attr_type" value="Authors with affiliations 1"></attvalue>
<attvalue for="global_occurrences" value="1"></attvalue>
<attvalue for="attr_3" value="Helios Klinikum Krefeld Academic Hospital"></attvalue>
<attvalue for="attr_4" value="Krefeld, Germany"></attvalue>
<attvalue for="attr_5" value="Germany"></attvalue>
<attvalue for="attr_11" value="1"></attvalue>
</attvalues>
</node>
<node id="authorswithaffiliations1_69662231a0b0be58cc198c7031856d13" label="beier, c">
<attvalues>
<attvalue for="attr_type" value="Authors with affiliations 1"></attvalue>
<attvalue for="global_occurrences" value="1"></attvalue>
<attvalue for="attr_3" value="Johann Wolfgang Goethe University Frankfurt"></attvalue>
<attvalue for="attr_4" value="Frankfurt am Main, Germany"></attvalue>
<attvalue for="attr_5" value="Germany"></attvalue>
<attvalue for="attr_11" value="1"></attvalue>
</attvalues>
</node>
<node id="authorswithaffiliations1_54a3f00867b6f7c83c7ad8dc6216be06" label="beierkuhnlein, c">
<attvalues>
<attvalue for="attr_type" value="Authors with affiliations 1"></attvalue>
<attvalue for="global_occurrences" value="2"></attvalue>
<attvalue for="attr_3" value="University of Bayreuth"></attvalue>
<attvalue for="attr_4" value="Bayreuth, Germany"></attvalue>
<attvalue for="attr_5" value="Germany"></attvalue>
<attvalue for="attr_11" value="2"></attvalue>
</attvalues>
</node>
<node id="authorswithaffiliations1_8c874892a146099a66add159a16d10ef" label="beitz, e">
<attvalues>
<attvalue for="attr_type" value="Authors with affiliations 1"></attvalue>
<attvalue for="global_occurrences" value="2"></attvalue>
<attvalue for="attr_3" value="University of Kiel"></attvalue>
<attvalue for="attr_4" value="Kiel, Germany"></attvalue>
<attvalue for="attr_5" value="Germany"></attvalue>
<attvalue for="attr_11" value="1"></attvalue>
</attvalues>
</node>
<node id="authorswithaffiliations1_b1ebe75766d9b0e1e1b5d5f557afa094" label="belkaid, m">
<attvalues>
<attvalue for="attr_type" value="Authors with affiliations 1"></attvalue>
<attvalue for="global_occurrences" value="1"></attvalue>
<attvalue for="attr_3" value="Institut Pasteur d'Algérie"></attvalue>
<attvalue for="attr_4" value="Algiers, Algeria"></attvalue>
<attvalue for="attr_5" value="Algeria"></attvalue>
<attvalue for="attr_11" value="1"></attvalue>
</attvalues>
</node>
<node id="authorswithaffiliations1_ba32c001696597a393d82eae8a21de4b" label="belkaid, y">
<attvalues>
<attvalue for="attr_type" value="Authors with affiliations 1"></attvalue>
<attvalue for="global_occurrences" value="4"></attvalue>
<attvalue for="attr_3" value="Charité University Medicine Berlin | Johannes Gutenberg University Mainz | National Institutes of Health | University of Cincinnati"></attvalue>
<attvalue for="attr_4" value="Berlin, Germany | Bethesda, United States | Cincinnati, United States | Mainz, Germany"></attvalue>
<attvalue for="attr_5" value="Germany | United States"></attvalue>
<attvalue for="attr_11" value="4"></attvalue>
</attvalues>
</node>
<node id="authorswithaffiliations1_9f03117c917c73ec669378ce7200c91a" label="ben-othman, r">
<attvalues>
<attvalue for="attr_type" value="Authors with affiliations 1"></attvalue>
<attvalue for="global_occurrences" value="1"></attvalue>
<attvalue for="attr_3" value="Institut Pasteur de Tunis"></attvalue>
<attvalue for="attr_4" value="Tunis, Tunisia"></attvalue>
<attvalue for="attr_5" value="Tunisia"></attvalue>
<attvalue for="attr_11" value="1"></attvalue>
</attvalues>
</node>
<node id="authorswithaffiliations1_4b81d2f868d7475459452c037cc825ff" label="benaim, g">
<attvalues>
<attvalue for="attr_type" value="Authors with affiliations 1"></attvalue>
<attvalue for="global_occurrences" value="1"></attvalue>
<attvalue for="attr_3" value="Central University of Venezuela"></attvalue>
<attvalue for="attr_4" value="Caracas, Venezuela"></attvalue>
<attvalue for="attr_5" value="Venezuela"></attvalue>
<attvalue for="attr_11" value="1"></attvalue>
</attvalues>
</node>
<node id="authorswithaffiliations1_e6efb925cead7eb80d2823df11137726" label="benkahla, a">
<attvalues>
<attvalue for="attr_type" value="Authors with affiliations 1"></attvalue>
<attvalue for="global_occurrences" value="1"></attvalue>
<attvalue for="attr_3" value="Institut Pasteur de Tunis"></attvalue>
<attvalue for="attr_4" value="Tunis, Tunisia"></attvalue>
<attvalue for="attr_5" value="Tunisia"></attvalue>
<attvalue for="attr_11" value=""></attvalue>
</attvalues>
</node>
<node id="authorswithaffiliations1_b199f0691d484dd4a34ad3ecb9146ad6" label="bennett, c">
<attvalues>
<attvalue for="attr_type" value="Authors with affiliations 1"></attvalue>
<attvalue for="global_occurrences" value="1"></attvalue>
<attvalue for="attr_3" value="University of Edinburgh"></attvalue>
<attvalue for="attr_4" value="Edinburgh, United Kingdom"></attvalue>
<attvalue for="attr_5" value="United Kingdom"></attvalue>
<attvalue for="attr_11" value="1"></attvalue>
</attvalues>
</node>
<node id="authorswithaffiliations1_b0b51e01383a0b7b437646cb94fec56f" label="bennett, c.l">
<attvalues>
<attvalue for="attr_type" value="Authors with affiliations 1"></attvalue>
<attvalue for="global_occurrences" value="3"></attvalue>
<attvalue for="attr_3" value="University College London | University of Edinburgh"></attvalue>
<attvalue for="attr_4" value="Edinburgh, United Kingdom | London, United Kingdom"></attvalue>
<attvalue for="attr_5" value="United Kingdom"></attvalue>
<attvalue for="attr_11" value="3"></attvalue>
</attvalues>
</node>
<node id="authorswithaffiliations1_3f68c3c8b2f803485781ac86cc4d7235" label="bensoussan-hermano, e">
<attvalues>
<attvalue for="attr_type" value="Authors with affiliations 1"></attvalue>
<attvalue for="global_occurrences" value="1"></attvalue>
<attvalue for="attr_3" value="Hebrew University of Jerusalem"></attvalue>
<attvalue for="attr_4" value="Jerusalem, Israel"></attvalue>
<attvalue for="attr_5" value="Israel"></attvalue>
<attvalue for="attr_11" value="1"></attvalue>
</attvalues>
</node>
<node id="authorswithaffiliations1_c53d56304e9ddd09c534db0226b3a6c1" label="benten, w.p.m">
<attvalues>
<attvalue for="attr_type" value="Authors with affiliations 1"></attvalue>
<attvalue for="global_occurrences" value="1"></attvalue>
<attvalue for="attr_3" value="Heinrich-Heine-University Duesseldorf"></attvalue>
<attvalue for="attr_4" value="Duesseldorf, Germany"></attvalue>
<attvalue for="attr_5" value="Germany"></attvalue>
<attvalue for="attr_11" value="1"></attvalue>
</attvalues>
</node>
<node id="authorswithaffiliations1_7b2164a7f230c750026536cc34fdad82" label="benzing, t">
<attvalues>
<attvalue for="attr_type" value="Authors with affiliations 1"></attvalue>
<attvalue for="global_occurrences" value="1"></attvalue>
<attvalue for="attr_3" value="University of Cologne"></attvalue>
<attvalue for="attr_4" value="Cologne, Germany"></attvalue>
<attvalue for="attr_5" value="Germany"></attvalue>
<attvalue for="attr_11" value="1"></attvalue>
</attvalues>
</node>
<node id="authorswithaffiliations1_87ded2a464a16e08fd9d6d749234a062" label="berberich, c">
<attvalues>
<attvalue for="attr_type" value="Authors with affiliations 1"></attvalue>
<attvalue for="global_occurrences" value="3"></attvalue>
<attvalue for="attr_3" value="Julius Maximilians University of Wuerzburg"></attvalue>
<attvalue for="attr_4" value="Wuerzburg, Germany"></attvalue>
<attvalue for="attr_5" value="Germany"></attvalue>
<attvalue for="attr_11" value="2"></attvalue>
</attvalues>
</node>
<node id="authorswithaffiliations1_1ff853170ba83c3e6c07da737cf15704" label="berens-riha, n">
<attvalues>
<attvalue for="attr_type" value="Authors with affiliations 1"></attvalue>
<attvalue for="global_occurrences" value="1"></attvalue>
<attvalue for="attr_3" value="Ludwig Maximilians University of Munich"></attvalue>
<attvalue for="attr_4" value="Munich, Germany"></attvalue>
<attvalue for="attr_5" value="Germany"></attvalue>
<attvalue for="attr_11" value="1"></attvalue>
</attvalues>
</node>
<node id="authorswithaffiliations1_0ae9207f581df020ba022d4219baa95c" label="berg, l">
<attvalues>
<attvalue for="attr_type" value="Authors with affiliations 1"></attvalue>
<attvalue for="global_occurrences" value="1"></attvalue>
<attvalue for="attr_3" value="Karolinska Institute"></attvalue>
<attvalue for="attr_4" value="Stockholm, Sweden"></attvalue>
<attvalue for="attr_5" value="Sweden"></attvalue>
<attvalue for="attr_11" value="1"></attvalue>
</attvalues>
</node>
<node id="authorswithaffiliations1_f3cac60a0776cd18c298b96bf81e873b" label="berger, c">
<attvalues>
<attvalue for="attr_type" value="Authors with affiliations 1"></attvalue>
<attvalue for="global_occurrences" value="1"></attvalue>
<attvalue for="attr_3" value="University of Zurich"></attvalue>
<attvalue for="attr_4" value="Zurich, Switzerland"></attvalue>
<attvalue for="attr_5" value="Switzerland"></attvalue>
<attvalue for="attr_11" value="1"></attvalue>
</attvalues>
</node>
<node id="authorswithaffiliations1_9b1717221eece83291e4be7f431d1906" label="berman, j">
<attvalues>
<attvalue for="attr_type" value="Authors with affiliations 1"></attvalue>
<attvalue for="global_occurrences" value="3"></attvalue>
<attvalue for="attr_3" value="6205 Poindexter Lane | Walter Reed Army Institute of Research"></attvalue>
<attvalue for="attr_4" value="Rockville, United States | Silver Spring, United States"></attvalue>
<attvalue for="attr_5" value="United States"></attvalue>
<attvalue for="attr_11" value="3"></attvalue>
</attvalues>
</node>
<node id="authorswithaffiliations1_0e70bc47cc272e464a619dbff42276c5" label="berman, j.">
<attvalues>
<attvalue for="attr_type" value="Authors with affiliations 1"></attvalue>
<attvalue for="global_occurrences" value="1"></attvalue>
<attvalue for="attr_3" value="6205 Poindexter Ln North Bethesda"></attvalue>
<attvalue for="attr_4" value="Bethesda, United States"></attvalue>
<attvalue for="attr_5" value="United States"></attvalue>
<attvalue for="attr_11" value="1"></attvalue>
</attvalues>
</node>
<node id="authorswithaffiliations1_0b8e0c47031feba783f4cced09348e1d" label="berman, j.d">
<attvalues>
<attvalue for="attr_type" value="Authors with affiliations 1"></attvalue>
<attvalue for="global_occurrences" value="2"></attvalue>
<attvalue for="attr_3" value="National Institutes of Health | Zentaris"></attvalue>
<attvalue for="attr_4" value="Bethesda, United States | Frankfurt am Main, Germany"></attvalue>
<attvalue for="attr_5" value="Germany | United States"></attvalue>
<attvalue for="attr_11" value="2"></attvalue>
</attvalues>
</node>
<node id="authorswithaffiliations1_80f345ac8218063e198f6dc70291f3bb" label="berna, g">
<attvalues>
<attvalue for="attr_type" value="Authors with affiliations 1"></attvalue>
<attvalue for="global_occurrences" value="1"></attvalue>
<attvalue for="attr_3" value="Klinikum Harlaching"></attvalue>
<attvalue for="attr_4" value="Munich, Germany"></attvalue>
<attvalue for="attr_5" value="Germany"></attvalue>
<attvalue for="attr_11" value="1"></attvalue>
</attvalues>
</node>
<node id="authorswithaffiliations1_54c954d7f791b4170792807a302da14b" label="berod, l">
<attvalues>
<attvalue for="attr_type" value="Authors with affiliations 1"></attvalue>
<attvalue for="global_occurrences" value="1"></attvalue>
<attvalue for="attr_3" value="TWINCORE Centre for Experimental and Clinical Infection Research Joint Venture"></attvalue>
<attvalue for="attr_4" value="Hannover, Germany"></attvalue>
<attvalue for="attr_5" value="Germany"></attvalue>
<attvalue for="attr_11" value="1"></attvalue>
</attvalues>
</node>
<node id="authorswithaffiliations1_0be55f68226c7da6016f2c17b7286ea0" label="berriman, m">
<attvalues>
<attvalue for="attr_type" value="Authors with affiliations 1"></attvalue>
<attvalue for="global_occurrences" value="4"></attvalue>
<attvalue for="attr_3" value="Wellcome Trust Sanger Institute"></attvalue>
<attvalue for="attr_4" value="Hinxton, United Kingdom"></attvalue>
<attvalue for="attr_5" value="United Kingdom"></attvalue>
<attvalue for="attr_11" value="3"></attvalue>
</attvalues>
</node>
<node id="authorswithaffiliations1_0b2f614108709bbd285090a6aee724a3" label="berzel, s">
<attvalues>
<attvalue for="attr_type" value="Authors with affiliations 1"></attvalue>
<attvalue for="global_occurrences" value="1"></attvalue>
<attvalue for="attr_3" value="Julius Maximilians University of Wuerzburg"></attvalue>
<attvalue for="attr_4" value="Wuerzburg, Germany"></attvalue>
<attvalue for="attr_5" value="Germany"></attvalue>
<attvalue for="attr_11" value="1"></attvalue>
</attvalues>
</node>
<node id="authorswithaffiliations1_729a1a951ad1399b2f5ca03c2352d029" label="beutner, d">
<attvalues>
<attvalue for="attr_type" value="Authors with affiliations 1"></attvalue>
<attvalue for="global_occurrences" value="1"></attvalue>
<attvalue for="attr_3" value="University of Cologne"></attvalue>
<attvalue for="attr_4" value="Cologne, Germany"></attvalue>
<attvalue for="attr_5" value="Germany"></attvalue>
<attvalue for="attr_11" value=""></attvalue>
</attvalues>
</node>
<node id="authorswithaffiliations1_c0429b45964046c5de9fe0d8b4892cd8" label="beverley, s.m">
<attvalues>
<attvalue for="attr_type" value="Authors with affiliations 1"></attvalue>
<attvalue for="global_occurrences" value="2"></attvalue>
<attvalue for="attr_3" value="Washington University School of Medicine"></attvalue>
<attvalue for="attr_4" value="St. Louis, United States"></attvalue>
<attvalue for="attr_5" value="United States"></attvalue>
<attvalue for="attr_11" value="2"></attvalue>
</attvalues>
</node>
<node id="authorswithaffiliations1_702dec57d15e62a8f09022fdd0adf387" label="bhandari, v">
<attvalues>
<attvalue for="attr_type" value="Authors with affiliations 1"></attvalue>
<attvalue for="global_occurrences" value="2"></attvalue>
<attvalue for="attr_3" value="Safdarjung Hospital Campus"></attvalue>
<attvalue for="attr_4" value="New Delhi, India"></attvalue>
<attvalue for="attr_5" value="India"></attvalue>
<attvalue for="attr_11" value="1"></attvalue>
</attvalues>
</node>
<node id="authorswithaffiliations1_0ef6d43b373d11a801adfccd837c365c" label="bhattacharjee, h">
<attvalues>
<attvalue for="attr_type" value="Authors with affiliations 1"></attvalue>
<attvalue for="global_occurrences" value="3"></attvalue>
<attvalue for="attr_3" value="Florida International University | Wayne State University"></attvalue>
<attvalue for="attr_4" value="Detroit, United States | Miami, United States"></attvalue>
<attvalue for="attr_5" value="United States"></attvalue>
<attvalue for="attr_11" value="3"></attvalue>
</attvalues>
</node>
<node id="authorswithaffiliations1_c1e397d2ceceabc30d6eddddfb69486b" label="bhattacharya, k">
<attvalues>
<attvalue for="attr_type" value="Authors with affiliations 1"></attvalue>
<attvalue for="global_occurrences" value="1"></attvalue>
<attvalue for="attr_3" value="Indian Institute of Chemical Biology"></attvalue>
<attvalue for="attr_4" value="Kolkata, India"></attvalue>
<attvalue for="attr_5" value="India"></attvalue>
<attvalue for="attr_11" value="1"></attvalue>
</attvalues>
</node>
<node id="authorswithaffiliations1_3ca8398f3684044bb113749e419394d7" label="bhattacharya, s.k">
<attvalues>
<attvalue for="attr_type" value="Authors with affiliations 1"></attvalue>
<attvalue for="global_occurrences" value="2"></attvalue>
<attvalue for="attr_3" value="Rajendra Memorial Research Institute of Medical Sciences"></attvalue>
<attvalue for="attr_4" value="Agam-Kuan, India"></attvalue>
<attvalue for="attr_5" value="India"></attvalue>
<attvalue for="attr_11" value="2"></attvalue>
</attvalues>
</node>
<node id="authorswithaffiliations1_de277e4c486fe4aeac0705f463f6c16b" label="bhaumik, s">
<attvalues>
<attvalue for="attr_type" value="Authors with affiliations 1"></attvalue>
<attvalue for="global_occurrences" value="1"></attvalue>
<attvalue for="attr_3" value="Indian Institute of Chemical Biology"></attvalue>
<attvalue for="attr_4" value="Kolkata, India"></attvalue>
<attvalue for="attr_5" value="India"></attvalue>
<attvalue for="attr_11" value="1"></attvalue>
</attvalues>
</node>
<node id="authorswithaffiliations1_90e20a152f2890d4dbbc86dc490a6844" label="bialek, r">
<attvalues>
<attvalue for="attr_type" value="Authors with affiliations 1"></attvalue>
<attvalue for="global_occurrences" value="2"></attvalue>
<attvalue for="attr_3" value="Labor Dr. Krause und Kollegen MVZ GmbH"></attvalue>
<attvalue for="attr_4" value="Kiel, Germany"></attvalue>
<attvalue for="attr_5" value="Germany"></attvalue>
<attvalue for="attr_11" value="1"></attvalue>
</attvalues>
</node>
<node id="authorswithaffiliations1_170a36221606b5b9bf2ddcc779aec02b" label="bianchettin, g">
<attvalues>
<attvalue for="attr_type" value="Authors with affiliations 1"></attvalue>
<attvalue for="global_occurrences" value="1"></attvalue>
<attvalue for="attr_3" value="University of Trieste"></attvalue>
<attvalue for="attr_4" value="Trieste, Italy"></attvalue>
<attvalue for="attr_5" value="Italy"></attvalue>
<attvalue for="attr_11" value="1"></attvalue>
</attvalues>
</node>
<node id="authorswithaffiliations1_a15740e001396646ca944a1b6b0d4638" label="bianucci, r">
<attvalues>
<attvalue for="attr_type" value="Authors with affiliations 1"></attvalue>
<attvalue for="global_occurrences" value="1"></attvalue>
<attvalue for="attr_3" value="University of Turin"></attvalue>
<attvalue for="attr_4" value="Turin, Italy"></attvalue>
<attvalue for="attr_5" value="Italy"></attvalue>
<attvalue for="attr_11" value=""></attvalue>
</attvalues>
</node>
<node id="authorswithaffiliations1_21d0f775bb76c473bff71257dc08dbfb" label="biavatti, m.w">
<attvalues>
<attvalue for="attr_type" value="Authors with affiliations 1"></attvalue>
<attvalue for="global_occurrences" value="2"></attvalue>
<attvalue for="attr_3" value="Universidade Federal de Santa Catarina (UFSC)"></attvalue>
<attvalue for="attr_4" value="Florianópolis, Brazil"></attvalue>
<attvalue for="attr_5" value="Brazil"></attvalue>
<attvalue for="attr_11" value="2"></attvalue>
</attvalues>
</node>
<node id="authorswithaffiliations1_226a1f49cd9f6d3a60b05dc589d720c6" label="bickert, t">
<attvalues>
<attvalue for="attr_type" value="Authors with affiliations 1"></attvalue>
<attvalue for="global_occurrences" value="4"></attvalue>
<attvalue for="attr_3" value="Bernhard Nocht Institute for Tropical Medicine | Hamburg-Eppendorf University Medical Center"></attvalue>
<attvalue for="attr_4" value="Hamburg, Germany"></attvalue>
<attvalue for="attr_5" value="Germany"></attvalue>
<attvalue for="attr_11" value="4"></attvalue>
</attvalues>
</node>
<node id="authorswithaffiliations1_120966d96a04c00f236f83f709556596" label="biederbick, w">
<attvalues>
<attvalue for="attr_type" value="Authors with affiliations 1"></attvalue>
<attvalue for="global_occurrences" value="1"></attvalue>
<attvalue for="attr_3" value="Robert Koch Institute"></attvalue>
<attvalue for="attr_4" value="Berlin, Germany"></attvalue>
<attvalue for="attr_5" value="Germany"></attvalue>
<attvalue for="attr_11" value="1"></attvalue>
</attvalues>
</node>
<node id="authorswithaffiliations1_c58112cdadd46ca23d6bc3106469c4fa" label="bienzle, u">
<attvalues>
<attvalue for="attr_type" value="Authors with affiliations 1"></attvalue>
<attvalue for="global_occurrences" value="1"></attvalue>
<attvalue for="attr_3" value="Charité University Medicine Berlin"></attvalue>
<attvalue for="attr_4" value="Berlin, Germany"></attvalue>
<attvalue for="attr_5" value="Germany"></attvalue>
<attvalue for="attr_11" value="1"></attvalue>
</attvalues>
</node>
<node id="authorswithaffiliations1_7f65ad39913fda4aceb3a4bc471382bc" label="bilcha, k">
<attvalues>
<attvalue for="attr_type" value="Authors with affiliations 1"></attvalue>
<attvalue for="global_occurrences" value="1"></attvalue>
<attvalue for="attr_3" value="University of Gondar"></attvalue>
<attvalue for="attr_4" value="Gondar, Ethiopia"></attvalue>
<attvalue for="attr_5" value="Ethiopia"></attvalue>
<attvalue for="attr_11" value="1"></attvalue>
</attvalues>
</node>
<node id="authorswithaffiliations1_30bc73010cf26ac44925720b61442c23" label="birkenbach, m">
<attvalues>
<attvalue for="attr_type" value="Authors with affiliations 1"></attvalue>
<attvalue for="global_occurrences" value="1"></attvalue>
<attvalue for="attr_3" value="University of Virginia"></attvalue>
<attvalue for="attr_4" value="Charlottesville, United States"></attvalue>
<attvalue for="attr_5" value="United States"></attvalue>
<attvalue for="attr_11" value="1"></attvalue>
</attvalues>
</node>
<node id="authorswithaffiliations1_11927ed614deea9cf349d127d84ba04d" label="bischof, s">
<attvalues>
<attvalue for="attr_type" value="Authors with affiliations 1"></attvalue>
<attvalue for="global_occurrences" value="2"></attvalue>
<attvalue for="attr_3" value="Philipps University Marburg"></attvalue>
<attvalue for="attr_4" value="Marburg, Germany"></attvalue>
<attvalue for="attr_5" value="Germany"></attvalue>
<attvalue for="attr_11" value="2"></attvalue>
</attvalues>
</node>
<node id="authorswithaffiliations1_a7f8621b02f9c7ca8deb947af435c704" label="blackburn, c.c">
<attvalues>
<attvalue for="attr_type" value="Authors with affiliations 1"></attvalue>
<attvalue for="global_occurrences" value="4"></attvalue>
<attvalue for="attr_3" value="University of Edinburgh"></attvalue>
<attvalue for="attr_4" value="Edinburgh, United Kingdom"></attvalue>
<attvalue for="attr_5" value="United Kingdom"></attvalue>
<attvalue for="attr_11" value="3"></attvalue>
</attvalues>
</node>
<node id="authorswithaffiliations1_f8cc514eabbf035b06d74a911e10bba4" label="blackwell, j.m">
<attvalues>
<attvalue for="attr_type" value="Authors with affiliations 1"></attvalue>
<attvalue for="global_occurrences" value="1"></attvalue>
<attvalue for="attr_3" value="University of Cambridge"></attvalue>
<attvalue for="attr_4" value="Cambridge, United Kingdom"></attvalue>
<attvalue for="attr_5" value="United Kingdom"></attvalue>
<attvalue for="attr_11" value="1"></attvalue>
</attvalues>
</node>
<node id="authorswithaffiliations1_9fdf83356358bbfaefa90d3140fadaaf" label="blanco, b">
<attvalues>
<attvalue for="attr_type" value="Authors with affiliations 1"></attvalue>
<attvalue for="global_occurrences" value="1"></attvalue>
<attvalue for="attr_3" value="Central University of Venezuela"></attvalue>
<attvalue for="attr_4" value="Caracas, Venezuela"></attvalue>
<attvalue for="attr_5" value="Venezuela"></attvalue>
<attvalue for="attr_11" value="1"></attvalue>
</attvalues>
</node>
<node id="authorswithaffiliations1_b9a7ee61074c8b95fd05992f86fb322a" label="blessenohl, m">
<attvalues>
<attvalue for="attr_type" value="Authors with affiliations 1"></attvalue>
<attvalue for="global_occurrences" value="1"></attvalue>
<attvalue for="attr_3" value="University of Luebeck"></attvalue>
<attvalue for="attr_4" value="Luebeck, Germany"></attvalue>
<attvalue for="attr_5" value="Germany"></attvalue>
<attvalue for="attr_11" value="1"></attvalue>
</attvalues>
</node>
<node id="authorswithaffiliations1_4185355d25f3b4ad2a4986fcc3a650e2" label="blonski, c">
<attvalues>
<attvalue for="attr_type" value="Authors with affiliations 1"></attvalue>
<attvalue for="global_occurrences" value="1"></attvalue>
<attvalue for="attr_3" value="Universite Paul Sabatier"></attvalue>
<attvalue for="attr_4" value="Toulouse, France"></attvalue>
<attvalue for="attr_5" value="France"></attvalue>
<attvalue for="attr_11" value="1"></attvalue>
</attvalues>
</node>
<node id="authorswithaffiliations1_ba87449346022b8f5b105faa86ee8260" label="blonski, k.m">
<attvalues>
<attvalue for="attr_type" value="Authors with affiliations 1"></attvalue>
<attvalue for="global_occurrences" value="1"></attvalue>
<attvalue for="attr_3" value="University of Oslo"></attvalue>
<attvalue for="attr_4" value="Oslo, Norway"></attvalue>
<attvalue for="attr_5" value="Norway"></attvalue>
<attvalue for="attr_11" value=""></attvalue>
</attvalues>
</node>
<node id="authorswithaffiliations1_6897d779af42dcdd4ae325fed49cb78a" label="blos, m">
<attvalues>
<attvalue for="attr_type" value="Authors with affiliations 1"></attvalue>
<attvalue for="global_occurrences" value="2"></attvalue>
<attvalue for="attr_3" value="Friedrich-Alexander-University Erlangen-Nuremberg"></attvalue>
<attvalue for="attr_4" value="Erlangen, Germany"></attvalue>
<attvalue for="attr_5" value="Germany"></attvalue>
<attvalue for="attr_11" value="2"></attvalue>
</attvalues>
</node>
<node id="authorswithaffiliations1_800e16bbf25f52e0907ab3e20e45fc05" label="blumberg, r.s">
<attvalues>
<attvalue for="attr_type" value="Authors with affiliations 1"></attvalue>
<attvalue for="global_occurrences" value="1"></attvalue>
<attvalue for="attr_3" value="Brigham and Women's Hospital"></attvalue>
<attvalue for="attr_4" value="Boston, United States"></attvalue>
<attvalue for="attr_5" value="United States"></attvalue>
<attvalue for="attr_11" value="1"></attvalue>
</attvalues>
</node>
<node id="authorswithaffiliations1_dfd51038cbf589f41855f966b6bf5352" label="blödorn-schlicht, n">
<attvalues>
<attvalue for="attr_type" value="Authors with affiliations 1"></attvalue>
<attvalue for="global_occurrences" value="2"></attvalue>
<attvalue for="attr_3" value="Dermatologikum Hamburg"></attvalue>
<attvalue for="attr_4" value="Hamburg, Germany"></attvalue>
<attvalue for="attr_5" value="Germany"></attvalue>
<attvalue for="attr_11" value="1"></attvalue>
</attvalues>
</node>
<node id="authorswithaffiliations1_1ac3ebcda4e282d237f18f2eb0930f40" label="boddaert, j">
<attvalues>
<attvalue for="attr_type" value="Authors with affiliations 1"></attvalue>
<attvalue for="global_occurrences" value="1"></attvalue>
<attvalue for="attr_3" value="Pitié-Salpêtrière University Hospital"></attvalue>
<attvalue for="attr_4" value="Paris, France"></attvalue>
<attvalue for="attr_5" value="France"></attvalue>
<attvalue for="attr_11" value="1"></attvalue>
</attvalues>
</node>
<node id="authorswithaffiliations1_d98e89e4504ce3108223bf2f3bc76663" label="boecken, g">
<attvalues>
<attvalue for="attr_type" value="Authors with affiliations 1"></attvalue>
<attvalue for="global_occurrences" value="3"></attvalue>
<attvalue for="attr_3" value="Auswärtiges Amt Gesundheitsdienst | Schifffahrtsmedizinisches Institut"></attvalue>
<attvalue for="attr_4" value="Berlin, Germany | Kronshagen, Germany"></attvalue>
<attvalue for="attr_5" value="Germany"></attvalue>
<attvalue for="attr_11" value="2"></attvalue>
</attvalues>
</node>
<node id="authorswithaffiliations1_b990d1711ecb36f386f8b5282797f187" label="boelaert, m">
<attvalues>
<attvalue for="attr_type" value="Authors with affiliations 1"></attvalue>
<attvalue for="global_occurrences" value="2"></attvalue>
<attvalue for="attr_3" value="Institute of Tropical Medicine"></attvalue>
<attvalue for="attr_4" value="Antwerp, Belgium"></attvalue>
<attvalue for="attr_5" value="Belgium"></attvalue>
<attvalue for="attr_11" value="1"></attvalue>
</attvalues>
</node>
<node id="authorswithaffiliations1_93078092c0cdc3dbe16665a7876fb65c" label="bogdan, c">
<attvalues>
<attvalue for="attr_type" value="Authors with affiliations 1"></attvalue>
<attvalue for="global_occurrences" value="23"></attvalue>
<attvalue for="attr_3" value="Albert Ludwigs University Freiburg | Friedrich-Alexander-University Erlangen-Nuremberg"></attvalue>
<attvalue for="attr_4" value="Erlangen, Germany | Freiburg, Germany"></attvalue>
<attvalue for="attr_5" value="Germany"></attvalue>
<attvalue for="attr_11" value="13"></attvalue>
</attvalues>
</node>
<node id="authorswithaffiliations1_885c13ac6f8de4034f1784eb4a79146f" label="bogenrieder, t">
<attvalues>
<attvalue for="attr_type" value="Authors with affiliations 1"></attvalue>
<attvalue for="global_occurrences" value="1"></attvalue>
<attvalue for="attr_3" value="University of Regensburg"></attvalue>
<attvalue for="attr_4" value="Regensburg, Germany"></attvalue>
<attvalue for="attr_5" value="Germany"></attvalue>
<attvalue for="attr_11" value="1"></attvalue>
</attvalues>
</node>
<node id="authorswithaffiliations1_14968769213534d04e54797a4d48ff69" label="boghenbor, k.k">
<attvalues>
<attvalue for="attr_type" value="Authors with affiliations 1"></attvalue>
<attvalue for="global_occurrences" value="1"></attvalue>
<attvalue for="attr_3" value="University of Bern"></attvalue>
<attvalue for="attr_4" value="Bern, Switzerland"></attvalue>
<attvalue for="attr_5" value="Switzerland"></attvalue>
<attvalue for="attr_11" value="1"></attvalue>
</attvalues>
</node>
<node id="authorswithaffiliations1_41cb9dfb934a3bdf2d01aab17b8d5bfb" label="bogner, j.r">
<attvalues>
<attvalue for="attr_type" value="Authors with affiliations 1"></attvalue>
<attvalue for="global_occurrences" value="1"></attvalue>
<attvalue for="attr_3" value="Ludwig Maximilians University of Munich"></attvalue>
<attvalue for="attr_4" value="Munich, Germany"></attvalue>
<attvalue for="attr_5" value="Germany"></attvalue>
<attvalue for="attr_11" value="1"></attvalue>
</attvalues>
</node>
<node id="authorswithaffiliations1_f2766255a15d07f5fdb3f89d14c504af" label="bohle, r.m">
<attvalues>
<attvalue for="attr_type" value="Authors with affiliations 1"></attvalue>
<attvalue for="global_occurrences" value="1"></attvalue>
<attvalue for="attr_3" value="University of Saarland"></attvalue>
<attvalue for="attr_4" value="Homburg, Germany"></attvalue>
<attvalue for="attr_5" value="Germany"></attvalue>
<attvalue for="attr_11" value=""></attvalue>
</attvalues>
</node>
<node id="authorswithaffiliations1_506b4a1eed016716a7efa5e627c0b4fd" label="bohms, a">
<attvalues>
<attvalue for="attr_type" value="Authors with affiliations 1"></attvalue>
<attvalue for="global_occurrences" value="1"></attvalue>
<attvalue for="attr_3" value="University of Cape Town"></attvalue>
<attvalue for="attr_4" value="Cape Town, South Africa"></attvalue>
<attvalue for="attr_5" value="South Africa"></attvalue>
<attvalue for="attr_11" value="1"></attvalue>
</attvalues>
</node>
<node id="authorswithaffiliations1_ae3301999d0e74609a04bc56c5e9b43d" label="bollig, n">
<attvalues>
<attvalue for="attr_type" value="Authors with affiliations 1"></attvalue>
<attvalue for="global_occurrences" value="1"></attvalue>
<attvalue for="attr_3" value="Philipps University Marburg"></attvalue>
<attvalue for="attr_4" value="Marburg, Germany"></attvalue>
<attvalue for="attr_5" value="Germany"></attvalue>
<attvalue for="attr_11" value="1"></attvalue>
</attvalues>
</node>
<node id="authorswithaffiliations1_469a824a47c189a2f30dffe6b5752833" label="bollinger, a">
<attvalues>
<attvalue for="attr_type" value="Authors with affiliations 1"></attvalue>
<attvalue for="global_occurrences" value="1"></attvalue>
<attvalue for="attr_3" value="University of Luebeck"></attvalue>
<attvalue for="attr_4" value="Luebeck, Germany"></attvalue>
<attvalue for="attr_5" value="Germany"></attvalue>
<attvalue for="attr_11" value="1"></attvalue>
</attvalues>
</node>
<node id="authorswithaffiliations1_5061bb058694dca1374bff476aa52ec2" label="bolognesi, m.l">
<attvalues>
<attvalue for="attr_type" value="Authors with affiliations 1"></attvalue>
<attvalue for="global_occurrences" value="1"></attvalue>
<attvalue for="attr_3" value="University of Bologna"></attvalue>
<attvalue for="attr_4" value="Bologna, Italy"></attvalue>
<attvalue for="attr_5" value="Italy"></attvalue>
<attvalue for="attr_11" value="1"></attvalue>
</attvalues>
</node>
<node id="authorswithaffiliations1_e5eb1c5cd3aca7b67fb1ff71b47da906" label="bommer, w">
<attvalues>
<attvalue for="attr_type" value="Authors with affiliations 1"></attvalue>
<attvalue for="global_occurrences" value="2"></attvalue>
<attvalue for="attr_3" value="Georg August University of Goettingen"></attvalue>
<attvalue for="attr_4" value="Goettingen, Germany"></attvalue>
<attvalue for="attr_5" value="Germany"></attvalue>
<attvalue for="attr_11" value="2"></attvalue>
</attvalues>
</node>
<node id="authorswithaffiliations1_9bf5795acd7c5d4a4b1cda6b6ccd443d" label="bongarzone, s">
<attvalues>
<attvalue for="attr_type" value="Authors with affiliations 1"></attvalue>
<attvalue for="global_occurrences" value="1"></attvalue>
<attvalue for="attr_3" value="University of Bologna"></attvalue>
<attvalue for="attr_4" value="Bologna, Italy"></attvalue>
<attvalue for="attr_5" value="Italy"></attvalue>
<attvalue for="attr_11" value="1"></attvalue>
</attvalues>
</node>
<node id="authorswithaffiliations1_814a5e5e222df2e60916dde46ced00c8" label="bonhagen, k">
<attvalues>
<attvalue for="attr_type" value="Authors with affiliations 1"></attvalue>
<attvalue for="global_occurrences" value="1"></attvalue>
<attvalue for="attr_3" value="German Rheumatism Research Center"></attvalue>
<attvalue for="attr_4" value="Berlin, Germany"></attvalue>
<attvalue for="attr_5" value="Germany"></attvalue>
<attvalue for="attr_11" value="1"></attvalue>
</attvalues>
</node>
<node id="authorswithaffiliations1_48aa08ca80b8b1e620127ead0e7d9d23" label="borggräfe, a">
<attvalues>
<attvalue for="attr_type" value="Authors with affiliations 1"></attvalue>
<attvalue for="global_occurrences" value="1"></attvalue>
<attvalue for="attr_3" value="Kleintierklinik am Sandpfad"></attvalue>
<attvalue for="attr_4" value="Wiesloch, Germany"></attvalue>
<attvalue for="attr_5" value="Germany"></attvalue>
<attvalue for="attr_11" value="1"></attvalue>
</attvalues>
</node>
<node id="authorswithaffiliations1_8e925eec7d6980b76bd37d00f91f6b82" label="borlak, j">
<attvalues>
<attvalue for="attr_type" value="Authors with affiliations 1"></attvalue>
<attvalue for="global_occurrences" value="1"></attvalue>
<attvalue for="attr_3" value="Fraunhofer Institute for Toxicology and Aerosol Research"></attvalue>
<attvalue for="attr_4" value="Hannover, Germany"></attvalue>
<attvalue for="attr_5" value="Germany"></attvalue>
<attvalue for="attr_11" value="1"></attvalue>
</attvalues>
</node>
<node id="authorswithaffiliations1_f5bd4082bfaf0f2315f6809ac91dd16e" label="bormann, g">
<attvalues>
<attvalue for="attr_type" value="Authors with affiliations 1"></attvalue>
<attvalue for="global_occurrences" value="1"></attvalue>
<attvalue for="attr_3" value="Martin-Luther Universität Halle-Wittenberg"></attvalue>
<attvalue for="attr_4" value="Halle (Saale), Germany"></attvalue>
<attvalue for="attr_5" value="Germany"></attvalue>
<attvalue for="attr_11" value="1"></attvalue>
</attvalues>
</node>
<node id="authorswithaffiliations1_ec1ef70891715f7b6b0dce6d484991bb" label="borzym, k">
<attvalues>
<attvalue for="attr_type" value="Authors with affiliations 1"></attvalue>
<attvalue for="global_occurrences" value="1"></attvalue>
<attvalue for="attr_3" value="Max Planck Institute for Molecular Genetics"></attvalue>
<attvalue for="attr_4" value="Berlin, Germany"></attvalue>
<attvalue for="attr_5" value="Germany"></attvalue>
<attvalue for="attr_11" value="1"></attvalue>
</attvalues>
</node>
<node id="authorswithaffiliations1_ee6c9d229e6c6f666e799632f6c9f64a" label="bothe, g">
<attvalues>
<attvalue for="attr_type" value="Authors with affiliations 1"></attvalue>
<attvalue for="global_occurrences" value="1"></attvalue>
<attvalue for="attr_3" value="GATC Biotech AG"></attvalue>
<attvalue for="attr_4" value="Konstanz, Germany"></attvalue>
<attvalue for="attr_5" value="Germany"></attvalue>
<attvalue for="attr_11" value="1"></attvalue>
</attvalues>
</node>
<node id="authorswithaffiliations1_1863db5086145e91fe44c577f0074c16" label="bothur, e">
<attvalues>
<attvalue for="attr_type" value="Authors with affiliations 1"></attvalue>
<attvalue for="global_occurrences" value="1"></attvalue>
<attvalue for="attr_3" value="Philipps University Marburg"></attvalue>
<attvalue for="attr_4" value="Marburg, Germany"></attvalue>
<attvalue for="attr_5" value="Germany"></attvalue>
<attvalue for="attr_11" value="1"></attvalue>
</attvalues>
</node>
<node id="authorswithaffiliations1_01f499f8ed698ed1f844acd546b39463" label="botilde, y">
<attvalues>
<attvalue for="attr_type" value="Authors with affiliations 1"></attvalue>
<attvalue for="global_occurrences" value="1"></attvalue>
<attvalue for="attr_3" value="Institute of Tropical Medicine"></attvalue>
<attvalue for="attr_4" value="Antwerp, Belgium"></attvalue>
<attvalue for="attr_5" value="Belgium"></attvalue>
<attvalue for="attr_11" value="1"></attvalue>
</attvalues>
</node>
<node id="authorswithaffiliations1_d0d933ffcc12a20c75af698e73246b75" label="botteron, c">
<attvalues>
<attvalue for="attr_type" value="Authors with affiliations 1"></attvalue>
<attvalue for="global_occurrences" value="1"></attvalue>
<attvalue for="attr_3" value="University of Regensburg"></attvalue>
<attvalue for="attr_4" value="Regensburg, Germany"></attvalue>
<attvalue for="attr_5" value="Germany"></attvalue>
<attvalue for="attr_11" value="1"></attvalue>
</attvalues>
</node>
<node id="authorswithaffiliations1_fd61eeb9d3878b379fd8bb4d786a40d3" label="bourdeau, p">
<attvalues>
<attvalue for="attr_type" value="Authors with affiliations 1"></attvalue>
<attvalue for="global_occurrences" value="1"></attvalue>
<attvalue for="attr_3" value="Ecole Nationale Vétérinaire"></attvalue>
<attvalue for="attr_4" value="Nantes, France"></attvalue>
<attvalue for="attr_5" value="France"></attvalue>
<attvalue for="attr_11" value="1"></attvalue>
</attvalues>
</node>
<node id="authorswithaffiliations1_5ae2a09adc02d2ee32e31b90e68c0424" label="bourdichon, a.j">
<attvalues>
<attvalue for="attr_type" value="Authors with affiliations 1"></attvalue>
<attvalue for="global_occurrences" value="1"></attvalue>
<attvalue for="attr_3" value="BPM Bulk Medicine and Pharmaceuticals Production TROPMED GMbH"></attvalue>
<attvalue for="attr_4" value="Parchim, Germany"></attvalue>
<attvalue for="attr_5" value="Germany"></attvalue>
<attvalue for="attr_11" value="1"></attvalue>
</attvalues>
</node>
<node id="authorswithaffiliations1_806ed90a779d1cdfb11859f037f07716" label="bourdoiseau, g">
<attvalues>
<attvalue for="attr_type" value="Authors with affiliations 1"></attvalue>
<attvalue for="global_occurrences" value="1"></attvalue>
<attvalue for="attr_3" value="Ecole Nationale Vétérinaire de Lyon"></attvalue>
<attvalue for="attr_4" value="Lyon, France"></attvalue>
<attvalue for="attr_5" value="France"></attvalue>
<attvalue for="attr_11" value="1"></attvalue>
</attvalues>
</node>
<node id="authorswithaffiliations1_e692878095c8f67599323ce030b786ff" label="bousso, p">
<attvalues>
<attvalue for="attr_type" value="Authors with affiliations 1"></attvalue>
<attvalue for="global_occurrences" value="1"></attvalue>
<attvalue for="attr_3" value="Institut Pasteur"></attvalue>
<attvalue for="attr_4" value="Paris, France"></attvalue>
<attvalue for="attr_5" value="France"></attvalue>
<attvalue for="attr_11" value="1"></attvalue>
</attvalues>
</node>
<node id="authorswithaffiliations1_2af5393ac0aa190e6fbb39a639e06706" label="bowen, h">
<attvalues>
<attvalue for="attr_type" value="Authors with affiliations 1"></attvalue>
<attvalue for="global_occurrences" value="1"></attvalue>
<attvalue for="attr_3" value="University of Southampton"></attvalue>
<attvalue for="attr_4" value="Southampton, United Kingdom"></attvalue>
<attvalue for="attr_5" value="United Kingdom"></attvalue>
<attvalue for="attr_11" value="1"></attvalue>
</attvalues>
</node>
<node id="authorswithaffiliations1_f1c5a28fb96d2988a49efa8472d9ebf4" label="bowman, d">
<attvalues>
<attvalue for="attr_type" value="Authors with affiliations 1"></attvalue>
<attvalue for="global_occurrences" value="1"></attvalue>
<attvalue for="attr_3" value="Cornell University"></attvalue>
<attvalue for="attr_4" value="Ithaca, United States"></attvalue>
<attvalue for="attr_5" value="United States"></attvalue>
<attvalue for="attr_11" value="1"></attvalue>
</attvalues>
</node>
<node id="authorswithaffiliations1_4e6d0a751e5f879baf60c47eb5c28962" label="brait, m">
<attvalues>
<attvalue for="attr_type" value="Authors with affiliations 1"></attvalue>
<attvalue for="global_occurrences" value="1"></attvalue>
<attvalue for="attr_3" value="Free University Brussels"></attvalue>
<attvalue for="attr_4" value="Brussels, Belgium"></attvalue>
<attvalue for="attr_5" value="Belgium"></attvalue>
<attvalue for="attr_11" value="1"></attvalue>
</attvalues>
</node>
<node id="authorswithaffiliations1_4b2568a071b14375693df697fd3dfe76" label="brand, j">
<attvalues>
<attvalue for="attr_type" value="Authors with affiliations 1"></attvalue>
<attvalue for="global_occurrences" value="1"></attvalue>
<attvalue for="attr_3" value="Max Planck Institute for Infection Biology"></attvalue>
<attvalue for="attr_4" value="Berlin, Germany"></attvalue>
<attvalue for="attr_5" value="Germany"></attvalue>
<attvalue for="attr_11" value="1"></attvalue>
</attvalues>
</node>
<node id="authorswithaffiliations1_750e58151e40487495e3a504f6643a64" label="brandt, j">
<attvalues>
<attvalue for="attr_type" value="Authors with affiliations 1"></attvalue>
<attvalue for="global_occurrences" value="1"></attvalue>
<attvalue for="attr_3" value="Ruhr University Bochum"></attvalue>
<attvalue for="attr_4" value="Bochum, Germany"></attvalue>
<attvalue for="attr_5" value="Germany"></attvalue>
<attvalue for="attr_11" value="1"></attvalue>
</attvalues>
</node>
<node id="authorswithaffiliations1_61984ffec534324ebe11bf6f4894edad" label="braun, j">
<attvalues>
<attvalue for="attr_type" value="Authors with affiliations 1"></attvalue>
<attvalue for="global_occurrences" value="1"></attvalue>
<attvalue for="attr_3" value="Ruhr University Bochum"></attvalue>
<attvalue for="attr_4" value="Bochum, Germany"></attvalue>
<attvalue for="attr_5" value="Germany"></attvalue>
<attvalue for="attr_11" value="1"></attvalue>
</attvalues>
</node>
<node id="authorswithaffiliations1_8a0d909ad993c2ce975f5ace5b3dd15d" label="braxmeier, t">
<attvalues>
<attvalue for="attr_type" value="Authors with affiliations 1"></attvalue>
<attvalue for="global_occurrences" value="2"></attvalue>
<attvalue for="attr_3" value="JADO Technologies GmbH"></attvalue>
<attvalue for="attr_4" value="Dresden, Germany"></attvalue>
<attvalue for="attr_5" value="Germany"></attvalue>
<attvalue for="attr_11" value=""></attvalue>
</attvalues>
</node>
<node id="authorswithaffiliations1_54d363918fbe2ec46dedd7930c81c70d" label="brehmer, a">
<attvalues>
<attvalue for="attr_type" value="Authors with affiliations 1"></attvalue>
<attvalue for="global_occurrences" value="1"></attvalue>
<attvalue for="attr_3" value="Friedrich-Alexander-University Erlangen-Nuremberg"></attvalue>
<attvalue for="attr_4" value="Erlangen, Germany"></attvalue>
<attvalue for="attr_5" value="Germany"></attvalue>
<attvalue for="attr_11" value="1"></attvalue>
</attvalues>
</node>
<node id="authorswithaffiliations1_262bcea730b102551f972c4744143af8" label="breitschwerdt, e.b">
<attvalues>
<attvalue for="attr_type" value="Authors with affiliations 1"></attvalue>
<attvalue for="global_occurrences" value="3"></attvalue>
<attvalue for="attr_3" value="North Carolina State University"></attvalue>
<attvalue for="attr_4" value="Raleigh, United States"></attvalue>
<attvalue for="attr_5" value="United States"></attvalue>
<attvalue for="attr_11" value="3"></attvalue>
</attvalues>
</node>
<node id="authorswithaffiliations1_74c182b6000a571ad7619781893b63e0" label="breloer, m">
<attvalues>
<attvalue for="attr_type" value="Authors with affiliations 1"></attvalue>
<attvalue for="global_occurrences" value="2"></attvalue>
<attvalue for="attr_3" value="Bernhard Nocht Institute for Tropical Medicine"></attvalue>
<attvalue for="attr_4" value="Hamburg, Germany"></attvalue>
<attvalue for="attr_5" value="Germany"></attvalue>
<attvalue for="attr_11" value="1"></attvalue>
</attvalues>
</node>
<node id="authorswithaffiliations1_6d5f90bcc11860149477b06963193798" label="brendel, c">
<attvalues>
<attvalue for="attr_type" value="Authors with affiliations 1"></attvalue>
<attvalue for="global_occurrences" value="1"></attvalue>
<attvalue for="attr_3" value="Philipps University Marburg"></attvalue>
<attvalue for="attr_4" value="Marburg, Germany"></attvalue>
<attvalue for="attr_5" value="Germany"></attvalue>
<attvalue for="attr_11" value="1"></attvalue>
</attvalues>
</node>
<node id="authorswithaffiliations1_923a9094b6ea294328f161f4c8781bd7" label="breton, m">
<attvalues>
<attvalue for="attr_type" value="Authors with affiliations 1"></attvalue>
<attvalue for="global_occurrences" value="1"></attvalue>
<attvalue for="attr_3" value="University of Lausanne"></attvalue>
<attvalue for="attr_4" value="Lausanne, Switzerland"></attvalue>
<attvalue for="attr_5" value="Switzerland"></attvalue>
<attvalue for="attr_11" value="1"></attvalue>
</attvalues>
</node>
<node id="authorswithaffiliations1_7da4aec726e0a8b9b6cceaa1c55c944d" label="bretzel, g">
<attvalues>
<attvalue for="attr_type" value="Authors with affiliations 1"></attvalue>
<attvalue for="global_occurrences" value="2"></attvalue>
<attvalue for="attr_3" value="Ludwig Maximilians University of Munich"></attvalue>
<attvalue for="attr_4" value="Munich, Germany"></attvalue>
<attvalue for="attr_5" value="Germany"></attvalue>
<attvalue for="attr_11" value="1"></attvalue>
</attvalues>
</node>
<node id="authorswithaffiliations1_6db9f1d68b806316a77b01b20a2e0fda" label="bretãs, j.a.c">
<attvalues>
<attvalue for="attr_type" value="Authors with affiliations 1"></attvalue>
<attvalue for="global_occurrences" value="1"></attvalue>
<attvalue for="attr_3" value="Instituto Oswaldo Cruz FIOCRUZ"></attvalue>
<attvalue for="attr_4" value="Rio de Janeiro, Brazil"></attvalue>
<attvalue for="attr_5" value="Brazil"></attvalue>
<attvalue for="attr_11" value="1"></attvalue>
</attvalues>
</node>
<node id="authorswithaffiliations1_97d31c99b2a1c0fab033f5903ce77687" label="brewig, n">
<attvalues>
<attvalue for="attr_type" value="Authors with affiliations 1"></attvalue>
<attvalue for="global_occurrences" value="3"></attvalue>
<attvalue for="attr_3" value="Bernhard Nocht Institute for Tropical Medicine"></attvalue>
<attvalue for="attr_4" value="Hamburg, Germany"></attvalue>
<attvalue for="attr_5" value="Germany"></attvalue>
<attvalue for="attr_11" value="2"></attvalue>
</attvalues>
</node>
<node id="authorswithaffiliations1_f892925f3797f9cd793447c0542a93a4" label="bringmann, g">
<attvalues>
<attvalue for="attr_type" value="Authors with affiliations 1"></attvalue>
<attvalue for="global_occurrences" value="7"></attvalue>
<attvalue for="attr_3" value="Julius Maximilians University of Wuerzburg"></attvalue>
<attvalue for="attr_4" value="Wuerzburg, Germany"></attvalue>
<attvalue for="attr_5" value="Germany"></attvalue>
<attvalue for="attr_11" value="7"></attvalue>
</attvalues>
</node>
<node id="authorswithaffiliations1_f6ecf7fb894845680da3dc725308e3a2" label="brinkmann, v">
<attvalues>
<attvalue for="attr_type" value="Authors with affiliations 1"></attvalue>
<attvalue for="global_occurrences" value="2"></attvalue>
<attvalue for="attr_3" value="Free University of Berlin | Max Planck Institute for Infection Biology"></attvalue>
<attvalue for="attr_4" value="Berlin, Germany"></attvalue>
<attvalue for="attr_5" value="Germany"></attvalue>
<attvalue for="attr_11" value="2"></attvalue>
</attvalues>
</node>
<node id="authorswithaffiliations1_737d3a215ecf04f51cb929b014a1fab7" label="britton, s">
<attvalues>
<attvalue for="attr_type" value="Authors with affiliations 1"></attvalue>
<attvalue for="global_occurrences" value="1"></attvalue>
<attvalue for="attr_3" value="Karolinska Institute"></attvalue>
<attvalue for="attr_4" value="Stockholm, Sweden"></attvalue>
<attvalue for="attr_5" value="Sweden"></attvalue>
<attvalue for="attr_11" value="1"></attvalue>
</attvalues>
</node>
<node id="authorswithaffiliations1_592ec34ac2951113f1cda41d821b0ea0" label="brodskyn, c.i">
<attvalues>
<attvalue for="attr_type" value="Authors with affiliations 1"></attvalue>
<attvalue for="global_occurrences" value="2"></attvalue>
<attvalue for="attr_3" value="Centro de Pesquisa Gonçalo Moniz LIP | Research Center Gonçalo Moniz Fiocruz"></attvalue>
<attvalue for="attr_4" value="Salvador, Brazil"></attvalue>
<attvalue for="attr_5" value="Brazil"></attvalue>
<attvalue for="attr_11" value="2"></attvalue>
</attvalues>
</node>
<node id="authorswithaffiliations1_c62ace7c23f6b17b8e06be8f057ea403" label="brombacher, f">
<attvalues>
<attvalue for="attr_type" value="Authors with affiliations 1"></attvalue>
<attvalue for="global_occurrences" value="3"></attvalue>
<attvalue for="attr_3" value="University of Cape Town"></attvalue>
<attvalue for="attr_4" value="Cape Town, South Africa"></attvalue>
<attvalue for="attr_5" value="South Africa"></attvalue>
<attvalue for="attr_11" value="2"></attvalue>
</attvalues>
</node>
<node id="authorswithaffiliations1_59e4a3bf9e76ff89b50ae4dc340e79db" label="brosch, s">
<attvalues>
<attvalue for="attr_type" value="Authors with affiliations 1"></attvalue>
<attvalue for="global_occurrences" value="1"></attvalue>
<attvalue for="attr_3" value="Johannes Gutenberg University Mainz"></attvalue>
<attvalue for="attr_4" value="Mainz, Germany"></attvalue>
<attvalue for="attr_5" value="Germany"></attvalue>
<attvalue for="attr_11" value="1"></attvalue>
</attvalues>
</node>
<node id="authorswithaffiliations1_49e6dd25c192cfecd316810fd515d01b" label="brouqui, p">
<attvalues>
<attvalue for="attr_type" value="Authors with affiliations 1"></attvalue>
<attvalue for="global_occurrences" value="1"></attvalue>
<attvalue for="attr_3" value="Assitance Publique-Hôpitaux de Marseille"></attvalue>
<attvalue for="attr_4" value="Marseille, France"></attvalue>
<attvalue for="attr_5" value="France"></attvalue>
<attvalue for="attr_11" value="1"></attvalue>
</attvalues>
</node>
<node id="authorswithaffiliations1_82950505e319811a84667baf3cb99755" label="brown, n">
<attvalues>
<attvalue for="attr_type" value="Authors with affiliations 1"></attvalue>
<attvalue for="global_occurrences" value="3"></attvalue>
<attvalue for="attr_3" value="University of York"></attvalue>
<attvalue for="attr_4" value="York, United Kingdom"></attvalue>
<attvalue for="attr_5" value="United Kingdom"></attvalue>
<attvalue for="attr_11" value="3"></attvalue>
</attvalues>
</node>
<node id="authorswithaffiliations1_27257c48c4542fe1b8fe6a32b14b2f79" label="bruhn, h">
<attvalues>
<attvalue for="attr_type" value="Authors with affiliations 1"></attvalue>
<attvalue for="global_occurrences" value="1"></attvalue>
<attvalue for="attr_3" value="Julius Maximilians University of Wuerzburg"></attvalue>
<attvalue for="attr_4" value="Wuerzburg, Germany"></attvalue>
<attvalue for="attr_5" value="Germany"></attvalue>
<attvalue for="attr_11" value="1"></attvalue>
</attvalues>
</node>
<node id="authorswithaffiliations1_45cc4b4c08a39989a7147c0121c8d812" label="brun, r">
<attvalues>
<attvalue for="attr_type" value="Authors with affiliations 1"></attvalue>
<attvalue for="global_occurrences" value="10"></attvalue>
<attvalue for="attr_3" value="Swiss Tropical and Public Health Institute"></attvalue>
<attvalue for="attr_4" value="Basel, Switzerland"></attvalue>
<attvalue for="attr_5" value="Switzerland"></attvalue>
<attvalue for="attr_11" value="7"></attvalue>
</attvalues>
</node>
<node id="authorswithaffiliations1_0150d2e1f09ca49ce830b23b29eb366a" label="brunnberg, l">
<attvalues>
<attvalue for="attr_type" value="Authors with affiliations 1"></attvalue>
<attvalue for="global_occurrences" value="1"></attvalue>
<attvalue for="attr_3" value="Free University of Berlin"></attvalue>
<attvalue for="attr_4" value="Berlin, Germany"></attvalue>
<attvalue for="attr_5" value="Germany"></attvalue>
<attvalue for="attr_11" value="1"></attvalue>
</attvalues>
</node>
<node id="authorswithaffiliations1_33f16d11eacb951517faec3e5e9f067c" label="brunner, c">
<attvalues>
<attvalue for="attr_type" value="Authors with affiliations 1"></attvalue>
<attvalue for="global_occurrences" value="1"></attvalue>
<attvalue for="attr_3" value="University of Ulm"></attvalue>
<attvalue for="attr_4" value="Ulm, Germany"></attvalue>
<attvalue for="attr_5" value="Germany"></attvalue>
<attvalue for="attr_11" value="1"></attvalue>
</attvalues>
</node>
<node id="authorswithaffiliations1_ced131d8a62da9475db967addbc16892" label="bruschi, c.v">
<attvalues>
<attvalue for="attr_type" value="Authors with affiliations 1"></attvalue>
<attvalue for="global_occurrences" value="1"></attvalue>
<attvalue for="attr_3" value="University of Trieste"></attvalue>
<attvalue for="attr_4" value="Trieste, Italy"></attvalue>
<attvalue for="attr_5" value="Italy"></attvalue>
<attvalue for="attr_11" value="1"></attvalue>
</attvalues>
</node>
<node id="authorswithaffiliations1_4bc7481577aa601db0a04ed5929038b9" label="brus̈tle, a">
<attvalues>
<attvalue for="attr_type" value="Authors with affiliations 1"></attvalue>
<attvalue for="global_occurrences" value="1"></attvalue>
<attvalue for="attr_3" value="Ontario Cancer Institute"></attvalue>
<attvalue for="attr_4" value="Toronto, Canada"></attvalue>
<attvalue for="attr_5" value="Canada"></attvalue>
<attvalue for="attr_11" value="1"></attvalue>
</attvalues>
</node>
<node id="authorswithaffiliations1_f4029ae6d8fbd2e1fa1144e3b263fd58" label="bryan, m.g">
<attvalues>
<attvalue for="attr_type" value="Authors with affiliations 1"></attvalue>
<attvalue for="global_occurrences" value="1"></attvalue>
<attvalue for="attr_3" value="USAF"></attvalue>
<attvalue for="attr_4" value="Landstuhl, Germany"></attvalue>
<attvalue for="attr_5" value="Germany"></attvalue>
<attvalue for="attr_11" value=""></attvalue>
</attvalues>
</node>
<node id="authorswithaffiliations1_2ede6e643c4c086293c35fd02cd166bb" label="bryceson, a">
<attvalues>
<attvalue for="attr_type" value="Authors with affiliations 1"></attvalue>
<attvalue for="global_occurrences" value="1"></attvalue>
<attvalue for="attr_3" value="London School of Hygiene and Tropical Medicine"></attvalue>
<attvalue for="attr_4" value="London, United Kingdom"></attvalue>
<attvalue for="attr_5" value="United Kingdom"></attvalue>
<attvalue for="attr_11" value="1"></attvalue>
</attvalues>
</node>
<node id="authorswithaffiliations1_b8392428d2bc7049a43e2642a1465c65" label="bryceson, a.d.m">
<attvalues>
<attvalue for="attr_type" value="Authors with affiliations 1"></attvalue>
<attvalue for="global_occurrences" value="2"></attvalue>
<attvalue for="attr_3" value="London School of Hygiene and Tropical Medicine"></attvalue>
<attvalue for="attr_4" value="London, United Kingdom"></attvalue>
<attvalue for="attr_5" value="United Kingdom"></attvalue>
<attvalue for="attr_11" value="2"></attvalue>
</attvalues>
</node>
<node id="authorswithaffiliations1_a429181cfe4c68aa77bc7d78292950e0" label="buch, t">
<attvalues>
<attvalue for="attr_type" value="Authors with affiliations 1"></attvalue>
<attvalue for="global_occurrences" value="1"></attvalue>
<attvalue for="attr_3" value="University of Cologne"></attvalue>
<attvalue for="attr_4" value="Cologne, Germany"></attvalue>
<attvalue for="attr_5" value="Germany"></attvalue>
<attvalue for="attr_11" value="1"></attvalue>
</attvalues>
</node>
<node id="authorswithaffiliations1_77cbc33b460d56b971503711f2ca7ee0" label="bunn, p.t">
<attvalues>
<attvalue for="attr_type" value="Authors with affiliations 1"></attvalue>
<attvalue for="global_occurrences" value="1"></attvalue>
<attvalue for="attr_3" value="Queensland Institute of Medical Research"></attvalue>
<attvalue for="attr_4" value="Herston, Australia"></attvalue>
<attvalue for="attr_5" value="Australia"></attvalue>
<attvalue for="attr_11" value="1"></attvalue>
</attvalues>
</node>
<node id="authorswithaffiliations1_af27185a3b748deedb39d479db5ac3d2" label="burchard, g.-d">
<attvalues>
<attvalue for="attr_type" value="Authors with affiliations 1"></attvalue>
<attvalue for="global_occurrences" value="6"></attvalue>
<attvalue for="attr_3" value="Bernhard Nocht Institute for Tropical Medicine"></attvalue>
<attvalue for="attr_4" value="Hamburg, Germany"></attvalue>
<attvalue for="attr_5" value="Germany"></attvalue>
<attvalue for="attr_11" value="4"></attvalue>
</attvalues>
</node>
<node id="authorswithaffiliations1_e92a3f8d70197bd101bee43acb48c045" label="burkhardt, e">
<attvalues>
<attvalue for="attr_type" value="Authors with affiliations 1"></attvalue>
<attvalue for="global_occurrences" value="1"></attvalue>
<attvalue for="attr_3" value="Justus Liebig University Giessen"></attvalue>
<attvalue for="attr_4" value="Giessen, Germany"></attvalue>
<attvalue for="attr_5" value="Germany"></attvalue>
<attvalue for="attr_11" value="1"></attvalue>
</attvalues>
</node>
<node id="authorswithaffiliations1_eed0d7e3b746cf48e31376427569c24b" label="burmeister, a">
<attvalues>
<attvalue for="attr_type" value="Authors with affiliations 1"></attvalue>
<attvalue for="global_occurrences" value="1"></attvalue>
<attvalue for="attr_3" value="Free University of Berlin"></attvalue>
<attvalue for="attr_4" value="Berlin, Germany"></attvalue>
<attvalue for="attr_5" value="Germany"></attvalue>
<attvalue for="attr_11" value="1"></attvalue>
</attvalues>
</node>
<node id="authorswithaffiliations1_d069c3296803a8ec13245fda7544a3a2" label="burmester, g">
<attvalues>
<attvalue for="attr_type" value="Authors with affiliations 1"></attvalue>
<attvalue for="global_occurrences" value="1"></attvalue>
<attvalue for="attr_3" value="Charité University Medicine Berlin"></attvalue>
<attvalue for="attr_4" value="Berlin, Germany"></attvalue>
<attvalue for="attr_5" value="Germany"></attvalue>
<attvalue for="attr_11" value="1"></attvalue>
</attvalues>
</node>
<node id="authorswithaffiliations1_1b11418265a233a18c538b737bc0a2c4" label="butsch, f">
<attvalues>
<attvalue for="attr_type" value="Authors with affiliations 1"></attvalue>
<attvalue for="global_occurrences" value="1"></attvalue>
<attvalue for="attr_3" value="Johannes Gutenberg University Mainz"></attvalue>
<attvalue for="attr_4" value="Mainz, Germany"></attvalue>
<attvalue for="attr_5" value="Germany"></attvalue>
<attvalue for="attr_11" value="1"></attvalue>
</attvalues>
</node>
<node id="authorswithaffiliations1_c625b2d7f9dce90c425606d5333d846c" label="buzás, e">
<attvalues>
<attvalue for="attr_type" value="Authors with affiliations 1"></attvalue>
<attvalue for="global_occurrences" value="1"></attvalue>
<attvalue for="attr_3" value="Semmelweis University"></attvalue>
<attvalue for="attr_4" value="Budapest, Hungary"></attvalue>
<attvalue for="attr_5" value="Hungary"></attvalue>
<attvalue for="attr_11" value="1"></attvalue>
</attvalues>
</node>
<node id="authorswithaffiliations1_895c6f5ab58936179c871392ce00c6cb" label="bäumer, w">
<attvalues>
<attvalue for="attr_type" value="Authors with affiliations 1"></attvalue>
<attvalue for="global_occurrences" value="1"></attvalue>
<attvalue for="attr_3" value="School of Veterinary Medicine Hannover"></attvalue>
<attvalue for="attr_4" value="Hannover, Germany"></attvalue>
<attvalue for="attr_5" value="Germany"></attvalue>
<attvalue for="attr_11" value="1"></attvalue>
</attvalues>
</node>
<node id="authorswithaffiliations1_1d214b8cf6f8ed71c13400eca85e03a8" label="böer, a">
<attvalues>
<attvalue for="attr_type" value="Authors with affiliations 1"></attvalue>
<attvalue for="global_occurrences" value="1"></attvalue>
<attvalue for="attr_3" value="Dermatologikum Hamburg"></attvalue>
<attvalue for="attr_4" value="Hamburg, Germany"></attvalue>
<attvalue for="attr_5" value="Germany"></attvalue>
<attvalue for="attr_11" value="1"></attvalue>
</attvalues>
</node>
<node id="authorswithaffiliations1_d54d8395e63d33e458daf704b93185a1" label="böhler, e">
<attvalues>
<attvalue for="attr_type" value="Authors with affiliations 1"></attvalue>
<attvalue for="global_occurrences" value="1"></attvalue>
<attvalue for="attr_3" value="Johannes Gutenberg University Mainz"></attvalue>
<attvalue for="attr_4" value="Mainz, Germany"></attvalue>
<attvalue for="attr_5" value="Germany"></attvalue>
<attvalue for="attr_11" value=""></attvalue>
</attvalues>
</node>
<node id="authorswithaffiliations1_781828ba9bbde96e48c323dff4fa5885" label="bürenheide, a">
<attvalues>
<attvalue for="attr_type" value="Authors with affiliations 1"></attvalue>
<attvalue for="global_occurrences" value="1"></attvalue>
<attvalue for="attr_3" value="Christian-Albrechts-University of Kiel"></attvalue>
<attvalue for="attr_4" value="Kiel, Germany"></attvalue>
<attvalue for="attr_5" value="Germany"></attvalue>
<attvalue for="attr_11" value=""></attvalue>
</attvalues>
</node>
<node id="authorswithaffiliations1_051f9c171bfc056a3e1ebe046b0e6adb" label="bürgis, s">
<attvalues>
<attvalue for="attr_type" value="Authors with affiliations 1"></attvalue>
<attvalue for="global_occurrences" value="1"></attvalue>
<attvalue for="attr_3" value="Friedrich-Alexander-University Erlangen-Nuremberg"></attvalue>
<attvalue for="attr_4" value="Erlangen, Germany"></attvalue>
<attvalue for="attr_5" value="Germany"></attvalue>
<attvalue for="attr_11" value="1"></attvalue>
</attvalues>
</node>
<node id="authorswithaffiliations1_d23a82872263e4fe0e04ae81d04a3df1" label="cabrera, e">
<attvalues>
<attvalue for="attr_type" value="Authors with affiliations 1"></attvalue>
<attvalue for="global_occurrences" value="1"></attvalue>
<attvalue for="attr_3" value="Hospital de Clínicas"></attvalue>
<attvalue for="attr_4" value="Asunción, Paraguay"></attvalue>
<attvalue for="attr_5" value="Paraguay"></attvalue>
<attvalue for="attr_11" value=""></attvalue>
</attvalues>
</node>
<node id="authorswithaffiliations1_7f6ac35af4fdc245a77a5305b1e98936" label="cadag, e">
<attvalues>
<attvalue for="attr_type" value="Authors with affiliations 1"></attvalue>
<attvalue for="global_occurrences" value="1"></attvalue>
<attvalue for="attr_3" value="Seattle Biomed. Research Institute"></attvalue>
<attvalue for="attr_4" value="Seattle, United States"></attvalue>
<attvalue for="attr_5" value="United States"></attvalue>
<attvalue for="attr_11" value="1"></attvalue>
</attvalues>
</node>
<node id="authorswithaffiliations1_00f064354ec1f88f91ab1e4f2af8638a" label="cadmus, c.m.c.v.c">
<attvalues>
<attvalue for="attr_type" value="Authors with affiliations 1"></attvalue>
<attvalue for="global_occurrences" value="1"></attvalue>
<attvalue for="attr_3" value="Ruprecht Karls University Heidelberg"></attvalue>
<attvalue for="attr_4" value="Heidelberg, Germany"></attvalue>
<attvalue for="attr_5" value="Germany"></attvalue>
<attvalue for="attr_11" value="1"></attvalue>
</attvalues>
</node>
<node id="authorswithaffiliations1_bb6526faf6d63338eadb20135b7a1b70" label="calvopina, m">
<attvalues>
<attvalue for="attr_type" value="Authors with affiliations 1"></attvalue>
<attvalue for="global_occurrences" value="1"></attvalue>
<attvalue for="attr_3" value="Kochi University"></attvalue>
<attvalue for="attr_4" value="Kochi, Japan"></attvalue>
<attvalue for="attr_5" value="Japan"></attvalue>
<attvalue for="attr_11" value="1"></attvalue>
</attvalues>
</node>
<node id="authorswithaffiliations1_327b8409d8e507cbe87fc13b809032e7" label="calò, s">
<attvalues>
<attvalue for="attr_type" value="Authors with affiliations 1"></attvalue>
<attvalue for="global_occurrences" value="1"></attvalue>
<attvalue for="attr_3" value="Università Degli Studi di Modena e Reggio Emilia"></attvalue>
<attvalue for="attr_4" value="Modena, Italy"></attvalue>
<attvalue for="attr_5" value="Italy"></attvalue>
<attvalue for="attr_11" value="1"></attvalue>
</attvalues>
</node>
<node id="authorswithaffiliations1_77a9675dbb18452a6fe93029157f2752" label="camacho, n">
<attvalues>
<attvalue for="attr_type" value="Authors with affiliations 1"></attvalue>
<attvalue for="global_occurrences" value="1"></attvalue>
<attvalue for="attr_3" value="Central University of Venezuela"></attvalue>
<attvalue for="attr_4" value="Caracas, Venezuela"></attvalue>
<attvalue for="attr_5" value="Venezuela"></attvalue>
<attvalue for="attr_11" value="1"></attvalue>
</attvalues>
</node>
<node id="authorswithaffiliations1_2978b072fe8ee606096554233b150d72" label="camara, b">
<attvalues>
<attvalue for="attr_type" value="Authors with affiliations 1"></attvalue>
<attvalue for="global_occurrences" value="1"></attvalue>
<attvalue for="attr_3" value="Philipps University Marburg"></attvalue>
<attvalue for="attr_4" value="Marburg, Germany"></attvalue>
<attvalue for="attr_5" value="Germany"></attvalue>
<attvalue for="attr_11" value="1"></attvalue>
</attvalues>
</node>
<node id="authorswithaffiliations1_8ebeb6a899bc6c4a70b05aaccded5bfe" label="camp, h">
<attvalues>
<attvalue for="attr_type" value="Authors with affiliations 1"></attvalue>
<attvalue for="global_occurrences" value="1"></attvalue>
<attvalue for="attr_3" value="Veterinary Clinic Am Forstgarten"></attvalue>
<attvalue for="attr_4" value="Kleve, Germany"></attvalue>
<attvalue for="attr_5" value="Germany"></attvalue>
<attvalue for="attr_11" value="1"></attvalue>
</attvalues>
</node>
<node id="authorswithaffiliations1_00a36406de08e204ddd26a0e0a7938a7" label="campino, l">
<attvalues>
<attvalue for="attr_type" value="Authors with affiliations 1"></attvalue>
<attvalue for="global_occurrences" value="1"></attvalue>
<attvalue for="attr_3" value="University of Lisbon"></attvalue>
<attvalue for="attr_4" value="Lisbon, Portugal"></attvalue>
<attvalue for="attr_5" value="Portugal"></attvalue>
<attvalue for="attr_11" value="1"></attvalue>
</attvalues>
</node>
<node id="authorswithaffiliations1_b677bf8e2c977bef28a3c94e14683080" label="campos-neto, a">
<attvalues>
<attvalue for="attr_type" value="Authors with affiliations 1"></attvalue>
<attvalue for="global_occurrences" value="1"></attvalue>
<attvalue for="attr_3" value="The Forsyth Institute"></attvalue>
<attvalue for="attr_4" value="Boston, United States"></attvalue>
<attvalue for="attr_5" value="United States"></attvalue>
<attvalue for="attr_11" value="1"></attvalue>
</attvalues>
</node>
<node id="authorswithaffiliations1_019dd412a8b10169edab6710691653b3" label="cantacessi, c">
<attvalues>
<attvalue for="attr_type" value="Authors with affiliations 1"></attvalue>
<attvalue for="global_occurrences" value="1"></attvalue>
<attvalue for="attr_3" value="University of Bari"></attvalue>
<attvalue for="attr_4" value="Bari, Italy"></attvalue>
<attvalue for="attr_5" value="Italy"></attvalue>
<attvalue for="attr_11" value="1"></attvalue>
</attvalues>
</node>
<node id="authorswithaffiliations1_8ca88126f762b834c9d7030f7b1d8d94" label="capelli, g">
<attvalues>
<attvalue for="attr_type" value="Authors with affiliations 1"></attvalue>
<attvalue for="global_occurrences" value="4"></attvalue>
<attvalue for="attr_3" value="Istituto Zooprofilattico Sperimentale Delle Venezie"></attvalue>
<attvalue for="attr_4" value="Padova, Italy"></attvalue>
<attvalue for="attr_5" value="Italy"></attvalue>
<attvalue for="attr_11" value="4"></attvalue>
</attvalues>
</node>
<node id="authorswithaffiliations1_94253662f5092e868763f1bebae87ddc" label="capozzoli, m">
<attvalues>
<attvalue for="attr_type" value="Authors with affiliations 1"></attvalue>
<attvalue for="global_occurrences" value="1"></attvalue>
<attvalue for="attr_3" value="University of Milan"></attvalue>
<attvalue for="attr_4" value="Milan, Italy"></attvalue>
<attvalue for="attr_5" value="Italy"></attvalue>
<attvalue for="attr_11" value="1"></attvalue>
</attvalues>
</node>
<node id="authorswithaffiliations1_2fb7868409fb952e5858441e3b21b7b3" label="cardoso, l">
<attvalues>
<attvalue for="attr_type" value="Authors with affiliations 1"></attvalue>
<attvalue for="global_occurrences" value="1"></attvalue>
<attvalue for="attr_3" value="University of Trás-os-Montes e Alto Douro"></attvalue>
<attvalue for="attr_4" value="Vila Real, Portugal"></attvalue>
<attvalue for="attr_5" value="Portugal"></attvalue>
<attvalue for="attr_11" value="1"></attvalue>
</attvalues>
</node>
<node id="authorswithaffiliations1_36681da87466fbe25c8026930136b2d2" label="carlier, y">
<attvalues>
<attvalue for="attr_type" value="Authors with affiliations 1"></attvalue>
<attvalue for="global_occurrences" value="1"></attvalue>
<attvalue for="attr_3" value="Free University Brussels"></attvalue>
<attvalue for="attr_4" value="Brussels, Belgium"></attvalue>
<attvalue for="attr_5" value="Belgium"></attvalue>
<attvalue for="attr_11" value="1"></attvalue>
</attvalues>
</node>
<node id="authorswithaffiliations1_d9fe014b62b8c0ce4736df9f61207ec3" label="carlson, j.a">
<attvalues>
<attvalue for="attr_type" value="Authors with affiliations 1"></attvalue>
<attvalue for="global_occurrences" value="1"></attvalue>
<attvalue for="attr_3" value="Albany Medical College"></attvalue>
<attvalue for="attr_4" value="Albany, United States"></attvalue>
<attvalue for="attr_5" value="United States"></attvalue>
<attvalue for="attr_11" value=""></attvalue>
</attvalues>
</node>
<node id="authorswithaffiliations1_92deeaea063fd4ad65979a1e35c96aeb" label="carvalho, e.m">
<attvalues>
<attvalue for="attr_type" value="Authors with affiliations 1"></attvalue>
<attvalue for="global_occurrences" value="1"></attvalue>
<attvalue for="attr_3" value="Federal University of Bahia"></attvalue>
<attvalue for="attr_4" value="Salvador, Brazil"></attvalue>
<attvalue for="attr_5" value="Brazil"></attvalue>
<attvalue for="attr_11" value="1"></attvalue>
</attvalues>
</node>
<node id="authorswithaffiliations1_09a0c11a5e1470c22d8f9ca345a08e9d" label="carvalho, j">
<attvalues>
<attvalue for="attr_type" value="Authors with affiliations 1"></attvalue>
<attvalue for="global_occurrences" value="1"></attvalue>
<attvalue for="attr_3" value="Hebrew University of Jerusalem"></attvalue>
<attvalue for="attr_4" value="Jerusalem, Israel"></attvalue>
<attvalue for="attr_5" value="Israel"></attvalue>
<attvalue for="attr_11" value="1"></attvalue>
</attvalues>
</node>
<node id="authorswithaffiliations1_a0e138170a9569f34fa392eca7ea5882" label="casper, b">
<attvalues>
<attvalue for="attr_type" value="Authors with affiliations 1"></attvalue>
<attvalue for="global_occurrences" value="2"></attvalue>
<attvalue for="attr_3" value="Philipps University Marburg"></attvalue>
<attvalue for="attr_4" value="Marburg, Germany"></attvalue>
<attvalue for="attr_5" value="Germany"></attvalue>
<attvalue for="attr_11" value="1"></attvalue>
</attvalues>
</node>
<node id="authorswithaffiliations1_d61a751f20627831bd8f1b2d175f6788" label="castanys, s">
<attvalues>
<attvalue for="attr_type" value="Authors with affiliations 1"></attvalue>
<attvalue for="global_occurrences" value="1"></attvalue>
<attvalue for="attr_3" value="Consejo Superior de Investigaciones Científicas (CSIC)"></attvalue>
<attvalue for="attr_4" value="Granada, Spain"></attvalue>
<attvalue for="attr_5" value="Spain"></attvalue>
<attvalue for="attr_11" value="1"></attvalue>
</attvalues>
</node>
<node id="authorswithaffiliations1_e317d0c50f836ead2d5579c3897f9d27" label="castelli, f">
<attvalues>
<attvalue for="attr_type" value="Authors with affiliations 1"></attvalue>
<attvalue for="global_occurrences" value="4"></attvalue>
<attvalue for="attr_3" value="University of Brescia"></attvalue>
<attvalue for="attr_4" value="Brescia, Italy"></attvalue>
<attvalue for="attr_5" value="Italy"></attvalue>
<attvalue for="attr_11" value="3"></attvalue>
</attvalues>
</node>
<node id="authorswithaffiliations1_7f7fc63a46eae953a9798dd0716275e9" label="caucig, p">
<attvalues>
<attvalue for="attr_type" value="Authors with affiliations 1"></attvalue>
<attvalue for="global_occurrences" value="1"></attvalue>
<attvalue for="attr_3" value="Johannes Gutenberg University Mainz"></attvalue>
<attvalue for="attr_4" value="Mainz, Germany"></attvalue>
<attvalue for="attr_5" value="Germany"></attvalue>
<attvalue for="attr_11" value="1"></attvalue>
</attvalues>
</node>
<node id="authorswithaffiliations1_65ce0d36a5aa607abc7239b8ccb8d0c2" label="caumes, e">
<attvalues>
<attvalue for="attr_type" value="Authors with affiliations 1"></attvalue>
<attvalue for="global_occurrences" value="2"></attvalue>
<attvalue for="attr_3" value="Pitié-Salpêtrière University Hospital"></attvalue>
<attvalue for="attr_4" value="Paris, France"></attvalue>
<attvalue for="attr_5" value="France"></attvalue>
<attvalue for="attr_11" value="2"></attvalue>
</attvalues>
</node>
<node id="authorswithaffiliations1_4f909ce96b7991fbad5d147732b3a902" label="cavalli, a">
<attvalues>
<attvalue for="attr_type" value="Authors with affiliations 1"></attvalue>
<attvalue for="global_occurrences" value="1"></attvalue>
<attvalue for="attr_3" value="University of Bologna"></attvalue>
<attvalue for="attr_4" value="Bologna, Italy"></attvalue>
<attvalue for="attr_5" value="Italy"></attvalue>
<attvalue for="attr_11" value="1"></attvalue>
</attvalues>
</node>
<node id="authorswithaffiliations1_7afc11766c3a05405bd7b8fa498b85ab" label="cazareth, j">
<attvalues>
<attvalue for="attr_type" value="Authors with affiliations 1"></attvalue>
<attvalue for="global_occurrences" value="1"></attvalue>
<attvalue for="attr_3" value="Institut de Pharmacologie Moléculaire et Cellulaire"></attvalue>
<attvalue for="attr_4" value="Valbonne, France"></attvalue>
<attvalue for="attr_5" value="France"></attvalue>
<attvalue for="attr_11" value="1"></attvalue>
</attvalues>
</node>
<node id="authorswithaffiliations1_76f50d59705a306ecd27dabac4ce5f05" label="cañavate, c">
<attvalues>
<attvalue for="attr_type" value="Authors with affiliations 1"></attvalue>
<attvalue for="global_occurrences" value="3"></attvalue>
<attvalue for="attr_3" value="Instituto de Salud Carlos III"></attvalue>
<attvalue for="attr_4" value="Madrid, Spain"></attvalue>
<attvalue for="attr_5" value="Spain"></attvalue>
<attvalue for="attr_11" value="3"></attvalue>
</attvalues>
</node>
<node id="authorswithaffiliations1_7d9228c3a6d455dc3b202da26672890d" label="celada, a">
<attvalues>
<attvalue for="attr_type" value="Authors with affiliations 1"></attvalue>
<attvalue for="global_occurrences" value="1"></attvalue>
<attvalue for="attr_3" value="Universidad de Extremadura"></attvalue>
<attvalue for="attr_4" value="Caceres, Spain"></attvalue>
<attvalue for="attr_5" value="Spain"></attvalue>
<attvalue for="attr_11" value="1"></attvalue>
</attvalues>
</node>
<node id="authorswithaffiliations1_6fbfd5e0a791616dd57b2145245a8ad8" label="chafey, p">
<attvalues>
<attvalue for="attr_type" value="Authors with affiliations 1"></attvalue>
<attvalue for="global_occurrences" value="1"></attvalue>
<attvalue for="attr_3" value="Université Paris Descartes"></attvalue>
<attvalue for="attr_4" value="Paris, France"></attvalue>
<attvalue for="attr_5" value="France"></attvalue>
<attvalue for="attr_11" value="1"></attvalue>
</attvalues>
</node>
<node id="authorswithaffiliations1_ead4f4562a1316f178ee83df23f16a51" label="chaker, e">
<attvalues>
<attvalue for="attr_type" value="Authors with affiliations 1"></attvalue>
<attvalue for="global_occurrences" value="1"></attvalue>
<attvalue for="attr_3" value="Le laboratoire de Parasitologie-Mycologie La Rabta"></attvalue>
<attvalue for="attr_4" value="Tunis, Tunisia"></attvalue>
<attvalue for="attr_5" value="Tunisia"></attvalue>
<attvalue for="attr_11" value="1"></attvalue>
</attvalues>
</node>
<node id="authorswithaffiliations1_fab0beca9dcb8f7554943f3f677105f3" label="chan, a.s">
<attvalues>
<attvalue for="attr_type" value="Authors with affiliations 1"></attvalue>
<attvalue for="global_occurrences" value="1"></attvalue>
<attvalue for="attr_3" value="Walter Reed Army Institute of Research"></attvalue>
<attvalue for="attr_4" value="Silver Spring, United States"></attvalue>
<attvalue for="attr_5" value="United States"></attvalue>
<attvalue for="attr_11" value="1"></attvalue>
</attvalues>
</node>
<node id="authorswithaffiliations1_03d40d300cc779746810b2ef6d90f3f8" label="chan, j">
<attvalues>
<attvalue for="attr_type" value="Authors with affiliations 1"></attvalue>
<attvalue for="global_occurrences" value="1"></attvalue>
<attvalue for="attr_3" value="University London"></attvalue>
<attvalue for="attr_4" value="London, United Kingdom"></attvalue>
<attvalue for="attr_5" value="United Kingdom"></attvalue>
<attvalue for="attr_11" value="1"></attvalue>
</attvalues>
</node>
<node id="authorswithaffiliations1_58385da0d749c7ce368580c35c29f16f" label="chang, k.p">
<attvalues>
<attvalue for="attr_type" value="Authors with affiliations 1"></attvalue>
<attvalue for="global_occurrences" value="1"></attvalue>
<attvalue for="attr_3" value="Rosalind Franklin University"></attvalue>
<attvalue for="attr_4" value="Chicago, United States"></attvalue>
<attvalue for="attr_5" value="United States"></attvalue>
<attvalue for="attr_11" value="1"></attvalue>
</attvalues>
</node>
<node id="authorswithaffiliations1_b3d6b0fa9458da6621e19392ad9910e0" label="chappuis, f">
<attvalues>
<attvalue for="attr_type" value="Authors with affiliations 1"></attvalue>
<attvalue for="global_occurrences" value="2"></attvalue>
<attvalue for="attr_3" value="Institute of Tropical Medicine | University of Geneva"></attvalue>
<attvalue for="attr_4" value="Antwerp, Belgium | Geneva, Switzerland"></attvalue>
<attvalue for="attr_5" value="Belgium | Switzerland"></attvalue>
<attvalue for="attr_11" value="1"></attvalue>
</attvalues>
</node>
<node id="authorswithaffiliations1_bb6ee552adacec59bcea96e13c191de1" label="chargui, n">
<attvalues>
<attvalue for="attr_type" value="Authors with affiliations 1"></attvalue>
<attvalue for="global_occurrences" value="1"></attvalue>
<attvalue for="attr_3" value="Faculté de Pharmacie"></attvalue>
<attvalue for="attr_4" value="Monastir, Tunisia"></attvalue>
<attvalue for="attr_5" value="Tunisia"></attvalue>
<attvalue for="attr_11" value="1"></attvalue>
</attvalues>
</node>
<node id="authorswithaffiliations1_b9caa26967352b781716247c11206004" label="chatterjee, m">
<attvalues>
<attvalue for="attr_type" value="Authors with affiliations 1"></attvalue>
<attvalue for="global_occurrences" value="1"></attvalue>
<attvalue for="attr_3" value="Indian Institute of Chemical Biology"></attvalue>
<attvalue for="attr_4" value="Kolkata, India"></attvalue>
<attvalue for="attr_5" value="India"></attvalue>
<attvalue for="attr_11" value="1"></attvalue>
</attvalues>
</node>
<node id="authorswithaffiliations1_692377ebbb3eb815b991ed88b70da458" label="chatwell, l">
<attvalues>
<attvalue for="attr_type" value="Authors with affiliations 1"></attvalue>
<attvalue for="global_occurrences" value="1"></attvalue>
<attvalue for="attr_3" value="Technical University of Munich"></attvalue>
<attvalue for="attr_4" value="Munich, Germany"></attvalue>
<attvalue for="attr_5" value="Germany"></attvalue>
<attvalue for="attr_11" value="1"></attvalue>
</attvalues>
</node>
<node id="authorswithaffiliations1_ed7e663d585e49dfcf9c6029a130e20a" label="chava, a.k">
<attvalues>
<attvalue for="attr_type" value="Authors with affiliations 1"></attvalue>
<attvalue for="global_occurrences" value="1"></attvalue>
<attvalue for="attr_3" value="Indian Institute of Chemical Biology"></attvalue>
<attvalue for="attr_4" value="Kolkata, India"></attvalue>
<attvalue for="attr_5" value="India"></attvalue>
<attvalue for="attr_11" value="1"></attvalue>
</attvalues>
</node>
<node id="authorswithaffiliations1_c2af38a658f07cfd54b265676255187e" label="chen, l.h">
<attvalues>
<attvalue for="attr_type" value="Authors with affiliations 1"></attvalue>
<attvalue for="global_occurrences" value="1"></attvalue>
<attvalue for="attr_3" value="Mount Auburn Hospital"></attvalue>
<attvalue for="attr_4" value="Cambridge, United States"></attvalue>
<attvalue for="attr_5" value="United States"></attvalue>
<attvalue for="attr_11" value="1"></attvalue>
</attvalues>
</node>
<node id="authorswithaffiliations1_e756b1ebecaa5071e452841d81754f57" label="chicharro, c">
<attvalues>
<attvalue for="attr_type" value="Authors with affiliations 1"></attvalue>
<attvalue for="global_occurrences" value="2"></attvalue>
<attvalue for="attr_3" value="Instituto de Salud Carlos III"></attvalue>
<attvalue for="attr_4" value="Madrid, Spain"></attvalue>
<attvalue for="attr_5" value="Spain"></attvalue>
<attvalue for="attr_11" value="2"></attvalue>
</attvalues>
</node>
<node id="authorswithaffiliations1_0152180b8b4eae9cf00c432b47bc5cc5" label="chilengi, r">
<attvalues>
<attvalue for="attr_type" value="Authors with affiliations 1"></attvalue>
<attvalue for="global_occurrences" value="1"></attvalue>
<attvalue for="attr_3" value="Kenya Medical Research Institute (KEMRI) Wellcome Trust Collaborative"></attvalue>
<attvalue for="attr_4" value="Kilifi, Kenya"></attvalue>
<attvalue for="attr_5" value="Kenya"></attvalue>
<attvalue for="attr_11" value="1"></attvalue>
</attvalues>
</node>
<node id="authorswithaffiliations1_774542f2247b3a28c61908a5049c232c" label="chiodi, f">
<attvalues>
<attvalue for="attr_type" value="Authors with affiliations 1"></attvalue>
<attvalue for="global_occurrences" value="1"></attvalue>
<attvalue for="attr_3" value="Karolinska Institute"></attvalue>
<attvalue for="attr_4" value="Stockholm, Sweden"></attvalue>
<attvalue for="attr_5" value="Sweden"></attvalue>
<attvalue for="attr_11" value="1"></attvalue>
</attvalues>
</node>
<node id="authorswithaffiliations1_924e443ba4c3f92f57f384c4d4797bb8" label="chocholová, e">
<attvalues>
<attvalue for="attr_type" value="Authors with affiliations 1"></attvalue>
<attvalue for="global_occurrences" value="1"></attvalue>
<attvalue for="attr_3" value="Czech Academy of Sciences"></attvalue>
<attvalue for="attr_4" value="Ceske Budejovice, Czech Republic"></attvalue>
<attvalue for="attr_5" value="Czech Republic"></attvalue>
<attvalue for="attr_11" value="1"></attvalue>
</attvalues>
</node>
<node id="authorswithaffiliations1_fc856b95d16162542fe8a6eed473d717" label="choi, b.-s">
<attvalues>
<attvalue for="attr_type" value="Authors with affiliations 1"></attvalue>
<attvalue for="global_occurrences" value="3"></attvalue>
<attvalue for="attr_3" value="Imperial College London"></attvalue>
<attvalue for="attr_4" value="London, United Kingdom"></attvalue>
<attvalue for="attr_5" value="United Kingdom"></attvalue>
<attvalue for="attr_11" value="3"></attvalue>
</attvalues>
</node>
<node id="authorswithaffiliations1_24156bb954bd182a918ddcc76e4b8222" label="choudhury, k">
<attvalues>
<attvalue for="attr_type" value="Authors with affiliations 1"></attvalue>
<attvalue for="global_occurrences" value="1"></attvalue>
<attvalue for="attr_3" value="Bernhard Nocht Institute for Tropical Medicine"></attvalue>
<attvalue for="attr_4" value="Hamburg, Germany"></attvalue>
<attvalue for="attr_5" value="Germany"></attvalue>
<attvalue for="attr_11" value="1"></attvalue>
</attvalues>
</node>
<node id="authorswithaffiliations1_cf99715fcdde810534cc5e55372ad8c5" label="christensen, s.b">
<attvalues>
<attvalue for="attr_type" value="Authors with affiliations 1"></attvalue>
<attvalue for="global_occurrences" value="3"></attvalue>
<attvalue for="attr_3" value="Pharmaceutical University of Denmark"></attvalue>
<attvalue for="attr_4" value="Copenhagen, Denmark"></attvalue>
<attvalue for="attr_5" value="Denmark"></attvalue>
<attvalue for="attr_11" value="3"></attvalue>
</attvalues>
</node>
<node id="authorswithaffiliations1_0516ed31257eaf2c284cbbbca3da6a68" label="chrobak, m">
<attvalues>
<attvalue for="attr_type" value="Authors with affiliations 1"></attvalue>
<attvalue for="global_occurrences" value="1"></attvalue>
<attvalue for="attr_3" value="Bernhard Nocht Institute for Tropical Medicine"></attvalue>
<attvalue for="attr_4" value="Hamburg, Germany"></attvalue>
<attvalue for="attr_5" value="Germany"></attvalue>
<attvalue for="attr_11" value="1"></attvalue>
</attvalues>
</node>
<node id="authorswithaffiliations1_4de1448c04667a78f57fb2b2528ab644" label="ciarloni, l">
<attvalues>
<attvalue for="attr_type" value="Authors with affiliations 1"></attvalue>
<attvalue for="global_occurrences" value="1"></attvalue>
<attvalue for="attr_3" value="University of Trieste"></attvalue>
<attvalue for="attr_4" value="Trieste, Italy"></attvalue>
<attvalue for="attr_5" value="Italy"></attvalue>
<attvalue for="attr_11" value="1"></attvalue>
</attvalues>
</node>
<node id="authorswithaffiliations1_c7a32e6d71b2c7b9735a24e2de81f217" label="citro, m.l">
<attvalues>
<attvalue for="attr_type" value="Authors with affiliations 1"></attvalue>
<attvalue for="global_occurrences" value="1"></attvalue>
<attvalue for="attr_3" value="Basic Research Program"></attvalue>
<attvalue for="attr_4" value="Frederick, United States"></attvalue>
<attvalue for="attr_5" value="United States"></attvalue>
<attvalue for="attr_11" value="1"></attvalue>
</attvalues>
</node>
<node id="authorswithaffiliations1_510e9f181ff674786439e6102143a526" label="clark, t.g">
<attvalues>
<attvalue for="attr_type" value="Authors with affiliations 1"></attvalue>
<attvalue for="global_occurrences" value="1"></attvalue>
<attvalue for="attr_3" value="London School of Hygiene and Tropical Medicine"></attvalue>
<attvalue for="attr_4" value="London, United Kingdom"></attvalue>
<attvalue for="attr_5" value="United Kingdom"></attvalue>
<attvalue for="attr_11" value="1"></attvalue>
</attvalues>
</node>
<node id="authorswithaffiliations1_f89dee2fc61c4b399b79ebfa84d123dc" label="clausen, b.e">
<attvalues>
<attvalue for="attr_type" value="Authors with affiliations 1"></attvalue>
<attvalue for="global_occurrences" value="2"></attvalue>
<attvalue for="attr_3" value="Erasmus University Rotterdam"></attvalue>
<attvalue for="attr_4" value="Rotterdam, Netherlands"></attvalue>
<attvalue for="attr_5" value="Netherlands"></attvalue>
<attvalue for="attr_11" value="2"></attvalue>
</attvalues>
</node>
<node id="authorswithaffiliations1_010a1a7ec9536b056d9e340d8822fc55" label="clausen, o.p.f">
<attvalues>
<attvalue for="attr_type" value="Authors with affiliations 1"></attvalue>
<attvalue for="global_occurrences" value="1"></attvalue>
<attvalue for="attr_3" value="University of Oslo"></attvalue>
<attvalue for="attr_4" value="Oslo, Norway"></attvalue>
<attvalue for="attr_5" value="Norway"></attvalue>
<attvalue for="attr_11" value=""></attvalue>
</attvalues>
</node>
<node id="authorswithaffiliations1_042ae693543104c7b84f0df54b9b0de2" label="clayton, c">
<attvalues>
<attvalue for="attr_type" value="Authors with affiliations 1"></attvalue>
<attvalue for="global_occurrences" value="1"></attvalue>
<attvalue for="attr_3" value="Ruprecht Karls University Heidelberg"></attvalue>
<attvalue for="attr_4" value="Heidelberg, Germany"></attvalue>
<attvalue for="attr_5" value="Germany"></attvalue>
<attvalue for="attr_11" value="1"></attvalue>
</attvalues>
</node>
<node id="authorswithaffiliations1_510994faeb3b1fc91b87902b3bff1fa9" label="clement, b">
<attvalues>
<attvalue for="attr_type" value="Authors with affiliations 1"></attvalue>
<attvalue for="global_occurrences" value="1"></attvalue>
<attvalue for="attr_3" value="University of Kiel"></attvalue>
<attvalue for="attr_4" value="Kiel, Germany"></attvalue>
<attvalue for="attr_5" value="Germany"></attvalue>
<attvalue for="attr_11" value=""></attvalue>
</attvalues>
</node>
<node id="authorswithaffiliations1_4b58a3e117df3f90b9dbd599a9178761" label="cloke, t">
<attvalues>
<attvalue for="attr_type" value="Authors with affiliations 1"></attvalue>
<attvalue for="global_occurrences" value="1"></attvalue>
<attvalue for="attr_3" value="Imperial College London"></attvalue>
<attvalue for="attr_4" value="London, United Kingdom"></attvalue>
<attvalue for="attr_5" value="United Kingdom"></attvalue>
<attvalue for="attr_11" value="1"></attvalue>
</attvalues>
</node>
<node id="authorswithaffiliations1_e74a2a647bb43ec12ba9a38d59102421" label="clos, j">
<attvalues>
<attvalue for="attr_type" value="Authors with affiliations 1"></attvalue>
<attvalue for="global_occurrences" value="12"></attvalue>
<attvalue for="attr_3" value="Bernhard Nocht Institute for Tropical Medicine"></attvalue>
<attvalue for="attr_4" value="Hamburg, Germany"></attvalue>
<attvalue for="attr_5" value="Germany"></attvalue>
<attvalue for="attr_11" value="6"></attvalue>
</attvalues>
</node>
<node id="authorswithaffiliations1_d074377c66a6fd30f16ea92232b02903" label="coleman, r.e">
<attvalues>
<attvalue for="attr_type" value="Authors with affiliations 1"></attvalue>
<attvalue for="global_occurrences" value="1"></attvalue>
<attvalue for="attr_3" value="Walter Reed Army Institute of Research"></attvalue>
<attvalue for="attr_4" value="Silver Spring, United States"></attvalue>
<attvalue for="attr_5" value="United States"></attvalue>
<attvalue for="attr_11" value="1"></attvalue>
</attvalues>
</node>
<node id="authorswithaffiliations1_7341dd179899cbdd3e99be08093c2a67" label="colledge, l">
<attvalues>
<attvalue for="attr_type" value="Authors with affiliations 1"></attvalue>
<attvalue for="global_occurrences" value="1"></attvalue>
<attvalue for="attr_3" value="University of Edinburgh"></attvalue>
<attvalue for="attr_4" value="Edinburgh, United Kingdom"></attvalue>
<attvalue for="attr_5" value="United Kingdom"></attvalue>
<attvalue for="attr_11" value="1"></attvalue>
</attvalues>
</node>
<node id="authorswithaffiliations1_135394bf5454b13d02d55f5ab74fa048" label="collins, f.h">
<attvalues>
<attvalue for="attr_type" value="Authors with affiliations 1"></attvalue>
<attvalue for="global_occurrences" value="1"></attvalue>
<attvalue for="attr_3" value="University of Notre Dame"></attvalue>
<attvalue for="attr_4" value="Notre Dame, United States"></attvalue>
<attvalue for="attr_5" value="United States"></attvalue>
<attvalue for="attr_11" value="1"></attvalue>
</attvalues>
</node>
<node id="authorswithaffiliations1_b459c54563a6160821c560fc9fc0879f" label="collins, m">
<attvalues>
<attvalue for="attr_type" value="Authors with affiliations 1"></attvalue>
<attvalue for="global_occurrences" value="1"></attvalue>
<attvalue for="attr_3" value="Wellcome Trust Sanger Institute"></attvalue>
<attvalue for="attr_4" value="Hinxton, United Kingdom"></attvalue>
<attvalue for="attr_5" value="United Kingdom"></attvalue>
<attvalue for="attr_11" value="1"></attvalue>
</attvalues>
</node>
<node id="authorswithaffiliations1_e63ec4495600bbf9bcdfed6435fbe474" label="conrad, s.m">
<attvalues>
<attvalue for="attr_type" value="Authors with affiliations 1"></attvalue>
<attvalue for="global_occurrences" value="1"></attvalue>
<attvalue for="attr_3" value="University of Maryland"></attvalue>
<attvalue for="attr_4" value="Baltimore, United States"></attvalue>
<attvalue for="attr_5" value="United States"></attvalue>
<attvalue for="attr_11" value="1"></attvalue>
</attvalues>
</node>
<node id="authorswithaffiliations1_bd10be37dba8102527dc1293182d8ba5" label="consortium, s.">
<attvalues>
<attvalue for="attr_type" value="Authors with affiliations 1"></attvalue>
<attvalue for="global_occurrences" value="1"></attvalue>
<attvalue for="attr_3" value="Institut Pasteur de Tunis"></attvalue>
<attvalue for="attr_4" value="Tunis, Tunisia"></attvalue>
<attvalue for="attr_5" value="Tunisia"></attvalue>
<attvalue for="attr_11" value="1"></attvalue>
</attvalues>
</node>
<node id="authorswithaffiliations1_2f8f03055b1bd9207bc972db47180f53" label="convit, j">
<attvalues>
<attvalue for="attr_type" value="Authors with affiliations 1"></attvalue>
<attvalue for="global_occurrences" value="1"></attvalue>
<attvalue for="attr_3" value="Central University of Venezuela"></attvalue>
<attvalue for="attr_4" value="Caracas, Venezuela"></attvalue>
<attvalue for="attr_5" value="Venezuela"></attvalue>
<attvalue for="attr_11" value="1"></attvalue>
</attvalues>
</node>
<node id="authorswithaffiliations1_56f15fe0481e797dabc52fcb12ddd312" label="coombs, g.h">
<attvalues>
<attvalue for="attr_type" value="Authors with affiliations 1"></attvalue>
<attvalue for="global_occurrences" value="1"></attvalue>
<attvalue for="attr_3" value="University of Strathclyde"></attvalue>
<attvalue for="attr_4" value="Glasgow, United Kingdom"></attvalue>
<attvalue for="attr_5" value="United Kingdom"></attvalue>
<attvalue for="attr_11" value="1"></attvalue>
</attvalues>
</node>
<node id="authorswithaffiliations1_81a9a7f00fb6bc6d8e7bc1c60bdb2a80" label="cooper, p.j">
<attvalues>
<attvalue for="attr_type" value="Authors with affiliations 1"></attvalue>
<attvalue for="global_occurrences" value="1"></attvalue>
<attvalue for="attr_3" value="Hospital Pedro Vicente Maldonado"></attvalue>
<attvalue for="attr_4" value="Quito, Ecuador"></attvalue>
<attvalue for="attr_5" value="Ecuador"></attvalue>
<attvalue for="attr_11" value="1"></attvalue>
</attvalues>
</node>
<node id="authorswithaffiliations1_ae9e17861316b852f964612f2187f034" label="correa oliveira, r">
<attvalues>
<attvalue for="attr_type" value="Authors with affiliations 1"></attvalue>
<attvalue for="global_occurrences" value="1"></attvalue>
<attvalue for="attr_3" value="Research Center René Rachou Fundação Oswaldo Cruz"></attvalue>
<attvalue for="attr_4" value="Belo Horizonte, Brazil"></attvalue>
<attvalue for="attr_5" value="Brazil"></attvalue>
<attvalue for="attr_11" value="1"></attvalue>
</attvalues>
</node>
<node id="authorswithaffiliations1_374d586e02d8206fb5a482e9ad20ef8e" label="cortes, s">
<attvalues>
<attvalue for="attr_type" value="Authors with affiliations 1"></attvalue>
<attvalue for="global_occurrences" value="1"></attvalue>
<attvalue for="attr_3" value="University of Lisbon"></attvalue>
<attvalue for="attr_4" value="Lisbon, Portugal"></attvalue>
<attvalue for="attr_5" value="Portugal"></attvalue>
<attvalue for="attr_11" value="1"></attvalue>
</attvalues>
</node>
<node id="authorswithaffiliations1_329cb70d84eb763bdd49bcc83752da21" label="corware, k">
<attvalues>
<attvalue for="attr_type" value="Authors with affiliations 1"></attvalue>
<attvalue for="global_occurrences" value="1"></attvalue>
<attvalue for="attr_3" value="Imperial College London"></attvalue>
<attvalue for="attr_4" value="London, United Kingdom"></attvalue>
<attvalue for="attr_5" value="United Kingdom"></attvalue>
<attvalue for="attr_11" value="1"></attvalue>
</attvalues>
</node>
<node id="authorswithaffiliations1_d800050b4aa4daab810f0dbdcd9a33cb" label="costa, c.h.n">
<attvalues>
<attvalue for="attr_type" value="Authors with affiliations 1"></attvalue>
<attvalue for="global_occurrences" value="1"></attvalue>
<attvalue for="attr_3" value="Federal University of Piauí"></attvalue>
<attvalue for="attr_4" value="Teresina, Brazil"></attvalue>
<attvalue for="attr_5" value="Brazil"></attvalue>
<attvalue for="attr_11" value="1"></attvalue>
</attvalues>
</node>
<node id="authorswithaffiliations1_2129cfc3c1b3d8c50c338726dc3ce165" label="costi, m.p">
<attvalues>
<attvalue for="attr_type" value="Authors with affiliations 1"></attvalue>
<attvalue for="global_occurrences" value="1"></attvalue>
<attvalue for="attr_3" value="Università Degli Studi di Modena e Reggio Emilia"></attvalue>
<attvalue for="attr_4" value="Modena, Italy"></attvalue>
<attvalue for="attr_5" value="Italy"></attvalue>
<attvalue for="attr_11" value="1"></attvalue>
</attvalues>
</node>
<node id="authorswithaffiliations1_1cdb886b333c6f20a791dbef2c6bc186" label="cotton, j.a">
<attvalues>
<attvalue for="attr_type" value="Authors with affiliations 1"></attvalue>
<attvalue for="global_occurrences" value="1"></attvalue>
<attvalue for="attr_3" value="Wellcome Trust Sanger Institute"></attvalue>
<attvalue for="attr_4" value="Hinxton, United Kingdom"></attvalue>
<attvalue for="attr_5" value="United Kingdom"></attvalue>
<attvalue for="attr_11" value="1"></attvalue>
</attvalues>
</node>
<node id="authorswithaffiliations1_dca48e00223987e3ce045f59dc3ade0b" label="coulson, r.m.r">
<attvalues>
<attvalue for="attr_type" value="Authors with affiliations 1"></attvalue>
<attvalue for="global_occurrences" value="1"></attvalue>
<attvalue for="attr_3" value="Wellcome Trust Sanger Institute"></attvalue>
<attvalue for="attr_4" value="Hinxton, United Kingdom"></attvalue>
<attvalue for="attr_5" value="United Kingdom"></attvalue>
<attvalue for="attr_11" value="1"></attvalue>
</attvalues>
</node>
<node id="authorswithaffiliations1_870aa7f50628df51c3713b38f7c7678b" label="courret, n">
<attvalues>
<attvalue for="attr_type" value="Authors with affiliations 1"></attvalue>
<attvalue for="global_occurrences" value="1"></attvalue>
<attvalue for="attr_3" value="Université Paris Descartes"></attvalue>
<attvalue for="attr_4" value="Paris, France"></attvalue>
<attvalue for="attr_5" value="France"></attvalue>
<attvalue for="attr_11" value="1"></attvalue>
</attvalues>
</node>
<node id="authorswithaffiliations1_d6fbc7fd15a5f994c8c8157db0e751db" label="cramer, j">
<attvalues>
<attvalue for="attr_type" value="Authors with affiliations 1"></attvalue>
<attvalue for="global_occurrences" value="1"></attvalue>
<attvalue for="attr_3" value="Bernhard Nocht Institute for Tropical Medicine"></attvalue>
<attvalue for="attr_4" value="Hamburg, Germany"></attvalue>
<attvalue for="attr_5" value="Germany"></attvalue>
<attvalue for="attr_11" value="1"></attvalue>
</attvalues>
</node>
<node id="authorswithaffiliations1_9309c0ad276a7de8631ece1b63e8103d" label="crocker, p.r">
<attvalues>
<attvalue for="attr_type" value="Authors with affiliations 1"></attvalue>
<attvalue for="global_occurrences" value="1"></attvalue>
<attvalue for="attr_3" value="Wellcome Trust Sanger Institute"></attvalue>
<attvalue for="attr_4" value="Hinxton, United Kingdom"></attvalue>
<attvalue for="attr_5" value="United Kingdom"></attvalue>
<attvalue for="attr_11" value="1"></attvalue>
</attvalues>
</node>
<node id="authorswithaffiliations1_285b3a9efe371fc447daeea66895ccc7" label="croft, a.m">
<attvalues>
<attvalue for="attr_type" value="Authors with affiliations 1"></attvalue>
<attvalue for="global_occurrences" value="1"></attvalue>
<attvalue for="attr_3" value="Headquarters British Forces Germany Health Service"></attvalue>
<attvalue for="attr_4" value="Mönchengladbach, Germany"></attvalue>
<attvalue for="attr_5" value="Germany"></attvalue>
<attvalue for="attr_11" value="1"></attvalue>
</attvalues>
</node>
<node id="authorswithaffiliations1_a69956d9ba99d4cb62688da6ad889306" label="croft, s">
<attvalues>
<attvalue for="attr_type" value="Authors with affiliations 1"></attvalue>
<attvalue for="global_occurrences" value="2"></attvalue>
<attvalue for="attr_3" value="Drugs for Neglected Diseases Initiative (DNDi) | London School of Hygiene and Tropical Medicine"></attvalue>
<attvalue for="attr_4" value="Geneva, Switzerland | London, United Kingdom"></attvalue>
<attvalue for="attr_5" value="Switzerland | United Kingdom"></attvalue>
<attvalue for="attr_11" value="2"></attvalue>
</attvalues>
</node>
<node id="authorswithaffiliations1_88df68e7a1fea8d173c492b4c99e7374" label="croft, s.l">
<attvalues>
<attvalue for="attr_type" value="Authors with affiliations 1"></attvalue>
<attvalue for="global_occurrences" value="4"></attvalue>
<attvalue for="attr_3" value="Drugs for Neglected Diseases Initiative (DNDi) | London School of Hygiene and Tropical Medicine"></attvalue>
<attvalue for="attr_4" value="Geneva, Switzerland | London, United Kingdom"></attvalue>
<attvalue for="attr_5" value="Switzerland | United Kingdom"></attvalue>
<attvalue for="attr_11" value="4"></attvalue>
</attvalues>
</node>
<node id="authorswithaffiliations1_931935816f25aaab23f71ea81b766405" label="cronin, a">
<attvalues>
<attvalue for="attr_type" value="Authors with affiliations 1"></attvalue>
<attvalue for="global_occurrences" value="1"></attvalue>
<attvalue for="attr_3" value="Wellcome Trust Sanger Institute"></attvalue>
<attvalue for="attr_4" value="Hinxton, United Kingdom"></attvalue>
<attvalue for="attr_5" value="United Kingdom"></attvalue>
<attvalue for="attr_11" value="1"></attvalue>
</attvalues>
</node>
<node id="authorswithaffiliations1_51fd3fa295dc6368321e2bb39cca80cc" label="cruz, a.k">
<attvalues>
<attvalue for="attr_type" value="Authors with affiliations 1"></attvalue>
<attvalue for="global_occurrences" value="1"></attvalue>
<attvalue for="attr_3" value="University of São Paulo"></attvalue>
<attvalue for="attr_4" value="Ribeirão Preto, Brazil"></attvalue>
<attvalue for="attr_5" value="Brazil"></attvalue>
<attvalue for="attr_11" value="1"></attvalue>
</attvalues>
</node>
<node id="authorswithaffiliations1_6140934ad0dee54aa6dbc96bd3e6d23b" label="cruz, i">
<attvalues>
<attvalue for="attr_type" value="Authors with affiliations 1"></attvalue>
<attvalue for="global_occurrences" value="2"></attvalue>
<attvalue for="attr_3" value="Instituto de Salud Carlos III"></attvalue>
<attvalue for="attr_4" value="Madrid, Spain"></attvalue>
<attvalue for="attr_5" value="Spain"></attvalue>
<attvalue for="attr_11" value="2"></attvalue>
</attvalues>
</node>
<node id="authorswithaffiliations1_575a807222cfffc1cdb6876c6db6786e" label="culha, g">
<attvalues>
<attvalue for="attr_type" value="Authors with affiliations 1"></attvalue>
<attvalue for="global_occurrences" value="1"></attvalue>
<attvalue for="attr_3" value="Mustafa Kemal University"></attvalue>
<attvalue for="attr_4" value="Hatay, Turkey"></attvalue>
<attvalue for="attr_5" value="Turkey"></attvalue>
<attvalue for="attr_11" value="1"></attvalue>
</attvalues>
</node>
<node id="authorswithaffiliations1_67fde1a22b14d62802db2d4429265dcf" label="cupolillo, e">
<attvalues>
<attvalue for="attr_type" value="Authors with affiliations 1"></attvalue>
<attvalue for="global_occurrences" value="3"></attvalue>
<attvalue for="attr_3" value="Instituto Oswaldo Cruz FIOCRUZ"></attvalue>
<attvalue for="attr_4" value="Rio de Janeiro, Brazil"></attvalue>
<attvalue for="attr_5" value="Brazil"></attvalue>
<attvalue for="attr_11" value="3"></attvalue>
</attvalues>
</node>
<node id="authorswithaffiliations1_fbfc5f0da1667c191fc111c31dc4d07d" label="curtis, j">
<attvalues>
<attvalue for="attr_type" value="Authors with affiliations 1"></attvalue>
<attvalue for="global_occurrences" value="2"></attvalue>
<attvalue for="attr_3" value="Walter and Eliza Hall Institute of Medical Research"></attvalue>
<attvalue for="attr_4" value="Melbourne, Australia"></attvalue>
<attvalue for="attr_5" value="Australia"></attvalue>
<attvalue for="attr_11" value="1"></attvalue>
</attvalues>
</node>
<node id="authorswithaffiliations1_2a97a2de8ded3a4d6027f7886cd40266" label="curtis, j.m">
<attvalues>
<attvalue for="attr_type" value="Authors with affiliations 1"></attvalue>
<attvalue for="global_occurrences" value="1"></attvalue>
<attvalue for="attr_3" value="Walter and Eliza Hall Institute of Medical Research"></attvalue>
<attvalue for="attr_4" value="Melbourne, Australia"></attvalue>
<attvalue for="attr_5" value="Australia"></attvalue>
<attvalue for="attr_11" value="1"></attvalue>
</attvalues>
</node>
<node id="authorswithaffiliations1_7cc8fe98a0306d7342000bd3e7acecb7" label="cutler, a.j">
<attvalues>
<attvalue for="attr_type" value="Authors with affiliations 1"></attvalue>
<attvalue for="global_occurrences" value="1"></attvalue>
<attvalue for="attr_3" value="University of Cape Town"></attvalue>
<attvalue for="attr_4" value="Cape Town, South Africa"></attvalue>
<attvalue for="attr_5" value="South Africa"></attvalue>
<attvalue for="attr_11" value="1"></attvalue>
</attvalues>
</node>
<node id="authorswithaffiliations1_a68b4d9036f6ca3041f0a255f224ccba" label="da costa, f.b">
<attvalues>
<attvalue for="attr_type" value="Authors with affiliations 1"></attvalue>
<attvalue for="global_occurrences" value="2"></attvalue>
<attvalue for="attr_3" value="University of São Paulo"></attvalue>
<attvalue for="attr_4" value="Ribeirão Preto, Brazil"></attvalue>
<attvalue for="attr_5" value="Brazil"></attvalue>
<attvalue for="attr_11" value="2"></attvalue>
</attvalues>
</node>
<node id="authorswithaffiliations1_511b2e06fbaa54654daa1eb909fcc792" label="da-cruz, a.m">
<attvalues>
<attvalue for="attr_type" value="Authors with affiliations 1"></attvalue>
<attvalue for="global_occurrences" value="1"></attvalue>
<attvalue for="attr_3" value="Instituto Oswaldo Cruz FIOCRUZ"></attvalue>
<attvalue for="attr_4" value="Rio de Janeiro, Brazil"></attvalue>
<attvalue for="attr_5" value="Brazil"></attvalue>
<attvalue for="attr_11" value="1"></attvalue>
</attvalues>
</node>
<node id="authorswithaffiliations1_944afd84484b7fa8b4b0af8b4cc6d888" label="dacher, m">
<attvalues>
<attvalue for="attr_type" value="Authors with affiliations 1"></attvalue>
<attvalue for="global_occurrences" value="1"></attvalue>
<attvalue for="attr_3" value="Institut Pasteur"></attvalue>
<attvalue for="attr_4" value="Paris, France"></attvalue>
<attvalue for="attr_5" value="France"></attvalue>
<attvalue for="attr_11" value="1"></attvalue>
</attvalues>
</node>
<node id="authorswithaffiliations1_c6f55bc596cc09ec76d7159d2c849d14" label="dalpke, a.h">
<attvalues>
<attvalue for="attr_type" value="Authors with affiliations 1"></attvalue>
<attvalue for="global_occurrences" value="1"></attvalue>
<attvalue for="attr_3" value="Philipps University Marburg"></attvalue>
<attvalue for="attr_4" value="Marburg, Germany"></attvalue>
<attvalue for="attr_5" value="Germany"></attvalue>
<attvalue for="attr_11" value="1"></attvalue>
</attvalues>
</node>
<node id="authorswithaffiliations1_43f8448da405e72e7f2176113e6a6fd9" label="dalsgaard, p.w">
<attvalues>
<attvalue for="attr_type" value="Authors with affiliations 1"></attvalue>
<attvalue for="global_occurrences" value="2"></attvalue>
<attvalue for="attr_3" value="Pharmaceutical University of Denmark"></attvalue>
<attvalue for="attr_4" value="Copenhagen, Denmark"></attvalue>
<attvalue for="attr_5" value="Denmark"></attvalue>
<attvalue for="attr_11" value="2"></attvalue>
</attvalues>
</node>
<node id="authorswithaffiliations1_c117522539c8934271f27425279a6b85" label="damm, m">
<attvalues>
<attvalue for="attr_type" value="Authors with affiliations 1"></attvalue>
<attvalue for="global_occurrences" value="1"></attvalue>
<attvalue for="attr_3" value="University of Cologne"></attvalue>
<attvalue for="attr_4" value="Cologne, Germany"></attvalue>
<attvalue for="attr_5" value="Germany"></attvalue>
<attvalue for="attr_11" value=""></attvalue>
</attvalues>
</node>
<node id="authorswithaffiliations1_93a6c4107768d2225b10f4f8a16a850a" label="dana, s.k">
<attvalues>
<attvalue for="attr_type" value="Authors with affiliations 1"></attvalue>
<attvalue for="global_occurrences" value="1"></attvalue>
<attvalue for="attr_3" value="Indian Institute of Chemical Biology"></attvalue>
<attvalue for="attr_4" value="Kolkata, India"></attvalue>
<attvalue for="attr_5" value="India"></attvalue>
<attvalue for="attr_11" value="1"></attvalue>
</attvalues>
</node>
<node id="authorswithaffiliations1_b2d1ebd9494a79a57d24982336aa8a5c" label="daneshbod, k">
<attvalues>
<attvalue for="attr_type" value="Authors with affiliations 1"></attvalue>
<attvalue for="global_occurrences" value="1"></attvalue>
<attvalue for="attr_3" value="Dr Daneshbod Pathology Laboratory"></attvalue>
<attvalue for="attr_4" value="Shiraz, Iran"></attvalue>
<attvalue for="attr_5" value="Iran"></attvalue>
<attvalue for="attr_11" value="1"></attvalue>
</attvalues>
</node>
<node id="authorswithaffiliations1_42dbc3ebac1875467a86a8a7818aedc1" label="daneshbod, y">
<attvalues>
<attvalue for="attr_type" value="Authors with affiliations 1"></attvalue>
<attvalue for="global_occurrences" value="1"></attvalue>
<attvalue for="attr_3" value="Dr Daneshbod Pathology Laboratory"></attvalue>
<attvalue for="attr_4" value="Shiraz, Iran"></attvalue>
<attvalue for="attr_5" value="Iran"></attvalue>
<attvalue for="attr_11" value="1"></attvalue>
</attvalues>
</node>
<node id="authorswithaffiliations1_f668ce7497e50ea15ff5a44a0953ce21" label="dantas-torres, f">
<attvalues>
<attvalue for="attr_type" value="Authors with affiliations 1"></attvalue>
<attvalue for="global_occurrences" value="2"></attvalue>
<attvalue for="attr_3" value="Fundação Oswaldo Cruz | University of Bari"></attvalue>
<attvalue for="attr_4" value="Bari, Italy | Recife, Brazil"></attvalue>
<attvalue for="attr_5" value="Brazil | Italy"></attvalue>
<attvalue for="attr_11" value="2"></attvalue>
</attvalues>
</node>
<node id="authorswithaffiliations1_c759d002e864489ae08d0c4a10ac71a5" label="darie, h">
<attvalues>
<attvalue for="attr_type" value="Authors with affiliations 1"></attvalue>
<attvalue for="global_occurrences" value="1"></attvalue>
<attvalue for="attr_3" value="Bégin Military Hospital"></attvalue>
<attvalue for="attr_4" value="Saint-Mandé, France"></attvalue>
<attvalue for="attr_5" value="France"></attvalue>
<attvalue for="attr_11" value="1"></attvalue>
</attvalues>
</node>
<node id="authorswithaffiliations1_84ec6510894bfd61fd4dbda1af339a20" label="das neves amorim, r.c">
<attvalues>
<attvalue for="attr_type" value="Authors with affiliations 1"></attvalue>
<attvalue for="global_occurrences" value="2"></attvalue>
<attvalue for="attr_3" value="Instituto Nacional de Pesquisa da Amazonia"></attvalue>
<attvalue for="attr_4" value="Manaus, Brazil"></attvalue>
<attvalue for="attr_5" value="Brazil"></attvalue>
<attvalue for="attr_11" value="2"></attvalue>
</attvalues>
</node>
<node id="authorswithaffiliations1_c4045cce8df723348267e4e6398a1eac" label="das, m.l">
<attvalues>
<attvalue for="attr_type" value="Authors with affiliations 1"></attvalue>
<attvalue for="global_occurrences" value="1"></attvalue>
<attvalue for="attr_3" value="B.P. Koirala Institute of Health Sciences"></attvalue>
<attvalue for="attr_4" value="Dharan, Nepal"></attvalue>
<attvalue for="attr_5" value="Nepal"></attvalue>
<attvalue for="attr_11" value="1"></attvalue>
</attvalues>
</node>
<node id="authorswithaffiliations1_4634ab4ae1b68ca4aa406dc7677a1df0" label="das, v.r">
<attvalues>
<attvalue for="attr_type" value="Authors with affiliations 1"></attvalue>
<attvalue for="global_occurrences" value="1"></attvalue>
<attvalue for="attr_3" value="Rajendra Memorial Research Institute of Medical Sciences"></attvalue>
<attvalue for="attr_4" value="Agam-Kuan, India"></attvalue>
<attvalue for="attr_5" value="India"></attvalue>
<attvalue for="attr_11" value="1"></attvalue>
</attvalues>
</node>
<node id="authorswithaffiliations1_11c1ba2016f02d6e82ca4aede975b93a" label="daskalaki, a">
<attvalues>
<attvalue for="attr_type" value="Authors with affiliations 1"></attvalue>
<attvalue for="global_occurrences" value="1"></attvalue>
<attvalue for="attr_3" value="Max Planck Institute for Molecular Genetics"></attvalue>
<attvalue for="attr_4" value="Berlin, Germany"></attvalue>
<attvalue for="attr_5" value="Germany"></attvalue>
<attvalue for="attr_11" value="1"></attvalue>
</attvalues>
</node>
<node id="authorswithaffiliations1_5a4bd15ed7fe081c3917f3449d5716ec" label="daugschies, a">
<attvalues>
<attvalue for="attr_type" value="Authors with affiliations 1"></attvalue>
<attvalue for="global_occurrences" value="1"></attvalue>
<attvalue for="attr_3" value="Leipzig University"></attvalue>
<attvalue for="attr_4" value="Leipzig, Germany"></attvalue>
<attvalue for="attr_5" value="Germany"></attvalue>
<attvalue for="attr_11" value="1"></attvalue>
</attvalues>
</node>
<node id="authorswithaffiliations1_be59acfb1e7c030ccfd9d9f067026c1e" label="davalos-misslitz, a">
<attvalues>
<attvalue for="attr_type" value="Authors with affiliations 1"></attvalue>
<attvalue for="global_occurrences" value="1"></attvalue>
<attvalue for="attr_3" value="Hannover Medical University"></attvalue>
<attvalue for="attr_4" value="Hannover, Germany"></attvalue>
<attvalue for="attr_5" value="Germany"></attvalue>
<attvalue for="attr_11" value="1"></attvalue>
</attvalues>
</node>
<node id="authorswithaffiliations1_b7631a2f5b4874f97406ab370d8e9205" label="dave, k">
<attvalues>
<attvalue for="attr_type" value="Authors with affiliations 1"></attvalue>
<attvalue for="global_occurrences" value="1"></attvalue>
<attvalue for="attr_3" value="University of Tennessee"></attvalue>
<attvalue for="attr_4" value="Knoxville, United States"></attvalue>
<attvalue for="attr_5" value="United States"></attvalue>
<attvalue for="attr_11" value="1"></attvalue>
</attvalues>
</node>
<node id="authorswithaffiliations1_2a43d4bada540373b65b62d5e8455138" label="davidson, r.n">
<attvalues>
<attvalue for="attr_type" value="Authors with affiliations 1"></attvalue>
<attvalue for="global_occurrences" value="1"></attvalue>
<attvalue for="attr_3" value="Ruprecht Karls University Heidelberg"></attvalue>
<attvalue for="attr_4" value="Heidelberg, Germany"></attvalue>
<attvalue for="attr_5" value="Germany"></attvalue>
<attvalue for="attr_11" value="1"></attvalue>
</attvalues>
</node>
<node id="authorswithaffiliations1_f0c499ff59ed483e338a1e3ce28835d2" label="davies, k.m">
<attvalues>
<attvalue for="attr_type" value="Authors with affiliations 1"></attvalue>
<attvalue for="global_occurrences" value="1"></attvalue>
<attvalue for="attr_3" value="George Mason University"></attvalue>
<attvalue for="attr_4" value="Fairfax, United States"></attvalue>
<attvalue for="attr_5" value="United States"></attvalue>
<attvalue for="attr_11" value="1"></attvalue>
</attvalues>
</node>
<node id="authorswithaffiliations1_a967ccc1ef33f1a9b6f9a84062c979f0" label="davies, r.m">
<attvalues>
<attvalue for="attr_type" value="Authors with affiliations 1"></attvalue>
<attvalue for="global_occurrences" value="1"></attvalue>
<attvalue for="attr_3" value="Wellcome Trust Sanger Institute"></attvalue>
<attvalue for="attr_4" value="Hinxton, United Kingdom"></attvalue>
<attvalue for="attr_5" value="United Kingdom"></attvalue>
<attvalue for="attr_11" value="1"></attvalue>
</attvalues>
</node>
<node id="authorswithaffiliations1_d0bb1678ace340d698cedb70128c933d" label="davila, a.m.r">
<attvalues>
<attvalue for="attr_type" value="Authors with affiliations 1"></attvalue>
<attvalue for="global_occurrences" value="1"></attvalue>
<attvalue for="attr_3" value="Instituto Oswaldo Cruz FIOCRUZ"></attvalue>
<attvalue for="attr_4" value="Rio de Janeiro, Brazil"></attvalue>
<attvalue for="attr_5" value="Brazil"></attvalue>
<attvalue for="attr_11" value="1"></attvalue>
</attvalues>
</node>
<node id="authorswithaffiliations1_a90079df8c777966439eb2b2a35c8355" label="davis, a.j">
<attvalues>
<attvalue for="attr_type" value="Authors with affiliations 1"></attvalue>
<attvalue for="global_occurrences" value="2"></attvalue>
<attvalue for="attr_3" value="Walter and Eliza Hall Institute of Medical Research"></attvalue>
<attvalue for="attr_4" value="Melbourne, Australia"></attvalue>
<attvalue for="attr_5" value="Australia"></attvalue>
<attvalue for="attr_11" value="2"></attvalue>
</attvalues>
</node>
<node id="authorswithaffiliations1_25c6b84277838161bd7c2661dc5da8c2" label="day, m.j">
<attvalues>
<attvalue for="attr_type" value="Authors with affiliations 1"></attvalue>
<attvalue for="global_occurrences" value="2"></attvalue>
<attvalue for="attr_3" value="Aristotle University of Thessaloniki | University of Bristol"></attvalue>
<attvalue for="attr_4" value="Bristol, United Kingdom | Thessaloniki, Greece"></attvalue>
<attvalue for="attr_5" value="Greece | United Kingdom"></attvalue>
<attvalue for="attr_11" value="2"></attvalue>
</attvalues>
</node>
<node id="authorswithaffiliations1_bce140a4b0b65a6e1e18ad65167d4276" label="de arias, a.r">
<attvalues>
<attvalue for="attr_type" value="Authors with affiliations 1"></attvalue>
<attvalue for="global_occurrences" value="1"></attvalue>
<attvalue for="attr_3" value="Inst. de Invest. en Cie. de la Salud"></attvalue>
<attvalue for="attr_4" value="Asunción, Paraguay"></attvalue>
<attvalue for="attr_5" value="Paraguay"></attvalue>
<attvalue for="attr_11" value=""></attvalue>
</attvalues>
</node>
<node id="authorswithaffiliations1_930cfda9e150cf4ac82ea8d1e9c7b3e3" label="de bilbao, n.v">
<attvalues>
<attvalue for="attr_type" value="Authors with affiliations 1"></attvalue>
<attvalue for="global_occurrences" value="1"></attvalue>
<attvalue for="attr_3" value="Inst. de Invest. en Cie. de la Salud"></attvalue>
<attvalue for="attr_4" value="Asunción, Paraguay"></attvalue>
<attvalue for="attr_5" value="Paraguay"></attvalue>
<attvalue for="attr_11" value=""></attvalue>
</attvalues>
</node>
<node id="authorswithaffiliations1_01c87f257c9a54fd6813a2deb62a17b2" label="de brito jr">
<attvalues>
<attvalue for="attr_type" value="Authors with affiliations 1"></attvalue>
<attvalue for="global_occurrences" value="1"></attvalue>
<attvalue for="attr_3" value="Federal University of Piauí"></attvalue>
<attvalue for="attr_4" value="Teresina, Brazil"></attvalue>
<attvalue for="attr_5" value="Brazil"></attvalue>
<attvalue for="attr_11" value="1"></attvalue>
</attvalues>
</node>
<node id="authorswithaffiliations1_e44802f521183fb76c9e865f55a77942" label="de caprariis, d">
<attvalues>
<attvalue for="attr_type" value="Authors with affiliations 1"></attvalue>
<attvalue for="global_occurrences" value="1"></attvalue>
<attvalue for="attr_3" value="University of Bari"></attvalue>
<attvalue for="attr_4" value="Bari, Italy"></attvalue>
<attvalue for="attr_5" value="Italy"></attvalue>
<attvalue for="attr_11" value="1"></attvalue>
</attvalues>
</node>
<node id="authorswithaffiliations1_abf70c4c2ae889cd795866d8083885d7" label="de castro, s.l">
<attvalues>
<attvalue for="attr_type" value="Authors with affiliations 1"></attvalue>
<attvalue for="global_occurrences" value="2"></attvalue>
<attvalue for="attr_3" value="Instituto Oswaldo Cruz FIOCRUZ"></attvalue>
<attvalue for="attr_4" value="Rio de Janeiro, Brazil"></attvalue>
<attvalue for="attr_5" value="Brazil"></attvalue>
<attvalue for="attr_11" value="2"></attvalue>
</attvalues>
</node>
<node id="authorswithaffiliations1_bdfa936a848210d10b2dbc3519bb5d40" label="de doncker, s">
<attvalues>
<attvalue for="attr_type" value="Authors with affiliations 1"></attvalue>
<attvalue for="global_occurrences" value="5"></attvalue>
<attvalue for="attr_3" value="Institute of Tropical Medicine"></attvalue>
<attvalue for="attr_4" value="Antwerp, Belgium"></attvalue>
<attvalue for="attr_5" value="Belgium"></attvalue>
<attvalue for="attr_11" value="3"></attvalue>
</attvalues>
</node>
<node id="authorswithaffiliations1_264b8cd442adae03a144eed01561af62" label="de gaudenzi, j">
<attvalues>
<attvalue for="attr_type" value="Authors with affiliations 1"></attvalue>
<attvalue for="global_occurrences" value="1"></attvalue>
<attvalue for="attr_3" value="University of San Martin"></attvalue>
<attvalue for="attr_4" value="Buenos Aires, Argentina"></attvalue>
<attvalue for="attr_5" value="Argentina"></attvalue>
<attvalue for="attr_11" value="1"></attvalue>
</attvalues>
</node>
<node id="authorswithaffiliations1_2d4ea6e6daff7e1e5aaca7b724fa7052" label="de kaspar, h.m">
<attvalues>
<attvalue for="attr_type" value="Authors with affiliations 1"></attvalue>
<attvalue for="global_occurrences" value="1"></attvalue>
<attvalue for="attr_3" value="Ludwig Maximilians University of Munich"></attvalue>
<attvalue for="attr_4" value="Munich, Germany"></attvalue>
<attvalue for="attr_5" value="Germany"></attvalue>
<attvalue for="attr_11" value=""></attvalue>
</attvalues>
</node>
<node id="authorswithaffiliations1_a87baf942c53522016a6907ed799a9ac" label="de kock, c">
<attvalues>
<attvalue for="attr_type" value="Authors with affiliations 1"></attvalue>
<attvalue for="global_occurrences" value="1"></attvalue>
<attvalue for="attr_3" value="University of Cape Town"></attvalue>
<attvalue for="attr_4" value="Cape Town, South Africa"></attvalue>
<attvalue for="attr_5" value="South Africa"></attvalue>
<attvalue for="attr_11" value="1"></attvalue>
</attvalues>
</node>
<node id="authorswithaffiliations1_f5de5ccb6ce2cd614b02be0df0991f44" label="de labastida rivera, f">
<attvalues>
<attvalue for="attr_type" value="Authors with affiliations 1"></attvalue>
<attvalue for="global_occurrences" value="1"></attvalue>
<attvalue for="attr_3" value="Queensland Institute of Medical Research"></attvalue>
<attvalue for="attr_4" value="Herston, Australia"></attvalue>
<attvalue for="attr_5" value="Australia"></attvalue>
<attvalue for="attr_11" value="1"></attvalue>
</attvalues>
</node>
<node id="authorswithaffiliations1_de798b4903e38035d9b7b3625d85737f" label="de lacerda, m.v.g">
<attvalues>
<attvalue for="attr_type" value="Authors with affiliations 1"></attvalue>
<attvalue for="global_occurrences" value="2"></attvalue>
<attvalue for="attr_3" value="Fundação de Medicina Tropical Heitor Vieira Dourado"></attvalue>
<attvalue for="attr_4" value="Manaus, Brazil"></attvalue>
<attvalue for="attr_5" value="Brazil"></attvalue>
<attvalue for="attr_11" value="2"></attvalue>
</attvalues>
</node>
<node id="authorswithaffiliations1_67d8f79d8672a60f13c08ef472db9861" label="de oliveira, e.c">
<attvalues>
<attvalue for="attr_type" value="Authors with affiliations 1"></attvalue>
<attvalue for="global_occurrences" value="1"></attvalue>
<attvalue for="attr_3" value="Universidade Federal de Goiás"></attvalue>
<attvalue for="attr_4" value="Goiânia, Brazil"></attvalue>
<attvalue for="attr_5" value="Brazil"></attvalue>
<attvalue for="attr_11" value="1"></attvalue>
</attvalues>
</node>
<node id="authorswithaffiliations1_d4bf3555066cbda3d65fcdfb6f143601" label="de paiva diniz, p.p.v">
<attvalues>
<attvalue for="attr_type" value="Authors with affiliations 1"></attvalue>
<attvalue for="global_occurrences" value="1"></attvalue>
<attvalue for="attr_3" value="Western University of Health Sciences"></attvalue>
<attvalue for="attr_4" value="Pomona, United States"></attvalue>
<attvalue for="attr_5" value="United States"></attvalue>
<attvalue for="attr_11" value="1"></attvalue>
</attvalues>
</node>
<node id="authorswithaffiliations1_339bfaf5c8710a5e18760bdfcf39511e" label="de soeiro, m.n.c">
<attvalues>
<attvalue for="attr_type" value="Authors with affiliations 1"></attvalue>
<attvalue for="global_occurrences" value="2"></attvalue>
<attvalue for="attr_3" value="Instituto Oswaldo Cruz FIOCRUZ"></attvalue>
<attvalue for="attr_4" value="Rio de Janeiro, Brazil"></attvalue>
<attvalue for="attr_5" value="Brazil"></attvalue>
<attvalue for="attr_11" value="2"></attvalue>
</attvalues>
</node>
<node id="authorswithaffiliations1_223e9978a92168ec5434ad2e34483534" label="de sousa, c.d.s">
<attvalues>
<attvalue for="attr_type" value="Authors with affiliations 1"></attvalue>
<attvalue for="global_occurrences" value="1"></attvalue>
<attvalue for="attr_3" value="Instituto Oswaldo Cruz FIOCRUZ"></attvalue>
<attvalue for="attr_4" value="Rio de Janeiro, Brazil"></attvalue>
<attvalue for="attr_5" value="Brazil"></attvalue>
<attvalue for="attr_11" value="1"></attvalue>
</attvalues>
</node>
<node id="authorswithaffiliations1_08369aa0e7bdbf013317643419d113f9" label="de trez, c">
<attvalues>
<attvalue for="attr_type" value="Authors with affiliations 1"></attvalue>
<attvalue for="global_occurrences" value="1"></attvalue>
<attvalue for="attr_3" value="Free University Brussels"></attvalue>
<attvalue for="attr_4" value="Brussels, Belgium"></attvalue>
<attvalue for="attr_5" value="Belgium"></attvalue>
<attvalue for="attr_11" value="1"></attvalue>
</attvalues>
</node>
<node id="authorswithaffiliations1_2035fb3f87a1208a748808d343f1e07a" label="de vries, p">
<attvalues>
<attvalue for="attr_type" value="Authors with affiliations 1"></attvalue>
<attvalue for="global_occurrences" value="2"></attvalue>
<attvalue for="attr_3" value="Academic Medical Center"></attvalue>
<attvalue for="attr_4" value="Amsterdam, Netherlands"></attvalue>
<attvalue for="attr_5" value="Netherlands"></attvalue>
<attvalue for="attr_11" value="2"></attvalue>
</attvalues>
</node>
<node id="authorswithaffiliations1_224ac55c42c50ff1d19a61e7e86b9e19" label="de, t">
<attvalues>
<attvalue for="attr_type" value="Authors with affiliations 1"></attvalue>
<attvalue for="global_occurrences" value="1"></attvalue>
<attvalue for="attr_3" value="Indian Institute of Chemical Biology"></attvalue>
<attvalue for="attr_4" value="Kolkata, India"></attvalue>
<attvalue for="attr_5" value="India"></attvalue>
<attvalue for="attr_11" value="1"></attvalue>
</attvalues>
</node>
<node id="authorswithaffiliations1_156c2b349dd5a169a26745fd3256a558" label="debnath, s">
<attvalues>
<attvalue for="attr_type" value="Authors with affiliations 1"></attvalue>
<attvalue for="global_occurrences" value="1"></attvalue>
<attvalue for="attr_3" value="Jadavpur University"></attvalue>
<attvalue for="attr_4" value="Kolkata, India"></attvalue>
<attvalue for="attr_5" value="India"></attvalue>
<attvalue for="attr_11" value="1"></attvalue>
</attvalues>
</node>
<node id="authorswithaffiliations1_4596599f7f504e834fdc6ef11a143f7f" label="debus, a">
<attvalues>
<attvalue for="attr_type" value="Authors with affiliations 1"></attvalue>
<attvalue for="global_occurrences" value="2"></attvalue>
<attvalue for="attr_3" value="Friedrich-Alexander-University Erlangen-Nuremberg | Julius Maximilians University of Wuerzburg"></attvalue>
<attvalue for="attr_4" value="Erlangen, Germany | Wuerzburg, Germany"></attvalue>
<attvalue for="attr_5" value="Germany"></attvalue>
<attvalue for="attr_11" value="2"></attvalue>
</attvalues>
</node>
<node id="authorswithaffiliations1_34a4bdc3de9f2624f973627243e9ddc0" label="decuypere, s">
<attvalues>
<attvalue for="attr_type" value="Authors with affiliations 1"></attvalue>
<attvalue for="global_occurrences" value="4"></attvalue>
<attvalue for="attr_3" value="Institute of Tropical Medicine"></attvalue>
<attvalue for="attr_4" value="Antwerp, Belgium"></attvalue>
<attvalue for="attr_5" value="Belgium"></attvalue>
<attvalue for="attr_11" value="3"></attvalue>
</attvalues>
</node>
<node id="authorswithaffiliations1_1a16ca708afe01ab55e51a2b70d29961" label="dedet, j.-p">
<attvalues>
<attvalue for="attr_type" value="Authors with affiliations 1"></attvalue>
<attvalue for="global_occurrences" value="8"></attvalue>
<attvalue for="attr_3" value="Centre Hospitalier Universitaire de Montpellier"></attvalue>
<attvalue for="attr_4" value="Montpellier, France"></attvalue>
<attvalue for="attr_5" value="France"></attvalue>
<attvalue for="attr_11" value="6"></attvalue>
</attvalues>
</node>
<node id="authorswithaffiliations1_9edec63fbbde84c4ddd3c9347515e548" label="deep, d.k">
<attvalues>
<attvalue for="attr_type" value="Authors with affiliations 1"></attvalue>
<attvalue for="global_occurrences" value="1"></attvalue>
<attvalue for="attr_3" value="Safdarjung Hospital Campus"></attvalue>
<attvalue for="attr_4" value="New Delhi, India"></attvalue>
<attvalue for="attr_5" value="India"></attvalue>
<attvalue for="attr_11" value="1"></attvalue>
</attvalues>
</node>
<node id="authorswithaffiliations1_b2d18eb29c7c6559b5ee236a6555a9b5" label="demonceau, t">
<attvalues>
<attvalue for="attr_type" value="Authors with affiliations 1"></attvalue>
<attvalue for="global_occurrences" value="1"></attvalue>
<attvalue for="attr_3" value="Bayer Santé SAS"></attvalue>
<attvalue for="attr_4" value="Puteaux, France"></attvalue>
<attvalue for="attr_5" value="France"></attvalue>
<attvalue for="attr_11" value="1"></attvalue>
</attvalues>
</node>
<node id="authorswithaffiliations1_fa9b6f6bb6ced2d650ef11292b9aa478" label="deniau, m">
<attvalues>
<attvalue for="attr_type" value="Authors with affiliations 1"></attvalue>
<attvalue for="global_occurrences" value="1"></attvalue>
<attvalue for="attr_3" value="Ctr. Hosp. Univ. de Créteil"></attvalue>
<attvalue for="attr_4" value="Créteil, France"></attvalue>
<attvalue for="attr_5" value="France"></attvalue>
<attvalue for="attr_11" value="1"></attvalue>
</attvalues>
</node>
<node id="authorswithaffiliations1_97b8d2be7461857ca02b44213d729d8f" label="denier, c">
<attvalues>
<attvalue for="attr_type" value="Authors with affiliations 1"></attvalue>
<attvalue for="global_occurrences" value="1"></attvalue>
<attvalue for="attr_3" value="Universite Paul Sabatier"></attvalue>
<attvalue for="attr_4" value="Toulouse, France"></attvalue>
<attvalue for="attr_5" value="France"></attvalue>
<attvalue for="attr_11" value="1"></attvalue>
</attvalues>
</node>
<node id="authorswithaffiliations1_e6d338a98658ec3e728fa4ea4df64bb8" label="denny, p.w">
<attvalues>
<attvalue for="attr_type" value="Authors with affiliations 1"></attvalue>
<attvalue for="global_occurrences" value="1"></attvalue>
<attvalue for="attr_3" value="Durham University"></attvalue>
<attvalue for="attr_4" value="Durham, United Kingdom"></attvalue>
<attvalue for="attr_5" value="United Kingdom"></attvalue>
<attvalue for="attr_11" value="1"></attvalue>
</attvalues>
</node>
<node id="authorswithaffiliations1_031d64c9670e154af4c4616b41441041" label="deplazes, p">
<attvalues>
<attvalue for="attr_type" value="Authors with affiliations 1"></attvalue>
<attvalue for="global_occurrences" value="1"></attvalue>
<attvalue for="attr_3" value="University of Zurich"></attvalue>
<attvalue for="attr_4" value="Zurich, Switzerland"></attvalue>
<attvalue for="attr_5" value="Switzerland"></attvalue>
<attvalue for="attr_11" value="1"></attvalue>
</attvalues>
</node>
<node id="authorswithaffiliations1_5be0e90dc2e48ca77f44dca6623f7682" label="dereure, j">
<attvalues>
<attvalue for="attr_type" value="Authors with affiliations 1"></attvalue>
<attvalue for="global_occurrences" value="1"></attvalue>
<attvalue for="attr_3" value="Centre Hospitalier Universitaire de Montpellier"></attvalue>
<attvalue for="attr_4" value="Montpellier, France"></attvalue>
<attvalue for="attr_5" value="France"></attvalue>
<attvalue for="attr_11" value="1"></attvalue>
</attvalues>
</node>
<node id="authorswithaffiliations1_3373f02037e4b5064ae0a0395fa7aec7" label="deschamps, j.r">
<attvalues>
<attvalue for="attr_type" value="Authors with affiliations 1"></attvalue>
<attvalue for="global_occurrences" value="1"></attvalue>
<attvalue for="attr_3" value="Naval Research Laboratory"></attvalue>
<attvalue for="attr_4" value="Washington, United States"></attvalue>
<attvalue for="attr_5" value="United States"></attvalue>
<attvalue for="attr_11" value="1"></attvalue>
</attvalues>
</node>
<node id="authorswithaffiliations1_64381c87ad01743da6220e30ffe5de6f" label="descoteaux, a">
<attvalues>
<attvalue for="attr_type" value="Authors with affiliations 1"></attvalue>
<attvalue for="global_occurrences" value="1"></attvalue>
<attvalue for="attr_3" value="INRS Institut Armand Frappier and Centre for Host-Parasite Interactions"></attvalue>
<attvalue for="attr_4" value="Laval, Canada"></attvalue>
<attvalue for="attr_5" value="Canada"></attvalue>
<attvalue for="attr_11" value="1"></attvalue>
</attvalues>
</node>
<node id="authorswithaffiliations1_a6420e531fe48b0ad0e8eb6a7a11cc4e" label="dhiman, r.c">
<attvalues>
<attvalue for="attr_type" value="Authors with affiliations 1"></attvalue>
<attvalue for="global_occurrences" value="1"></attvalue>
<attvalue for="attr_3" value="National Institute of Malaria Research (ICMR)"></attvalue>
<attvalue for="attr_4" value="Delhi, India"></attvalue>
<attvalue for="attr_5" value="India"></attvalue>
<attvalue for="attr_11" value="1"></attvalue>
</attvalues>
</node>
<node id="authorswithaffiliations1_692132dca230ffa7a9ed96d6e59e6ac6" label="dias, d.b.s">
<attvalues>
<attvalue for="attr_type" value="Authors with affiliations 1"></attvalue>
<attvalue for="global_occurrences" value="1"></attvalue>
<attvalue for="attr_3" value="Instituto Oswaldo Cruz FIOCRUZ"></attvalue>
<attvalue for="attr_4" value="Rio de Janeiro, Brazil"></attvalue>
<attvalue for="attr_5" value="Brazil"></attvalue>
<attvalue for="attr_11" value="1"></attvalue>
</attvalues>
</node>
<node id="authorswithaffiliations1_41bc4afe2d1ab279a329f9b65ecdae66" label="diaz, a">
<attvalues>
<attvalue for="attr_type" value="Authors with affiliations 1"></attvalue>
<attvalue for="global_occurrences" value="1"></attvalue>
<attvalue for="attr_3" value="University del Valle de Guatemala"></attvalue>
<attvalue for="attr_4" value="Guatemala City, Guatemala"></attvalue>
<attvalue for="attr_5" value="Guatemala"></attvalue>
<attvalue for="attr_11" value="1"></attvalue>
</attvalues>
</node>
<node id="authorswithaffiliations1_da1e9e078767b09d9203fd51fd5047d9" label="diezmann, s">
<attvalues>
<attvalue for="attr_type" value="Authors with affiliations 1"></attvalue>
<attvalue for="global_occurrences" value="1"></attvalue>
<attvalue for="attr_3" value="Charité University Medicine Berlin"></attvalue>
<attvalue for="attr_4" value="Berlin, Germany"></attvalue>
<attvalue for="attr_5" value="Germany"></attvalue>
<attvalue for="attr_11" value="1"></attvalue>
</attvalues>
</node>
<node id="authorswithaffiliations1_5b8bede601bf6c7146e581be0a298fbf" label="dillon, m.j">
<attvalues>
<attvalue for="attr_type" value="Authors with affiliations 1"></attvalue>
<attvalue for="global_occurrences" value="1"></attvalue>
<attvalue for="attr_3" value="Oklahoma Univ. Hlth. Sciences Center"></attvalue>
<attvalue for="attr_4" value="Oklahoma City, United States"></attvalue>
<attvalue for="attr_5" value="United States"></attvalue>
<attvalue for="attr_11" value="1"></attvalue>
</attvalues>
</node>
<node id="authorswithaffiliations1_886c9e71404e8206604ce2616f00f23c" label="dinges, s">
<attvalues>
<attvalue for="attr_type" value="Authors with affiliations 1"></attvalue>
<attvalue for="global_occurrences" value="4"></attvalue>
<attvalue for="attr_3" value="Johannes Gutenberg University Mainz"></attvalue>
<attvalue for="attr_4" value="Mainz, Germany"></attvalue>
<attvalue for="attr_5" value="Germany"></attvalue>
<attvalue for="attr_11" value="3"></attvalue>
</attvalues>
</node>
<node id="authorswithaffiliations1_ee108d8a33dc94e7a9047270f00f599e" label="diniz, p">
<attvalues>
<attvalue for="attr_type" value="Authors with affiliations 1"></attvalue>
<attvalue for="global_occurrences" value="1"></attvalue>
<attvalue for="attr_3" value="North Carolina State University"></attvalue>
<attvalue for="attr_4" value="Raleigh, United States"></attvalue>
<attvalue for="attr_5" value="United States"></attvalue>
<attvalue for="attr_11" value="1"></attvalue>
</attvalues>
</node>
<node id="authorswithaffiliations1_ffd3c772689541dc7b7fe163a1e4bd56" label="diro, e">
<attvalues>
<attvalue for="attr_type" value="Authors with affiliations 1"></attvalue>
<attvalue for="global_occurrences" value="1"></attvalue>
<attvalue for="attr_3" value="University of Gondar"></attvalue>
<attvalue for="attr_4" value="Gondar, Ethiopia"></attvalue>
<attvalue for="attr_5" value="Ethiopia"></attvalue>
<attvalue for="attr_11" value="1"></attvalue>
</attvalues>
</node>
<node id="authorswithaffiliations1_617be53cbe69bf21375626a3d87ecce7" label="dissemond, j">
<attvalues>
<attvalue for="attr_type" value="Authors with affiliations 1"></attvalue>
<attvalue for="global_occurrences" value="1"></attvalue>
<attvalue for="attr_3" value="University of Duisburg-Essen"></attvalue>
<attvalue for="attr_4" value="Essen, Germany"></attvalue>
<attvalue for="attr_5" value="Germany"></attvalue>
<attvalue for="attr_11" value=""></attvalue>
</attvalues>
</node>
<node id="authorswithaffiliations1_fadd62aa3d176e08c70de74d2c8180f7" label="dobler, g">
<attvalues>
<attvalue for="attr_type" value="Authors with affiliations 1"></attvalue>
<attvalue for="global_occurrences" value="1"></attvalue>
<attvalue for="attr_3" value="Bundeswehr Medical Office"></attvalue>
<attvalue for="attr_4" value="Munich, Germany"></attvalue>
<attvalue for="attr_5" value="Germany"></attvalue>
<attvalue for="attr_11" value="1"></attvalue>
</attvalues>
</node>
<node id="authorswithaffiliations1_0114a1093bb544af834ff36b31e94205" label="dobson, d.e">
<attvalues>
<attvalue for="attr_type" value="Authors with affiliations 1"></attvalue>
<attvalue for="global_occurrences" value="1"></attvalue>
<attvalue for="attr_3" value="Washington University School of Medicine"></attvalue>
<attvalue for="attr_4" value="St. Louis, United States"></attvalue>
<attvalue for="attr_5" value="United States"></attvalue>
<attvalue for="attr_11" value="1"></attvalue>
</attvalues>
</node>
<node id="authorswithaffiliations1_7a899e5daff352c60245c70c17476a6b" label="dogovski, c">
<attvalues>
<attvalue for="attr_type" value="Authors with affiliations 1"></attvalue>
<attvalue for="global_occurrences" value="1"></attvalue>
<attvalue for="attr_3" value="University of Melbourne"></attvalue>
<attvalue for="attr_4" value="Melbourne, Australia"></attvalue>
<attvalue for="attr_5" value="Australia"></attvalue>
<attvalue for="attr_11" value=""></attvalue>
</attvalues>
</node>
<node id="authorswithaffiliations1_207f9c70c567cb7048f31d4d109fbc30" label="domingo, m">
<attvalues>
<attvalue for="attr_type" value="Authors with affiliations 1"></attvalue>
<attvalue for="global_occurrences" value="1"></attvalue>
<attvalue for="attr_3" value="Justus Liebig University Giessen"></attvalue>
<attvalue for="attr_4" value="Giessen, Germany"></attvalue>
<attvalue for="attr_5" value="Germany"></attvalue>
<attvalue for="attr_11" value="1"></attvalue>
</attvalues>
</node>
<node id="authorswithaffiliations1_caa4e9a8a5beeaf4b7ffe6f91552cd06" label="domschke, w">
<attvalues>
<attvalue for="attr_type" value="Authors with affiliations 1"></attvalue>
<attvalue for="global_occurrences" value="1"></attvalue>
<attvalue for="attr_3" value="University of Muenster"></attvalue>
<attvalue for="attr_4" value="Muenster, Germany"></attvalue>
<attvalue for="attr_5" value="Germany"></attvalue>
<attvalue for="attr_11" value="1"></attvalue>
</attvalues>
</node>
<node id="authorswithaffiliations1_8fa16dc4407f207e773b9a72d76dee63" label="dondji, b">
<attvalues>
<attvalue for="attr_type" value="Authors with affiliations 1"></attvalue>
<attvalue for="global_occurrences" value="1"></attvalue>
<attvalue for="attr_3" value="Central Washington University"></attvalue>
<attvalue for="attr_4" value="Ellensburg, United States"></attvalue>
<attvalue for="attr_5" value="United States"></attvalue>
<attvalue for="attr_11" value="1"></attvalue>
</attvalues>
</node>
<node id="authorswithaffiliations1_52d6ec3909173c79e8f10464425f3346" label="dong, c">
<attvalues>
<attvalue for="attr_type" value="Authors with affiliations 1"></attvalue>
<attvalue for="global_occurrences" value="1"></attvalue>
<attvalue for="attr_3" value="University of Texas"></attvalue>
<attvalue for="attr_4" value="Houston, United States"></attvalue>
<attvalue for="attr_5" value="United States"></attvalue>
<attvalue for="attr_11" value="1"></attvalue>
</attvalues>
</node>
<node id="authorswithaffiliations1_ee0b0e1ebe80b3687607dedc76697520" label="donhauser, n">
<attvalues>
<attvalue for="attr_type" value="Authors with affiliations 1"></attvalue>
<attvalue for="global_occurrences" value="3"></attvalue>
<attvalue for="attr_3" value="Friedrich-Alexander-University Erlangen-Nuremberg"></attvalue>
<attvalue for="attr_4" value="Erlangen, Germany"></attvalue>
<attvalue for="attr_5" value="Germany"></attvalue>
<attvalue for="attr_11" value="3"></attvalue>
</attvalues>
</node>
<node id="authorswithaffiliations1_438d2de8bc7416a42b832cc213076c69" label="donovan, m.j">
<attvalues>
<attvalue for="attr_type" value="Authors with affiliations 1"></attvalue>
<attvalue for="global_occurrences" value="1"></attvalue>
<attvalue for="attr_3" value="Polsinelli Shughart PC"></attvalue>
<attvalue for="attr_4" value="Phoenix, United States"></attvalue>
<attvalue for="attr_5" value="United States"></attvalue>
<attvalue for="attr_11" value=""></attvalue>
</attvalues>
</node>
<node id="authorswithaffiliations1_5135d4f1d2c4e0eb6d3cc890c0cdee18" label="downing, t">
<attvalues>
<attvalue for="attr_type" value="Authors with affiliations 1"></attvalue>
<attvalue for="global_occurrences" value="3"></attvalue>
<attvalue for="attr_3" value="Wellcome Trust Sanger Institute"></attvalue>
<attvalue for="attr_4" value="Hinxton, United Kingdom"></attvalue>
<attvalue for="attr_5" value="United Kingdom"></attvalue>
<attvalue for="attr_11" value="2"></attvalue>
</attvalues>
</node>
<node id="authorswithaffiliations1_5ec1f79f1d57f6239b40777cb32e6e81" label="doyen, n">
<attvalues>
<attvalue for="attr_type" value="Authors with affiliations 1"></attvalue>
<attvalue for="global_occurrences" value="1"></attvalue>
<attvalue for="attr_3" value="Institut Pasteur"></attvalue>
<attvalue for="attr_4" value="Paris, France"></attvalue>
<attvalue for="attr_5" value="France"></attvalue>
<attvalue for="attr_11" value="1"></attvalue>
</attvalues>
</node>
<node id="authorswithaffiliations1_2e6544d03b12bdc5f869695dfafa74ce" label="drahota, j">
<attvalues>
<attvalue for="attr_type" value="Authors with affiliations 1"></attvalue>
<attvalue for="global_occurrences" value="1"></attvalue>
<attvalue for="attr_3" value="Charles University in Prague"></attvalue>
<attvalue for="attr_4" value="Prague, Czech Republic"></attvalue>
<attvalue for="attr_5" value="Czech Republic"></attvalue>
<attvalue for="attr_11" value="1"></attvalue>
</attvalues>
</node>
<node id="authorswithaffiliations1_a2e60353cf5e5f38143a852fcb9b4c46" label="drevets, d.a">
<attvalues>
<attvalue for="attr_type" value="Authors with affiliations 1"></attvalue>
<attvalue for="global_occurrences" value="1"></attvalue>
<attvalue for="attr_3" value="Oklahoma Univ. Hlth. Sciences Center"></attvalue>
<attvalue for="attr_4" value="Oklahoma City, United States"></attvalue>
<attvalue for="attr_5" value="United States"></attvalue>
<attvalue for="attr_11" value="1"></attvalue>
</attvalues>
</node>
<node id="authorswithaffiliations1_8430e4be23282e004dcdd86e62b480a1" label="dreyer, m">
<attvalues>
<attvalue for="attr_type" value="Authors with affiliations 1"></attvalue>
<attvalue for="global_occurrences" value="3"></attvalue>
<attvalue for="attr_3" value="Julius Maximilians University of Wuerzburg"></attvalue>
<attvalue for="attr_4" value="Wuerzburg, Germany"></attvalue>
<attvalue for="attr_5" value="Germany"></attvalue>
<attvalue for="attr_11" value="3"></attvalue>
</attvalues>
</node>
<node id="authorswithaffiliations1_5532272e92501d65b11507cf50781492" label="drobot, b">
<attvalues>
<attvalue for="attr_type" value="Authors with affiliations 1"></attvalue>
<attvalue for="global_occurrences" value="1"></attvalue>
<attvalue for="attr_3" value="Humboldt University Berlin"></attvalue>
<attvalue for="attr_4" value="Berlin, Germany"></attvalue>
<attvalue for="attr_5" value="Germany"></attvalue>
<attvalue for="attr_11" value="1"></attvalue>
</attvalues>
</node>
<node id="authorswithaffiliations1_d6dbbf81b797017cf095265e1182d86d" label="dror, n">
<attvalues>
<attvalue for="attr_type" value="Authors with affiliations 1"></attvalue>
<attvalue for="global_occurrences" value="1"></attvalue>
<attvalue for="attr_3" value="Technion"></attvalue>
<attvalue for="attr_4" value="Haifa, Israel"></attvalue>
<attvalue for="attr_5" value="Israel"></attvalue>
<attvalue for="attr_11" value="1"></attvalue>
</attvalues>
</node>
<node id="authorswithaffiliations1_cad5968d917ec8fbee6749a6ef85c958" label="drosten, c">
<attvalues>
<attvalue for="attr_type" value="Authors with affiliations 1"></attvalue>
<attvalue for="global_occurrences" value="1"></attvalue>
<attvalue for="attr_3" value="Bernhard Nocht Institute for Tropical Medicine"></attvalue>
<attvalue for="attr_4" value="Hamburg, Germany"></attvalue>
<attvalue for="attr_5" value="Germany"></attvalue>
<attvalue for="attr_11" value="1"></attvalue>
</attvalues>
</node>
<node id="authorswithaffiliations1_c08ed3b1e84738ee4072c675583ccf74" label="dudeck, a">
<attvalues>
<attvalue for="attr_type" value="Authors with affiliations 1"></attvalue>
<attvalue for="global_occurrences" value="1"></attvalue>
<attvalue for="attr_3" value="University of Technology Dresden"></attvalue>
<attvalue for="attr_4" value="Dresden, Germany"></attvalue>
<attvalue for="attr_5" value="Germany"></attvalue>
<attvalue for="attr_11" value="1"></attvalue>
</attvalues>
</node>
<node id="authorswithaffiliations1_4d3823d1b1e4158b326a0c6076be712b" label="duerr, h.-p">
<attvalues>
<attvalue for="attr_type" value="Authors with affiliations 1"></attvalue>
<attvalue for="global_occurrences" value="1"></attvalue>
<attvalue for="attr_3" value="Eberhard Karls University of Tuebingen"></attvalue>
<attvalue for="attr_4" value="Tuebingen, Germany"></attvalue>
<attvalue for="attr_5" value="Germany"></attvalue>
<attvalue for="attr_11" value="1"></attvalue>
</attvalues>
</node>
<node id="authorswithaffiliations1_32c4692e90f1df23130ee6dfa75f9cba" label="duesterhoeft, a">
<attvalues>
<attvalue for="attr_type" value="Authors with affiliations 1"></attvalue>
<attvalue for="global_occurrences" value="1"></attvalue>
<attvalue for="attr_3" value="QIAGEN GmbH"></attvalue>
<attvalue for="attr_4" value="Hilden, Germany"></attvalue>
<attvalue for="attr_5" value="Germany"></attvalue>
<attvalue for="attr_11" value="1"></attvalue>
</attvalues>
</node>
<node id="authorswithaffiliations1_f852eaf9e3fa9b56cd8f8963eb234436" label="dujardin, j.-c">
<attvalues>
<attvalue for="attr_type" value="Authors with affiliations 1"></attvalue>
<attvalue for="global_occurrences" value="10"></attvalue>
<attvalue for="attr_3" value="Institute of Tropical Medicine"></attvalue>
<attvalue for="attr_4" value="Antwerp, Belgium"></attvalue>
<attvalue for="attr_5" value="Belgium"></attvalue>
<attvalue for="attr_11" value="7"></attvalue>
</attvalues>
</node>
<node id="authorswithaffiliations1_4b0feeb0651c1cedd2c82a2fb78895fc" label="duncan, g.s">
<attvalues>
<attvalue for="attr_type" value="Authors with affiliations 1"></attvalue>
<attvalue for="global_occurrences" value="1"></attvalue>
<attvalue for="attr_3" value="Amgen Research Institute"></attvalue>
<attvalue for="attr_4" value="Toronto, Canada"></attvalue>
<attvalue for="attr_5" value="Canada"></attvalue>
<attvalue for="attr_11" value="1"></attvalue>
</attvalues>
</node>
<node id="authorswithaffiliations1_c7b9ed75417b8b9f9d4c4c386b96821b" label="dunion, m.h">
<attvalues>
<attvalue for="attr_type" value="Authors with affiliations 1"></attvalue>
<attvalue for="global_occurrences" value="1"></attvalue>
<attvalue for="attr_3" value="University of Glasgow"></attvalue>
<attvalue for="attr_4" value="Glasgow, United Kingdom"></attvalue>
<attvalue for="attr_5" value="United Kingdom"></attvalue>
<attvalue for="attr_11" value="1"></attvalue>
</attvalues>
</node>
<node id="authorswithaffiliations1_5e691612f7e218fb653b33054589ccd0" label="dunkel, u">
<attvalues>
<attvalue for="attr_type" value="Authors with affiliations 1"></attvalue>
<attvalue for="global_occurrences" value="1"></attvalue>
<attvalue for="attr_3" value="Technische Universität Braunschweig"></attvalue>
<attvalue for="attr_4" value="Braunschweig, Germany"></attvalue>
<attvalue for="attr_5" value="Germany"></attvalue>
<attvalue for="attr_11" value="1"></attvalue>
</attvalues>
</node>
<node id="authorswithaffiliations1_51354b0ec687d060ce99f7649bed3052" label="dupont, h.l">
<attvalues>
<attvalue for="attr_type" value="Authors with affiliations 1"></attvalue>
<attvalue for="global_occurrences" value="1"></attvalue>
<attvalue for="attr_3" value="University of Texas"></attvalue>
<attvalue for="attr_4" value="Houston, United States"></attvalue>
<attvalue for="attr_5" value="United States"></attvalue>
<attvalue for="attr_11" value="1"></attvalue>
</attvalues>
</node>
<node id="authorswithaffiliations1_ec5036b8dd33b58b4781ee201ed42c87" label="duszenko, m">
<attvalues>
<attvalue for="attr_type" value="Authors with affiliations 1"></attvalue>
<attvalue for="global_occurrences" value="2"></attvalue>
<attvalue for="attr_3" value="Eberhard Karls University of Tuebingen"></attvalue>
<attvalue for="attr_4" value="Tuebingen, Germany"></attvalue>
<attvalue for="attr_5" value="Germany"></attvalue>
<attvalue for="attr_11" value="2"></attvalue>
</attvalues>
</node>
<node id="authorswithaffiliations1_20898b3eea4b0017240b14047830bd1d" label="dutta, d">
<attvalues>
<attvalue for="attr_type" value="Authors with affiliations 1"></attvalue>
<attvalue for="global_occurrences" value="1"></attvalue>
<attvalue for="attr_3" value="Indian Institute of Chemical Biology"></attvalue>
<attvalue for="attr_4" value="Kolkata, India"></attvalue>
<attvalue for="attr_5" value="India"></attvalue>
<attvalue for="attr_11" value="1"></attvalue>
</attvalues>
</node>
<node id="authorswithaffiliations1_880cb29aaa948921483e16de7d776391" label="dweik, a">
<attvalues>
<attvalue for="attr_type" value="Authors with affiliations 1"></attvalue>
<attvalue for="global_occurrences" value="1"></attvalue>
<attvalue for="attr_3" value="University of Cologne"></attvalue>
<attvalue for="attr_4" value="Cologne, Germany"></attvalue>
<attvalue for="attr_5" value="Germany"></attvalue>
<attvalue for="attr_11" value="1"></attvalue>
</attvalues>
</node>
<node id="authorswithaffiliations1_e2d41382b9c3a83e4bfbf8f15d629be3" label="dörfelt, r">
<attvalues>
<attvalue for="attr_type" value="Authors with affiliations 1"></attvalue>
<attvalue for="global_occurrences" value="1"></attvalue>
<attvalue for="attr_3" value="Free University of Berlin"></attvalue>
<attvalue for="attr_4" value="Berlin, Germany"></attvalue>
<attvalue for="attr_5" value="Germany"></attvalue>
<attvalue for="attr_11" value="1"></attvalue>
</attvalues>
</node>
<node id="authorswithaffiliations1_0199a2862caa75e8979551f3089ef720" label="eberl, g">
<attvalues>
<attvalue for="attr_type" value="Authors with affiliations 1"></attvalue>
<attvalue for="global_occurrences" value="1"></attvalue>
<attvalue for="attr_3" value="Institut Pasteur"></attvalue>
<attvalue for="attr_4" value="Paris, France"></attvalue>
<attvalue for="attr_5" value="France"></attvalue>
<attvalue for="attr_11" value="1"></attvalue>
</attvalues>
</node>
<node id="authorswithaffiliations1_e40ecc6df3aa512d8794d640c0877607" label="ebert, b">
<attvalues>
<attvalue for="attr_type" value="Authors with affiliations 1"></attvalue>
<attvalue for="global_occurrences" value="1"></attvalue>
<attvalue for="attr_3" value="Bernhard Nocht Institute for Tropical Medicine"></attvalue>
<attvalue for="attr_4" value="Hamburg, Germany"></attvalue>
<attvalue for="attr_5" value="Germany"></attvalue>
<attvalue for="attr_11" value="1"></attvalue>
</attvalues>
</node>
<node id="authorswithaffiliations1_6d36773c045a29a76980cdebf5b68e14" label="eck, m">
<attvalues>
<attvalue for="attr_type" value="Authors with affiliations 1"></attvalue>
<attvalue for="global_occurrences" value="1"></attvalue>
<attvalue for="attr_3" value="Institut für Pathologie Klinikum Aschaffenburg"></attvalue>
<attvalue for="attr_4" value="Aschaffenburg, Germany"></attvalue>
<attvalue for="attr_5" value="Germany"></attvalue>
<attvalue for="attr_11" value=""></attvalue>
</attvalues>
</node>
<node id="authorswithaffiliations1_7bcc0fa6f21985ab9b123b655b789574" label="eckstein, e">
<attvalues>
<attvalue for="attr_type" value="Authors with affiliations 1"></attvalue>
<attvalue for="global_occurrences" value="1"></attvalue>
<attvalue for="attr_3" value="Philipps University Marburg"></attvalue>
<attvalue for="attr_4" value="Marburg, Germany"></attvalue>
<attvalue for="attr_5" value="Germany"></attvalue>
<attvalue for="attr_11" value="1"></attvalue>
</attvalues>
</node>
<node id="authorswithaffiliations1_18f17a1eca4a5d5dc78ba27d2085e988" label="efferth, t">
<attvalues>
<attvalue for="attr_type" value="Authors with affiliations 1"></attvalue>
<attvalue for="global_occurrences" value="1"></attvalue>
<attvalue for="attr_3" value="Johannes Gutenberg University Mainz"></attvalue>
<attvalue for="attr_4" value="Mainz, Germany"></attvalue>
<attvalue for="attr_5" value="Germany"></attvalue>
<attvalue for="attr_11" value="1"></attvalue>
</attvalues>
</node>
<node id="authorswithaffiliations1_022108c93cc44d14484ac3513e1dc8db" label="ehrchen, j">
<attvalues>
<attvalue for="attr_type" value="Authors with affiliations 1"></attvalue>
<attvalue for="global_occurrences" value="2"></attvalue>
<attvalue for="attr_3" value="University of Muenster"></attvalue>
<attvalue for="attr_4" value="Muenster, Germany"></attvalue>
<attvalue for="attr_5" value="Germany"></attvalue>
<attvalue for="attr_11" value="2"></attvalue>
</attvalues>
</node>
<node id="authorswithaffiliations1_53e6bfd24f888abbc0d5a7616905adc6" label="ehrchen, j.m">
<attvalues>
<attvalue for="attr_type" value="Authors with affiliations 1"></attvalue>
<attvalue for="global_occurrences" value="4"></attvalue>
<attvalue for="attr_3" value="University of Muenster"></attvalue>
<attvalue for="attr_4" value="Muenster, Germany"></attvalue>
<attvalue for="attr_5" value="Germany"></attvalue>
<attvalue for="attr_11" value="4"></attvalue>
</attvalues>
</node>
<node id="authorswithaffiliations1_afd3d3c43401fbbd1c99812958ea6c7e" label="ehrehen, j">
<attvalues>
<attvalue for="attr_type" value="Authors with affiliations 1"></attvalue>
<attvalue for="global_occurrences" value="1"></attvalue>
<attvalue for="attr_3" value="University of Muenster"></attvalue>
<attvalue for="attr_4" value="Muenster, Germany"></attvalue>
<attvalue for="attr_5" value="Germany"></attvalue>
<attvalue for="attr_11" value="1"></attvalue>
</attvalues>
</node>
<node id="authorswithaffiliations1_53f5b524475cb2a6b215388af81f24be" label="ehrenstein, b">
<attvalues>
<attvalue for="attr_type" value="Authors with affiliations 1"></attvalue>
<attvalue for="global_occurrences" value="1"></attvalue>
<attvalue for="attr_3" value="University of Regensburg"></attvalue>
<attvalue for="attr_4" value="Regensburg, Germany"></attvalue>
<attvalue for="attr_5" value="Germany"></attvalue>
<attvalue for="attr_11" value="1"></attvalue>
</attvalues>
</node>
<node id="authorswithaffiliations1_c16df18cedb478ef3ff7b13c5c868329" label="ehrhardt, s">
<attvalues>
<attvalue for="attr_type" value="Authors with affiliations 1"></attvalue>
<attvalue for="global_occurrences" value="1"></attvalue>
<attvalue for="attr_3" value="Bernhard Nocht Institute for Tropical Medicine"></attvalue>
<attvalue for="attr_4" value="Hamburg, Germany"></attvalue>
<attvalue for="attr_5" value="Germany"></attvalue>
<attvalue for="attr_11" value="1"></attvalue>
</attvalues>
</node>
<node id="authorswithaffiliations1_2f30d689b940e399c3ab6bc336b3e199" label="ehrlich, s">
<attvalues>
<attvalue for="attr_type" value="Authors with affiliations 1"></attvalue>
<attvalue for="global_occurrences" value="2"></attvalue>
<attvalue for="attr_3" value="Bernhard Nocht Institute for Tropical Medicine | Technion"></attvalue>
<attvalue for="attr_4" value="Haifa, Israel | Hamburg, Germany"></attvalue>
<attvalue for="attr_5" value="Germany | Israel"></attvalue>
<attvalue for="attr_11" value="2"></attvalue>
</attvalues>
</node>
<node id="authorswithaffiliations1_6adef38f090241362732077a0c766b0a" label="eibl, h.j">
<attvalues>
<attvalue for="attr_type" value="Authors with affiliations 1"></attvalue>
<attvalue for="global_occurrences" value="1"></attvalue>
<attvalue for="attr_3" value="Max Planck Institute for Biophysical Chemistry"></attvalue>
<attvalue for="attr_4" value="Goettingen, Germany"></attvalue>
<attvalue for="attr_5" value="Germany"></attvalue>
<attvalue for="attr_11" value="1"></attvalue>
</attvalues>
</node>
<node id="authorswithaffiliations1_1a10f74b5904ac514d96789468ad8ee3" label="eichenlaub, s">
<attvalues>
<attvalue for="attr_type" value="Authors with affiliations 1"></attvalue>
<attvalue for="global_occurrences" value="1"></attvalue>
<attvalue for="attr_3" value="Ludwig Maximilians University of Munich"></attvalue>
<attvalue for="attr_4" value="Munich, Germany"></attvalue>
<attvalue for="attr_5" value="Germany"></attvalue>
<attvalue for="attr_11" value="1"></attvalue>
</attvalues>
</node>
<node id="authorswithaffiliations1_c0392b8c436bd49bc04473778dc00ced" label="eichhorn, a">
<attvalues>
<attvalue for="attr_type" value="Authors with affiliations 1"></attvalue>
<attvalue for="global_occurrences" value="1"></attvalue>
<attvalue for="attr_3" value="Johannes Gutenberg University Mainz"></attvalue>
<attvalue for="attr_4" value="Mainz, Germany"></attvalue>
<attvalue for="attr_5" value="Germany"></attvalue>
<attvalue for="attr_11" value="1"></attvalue>
</attvalues>
</node>
<node id="authorswithaffiliations1_0bfd0e1c7913bbb131a7e204f82b5ca2" label="eichner, m">
<attvalues>
<attvalue for="attr_type" value="Authors with affiliations 1"></attvalue>
<attvalue for="global_occurrences" value="1"></attvalue>
<attvalue for="attr_3" value="Eberhard Karls University of Tuebingen"></attvalue>
<attvalue for="attr_4" value="Tuebingen, Germany"></attvalue>
<attvalue for="attr_5" value="Germany"></attvalue>
<attvalue for="attr_11" value="1"></attvalue>
</attvalues>
</node>
<node id="authorswithaffiliations1_522279be3d5da7d68ff0763557d18de6" label="eidsmo, l">
<attvalues>
<attvalue for="attr_type" value="Authors with affiliations 1"></attvalue>
<attvalue for="global_occurrences" value="2"></attvalue>
<attvalue for="attr_3" value="Karolinska Institute"></attvalue>
<attvalue for="attr_4" value="Stockholm, Sweden"></attvalue>
<attvalue for="attr_5" value="Sweden"></attvalue>
<attvalue for="attr_11" value="2"></attvalue>
</attvalues>
</node>
<node id="authorswithaffiliations1_d4ea8c17dfab33ba8af1a263c4492a67" label="eilers, m">
<attvalues>
<attvalue for="attr_type" value="Authors with affiliations 1"></attvalue>
<attvalue for="global_occurrences" value="1"></attvalue>
<attvalue for="attr_3" value="Julius Maximilians University of Wuerzburg"></attvalue>
<attvalue for="attr_4" value="Wuerzburg, Germany"></attvalue>
<attvalue for="attr_5" value="Germany"></attvalue>
<attvalue for="attr_11" value="1"></attvalue>
</attvalues>
</node>
<node id="authorswithaffiliations1_9ef4c6ee0129a51bdccd2a13ae177ab1" label="eisenberger, c.l">
<attvalues>
<attvalue for="attr_type" value="Authors with affiliations 1"></attvalue>
<attvalue for="global_occurrences" value="2"></attvalue>
<attvalue for="attr_3" value="Hebrew University of Jerusalem"></attvalue>
<attvalue for="attr_4" value="Jerusalem, Israel"></attvalue>
<attvalue for="attr_5" value="Israel"></attvalue>
<attvalue for="attr_11" value="2"></attvalue>
</attvalues>
</node>
<node id="authorswithaffiliations1_2555f88503003081edacd116f287bf5d" label="eisenbrand, g">
<attvalues>
<attvalue for="attr_type" value="Authors with affiliations 1"></attvalue>
<attvalue for="global_occurrences" value="1"></attvalue>
<attvalue for="attr_3" value="University of Kaiserslautern"></attvalue>
<attvalue for="attr_4" value="Kaiserslautern, Germany"></attvalue>
<attvalue for="attr_5" value="Germany"></attvalue>
<attvalue for="attr_11" value="1"></attvalue>
</attvalues>
</node>
<node id="authorswithaffiliations1_34b16f675b15f492b693ed6a427341cf" label="eisert, v">
<attvalues>
<attvalue for="attr_type" value="Authors with affiliations 1"></attvalue>
<attvalue for="global_occurrences" value="1"></attvalue>
<attvalue for="attr_3" value="Julius Maximilians University of Wuerzburg"></attvalue>
<attvalue for="attr_4" value="Wuerzburg, Germany"></attvalue>
<attvalue for="attr_5" value="Germany"></attvalue>
<attvalue for="attr_11" value="1"></attvalue>
</attvalues>
</node>
<node id="authorswithaffiliations1_80b61a89190a88acbb7d4f70baf68094" label="el baidouri, f">
<attvalues>
<attvalue for="attr_type" value="Authors with affiliations 1"></attvalue>
<attvalue for="global_occurrences" value="1"></attvalue>
<attvalue for="attr_3" value="Centre Hospitalier Universitaire de Montpellier"></attvalue>
<attvalue for="attr_4" value="Montpellier, France"></attvalue>
<attvalue for="attr_5" value="France"></attvalue>
<attvalue for="attr_11" value="1"></attvalue>
</attvalues>
</node>
<node id="authorswithaffiliations1_2949d06fa4d083db2fca4be1bb9921de" label="el fari, m">
<attvalues>
<attvalue for="attr_type" value="Authors with affiliations 1"></attvalue>
<attvalue for="global_occurrences" value="3"></attvalue>
<attvalue for="attr_3" value="Charité University Medicine Berlin"></attvalue>
<attvalue for="attr_4" value="Berlin, Germany"></attvalue>
<attvalue for="attr_5" value="Germany"></attvalue>
<attvalue for="attr_11" value="3"></attvalue>
</attvalues>
</node>
<node id="authorswithaffiliations1_e22ef744acc5e120551ce1f2c78a1e41" label="el tai, n">
<attvalues>
<attvalue for="attr_type" value="Authors with affiliations 1"></attvalue>
<attvalue for="global_occurrences" value="1"></attvalue>
<attvalue for="attr_3" value="Charité University Medicine Berlin"></attvalue>
<attvalue for="attr_4" value="Berlin, Germany"></attvalue>
<attvalue for="attr_5" value="Germany"></attvalue>
<attvalue for="attr_11" value="1"></attvalue>
</attvalues>
</node>
<node id="authorswithaffiliations1_97136fe61d8b1ce3825d583de2e7f0e9" label="el-gayar, s">
<attvalues>
<attvalue for="attr_type" value="Authors with affiliations 1"></attvalue>
<attvalue for="global_occurrences" value="1"></attvalue>
<attvalue for="attr_3" value="Friedrich-Alexander-University Erlangen-Nuremberg"></attvalue>
<attvalue for="attr_4" value="Erlangen, Germany"></attvalue>
<attvalue for="attr_5" value="Germany"></attvalue>
<attvalue for="attr_11" value="1"></attvalue>
</attvalues>
</node>
<node id="authorswithaffiliations1_7021641e5b46fab5e5c9511591cdddc4" label="elli, a">
<attvalues>
<attvalue for="attr_type" value="Authors with affiliations 1"></attvalue>
<attvalue for="global_occurrences" value="1"></attvalue>
<attvalue for="attr_3" value="Philipps University Marburg"></attvalue>
<attvalue for="attr_4" value="Marburg, Germany"></attvalue>
<attvalue for="attr_5" value="Germany"></attvalue>
<attvalue for="attr_11" value="1"></attvalue>
</attvalues>
</node>
<node id="authorswithaffiliations1_50dfa2deb0b1c689fdb00c7300d9f9cd" label="elyazar, i.r.f">
<attvalues>
<attvalue for="attr_type" value="Authors with affiliations 1"></attvalue>
<attvalue for="global_occurrences" value="1"></attvalue>
<attvalue for="attr_3" value="U.S. Naval Medical Research Unit No. 2"></attvalue>
<attvalue for="attr_4" value="Jakarta, Indonesia"></attvalue>
<attvalue for="attr_5" value="Indonesia"></attvalue>
<attvalue for="attr_11" value="1"></attvalue>
</attvalues>
</node>
<node id="authorswithaffiliations1_d1aa4775907b2002c03ba10bedaf6ae1" label="engel, j">
<attvalues>
<attvalue for="attr_type" value="Authors with affiliations 1"></attvalue>
<attvalue for="global_occurrences" value="9"></attvalue>
<attvalue for="attr_3" value="Central University of Venezuela | Weismüllerstrasse 45 | Zentaris"></attvalue>
<attvalue for="attr_4" value="Caracas, Venezuela | Frankfurt am Main, Germany"></attvalue>
<attvalue for="attr_5" value="Germany | Venezuela"></attvalue>
<attvalue for="attr_11" value="9"></attvalue>
</attvalues>
</node>
<node id="authorswithaffiliations1_74d64a9416bbe8013349cb002df8d153" label="engel, k.r">
<attvalues>
<attvalue for="attr_type" value="Authors with affiliations 1"></attvalue>
<attvalue for="global_occurrences" value="2"></attvalue>
<attvalue for="attr_3" value="Georg August University of Goettingen"></attvalue>
<attvalue for="attr_4" value="Goettingen, Germany"></attvalue>
<attvalue for="attr_5" value="Germany"></attvalue>
<attvalue for="attr_11" value="2"></attvalue>
</attvalues>
</node>
<node id="authorswithaffiliations1_d12f1febc270086352ff69e6e0c25777" label="engelbrecht, r">
<attvalues>
<attvalue for="attr_type" value="Authors with affiliations 1"></attvalue>
<attvalue for="global_occurrences" value="1"></attvalue>
<attvalue for="attr_3" value="Free University of Berlin"></attvalue>
<attvalue for="attr_4" value="Berlin, Germany"></attvalue>
<attvalue for="attr_5" value="Germany"></attvalue>
<attvalue for="attr_11" value="1"></attvalue>
</attvalues>
</node>
<node id="authorswithaffiliations1_009a9270ff91b0a6dc4b8091c266a6d3" label="engwerda, c.r">
<attvalues>
<attvalue for="attr_type" value="Authors with affiliations 1"></attvalue>
<attvalue for="global_occurrences" value="1"></attvalue>
<attvalue for="attr_3" value="Queensland Institute of Medical Research"></attvalue>
<attvalue for="attr_4" value="Herston, Australia"></attvalue>
<attvalue for="attr_5" value="Australia"></attvalue>
<attvalue for="attr_11" value="1"></attvalue>
</attvalues>
</node>
<node id="authorswithaffiliations1_f2887b6da36815c5e56bbd05298cc911" label="enk, c.d">
<attvalues>
<attvalue for="attr_type" value="Authors with affiliations 1"></attvalue>
<attvalue for="global_occurrences" value="3"></attvalue>
<attvalue for="attr_3" value="Hebrew University of Jerusalem"></attvalue>
<attvalue for="attr_4" value="Jerusalem, Israel"></attvalue>
<attvalue for="attr_5" value="Israel"></attvalue>
<attvalue for="attr_11" value="3"></attvalue>
</attvalues>
</node>
<node id="authorswithaffiliations1_51e40b0b0744bfa046b4072943c5dcea" label="epple, h.j.">
<attvalues>
<attvalue for="attr_type" value="Authors with affiliations 1"></attvalue>
<attvalue for="global_occurrences" value="1"></attvalue>
<attvalue for="attr_3" value="Charité University Medicine Berlin"></attvalue>
<attvalue for="attr_4" value="Berlin, Germany"></attvalue>
<attvalue for="attr_5" value="Germany"></attvalue>
<attvalue for="attr_11" value=""></attvalue>
</attvalues>
</node>
<node id="authorswithaffiliations1_336cab25c66717bf68fa1c93095c2648" label="erb, k.j">
<attvalues>
<attvalue for="attr_type" value="Authors with affiliations 1"></attvalue>
<attvalue for="global_occurrences" value="1"></attvalue>
<attvalue for="attr_3" value="Julius Maximilians University of Wuerzburg"></attvalue>
<attvalue for="attr_4" value="Wuerzburg, Germany"></attvalue>
<attvalue for="attr_5" value="Germany"></attvalue>
<attvalue for="attr_11" value="1"></attvalue>
</attvalues>
</node>
<node id="authorswithaffiliations1_20bef19fdc2e4e3c1e4da3e0603f481a" label="erdmann, s.m">
<attvalues>
<attvalue for="attr_type" value="Authors with affiliations 1"></attvalue>
<attvalue for="global_occurrences" value="1"></attvalue>
<attvalue for="attr_3" value="RWTH Aachen University"></attvalue>
<attvalue for="attr_4" value="Aachen, Germany"></attvalue>
<attvalue for="attr_5" value="Germany"></attvalue>
<attvalue for="attr_11" value=""></attvalue>
</attvalues>
</node>
<node id="authorswithaffiliations1_20a238e372220a2a411bf3203714cbea" label="ereqat, s">
<attvalues>
<attvalue for="attr_type" value="Authors with affiliations 1"></attvalue>
<attvalue for="global_occurrences" value="6"></attvalue>
<attvalue for="attr_3" value="Al-Quds University"></attvalue>
<attvalue for="attr_4" value="Jerusalem, Israel"></attvalue>
<attvalue for="attr_5" value="Israel"></attvalue>
<attvalue for="attr_11" value="4"></attvalue>
</attvalues>
</node>
<node id="authorswithaffiliations1_b63ca3c13a6e94b504dd9b7354b9ca5c" label="erkens, k">
<attvalues>
<attvalue for="attr_type" value="Authors with affiliations 1"></attvalue>
<attvalue for="global_occurrences" value="2"></attvalue>
<attvalue for="attr_3" value="Bundeswehr Medical Office"></attvalue>
<attvalue for="attr_4" value="Munich, Germany"></attvalue>
<attvalue for="attr_5" value="Germany"></attvalue>
<attvalue for="attr_11" value="1"></attvalue>
</attvalues>
</node>
<node id="authorswithaffiliations1_4c1c71a4f97238f08ed53ff1f6863140" label="ernst, w">
<attvalues>
<attvalue for="attr_type" value="Authors with affiliations 1"></attvalue>
<attvalue for="global_occurrences" value="1"></attvalue>
<attvalue for="attr_3" value="University of Regensburg"></attvalue>
<attvalue for="attr_4" value="Regensburg, Germany"></attvalue>
<attvalue for="attr_5" value="Germany"></attvalue>
<attvalue for="attr_11" value="1"></attvalue>
</attvalues>
</node>
<node id="authorswithaffiliations1_2b8dda690e8f449b56d0c0c1c1287f7b" label="ertabaklar, h">
<attvalues>
<attvalue for="attr_type" value="Authors with affiliations 1"></attvalue>
<attvalue for="global_occurrences" value="1"></attvalue>
<attvalue for="attr_3" value="Adnan Menderes University"></attvalue>
<attvalue for="attr_4" value="Aydin, Turkey"></attvalue>
<attvalue for="attr_5" value="Turkey"></attvalue>
<attvalue for="attr_11" value="1"></attvalue>
</attvalues>
</node>
<node id="authorswithaffiliations1_2386ba52c5dce379e8a23cfe76179c29" label="eschbach, m.-l">
<attvalues>
<attvalue for="attr_type" value="Authors with affiliations 1"></attvalue>
<attvalue for="global_occurrences" value="1"></attvalue>
<attvalue for="attr_3" value="Bernhard Nocht Institute for Tropical Medicine"></attvalue>
<attvalue for="attr_4" value="Hamburg, Germany"></attvalue>
<attvalue for="attr_5" value="Germany"></attvalue>
<attvalue for="attr_11" value="1"></attvalue>
</attvalues>
</node>
<node id="authorswithaffiliations1_a405e1806583ae999a4d6acf86577192" label="espinosa, d">
<attvalues>
<attvalue for="attr_type" value="Authors with affiliations 1"></attvalue>
<attvalue for="global_occurrences" value="1"></attvalue>
<attvalue for="attr_3" value="Instituto de Medicina Tropical Alexander Von Humboldt"></attvalue>
<attvalue for="attr_4" value="Lima, Peru"></attvalue>
<attvalue for="attr_5" value="Peru"></attvalue>
<attvalue for="attr_11" value="1"></attvalue>
</attvalues>
</node>
<node id="authorswithaffiliations1_f4374ca68eb419b780ee3f00fffb3d99" label="essig, a">
<attvalues>
<attvalue for="attr_type" value="Authors with affiliations 1"></attvalue>
<attvalue for="global_occurrences" value="1"></attvalue>
<attvalue for="attr_3" value="University of Ulm"></attvalue>
<attvalue for="attr_4" value="Ulm, Germany"></attvalue>
<attvalue for="attr_5" value="Germany"></attvalue>
<attvalue for="attr_11" value="1"></attvalue>
</attvalues>
</node>
<node id="authorswithaffiliations1_914fc2750434bb0a360cb430bd3b2b87" label="esteban, m">
<attvalues>
<attvalue for="attr_type" value="Authors with affiliations 1"></attvalue>
<attvalue for="global_occurrences" value="1"></attvalue>
<attvalue for="attr_3" value="Centro Nacional De Biotecnología"></attvalue>
<attvalue for="attr_4" value="Madrid, Spain"></attvalue>
<attvalue for="attr_5" value="Spain"></attvalue>
<attvalue for="attr_11" value="1"></attvalue>
</attvalues>
</node>
<node id="authorswithaffiliations1_2b61c11e7311c52ec1dfff24417db702" label="faber, j.h">
<attvalues>
<attvalue for="attr_type" value="Authors with affiliations 1"></attvalue>
<attvalue for="global_occurrences" value="4"></attvalue>
<attvalue for="attr_3" value="Julius Maximilians University of Wuerzburg | Pharmaceutical University of Denmark"></attvalue>
<attvalue for="attr_4" value="Copenhagen, Denmark | Wuerzburg, Germany"></attvalue>
<attvalue for="attr_5" value="Denmark | Germany"></attvalue>
<attvalue for="attr_11" value="4"></attvalue>
</attvalues>
</node>
<node id="authorswithaffiliations1_4f73aa3653f60a44fb4bf6b8b596cc8b" label="faik, i">
<attvalues>
<attvalue for="attr_type" value="Authors with affiliations 1"></attvalue>
<attvalue for="global_occurrences" value="1"></attvalue>
<attvalue for="attr_3" value="Eberhard Karls University of Tuebingen"></attvalue>
<attvalue for="attr_4" value="Tuebingen, Germany"></attvalue>
<attvalue for="attr_5" value="Germany"></attvalue>
<attvalue for="attr_11" value="1"></attvalue>
</attvalues>
</node>
<node id="authorswithaffiliations1_ccc5bc6b72cd2c84f201f382bd594a31" label="fajardo-moser, m">
<attvalues>
<attvalue for="attr_type" value="Authors with affiliations 1"></attvalue>
<attvalue for="global_occurrences" value="1"></attvalue>
<attvalue for="attr_3" value="Julius Maximilians University of Wuerzburg"></attvalue>
<attvalue for="attr_4" value="Wuerzburg, Germany"></attvalue>
<attvalue for="attr_5" value="Germany"></attvalue>
<attvalue for="attr_11" value="1"></attvalue>
</attvalues>
</node>
<node id="authorswithaffiliations1_1f472cddddaead914f1f9be93fd3681d" label="falk, t.m">
<attvalues>
<attvalue for="attr_type" value="Authors with affiliations 1"></attvalue>
<attvalue for="global_occurrences" value="2"></attvalue>
<attvalue for="attr_3" value="Dermatologikum Hamburg"></attvalue>
<attvalue for="attr_4" value="Hamburg, Germany"></attvalue>
<attvalue for="attr_5" value="Germany"></attvalue>
<attvalue for="attr_11" value="1"></attvalue>
</attvalues>
</node>
<node id="authorswithaffiliations1_affd1bc6c73b696aef21aa067ef03781" label="falus, a">
<attvalues>
<attvalue for="attr_type" value="Authors with affiliations 1"></attvalue>
<attvalue for="global_occurrences" value="1"></attvalue>
<attvalue for="attr_3" value="Semmelweis University"></attvalue>
<attvalue for="attr_4" value="Budapest, Hungary"></attvalue>
<attvalue for="attr_5" value="Hungary"></attvalue>
<attvalue for="attr_11" value="1"></attvalue>
</attvalues>
</node>
<node id="authorswithaffiliations1_fc952173936a0a36c21bd09701a70324" label="fatullaeva, a.a">
<attvalues>
<attvalue for="attr_type" value="Authors with affiliations 1"></attvalue>
<attvalue for="global_occurrences" value="2"></attvalue>
<attvalue for="attr_3" value="Isaev Institute"></attvalue>
<attvalue for="attr_4" value="Samarkand, Uzbekistan"></attvalue>
<attvalue for="attr_5" value="Uzbekistan"></attvalue>
<attvalue for="attr_11" value="2"></attvalue>
</attvalues>
</node>
<node id="authorswithaffiliations1_e2ccca1bd1c9472a97460abf37ed4ae5" label="faulde, m">
<attvalues>
<attvalue for="attr_type" value="Authors with affiliations 1"></attvalue>
<attvalue for="global_occurrences" value="5"></attvalue>
<attvalue for="attr_3" value="Central Institute of the Bundeswehr Medical Service"></attvalue>
<attvalue for="attr_4" value="Koblenz, German"></attvalue>
<attvalue for="attr_5" value="German"></attvalue>
<attvalue for="attr_11" value="4"></attvalue>
</attvalues>
</node>
<node id="authorswithaffiliations1_a987dd1c0cbd80fec186f8df0b9ddcf0" label="faulde, m.k">
<attvalues>
<attvalue for="attr_type" value="Authors with affiliations 1"></attvalue>
<attvalue for="global_occurrences" value="1"></attvalue>
<attvalue for="attr_3" value="Central Institute of the Bundeswehr Medical Service"></attvalue>
<attvalue for="attr_4" value="Koblenz, German"></attvalue>
<attvalue for="attr_5" value="German"></attvalue>
<attvalue for="attr_11" value="1"></attvalue>
</attvalues>
</node>
<node id="authorswithaffiliations1_e581c5414fce8ba9d7e9b6bee2f6b91b" label="favila, m.a">
<attvalues>
<attvalue for="attr_type" value="Authors with affiliations 1"></attvalue>
<attvalue for="global_occurrences" value="1"></attvalue>
<attvalue for="attr_3" value="University of Notre Dame"></attvalue>
<attvalue for="attr_4" value="Notre Dame, United States"></attvalue>
<attvalue for="attr_5" value="United States"></attvalue>
<attvalue for="attr_11" value=""></attvalue>
</attvalues>
</node>
<node id="authorswithaffiliations1_4edf02cf2c070a74ecba74223facb8e9" label="faye, r.s">
<attvalues>
<attvalue for="attr_type" value="Authors with affiliations 1"></attvalue>
<attvalue for="global_occurrences" value="1"></attvalue>
<attvalue for="attr_3" value="University of Oslo"></attvalue>
<attvalue for="attr_4" value="Oslo, Norway"></attvalue>
<attvalue for="attr_5" value="Norway"></attvalue>
<attvalue for="attr_11" value=""></attvalue>
</attvalues>
</node>
<node id="authorswithaffiliations1_737d43fd42b0723dbe9b7dd30f22de8f" label="fazelina, g">
<attvalues>
<attvalue for="attr_type" value="Authors with affiliations 1"></attvalue>
<attvalue for="global_occurrences" value="1"></attvalue>
<attvalue for="attr_3" value="Seattle Biomed. Research Institute"></attvalue>
<attvalue for="attr_4" value="Seattle, United States"></attvalue>
<attvalue for="attr_5" value="United States"></attvalue>
<attvalue for="attr_11" value="1"></attvalue>
</attvalues>
</node>
<node id="authorswithaffiliations1_ea5b713d28250289a687f59998e001fe" label="feise, k">
<attvalues>
<attvalue for="attr_type" value="Authors with affiliations 1"></attvalue>
<attvalue for="global_occurrences" value="1"></attvalue>
<attvalue for="attr_3" value="Klinikum Stuttgart"></attvalue>
<attvalue for="attr_4" value="Stuttgart, Germany"></attvalue>
<attvalue for="attr_5" value="Germany"></attvalue>
<attvalue for="attr_11" value=""></attvalue>
</attvalues>
</node>
<node id="authorswithaffiliations1_caab28d6d4a240e43becf27032f46fe1" label="felcht, m">
<attvalues>
<attvalue for="attr_type" value="Authors with affiliations 1"></attvalue>
<attvalue for="global_occurrences" value="1"></attvalue>
<attvalue for="attr_3" value="University Medical Center and Medical Faculty Mannheim"></attvalue>
<attvalue for="attr_4" value="Mannheim, Germany"></attvalue>
<attvalue for="attr_5" value="Germany"></attvalue>
<attvalue for="attr_11" value=""></attvalue>
</attvalues>
</node>
<node id="authorswithaffiliations1_666af6927a97e35010d4cf94855867fc" label="feldmeier, h">
<attvalues>
<attvalue for="attr_type" value="Authors with affiliations 1"></attvalue>
<attvalue for="global_occurrences" value="2"></attvalue>
<attvalue for="attr_3" value="Charité University Medicine Berlin | Free University of Berlin"></attvalue>
<attvalue for="attr_4" value="Berlin, Germany"></attvalue>
<attvalue for="attr_5" value="Germany"></attvalue>
<attvalue for="attr_11" value="2"></attvalue>
</attvalues>
</node>
<node id="authorswithaffiliations1_f97c111eddd72fb8b3191073e2e20800" label="feldt, t">
<attvalues>
<attvalue for="attr_type" value="Authors with affiliations 1"></attvalue>
<attvalue for="global_occurrences" value="1"></attvalue>
<attvalue for="attr_3" value="Heinrich-Heine-University Duesseldorf"></attvalue>
<attvalue for="attr_4" value="Duesseldorf, Germany"></attvalue>
<attvalue for="attr_5" value="Germany"></attvalue>
<attvalue for="attr_11" value="1"></attvalue>
</attvalues>
</node>
<node id="authorswithaffiliations1_ca4e069906ea19d0ad110b821d519b96" label="feliciangeli, m">
<attvalues>
<attvalue for="attr_type" value="Authors with affiliations 1"></attvalue>
<attvalue for="global_occurrences" value="1"></attvalue>
<attvalue for="attr_3" value="Universidad de Carabobo"></attvalue>
<attvalue for="attr_4" value="Maracay, Venezuela"></attvalue>
<attvalue for="attr_5" value="Venezuela"></attvalue>
<attvalue for="attr_11" value="1"></attvalue>
</attvalues>
</node>
<node id="authorswithaffiliations1_245fcbaca7bd38c17a63dba7533bdfa8" label="fellah, h">
<attvalues>
<attvalue for="attr_type" value="Authors with affiliations 1"></attvalue>
<attvalue for="global_occurrences" value="1"></attvalue>
<attvalue for="attr_3" value="Institut National d'Hygiène"></attvalue>
<attvalue for="attr_4" value="Rabat, Morocco"></attvalue>
<attvalue for="attr_5" value="Morocco"></attvalue>
<attvalue for="attr_11" value="1"></attvalue>
</attvalues>
</node>
<node id="authorswithaffiliations1_bc411235fe47c1d9913d3e65b7e6cabc" label="ferguson, m.a.j">
<attvalues>
<attvalue for="attr_type" value="Authors with affiliations 1"></attvalue>
<attvalue for="global_occurrences" value="1"></attvalue>
<attvalue for="attr_3" value="University of Dundee"></attvalue>
<attvalue for="attr_4" value="Dundee, United Kingdom"></attvalue>
<attvalue for="attr_5" value="United Kingdom"></attvalue>
<attvalue for="attr_11" value="1"></attvalue>
</attvalues>
</node>
<node id="authorswithaffiliations1_5d141d991e1d831182c5216a0d5af5db" label="fernandes, a.p">
<attvalues>
<attvalue for="attr_type" value="Authors with affiliations 1"></attvalue>
<attvalue for="global_occurrences" value="1"></attvalue>
<attvalue for="attr_3" value="Federal University of Minas Gerais"></attvalue>
<attvalue for="attr_4" value="Belo Horizonte, Brazil"></attvalue>
<attvalue for="attr_5" value="Brazil"></attvalue>
<attvalue for="attr_11" value="1"></attvalue>
</attvalues>
</node>
<node id="authorswithaffiliations1_dfe0ff9574eb9abd1a3b675d9740ce8a" label="ferrari, s">
<attvalues>
<attvalue for="attr_type" value="Authors with affiliations 1"></attvalue>
<attvalue for="global_occurrences" value="1"></attvalue>
<attvalue for="attr_3" value="Università Degli Studi di Modena e Reggio Emilia"></attvalue>
<attvalue for="attr_4" value="Modena, Italy"></attvalue>
<attvalue for="attr_5" value="Italy"></attvalue>
<attvalue for="attr_11" value="1"></attvalue>
</attvalues>
</node>
<node id="authorswithaffiliations1_3eb1d734bc81c847cccd881237e771b8" label="ferreira, g.e.m">
<attvalues>
<attvalue for="attr_type" value="Authors with affiliations 1"></attvalue>
<attvalue for="global_occurrences" value="1"></attvalue>
<attvalue for="attr_3" value="Instituto Oswaldo Cruz FIOCRUZ"></attvalue>
<attvalue for="attr_4" value="Rio de Janeiro, Brazil"></attvalue>
<attvalue for="attr_5" value="Brazil"></attvalue>
<attvalue for="attr_11" value="1"></attvalue>
</attvalues>
</node>
<node id="authorswithaffiliations1_42fd0711ec4dacdf83c003ff5b50bdab" label="ferreira, v.f">
<attvalues>
<attvalue for="attr_type" value="Authors with affiliations 1"></attvalue>
<attvalue for="global_occurrences" value="2"></attvalue>
<attvalue for="attr_3" value="Universidade Federal Fluminense"></attvalue>
<attvalue for="attr_4" value="Niterói, Brazil"></attvalue>
<attvalue for="attr_5" value="Brazil"></attvalue>
<attvalue for="attr_11" value="2"></attvalue>
</attvalues>
</node>
<node id="authorswithaffiliations1_ce4a0abb3cda4f56d41924420425d4bf" label="ferrer, l">
<attvalues>
<attvalue for="attr_type" value="Authors with affiliations 1"></attvalue>
<attvalue for="global_occurrences" value="1"></attvalue>
<attvalue for="attr_3" value="University of Barcelona"></attvalue>
<attvalue for="attr_4" value="Barcelona, Spain"></attvalue>
<attvalue for="attr_5" value="Spain"></attvalue>
<attvalue for="attr_11" value="1"></attvalue>
</attvalues>
</node>
<node id="authorswithaffiliations1_8f251205c1fe1017578ed9145d1b2e3e" label="ferrick, d.a">
<attvalues>
<attvalue for="attr_type" value="Authors with affiliations 1"></attvalue>
<attvalue for="global_occurrences" value="1"></attvalue>
<attvalue for="attr_3" value="University of California at Davis"></attvalue>
<attvalue for="attr_4" value="Davis, United States"></attvalue>
<attvalue for="attr_5" value="United States"></attvalue>
<attvalue for="attr_11" value="1"></attvalue>
</attvalues>
</node>
<node id="authorswithaffiliations1_922e9c45a5085fa92a5a86432a5bece7" label="ferrua, b">
<attvalues>
<attvalue for="attr_type" value="Authors with affiliations 1"></attvalue>
<attvalue for="global_occurrences" value="1"></attvalue>
<attvalue for="attr_3" value="Université de Nice Sophia-Antipolis"></attvalue>
<attvalue for="attr_4" value="Nice, France"></attvalue>
<attvalue for="attr_5" value="France"></attvalue>
<attvalue for="attr_11" value="1"></attvalue>
</attvalues>
</node>
<node id="authorswithaffiliations1_d60b28cc25dca3f39874f58612e05df3" label="field, a.e">
<attvalues>
<attvalue for="attr_type" value="Authors with affiliations 1"></attvalue>
<attvalue for="global_occurrences" value="1"></attvalue>
<attvalue for="attr_3" value="University of Maryland"></attvalue>
<attvalue for="attr_4" value="Baltimore, United States"></attvalue>
<attvalue for="attr_5" value="United States"></attvalue>
<attvalue for="attr_11" value="1"></attvalue>
</attvalues>
</node>
<node id="authorswithaffiliations1_4928f1c5cb76fab1b9e74ea4c8813eae" label="field, v">
<attvalues>
<attvalue for="attr_type" value="Authors with affiliations 1"></attvalue>
<attvalue for="global_occurrences" value="2"></attvalue>
<attvalue for="attr_3" value="InterHealth and National Travel Health Network and Centre (NaTHNaC)"></attvalue>
<attvalue for="attr_4" value="London, United Kingdom"></attvalue>
<attvalue for="attr_5" value="United Kingdom"></attvalue>
<attvalue for="attr_11" value="2"></attvalue>
</attvalues>
</node>
<node id="authorswithaffiliations1_8d6f7c4eea89210695c84e987838d647" label="figarella, k">
<attvalues>
<attvalue for="attr_type" value="Authors with affiliations 1"></attvalue>
<attvalue for="global_occurrences" value="2"></attvalue>
<attvalue for="attr_3" value="Central University of Venezuela | Wayne State University"></attvalue>
<attvalue for="attr_4" value="Caracas, Venezuela | Detroit, United States"></attvalue>
<attvalue for="attr_5" value="United States | Venezuela"></attvalue>
<attvalue for="attr_11" value="2"></attvalue>
</attvalues>
</node>
<node id="authorswithaffiliations1_69f613d5963030f658423f4fdc2853b4" label="filipe-santos, o">
<attvalues>
<attvalue for="attr_type" value="Authors with affiliations 1"></attvalue>
<attvalue for="global_occurrences" value="1"></attvalue>
<attvalue for="attr_3" value="Institut Pasteur"></attvalue>
<attvalue for="attr_4" value="Paris, France"></attvalue>
<attvalue for="attr_5" value="France"></attvalue>
<attvalue for="attr_11" value="1"></attvalue>
</attvalues>
</node>
<node id="authorswithaffiliations1_5d7a037230c5816af097dbdb158fadfe" label="fillatreau, s">
<attvalues>
<attvalue for="attr_type" value="Authors with affiliations 1"></attvalue>
<attvalue for="global_occurrences" value="1"></attvalue>
<attvalue for="attr_3" value="German Rheumatism Research Center"></attvalue>
<attvalue for="attr_4" value="Berlin, Germany"></attvalue>
<attvalue for="attr_5" value="Germany"></attvalue>
<attvalue for="attr_11" value="1"></attvalue>
</attvalues>
</node>
<node id="authorswithaffiliations1_a6fd40a07208a9cb1f46eae450a91f16" label="fink, a">
<attvalues>
<attvalue for="attr_type" value="Authors with affiliations 1"></attvalue>
<attvalue for="global_occurrences" value="1"></attvalue>
<attvalue for="attr_3" value="Bernhard Nocht Institute for Tropical Medicine"></attvalue>
<attvalue for="attr_4" value="Hamburg, Germany"></attvalue>
<attvalue for="attr_5" value="Germany"></attvalue>
<attvalue for="attr_11" value="1"></attvalue>
</attvalues>
</node>
<node id="authorswithaffiliations1_8ff28090adf644943a25a39ce6564f64" label="finotto, s">
<attvalues>
<attvalue for="attr_type" value="Authors with affiliations 1"></attvalue>
<attvalue for="global_occurrences" value="1"></attvalue>
<attvalue for="attr_3" value="Johannes Gutenberg University Mainz"></attvalue>
<attvalue for="attr_4" value="Mainz, Germany"></attvalue>
<attvalue for="attr_5" value="Germany"></attvalue>
<attvalue for="attr_11" value="1"></attvalue>
</attvalues>
</node>
<node id="authorswithaffiliations1_69918be62f2f08301744a037ca615ecd" label="fischer, c">
<attvalues>
<attvalue for="attr_type" value="Authors with affiliations 1"></attvalue>
<attvalue for="global_occurrences" value="2"></attvalue>
<attvalue for="attr_3" value="Zentaris"></attvalue>
<attvalue for="attr_4" value="Frankfurt am Main, Germany"></attvalue>
<attvalue for="attr_5" value="Germany"></attvalue>
<attvalue for="attr_11" value="2"></attvalue>
</attvalues>
</node>
<node id="authorswithaffiliations1_fc5eeb4d456d37efd085e1ce02889ed8" label="fischer, d">
<attvalues>
<attvalue for="attr_type" value="Authors with affiliations 1"></attvalue>
<attvalue for="global_occurrences" value="2"></attvalue>
<attvalue for="attr_3" value="University of Bayreuth"></attvalue>
<attvalue for="attr_4" value="Bayreuth, Germany"></attvalue>
<attvalue for="attr_5" value="Germany"></attvalue>
<attvalue for="attr_11" value="2"></attvalue>
</attvalues>
</node>
<node id="authorswithaffiliations1_b7aac96b988b6253ba9b69ca7ee90cc9" label="fischer, h.-p">
<attvalues>
<attvalue for="attr_type" value="Authors with affiliations 1"></attvalue>
<attvalue for="global_occurrences" value="1"></attvalue>
<attvalue for="attr_3" value="University of Bonn"></attvalue>
<attvalue for="attr_4" value="Bonn, Germany"></attvalue>
<attvalue for="attr_5" value="Germany"></attvalue>
<attvalue for="attr_11" value=""></attvalue>
</attvalues>
</node>
<node id="authorswithaffiliations1_54efc772af23234058d569e0e8962fc7" label="fischer, j.a.a">
<attvalues>
<attvalue for="attr_type" value="Authors with affiliations 1"></attvalue>
<attvalue for="global_occurrences" value="1"></attvalue>
<attvalue for="attr_3" value="Miltenyi Biotec GmbH"></attvalue>
<attvalue for="attr_4" value="Bergisch-Gladbach, Germany"></attvalue>
<attvalue for="attr_5" value="Germany"></attvalue>
<attvalue for="attr_11" value="1"></attvalue>
</attvalues>
</node>
<node id="authorswithaffiliations1_e930345c948d7e93a8da3175d358f114" label="fischer, k.-d">
<attvalues>
<attvalue for="attr_type" value="Authors with affiliations 1"></attvalue>
<attvalue for="global_occurrences" value="1"></attvalue>
<attvalue for="attr_3" value="University of Ulm"></attvalue>
<attvalue for="attr_4" value="Ulm, Germany"></attvalue>
<attvalue for="attr_5" value="Germany"></attvalue>
<attvalue for="attr_11" value="1"></attvalue>
</attvalues>
</node>
<node id="authorswithaffiliations1_1c1edf45eeff1bc736a3127ecec4ca6e" label="fischer, m">
<attvalues>
<attvalue for="attr_type" value="Authors with affiliations 1"></attvalue>
<attvalue for="global_occurrences" value="5"></attvalue>
<attvalue for="attr_3" value="Bernhard Nocht Institute for Tropical Medicine | Fachbereich Tropenmedizin Bundeswehrkrankenhaus Hamburg"></attvalue>
<attvalue for="attr_4" value="Hamburg, Germany"></attvalue>
<attvalue for="attr_5" value="Germany"></attvalue>
<attvalue for="attr_11" value="2"></attvalue>
</attvalues>
</node>
<node id="authorswithaffiliations1_2d7f57877be0597fc4eecdc2afb96c50" label="fitzgerald, r">
<attvalues>
<attvalue for="attr_type" value="Authors with affiliations 1"></attvalue>
<attvalue for="global_occurrences" value="1"></attvalue>
<attvalue for="attr_3" value="Bayer Plc"></attvalue>
<attvalue for="attr_4" value="Newbury, United Kingdom"></attvalue>
<attvalue for="attr_5" value="United Kingdom"></attvalue>
<attvalue for="attr_11" value="1"></attvalue>
</attvalues>
</node>
<node id="authorswithaffiliations1_b7bc0fae4b5283acd66f87ad1e96ba5b" label="flaig, m.j">
<attvalues>
<attvalue for="attr_type" value="Authors with affiliations 1"></attvalue>
<attvalue for="global_occurrences" value="1"></attvalue>
<attvalue for="attr_3" value="Ludwig Maximilians University of Munich"></attvalue>
<attvalue for="attr_4" value="Munich, Germany"></attvalue>
<attvalue for="attr_5" value="Germany"></attvalue>
<attvalue for="attr_11" value=""></attvalue>
</attvalues>
</node>
<node id="authorswithaffiliations1_2e72b59983324c8d178366c9155d2111" label="fleischer, b">
<attvalues>
<attvalue for="attr_type" value="Authors with affiliations 1"></attvalue>
<attvalue for="global_occurrences" value="8"></attvalue>
<attvalue for="attr_3" value="Bernhard Nocht Institute for Tropical Medicine"></attvalue>
<attvalue for="attr_4" value="Hamburg, Germany"></attvalue>
<attvalue for="attr_5" value="Germany"></attvalue>
<attvalue for="attr_11" value="6"></attvalue>
</attvalues>
</node>
<node id="authorswithaffiliations1_9998b0f996c6fb05838356f2d9d93f06" label="fleischer, s">
<attvalues>
<attvalue for="attr_type" value="Authors with affiliations 1"></attvalue>
<attvalue for="global_occurrences" value="1"></attvalue>
<attvalue for="attr_3" value="Bernhard Nocht Institute for Tropical Medicine"></attvalue>
<attvalue for="attr_4" value="Hamburg, Germany"></attvalue>
<attvalue for="attr_5" value="Germany"></attvalue>
<attvalue for="attr_11" value="1"></attvalue>
</attvalues>
</node>
<node id="authorswithaffiliations1_8648e0547b66abac513ee45034d0f6cd" label="fleischmann, e">
<attvalues>
<attvalue for="attr_type" value="Authors with affiliations 1"></attvalue>
<attvalue for="global_occurrences" value="3"></attvalue>
<attvalue for="attr_3" value="Ludwig Maximilians University of Munich"></attvalue>
<attvalue for="attr_4" value="Munich, Germany"></attvalue>
<attvalue for="attr_5" value="Germany"></attvalue>
<attvalue for="attr_11" value="2"></attvalue>
</attvalues>
</node>
<node id="authorswithaffiliations1_4e8e0ad4bcf23717327308183046a50f" label="flores-figueroa, j">
<attvalues>
<attvalue for="attr_type" value="Authors with affiliations 1"></attvalue>
<attvalue for="global_occurrences" value="1"></attvalue>
<attvalue for="attr_3" value="University of Texas"></attvalue>
<attvalue for="attr_4" value="Houston, United States"></attvalue>
<attvalue for="attr_5" value="United States"></attvalue>
<attvalue for="attr_11" value="1"></attvalue>
</attvalues>
</node>
<node id="authorswithaffiliations1_d70f288e76350086ba58ccd3e209e51a" label="florian, c">
<attvalues>
<attvalue for="attr_type" value="Authors with affiliations 1"></attvalue>
<attvalue for="global_occurrences" value="3"></attvalue>
<attvalue for="attr_3" value="University of Regensburg"></attvalue>
<attvalue for="attr_4" value="Regensburg, Germany"></attvalue>
<attvalue for="attr_5" value="Germany"></attvalue>
<attvalue for="attr_11" value="3"></attvalue>
</attvalues>
</node>
<node id="authorswithaffiliations1_ab9e621a975630c4137e2d6e1a2ceeac" label="flucke, u">
<attvalues>
<attvalue for="attr_type" value="Authors with affiliations 1"></attvalue>
<attvalue for="global_occurrences" value="1"></attvalue>
<attvalue for="attr_3" value="University of Bonn"></attvalue>
<attvalue for="attr_4" value="Bonn, Germany"></attvalue>
<attvalue for="attr_5" value="Germany"></attvalue>
<attvalue for="attr_11" value=""></attvalue>
</attvalues>
</node>
<node id="authorswithaffiliations1_39d2d0c95876cde35b0f51663d54b312" label="foell, d">
<attvalues>
<attvalue for="attr_type" value="Authors with affiliations 1"></attvalue>
<attvalue for="global_occurrences" value="1"></attvalue>
<attvalue for="attr_3" value="University of Muenster"></attvalue>
<attvalue for="attr_4" value="Muenster, Germany"></attvalue>
<attvalue for="attr_5" value="Germany"></attvalue>
<attvalue for="attr_11" value="1"></attvalue>
</attvalues>
</node>
<node id="authorswithaffiliations1_91b6c6b4f8dd43aa6ca9d5fdccddbaa3" label="forgber, m">
<attvalues>
<attvalue for="attr_type" value="Authors with affiliations 1"></attvalue>
<attvalue for="global_occurrences" value="3"></attvalue>
<attvalue for="attr_3" value="Charité University Medicine Berlin"></attvalue>
<attvalue for="attr_4" value="Berlin, Germany"></attvalue>
<attvalue for="attr_5" value="Germany"></attvalue>
<attvalue for="attr_11" value="2"></attvalue>
</attvalues>
</node>
<node id="authorswithaffiliations1_895f3cce17d743048a4e0a5bc3fc45a5" label="fornaciari, g">
<attvalues>
<attvalue for="attr_type" value="Authors with affiliations 1"></attvalue>
<attvalue for="global_occurrences" value="1"></attvalue>
<attvalue for="attr_3" value="University of Pisa"></attvalue>
<attvalue for="attr_4" value="Pisa, Italy"></attvalue>
<attvalue for="attr_5" value="Italy"></attvalue>
<attvalue for="attr_11" value=""></attvalue>
</attvalues>
</node>
<node id="authorswithaffiliations1_bad5363064414f1e20916390aa399e15" label="fosker, n">
<attvalues>
<attvalue for="attr_type" value="Authors with affiliations 1"></attvalue>
<attvalue for="global_occurrences" value="1"></attvalue>
<attvalue for="attr_3" value="Wellcome Trust Sanger Institute"></attvalue>
<attvalue for="attr_4" value="Hinxton, United Kingdom"></attvalue>
<attvalue for="attr_5" value="United Kingdom"></attvalue>
<attvalue for="attr_11" value="1"></attvalue>
</attvalues>
</node>
<node id="authorswithaffiliations1_1f734a4612ae8916407599ac5bc7d5ad" label="foster, l.j">
<attvalues>
<attvalue for="attr_type" value="Authors with affiliations 1"></attvalue>
<attvalue for="global_occurrences" value="1"></attvalue>
<attvalue for="attr_3" value="University of British Columbia"></attvalue>
<attvalue for="attr_4" value="Vancouver, Canada"></attvalue>
<attvalue for="attr_5" value="Canada"></attvalue>
<attvalue for="attr_11" value="1"></attvalue>
</attvalues>
</node>
<node id="authorswithaffiliations1_d953fd392d88d79b319db26a13e6b4cc" label="foth, b">
<attvalues>
<attvalue for="attr_type" value="Authors with affiliations 1"></attvalue>
<attvalue for="global_occurrences" value="1"></attvalue>
<attvalue for="attr_3" value="University of Melbourne"></attvalue>
<attvalue for="attr_4" value="Melbourne, Australia"></attvalue>
<attvalue for="attr_5" value="Australia"></attvalue>
<attvalue for="attr_11" value="1"></attvalue>
</attvalues>
</node>
<node id="authorswithaffiliations1_3f12d5bf6c439da405402105ce87f09b" label="fraga, f">
<attvalues>
<attvalue for="attr_type" value="Authors with affiliations 1"></attvalue>
<attvalue for="global_occurrences" value="1"></attvalue>
<attvalue for="attr_3" value="Hospital Padre Quiliano"></attvalue>
<attvalue for="attr_4" value="Ceará, Brazil"></attvalue>
<attvalue for="attr_5" value="Brazil"></attvalue>
<attvalue for="attr_11" value="1"></attvalue>
</attvalues>
</node>
<node id="authorswithaffiliations1_69a6ffc7f592b77af1a4f7be25a2ec2f" label="fragaki, k">
<attvalues>
<attvalue for="attr_type" value="Authors with affiliations 1"></attvalue>
<attvalue for="global_occurrences" value="1"></attvalue>
<attvalue for="attr_3" value="Université de Nice Sophia-Antipolis"></attvalue>
<attvalue for="attr_4" value="Nice, France"></attvalue>
<attvalue for="attr_5" value="France"></attvalue>
<attvalue for="attr_11" value="1"></attvalue>
</attvalues>
</node>
<node id="authorswithaffiliations1_63447658351ec11cb7d7169736c88e0d" label="franco, j.l">
<attvalues>
<attvalue for="attr_type" value="Authors with affiliations 1"></attvalue>
<attvalue for="global_occurrences" value="1"></attvalue>
<attvalue for="attr_3" value="Universidad de Antioquia"></attvalue>
<attvalue for="attr_4" value="Medellín, Colombia"></attvalue>
<attvalue for="attr_5" value="Colombia"></attvalue>
<attvalue for="attr_11" value="1"></attvalue>
</attvalues>
</node>
<node id="authorswithaffiliations1_5d679f9b703bf76cdeefb225dfe9146b" label="frank, a">
<attvalues>
<attvalue for="attr_type" value="Authors with affiliations 1"></attvalue>
<attvalue for="global_occurrences" value="1"></attvalue>
<attvalue for="attr_3" value="Central University of Venezuela"></attvalue>
<attvalue for="attr_4" value="Caracas, Venezuela"></attvalue>
<attvalue for="attr_5" value="Venezuela"></attvalue>
<attvalue for="attr_11" value="1"></attvalue>
</attvalues>
</node>
<node id="authorswithaffiliations1_5e94494bec6791b07e937bc15531f711" label="franke, c.r">
<attvalues>
<attvalue for="attr_type" value="Authors with affiliations 1"></attvalue>
<attvalue for="global_occurrences" value="2"></attvalue>
<attvalue for="attr_3" value="Federal Research Centre for Virus Diseases of Animals | Federal University of Bahia"></attvalue>
<attvalue for="attr_4" value="Bahia, Brazil | Wusterhausen, Germany"></attvalue>
<attvalue for="attr_5" value="Brazil | Germany"></attvalue>
<attvalue for="attr_11" value="2"></attvalue>
</attvalues>
</node>
<node id="authorswithaffiliations1_7881be02272794c5bfd5ba2bc89d51f9" label="françois, o">
<attvalues>
<attvalue for="attr_type" value="Authors with affiliations 1"></attvalue>
<attvalue for="global_occurrences" value="1"></attvalue>
<attvalue for="attr_3" value="Faculté de Médecine de Grenoble"></attvalue>
<attvalue for="attr_4" value="La Tronche, France"></attvalue>
<attvalue for="attr_5" value="France"></attvalue>
<attvalue for="attr_11" value="1"></attvalue>
</attvalues>
</node>
<node id="authorswithaffiliations1_c72d1fc0bfed4516897da76a729ee2f5" label="frasch, a.c">
<attvalues>
<attvalue for="attr_type" value="Authors with affiliations 1"></attvalue>
<attvalue for="global_occurrences" value="1"></attvalue>
<attvalue for="attr_3" value="University of San Martin"></attvalue>
<attvalue for="attr_4" value="Buenos Aires, Argentina"></attvalue>
<attvalue for="attr_5" value="Argentina"></attvalue>
<attvalue for="attr_11" value="1"></attvalue>
</attvalues>
</node>
<node id="authorswithaffiliations1_79c6fd5e654685981342905d693d8cfa" label="fraser, a">
<attvalues>
<attvalue for="attr_type" value="Authors with affiliations 1"></attvalue>
<attvalue for="global_occurrences" value="1"></attvalue>
<attvalue for="attr_3" value="Wellcome Trust Sanger Institute"></attvalue>
<attvalue for="attr_4" value="Hinxton, United Kingdom"></attvalue>
<attvalue for="attr_5" value="United Kingdom"></attvalue>
<attvalue for="attr_11" value="1"></attvalue>
</attvalues>
</node>
<node id="authorswithaffiliations1_599da4d0512b88faab5bb68c99ba9a14" label="freedman, d.o">
<attvalues>
<attvalue for="attr_type" value="Authors with affiliations 1"></attvalue>
<attvalue for="global_occurrences" value="2"></attvalue>
<attvalue for="attr_3" value="University of Alabama at Birmingham"></attvalue>
<attvalue for="attr_4" value="Birmingham, United States"></attvalue>
<attvalue for="attr_5" value="United States"></attvalue>
<attvalue for="attr_11" value="2"></attvalue>
</attvalues>
</node>
<node id="authorswithaffiliations1_9819f4feee9b1b1e964bf8ab0fc3b22b" label="freudenberg, m.a">
<attvalues>
<attvalue for="attr_type" value="Authors with affiliations 1"></attvalue>
<attvalue for="global_occurrences" value="2"></attvalue>
<attvalue for="attr_3" value="Max Planck Institute for Immunobiology"></attvalue>
<attvalue for="attr_4" value="Freiburg, Germany"></attvalue>
<attvalue for="attr_5" value="Germany"></attvalue>
<attvalue for="attr_11" value="2"></attvalue>
</attvalues>
</node>
<node id="authorswithaffiliations1_051cc47c4b89a10df59d4109333af9ff" label="frey, c.f">
<attvalues>
<attvalue for="attr_type" value="Authors with affiliations 1"></attvalue>
<attvalue for="global_occurrences" value="1"></attvalue>
<attvalue for="attr_3" value="University of Bern"></attvalue>
<attvalue for="attr_4" value="Bern, Switzerland"></attvalue>
<attvalue for="attr_5" value="Switzerland"></attvalue>
<attvalue for="attr_11" value="1"></attvalue>
</attvalues>
</node>
<node id="authorswithaffiliations1_cae0aedb9e1b7ce636142a6f4d15f6de" label="frickmann, h">
<attvalues>
<attvalue for="attr_type" value="Authors with affiliations 1"></attvalue>
<attvalue for="global_occurrences" value="1"></attvalue>
<attvalue for="attr_3" value="Bernhard Nocht Institute for Tropical Medicine"></attvalue>
<attvalue for="attr_4" value="Hamburg, Germany"></attvalue>
<attvalue for="attr_5" value="Germany"></attvalue>
<attvalue for="attr_11" value="1"></attvalue>
</attvalues>
</node>
<node id="authorswithaffiliations1_d3f9965d2b17e7d61a498956742ad986" label="friedrichson, t">
<attvalues>
<attvalue for="attr_type" value="Authors with affiliations 1"></attvalue>
<attvalue for="global_occurrences" value="2"></attvalue>
<attvalue for="attr_3" value="JADO Technologies GmbH"></attvalue>
<attvalue for="attr_4" value="Dresden, Germany"></attvalue>
<attvalue for="attr_5" value="Germany"></attvalue>
<attvalue for="attr_11" value=""></attvalue>
</attvalues>
</node>
<node id="authorswithaffiliations1_57293138a01c286428f581a9ef7fb016" label="frischknecht, f">
<attvalues>
<attvalue for="attr_type" value="Authors with affiliations 1"></attvalue>
<attvalue for="global_occurrences" value="1"></attvalue>
<attvalue for="attr_3" value="Ruprecht Karls University Heidelberg"></attvalue>
<attvalue for="attr_4" value="Heidelberg, Germany"></attvalue>
<attvalue for="attr_5" value="Germany"></attvalue>
<attvalue for="attr_11" value="1"></attvalue>
</attvalues>
</node>
<node id="authorswithaffiliations1_ddab6e138e873eea899d1596dd07f5af" label="fritsch, c">
<attvalues>
<attvalue for="attr_type" value="Authors with affiliations 1"></attvalue>
<attvalue for="global_occurrences" value="2"></attvalue>
<attvalue for="attr_3" value="Heinrich-Heine-University Duesseldorf"></attvalue>
<attvalue for="attr_4" value="Duesseldorf, Germany"></attvalue>
<attvalue for="attr_5" value="Germany"></attvalue>
<attvalue for="attr_11" value="2"></attvalue>
</attvalues>
</node>
<node id="authorswithaffiliations1_8f6de6ec053306df659e9aee13513199" label="fritz, u">
<attvalues>
<attvalue for="attr_type" value="Authors with affiliations 1"></attvalue>
<attvalue for="global_occurrences" value="1"></attvalue>
<attvalue for="attr_3" value="Humboldt University Berlin"></attvalue>
<attvalue for="attr_4" value="Berlin, Germany"></attvalue>
<attvalue for="attr_5" value="Germany"></attvalue>
<attvalue for="attr_11" value="1"></attvalue>
</attvalues>
</node>
<node id="authorswithaffiliations1_472323d3b68a28a7ea639a2c4d6dea76" label="fritzsche, c">
<attvalues>
<attvalue for="attr_type" value="Authors with affiliations 1"></attvalue>
<attvalue for="global_occurrences" value="1"></attvalue>
<attvalue for="attr_3" value="Friedrich-Alexander-University Erlangen-Nuremberg"></attvalue>
<attvalue for="attr_4" value="Erlangen, Germany"></attvalue>
<attvalue for="attr_5" value="Germany"></attvalue>
<attvalue for="attr_11" value="1"></attvalue>
</attvalues>
</node>
<node id="authorswithaffiliations1_b41762e4e3a9c8cd89d1de200bcbf4e8" label="froehlich, s.j">
<attvalues>
<attvalue for="attr_type" value="Authors with affiliations 1"></attvalue>
<attvalue for="global_occurrences" value="1"></attvalue>
<attvalue for="attr_3" value="Ludwig Maximilians University of Munich"></attvalue>
<attvalue for="attr_4" value="Munich, Germany"></attvalue>
<attvalue for="attr_5" value="Germany"></attvalue>
<attvalue for="attr_11" value=""></attvalue>
</attvalues>
</node>
<node id="authorswithaffiliations1_5388277e46c80c4178245e35ed8329d4" label="fromm, p.d">
<attvalues>
<attvalue for="attr_type" value="Authors with affiliations 1"></attvalue>
<attvalue for="global_occurrences" value="1"></attvalue>
<attvalue for="attr_3" value="ANZAC Research Institute"></attvalue>
<attvalue for="attr_4" value="Sydney, Australia"></attvalue>
<attvalue for="attr_5" value="Australia"></attvalue>
<attvalue for="attr_11" value="1"></attvalue>
</attvalues>
</node>
<node id="authorswithaffiliations1_fceb1ede56d79bc6c15195c11e9ae5ff" label="fry, l">
<attvalues>
<attvalue for="attr_type" value="Authors with affiliations 1"></attvalue>
<attvalue for="global_occurrences" value="1"></attvalue>
<attvalue for="attr_3" value="Imperial College London"></attvalue>
<attvalue for="attr_4" value="London, United Kingdom"></attvalue>
<attvalue for="attr_5" value="United Kingdom"></attvalue>
<attvalue for="attr_11" value="1"></attvalue>
</attvalues>
</node>
<node id="authorswithaffiliations1_2649c983c0eb79c9d5d48421a9a01bc7" label="fröhlich, a">
<attvalues>
<attvalue for="attr_type" value="Authors with affiliations 1"></attvalue>
<attvalue for="global_occurrences" value="1"></attvalue>
<attvalue for="attr_3" value="Julius Maximilians University of Wuerzburg"></attvalue>
<attvalue for="attr_4" value="Wuerzburg, Germany"></attvalue>
<attvalue for="attr_5" value="Germany"></attvalue>
<attvalue for="attr_11" value="1"></attvalue>
</attvalues>
</node>
<node id="authorswithaffiliations1_0331fc0df5653559de5b2af624b13fd3" label="fuchs, m">
<attvalues>
<attvalue for="attr_type" value="Authors with affiliations 1"></attvalue>
<attvalue for="global_occurrences" value="1"></attvalue>
<attvalue for="attr_3" value="GENOTYPE GmbH"></attvalue>
<attvalue for="attr_4" value="Wilhelmsfeld, Germany"></attvalue>
<attvalue for="attr_5" value="Germany"></attvalue>
<attvalue for="attr_11" value="1"></attvalue>
</attvalues>
</node>
<node id="authorswithaffiliations1_6102765fa9182ce36bfb99e655ecf76e" label="fuentelsaz, c">
<attvalues>
<attvalue for="attr_type" value="Authors with affiliations 1"></attvalue>
<attvalue for="global_occurrences" value="1"></attvalue>
<attvalue for="attr_3" value="Hospital de Clínicas"></attvalue>
<attvalue for="attr_4" value="La Paz, Mexico"></attvalue>
<attvalue for="attr_5" value="Mexico"></attvalue>
<attvalue for="attr_11" value="1"></attvalue>
</attvalues>
</node>
<node id="authorswithaffiliations1_6f7bf12d41f5ee046dda814f692019d6" label="fuentes, j.m">
<attvalues>
<attvalue for="attr_type" value="Authors with affiliations 1"></attvalue>
<attvalue for="global_occurrences" value="2"></attvalue>
<attvalue for="attr_3" value="Universidad de Extremadura"></attvalue>
<attvalue for="attr_4" value="Caceres, Spain"></attvalue>
<attvalue for="attr_5" value="Spain"></attvalue>
<attvalue for="attr_11" value="2"></attvalue>
</attvalues>
</node>
<node id="authorswithaffiliations1_2b2ea8fd926fd108ef0b00e5d3c3f911" label="fujiwara, r">
<attvalues>
<attvalue for="attr_type" value="Authors with affiliations 1"></attvalue>
<attvalue for="global_occurrences" value="1"></attvalue>
<attvalue for="attr_3" value="Federal University of Minas Gerais"></attvalue>
<attvalue for="attr_4" value="Belo Horizonte, Brazil"></attvalue>
<attvalue for="attr_5" value="Brazil"></attvalue>
<attvalue for="attr_11" value="1"></attvalue>
</attvalues>
</node>
<node id="authorswithaffiliations1_118505417b68430e5c446e1af3e45dd3" label="fuss, v">
<attvalues>
<attvalue for="attr_type" value="Authors with affiliations 1"></attvalue>
<attvalue for="global_occurrences" value="1"></attvalue>
<attvalue for="attr_3" value="Julius Maximilians University of Wuerzburg"></attvalue>
<attvalue for="attr_4" value="Wuerzburg, Germany"></attvalue>
<attvalue for="attr_5" value="Germany"></attvalue>
<attvalue for="attr_11" value="1"></attvalue>
</attvalues>
</node>
<node id="authorswithaffiliations1_77d6bb07f0de165b432170526061d3b0" label="fähnrich, e">
<attvalues>
<attvalue for="attr_type" value="Authors with affiliations 1"></attvalue>
<attvalue for="global_occurrences" value="1"></attvalue>
<attvalue for="attr_3" value="Max Planck Institute for Immunobiology"></attvalue>
<attvalue for="attr_4" value="Freiburg, Germany"></attvalue>
<attvalue for="attr_5" value="Germany"></attvalue>
<attvalue for="attr_11" value="1"></attvalue>
</attvalues>
</node>
<node id="authorswithaffiliations1_17e136e4b2f93cef57ad28c31f35df0d" label="fätkenheuer, g">
<attvalues>
<attvalue for="attr_type" value="Authors with affiliations 1"></attvalue>
<attvalue for="global_occurrences" value="2"></attvalue>
<attvalue for="attr_3" value="University of Cologne"></attvalue>
<attvalue for="attr_4" value="Cologne, Germany"></attvalue>
<attvalue for="attr_5" value="Germany"></attvalue>
<attvalue for="attr_11" value="2"></attvalue>
</attvalues>
</node>
<node id="authorswithaffiliations1_638fe9b6e97451634bbd2bf434114f16" label="förster, i">
<attvalues>
<attvalue for="attr_type" value="Authors with affiliations 1"></attvalue>
<attvalue for="global_occurrences" value="1"></attvalue>
<attvalue for="attr_3" value="Heinrich-Heine-University Duesseldorf"></attvalue>
<attvalue for="attr_4" value="Duesseldorf, Germany"></attvalue>
<attvalue for="attr_5" value="Germany"></attvalue>
<attvalue for="attr_11" value="1"></attvalue>
</attvalues>
</node>
<node id="authorswithaffiliations1_2419b1265137d78c93582e9373b8b627" label="förster, s">
<attvalues>
<attvalue for="attr_type" value="Authors with affiliations 1"></attvalue>
<attvalue for="global_occurrences" value="1"></attvalue>
<attvalue for="attr_3" value="Paul Ehrlich Institute"></attvalue>
<attvalue for="attr_4" value="Langen, Germany"></attvalue>
<attvalue for="attr_5" value="Germany"></attvalue>
<attvalue for="attr_11" value="1"></attvalue>
</attvalues>
</node>
<node id="authorswithaffiliations1_56c939e33c91dfa3eb34f0db8d141785" label="gabel, c">
<attvalues>
<attvalue for="attr_type" value="Authors with affiliations 1"></attvalue>
<attvalue for="global_occurrences" value="1"></attvalue>
<attvalue for="attr_3" value="GENOTYPE GmbH"></attvalue>
<attvalue for="attr_4" value="Wilhelmsfeld, Germany"></attvalue>
<attvalue for="attr_5" value="Germany"></attvalue>
<attvalue for="attr_11" value="1"></attvalue>
</attvalues>
</node>
<node id="authorswithaffiliations1_83f787c0c59809c63ddb841aaf2abf31" label="gaber, g">
<attvalues>
<attvalue for="attr_type" value="Authors with affiliations 1"></attvalue>
<attvalue for="global_occurrences" value="1"></attvalue>
<attvalue for="attr_3" value="Martin-Luther Universität Halle-Wittenberg"></attvalue>
<attvalue for="attr_4" value="Halle (Saale), Germany"></attvalue>
<attvalue for="attr_5" value="Germany"></attvalue>
<attvalue for="attr_11" value="1"></attvalue>
</attvalues>
</node>
<node id="authorswithaffiliations1_27173ae4b70765fa5689c11010b10e88" label="gabriele, s">
<attvalues>
<attvalue for="attr_type" value="Authors with affiliations 1"></attvalue>
<attvalue for="global_occurrences" value="1"></attvalue>
<attvalue for="attr_3" value="Charité University Medicine Berlin"></attvalue>
<attvalue for="attr_4" value="Berlin, Germany"></attvalue>
<attvalue for="attr_5" value="Germany"></attvalue>
<attvalue for="attr_11" value="1"></attvalue>
</attvalues>
</node>
<node id="authorswithaffiliations1_77e42cb108c3668cb32e9868631b4ced" label="gabrysch, s">
<attvalues>
<attvalue for="attr_type" value="Authors with affiliations 1"></attvalue>
<attvalue for="global_occurrences" value="1"></attvalue>
<attvalue for="attr_3" value="Ruprecht Karls University Heidelberg"></attvalue>
<attvalue for="attr_4" value="Heidelberg, Germany"></attvalue>
<attvalue for="attr_5" value="Germany"></attvalue>
<attvalue for="attr_11" value="1"></attvalue>
</attvalues>
</node>
<node id="authorswithaffiliations1_25956483e5655820233941a0759569b0" label="gadisa, e">
<attvalues>
<attvalue for="attr_type" value="Authors with affiliations 1"></attvalue>
<attvalue for="global_occurrences" value="1"></attvalue>
<attvalue for="attr_3" value="Armauer Hansen Research Institute (AHRI)"></attvalue>
<attvalue for="attr_4" value="Addis Ababa, Ethiopia"></attvalue>
<attvalue for="attr_5" value="Ethiopia"></attvalue>
<attvalue for="attr_11" value="1"></attvalue>
</attvalues>
</node>
<node id="authorswithaffiliations1_cb76e583ca56b72c781c2a91f147d38d" label="gaessler, m">
<attvalues>
<attvalue for="attr_type" value="Authors with affiliations 1"></attvalue>
<attvalue for="global_occurrences" value="1"></attvalue>
<attvalue for="attr_3" value="Eberhard Karls University of Tuebingen"></attvalue>
<attvalue for="attr_4" value="Tuebingen, Germany"></attvalue>
<attvalue for="attr_5" value="Germany"></attvalue>
<attvalue for="attr_11" value="1"></attvalue>
</attvalues>
</node>
<node id="authorswithaffiliations1_7cf29818404b99a30a6d2286a9d06765" label="galanos, c">
<attvalues>
<attvalue for="attr_type" value="Authors with affiliations 1"></attvalue>
<attvalue for="global_occurrences" value="2"></attvalue>
<attvalue for="attr_3" value="Max Planck Institute for Immunobiology"></attvalue>
<attvalue for="attr_4" value="Freiburg, Germany"></attvalue>
<attvalue for="attr_5" value="Germany"></attvalue>
<attvalue for="attr_11" value="2"></attvalue>
</attvalues>
</node>
<node id="authorswithaffiliations1_db5a7a97ede20101f83ffc6f797d41f1" label="galli, g">
<attvalues>
<attvalue for="attr_type" value="Authors with affiliations 1"></attvalue>
<attvalue for="global_occurrences" value="1"></attvalue>
<attvalue for="attr_3" value="Bayer HealthCare Italy"></attvalue>
<attvalue for="attr_4" value="Milan, Italy"></attvalue>
<attvalue for="attr_5" value="Italy"></attvalue>
<attvalue for="attr_11" value="1"></attvalue>
</attvalues>
</node>
<node id="authorswithaffiliations1_730d9cfa3633b1acc1ccc51d3f76e507" label="gamarro, f">
<attvalues>
<attvalue for="attr_type" value="Authors with affiliations 1"></attvalue>
<attvalue for="global_occurrences" value="1"></attvalue>
<attvalue for="attr_3" value="Consejo Superior de Investigaciones Científicas (CSIC)"></attvalue>
<attvalue for="attr_4" value="Granada, Spain"></attvalue>
<attvalue for="attr_5" value="Spain"></attvalue>
<attvalue for="attr_11" value="1"></attvalue>
</attvalues>
</node>
<node id="authorswithaffiliations1_07d79d5e73ff3db636d19145fc9e62f5" label="ganguly, n.k">
<attvalues>
<attvalue for="attr_type" value="Authors with affiliations 1"></attvalue>
<attvalue for="global_occurrences" value="1"></attvalue>
<attvalue for="attr_3" value="Indian Council of Medical Research"></attvalue>
<attvalue for="attr_4" value="New Delhi, India"></attvalue>
<attvalue for="attr_5" value="India"></attvalue>
<attvalue for="attr_11" value="1"></attvalue>
</attvalues>
</node>
<node id="authorswithaffiliations1_50921ed57349ef6c864badd440776a36" label="garami, a">
<attvalues>
<attvalue for="attr_type" value="Authors with affiliations 1"></attvalue>
<attvalue for="global_occurrences" value="1"></attvalue>
<attvalue for="attr_3" value="Novartis AG"></attvalue>
<attvalue for="attr_4" value="Basel, Switzerland"></attvalue>
<attvalue for="attr_5" value="Switzerland"></attvalue>
<attvalue for="attr_11" value="1"></attvalue>
</attvalues>
</node>
<node id="authorswithaffiliations1_5a3b2a833ff73fb757b716008031afc9" label="gardlo, k">
<attvalues>
<attvalue for="attr_type" value="Authors with affiliations 1"></attvalue>
<attvalue for="global_occurrences" value="3"></attvalue>
<attvalue for="attr_3" value="Charité University Medicine Berlin | Heinrich-Heine-University Duesseldorf"></attvalue>
<attvalue for="attr_4" value="Berlin, Germany | Duesseldorf, Germany"></attvalue>
<attvalue for="attr_5" value="Germany"></attvalue>
<attvalue for="attr_11" value="3"></attvalue>
</attvalues>
</node>
<node id="authorswithaffiliations1_ce86386b2d51b26c006fd15bf69cb48a" label="garipidou, v.a">
<attvalues>
<attvalue for="attr_type" value="Authors with affiliations 1"></attvalue>
<attvalue for="global_occurrences" value="1"></attvalue>
<attvalue for="attr_3" value="Aristotle University of Thessaloniki"></attvalue>
<attvalue for="attr_4" value="Thessaloniki, Greece"></attvalue>
<attvalue for="attr_5" value="Greece"></attvalue>
<attvalue for="attr_11" value="1"></attvalue>
</attvalues>
</node>
<node id="authorswithaffiliations1_5c6b96afac6efb2e37587eec8a070350" label="garrabe, e">
<attvalues>
<attvalue for="attr_type" value="Authors with affiliations 1"></attvalue>
<attvalue for="global_occurrences" value="1"></attvalue>
<attvalue for="attr_3" value="Bégin Military Hospital"></attvalue>
<attvalue for="attr_4" value="Saint-Mandé, France"></attvalue>
<attvalue for="attr_5" value="France"></attvalue>
<attvalue for="attr_11" value="1"></attvalue>
</attvalues>
</node>
<node id="authorswithaffiliations1_df5e7e5e0c234bbd436099f935eb0af2" label="gashout, a">
<attvalues>
<attvalue for="attr_type" value="Authors with affiliations 1"></attvalue>
<attvalue for="global_occurrences" value="1"></attvalue>
<attvalue for="attr_3" value="Libyan National Centre for Infectious Diseases and Control"></attvalue>
<attvalue for="attr_4" value="Tripoli, Libya"></attvalue>
<attvalue for="attr_5" value="Libya"></attvalue>
<attvalue for="attr_11" value="1"></attvalue>
</attvalues>
</node>
<node id="authorswithaffiliations1_f3b2a0f817daedb4b4dd4d4bf9f9a924" label="gatti, d">
<attvalues>
<attvalue for="attr_type" value="Authors with affiliations 1"></attvalue>
<attvalue for="global_occurrences" value="1"></attvalue>
<attvalue for="attr_3" value="Bayer HealthCare Italy"></attvalue>
<attvalue for="attr_4" value="Milan, Italy"></attvalue>
<attvalue for="attr_5" value="Italy"></attvalue>
<attvalue for="attr_11" value="1"></attvalue>
</attvalues>
</node>
<node id="authorswithaffiliations1_a8d3c18c5bb1e3530a79c8d577223b27" label="gaudart, j">
<attvalues>
<attvalue for="attr_type" value="Authors with affiliations 1"></attvalue>
<attvalue for="global_occurrences" value="2"></attvalue>
<attvalue for="attr_3" value="Faculty of Medicine of Marseille"></attvalue>
<attvalue for="attr_4" value="Marseille, France"></attvalue>
<attvalue for="attr_5" value="France"></attvalue>
<attvalue for="attr_11" value="2"></attvalue>
</attvalues>
</node>
<node id="authorswithaffiliations1_8161a50e138035d194d5c0eb9da42453" label="gautret, p">
<attvalues>
<attvalue for="attr_type" value="Authors with affiliations 1"></attvalue>
<attvalue for="global_occurrences" value="3"></attvalue>
<attvalue for="attr_3" value="Assitance Publique-Hôpitaux de Marseille | Hôpital Nord AP-HM"></attvalue>
<attvalue for="attr_4" value="Marseille, France"></attvalue>
<attvalue for="attr_5" value="France"></attvalue>
<attvalue for="attr_11" value="3"></attvalue>
</attvalues>
</node>
<node id="authorswithaffiliations1_0b366558b3d1441b9036ce259dbf9251" label="gaworski, i">
<attvalues>
<attvalue for="attr_type" value="Authors with affiliations 1"></attvalue>
<attvalue for="global_occurrences" value="2"></attvalue>
<attvalue for="attr_3" value="Bernhard Nocht Institute for Tropical Medicine"></attvalue>
<attvalue for="attr_4" value="Hamburg, Germany"></attvalue>
<attvalue for="attr_5" value="Germany"></attvalue>
<attvalue for="attr_11" value="2"></attvalue>
</attvalues>
</node>
<node id="authorswithaffiliations1_b9224432c47e55a90c73e82891e8546b" label="gazeau, c">
<attvalues>
<attvalue for="attr_type" value="Authors with affiliations 1"></attvalue>
<attvalue for="global_occurrences" value="1"></attvalue>
<attvalue for="attr_3" value="Johannes Gutenberg University Mainz"></attvalue>
<attvalue for="attr_4" value="Mainz, Germany"></attvalue>
<attvalue for="attr_5" value="Germany"></attvalue>
<attvalue for="attr_11" value="1"></attvalue>
</attvalues>
</node>
<node id="authorswithaffiliations1_cef16ad1053918b126a8f554791c13c1" label="gazzinelli, r">
<attvalues>
<attvalue for="attr_type" value="Authors with affiliations 1"></attvalue>
<attvalue for="global_occurrences" value="1"></attvalue>
<attvalue for="attr_3" value="Federal University of Minas Gerais"></attvalue>
<attvalue for="attr_4" value="Belo Horizonte, Brazil"></attvalue>
<attvalue for="attr_5" value="Brazil"></attvalue>
<attvalue for="attr_11" value="1"></attvalue>
</attvalues>
</node>
<node id="authorswithaffiliations1_e1d006803427b5595f6a368360b59452" label="gedamu, l">
<attvalues>
<attvalue for="attr_type" value="Authors with affiliations 1"></attvalue>
<attvalue for="global_occurrences" value="1"></attvalue>
<attvalue for="attr_3" value="Armauer Hansen Research Institute (AHRI)"></attvalue>
<attvalue for="attr_4" value="Addis Ababa, Ethiopia"></attvalue>
<attvalue for="attr_5" value="Ethiopia"></attvalue>
<attvalue for="attr_11" value="1"></attvalue>
</attvalues>
</node>
<node id="authorswithaffiliations1_851b44594d6e3395e9b2175a39abdac8" label="geiger, b">
<attvalues>
<attvalue for="attr_type" value="Authors with affiliations 1"></attvalue>
<attvalue for="global_occurrences" value="1"></attvalue>
<attvalue for="attr_3" value="Johannes Gutenberg University Mainz"></attvalue>
<attvalue for="attr_4" value="Mainz, Germany"></attvalue>
<attvalue for="attr_5" value="Germany"></attvalue>
<attvalue for="attr_11" value="1"></attvalue>
</attvalues>
</node>
<node id="authorswithaffiliations1_2c91779150bd2ced5919acf49ed97a61" label="geis, s">
<attvalues>
<attvalue for="attr_type" value="Authors with affiliations 1"></attvalue>
<attvalue for="global_occurrences" value="1"></attvalue>
<attvalue for="attr_3" value="Ludwig Maximilians University of Munich"></attvalue>
<attvalue for="attr_4" value="Munich, Germany"></attvalue>
<attvalue for="attr_5" value="Germany"></attvalue>
<attvalue for="attr_11" value="1"></attvalue>
</attvalues>
</node>
<node id="authorswithaffiliations1_038e66c0c179147423b877a170a1210f" label="geisweid, k">
<attvalues>
<attvalue for="attr_type" value="Authors with affiliations 1"></attvalue>
<attvalue for="global_occurrences" value="1"></attvalue>
<attvalue for="attr_3" value="Ludwig Maximilians University of Munich"></attvalue>
<attvalue for="attr_4" value="Munich, Germany"></attvalue>
<attvalue for="attr_5" value="Germany"></attvalue>
<attvalue for="attr_11" value=""></attvalue>
</attvalues>
</node>
<node id="authorswithaffiliations1_4ea55ffac533e9350a7be2bc6ca7d8ec" label="geith, e">
<attvalues>
<attvalue for="attr_type" value="Authors with affiliations 1"></attvalue>
<attvalue for="global_occurrences" value="2"></attvalue>
<attvalue for="attr_3" value="South Shuneh Hospital"></attvalue>
<attvalue for="attr_4" value="South Shuneh, Jordan"></attvalue>
<attvalue for="attr_5" value="Jordan"></attvalue>
<attvalue for="attr_11" value="1"></attvalue>
</attvalues>
</node>
<node id="authorswithaffiliations1_5e27a2a6c8af844e74ee84199314d813" label="gelanew, t">
<attvalues>
<attvalue for="attr_type" value="Authors with affiliations 1"></attvalue>
<attvalue for="global_occurrences" value="6"></attvalue>
<attvalue for="attr_3" value="Charité University Medicine Berlin"></attvalue>
<attvalue for="attr_4" value="Berlin, Germany"></attvalue>
<attvalue for="attr_5" value="Germany"></attvalue>
<attvalue for="attr_11" value="3"></attvalue>
</attvalues>
</node>
<node id="authorswithaffiliations1_4235df0b58b13aae0e7bd244e47e0f44" label="genetu, a">
<attvalues>
<attvalue for="attr_type" value="Authors with affiliations 1"></attvalue>
<attvalue for="global_occurrences" value="1"></attvalue>
<attvalue for="attr_3" value="Armauer Hansen Research Institute (AHRI)"></attvalue>
<attvalue for="attr_4" value="Addis Ababa, Ethiopia"></attvalue>
<attvalue for="attr_5" value="Ethiopia"></attvalue>
<attvalue for="attr_11" value="1"></attvalue>
</attvalues>
</node>
<node id="authorswithaffiliations1_235cda66e4c29f1604ad4f7bc93484ec" label="geraci, n.s">
<attvalues>
<attvalue for="attr_type" value="Authors with affiliations 1"></attvalue>
<attvalue for="global_occurrences" value="1"></attvalue>
<attvalue for="attr_3" value="University of Notre Dame"></attvalue>
<attvalue for="attr_4" value="Notre Dame, United States"></attvalue>
<attvalue for="attr_5" value="United States"></attvalue>
<attvalue for="attr_11" value=""></attvalue>
</attvalues>
</node>
<node id="authorswithaffiliations1_d9f2007b4b38bc3ec5e17df32ee3b187" label="gerard, c">
<attvalues>
<attvalue for="attr_type" value="Authors with affiliations 1"></attvalue>
<attvalue for="global_occurrences" value="1"></attvalue>
<attvalue for="attr_3" value="Harvard University"></attvalue>
<attvalue for="attr_4" value="Boston, United States"></attvalue>
<attvalue for="attr_5" value="United States"></attvalue>
<attvalue for="attr_11" value="1"></attvalue>
</attvalues>
</node>
<node id="authorswithaffiliations1_3b72647b4efb91ff88614845337353e6" label="gerardy-schahn, r">
<attvalues>
<attvalue for="attr_type" value="Authors with affiliations 1"></attvalue>
<attvalue for="global_occurrences" value="1"></attvalue>
<attvalue for="attr_3" value="Hannover Medical University"></attvalue>
<attvalue for="attr_4" value="Hannover, Germany"></attvalue>
<attvalue for="attr_5" value="Germany"></attvalue>
<attvalue for="attr_11" value="1"></attvalue>
</attvalues>
</node>
<node id="authorswithaffiliations1_27cb0462db2ec32e8c14d44a6d929edb" label="gerwig, g.j">
<attvalues>
<attvalue for="attr_type" value="Authors with affiliations 1"></attvalue>
<attvalue for="global_occurrences" value="1"></attvalue>
<attvalue for="attr_3" value="Utrecht University"></attvalue>
<attvalue for="attr_4" value="Utrecht, Netherlands"></attvalue>
<attvalue for="attr_5" value="Netherlands"></attvalue>
<attvalue for="attr_11" value="1"></attvalue>
</attvalues>
</node>
<node id="authorswithaffiliations1_506d9d6a2f77f5d8984fd13f7c262c5b" label="gessner, a">
<attvalues>
<attvalue for="attr_type" value="Authors with affiliations 1"></attvalue>
<attvalue for="global_occurrences" value="4"></attvalue>
<attvalue for="attr_3" value="Friedrich-Alexander-University Erlangen-Nuremberg | Julius Maximilians University of Wuerzburg"></attvalue>
<attvalue for="attr_4" value="Erlangen, Germany | Wuerzburg, Germany"></attvalue>
<attvalue for="attr_5" value="Germany"></attvalue>
<attvalue for="attr_11" value="4"></attvalue>
</attvalues>
</node>
<node id="authorswithaffiliations1_ae06131f2df303812b3e445e7ad08d5b" label="geyer, c">
<attvalues>
<attvalue for="attr_type" value="Authors with affiliations 1"></attvalue>
<attvalue for="global_occurrences" value="1"></attvalue>
<attvalue for="attr_3" value="Specialty Practice for Veterinary Pathology"></attvalue>
<attvalue for="attr_4" value="Munich, Germany"></attvalue>
<attvalue for="attr_5" value="Germany"></attvalue>
<attvalue for="attr_11" value="1"></attvalue>
</attvalues>
</node>
<node id="authorswithaffiliations1_58399c6a526e1c157cefea9d033632c2" label="gfrörer, s">
<attvalues>
<attvalue for="attr_type" value="Authors with affiliations 1"></attvalue>
<attvalue for="global_occurrences" value="1"></attvalue>
<attvalue for="attr_3" value="Institut für Laboratoriumsmedizin Marienhospital"></attvalue>
<attvalue for="attr_4" value="Stuttgart, Germany"></attvalue>
<attvalue for="attr_5" value="Germany"></attvalue>
<attvalue for="attr_11" value="1"></attvalue>
</attvalues>
</node>
<node id="authorswithaffiliations1_f933aeaddd189f244cf1a2a92fc3a823" label="ghedira, k">
<attvalues>
<attvalue for="attr_type" value="Authors with affiliations 1"></attvalue>
<attvalue for="global_occurrences" value="1"></attvalue>
<attvalue for="attr_3" value="Institut Pasteur de Tunis"></attvalue>
<attvalue for="attr_4" value="Tunis, Tunisia"></attvalue>
<attvalue for="attr_5" value="Tunisia"></attvalue>
<attvalue for="attr_11" value=""></attvalue>
</attvalues>
</node>
<node id="authorswithaffiliations1_b3129b341b1563ff3494e89a0097efbd" label="ghosh, a">
<attvalues>
<attvalue for="attr_type" value="Authors with affiliations 1"></attvalue>
<attvalue for="global_occurrences" value="1"></attvalue>
<attvalue for="attr_3" value="McGill University"></attvalue>
<attvalue for="attr_4" value="Montreal, Canada"></attvalue>
<attvalue for="attr_5" value="Canada"></attvalue>
<attvalue for="attr_11" value="1"></attvalue>
</attvalues>
</node>
<node id="authorswithaffiliations1_c3e71b80dd5bf4b0df1e763d77ef707f" label="ghosh, s">
<attvalues>
<attvalue for="attr_type" value="Authors with affiliations 1"></attvalue>
<attvalue for="global_occurrences" value="1"></attvalue>
<attvalue for="attr_3" value="Jadavpur University"></attvalue>
<attvalue for="attr_4" value="Kolkata, India"></attvalue>
<attvalue for="attr_5" value="India"></attvalue>
<attvalue for="attr_11" value="1"></attvalue>
</attvalues>
</node>
<node id="authorswithaffiliations1_ed58598c9f0630018b2f36ebcd922e65" label="ghoshal, a">
<attvalues>
<attvalue for="attr_type" value="Authors with affiliations 1"></attvalue>
<attvalue for="global_occurrences" value="2"></attvalue>
<attvalue for="attr_3" value="Indian Institute of Chemical Biology"></attvalue>
<attvalue for="attr_4" value="Kolkata, India"></attvalue>
<attvalue for="attr_5" value="India"></attvalue>
<attvalue for="attr_11" value="2"></attvalue>
</attvalues>
</node>
<node id="authorswithaffiliations1_e02ea70c151350f7ecc3b461fa64d300" label="ghrab, j">
<attvalues>
<attvalue for="attr_type" value="Authors with affiliations 1"></attvalue>
<attvalue for="global_occurrences" value="1"></attvalue>
<attvalue for="attr_3" value="Institut Pasteur de Tunis"></attvalue>
<attvalue for="attr_4" value="Tunis, Tunisia"></attvalue>
<attvalue for="attr_5" value="Tunisia"></attvalue>
<attvalue for="attr_11" value="1"></attvalue>
</attvalues>
</node>
<node id="authorswithaffiliations1_056222eddad30ec20e9fb43f83de230d" label="giacoia-gripp, c.b.w">
<attvalues>
<attvalue for="attr_type" value="Authors with affiliations 1"></attvalue>
<attvalue for="global_occurrences" value="1"></attvalue>
<attvalue for="attr_3" value="Instituto Oswaldo Cruz FIOCRUZ"></attvalue>
<attvalue for="attr_4" value="Rio de Janeiro, Brazil"></attvalue>
<attvalue for="attr_5" value="Brazil"></attvalue>
<attvalue for="attr_11" value="1"></attvalue>
</attvalues>
</node>
<node id="authorswithaffiliations1_7b5ff2b01643c10cc68f09798bd40a90" label="gicheru, m.m">
<attvalues>
<attvalue for="attr_type" value="Authors with affiliations 1"></attvalue>
<attvalue for="global_occurrences" value="1"></attvalue>
<attvalue for="attr_3" value="Kenyatta University"></attvalue>
<attvalue for="attr_4" value="Nairobi, Kenya"></attvalue>
<attvalue for="attr_5" value="Kenya"></attvalue>
<attvalue for="attr_11" value="1"></attvalue>
</attvalues>
</node>
<node id="authorswithaffiliations1_b3f284c3ed1bdcd8c78d1da2663d4b62" label="giel, g">
<attvalues>
<attvalue for="attr_type" value="Authors with affiliations 1"></attvalue>
<attvalue for="global_occurrences" value="1"></attvalue>
<attvalue for="attr_3" value="Philipps University Marburg"></attvalue>
<attvalue for="attr_4" value="Marburg, Germany"></attvalue>
<attvalue for="attr_5" value="Germany"></attvalue>
<attvalue for="attr_11" value="1"></attvalue>
</attvalues>
</node>
<node id="authorswithaffiliations1_9820dd2218fdd1e649f2132bd2814edc" label="giger, u">
<attvalues>
<attvalue for="attr_type" value="Authors with affiliations 1"></attvalue>
<attvalue for="global_occurrences" value="1"></attvalue>
<attvalue for="attr_3" value="Free University of Berlin"></attvalue>
<attvalue for="attr_4" value="Berlin, Germany"></attvalue>
<attvalue for="attr_5" value="Germany"></attvalue>
<attvalue for="attr_11" value="1"></attvalue>
</attvalues>
</node>
<node id="authorswithaffiliations1_6dfa794545d6d62a0052388ecdb8de12" label="gille, h">
<attvalues>
<attvalue for="attr_type" value="Authors with affiliations 1"></attvalue>
<attvalue for="global_occurrences" value="1"></attvalue>
<attvalue for="attr_3" value="Pierls AG"></attvalue>
<attvalue for="attr_4" value="Freising, Germany"></attvalue>
<attvalue for="attr_5" value="Germany"></attvalue>
<attvalue for="attr_11" value="1"></attvalue>
</attvalues>
</node>
<node id="authorswithaffiliations1_8f154fcb3b63dd27011c0839de2f0635" label="girkontaite, i">
<attvalues>
<attvalue for="attr_type" value="Authors with affiliations 1"></attvalue>
<attvalue for="global_occurrences" value="1"></attvalue>
<attvalue for="attr_3" value="University of Ulm"></attvalue>
<attvalue for="attr_4" value="Ulm, Germany"></attvalue>
<attvalue for="attr_5" value="Germany"></attvalue>
<attvalue for="attr_11" value="1"></attvalue>
</attvalues>
</node>
<node id="authorswithaffiliations1_a9883e8e25537ab9d3126b984ec1bfb8" label="giuffra, v">
<attvalues>
<attvalue for="attr_type" value="Authors with affiliations 1"></attvalue>
<attvalue for="global_occurrences" value="1"></attvalue>
<attvalue for="attr_3" value="University of Pisa"></attvalue>
<attvalue for="attr_4" value="Pisa, Italy"></attvalue>
<attvalue for="attr_5" value="Italy"></attvalue>
<attvalue for="attr_11" value=""></attvalue>
</attvalues>
</node>
<node id="authorswithaffiliations1_3de605d5bdf5547d9d941cc17279065c" label="gkrania-klotsas, e">
<attvalues>
<attvalue for="attr_type" value="Authors with affiliations 1"></attvalue>
<attvalue for="global_occurrences" value="2"></attvalue>
<attvalue for="attr_3" value="Addenbrooke's Hospital"></attvalue>
<attvalue for="attr_4" value="Cambridge, United Kingdom"></attvalue>
<attvalue for="attr_5" value="United Kingdom"></attvalue>
<attvalue for="attr_11" value="2"></attvalue>
</attvalues>
</node>
<node id="authorswithaffiliations1_4023a3aed14085bc959334581133abc1" label="glaichenhaus, n">
<attvalues>
<attvalue for="attr_type" value="Authors with affiliations 1"></attvalue>
<attvalue for="global_occurrences" value="1"></attvalue>
<attvalue for="attr_3" value="Institut de Pharmacologie Moléculaire et Cellulaire"></attvalue>
<attvalue for="attr_4" value="Valbonne, France"></attvalue>
<attvalue for="attr_5" value="France"></attvalue>
<attvalue for="attr_11" value="1"></attvalue>
</attvalues>
</node>
<node id="authorswithaffiliations1_0da15ee61dc1fa4a04d713ab216d55b4" label="glans, l">
<attvalues>
<attvalue for="attr_type" value="Authors with affiliations 1"></attvalue>
<attvalue for="global_occurrences" value="1"></attvalue>
<attvalue for="attr_3" value="Lund University"></attvalue>
<attvalue for="attr_4" value="Lund, Sweden"></attvalue>
<attvalue for="attr_5" value="Sweden"></attvalue>
<attvalue for="attr_11" value="1"></attvalue>
</attvalues>
</node>
<node id="authorswithaffiliations1_cb5cddbc215e8fe299e3eea79adfaaf2" label="gläsner, j">
<attvalues>
<attvalue for="attr_type" value="Authors with affiliations 1"></attvalue>
<attvalue for="global_occurrences" value="1"></attvalue>
<attvalue for="attr_3" value="Friedrich-Alexander-University Erlangen-Nuremberg"></attvalue>
<attvalue for="attr_4" value="Erlangen, Germany"></attvalue>
<attvalue for="attr_5" value="Germany"></attvalue>
<attvalue for="attr_11" value="1"></attvalue>
</attvalues>
</node>
<node id="authorswithaffiliations1_f426645b99f8274ef9e918684c3cb542" label="goble, a">
<attvalues>
<attvalue for="attr_type" value="Authors with affiliations 1"></attvalue>
<attvalue for="global_occurrences" value="1"></attvalue>
<attvalue for="attr_3" value="Wellcome Trust Sanger Institute"></attvalue>
<attvalue for="attr_4" value="Hinxton, United Kingdom"></attvalue>
<attvalue for="attr_5" value="United Kingdom"></attvalue>
<attvalue for="attr_11" value="1"></attvalue>
</attvalues>
</node>
<node id="authorswithaffiliations1_ebc10ceadd162888147707a7787fd5eb" label="goede, v">
<attvalues>
<attvalue for="attr_type" value="Authors with affiliations 1"></attvalue>
<attvalue for="global_occurrences" value="1"></attvalue>
<attvalue for="attr_3" value="University of Cologne"></attvalue>
<attvalue for="attr_4" value="Cologne, Germany"></attvalue>
<attvalue for="attr_5" value="Germany"></attvalue>
<attvalue for="attr_11" value="1"></attvalue>
</attvalues>
</node>
<node id="authorswithaffiliations1_09db010db1d69dad303fdd47ff1f41cc" label="goerdt, s">
<attvalues>
<attvalue for="attr_type" value="Authors with affiliations 1"></attvalue>
<attvalue for="global_occurrences" value="1"></attvalue>
<attvalue for="attr_3" value="University Medical Center and Medical Faculty Mannheim"></attvalue>
<attvalue for="attr_4" value="Mannheim, Germany"></attvalue>
<attvalue for="attr_5" value="Germany"></attvalue>
<attvalue for="attr_11" value=""></attvalue>
</attvalues>
</node>
<node id="authorswithaffiliations1_21c3511352b5c7eb5df86eb566b65391" label="goffeau, a">
<attvalues>
<attvalue for="attr_type" value="Authors with affiliations 1"></attvalue>
<attvalue for="global_occurrences" value="1"></attvalue>
<attvalue for="attr_3" value="Université Catholique de Louvain"></attvalue>
<attvalue for="attr_4" value="Brussels, Belgium"></attvalue>
<attvalue for="attr_5" value="Belgium"></attvalue>
<attvalue for="attr_11" value="1"></attvalue>
</attvalues>
</node>
<node id="authorswithaffiliations1_19fd23de23e3bfff65d1447ac3120fe7" label="gokool, s">
<attvalues>
<attvalue for="attr_type" value="Authors with affiliations 1"></attvalue>
<attvalue for="global_occurrences" value="1"></attvalue>
<attvalue for="attr_3" value="Max Planck Institute for Developmental Biology"></attvalue>
<attvalue for="attr_4" value="Tuebingen, Germany"></attvalue>
<attvalue for="attr_5" value="Germany"></attvalue>
<attvalue for="attr_11" value="1"></attvalue>
</attvalues>
</node>
<node id="authorswithaffiliations1_1b253dc96c5a00db60cacba4adbd1321" label="gomez, e.a">
<attvalues>
<attvalue for="attr_type" value="Authors with affiliations 1"></attvalue>
<attvalue for="global_occurrences" value="1"></attvalue>
<attvalue for="attr_3" value="Instituto Nacional de Higiene Y Medicina Tropical Leopoldo Izquieta Perez"></attvalue>
<attvalue for="attr_4" value="Guayaquil, Ecuador"></attvalue>
<attvalue for="attr_5" value="Ecuador"></attvalue>
<attvalue for="attr_11" value="1"></attvalue>
</attvalues>
</node>
<node id="authorswithaffiliations1_33c2e875520cf737c8748538d792dd41" label="gomez-escobar, n">
<attvalues>
<attvalue for="attr_type" value="Authors with affiliations 1"></attvalue>
<attvalue for="global_occurrences" value="1"></attvalue>
<attvalue for="attr_3" value="University of Edinburgh"></attvalue>
<attvalue for="attr_4" value="Edinburgh, United Kingdom"></attvalue>
<attvalue for="attr_5" value="United Kingdom"></attvalue>
<attvalue for="attr_11" value="1"></attvalue>
</attvalues>
</node>
<node id="authorswithaffiliations1_e1d4671e7c42f65a5877b6382931f8e9" label="gorman, m.a">
<attvalues>
<attvalue for="attr_type" value="Authors with affiliations 1"></attvalue>
<attvalue for="global_occurrences" value="1"></attvalue>
<attvalue for="attr_3" value="St. Vincent's Institute of Medical Research"></attvalue>
<attvalue for="attr_4" value="Fitzroy, Australia"></attvalue>
<attvalue for="attr_5" value="Australia"></attvalue>
<attvalue for="attr_11" value=""></attvalue>
</attvalues>
</node>
<node id="authorswithaffiliations1_85dfc06073ae93cb4db8444b6cb2a9d4" label="goto, h">
<attvalues>
<attvalue for="attr_type" value="Authors with affiliations 1"></attvalue>
<attvalue for="global_occurrences" value="1"></attvalue>
<attvalue for="attr_3" value="Federal University of São Paulo"></attvalue>
<attvalue for="attr_4" value="São Paulo, Brazil"></attvalue>
<attvalue for="attr_5" value="Brazil"></attvalue>
<attvalue for="attr_11" value="1"></attvalue>
</attvalues>
</node>
<node id="authorswithaffiliations1_79337bf3701f7774b25d9c0c85d795aa" label="gottstein, b">
<attvalues>
<attvalue for="attr_type" value="Authors with affiliations 1"></attvalue>
<attvalue for="global_occurrences" value="1"></attvalue>
<attvalue for="attr_3" value="University of Bern"></attvalue>
<attvalue for="attr_4" value="Bern, Switzerland"></attvalue>
<attvalue for="attr_5" value="Switzerland"></attvalue>
<attvalue for="attr_11" value="1"></attvalue>
</attvalues>
</node>
<node id="authorswithaffiliations1_027d015f3a9909d4cef347266bb715db" label="gounon, p">
<attvalues>
<attvalue for="attr_type" value="Authors with affiliations 1"></attvalue>
<attvalue for="global_occurrences" value="1"></attvalue>
<attvalue for="attr_3" value="Université de Nice Sophia-Antipolis"></attvalue>
<attvalue for="attr_4" value="Nice, France"></attvalue>
<attvalue for="attr_5" value="France"></attvalue>
<attvalue for="attr_11" value="1"></attvalue>
</attvalues>
</node>
<node id="authorswithaffiliations1_ea1272ee72672631f87f9eec7d5f4dd1" label="gourbal, b">
<attvalues>
<attvalue for="attr_type" value="Authors with affiliations 1"></attvalue>
<attvalue for="global_occurrences" value="1"></attvalue>
<attvalue for="attr_3" value="Université Laval"></attvalue>
<attvalue for="attr_4" value="Quebec Quebec, Canada"></attvalue>
<attvalue for="attr_5" value="Canada"></attvalue>
<attvalue for="attr_11" value="1"></attvalue>
</attvalues>
</node>
<node id="authorswithaffiliations1_7ac4d9b6899da3d52d9e41f565dc1fa8" label="gouzelou, e">
<attvalues>
<attvalue for="attr_type" value="Authors with affiliations 1"></attvalue>
<attvalue for="global_occurrences" value="2"></attvalue>
<attvalue for="attr_3" value="Hellenic Pasteur Institute"></attvalue>
<attvalue for="attr_4" value="Athens, Greece"></attvalue>
<attvalue for="attr_5" value="Greece"></attvalue>
<attvalue for="attr_11" value="2"></attvalue>
</attvalues>
</node>
<node id="authorswithaffiliations1_f97c5ffc2589e3fbc2d88fc2768acd37" label="grabbe, s">
<attvalues>
<attvalue for="attr_type" value="Authors with affiliations 1"></attvalue>
<attvalue for="global_occurrences" value="2"></attvalue>
<attvalue for="attr_3" value="University of Muenster"></attvalue>
<attvalue for="attr_4" value="Muenster, Germany"></attvalue>
<attvalue for="attr_5" value="Germany"></attvalue>
<attvalue for="attr_11" value="2"></attvalue>
</attvalues>
</node>
<node id="authorswithaffiliations1_40529762971445ab304e4af02f2b5dc5" label="graefe, s">
<attvalues>
<attvalue for="attr_type" value="Authors with affiliations 1"></attvalue>
<attvalue for="global_occurrences" value="2"></attvalue>
<attvalue for="attr_3" value="Bernhard Nocht Institute for Tropical Medicine"></attvalue>
<attvalue for="attr_4" value="Hamburg, Germany"></attvalue>
<attvalue for="attr_5" value="Germany"></attvalue>
<attvalue for="attr_11" value="2"></attvalue>
</attvalues>
</node>
<node id="authorswithaffiliations1_2758d51263c79f360488fdc4bf025d68" label="gramiccia, m">
<attvalues>
<attvalue for="attr_type" value="Authors with affiliations 1"></attvalue>
<attvalue for="global_occurrences" value="1"></attvalue>
<attvalue for="attr_3" value="Istituto Superiore di Sanità"></attvalue>
<attvalue for="attr_4" value="Rome, Italy"></attvalue>
<attvalue for="attr_5" value="Italy"></attvalue>
<attvalue for="attr_11" value="1"></attvalue>
</attvalues>
</node>
<node id="authorswithaffiliations1_588315b687a1bd8ed6555d6732fd91c3" label="grant, k.m">
<attvalues>
<attvalue for="attr_type" value="Authors with affiliations 1"></attvalue>
<attvalue for="global_occurrences" value="1"></attvalue>
<attvalue for="attr_3" value="University of Glasgow"></attvalue>
<attvalue for="attr_4" value="Glasgow, United Kingdom"></attvalue>
<attvalue for="attr_5" value="United Kingdom"></attvalue>
<attvalue for="attr_11" value="1"></attvalue>
</attvalues>
</node>
<node id="authorswithaffiliations1_6e2b0ca7fd21fd2a3141179092e98efc" label="granucci, f">
<attvalues>
<attvalue for="attr_type" value="Authors with affiliations 1"></attvalue>
<attvalue for="global_occurrences" value="1"></attvalue>
<attvalue for="attr_3" value="University of Milan"></attvalue>
<attvalue for="attr_4" value="Milan, Italy"></attvalue>
<attvalue for="attr_5" value="Italy"></attvalue>
<attvalue for="attr_11" value="1"></attvalue>
</attvalues>
</node>
<node id="authorswithaffiliations1_5aba0fd229991bc2c06366c652888f8d" label="griewank, k">
<attvalues>
<attvalue for="attr_type" value="Authors with affiliations 1"></attvalue>
<attvalue for="global_occurrences" value="2"></attvalue>
<attvalue for="attr_3" value="Johannes Gutenberg University Mainz"></attvalue>
<attvalue for="attr_4" value="Mainz, Germany"></attvalue>
<attvalue for="attr_5" value="Germany"></attvalue>
<attvalue for="attr_11" value="2"></attvalue>
</attvalues>
</node>
<node id="authorswithaffiliations1_87f7a9eba10ea0f2726b993bb751dce9" label="grimaldi, g">
<attvalues>
<attvalue for="attr_type" value="Authors with affiliations 1"></attvalue>
<attvalue for="global_occurrences" value="1"></attvalue>
<attvalue for="attr_3" value="Instituto Oswaldo Cruz FIOCRUZ"></attvalue>
<attvalue for="attr_4" value="Rio de Janeiro, Brazil"></attvalue>
<attvalue for="attr_5" value="Brazil"></attvalue>
<attvalue for="attr_11" value="1"></attvalue>
</attvalues>
</node>
<node id="authorswithaffiliations1_ae3cbd32728ee7545d395a2e84623271" label="grimm, f">
<attvalues>
<attvalue for="attr_type" value="Authors with affiliations 1"></attvalue>
<attvalue for="global_occurrences" value="1"></attvalue>
<attvalue for="attr_3" value="University of Zurich"></attvalue>
<attvalue for="attr_4" value="Zurich, Switzerland"></attvalue>
<attvalue for="attr_5" value="Switzerland"></attvalue>
<attvalue for="attr_11" value="1"></attvalue>
</attvalues>
</node>
<node id="authorswithaffiliations1_1cfda9582241e6e22ed7da4b9c20d644" label="grimm, w">
<attvalues>
<attvalue for="attr_type" value="Authors with affiliations 1"></attvalue>
<attvalue for="global_occurrences" value="1"></attvalue>
<attvalue for="attr_3" value="Philipps University Marburg"></attvalue>
<attvalue for="attr_4" value="Marburg, Germany"></attvalue>
<attvalue for="attr_5" value="Germany"></attvalue>
<attvalue for="attr_11" value="1"></attvalue>
</attvalues>
</node>
<node id="authorswithaffiliations1_cf16793c7095341b8fb22f1de4201a13" label="grobusch, m">
<attvalues>
<attvalue for="attr_type" value="Authors with affiliations 1"></attvalue>
<attvalue for="global_occurrences" value="2"></attvalue>
<attvalue for="attr_3" value="Academic Medical Center | University of the Witwatersrand"></attvalue>
<attvalue for="attr_4" value="Amsterdam, Netherlands | Johannesburg, South Africa"></attvalue>
<attvalue for="attr_5" value="Netherlands | South Africa"></attvalue>
<attvalue for="attr_11" value="1"></attvalue>
</attvalues>
</node>
<node id="authorswithaffiliations1_05dd499f7196836f56800ffab6ec7608" label="grobusch, m.p">
<attvalues>
<attvalue for="attr_type" value="Authors with affiliations 1"></attvalue>
<attvalue for="global_occurrences" value="1"></attvalue>
<attvalue for="attr_3" value="Eberhard Karls University of Tuebingen"></attvalue>
<attvalue for="attr_4" value="Tuebingen, Germany"></attvalue>
<attvalue for="attr_5" value="Germany"></attvalue>
<attvalue for="attr_11" value="1"></attvalue>
</attvalues>
</node>
<node id="authorswithaffiliations1_deefbdb22784689d148a105ca5f8f6a8" label="gromnica-ihle, e">
<attvalues>
<attvalue for="attr_type" value="Authors with affiliations 1"></attvalue>
<attvalue for="global_occurrences" value="1"></attvalue>
<attvalue for="attr_3" value="HELIOS Kliniken Berlin"></attvalue>
<attvalue for="attr_4" value="Berlin, Germany"></attvalue>
<attvalue for="attr_5" value="Germany"></attvalue>
<attvalue for="attr_11" value="1"></attvalue>
</attvalues>
</node>
<node id="authorswithaffiliations1_011385b3bd52fe745e380d56e62fd213" label="groneberg, d.a">
<attvalues>
<attvalue for="attr_type" value="Authors with affiliations 1"></attvalue>
<attvalue for="global_occurrences" value="1"></attvalue>
<attvalue for="attr_3" value="Charité University Medicine Berlin"></attvalue>
<attvalue for="attr_4" value="Berlin, Germany"></attvalue>
<attvalue for="attr_5" value="Germany"></attvalue>
<attvalue for="attr_11" value="1"></attvalue>
</attvalues>
</node>
<node id="authorswithaffiliations1_284e05862fc5bc436c00289fd2ac7bf0" label="grossman, t">
<attvalues>
<attvalue for="attr_type" value="Authors with affiliations 1"></attvalue>
<attvalue for="global_occurrences" value="1"></attvalue>
<attvalue for="attr_3" value="Hebrew University of Jerusalem"></attvalue>
<attvalue for="attr_4" value="Jerusalem, Israel"></attvalue>
<attvalue for="attr_5" value="Israel"></attvalue>
<attvalue for="attr_11" value="1"></attvalue>
</attvalues>
</node>
<node id="authorswithaffiliations1_63a50802707055f4f247aa1d3af896c4" label="grunewald, s">
<attvalues>
<attvalue for="attr_type" value="Authors with affiliations 1"></attvalue>
<attvalue for="global_occurrences" value="1"></attvalue>
<attvalue for="attr_3" value="Leipzig University"></attvalue>
<attvalue for="attr_4" value="Leipzig, Germany"></attvalue>
<attvalue for="attr_5" value="Germany"></attvalue>
<attvalue for="attr_11" value=""></attvalue>
</attvalues>
</node>
<node id="authorswithaffiliations1_8e4c9f97044c64a4f5c385d856647f93" label="grunke, m">
<attvalues>
<attvalue for="attr_type" value="Authors with affiliations 1"></attvalue>
<attvalue for="global_occurrences" value="1"></attvalue>
<attvalue for="attr_3" value="Ludwig Maximilians University of Munich"></attvalue>
<attvalue for="attr_4" value="Munich, Germany"></attvalue>
<attvalue for="attr_5" value="Germany"></attvalue>
<attvalue for="attr_11" value="1"></attvalue>
</attvalues>
</node>
<node id="authorswithaffiliations1_45c6919b2f2934c65f03e364f82d00ae" label="grünewald, h.-w">
<attvalues>
<attvalue for="attr_type" value="Authors with affiliations 1"></attvalue>
<attvalue for="global_occurrences" value="1"></attvalue>
<attvalue for="attr_3" value="Merck KGaA"></attvalue>
<attvalue for="attr_4" value="Darmstadt, Germany"></attvalue>
<attvalue for="attr_5" value="Germany"></attvalue>
<attvalue for="attr_11" value="1"></attvalue>
</attvalues>
</node>
<node id="authorswithaffiliations1_b544a4e66f81a8ad1be1eaaf3c7c715a" label="guernaoui, s">
<attvalues>
<attvalue for="attr_type" value="Authors with affiliations 1"></attvalue>
<attvalue for="global_occurrences" value="1"></attvalue>
<attvalue for="attr_3" value="Faculté des Sciences Semlalia"></attvalue>
<attvalue for="attr_4" value="Marrakech, Morocco"></attvalue>
<attvalue for="attr_5" value="Morocco"></attvalue>
<attvalue for="attr_11" value="1"></attvalue>
</attvalues>
</node>
<node id="authorswithaffiliations1_feee6516db6a6edf67b15e12d5840ca2" label="guider, t">
<attvalues>
<attvalue for="attr_type" value="Authors with affiliations 1"></attvalue>
<attvalue for="global_occurrences" value="1"></attvalue>
<attvalue for="attr_3" value="Julius Maximilians University of Wuerzburg"></attvalue>
<attvalue for="attr_4" value="Wuerzburg, Germany"></attvalue>
<attvalue for="attr_5" value="Germany"></attvalue>
<attvalue for="attr_11" value="1"></attvalue>
</attvalues>
</node>
<node id="authorswithaffiliations1_b39b0133ebdf75a7f73d1b591ed1b623" label="guizani-tabbane, l">
<attvalues>
<attvalue for="attr_type" value="Authors with affiliations 1"></attvalue>
<attvalue for="global_occurrences" value="1"></attvalue>
<attvalue for="attr_3" value="Institut Pasteur de Tunis"></attvalue>
<attvalue for="attr_4" value="Tunis, Tunisia"></attvalue>
<attvalue for="attr_5" value="Tunisia"></attvalue>
<attvalue for="attr_11" value="1"></attvalue>
</attvalues>
</node>
<node id="authorswithaffiliations1_72e0f4a9b57372d70471805caa2c2a74" label="gulder, t">
<attvalues>
<attvalue for="attr_type" value="Authors with affiliations 1"></attvalue>
<attvalue for="global_occurrences" value="2"></attvalue>
<attvalue for="attr_3" value="Julius Maximilians University of Wuerzburg"></attvalue>
<attvalue for="attr_4" value="Wuerzburg, Germany"></attvalue>
<attvalue for="attr_5" value="Germany"></attvalue>
<attvalue for="attr_11" value="2"></attvalue>
</attvalues>
</node>
<node id="authorswithaffiliations1_e6e5c11fdde9e31785511f47c57282f3" label="gumy, a">
<attvalues>
<attvalue for="attr_type" value="Authors with affiliations 1"></attvalue>
<attvalue for="global_occurrences" value="1"></attvalue>
<attvalue for="attr_3" value="University of Lausanne"></attvalue>
<attvalue for="attr_4" value="Lausanne, Switzerland"></attvalue>
<attvalue for="attr_5" value="Switzerland"></attvalue>
<attvalue for="attr_11" value="1"></attvalue>
</attvalues>
</node>
<node id="authorswithaffiliations1_337d5b9b49f96eb3ad4d643949fba5f1" label="gunzer, m">
<attvalues>
<attvalue for="attr_type" value="Authors with affiliations 1"></attvalue>
<attvalue for="global_occurrences" value="1"></attvalue>
<attvalue for="attr_3" value="Helmholtz Centre for Infection Research"></attvalue>
<attvalue for="attr_4" value="Braunschweig, Germany"></attvalue>
<attvalue for="attr_5" value="Germany"></attvalue>
<attvalue for="attr_11" value="1"></attvalue>
</attvalues>
</node>
<node id="authorswithaffiliations1_f07e341e1ac8303344972ce0e8aacaa8" label="guo, d">
<attvalues>
<attvalue for="attr_type" value="Authors with affiliations 1"></attvalue>
<attvalue for="global_occurrences" value="1"></attvalue>
<attvalue for="attr_3" value="Shanghai Jiaotong University"></attvalue>
<attvalue for="attr_4" value="Shanghai, China"></attvalue>
<attvalue for="attr_5" value="China"></attvalue>
<attvalue for="attr_11" value="1"></attvalue>
</attvalues>
</node>
<node id="authorswithaffiliations1_7b48bb3a6a42a0d7290f87437ddbc8e5" label="gupta, s">
<attvalues>
<attvalue for="attr_type" value="Authors with affiliations 1"></attvalue>
<attvalue for="global_occurrences" value="1"></attvalue>
<attvalue for="attr_3" value="Université Catholique de Louvain"></attvalue>
<attvalue for="attr_4" value="Brussels, Belgium"></attvalue>
<attvalue for="attr_5" value="Belgium"></attvalue>
<attvalue for="attr_11" value="1"></attvalue>
</attvalues>
</node>
<node id="authorswithaffiliations1_e2427451b808ee154a3fff1542fa465b" label="gurumurthy, s">
<attvalues>
<attvalue for="attr_type" value="Authors with affiliations 1"></attvalue>
<attvalue for="global_occurrences" value="1"></attvalue>
<attvalue for="attr_3" value="Safdarjung Hospital Campus"></attvalue>
<attvalue for="attr_4" value="New Delhi, India"></attvalue>
<attvalue for="attr_5" value="India"></attvalue>
<attvalue for="attr_11" value=""></attvalue>
</attvalues>
</node>
<node id="authorswithaffiliations1_428b302f79106243c90daf575135f590" label="gutierrez, p">
<attvalues>
<attvalue for="attr_type" value="Authors with affiliations 1"></attvalue>
<attvalue for="global_occurrences" value="1"></attvalue>
<attvalue for="attr_3" value="Consorcio de Investigaciones Bioclinicas"></attvalue>
<attvalue for="attr_4" value="Bogotá, Colombia"></attvalue>
<attvalue for="attr_5" value="Colombia"></attvalue>
<attvalue for="attr_11" value="1"></attvalue>
</attvalues>
</node>
<node id="authorswithaffiliations1_a1e5002bfa04925035886b1d3af62537" label="gutteridge, w">
<attvalues>
<attvalue for="attr_type" value="Authors with affiliations 1"></attvalue>
<attvalue for="global_occurrences" value="1"></attvalue>
<attvalue for="attr_3" value="10 Soleoak Drive"></attvalue>
<attvalue for="attr_4" value="Sevenoaks, United Kingdom"></attvalue>
<attvalue for="attr_5" value="United Kingdom"></attvalue>
<attvalue for="attr_11" value="1"></attvalue>
</attvalues>
</node>
<node id="authorswithaffiliations1_525782453f6b34d7c83adbb6bd6a8f95" label="gómez, a">
<attvalues>
<attvalue for="attr_type" value="Authors with affiliations 1"></attvalue>
<attvalue for="global_occurrences" value="1"></attvalue>
<attvalue for="attr_3" value="Hospital Local"></attvalue>
<attvalue for="attr_4" value="Palos Blancos, Bolivia"></attvalue>
<attvalue for="attr_5" value="Bolivia"></attvalue>
<attvalue for="attr_11" value="1"></attvalue>
</attvalues>
</node>
<node id="authorswithaffiliations1_48e002859b9d934b9f3e9917eb715d21" label="göbels, k">
<attvalues>
<attvalue for="attr_type" value="Authors with affiliations 1"></attvalue>
<attvalue for="global_occurrences" value="2"></attvalue>
<attvalue for="attr_3" value="Heinrich-Heine-University Duesseldorf"></attvalue>
<attvalue for="attr_4" value="Duesseldorf, Germany"></attvalue>
<attvalue for="attr_5" value="Germany"></attvalue>
<attvalue for="attr_11" value="1"></attvalue>
</attvalues>
</node>
<node id="authorswithaffiliations1_1bd2cf8bbb721a29e6b2388bda7889e9" label="haas, n">
<attvalues>
<attvalue for="attr_type" value="Authors with affiliations 1"></attvalue>
<attvalue for="global_occurrences" value="1"></attvalue>
<attvalue for="attr_3" value="Charité University Medicine Berlin"></attvalue>
<attvalue for="attr_4" value="Berlin, Germany"></attvalue>
<attvalue for="attr_5" value="Germany"></attvalue>
<attvalue for="attr_11" value="1"></attvalue>
</attvalues>
</node>
<node id="authorswithaffiliations1_a56ebad9735439ad7dff50996d0fe774" label="haase, i">
<attvalues>
<attvalue for="attr_type" value="Authors with affiliations 1"></attvalue>
<attvalue for="global_occurrences" value="1"></attvalue>
<attvalue for="attr_3" value="University of Cologne"></attvalue>
<attvalue for="attr_4" value="Cologne, Germany"></attvalue>
<attvalue for="attr_5" value="Germany"></attvalue>
<attvalue for="attr_11" value="1"></attvalue>
</attvalues>
</node>
<node id="authorswithaffiliations1_2b4c38a4601fc42fcf7450e418f8f8eb" label="hacker, j">
<attvalues>
<attvalue for="attr_type" value="Authors with affiliations 1"></attvalue>
<attvalue for="global_occurrences" value="1"></attvalue>
<attvalue for="attr_3" value="Robert Koch Institute"></attvalue>
<attvalue for="attr_4" value="Berlin, Germany"></attvalue>
<attvalue for="attr_5" value="Germany"></attvalue>
<attvalue for="attr_11" value="1"></attvalue>
</attvalues>
</node>
<node id="authorswithaffiliations1_36fd15f752f3a0e1686c19f238f391b5" label="haeberlein, s">
<attvalues>
<attvalue for="attr_type" value="Authors with affiliations 1"></attvalue>
<attvalue for="global_occurrences" value="2"></attvalue>
<attvalue for="attr_3" value="Friedrich-Alexander-University Erlangen-Nuremberg"></attvalue>
<attvalue for="attr_4" value="Erlangen, Germany"></attvalue>
<attvalue for="attr_5" value="Germany"></attvalue>
<attvalue for="attr_11" value="2"></attvalue>
</attvalues>
</node>
<node id="authorswithaffiliations1_dab49fee4d453224140e05885933e466" label="hagen, r.m">
<attvalues>
<attvalue for="attr_type" value="Authors with affiliations 1"></attvalue>
<attvalue for="global_occurrences" value="1"></attvalue>
<attvalue for="attr_3" value="Bernhard Nocht Institute for Tropical Medicine"></attvalue>
<attvalue for="attr_4" value="Hamburg, Germany"></attvalue>
<attvalue for="attr_5" value="Germany"></attvalue>
<attvalue for="attr_11" value="1"></attvalue>
</attvalues>
</node>
<node id="authorswithaffiliations1_45badf7923f8407410f74cf1063a8c29" label="hagenah, g.c">
<attvalues>
<attvalue for="attr_type" value="Authors with affiliations 1"></attvalue>
<attvalue for="global_occurrences" value="1"></attvalue>
<attvalue for="attr_3" value="Philipps University Marburg"></attvalue>
<attvalue for="attr_4" value="Marburg, Germany"></attvalue>
<attvalue for="attr_5" value="Germany"></attvalue>
<attvalue for="attr_11" value="1"></attvalue>
</attvalues>
</node>
<node id="authorswithaffiliations1_884fa2150d57489f79025e1347c08a66" label="haibel, h">
<attvalues>
<attvalue for="attr_type" value="Authors with affiliations 1"></attvalue>
<attvalue for="global_occurrences" value="1"></attvalue>
<attvalue for="attr_3" value="Charité University Medicine Berlin"></attvalue>
<attvalue for="attr_4" value="Berlin, Germany"></attvalue>
<attvalue for="attr_5" value="Germany"></attvalue>
<attvalue for="attr_11" value="1"></attvalue>
</attvalues>
</node>
<node id="authorswithaffiliations1_cc78e92c7f9e73fc2fbf99ce8b3cd8b8" label="hailu, a">
<attvalues>
<attvalue for="attr_type" value="Authors with affiliations 1"></attvalue>
<attvalue for="global_occurrences" value="7"></attvalue>
<attvalue for="attr_3" value="Addis Ababa University"></attvalue>
<attvalue for="attr_4" value="Addis Ababa, Ethiopia"></attvalue>
<attvalue for="attr_5" value="Ethiopia"></attvalue>
<attvalue for="attr_11" value="5"></attvalue>
</attvalues>
</node>
<node id="authorswithaffiliations1_e9dd6286f3de7344fbbda24c0a189d7d" label="hailu, w">
<attvalues>
<attvalue for="attr_type" value="Authors with affiliations 1"></attvalue>
<attvalue for="global_occurrences" value="1"></attvalue>
<attvalue for="attr_3" value="University of Gondar"></attvalue>
<attvalue for="attr_4" value="Gondar, Ethiopia"></attvalue>
<attvalue for="attr_5" value="Ethiopia"></attvalue>
<attvalue for="attr_11" value="1"></attvalue>
</attvalues>
</node>
<node id="authorswithaffiliations1_7cbbe170227bfe50edf75d741345a130" label="haldar, a.k">
<attvalues>
<attvalue for="attr_type" value="Authors with affiliations 1"></attvalue>
<attvalue for="global_occurrences" value="1"></attvalue>
<attvalue for="attr_3" value="Indian Institute of Chemical Biology"></attvalue>
<attvalue for="attr_4" value="Kolkata, India"></attvalue>
<attvalue for="attr_5" value="India"></attvalue>
<attvalue for="attr_11" value="1"></attvalue>
</attvalues>
</node>
<node id="authorswithaffiliations1_f4d0aead980282277e65db22c7b51ae5" label="hale, d.c">
<attvalues>
<attvalue for="attr_type" value="Authors with affiliations 1"></attvalue>
<attvalue for="global_occurrences" value="1"></attvalue>
<attvalue for="attr_3" value="University of Utah"></attvalue>
<attvalue for="attr_4" value="Salt Lake City, United States"></attvalue>
<attvalue for="attr_5" value="United States"></attvalue>
<attvalue for="attr_11" value="1"></attvalue>
</attvalues>
</node>
<node id="authorswithaffiliations1_3e56aaac9314bc333fdf37a515374696" label="hallermann, c">
<attvalues>
<attvalue for="attr_type" value="Authors with affiliations 1"></attvalue>
<attvalue for="global_occurrences" value="1"></attvalue>
<attvalue for="attr_3" value="Fachklinik Hornheide"></attvalue>
<attvalue for="attr_4" value="Muenster, Germany"></attvalue>
<attvalue for="attr_5" value="Germany"></attvalue>
<attvalue for="attr_11" value=""></attvalue>
</attvalues>
</node>
<node id="authorswithaffiliations1_81a5d4cc7624896751d170a1db15cd60" label="halter, r">
<attvalues>
<attvalue for="attr_type" value="Authors with affiliations 1"></attvalue>
<attvalue for="global_occurrences" value="1"></attvalue>
<attvalue for="attr_3" value="Fraunhofer Institute for Toxicology and Aerosol Research"></attvalue>
<attvalue for="attr_4" value="Hannover, Germany"></attvalue>
<attvalue for="attr_5" value="Germany"></attvalue>
<attvalue for="attr_11" value="1"></attvalue>
</attvalues>
</node>
<node id="authorswithaffiliations1_0cde9c043fca7bd2add19801149f3c81" label="hamarsheh, o">
<attvalues>
<attvalue for="attr_type" value="Authors with affiliations 1"></attvalue>
<attvalue for="global_occurrences" value="9"></attvalue>
<attvalue for="attr_3" value="Al-Quds University | Charité University Medicine Berlin"></attvalue>
<attvalue for="attr_4" value="Berlin, Germany | Jerusalem, Israel"></attvalue>
<attvalue for="attr_5" value="Germany | Israel"></attvalue>
<attvalue for="attr_11" value="6"></attvalue>
</attvalues>
</node>
<node id="authorswithaffiliations1_e2c6de26df6061446e19ed769083559a" label="hambrecht, c">
<attvalues>
<attvalue for="attr_type" value="Authors with affiliations 1"></attvalue>
<attvalue for="global_occurrences" value="2"></attvalue>
<attvalue for="attr_3" value="Julius Maximilians University of Wuerzburg"></attvalue>
<attvalue for="attr_4" value="Wuerzburg, Germany"></attvalue>
<attvalue for="attr_5" value="Germany"></attvalue>
<attvalue for="attr_11" value="2"></attvalue>
</attvalues>
</node>
<node id="authorswithaffiliations1_f40d04caa5481a1e937828a3f070dae0" label="hamel, d">
<attvalues>
<attvalue for="attr_type" value="Authors with affiliations 1"></attvalue>
<attvalue for="global_occurrences" value="1"></attvalue>
<attvalue for="attr_3" value="Ludwig Maximilians University of Munich"></attvalue>
<attvalue for="attr_4" value="Munich, Germany"></attvalue>
<attvalue for="attr_5" value="Germany"></attvalue>
<attvalue for="attr_11" value="1"></attvalue>
</attvalues>
</node>
<node id="authorswithaffiliations1_e035f3c4a2230a108930e1fc4f3cbc3e" label="han, p.v">
<attvalues>
<attvalue for="attr_type" value="Authors with affiliations 1"></attvalue>
<attvalue for="global_occurrences" value="1"></attvalue>
<attvalue for="attr_3" value="Centers for Disease Control and Prevention"></attvalue>
<attvalue for="attr_4" value="Atlanta, United States"></attvalue>
<attvalue for="attr_5" value="United States"></attvalue>
<attvalue for="attr_11" value="1"></attvalue>
</attvalues>
</node>
<node id="authorswithaffiliations1_bb4fc8c49460dfe390f016faa33bcfe2" label="han, s.-j">
<attvalues>
<attvalue for="attr_type" value="Authors with affiliations 1"></attvalue>
<attvalue for="global_occurrences" value="1"></attvalue>
<attvalue for="attr_3" value="Charité University Medicine Berlin"></attvalue>
<attvalue for="attr_4" value="Berlin, Germany"></attvalue>
<attvalue for="attr_5" value="Germany"></attvalue>
<attvalue for="attr_11" value="1"></attvalue>
</attvalues>
</node>
<node id="authorswithaffiliations1_2e2407e40bc0e0c724ff2006ab8b77c3" label="hancock, m">
<attvalues>
<attvalue for="attr_type" value="Authors with affiliations 1"></attvalue>
<attvalue for="global_occurrences" value="1"></attvalue>
<attvalue for="attr_3" value="Imperial College London"></attvalue>
<attvalue for="attr_4" value="London, United Kingdom"></attvalue>
<attvalue for="attr_5" value="United Kingdom"></attvalue>
<attvalue for="attr_11" value="1"></attvalue>
</attvalues>
</node>
<node id="authorswithaffiliations1_36c9570da08b9cb82d9e7cdbedb4cc68" label="handman, e">
<attvalues>
<attvalue for="attr_type" value="Authors with affiliations 1"></attvalue>
<attvalue for="global_occurrences" value="4"></attvalue>
<attvalue for="attr_3" value="Walter and Eliza Hall Institute of Medical Research"></attvalue>
<attvalue for="attr_4" value="Melbourne, Australia"></attvalue>
<attvalue for="attr_5" value="Australia"></attvalue>
<attvalue for="attr_11" value="3"></attvalue>
</attvalues>
</node>
<node id="authorswithaffiliations1_19b2d0dfd433fa67aad6e22c8afee531" label="hannaert, v">
<attvalues>
<attvalue for="attr_type" value="Authors with affiliations 1"></attvalue>
<attvalue for="global_occurrences" value="1"></attvalue>
<attvalue for="attr_3" value="Université Catholique de Louvain"></attvalue>
<attvalue for="attr_4" value="Brussels, Belgium"></attvalue>
<attvalue for="attr_5" value="Belgium"></attvalue>
<attvalue for="attr_11" value="1"></attvalue>
</attvalues>
</node>
<node id="authorswithaffiliations1_53e8702a479860bdca8dab396f28613f" label="hanneken, s">
<attvalues>
<attvalue for="attr_type" value="Authors with affiliations 1"></attvalue>
<attvalue for="global_occurrences" value="1"></attvalue>
<attvalue for="attr_3" value="Heinrich-Heine-University Duesseldorf"></attvalue>
<attvalue for="attr_4" value="Duesseldorf, Germany"></attvalue>
<attvalue for="attr_5" value="Germany"></attvalue>
<attvalue for="attr_11" value="1"></attvalue>
</attvalues>
</node>
<node id="authorswithaffiliations1_711e2737c52769b974c0d8938a865da4" label="hansen, g">
<attvalues>
<attvalue for="attr_type" value="Authors with affiliations 1"></attvalue>
<attvalue for="global_occurrences" value="1"></attvalue>
<attvalue for="attr_3" value="St. Vincent's Institute of Medical Research"></attvalue>
<attvalue for="attr_4" value="Fitzroy, Australia"></attvalue>
<attvalue for="attr_5" value="Australia"></attvalue>
<attvalue for="attr_11" value=""></attvalue>
</attvalues>
</node>
<node id="authorswithaffiliations1_b97593a8a451903ac4f39ed898165f9a" label="hanses, f">
<attvalues>
<attvalue for="attr_type" value="Authors with affiliations 1"></attvalue>
<attvalue for="global_occurrences" value="1"></attvalue>
<attvalue for="attr_3" value="University of Regensburg"></attvalue>
<attvalue for="attr_4" value="Regensburg, Germany"></attvalue>
<attvalue for="attr_5" value="Germany"></attvalue>
<attvalue for="attr_11" value="1"></attvalue>
</attvalues>
</node>
<node id="authorswithaffiliations1_6d5b0b3f6337d3b683b18592b1e4ae40" label="hantschke, m">
<attvalues>
<attvalue for="attr_type" value="Authors with affiliations 1"></attvalue>
<attvalue for="global_occurrences" value="1"></attvalue>
<attvalue for="attr_3" value="Dermatopathologische Gemeinschaftspraxis"></attvalue>
<attvalue for="attr_4" value="Friedrichshafen, Germany"></attvalue>
<attvalue for="attr_5" value="Germany"></attvalue>
<attvalue for="attr_11" value="1"></attvalue>
</attvalues>
</node>
<node id="authorswithaffiliations1_c4623c4c21270dbdc21228fe34b62ac9" label="hanus, i">
<attvalues>
<attvalue for="attr_type" value="Authors with affiliations 1"></attvalue>
<attvalue for="global_occurrences" value="1"></attvalue>
<attvalue for="attr_3" value="Ludwig Maximilians University of Munich"></attvalue>
<attvalue for="attr_4" value="Munich, Germany"></attvalue>
<attvalue for="attr_5" value="Germany"></attvalue>
<attvalue for="attr_11" value="1"></attvalue>
</attvalues>
</node>
<node id="authorswithaffiliations1_dab9804d29ee5a4c0eb36eef8cccc5eb" label="hao, x">
<attvalues>
<attvalue for="attr_type" value="Authors with affiliations 1"></attvalue>
<attvalue for="global_occurrences" value="1"></attvalue>
<attvalue for="attr_3" value="Shanghai Jiaotong University"></attvalue>
<attvalue for="attr_4" value="Shanghai, China"></attvalue>
<attvalue for="attr_5" value="China"></attvalue>
<attvalue for="attr_11" value="1"></attvalue>
</attvalues>
</node>
<node id="authorswithaffiliations1_4c606f5b5c7fbd4a0ee86f151ba462e0" label="haouas, n">
<attvalues>
<attvalue for="attr_type" value="Authors with affiliations 1"></attvalue>
<attvalue for="global_occurrences" value="1"></attvalue>
<attvalue for="attr_3" value="Faculté de Pharmacie"></attvalue>
<attvalue for="attr_4" value="Monastir, Tunisia"></attvalue>
<attvalue for="attr_5" value="Tunisia"></attvalue>
<attvalue for="attr_11" value="1"></attvalue>
</attvalues>
</node>
<node id="authorswithaffiliations1_50c95b3458d54950dd1f9d3500063375" label="haque, a">
<attvalues>
<attvalue for="attr_type" value="Authors with affiliations 1"></attvalue>
<attvalue for="global_occurrences" value="1"></attvalue>
<attvalue for="attr_3" value="Queensland Institute of Medical Research"></attvalue>
<attvalue for="attr_4" value="Herston, Australia"></attvalue>
<attvalue for="attr_5" value="Australia"></attvalue>
<attvalue for="attr_11" value="1"></attvalue>
</attvalues>
</node>
<node id="authorswithaffiliations1_1b94e7aab50f92c42d632f7f9512922a" label="haralambous, c">
<attvalues>
<attvalue for="attr_type" value="Authors with affiliations 1"></attvalue>
<attvalue for="global_occurrences" value="4"></attvalue>
<attvalue for="attr_3" value="Hellenic Pasteur Institute"></attvalue>
<attvalue for="attr_4" value="Athens, Greece"></attvalue>
<attvalue for="attr_5" value="Greece"></attvalue>
<attvalue for="attr_11" value="4"></attvalue>
</attvalues>
</node>
<node id="authorswithaffiliations1_7c58d3f1ae0073d1b7e1af8cd0852cb0" label="harbecke, d">
<attvalues>
<attvalue for="attr_type" value="Authors with affiliations 1"></attvalue>
<attvalue for="global_occurrences" value="1"></attvalue>
<attvalue for="attr_3" value="Max Planck Institute for Developmental Biology"></attvalue>
<attvalue for="attr_4" value="Tuebingen, Germany"></attvalue>
<attvalue for="attr_5" value="Germany"></attvalue>
<attvalue for="attr_11" value="1"></attvalue>
</attvalues>
</node>
<node id="authorswithaffiliations1_bb381473933d3481684e62de674006e5" label="harms, g">
<attvalues>
<attvalue for="attr_type" value="Authors with affiliations 1"></attvalue>
<attvalue for="global_occurrences" value="7"></attvalue>
<attvalue for="attr_3" value="Charité University Medicine Berlin"></attvalue>
<attvalue for="attr_4" value="Berlin, Germany"></attvalue>
<attvalue for="attr_5" value="Germany"></attvalue>
<attvalue for="attr_11" value="4"></attvalue>
</attvalues>
</node>
<node id="authorswithaffiliations1_44a78e7430e676c35bb1cb8634ae270a" label="harms-zwingenberger, g">
<attvalues>
<attvalue for="attr_type" value="Authors with affiliations 1"></attvalue>
<attvalue for="global_occurrences" value="4"></attvalue>
<attvalue for="attr_3" value="Charité University Medicine Berlin"></attvalue>
<attvalue for="attr_4" value="Berlin, Germany"></attvalue>
<attvalue for="attr_5" value="Germany"></attvalue>
<attvalue for="attr_11" value="2"></attvalue>
</attvalues>
</node>
<node id="authorswithaffiliations1_070002c688320938d440edb3b663a750" label="harris, d">
<attvalues>
<attvalue for="attr_type" value="Authors with affiliations 1"></attvalue>
<attvalue for="global_occurrences" value="1"></attvalue>
<attvalue for="attr_3" value="Wellcome Trust Sanger Institute"></attvalue>
<attvalue for="attr_4" value="Hinxton, United Kingdom"></attvalue>
<attvalue for="attr_5" value="United Kingdom"></attvalue>
<attvalue for="attr_11" value="1"></attvalue>
</attvalues>
</node>
<node id="authorswithaffiliations1_7a28b8f8ae80c098f8bfe3fab0339e09" label="harth, k">
<attvalues>
<attvalue for="attr_type" value="Authors with affiliations 1"></attvalue>
<attvalue for="global_occurrences" value="1"></attvalue>
<attvalue for="attr_3" value="Johannes Gutenberg University Mainz"></attvalue>
<attvalue for="attr_4" value="Mainz, Germany"></attvalue>
<attvalue for="attr_5" value="Germany"></attvalue>
<attvalue for="attr_11" value=""></attvalue>
</attvalues>
</node>
<node id="authorswithaffiliations1_a6d6d1d42bba81828e8845e065beb25b" label="hartmann, k">
<attvalues>
<attvalue for="attr_type" value="Authors with affiliations 1"></attvalue>
<attvalue for="global_occurrences" value="1"></attvalue>
<attvalue for="attr_3" value="Ludwig Maximilians University of Munich"></attvalue>
<attvalue for="attr_4" value="Munich, Germany"></attvalue>
<attvalue for="attr_5" value="Germany"></attvalue>
<attvalue for="attr_11" value=""></attvalue>
</attvalues>
</node>
<node id="authorswithaffiliations1_f9426e1dccfcf1a1507fa5f805a665b5" label="hartung, a">
<attvalues>
<attvalue for="attr_type" value="Authors with affiliations 1"></attvalue>
<attvalue for="global_occurrences" value="1"></attvalue>
<attvalue for="attr_3" value="Julius Maximilians University of Wuerzburg"></attvalue>
<attvalue for="attr_4" value="Wuerzburg, Germany"></attvalue>
<attvalue for="attr_5" value="Germany"></attvalue>
<attvalue for="attr_11" value="1"></attvalue>
</attvalues>
</node>
<node id="authorswithaffiliations1_089a5cf5038851ec918dcae661c76e66" label="hashiguchi, y">
<attvalues>
<attvalue for="attr_type" value="Authors with affiliations 1"></attvalue>
<attvalue for="global_occurrences" value="2"></attvalue>
<attvalue for="attr_3" value="Kochi University"></attvalue>
<attvalue for="attr_4" value="Kochi, Japan"></attvalue>
<attvalue for="attr_5" value="Japan"></attvalue>
<attvalue for="attr_11" value="2"></attvalue>
</attvalues>
</node>
<node id="authorswithaffiliations1_35d4ee244adcfa50dc632f548087c1cd" label="hassan, m">
<attvalues>
<attvalue for="attr_type" value="Authors with affiliations 1"></attvalue>
<attvalue for="global_occurrences" value="1"></attvalue>
<attvalue for="attr_3" value="National Centre for Research"></attvalue>
<attvalue for="attr_4" value="Khartoum, Sudan"></attvalue>
<attvalue for="attr_5" value="Sudan"></attvalue>
<attvalue for="attr_11" value="1"></attvalue>
</attvalues>
</node>
<node id="authorswithaffiliations1_a18dc2bf63645c060c8260d262d20c34" label="hatam, g.-r">
<attvalues>
<attvalue for="attr_type" value="Authors with affiliations 1"></attvalue>
<attvalue for="global_occurrences" value="1"></attvalue>
<attvalue for="attr_3" value="Shiraz University"></attvalue>
<attvalue for="attr_4" value="Shiraz, Iran"></attvalue>
<attvalue for="attr_5" value="Iran"></attvalue>
<attvalue for="attr_11" value="1"></attvalue>
</attvalues>
</node>
<node id="authorswithaffiliations1_7b49d5f89309932f1c473929a452d714" label="hatano, t">
<attvalues>
<attvalue for="attr_type" value="Authors with affiliations 1"></attvalue>
<attvalue for="global_occurrences" value="1"></attvalue>
<attvalue for="attr_3" value="Okayama University"></attvalue>
<attvalue for="attr_4" value="Okayama, Japan"></attvalue>
<attvalue for="attr_5" value="Japan"></attvalue>
<attvalue for="attr_11" value="1"></attvalue>
</attvalues>
</node>
<node id="authorswithaffiliations1_31238b4db164b81005ca72122f6905af" label="haukka, m">
<attvalues>
<attvalue for="attr_type" value="Authors with affiliations 1"></attvalue>
<attvalue for="global_occurrences" value="1"></attvalue>
<attvalue for="attr_3" value="University of Eastern Finland"></attvalue>
<attvalue for="attr_4" value="Joensuu, Finland"></attvalue>
<attvalue for="attr_5" value="Finland"></attvalue>
<attvalue for="attr_11" value="1"></attvalue>
</attvalues>
</node>
<node id="authorswithaffiliations1_1a0204028bacc470acd865ab5ab13c19" label="hauptmann, s">
<attvalues>
<attvalue for="attr_type" value="Authors with affiliations 1"></attvalue>
<attvalue for="global_occurrences" value="1"></attvalue>
<attvalue for="attr_3" value="Charité University Medicine Berlin"></attvalue>
<attvalue for="attr_4" value="Berlin, Germany"></attvalue>
<attvalue for="attr_5" value="Germany"></attvalue>
<attvalue for="attr_11" value="1"></attvalue>
</attvalues>
</node>
<node id="authorswithaffiliations1_510c3dbb053ecca7dd9ccd6830c0b282" label="hauser, h">
<attvalues>
<attvalue for="attr_type" value="Authors with affiliations 1"></attvalue>
<attvalue for="global_occurrences" value="1"></attvalue>
<attvalue for="attr_3" value="German Research Centre for Biotechnology mbH"></attvalue>
<attvalue for="attr_4" value="Braunschweig, Germany"></attvalue>
<attvalue for="attr_5" value="Germany"></attvalue>
<attvalue for="attr_11" value="1"></attvalue>
</attvalues>
</node>
<node id="authorswithaffiliations1_a1785216ca775d9930c23b1e42697976" label="hawlisch, h">
<attvalues>
<attvalue for="attr_type" value="Authors with affiliations 1"></attvalue>
<attvalue for="global_occurrences" value="1"></attvalue>
<attvalue for="attr_3" value="University of Cincinnati"></attvalue>
<attvalue for="attr_4" value="Cincinnati, United States"></attvalue>
<attvalue for="attr_5" value="United States"></attvalue>
<attvalue for="attr_11" value="1"></attvalue>
</attvalues>
</node>
<node id="authorswithaffiliations1_e292e0fc4f64c325480bc822c96e7360" label="hazra, b">
<attvalues>
<attvalue for="attr_type" value="Authors with affiliations 1"></attvalue>
<attvalue for="global_occurrences" value="1"></attvalue>
<attvalue for="attr_3" value="Jadavpur University"></attvalue>
<attvalue for="attr_4" value="Kolkata, India"></attvalue>
<attvalue for="attr_5" value="India"></attvalue>
<attvalue for="attr_11" value="1"></attvalue>
</attvalues>
</node>
<node id="authorswithaffiliations1_2cafd07b2eb3427f40bc34a02abd4661" label="hazra, s">
<attvalues>
<attvalue for="attr_type" value="Authors with affiliations 1"></attvalue>
<attvalue for="global_occurrences" value="1"></attvalue>
<attvalue for="attr_3" value="Jadavpur University"></attvalue>
<attvalue for="attr_4" value="Kolkata, India"></attvalue>
<attvalue for="attr_5" value="India"></attvalue>
<attvalue for="attr_11" value="1"></attvalue>
</attvalues>
</node>
<node id="authorswithaffiliations1_e3054692fbffc1d76d05d32443da58e1" label="heckeroth, a">
<attvalues>
<attvalue for="attr_type" value="Authors with affiliations 1"></attvalue>
<attvalue for="global_occurrences" value="1"></attvalue>
<attvalue for="attr_3" value="Intervet Innovation GmbH"></attvalue>
<attvalue for="attr_4" value="Schwabenheim, Germany"></attvalue>
<attvalue for="attr_5" value="Germany"></attvalue>
<attvalue for="attr_11" value="1"></attvalue>
</attvalues>
</node>
<node id="authorswithaffiliations1_2f3f2a5a26560eb51a76c15032555ec0" label="heeg, k">
<attvalues>
<attvalue for="attr_type" value="Authors with affiliations 1"></attvalue>
<attvalue for="global_occurrences" value="1"></attvalue>
<attvalue for="attr_3" value="Philipps University Marburg"></attvalue>
<attvalue for="attr_4" value="Marburg, Germany"></attvalue>
<attvalue for="attr_5" value="Germany"></attvalue>
<attvalue for="attr_11" value="1"></attvalue>
</attvalues>
</node>
<node id="authorswithaffiliations1_3c701f321681f1425f008465d7de1205" label="heinrich, f">
<attvalues>
<attvalue for="attr_type" value="Authors with affiliations 1"></attvalue>
<attvalue for="global_occurrences" value="1"></attvalue>
<attvalue for="attr_3" value="Charité University Medicine Berlin"></attvalue>
<attvalue for="attr_4" value="Berlin, Germany"></attvalue>
<attvalue for="attr_5" value="Germany"></attvalue>
<attvalue for="attr_11" value="1"></attvalue>
</attvalues>
</node>
<node id="authorswithaffiliations1_386a3e2c3fbaff4c005ebf6a3bedba43" label="heinrich, m">
<attvalues>
<attvalue for="attr_type" value="Authors with affiliations 1"></attvalue>
<attvalue for="global_occurrences" value="1"></attvalue>
<attvalue for="attr_3" value="University London"></attvalue>
<attvalue for="attr_4" value="London, United Kingdom"></attvalue>
<attvalue for="attr_5" value="United Kingdom"></attvalue>
<attvalue for="attr_11" value="1"></attvalue>
</attvalues>
</node>
<node id="authorswithaffiliations1_609303648a723fb8f5911d70506d92bc" label="heit, a">
<attvalues>
<attvalue for="attr_type" value="Authors with affiliations 1"></attvalue>
<attvalue for="global_occurrences" value="1"></attvalue>
<attvalue for="attr_3" value="Technical University of Munich"></attvalue>
<attvalue for="attr_4" value="Munich, Germany"></attvalue>
<attvalue for="attr_5" value="Germany"></attvalue>
<attvalue for="attr_11" value="1"></attvalue>
</attvalues>
</node>
<node id="authorswithaffiliations1_3492a59b2cefa9d8dbea6c6c5a997be1" label="hellhund, a">
<attvalues>
<attvalue for="attr_type" value="Authors with affiliations 1"></attvalue>
<attvalue for="global_occurrences" value="1"></attvalue>
<attvalue for="attr_3" value="Philipps University Marburg"></attvalue>
<attvalue for="attr_4" value="Marburg, Germany"></attvalue>
<attvalue for="attr_5" value="Germany"></attvalue>
<attvalue for="attr_11" value="1"></attvalue>
</attvalues>
</node>
<node id="authorswithaffiliations1_2365ec3ad540d1ed404f16e8ec5bcfcc" label="helming, l">
<attvalues>
<attvalue for="attr_type" value="Authors with affiliations 1"></attvalue>
<attvalue for="global_occurrences" value="1"></attvalue>
<attvalue for="attr_3" value="Helmholtz Centre for Infection Research"></attvalue>
<attvalue for="attr_4" value="Braunschweig, Germany"></attvalue>
<attvalue for="attr_5" value="Germany"></attvalue>
<attvalue for="attr_11" value="1"></attvalue>
</attvalues>
</node>
<node id="authorswithaffiliations1_e3afac80fa419119bf393ed61b2a72d1" label="hem, s">
<attvalues>
<attvalue for="attr_type" value="Authors with affiliations 1"></attvalue>
<attvalue for="global_occurrences" value="1"></attvalue>
<attvalue for="attr_3" value="Institut Pasteur"></attvalue>
<attvalue for="attr_4" value="Paris, France"></attvalue>
<attvalue for="attr_5" value="France"></attvalue>
<attvalue for="attr_11" value="1"></attvalue>
</attvalues>
</node>
<node id="authorswithaffiliations1_5557379317575888dd01c046c44eeff3" label="henrich, s">
<attvalues>
<attvalue for="attr_type" value="Authors with affiliations 1"></attvalue>
<attvalue for="global_occurrences" value="1"></attvalue>
<attvalue for="attr_3" value="Ruprecht Karls University Heidelberg"></attvalue>
<attvalue for="attr_4" value="Heidelberg, Germany"></attvalue>
<attvalue for="attr_5" value="Germany"></attvalue>
<attvalue for="attr_11" value="1"></attvalue>
</attvalues>
</node>
<node id="authorswithaffiliations1_73ae982cb3d9bb076e7a5d3c080bbac0" label="hensel, a">
<attvalues>
<attvalue for="attr_type" value="Authors with affiliations 1"></attvalue>
<attvalue for="global_occurrences" value="1"></attvalue>
<attvalue for="attr_3" value="University of Muenster"></attvalue>
<attvalue for="attr_4" value="Muenster, Germany"></attvalue>
<attvalue for="attr_5" value="Germany"></attvalue>
<attvalue for="attr_11" value="1"></attvalue>
</attvalues>
</node>
<node id="authorswithaffiliations1_f1387cf13d0077bdb7890a8d34a4aa2e" label="herath, s">
<attvalues>
<attvalue for="attr_type" value="Authors with affiliations 1"></attvalue>
<attvalue for="global_occurrences" value="3"></attvalue>
<attvalue for="attr_3" value="Imperial College London"></attvalue>
<attvalue for="attr_4" value="London, United Kingdom"></attvalue>
<attvalue for="attr_5" value="United Kingdom"></attvalue>
<attvalue for="attr_11" value="3"></attvalue>
</attvalues>
</node>
<node id="authorswithaffiliations1_a39fd679b68208a83141cb7d6ff1c3fa" label="herbinger, k.-h">
<attvalues>
<attvalue for="attr_type" value="Authors with affiliations 1"></attvalue>
<attvalue for="global_occurrences" value="1"></attvalue>
<attvalue for="attr_3" value="Ludwig Maximilians University of Munich"></attvalue>
<attvalue for="attr_4" value="Munich, Germany"></attvalue>
<attvalue for="attr_5" value="Germany"></attvalue>
<attvalue for="attr_11" value="1"></attvalue>
</attvalues>
</node>
<node id="authorswithaffiliations1_930dd26a99378d61824dd82e3570800f" label="hermann, n">
<attvalues>
<attvalue for="attr_type" value="Authors with affiliations 1"></attvalue>
<attvalue for="global_occurrences" value="1"></attvalue>
<attvalue for="attr_3" value="University of Luebeck"></attvalue>
<attvalue for="attr_4" value="Luebeck, Germany"></attvalue>
<attvalue for="attr_5" value="Germany"></attvalue>
<attvalue for="attr_11" value="1"></attvalue>
</attvalues>
</node>
<node id="authorswithaffiliations1_e3c559b77df80929d91da0e610de9880" label="herr, c">
<attvalues>
<attvalue for="attr_type" value="Authors with affiliations 1"></attvalue>
<attvalue for="global_occurrences" value="1"></attvalue>
<attvalue for="attr_3" value="University of Saarland"></attvalue>
<attvalue for="attr_4" value="Homburg, Germany"></attvalue>
<attvalue for="attr_5" value="Germany"></attvalue>
<attvalue for="attr_11" value="1"></attvalue>
</attvalues>
</node>
<node id="authorswithaffiliations1_2a681009eae62f4a2aa8a1fe1b85b282" label="herrmann, a">
<attvalues>
<attvalue for="attr_type" value="Authors with affiliations 1"></attvalue>
<attvalue for="global_occurrences" value="2"></attvalue>
<attvalue for="attr_3" value="Hautarzt-Praxis | Humboldt University Berlin"></attvalue>
<attvalue for="attr_4" value="Berlin, Germany | Greifswald, Germany"></attvalue>
<attvalue for="attr_5" value="Germany"></attvalue>
<attvalue for="attr_11" value="2"></attvalue>
</attvalues>
</node>
<node id="authorswithaffiliations1_c31b1f0dacad706e6db788d82769d273" label="herrmann, m">
<attvalues>
<attvalue for="attr_type" value="Authors with affiliations 1"></attvalue>
<attvalue for="global_occurrences" value="1"></attvalue>
<attvalue for="attr_3" value="Friedrich-Alexander-University Erlangen-Nuremberg"></attvalue>
<attvalue for="attr_4" value="Erlangen, Germany"></attvalue>
<attvalue for="attr_5" value="Germany"></attvalue>
<attvalue for="attr_11" value="1"></attvalue>
</attvalues>
</node>
<node id="authorswithaffiliations1_8634d38303a1ca8aaab28e389d64ae1d" label="hertz-fowler, c">
<attvalues>
<attvalue for="attr_type" value="Authors with affiliations 1"></attvalue>
<attvalue for="global_occurrences" value="2"></attvalue>
<attvalue for="attr_3" value="Wellcome Trust Sanger Institute"></attvalue>
<attvalue for="attr_4" value="Hinxton, United Kingdom"></attvalue>
<attvalue for="attr_5" value="United Kingdom"></attvalue>
<attvalue for="attr_11" value="2"></attvalue>
</attvalues>
</node>
<node id="authorswithaffiliations1_865efcb25d58b96b27ec9aa06d70578c" label="hesse, a">
<attvalues>
<attvalue for="attr_type" value="Authors with affiliations 1"></attvalue>
<attvalue for="global_occurrences" value="1"></attvalue>
<attvalue for="attr_3" value="Albert Ludwigs University Freiburg"></attvalue>
<attvalue for="attr_4" value="Freiburg, Germany"></attvalue>
<attvalue for="attr_5" value="Germany"></attvalue>
<attvalue for="attr_11" value="1"></attvalue>
</attvalues>
</node>
<node id="authorswithaffiliations1_480e7c40a9d0c6acb7e5ff654980cbc3" label="hettling, p">
<attvalues>
<attvalue for="attr_type" value="Authors with affiliations 1"></attvalue>
<attvalue for="global_occurrences" value="1"></attvalue>
<attvalue for="attr_3" value="Fachtierarzt für Kleintiere"></attvalue>
<attvalue for="attr_4" value="Bielefeld, Germany"></attvalue>
<attvalue for="attr_5" value="Germany"></attvalue>
<attvalue for="attr_11" value=""></attvalue>
</attvalues>
</node>
<node id="authorswithaffiliations1_4da06a6efd2cf1f31777e665656cc2cf" label="hetzel, u">
<attvalues>
<attvalue for="attr_type" value="Authors with affiliations 1"></attvalue>
<attvalue for="global_occurrences" value="1"></attvalue>
<attvalue for="attr_3" value="Justus Liebig University Giessen"></attvalue>
<attvalue for="attr_4" value="Giessen, Germany"></attvalue>
<attvalue for="attr_5" value="Germany"></attvalue>
<attvalue for="attr_11" value="1"></attvalue>
</attvalues>
</node>
<node id="authorswithaffiliations1_4dc16e7eddd81bff92aedf5e393cd838" label="heubl, g">
<attvalues>
<attvalue for="attr_type" value="Authors with affiliations 1"></attvalue>
<attvalue for="global_occurrences" value="1"></attvalue>
<attvalue for="attr_3" value="Ludwig Maximilians University of Munich"></attvalue>
<attvalue for="attr_4" value="Munich, Germany"></attvalue>
<attvalue for="attr_5" value="Germany"></attvalue>
<attvalue for="attr_11" value="1"></attvalue>
</attvalues>
</node>
<node id="authorswithaffiliations1_d71d4991629419c0cad169954a0ba07e" label="heyl, g">
<attvalues>
<attvalue for="attr_type" value="Authors with affiliations 1"></attvalue>
<attvalue for="global_occurrences" value="3"></attvalue>
<attvalue for="attr_3" value="Bundeswehr Medical Office"></attvalue>
<attvalue for="attr_4" value="Munich, Germany"></attvalue>
<attvalue for="attr_5" value="Germany"></attvalue>
<attvalue for="attr_11" value="3"></attvalue>
</attvalues>
</node>
<node id="authorswithaffiliations1_b14ae516240a8b3448fa8ea07236bd35" label="hickey, m.j">
<attvalues>
<attvalue for="attr_type" value="Authors with affiliations 1"></attvalue>
<attvalue for="global_occurrences" value="1"></attvalue>
<attvalue for="attr_3" value="Monash University"></attvalue>
<attvalue for="attr_4" value="Melbourne, Australia"></attvalue>
<attvalue for="attr_5" value="Australia"></attvalue>
<attvalue for="attr_11" value="1"></attvalue>
</attvalues>
</node>
<node id="authorswithaffiliations1_9723e518cf40f4c45813c820c806abe5" label="hilbe, m">
<attvalues>
<attvalue for="attr_type" value="Authors with affiliations 1"></attvalue>
<attvalue for="global_occurrences" value="1"></attvalue>
<attvalue for="attr_3" value="University of Zurich"></attvalue>
<attvalue for="attr_4" value="Zurich, Switzerland"></attvalue>
<attvalue for="attr_5" value="Switzerland"></attvalue>
<attvalue for="attr_11" value="1"></attvalue>
</attvalues>
</node>
<node id="authorswithaffiliations1_84238a07d4ebee2018395e2b64cf70b5" label="hilbert, h">
<attvalues>
<attvalue for="attr_type" value="Authors with affiliations 1"></attvalue>
<attvalue for="global_occurrences" value="1"></attvalue>
<attvalue for="attr_3" value="QIAGEN GmbH"></attvalue>
<attvalue for="attr_4" value="Hilden, Germany"></attvalue>
<attvalue for="attr_5" value="Germany"></attvalue>
<attvalue for="attr_11" value="1"></attvalue>
</attvalues>
</node>
<node id="authorswithaffiliations1_2fc1b202db119f908d0d2d48bf87fde9" label="hildeman, d">
<attvalues>
<attvalue for="attr_type" value="Authors with affiliations 1"></attvalue>
<attvalue for="global_occurrences" value="1"></attvalue>
<attvalue for="attr_3" value="University of Cincinnati"></attvalue>
<attvalue for="attr_4" value="Cincinnati, United States"></attvalue>
<attvalue for="attr_5" value="United States"></attvalue>
<attvalue for="attr_11" value="1"></attvalue>
</attvalues>
</node>
<node id="authorswithaffiliations1_f91033c03161b4cf05d746965b43d521" label="hill, c.a">
<attvalues>
<attvalue for="attr_type" value="Authors with affiliations 1"></attvalue>
<attvalue for="global_occurrences" value="1"></attvalue>
<attvalue for="attr_3" value="Purdue University"></attvalue>
<attvalue for="attr_4" value="West Lafayette, United States"></attvalue>
<attvalue for="attr_5" value="United States"></attvalue>
<attvalue for="attr_11" value="1"></attvalue>
</attvalues>
</node>
<node id="authorswithaffiliations1_1715d613c9f3032ecf186893f98b1ee9" label="hill, g.r">
<attvalues>
<attvalue for="attr_type" value="Authors with affiliations 1"></attvalue>
<attvalue for="global_occurrences" value="1"></attvalue>
<attvalue for="attr_3" value="Queensland Institute of Medical Research"></attvalue>
<attvalue for="attr_4" value="Herston, Australia"></attvalue>
<attvalue for="attr_5" value="Australia"></attvalue>
<attvalue for="attr_11" value="1"></attvalue>
</attvalues>
</node>
<node id="authorswithaffiliations1_58105a844dba1d45b239a3a93087a8c4" label="hilley, j.d">
<attvalues>
<attvalue for="attr_type" value="Authors with affiliations 1"></attvalue>
<attvalue for="global_occurrences" value="1"></attvalue>
<attvalue for="attr_3" value="Wellcome Trust Sanger Institute"></attvalue>
<attvalue for="attr_4" value="Hinxton, United Kingdom"></attvalue>
<attvalue for="attr_5" value="United Kingdom"></attvalue>
<attvalue for="attr_11" value="1"></attvalue>
</attvalues>
</node>
<node id="authorswithaffiliations1_bb7ed571557423bc680dc4cf921819c4" label="hinderlich, s">
<attvalues>
<attvalue for="attr_type" value="Authors with affiliations 1"></attvalue>
<attvalue for="global_occurrences" value="1"></attvalue>
<attvalue for="attr_3" value="Technical University of Berlin"></attvalue>
<attvalue for="attr_4" value="Berlin, Germany"></attvalue>
<attvalue for="attr_5" value="Germany"></attvalue>
<attvalue for="attr_11" value="1"></attvalue>
</attvalues>
</node>
<node id="authorswithaffiliations1_e31fdd5d70192e9afd727ede5923eb29" label="hirsch, m">
<attvalues>
<attvalue for="attr_type" value="Authors with affiliations 1"></attvalue>
<attvalue for="global_occurrences" value="1"></attvalue>
<attvalue for="attr_3" value="Vet Med Labor GmbH"></attvalue>
<attvalue for="attr_4" value="Ludwigsburg, Germany"></attvalue>
<attvalue for="attr_5" value="Germany"></attvalue>
<attvalue for="attr_11" value="1"></attvalue>
</attvalues>
</node>
<node id="authorswithaffiliations1_d536bec43e5eb55fee580c2d21fda92c" label="hochberg, l.p">
<attvalues>
<attvalue for="attr_type" value="Authors with affiliations 1"></attvalue>
<attvalue for="global_occurrences" value="1"></attvalue>
<attvalue for="attr_3" value="Walter Reed Army Institute of Research"></attvalue>
<attvalue for="attr_4" value="Silver Spring, United States"></attvalue>
<attvalue for="attr_5" value="United States"></attvalue>
<attvalue for="attr_11" value="1"></attvalue>
</attvalues>
</node>
<node id="authorswithaffiliations1_7cad1f6be4d1ef9817444a3098ee3fa6" label="hochberg, m">
<attvalues>
<attvalue for="attr_type" value="Authors with affiliations 1"></attvalue>
<attvalue for="global_occurrences" value="1"></attvalue>
<attvalue for="attr_3" value="Hebrew University of Jerusalem"></attvalue>
<attvalue for="attr_4" value="Jerusalem, Israel"></attvalue>
<attvalue for="attr_5" value="Israel"></attvalue>
<attvalue for="attr_11" value="1"></attvalue>
</attvalues>
</node>
<node id="authorswithaffiliations1_40ae86db41e5f9306fb8027537cd2b5d" label="hochepied, t">
<attvalues>
<attvalue for="attr_type" value="Authors with affiliations 1"></attvalue>
<attvalue for="global_occurrences" value="1"></attvalue>
<attvalue for="attr_3" value="Ghent University"></attvalue>
<attvalue for="attr_4" value="Ghent, Belgium"></attvalue>
<attvalue for="attr_5" value="Belgium"></attvalue>
<attvalue for="attr_11" value="1"></attvalue>
</attvalues>
</node>
<node id="authorswithaffiliations1_fba25eda0b43938144972f31d7a360b9" label="hochman, p.s">
<attvalues>
<attvalue for="attr_type" value="Authors with affiliations 1"></attvalue>
<attvalue for="global_occurrences" value="1"></attvalue>
<attvalue for="attr_3" value="Biogen Inc."></attvalue>
<attvalue for="attr_4" value="Cambridge, United States"></attvalue>
<attvalue for="attr_5" value="United States"></attvalue>
<attvalue for="attr_11" value="1"></attvalue>
</attvalues>
</node>
<node id="authorswithaffiliations1_cf36fd683522eb749f07be4f052a63f3" label="hodder, a.n">
<attvalues>
<attvalue for="attr_type" value="Authors with affiliations 1"></attvalue>
<attvalue for="global_occurrences" value="1"></attvalue>
<attvalue for="attr_3" value="Walter and Eliza Hall Institute of Medical Research"></attvalue>
<attvalue for="attr_4" value="Melbourne, Australia"></attvalue>
<attvalue for="attr_5" value="Australia"></attvalue>
<attvalue for="attr_11" value="1"></attvalue>
</attvalues>
</node>
<node id="authorswithaffiliations1_38756a08d2afec3559ebe950053f601c" label="hodgkinson, m.r">
<attvalues>
<attvalue for="attr_type" value="Authors with affiliations 1"></attvalue>
<attvalue for="global_occurrences" value="1"></attvalue>
<attvalue for="attr_3" value="University of York"></attvalue>
<attvalue for="attr_4" value="York, United Kingdom"></attvalue>
<attvalue for="attr_5" value="United Kingdom"></attvalue>
<attvalue for="attr_11" value="1"></attvalue>
</attvalues>
</node>
<node id="authorswithaffiliations1_b832d424b4f888574c83cab709ceaec9" label="hoebeke, j">
<attvalues>
<attvalue for="attr_type" value="Authors with affiliations 1"></attvalue>
<attvalue for="global_occurrences" value="1"></attvalue>
<attvalue for="attr_3" value="University of Strasbourg"></attvalue>
<attvalue for="attr_4" value="Strasbourg, France"></attvalue>
<attvalue for="attr_5" value="France"></attvalue>
<attvalue for="attr_11" value="1"></attvalue>
</attvalues>
</node>
<node id="authorswithaffiliations1_77bb8b0e1afa819a5d6d6a8c89111474" label="hoehlig, k">
<attvalues>
<attvalue for="attr_type" value="Authors with affiliations 1"></attvalue>
<attvalue for="global_occurrences" value="1"></attvalue>
<attvalue for="attr_3" value="German Rheumatism Research Center"></attvalue>
<attvalue for="attr_4" value="Berlin, Germany"></attvalue>
<attvalue for="attr_5" value="Germany"></attvalue>
<attvalue for="attr_11" value="1"></attvalue>
</attvalues>
</node>
<node id="authorswithaffiliations1_c6f2d0eb427f43aa02e27208a0c33d6e" label="hoek, r">
<attvalues>
<attvalue for="attr_type" value="Authors with affiliations 1"></attvalue>
<attvalue for="global_occurrences" value="1"></attvalue>
<attvalue for="attr_3" value="Centenary Institute of Cancer Medicine and Cell Biology"></attvalue>
<attvalue for="attr_4" value="Sydney, Australia"></attvalue>
<attvalue for="attr_5" value="Australia"></attvalue>
<attvalue for="attr_11" value="1"></attvalue>
</attvalues>
</node>
<node id="authorswithaffiliations1_388d660d39ff30e0f2c5f5aa39232fb3" label="hoerauf, a">
<attvalues>
<attvalue for="attr_type" value="Authors with affiliations 1"></attvalue>
<attvalue for="global_occurrences" value="3"></attvalue>
<attvalue for="attr_3" value="University of Bonn"></attvalue>
<attvalue for="attr_4" value="Bonn, Germany"></attvalue>
<attvalue for="attr_5" value="Germany"></attvalue>
<attvalue for="attr_11" value="3"></attvalue>
</attvalues>
</node>
<node id="authorswithaffiliations1_ef431593b103d8a3154e4ffd4dbaf460" label="hoffmann, k">
<attvalues>
<attvalue for="attr_type" value="Authors with affiliations 1"></attvalue>
<attvalue for="global_occurrences" value="1"></attvalue>
<attvalue for="attr_3" value="Max Planck Institute for Infection Biology"></attvalue>
<attvalue for="attr_4" value="Berlin, Germany"></attvalue>
<attvalue for="attr_5" value="Germany"></attvalue>
<attvalue for="attr_11" value="1"></attvalue>
</attvalues>
</node>
<node id="authorswithaffiliations1_a43133d4d7986f2487e22b9de06641e4" label="hoffmann-tonn, k">
<attvalues>
<attvalue for="attr_type" value="Authors with affiliations 1"></attvalue>
<attvalue for="global_occurrences" value="1"></attvalue>
<attvalue for="attr_3" value="Klinikum Harlaching"></attvalue>
<attvalue for="attr_4" value="Munich, Germany"></attvalue>
<attvalue for="attr_5" value="Germany"></attvalue>
<attvalue for="attr_11" value="1"></attvalue>
</attvalues>
</node>
<node id="authorswithaffiliations1_9d3863e479ea7677e9648304b8e1973e" label="hohlbaum, a.m">
<attvalues>
<attvalue for="attr_type" value="Authors with affiliations 1"></attvalue>
<attvalue for="global_occurrences" value="1"></attvalue>
<attvalue for="attr_3" value="Pierls AG"></attvalue>
<attvalue for="attr_4" value="Freising, Germany"></attvalue>
<attvalue for="attr_5" value="Germany"></attvalue>
<attvalue for="attr_11" value="1"></attvalue>
</attvalues>
</node>
<node id="authorswithaffiliations1_32463a57d81869b6cf3517845d9f270a" label="holst, f">
<attvalues>
<attvalue for="attr_type" value="Authors with affiliations 1"></attvalue>
<attvalue for="global_occurrences" value="1"></attvalue>
<attvalue for="attr_3" value="Praxis für Reise- und Tropenmedizin"></attvalue>
<attvalue for="attr_4" value="Marburg, Germany"></attvalue>
<attvalue for="attr_5" value="Germany"></attvalue>
<attvalue for="attr_11" value="1"></attvalue>
</attvalues>
</node>
<node id="authorswithaffiliations1_a6a1b5aade0116d20fa2125cd6071a6c" label="holthoff-stich, m.-l">
<attvalues>
<attvalue for="attr_type" value="Authors with affiliations 1"></attvalue>
<attvalue for="global_occurrences" value="1"></attvalue>
<attvalue for="attr_3" value="Medical Mission Clinic Wuerzburg"></attvalue>
<attvalue for="attr_4" value="Wuerzburg, Germany"></attvalue>
<attvalue for="attr_5" value="Germany"></attvalue>
<attvalue for="attr_11" value="1"></attvalue>
</attvalues>
</node>
<node id="authorswithaffiliations1_1fd4206bface6dee4be8c325db60edfd" label="holzgrabe, u">
<attvalues>
<attvalue for="attr_type" value="Authors with affiliations 1"></attvalue>
<attvalue for="global_occurrences" value="2"></attvalue>
<attvalue for="attr_3" value="Central University of Venezuela | Julius Maximilians University of Wuerzburg"></attvalue>
<attvalue for="attr_4" value="Caracas, Venezuela | Wuerzburg, Germany"></attvalue>
<attvalue for="attr_5" value="Germany | Venezuela"></attvalue>
<attvalue for="attr_11" value="2"></attvalue>
</attvalues>
</node>
<node id="authorswithaffiliations1_2009661d4acc3dc86cd20b57874fc156" label="honek, j">
<attvalues>
<attvalue for="attr_type" value="Authors with affiliations 1"></attvalue>
<attvalue for="global_occurrences" value="1"></attvalue>
<attvalue for="attr_3" value="Ruprecht Karls University Heidelberg"></attvalue>
<attvalue for="attr_4" value="Heidelberg, Germany"></attvalue>
<attvalue for="attr_5" value="Germany"></attvalue>
<attvalue for="attr_11" value="1"></attvalue>
</attvalues>
</node>
<node id="authorswithaffiliations1_00d659d32795bc06d024ff905f41e0bd" label="horakova, e">
<attvalues>
<attvalue for="attr_type" value="Authors with affiliations 1"></attvalue>
<attvalue for="global_occurrences" value="1"></attvalue>
<attvalue for="attr_3" value="Vancouver Coastal Health Research Institute"></attvalue>
<attvalue for="attr_4" value="Vancouver, Canada"></attvalue>
<attvalue for="attr_5" value="Canada"></attvalue>
<attvalue for="attr_11" value="1"></attvalue>
</attvalues>
</node>
<node id="authorswithaffiliations1_b6236f8d4d8017c2e36791fb916d05e3" label="horie, y">
<attvalues>
<attvalue for="attr_type" value="Authors with affiliations 1"></attvalue>
<attvalue for="global_occurrences" value="1"></attvalue>
<attvalue for="attr_3" value="Akita University"></attvalue>
<attvalue for="attr_4" value="Akita, Japan"></attvalue>
<attvalue for="attr_5" value="Japan"></attvalue>
<attvalue for="attr_11" value="1"></attvalue>
</attvalues>
</node>
<node id="authorswithaffiliations1_ec9b0e4828826f1a73672b007393272d" label="horn, d">
<attvalues>
<attvalue for="attr_type" value="Authors with affiliations 1"></attvalue>
<attvalue for="global_occurrences" value="1"></attvalue>
<attvalue for="attr_3" value="London School of Hygiene and Tropical Medicine"></attvalue>
<attvalue for="attr_4" value="London, United Kingdom"></attvalue>
<attvalue for="attr_5" value="United Kingdom"></attvalue>
<attvalue for="attr_11" value="1"></attvalue>
</attvalues>
</node>
<node id="authorswithaffiliations1_99bdb7118d97102c2bc24001d8eecf57" label="hornischer, k">
<attvalues>
<attvalue for="attr_type" value="Authors with affiliations 1"></attvalue>
<attvalue for="global_occurrences" value="1"></attvalue>
<attvalue for="attr_3" value="BIOBASE GmbH"></attvalue>
<attvalue for="attr_4" value="Wolfenbüttel, Germany"></attvalue>
<attvalue for="attr_5" value="Germany"></attvalue>
<attvalue for="attr_11" value=""></attvalue>
</attvalues>
</node>
<node id="authorswithaffiliations1_233a92509463289a66c79682e2f8fce7" label="horska, z">
<attvalues>
<attvalue for="attr_type" value="Authors with affiliations 1"></attvalue>
<attvalue for="global_occurrences" value="1"></attvalue>
<attvalue for="attr_3" value="Heinrich-Heine-University Duesseldorf"></attvalue>
<attvalue for="attr_4" value="Duesseldorf, Germany"></attvalue>
<attvalue for="attr_5" value="Germany"></attvalue>
<attvalue for="attr_11" value="1"></attvalue>
</attvalues>
</node>
<node id="authorswithaffiliations1_b429f8fd9dafd28b5752070996f3239a" label="horst, a.k">
<attvalues>
<attvalue for="attr_type" value="Authors with affiliations 1"></attvalue>
<attvalue for="global_occurrences" value="1"></attvalue>
<attvalue for="attr_3" value="Hamburg-Eppendorf University Medical Center"></attvalue>
<attvalue for="attr_4" value="Hamburg, Germany"></attvalue>
<attvalue for="attr_5" value="Germany"></attvalue>
<attvalue for="attr_11" value="1"></attvalue>
</attvalues>
</node>
<node id="authorswithaffiliations1_2f00835fe2c17bbbda8d39a6ce22dafd" label="horák, a">
<attvalues>
<attvalue for="attr_type" value="Authors with affiliations 1"></attvalue>
<attvalue for="global_occurrences" value="1"></attvalue>
<attvalue for="attr_3" value="Czech Academy of Sciences"></attvalue>
<attvalue for="attr_4" value="Ceske Budejovice, Czech Republic"></attvalue>
<attvalue for="attr_5" value="Czech Republic"></attvalue>
<attvalue for="attr_11" value="1"></attvalue>
</attvalues>
</node>
<node id="authorswithaffiliations1_53d8e50e18feb053ee0d801902ce5189" label="hossein, a.m">
<attvalues>
<attvalue for="attr_type" value="Authors with affiliations 1"></attvalue>
<attvalue for="global_occurrences" value="1"></attvalue>
<attvalue for="attr_3" value="Pasteur Institute of Iran"></attvalue>
<attvalue for="attr_4" value="Tehran, Iran"></attvalue>
<attvalue for="attr_5" value="Iran"></attvalue>
<attvalue for="attr_11" value="1"></attvalue>
</attvalues>
</node>
<node id="authorswithaffiliations1_97331dce1c07e5e4ec924b4ab7c93a85" label="hostetler, j">
<attvalues>
<attvalue for="attr_type" value="Authors with affiliations 1"></attvalue>
<attvalue for="global_occurrences" value="1"></attvalue>
<attvalue for="attr_3" value="Bayer HealthCare LLC"></attvalue>
<attvalue for="attr_4" value="Shawnee Mission, United States"></attvalue>
<attvalue for="attr_5" value="United States"></attvalue>
<attvalue for="attr_11" value="1"></attvalue>
</attvalues>
</node>
<node id="authorswithaffiliations1_6b9724157f282a67c1746388d1c0220e" label="hostomska, j">
<attvalues>
<attvalue for="attr_type" value="Authors with affiliations 1"></attvalue>
<attvalue for="global_occurrences" value="1"></attvalue>
<attvalue for="attr_3" value="Charles University in Prague"></attvalue>
<attvalue for="attr_4" value="Prague, Czech Republic"></attvalue>
<attvalue for="attr_5" value="Czech Republic"></attvalue>
<attvalue for="attr_11" value="1"></attvalue>
</attvalues>
</node>
<node id="authorswithaffiliations1_cdb956f235760c1c7b2e073c58b69b83" label="hoving, j.c">
<attvalues>
<attvalue for="attr_type" value="Authors with affiliations 1"></attvalue>
<attvalue for="global_occurrences" value="1"></attvalue>
<attvalue for="attr_3" value="University of Cape Town"></attvalue>
<attvalue for="attr_4" value="Cape Town, South Africa"></attvalue>
<attvalue for="attr_5" value="South Africa"></attvalue>
<attvalue for="attr_11" value="1"></attvalue>
</attvalues>
</node>
<node id="authorswithaffiliations1_7a787cebc95c1818cb470dc6f3a4c93c" label="howard barton, c">
<attvalues>
<attvalue for="attr_type" value="Authors with affiliations 1"></attvalue>
<attvalue for="global_occurrences" value="1"></attvalue>
<attvalue for="attr_3" value="University of Southampton"></attvalue>
<attvalue for="attr_4" value="Southampton, United Kingdom"></attvalue>
<attvalue for="attr_5" value="United Kingdom"></attvalue>
<attvalue for="attr_11" value="1"></attvalue>
</attvalues>
</node>
<node id="authorswithaffiliations1_1f43837ad3e6b73b530d408c35d3cfb1" label="howard, j.c">
<attvalues>
<attvalue for="attr_type" value="Authors with affiliations 1"></attvalue>
<attvalue for="global_occurrences" value="1"></attvalue>
<attvalue for="attr_3" value="University of Cologne"></attvalue>
<attvalue for="attr_4" value="Cologne, Germany"></attvalue>
<attvalue for="attr_5" value="Germany"></attvalue>
<attvalue for="attr_11" value="1"></attvalue>
</attvalues>
</node>
<node id="authorswithaffiliations1_1b5285c9741787994c4bba808bac0bd3" label="hoyer, c">
<attvalues>
<attvalue for="attr_type" value="Authors with affiliations 1"></attvalue>
<attvalue for="global_occurrences" value="1"></attvalue>
<attvalue for="attr_3" value="Bernhard Nocht Institute for Tropical Medicine"></attvalue>
<attvalue for="attr_4" value="Hamburg, Germany"></attvalue>
<attvalue for="attr_5" value="Germany"></attvalue>
<attvalue for="attr_11" value="1"></attvalue>
</attvalues>
</node>
<node id="authorswithaffiliations1_d9686eaf4eac3280fba9ddf03bcfca3b" label="hu, w">
<attvalues>
<attvalue for="attr_type" value="Authors with affiliations 1"></attvalue>
<attvalue for="global_occurrences" value="1"></attvalue>
<attvalue for="attr_3" value="Julius Maximilians University of Wuerzburg"></attvalue>
<attvalue for="attr_4" value="Wuerzburg, Germany"></attvalue>
<attvalue for="attr_5" value="Germany"></attvalue>
<attvalue for="attr_11" value="1"></attvalue>
</attvalues>
</node>
<node id="authorswithaffiliations1_ca82cb9ed88feec619bf35a6f3cc1345" label="huang, y">
<attvalues>
<attvalue for="attr_type" value="Authors with affiliations 1"></attvalue>
<attvalue for="global_occurrences" value="1"></attvalue>
<attvalue for="attr_3" value="Seattle Biomed. Research Institute"></attvalue>
<attvalue for="attr_4" value="Seattle, United States"></attvalue>
<attvalue for="attr_5" value="United States"></attvalue>
<attvalue for="attr_11" value="1"></attvalue>
</attvalues>
</node>
<node id="authorswithaffiliations1_2837b3cb9cd052fe77f745a2aac49bff" label="huber, m">
<attvalues>
<attvalue for="attr_type" value="Authors with affiliations 1"></attvalue>
<attvalue for="global_occurrences" value="3"></attvalue>
<attvalue for="attr_3" value="Philipps University Marburg"></attvalue>
<attvalue for="attr_4" value="Marburg, Germany"></attvalue>
<attvalue for="attr_5" value="Germany"></attvalue>
<attvalue for="attr_11" value="2"></attvalue>
</attvalues>
</node>
<node id="authorswithaffiliations1_c0859f4db63b74bda85d1e7642914649" label="huehn, j">
<attvalues>
<attvalue for="attr_type" value="Authors with affiliations 1"></attvalue>
<attvalue for="global_occurrences" value="1"></attvalue>
<attvalue for="attr_3" value="Helmholtz Centre for Infection Research"></attvalue>
<attvalue for="attr_4" value="Braunschweig, Germany"></attvalue>
<attvalue for="attr_5" value="Germany"></attvalue>
<attvalue for="attr_11" value="1"></attvalue>
</attvalues>
</node>
<node id="authorswithaffiliations1_b1130d04512210c89ae58b402f1549a4" label="hunegnaw, m">
<attvalues>
<attvalue for="attr_type" value="Authors with affiliations 1"></attvalue>
<attvalue for="global_occurrences" value="1"></attvalue>
<attvalue for="attr_3" value="All Africa Leprosy Rehabilitation and Training Hospital (ALERT)"></attvalue>
<attvalue for="attr_4" value="Addis Ababa, Ethiopia"></attvalue>
<attvalue for="attr_5" value="Ethiopia"></attvalue>
<attvalue for="attr_11" value="1"></attvalue>
</attvalues>
</node>
<node id="authorswithaffiliations1_4387b98c6f099d0367771b891f6367bc" label="hunig, t">
<attvalues>
<attvalue for="attr_type" value="Authors with affiliations 1"></attvalue>
<attvalue for="global_occurrences" value="1"></attvalue>
<attvalue for="attr_3" value="Julius Maximilians University of Wuerzburg"></attvalue>
<attvalue for="attr_4" value="Wuerzburg, Germany"></attvalue>
<attvalue for="attr_5" value="Germany"></attvalue>
<attvalue for="attr_11" value="1"></attvalue>
</attvalues>
</node>
<node id="authorswithaffiliations1_49bd3cc2d5602ed29cb558a5a79cad2d" label="hurdayal, r">
<attvalues>
<attvalue for="attr_type" value="Authors with affiliations 1"></attvalue>
<attvalue for="global_occurrences" value="1"></attvalue>
<attvalue for="attr_3" value="University of Cape Town"></attvalue>
<attvalue for="attr_4" value="Cape Town, South Africa"></attvalue>
<attvalue for="attr_5" value="South Africa"></attvalue>
<attvalue for="attr_11" value=""></attvalue>
</attvalues>
</node>
<node id="authorswithaffiliations1_de2503774bb9011fa34af849f31a4425" label="hurissa, z">
<attvalues>
<attvalue for="attr_type" value="Authors with affiliations 1"></attvalue>
<attvalue for="global_occurrences" value="2"></attvalue>
<attvalue for="attr_3" value="University of Gondar"></attvalue>
<attvalue for="attr_4" value="Gondar, Ethiopia"></attvalue>
<attvalue for="attr_5" value="Ethiopia"></attvalue>
<attvalue for="attr_11" value="1"></attvalue>
</attvalues>
</node>
<node id="authorswithaffiliations1_25820763ab4195524e9ac4b1e95143db" label="husack, r.">
<attvalues>
<attvalue for="attr_type" value="Authors with affiliations 1"></attvalue>
<attvalue for="global_occurrences" value="1"></attvalue>
<attvalue for="attr_3" value="Charité University Medicine Berlin"></attvalue>
<attvalue for="attr_4" value="Berlin, Germany"></attvalue>
<attvalue for="attr_5" value="Germany"></attvalue>
<attvalue for="attr_11" value=""></attvalue>
</attvalues>
</node>
<node id="authorswithaffiliations1_6595cba22815763b67ccd0d3607cd2e4" label="huyse, t">
<attvalues>
<attvalue for="attr_type" value="Authors with affiliations 1"></attvalue>
<attvalue for="global_occurrences" value="1"></attvalue>
<attvalue for="attr_3" value="Institute of Tropical Medicine"></attvalue>
<attvalue for="attr_4" value="Antwerp, Belgium"></attvalue>
<attvalue for="attr_5" value="Belgium"></attvalue>
<attvalue for="attr_11" value="1"></attvalue>
</attvalues>
</node>
<node id="authorswithaffiliations1_6c43416764d87087f6107790f1dac8d1" label="huyton, t">
<attvalues>
<attvalue for="attr_type" value="Authors with affiliations 1"></attvalue>
<attvalue for="global_occurrences" value="1"></attvalue>
<attvalue for="attr_3" value="Australia Synchrotron"></attvalue>
<attvalue for="attr_4" value="Clayton, Australia"></attvalue>
<attvalue for="attr_5" value="Australia"></attvalue>
<attvalue for="attr_11" value=""></attvalue>
</attvalues>
</node>
<node id="authorswithaffiliations1_68990f745e95219f223cd3b311657a8d" label="häussinger, d">
<attvalues>
<attvalue for="attr_type" value="Authors with affiliations 1"></attvalue>
<attvalue for="global_occurrences" value="3"></attvalue>
<attvalue for="attr_3" value="Heinrich-Heine-University Duesseldorf"></attvalue>
<attvalue for="attr_4" value="Duesseldorf, Germany"></attvalue>
<attvalue for="attr_5" value="Germany"></attvalue>
<attvalue for="attr_11" value="1"></attvalue>
</attvalues>
</node>
<node id="authorswithaffiliations1_0e6e540083216ec3bef7cff2bbc9dccd" label="hölscher, c">
<attvalues>
<attvalue for="attr_type" value="Authors with affiliations 1"></attvalue>
<attvalue for="global_occurrences" value="4"></attvalue>
<attvalue for="attr_3" value="Research Center Borstel | University of Cape Town"></attvalue>
<attvalue for="attr_4" value="Borstel, Germany | Cape Town, South Africa"></attvalue>
<attvalue for="attr_5" value="Germany | South Africa"></attvalue>
<attvalue for="attr_11" value="4"></attvalue>
</attvalues>
</node>
<node id="authorswithaffiliations1_693b8a98f6b6d7ad1d16bca809e1eee8" label="hölzle, f">
<attvalues>
<attvalue for="attr_type" value="Authors with affiliations 1"></attvalue>
<attvalue for="global_occurrences" value="1"></attvalue>
<attvalue for="attr_3" value="Ruhr University Bochum"></attvalue>
<attvalue for="attr_4" value="Bochum, Germany"></attvalue>
<attvalue for="attr_5" value="Germany"></attvalue>
<attvalue for="attr_11" value="1"></attvalue>
</attvalues>
</node>
<node id="authorswithaffiliations1_82cb7de844e835e5c78383caa28f141a" label="hülsmeyer, m">
<attvalues>
<attvalue for="attr_type" value="Authors with affiliations 1"></attvalue>
<attvalue for="global_occurrences" value="1"></attvalue>
<attvalue for="attr_3" value="Pierls AG"></attvalue>
<attvalue for="attr_4" value="Freising, Germany"></attvalue>
<attvalue for="attr_5" value="Germany"></attvalue>
<attvalue for="attr_11" value="1"></attvalue>
</attvalues>
</node>
<node id="authorswithaffiliations1_fec37ae1faace08bd4a22642d63e596b" label="hüttenbrink, k.-b">
<attvalues>
<attvalue for="attr_type" value="Authors with affiliations 1"></attvalue>
<attvalue for="global_occurrences" value="1"></attvalue>
<attvalue for="attr_3" value="University of Cologne"></attvalue>
<attvalue for="attr_4" value="Cologne, Germany"></attvalue>
<attvalue for="attr_5" value="Germany"></attvalue>
<attvalue for="attr_11" value=""></attvalue>
</attvalues>
</node>
<node id="authorswithaffiliations1_4603dfa84ea080f2c4020b33902e459f" label="ignatius, r">
<attvalues>
<attvalue for="attr_type" value="Authors with affiliations 1"></attvalue>
<attvalue for="global_occurrences" value="1"></attvalue>
<attvalue for="attr_3" value="Charité University Medicine Berlin"></attvalue>
<attvalue for="attr_4" value="Berlin, Germany"></attvalue>
<attvalue for="attr_5" value="Germany"></attvalue>
<attvalue for="attr_11" value="1"></attvalue>
</attvalues>
</node>
<node id="authorswithaffiliations1_c7d2c4874c6c8ded47ccfd29ef95b73b" label="ilg, t">
<attvalues>
<attvalue for="attr_type" value="Authors with affiliations 1"></attvalue>
<attvalue for="global_occurrences" value="7"></attvalue>
<attvalue for="attr_3" value="Intervet Innovation GmbH | Max Planck Institute for Developmental Biology"></attvalue>
<attvalue for="attr_4" value="Schwabenheim, Germany | Tuebingen, Germany"></attvalue>
<attvalue for="attr_5" value="Germany"></attvalue>
<attvalue for="attr_11" value="7"></attvalue>
</attvalues>
</node>
<node id="authorswithaffiliations1_25969bcbd8f890e4396d3ddde0098a51" label="imamura, h">
<attvalues>
<attvalue for="attr_type" value="Authors with affiliations 1"></attvalue>
<attvalue for="global_occurrences" value="3"></attvalue>
<attvalue for="attr_3" value="Institute of Tropical Medicine"></attvalue>
<attvalue for="attr_4" value="Antwerp, Belgium"></attvalue>
<attvalue for="attr_5" value="Belgium"></attvalue>
<attvalue for="attr_11" value="2"></attvalue>
</attvalues>
</node>
<node id="authorswithaffiliations1_1d11e7cf3436ecd3fe498ed37ba32d9e" label="ingber, a">
<attvalues>
<attvalue for="attr_type" value="Authors with affiliations 1"></attvalue>
<attvalue for="global_occurrences" value="2"></attvalue>
<attvalue for="attr_3" value="Hebrew University of Jerusalem"></attvalue>
<attvalue for="attr_4" value="Jerusalem, Israel"></attvalue>
<attvalue for="attr_5" value="Israel"></attvalue>
<attvalue for="attr_11" value="2"></attvalue>
</attvalues>
</node>
<node id="authorswithaffiliations1_bdcd39c99c5b8f17217d9681f86018d5" label="irwin, p">
<attvalues>
<attvalue for="attr_type" value="Authors with affiliations 1"></attvalue>
<attvalue for="global_occurrences" value="1"></attvalue>
<attvalue for="attr_3" value="Murdoch University"></attvalue>
<attvalue for="attr_4" value="Murdoch, Australia"></attvalue>
<attvalue for="attr_5" value="Australia"></attvalue>
<attvalue for="attr_11" value="1"></attvalue>
</attvalues>
</node>
<node id="authorswithaffiliations1_0339f98f69329baf207524239c96e1b9" label="isabel, m">
<attvalues>
<attvalue for="attr_type" value="Authors with affiliations 1"></attvalue>
<attvalue for="global_occurrences" value="1"></attvalue>
<attvalue for="attr_3" value="London School of Hygiene and Tropical Medicine"></attvalue>
<attvalue for="attr_4" value="London, United Kingdom"></attvalue>
<attvalue for="attr_5" value="United Kingdom"></attvalue>
<attvalue for="attr_11" value="1"></attvalue>
</attvalues>
</node>
<node id="authorswithaffiliations1_9c775e156a8e663b42b94092f7efb11b" label="ito, h">
<attvalues>
<attvalue for="attr_type" value="Authors with affiliations 1"></attvalue>
<attvalue for="global_occurrences" value="1"></attvalue>
<attvalue for="attr_3" value="Okayama University"></attvalue>
<attvalue for="attr_4" value="Okayama, Japan"></attvalue>
<attvalue for="attr_5" value="Japan"></attvalue>
<attvalue for="attr_11" value="1"></attvalue>
</attvalues>
</node>
<node id="authorswithaffiliations1_b335a19159f4b4e59e37ba7db005e7ef" label="ito, w.d">
<attvalues>
<attvalue for="attr_type" value="Authors with affiliations 1"></attvalue>
<attvalue for="global_occurrences" value="1"></attvalue>
<attvalue for="attr_3" value="University of Ulm"></attvalue>
<attvalue for="attr_4" value="Ulm, Germany"></attvalue>
<attvalue for="attr_5" value="Germany"></attvalue>
<attvalue for="attr_11" value="1"></attvalue>
</attvalues>
</node>
<node id="authorswithaffiliations1_f685e07b1e5d366bc9872f76488dd435" label="ivens, a">
<attvalues>
<attvalue for="attr_type" value="Authors with affiliations 1"></attvalue>
<attvalue for="global_occurrences" value="1"></attvalue>
<attvalue for="attr_3" value="Wellcome Trust Sanger Institute"></attvalue>
<attvalue for="attr_4" value="Hinxton, United Kingdom"></attvalue>
<attvalue for="attr_5" value="United Kingdom"></attvalue>
<attvalue for="attr_11" value="1"></attvalue>
</attvalues>
</node>
<node id="authorswithaffiliations1_17739f18d966a387eace09a965eadad6" label="ivens, a.c">
<attvalues>
<attvalue for="attr_type" value="Authors with affiliations 1"></attvalue>
<attvalue for="global_occurrences" value="1"></attvalue>
<attvalue for="attr_3" value="Wellcome Trust Sanger Institute"></attvalue>
<attvalue for="attr_4" value="Hinxton, United Kingdom"></attvalue>
<attvalue for="attr_5" value="United Kingdom"></attvalue>
<attvalue for="attr_11" value="1"></attvalue>
</attvalues>
</node>
<node id="authorswithaffiliations1_e326604d27407d0674edfa3283a2e226" label="iwakura, y">
<attvalues>
<attvalue for="attr_type" value="Authors with affiliations 1"></attvalue>
<attvalue for="global_occurrences" value="2"></attvalue>
<attvalue for="attr_3" value="University of Tokyo"></attvalue>
<attvalue for="attr_4" value="Tokyo, Japan"></attvalue>
<attvalue for="attr_5" value="Japan"></attvalue>
<attvalue for="attr_11" value="1"></attvalue>
</attvalues>
</node>
<node id="authorswithaffiliations1_95acc174d7e12bd897d9d596801700a0" label="jacob, r">
<attvalues>
<attvalue for="attr_type" value="Authors with affiliations 1"></attvalue>
<attvalue for="global_occurrences" value="1"></attvalue>
<attvalue for="attr_3" value="Philipps University Marburg"></attvalue>
<attvalue for="attr_4" value="Marburg, Germany"></attvalue>
<attvalue for="attr_5" value="Germany"></attvalue>
<attvalue for="attr_11" value="1"></attvalue>
</attvalues>
</node>
<node id="authorswithaffiliations1_4c8b48c30d3a52a3e17befc8f9d697e1" label="jacobs, t">
<attvalues>
<attvalue for="attr_type" value="Authors with affiliations 1"></attvalue>
<attvalue for="global_occurrences" value="2"></attvalue>
<attvalue for="attr_3" value="Bernhard Nocht Institute for Tropical Medicine"></attvalue>
<attvalue for="attr_4" value="Hamburg, Germany"></attvalue>
<attvalue for="attr_5" value="Germany"></attvalue>
<attvalue for="attr_11" value="2"></attvalue>
</attvalues>
</node>
<node id="authorswithaffiliations1_8c8b67f4a5346c5aed2a02f456320628" label="jacobson, r.l">
<attvalues>
<attvalue for="attr_type" value="Authors with affiliations 1"></attvalue>
<attvalue for="global_occurrences" value="3"></attvalue>
<attvalue for="attr_3" value="Hebrew University of Jerusalem"></attvalue>
<attvalue for="attr_4" value="Jerusalem, Israel"></attvalue>
<attvalue for="attr_5" value="Israel"></attvalue>
<attvalue for="attr_11" value="3"></attvalue>
</attvalues>
</node>
<node id="authorswithaffiliations1_3d87df1b773d7fbb6804733f5e88fb70" label="jaffe, c.l">
<attvalues>
<attvalue for="attr_type" value="Authors with affiliations 1"></attvalue>
<attvalue for="global_occurrences" value="13"></attvalue>
<attvalue for="attr_3" value="Hebrew University of Jerusalem"></attvalue>
<attvalue for="attr_4" value="Jerusalem, Israel"></attvalue>
<attvalue for="attr_5" value="Israel"></attvalue>
<attvalue for="attr_11" value="10"></attvalue>
</attvalues>
</node>
<node id="authorswithaffiliations1_bdc0913dd37ee22662deb3028100f748" label="jakobi, v">
<attvalues>
<attvalue for="attr_type" value="Authors with affiliations 1"></attvalue>
<attvalue for="global_occurrences" value="1"></attvalue>
<attvalue for="attr_3" value="Johannes Gutenberg University Mainz"></attvalue>
<attvalue for="attr_4" value="Mainz, Germany"></attvalue>
<attvalue for="attr_5" value="Germany"></attvalue>
<attvalue for="attr_11" value="1"></attvalue>
</attvalues>
</node>
<node id="authorswithaffiliations1_a75ea256f028f46ae9c417852f710c84" label="janka, g.e">
<attvalues>
<attvalue for="attr_type" value="Authors with affiliations 1"></attvalue>
<attvalue for="global_occurrences" value="1"></attvalue>
<attvalue for="attr_3" value="Hamburg-Eppendorf University Medical Center"></attvalue>
<attvalue for="attr_4" value="Hamburg, Germany"></attvalue>
<attvalue for="attr_5" value="Germany"></attvalue>
<attvalue for="attr_11" value="1"></attvalue>
</attvalues>
</node>
<node id="authorswithaffiliations1_208dbbe8acf3dc6455c44691afbdb262" label="janssen, l.h.m">
<attvalues>
<attvalue for="attr_type" value="Authors with affiliations 1"></attvalue>
<attvalue for="global_occurrences" value="1"></attvalue>
<attvalue for="attr_3" value="Intervet International B.V."></attvalue>
<attvalue for="attr_4" value="Boxmeer, Netherlands"></attvalue>
<attvalue for="attr_5" value="Netherlands"></attvalue>
<attvalue for="attr_11" value="1"></attvalue>
</attvalues>
</node>
<node id="authorswithaffiliations1_d8922d41ced16ece02d9a61858209b96" label="jappe, u">
<attvalues>
<attvalue for="attr_type" value="Authors with affiliations 1"></attvalue>
<attvalue for="global_occurrences" value="1"></attvalue>
<attvalue for="attr_3" value="Ruprecht Karls University Heidelberg"></attvalue>
<attvalue for="attr_4" value="Heidelberg, Germany"></attvalue>
<attvalue for="attr_5" value="Germany"></attvalue>
<attvalue for="attr_11" value="1"></attvalue>
</attvalues>
</node>
<node id="authorswithaffiliations1_053f5c7dd9d26f2cebf0023d697b983f" label="jarmalavicius, s">
<attvalues>
<attvalue for="attr_type" value="Authors with affiliations 1"></attvalue>
<attvalue for="global_occurrences" value="1"></attvalue>
<attvalue for="attr_3" value="Charité University Medicine Berlin"></attvalue>
<attvalue for="attr_4" value="Berlin, Germany"></attvalue>
<attvalue for="attr_5" value="Germany"></attvalue>
<attvalue for="attr_11" value="1"></attvalue>
</attvalues>
</node>
<node id="authorswithaffiliations1_63d2c7bf7eb109cfbc7310528bc2e414" label="jaroszewski, j.w">
<attvalues>
<attvalue for="attr_type" value="Authors with affiliations 1"></attvalue>
<attvalue for="global_occurrences" value="2"></attvalue>
<attvalue for="attr_3" value="Pharmaceutical University of Denmark"></attvalue>
<attvalue for="attr_4" value="Copenhagen, Denmark"></attvalue>
<attvalue for="attr_5" value="Denmark"></attvalue>
<attvalue for="attr_11" value="2"></attvalue>
</attvalues>
</node>
<node id="authorswithaffiliations1_aeef64f6e1859e6d18c4bd69ba0a7c24" label="jelinek, t">
<attvalues>
<attvalue for="attr_type" value="Authors with affiliations 1"></attvalue>
<attvalue for="global_occurrences" value="1"></attvalue>
<attvalue for="attr_3" value="Charité University Medicine Berlin"></attvalue>
<attvalue for="attr_4" value="Berlin, Germany"></attvalue>
<attvalue for="attr_5" value="Germany"></attvalue>
<attvalue for="attr_11" value="1"></attvalue>
</attvalues>
</node>
<node id="authorswithaffiliations1_cff90a45caf9f27f5027c0a8f56652f6" label="jenhani, a.-z">
<attvalues>
<attvalue for="attr_type" value="Authors with affiliations 1"></attvalue>
<attvalue for="global_occurrences" value="1"></attvalue>
<attvalue for="attr_3" value="Institut Pasteur de Tunis"></attvalue>
<attvalue for="attr_4" value="Tunis, Tunisia"></attvalue>
<attvalue for="attr_5" value="Tunisia"></attvalue>
<attvalue for="attr_11" value=""></attvalue>
</attvalues>
</node>
<node id="authorswithaffiliations1_374b69662f7b966c9f1e97a1c406c1b7" label="jennings, g">
<attvalues>
<attvalue for="attr_type" value="Authors with affiliations 1"></attvalue>
<attvalue for="global_occurrences" value="2"></attvalue>
<attvalue for="attr_3" value="JADO Technologies GmbH"></attvalue>
<attvalue for="attr_4" value="Dresden, Germany"></attvalue>
<attvalue for="attr_5" value="Germany"></attvalue>
<attvalue for="attr_11" value="1"></attvalue>
</attvalues>
</node>
<node id="authorswithaffiliations1_366c8e082c37636175c5dfba34b4cb7f" label="jensen, j">
<attvalues>
<attvalue for="attr_type" value="Authors with affiliations 1"></attvalue>
<attvalue for="global_occurrences" value="1"></attvalue>
<attvalue for="attr_3" value="Leipzig University"></attvalue>
<attvalue for="attr_4" value="Leipzig, Germany"></attvalue>
<attvalue for="attr_5" value="Germany"></attvalue>
<attvalue for="attr_11" value="1"></attvalue>
</attvalues>
</node>
<node id="authorswithaffiliations1_9e6a550d942e80e2eb3a488de2115207" label="jensen, o.n">
<attvalues>
<attvalue for="attr_type" value="Authors with affiliations 1"></attvalue>
<attvalue for="global_occurrences" value="1"></attvalue>
<attvalue for="attr_3" value="University of Southern Denmark"></attvalue>
<attvalue for="attr_4" value="Odense, Denmark"></attvalue>
<attvalue for="attr_5" value="Denmark"></attvalue>
<attvalue for="attr_11" value="1"></attvalue>
</attvalues>
</node>
<node id="authorswithaffiliations1_1cefd595f46473200a41797646bf7cf7" label="jensenius, m">
<attvalues>
<attvalue for="attr_type" value="Authors with affiliations 1"></attvalue>
<attvalue for="global_occurrences" value="2"></attvalue>
<attvalue for="attr_3" value="University of Oslo"></attvalue>
<attvalue for="attr_4" value="Oslo, Norway"></attvalue>
<attvalue for="attr_5" value="Norway"></attvalue>
<attvalue for="attr_11" value="2"></attvalue>
</attvalues>
</node>
<node id="authorswithaffiliations1_025b9c44c2158158ab5c1c18f91e8a77" label="jha, t.k">
<attvalues>
<attvalue for="attr_type" value="Authors with affiliations 1"></attvalue>
<attvalue for="global_occurrences" value="4"></attvalue>
<attvalue for="attr_3" value="Banaras Hindu University | Kala Azar Research Center"></attvalue>
<attvalue for="attr_4" value="Muzaffarpur, India | Varanasi, India"></attvalue>
<attvalue for="attr_5" value="India"></attvalue>
<attvalue for="attr_11" value="4"></attvalue>
</attvalues>
</node>
<node id="authorswithaffiliations1_2fb209ff132803231f1d228c5caf5457" label="ji, h">
<attvalues>
<attvalue for="attr_type" value="Authors with affiliations 1"></attvalue>
<attvalue for="global_occurrences" value="1"></attvalue>
<attvalue for="attr_3" value="Ludwig Institute for Cancer Research"></attvalue>
<attvalue for="attr_4" value="Melbourne, Australia"></attvalue>
<attvalue for="attr_5" value="Australia"></attvalue>
<attvalue for="attr_11" value=""></attvalue>
</attvalues>
</node>
<node id="authorswithaffiliations1_7c1a3e790e17b3707523530d836aed59" label="jirata, d">
<attvalues>
<attvalue for="attr_type" value="Authors with affiliations 1"></attvalue>
<attvalue for="global_occurrences" value="1"></attvalue>
<attvalue for="attr_3" value="Armauer Hansen Research Institute (AHRI)"></attvalue>
<attvalue for="attr_4" value="Addis Ababa, Ethiopia"></attvalue>
<attvalue for="attr_5" value="Ethiopia"></attvalue>
<attvalue for="attr_11" value="1"></attvalue>
</attvalues>
</node>
<node id="authorswithaffiliations1_d8b6a8a525a128cd5173fe513b61ecec" label="jirkù, m">
<attvalues>
<attvalue for="attr_type" value="Authors with affiliations 1"></attvalue>
<attvalue for="global_occurrences" value="2"></attvalue>
<attvalue for="attr_3" value="Czech Academy of Sciences"></attvalue>
<attvalue for="attr_4" value="Ceske Budejovice, Czech Republic"></attvalue>
<attvalue for="attr_5" value="Czech Republic"></attvalue>
<attvalue for="attr_11" value="2"></attvalue>
</attvalues>
</node>
<node id="authorswithaffiliations1_7d0403f95230cd0b9a8facdef3025309" label="joeris, t">
<attvalues>
<attvalue for="attr_type" value="Authors with affiliations 1"></attvalue>
<attvalue for="global_occurrences" value="1"></attvalue>
<attvalue for="attr_3" value="Max Planck Institute for Infection Biology"></attvalue>
<attvalue for="attr_4" value="Berlin, Germany"></attvalue>
<attvalue for="attr_5" value="Germany"></attvalue>
<attvalue for="attr_11" value="1"></attvalue>
</attvalues>
</node>
<node id="authorswithaffiliations1_3c2ce2f8c77f387ef825407b567ee584" label="john von freyend, s">
<attvalues>
<attvalue for="attr_type" value="Authors with affiliations 1"></attvalue>
<attvalue for="global_occurrences" value="1"></attvalue>
<attvalue for="attr_3" value="University of Strathclyde"></attvalue>
<attvalue for="attr_4" value="Glasgow, United Kingdom"></attvalue>
<attvalue for="attr_5" value="United Kingdom"></attvalue>
<attvalue for="attr_11" value="1"></attvalue>
</attvalues>
</node>
<node id="authorswithaffiliations1_c65727498cf7160e52293155f6cb8b26" label="john, d">
<attvalues>
<attvalue for="attr_type" value="Authors with affiliations 1"></attvalue>
<attvalue for="global_occurrences" value="1"></attvalue>
<attvalue for="attr_3" value="Johannes Gutenberg University Mainz"></attvalue>
<attvalue for="attr_4" value="Mainz, Germany"></attvalue>
<attvalue for="attr_5" value="Germany"></attvalue>
<attvalue for="attr_11" value="1"></attvalue>
</attvalues>
</node>
<node id="authorswithaffiliations1_b1fce65cd0ce0c31ccf0eb27bcbbf062" label="jonas, f">
<attvalues>
<attvalue for="attr_type" value="Authors with affiliations 1"></attvalue>
<attvalue for="global_occurrences" value="1"></attvalue>
<attvalue for="attr_3" value="Hebrew University of Jerusalem"></attvalue>
<attvalue for="attr_4" value="Jerusalem, Israel"></attvalue>
<attvalue for="attr_5" value="Israel"></attvalue>
<attvalue for="attr_11" value="1"></attvalue>
</attvalues>
</node>
<node id="authorswithaffiliations1_b32beab6ba1d3c91042cafa2d49bd0d0" label="jonuleit, h">
<attvalues>
<attvalue for="attr_type" value="Authors with affiliations 1"></attvalue>
<attvalue for="global_occurrences" value="1"></attvalue>
<attvalue for="attr_3" value="Johannes Gutenberg University Mainz"></attvalue>
<attvalue for="attr_4" value="Mainz, Germany"></attvalue>
<attvalue for="attr_5" value="Germany"></attvalue>
<attvalue for="attr_11" value="1"></attvalue>
</attvalues>
</node>
<node id="authorswithaffiliations1_eb6b70e8682b333a191c6f2bd117cda8" label="jungblut, p.r">
<attvalues>
<attvalue for="attr_type" value="Authors with affiliations 1"></attvalue>
<attvalue for="global_occurrences" value="1"></attvalue>
<attvalue for="attr_3" value="Free University of Berlin"></attvalue>
<attvalue for="attr_4" value="Berlin, Germany"></attvalue>
<attvalue for="attr_5" value="Germany"></attvalue>
<attvalue for="attr_11" value="1"></attvalue>
</attvalues>
</node>
<node id="authorswithaffiliations1_b9502ff33e270beef2074bfd000abaab" label="junge, k">
<attvalues>
<attvalue for="attr_type" value="Authors with affiliations 1"></attvalue>
<attvalue for="global_occurrences" value="4"></attvalue>
<attvalue for="attr_3" value="Zentaris"></attvalue>
<attvalue for="attr_4" value="Frankfurt am Main, Germany"></attvalue>
<attvalue for="attr_5" value="Germany"></attvalue>
<attvalue for="attr_11" value="4"></attvalue>
</attvalues>
</node>
<node id="authorswithaffiliations1_c6bc3c36631122bb2bc46facb7c78863" label="junghans, c">
<attvalues>
<attvalue for="attr_type" value="Authors with affiliations 1"></attvalue>
<attvalue for="global_occurrences" value="1"></attvalue>
<attvalue for="attr_3" value="Mologen Holding AG"></attvalue>
<attvalue for="attr_4" value="Berlin, Germany"></attvalue>
<attvalue for="attr_5" value="Germany"></attvalue>
<attvalue for="attr_11" value="1"></attvalue>
</attvalues>
</node>
<node id="authorswithaffiliations1_1ef4ab94885af3dc2cf5a483242f16ba" label="junghanss, t">
<attvalues>
<attvalue for="attr_type" value="Authors with affiliations 1"></attvalue>
<attvalue for="global_occurrences" value="1"></attvalue>
<attvalue for="attr_3" value="Ruprecht Karls University Heidelberg"></attvalue>
<attvalue for="attr_4" value="Heidelberg, Germany"></attvalue>
<attvalue for="attr_5" value="Germany"></attvalue>
<attvalue for="attr_11" value="1"></attvalue>
</attvalues>
</node>
<node id="authorswithaffiliations1_268f325be7e432012998709a1c13ca4c" label="jöst, c">
<attvalues>
<attvalue for="attr_type" value="Authors with affiliations 1"></attvalue>
<attvalue for="global_occurrences" value="1"></attvalue>
<attvalue for="attr_3" value="Lund University"></attvalue>
<attvalue for="attr_4" value="Lund, Sweden"></attvalue>
<attvalue for="attr_5" value="Sweden"></attvalue>
<attvalue for="attr_11" value="1"></attvalue>
</attvalues>
</node>
<node id="authorswithaffiliations1_1ad5831e5e12fd5408a00b14c875754a" label="kabalo, i">
<attvalues>
<attvalue for="attr_type" value="Authors with affiliations 1"></attvalue>
<attvalue for="global_occurrences" value="1"></attvalue>
<attvalue for="attr_3" value="Public Health Unit Israel Defence Force"></attvalue>
<attvalue for="attr_4" value="Be'er Sheva, Israel"></attvalue>
<attvalue for="attr_5" value="Israel"></attvalue>
<attvalue for="attr_11" value="1"></attvalue>
</attvalues>
</node>
<node id="authorswithaffiliations1_dbf967cb177204a3baeb6b799cc88c26" label="kabututu, z">
<attvalues>
<attvalue for="attr_type" value="Authors with affiliations 1"></attvalue>
<attvalue for="global_occurrences" value="2"></attvalue>
<attvalue for="attr_3" value="Osaka Bioscience Institute"></attvalue>
<attvalue for="attr_4" value="Osaka, Japan"></attvalue>
<attvalue for="attr_5" value="Japan"></attvalue>
<attvalue for="attr_11" value="2"></attvalue>
</attvalues>
</node>
<node id="authorswithaffiliations1_d623088fd4502d6ba5f5b00623d1e86f" label="kafatos, f.c">
<attvalues>
<attvalue for="attr_type" value="Authors with affiliations 1"></attvalue>
<attvalue for="global_occurrences" value="1"></attvalue>
<attvalue for="attr_3" value="European Molecular Biology Laboratory EMBL"></attvalue>
<attvalue for="attr_4" value="Heidelberg, Germany"></attvalue>
<attvalue for="attr_5" value="Germany"></attvalue>
<attvalue for="attr_11" value="1"></attvalue>
</attvalues>
</node>
<node id="authorswithaffiliations1_ec467842c4840a3ee58a238ecb13f5d1" label="kaiser, f">
<attvalues>
<attvalue for="attr_type" value="Authors with affiliations 1"></attvalue>
<attvalue for="global_occurrences" value="1"></attvalue>
<attvalue for="attr_3" value="Max Planck Institute for Infection Biology"></attvalue>
<attvalue for="attr_4" value="Berlin, Germany"></attvalue>
<attvalue for="attr_5" value="Germany"></attvalue>
<attvalue for="attr_11" value="1"></attvalue>
</attvalues>
</node>
<node id="authorswithaffiliations1_dbce50449769254c2051573045c986d0" label="kaiser, m">
<attvalues>
<attvalue for="attr_type" value="Authors with affiliations 1"></attvalue>
<attvalue for="global_occurrences" value="2"></attvalue>
<attvalue for="attr_3" value="Swiss Tropical and Public Health Institute"></attvalue>
<attvalue for="attr_4" value="Basel, Switzerland"></attvalue>
<attvalue for="attr_5" value="Switzerland"></attvalue>
<attvalue for="attr_11" value="2"></attvalue>
</attvalues>
</node>
<node id="authorswithaffiliations1_4935aee23a4e16aa8330405efb151cc4" label="kajahn, i">
<attvalues>
<attvalue for="attr_type" value="Authors with affiliations 1"></attvalue>
<attvalue for="global_occurrences" value="2"></attvalue>
<attvalue for="attr_3" value="Julius Maximilians University of Wuerzburg"></attvalue>
<attvalue for="attr_4" value="Wuerzburg, Germany"></attvalue>
<attvalue for="attr_5" value="Germany"></attvalue>
<attvalue for="attr_11" value="2"></attvalue>
</attvalues>
</node>
<node id="authorswithaffiliations1_1c6c1b56598454be5e44e81ac9a37214" label="kalies, k">
<attvalues>
<attvalue for="attr_type" value="Authors with affiliations 1"></attvalue>
<attvalue for="global_occurrences" value="1"></attvalue>
<attvalue for="attr_3" value="University of Luebeck"></attvalue>
<attvalue for="attr_4" value="Luebeck, Germany"></attvalue>
<attvalue for="attr_5" value="Germany"></attvalue>
<attvalue for="attr_11" value="1"></attvalue>
</attvalues>
</node>
<node id="authorswithaffiliations1_3431410119e1e4a3ae193fcdd4980bcb" label="kalinke, u">
<attvalues>
<attvalue for="attr_type" value="Authors with affiliations 1"></attvalue>
<attvalue for="global_occurrences" value="1"></attvalue>
<attvalue for="attr_3" value="Paul Ehrlich Institute"></attvalue>
<attvalue for="attr_4" value="Langen, Germany"></attvalue>
<attvalue for="attr_5" value="Germany"></attvalue>
<attvalue for="attr_11" value="1"></attvalue>
</attvalues>
</node>
<node id="authorswithaffiliations1_eb292c4dd2c7f3cbaa8d0023af92675c" label="kamali-sarvestani, e">
<attvalues>
<attvalue for="attr_type" value="Authors with affiliations 1"></attvalue>
<attvalue for="global_occurrences" value="1"></attvalue>
<attvalue for="attr_3" value="Shiraz University"></attvalue>
<attvalue for="attr_4" value="Shiraz, Iran"></attvalue>
<attvalue for="attr_5" value="Iran"></attvalue>
<attvalue for="attr_11" value="1"></attvalue>
</attvalues>
</node>
<node id="authorswithaffiliations1_00cb1c6ff760ce7acc871c6fe494c32f" label="kamerling, j.p">
<attvalues>
<attvalue for="attr_type" value="Authors with affiliations 1"></attvalue>
<attvalue for="global_occurrences" value="1"></attvalue>
<attvalue for="attr_3" value="Utrecht University"></attvalue>
<attvalue for="attr_4" value="Utrecht, Netherlands"></attvalue>
<attvalue for="attr_5" value="Netherlands"></attvalue>
<attvalue for="attr_11" value="1"></attvalue>
</attvalues>
</node>
<node id="authorswithaffiliations1_2d9e19902b92ffa44de38250bf403092" label="kamhawi, s">
<attvalues>
<attvalue for="attr_type" value="Authors with affiliations 1"></attvalue>
<attvalue for="global_occurrences" value="1"></attvalue>
<attvalue for="attr_3" value="National Institutes of Health"></attvalue>
<attvalue for="attr_4" value="Bethesda, United States"></attvalue>
<attvalue for="attr_5" value="United States"></attvalue>
<attvalue for="attr_11" value="1"></attvalue>
</attvalues>
</node>
<node id="authorswithaffiliations1_9f90c1e6d07f24d18f1323f4972de219" label="kaminsky, r">
<attvalues>
<attvalue for="attr_type" value="Authors with affiliations 1"></attvalue>
<attvalue for="global_occurrences" value="1"></attvalue>
<attvalue for="attr_3" value="Swiss Tropical and Public Health Institute"></attvalue>
<attvalue for="attr_4" value="Basel, Switzerland"></attvalue>
<attvalue for="attr_5" value="Switzerland"></attvalue>
<attvalue for="attr_11" value="1"></attvalue>
</attvalues>
</node>
<node id="authorswithaffiliations1_92910902c4280b168af7f604a65e249e" label="kamradt, t">
<attvalues>
<attvalue for="attr_type" value="Authors with affiliations 1"></attvalue>
<attvalue for="global_occurrences" value="1"></attvalue>
<attvalue for="attr_3" value="German Rheumatism Research Center"></attvalue>
<attvalue for="attr_4" value="Berlin, Germany"></attvalue>
<attvalue for="attr_5" value="Germany"></attvalue>
<attvalue for="attr_11" value="1"></attvalue>
</attvalues>
</node>
<node id="authorswithaffiliations1_deb23aefb922c675caec70aefed4047c" label="kamtchouing, p">
<attvalues>
[truncated: 7,166,442 more chars]
