# Supplementary material for: Using Co-authorship Networks to Map and Analyse Global Neglected Tropical Disease Research with an Affiliation to Germany
Source: PLoS Negl Trop Dis. 2015 Dec 31;9(12):e0004182. doi: 10.1371/journal.pntd.0004182 (PMC4703140; doi:10.1371/journal.pntd.0004182)
Supplement: S6 Dataset — (GEXF) [file pntd.0004182.s006.gexf]

<?xml version="1.0" encoding="UTF-8"?><gexf xmlns="http://www.gexf.net/1.1draft" version="1.1" xmlns:viz="http://www.gexf.net/1.1draft/viz" xmlns:xsi="http://www.w3.org/2001/XMLSchema-instance" xsi:schemaLocation="http://www.gexf.net/1.1draft http://www.gexf.net/1.1draft/gexf.xsd">
<meta lastmodifieddate="2011-06-15"><creator>GraphMaker</creator><description>Jacomy Mathieu, Sciences Po Medialab and WebAtlas</description></meta>
<graph defaultedgetype="undirected"  mode="static">
<attributes class="node" mode="static">
<attribute id="attr_type" title="Type" type="string"></attribute>
<attribute id="global_occurrences" title="Occurrences Count" type="integer"></attribute>
<attribute id="attr_3" title="Institution" type="string"></attribute>
<attribute id="attr_4" title="Location" type="string"></attribute>
<attribute id="attr_8" title="Country" type="string"></attribute>
<attribute id="attr_6" title="lon1" type="string"></attribute>
<attribute id="attr_7" title="Lat1" type="string"></attribute>
</attributes>
<attributes class="edge" mode="static">
<attribute id="attr_type" title="Type" type="string"></attribute>
<attribute id="matchings_count" title="Matchings Count" type="integer"></attribute>
<attribute id="attr_11" title="Year" type="string"></attribute>
<attribute id="attr_12" title="Source title" type="string"></attribute>
</attributes>
<nodes>
<node id="authorswithaffiliations2_d0aa686c028ce90d87c466f0bd360a0f" label="aachen, germany, rwth aachen university">
<attvalues>
<attvalue for="attr_type" value="Authors with affiliations 2"></attvalue>
<attvalue for="global_occurrences" value="3"></attvalue>
<attvalue for="attr_3" value="RWTH Aachen University"></attvalue>
<attvalue for="attr_4" value="Aachen, Germany"></attvalue>
<attvalue for="attr_8" value="Germany"></attvalue>
<attvalue for="attr_6" value="6.0838209"></attvalue>
<attvalue for="attr_7" value="50.7762954"></attvalue>
</attvalues>
</node>
<node id="authorswithaffiliations2_8113e0cce3a60d030890b00e9a7215a7" label="aarhus, denmark, university of aarhus">
<attvalues>
<attvalue for="attr_type" value="Authors with affiliations 2"></attvalue>
<attvalue for="global_occurrences" value="1"></attvalue>
<attvalue for="attr_3" value="University of Aarhus"></attvalue>
<attvalue for="attr_4" value="Aarhus, Denmark"></attvalue>
<attvalue for="attr_8" value="Denmark"></attvalue>
<attvalue for="attr_6" value="10.2134046"></attvalue>
<attvalue for="attr_7" value="56.1496278"></attvalue>
</attvalues>
</node>
<node id="authorswithaffiliations2_6624121c806a8c93a44ccef04b5aaef1" label="addis ababa, ethiopia, addis ababa university">
<attvalues>
<attvalue for="attr_type" value="Authors with affiliations 2"></attvalue>
<attvalue for="global_occurrences" value="18"></attvalue>
<attvalue for="attr_3" value="Addis Ababa University"></attvalue>
<attvalue for="attr_4" value="Addis Ababa, Ethiopia"></attvalue>
<attvalue for="attr_8" value="Ethiopia"></attvalue>
<attvalue for="attr_6" value="38.75"></attvalue>
<attvalue for="attr_7" value="9"></attvalue>
</attvalues>
</node>
<node id="authorswithaffiliations2_5443641bad07bfd95555adf27635aea7" label="addis ababa, ethiopia, all africa leprosy rehabilitation and training hospital (alert)">
<attvalues>
<attvalue for="attr_type" value="Authors with affiliations 2"></attvalue>
<attvalue for="global_occurrences" value="1"></attvalue>
<attvalue for="attr_3" value="All Africa Leprosy Rehabilitation and Training Hospital (ALERT)"></attvalue>
<attvalue for="attr_4" value="Addis Ababa, Ethiopia"></attvalue>
<attvalue for="attr_8" value="Ethiopia"></attvalue>
<attvalue for="attr_6" value="38.75"></attvalue>
<attvalue for="attr_7" value="9"></attvalue>
</attvalues>
</node>
<node id="authorswithaffiliations2_94c9840b5818d3e736cfba05ee358f10" label="addis ababa, ethiopia, armauer hansen research institute (ahri)">
<attvalues>
<attvalue for="attr_type" value="Authors with affiliations 2"></attvalue>
<attvalue for="global_occurrences" value="7"></attvalue>
<attvalue for="attr_3" value="Armauer Hansen Research Institute (AHRI)"></attvalue>
<attvalue for="attr_4" value="Addis Ababa, Ethiopia"></attvalue>
<attvalue for="attr_8" value="Ethiopia"></attvalue>
<attvalue for="attr_6" value="38.75"></attvalue>
<attvalue for="attr_7" value="9"></attvalue>
</attvalues>
</node>
<node id="authorswithaffiliations2_da4f0cb9ecaada871bb4b9ec2569304d" label="addis ababa, ethiopia, ethiopian health and nutrition research institute (ehnri)">
<attvalues>
<attvalue for="attr_type" value="Authors with affiliations 2"></attvalue>
<attvalue for="global_occurrences" value="3"></attvalue>
<attvalue for="attr_3" value="Ethiopian Health and Nutrition Research Institute (EHNRI)"></attvalue>
<attvalue for="attr_4" value="Addis Ababa, Ethiopia"></attvalue>
<attvalue for="attr_8" value="Ethiopia"></attvalue>
<attvalue for="attr_6" value="38.75"></attvalue>
<attvalue for="attr_7" value="9"></attvalue>
</attvalues>
</node>
<node id="authorswithaffiliations2_4c622f324ee26d36a15a5034ce18628f" label="addis ababa, ethiopia, st. paulos general specialized hospital">
<attvalues>
<attvalue for="attr_type" value="Authors with affiliations 2"></attvalue>
<attvalue for="global_occurrences" value="1"></attvalue>
<attvalue for="attr_3" value="St. Paulos General Specialized Hospital"></attvalue>
<attvalue for="attr_4" value="Addis Ababa, Ethiopia"></attvalue>
<attvalue for="attr_8" value="Ethiopia"></attvalue>
<attvalue for="attr_6" value="38.75"></attvalue>
<attvalue for="attr_7" value="9"></attvalue>
</attvalues>
</node>
<node id="authorswithaffiliations2_6e957a82eaa61c3b928dd41e4c6eba7e" label="agam-kuan, india, rajendra memorial research institute of medical sciences">
<attvalues>
<attvalue for="attr_type" value="Authors with affiliations 2"></attvalue>
<attvalue for="global_occurrences" value="11"></attvalue>
<attvalue for="attr_3" value="Rajendra Memorial Research Institute of Medical Sciences"></attvalue>
<attvalue for="attr_4" value="Agam-Kuan, India"></attvalue>
<attvalue for="attr_8" value="India"></attvalue>
<attvalue for="attr_6" value=""></attvalue>
<attvalue for="attr_7" value=""></attvalue>
</attvalues>
</node>
<node id="authorswithaffiliations2_be0f37ad15e4ed4f4ac236b60c29ce73" label="akita, japan, akita university">
<attvalues>
<attvalue for="attr_type" value="Authors with affiliations 2"></attvalue>
<attvalue for="global_occurrences" value="10"></attvalue>
<attvalue for="attr_3" value="Akita University"></attvalue>
<attvalue for="attr_4" value="Akita, Japan"></attvalue>
<attvalue for="attr_8" value="Japan"></attvalue>
<attvalue for="attr_6" value="140.2647955"></attvalue>
<attvalue for="attr_7" value="39.6569595"></attvalue>
</attvalues>
</node>
<node id="authorswithaffiliations2_83a1c8f2cca23479a56c7c22fe338491" label="albany, united states, albany medical college">
<attvalues>
<attvalue for="attr_type" value="Authors with affiliations 2"></attvalue>
<attvalue for="global_occurrences" value="3"></attvalue>
<attvalue for="attr_3" value="Albany Medical College"></attvalue>
<attvalue for="attr_4" value="Albany, United States"></attvalue>
<attvalue for="attr_8" value="United States"></attvalue>
<attvalue for="attr_6" value="-73.754968"></attvalue>
<attvalue for="attr_7" value="42.6511674"></attvalue>
</attvalues>
</node>
<node id="authorswithaffiliations2_481ddd0dfd8d14e8214cee73d865964a" label="albany, united states, st. peter's professional building">
<attvalues>
<attvalue for="attr_type" value="Authors with affiliations 2"></attvalue>
<attvalue for="global_occurrences" value="1"></attvalue>
<attvalue for="attr_3" value="St. Peter's Professional Building"></attvalue>
<attvalue for="attr_4" value="Albany, United States"></attvalue>
<attvalue for="attr_8" value="United States"></attvalue>
<attvalue for="attr_6" value="-73.754968"></attvalue>
<attvalue for="attr_7" value="42.6511674"></attvalue>
</attvalues>
</node>
<node id="authorswithaffiliations2_85286fc3bcaaa24f145295701a311d7a" label="aleppo, syrian arab republic, university of aleppo">
<attvalues>
<attvalue for="attr_type" value="Authors with affiliations 2"></attvalue>
<attvalue for="global_occurrences" value="3"></attvalue>
<attvalue for="attr_3" value="University of Aleppo"></attvalue>
<attvalue for="attr_4" value="Aleppo, Syrian Arab Republic"></attvalue>
<attvalue for="attr_8" value="Syrian Arab Republic"></attvalue>
<attvalue for="attr_6" value="37.1656697"></attvalue>
<attvalue for="attr_7" value="36.197971"></attvalue>
</attvalues>
</node>
<node id="authorswithaffiliations2_f1e2825c0ea98029391b33e862e08bec" label="algiers, algeria, faculté des sciences biologiques usthb">
<attvalues>
<attvalue for="attr_type" value="Authors with affiliations 2"></attvalue>
<attvalue for="global_occurrences" value="2"></attvalue>
<attvalue for="attr_3" value="Faculté des Sciences Biologiques USTHB"></attvalue>
<attvalue for="attr_4" value="Algiers, Algeria"></attvalue>
<attvalue for="attr_8" value="Algeria"></attvalue>
<attvalue for="attr_6" value="2.9999825"></attvalue>
<attvalue for="attr_7" value="28.0000272"></attvalue>
</attvalues>
</node>
<node id="authorswithaffiliations2_45a9724cf3e7eb5bbac0715afe263558" label="algiers, algeria, hospital mustapha bacha">
<attvalues>
<attvalue for="attr_type" value="Authors with affiliations 2"></attvalue>
<attvalue for="global_occurrences" value="1"></attvalue>
<attvalue for="attr_3" value="Hospital Mustapha Bacha"></attvalue>
<attvalue for="attr_4" value="Algiers, Algeria"></attvalue>
<attvalue for="attr_8" value="Algeria"></attvalue>
<attvalue for="attr_6" value="2.9999825"></attvalue>
<attvalue for="attr_7" value="28.0000272"></attvalue>
</attvalues>
</node>
<node id="authorswithaffiliations2_faca19886c22f19367a6869e0ab87c0c" label="algiers, algeria, institut pasteur d'algérie">
<attvalues>
<attvalue for="attr_type" value="Authors with affiliations 2"></attvalue>
<attvalue for="global_occurrences" value="1"></attvalue>
<attvalue for="attr_3" value="Institut Pasteur d'Algérie"></attvalue>
<attvalue for="attr_4" value="Algiers, Algeria"></attvalue>
<attvalue for="attr_8" value="Algeria"></attvalue>
<attvalue for="attr_6" value="2.9999825"></attvalue>
<attvalue for="attr_7" value="28.0000272"></attvalue>
</attvalues>
</node>
<node id="authorswithaffiliations2_2255b0eb3191ae78afe4ea18f929d48e" label="altenkirchen, germany, hautarzt">
<attvalues>
<attvalue for="attr_type" value="Authors with affiliations 2"></attvalue>
<attvalue for="global_occurrences" value="1"></attvalue>
<attvalue for="attr_3" value="Hautarzt"></attvalue>
<attvalue for="attr_4" value="Altenkirchen, Germany"></attvalue>
<attvalue for="attr_8" value="Germany"></attvalue>
<attvalue for="attr_6" value="7.31274766900745"></attvalue>
<attvalue for="attr_7" value="49.4447016"></attvalue>
</attvalues>
</node>
<node id="authorswithaffiliations2_0bcb7be33b0e020c7a3df4cd71d18871" label="amman, jordan, ministry of health">
<attvalues>
<attvalue for="attr_type" value="Authors with affiliations 2"></attvalue>
<attvalue for="global_occurrences" value="1"></attvalue>
<attvalue for="attr_3" value="Ministry of Health"></attvalue>
<attvalue for="attr_4" value="Amman, Jordan"></attvalue>
<attvalue for="attr_8" value="Jordan"></attvalue>
<attvalue for="attr_6" value="36.3242451899544"></attvalue>
<attvalue for="attr_7" value="31.6554651"></attvalue>
</attvalues>
</node>
<node id="authorswithaffiliations2_b858bfe4273d94e45e560ef15ad943ab" label="amman, jordan, university of jordan">
<attvalues>
<attvalue for="attr_type" value="Authors with affiliations 2"></attvalue>
<attvalue for="global_occurrences" value="3"></attvalue>
<attvalue for="attr_3" value="University of Jordan"></attvalue>
<attvalue for="attr_4" value="Amman, Jordan"></attvalue>
<attvalue for="attr_8" value="Jordan"></attvalue>
<attvalue for="attr_6" value="36.3242451899544"></attvalue>
<attvalue for="attr_7" value="31.6554651"></attvalue>
</attvalues>
</node>
<node id="authorswithaffiliations2_bb78646bfd13ecf8a52f49e88bc7a5e4" label="amsterdam, netherlands, academic medical center">
<attvalues>
<attvalue for="attr_type" value="Authors with affiliations 2"></attvalue>
<attvalue for="global_occurrences" value="6"></attvalue>
<attvalue for="attr_3" value="Academic Medical Center"></attvalue>
<attvalue for="attr_4" value="Amsterdam, Netherlands"></attvalue>
<attvalue for="attr_8" value="Netherlands"></attvalue>
<attvalue for="attr_6" value="4.9001115"></attvalue>
<attvalue for="attr_7" value="52.3710088"></attvalue>
</attvalues>
</node>
<node id="authorswithaffiliations2_fd970ff24ecc8d239913528fe857706d" label="amsterdam, netherlands, vrije universiteit medical center (vumc)">
<attvalues>
<attvalue for="attr_type" value="Authors with affiliations 2"></attvalue>
<attvalue for="global_occurrences" value="1"></attvalue>
<attvalue for="attr_3" value="Vrije Universiteit Medical Center (VUMC)"></attvalue>
<attvalue for="attr_4" value="Amsterdam, Netherlands"></attvalue>
<attvalue for="attr_8" value="Netherlands"></attvalue>
<attvalue for="attr_6" value="4.9001115"></attvalue>
<attvalue for="attr_7" value="52.3710088"></attvalue>
</attvalues>
</node>
<node id="authorswithaffiliations2_943ed5cb7b179a503e7daea178c378f1" label="ankara, turkey, gazi university">
<attvalues>
<attvalue for="attr_type" value="Authors with affiliations 2"></attvalue>
<attvalue for="global_occurrences" value="1"></attvalue>
<attvalue for="attr_3" value="Gazi University"></attvalue>
<attvalue for="attr_4" value="Ankara, Turkey"></attvalue>
<attvalue for="attr_8" value="Turkey"></attvalue>
<attvalue for="attr_6" value="32.8520491"></attvalue>
<attvalue for="attr_7" value="39.9272237"></attvalue>
</attvalues>
</node>
<node id="authorswithaffiliations2_7609aa141e88d3d2c930e7996a78b692" label="antwerp, belgium, institute of tropical medicine">
<attvalues>
<attvalue for="attr_type" value="Authors with affiliations 2"></attvalue>
<attvalue for="global_occurrences" value="43"></attvalue>
<attvalue for="attr_3" value="Institute of Tropical Medicine"></attvalue>
<attvalue for="attr_4" value="Antwerp, Belgium"></attvalue>
<attvalue for="attr_8" value="Belgium"></attvalue>
<attvalue for="attr_6" value="4.3996325"></attvalue>
<attvalue for="attr_7" value="51.2212016"></attvalue>
</attvalues>
</node>
<node id="authorswithaffiliations2_1e372787348591b49f032c46a12ae6ba" label="antwerp, belgium, university of antwerp">
<attvalues>
<attvalue for="attr_type" value="Authors with affiliations 2"></attvalue>
<attvalue for="global_occurrences" value="2"></attvalue>
<attvalue for="attr_3" value="University of Antwerp"></attvalue>
<attvalue for="attr_4" value="Antwerp, Belgium"></attvalue>
<attvalue for="attr_8" value="Belgium"></attvalue>
<attvalue for="attr_6" value="4.3996325"></attvalue>
<attvalue for="attr_7" value="51.2212016"></attvalue>
</attvalues>
</node>
<node id="authorswithaffiliations2_099f3701f75f92f0108475c1c00e123f" label="arba minch, ethiopia, arba minch hospital">
<attvalues>
<attvalue for="attr_type" value="Authors with affiliations 2"></attvalue>
<attvalue for="global_occurrences" value="1"></attvalue>
<attvalue for="attr_3" value="Arba Minch Hospital"></attvalue>
<attvalue for="attr_4" value="Arba Minch, Ethiopia"></attvalue>
<attvalue for="attr_8" value="Ethiopia"></attvalue>
<attvalue for="attr_6" value="37.5521712464354"></attvalue>
<attvalue for="attr_7" value="6.01996055"></attvalue>
</attvalues>
</node>
<node id="authorswithaffiliations2_ced495cd32e8c5df16167060fddbc852" label="aschaffenburg, germany, institut für pathologie klinikum aschaffenburg">
<attvalues>
<attvalue for="attr_type" value="Authors with affiliations 2"></attvalue>
<attvalue for="global_occurrences" value="2"></attvalue>
<attvalue for="attr_3" value="Institut für Pathologie Klinikum Aschaffenburg"></attvalue>
<attvalue for="attr_4" value="Aschaffenburg, Germany"></attvalue>
<attvalue for="attr_8" value="Germany"></attvalue>
<attvalue for="attr_6" value="9.1491699"></attvalue>
<attvalue for="attr_7" value="49.9739001"></attvalue>
</attvalues>
</node>
<node id="authorswithaffiliations2_8df71780b70aa1b981439f12dfbfe89f" label="ascot, united kingdom, imperial college at silwood park">
<attvalues>
<attvalue for="attr_type" value="Authors with affiliations 2"></attvalue>
<attvalue for="global_occurrences" value="2"></attvalue>
<attvalue for="attr_3" value="Imperial College at Silwood Park"></attvalue>
<attvalue for="attr_4" value="Ascot, United Kingdom"></attvalue>
<attvalue for="attr_8" value="United Kingdom"></attvalue>
<attvalue for="attr_6" value="-0.6736895"></attvalue>
<attvalue for="attr_7" value="51.4102123"></attvalue>
</attvalues>
</node>
<node id="authorswithaffiliations2_7d4e0de1da8ef2ecc52523a24594247e" label="assiut, egypt, el azhar university">
<attvalues>
<attvalue for="attr_type" value="Authors with affiliations 2"></attvalue>
<attvalue for="global_occurrences" value="1"></attvalue>
<attvalue for="attr_3" value="El Azhar University"></attvalue>
<attvalue for="attr_4" value="Assiut, Egypt"></attvalue>
<attvalue for="attr_8" value="Egypt"></attvalue>
<attvalue for="attr_6" value="31.0120335"></attvalue>
<attvalue for="attr_7" value="27.048124"></attvalue>
</attvalues>
</node>
<node id="authorswithaffiliations2_76ac270274da763c67b97d8cefccafd4" label="asuncion, paraguay, universidad nacional de asuncion">
<attvalues>
<attvalue for="attr_type" value="Authors with affiliations 2"></attvalue>
<attvalue for="global_occurrences" value="1"></attvalue>
<attvalue for="attr_3" value="Universidad Nacional de Asuncion"></attvalue>
<attvalue for="attr_4" value="Asuncion, Paraguay"></attvalue>
<attvalue for="attr_8" value="Paraguay"></attvalue>
<attvalue for="attr_6" value="-57.6309129"></attvalue>
<attvalue for="attr_7" value="-25.2961407"></attvalue>
</attvalues>
</node>
<node id="authorswithaffiliations2_e71bdda7840e65d305ab394611b067ce" label="asunción, paraguay, hospital de clínicas">
<attvalues>
<attvalue for="attr_type" value="Authors with affiliations 2"></attvalue>
<attvalue for="global_occurrences" value="2"></attvalue>
<attvalue for="attr_3" value="Hospital de Clínicas"></attvalue>
<attvalue for="attr_4" value="Asunción, Paraguay"></attvalue>
<attvalue for="attr_8" value="Paraguay"></attvalue>
<attvalue for="attr_6" value="-57.6309129"></attvalue>
<attvalue for="attr_7" value="-25.2961407"></attvalue>
</attvalues>
</node>
<node id="authorswithaffiliations2_24210b7269a2d582e9018ce2448a53fe" label="asunción, paraguay, inst. de invest. en cie. de la salud">
<attvalues>
<attvalue for="attr_type" value="Authors with affiliations 2"></attvalue>
<attvalue for="global_occurrences" value="3"></attvalue>
<attvalue for="attr_3" value="Inst. de Invest. en Cie. de la Salud"></attvalue>
<attvalue for="attr_4" value="Asunción, Paraguay"></attvalue>
<attvalue for="attr_8" value="Paraguay"></attvalue>
<attvalue for="attr_6" value="-57.6309129"></attvalue>
<attvalue for="attr_7" value="-25.2961407"></attvalue>
</attvalues>
</node>
<node id="authorswithaffiliations2_cebbd2d0ee3f004e416f802bc0a40657" label="athens, greece, hellenic pasteur institute">
<attvalues>
<attvalue for="attr_type" value="Authors with affiliations 2"></attvalue>
<attvalue for="global_occurrences" value="12"></attvalue>
<attvalue for="attr_3" value="Hellenic Pasteur Institute"></attvalue>
<attvalue for="attr_4" value="Athens, Greece"></attvalue>
<attvalue for="attr_8" value="Greece"></attvalue>
<attvalue for="attr_6" value="23.7279843"></attvalue>
<attvalue for="attr_7" value="37.9841493"></attvalue>
</attvalues>
</node>
<node id="authorswithaffiliations2_fd2daa04cad4d0ff8ff504f0eaeb7b2f" label="athens, greece, university of athens">
<attvalues>
<attvalue for="attr_type" value="Authors with affiliations 2"></attvalue>
<attvalue for="global_occurrences" value="1"></attvalue>
<attvalue for="attr_3" value="University of Athens"></attvalue>
<attvalue for="attr_4" value="Athens, Greece"></attvalue>
<attvalue for="attr_8" value="Greece"></attvalue>
<attvalue for="attr_6" value="23.7279843"></attvalue>
<attvalue for="attr_7" value="37.9841493"></attvalue>
</attvalues>
</node>
<node id="authorswithaffiliations2_246c876bf34dfa34fa486bdebc6b71b6" label="atlanta, united states, centers for disease control and prevention">
<attvalues>
<attvalue for="attr_type" value="Authors with affiliations 2"></attvalue>
<attvalue for="global_occurrences" value="4"></attvalue>
<attvalue for="attr_3" value="Centers for Disease Control and Prevention"></attvalue>
<attvalue for="attr_4" value="Atlanta, United States"></attvalue>
<attvalue for="attr_8" value="United States"></attvalue>
<attvalue for="attr_6" value="-84.3901849"></attvalue>
<attvalue for="attr_7" value="33.7490987"></attvalue>
</attvalues>
</node>
<node id="authorswithaffiliations2_96aabb0ac9b75ce5040dffff300e12f0" label="atlanta, united states, emory university">
<attvalues>
<attvalue for="attr_type" value="Authors with affiliations 2"></attvalue>
<attvalue for="global_occurrences" value="1"></attvalue>
<attvalue for="attr_3" value="Emory University"></attvalue>
<attvalue for="attr_4" value="Atlanta, United States"></attvalue>
<attvalue for="attr_8" value="United States"></attvalue>
<attvalue for="attr_6" value="-84.3901849"></attvalue>
<attvalue for="attr_7" value="33.7490987"></attvalue>
</attvalues>
</node>
<node id="authorswithaffiliations2_08fd80e9e375d13254062b188a7a6571" label="auckland, new zealand, bayer new zealand ltd">
<attvalues>
<attvalue for="attr_type" value="Authors with affiliations 2"></attvalue>
<attvalue for="global_occurrences" value="4"></attvalue>
<attvalue for="attr_3" value="Bayer New Zealand Ltd"></attvalue>
<attvalue for="attr_4" value="Auckland, New Zealand"></attvalue>
<attvalue for="attr_8" value="New Zealand"></attvalue>
<attvalue for="attr_6" value="174.540946482123"></attvalue>
<attvalue for="attr_7" value="-36.50775635"></attvalue>
</attvalues>
</node>
<node id="authorswithaffiliations2_732c0df58828ba526dd88bd45447d191" label="aydin, turkey, adnan menderes university">
<attvalues>
<attvalue for="attr_type" value="Authors with affiliations 2"></attvalue>
<attvalue for="global_occurrences" value="1"></attvalue>
<attvalue for="attr_3" value="Adnan Menderes University"></attvalue>
<attvalue for="attr_4" value="Aydin, Turkey"></attvalue>
<attvalue for="attr_8" value="Turkey"></attvalue>
<attvalue for="attr_6" value="27.8443082"></attvalue>
<attvalue for="attr_7" value="37.8395014"></attvalue>
</attvalues>
</node>
<node id="authorswithaffiliations2_c91f5b7ea75d238bd737800659caea3a" label="baech, switzerland, idexx diavet laboratory ag">
<attvalues>
<attvalue for="attr_type" value="Authors with affiliations 2"></attvalue>
<attvalue for="global_occurrences" value="1"></attvalue>
<attvalue for="attr_3" value="Idexx Diavet Laboratory AG"></attvalue>
<attvalue for="attr_4" value="Baech, Switzerland"></attvalue>
<attvalue for="attr_8" value="Switzerland"></attvalue>
<attvalue for="attr_6" value="8.7321901"></attvalue>
<attvalue for="attr_7" value="47.2038893"></attvalue>
</attvalues>
</node>
<node id="authorswithaffiliations2_c772f97bca8a38ce8d0522f52cbdc3be" label="bahia, brazil, federal university of bahia">
<attvalues>
<attvalue for="attr_type" value="Authors with affiliations 2"></attvalue>
<attvalue for="global_occurrences" value="1"></attvalue>
<attvalue for="attr_3" value="Federal University of Bahia"></attvalue>
<attvalue for="attr_4" value="Bahia, Brazil"></attvalue>
<attvalue for="attr_8" value="Brazil"></attvalue>
<attvalue for="attr_6" value="-41.9294776"></attvalue>
<attvalue for="attr_7" value="-12.285251"></attvalue>
</attvalues>
</node>
<node id="authorswithaffiliations2_de6ea5e378c9de3a4284b418c3b5df1e" label="baltimore, united states, university of maryland">
<attvalues>
<attvalue for="attr_type" value="Authors with affiliations 2"></attvalue>
<attvalue for="global_occurrences" value="5"></attvalue>
<attvalue for="attr_3" value="University of Maryland"></attvalue>
<attvalue for="attr_4" value="Baltimore, United States"></attvalue>
<attvalue for="attr_8" value="United States"></attvalue>
<attvalue for="attr_6" value="-76.6108073"></attvalue>
<attvalue for="attr_7" value="39.2908608"></attvalue>
</attvalues>
</node>
<node id="authorswithaffiliations2_f571472b97f4919329e19fe2f4419e81" label="barcelona, spain, bayer healthcare spain">
<attvalues>
<attvalue for="attr_type" value="Authors with affiliations 2"></attvalue>
<attvalue for="global_occurrences" value="1"></attvalue>
<attvalue for="attr_3" value="Bayer HealthCare Spain"></attvalue>
<attvalue for="attr_4" value="Barcelona, Spain"></attvalue>
<attvalue for="attr_8" value="Spain"></attvalue>
<attvalue for="attr_6" value="2.1700437"></attvalue>
<attvalue for="attr_7" value="41.3870186"></attvalue>
</attvalues>
</node>
<node id="authorswithaffiliations2_44a425a57eb41d41cd7898ede61958d2" label="barcelona, spain, university of barcelona">
<attvalues>
<attvalue for="attr_type" value="Authors with affiliations 2"></attvalue>
<attvalue for="global_occurrences" value="4"></attvalue>
<attvalue for="attr_3" value="University of Barcelona"></attvalue>
<attvalue for="attr_4" value="Barcelona, Spain"></attvalue>
<attvalue for="attr_8" value="Spain"></attvalue>
<attvalue for="attr_6" value="2.1700437"></attvalue>
<attvalue for="attr_7" value="41.3870186"></attvalue>
</attvalues>
</node>
<node id="authorswithaffiliations2_c30764b690bd3dd75c40967e5633b76b" label="bari, italy, university of bari">
<attvalues>
<attvalue for="attr_type" value="Authors with affiliations 2"></attvalue>
<attvalue for="global_occurrences" value="14"></attvalue>
<attvalue for="attr_3" value="University of Bari"></attvalue>
<attvalue for="attr_4" value="Bari, Italy"></attvalue>
<attvalue for="attr_8" value="Italy"></attvalue>
<attvalue for="attr_6" value="16.8619381"></attvalue>
<attvalue for="attr_7" value="41.1256631"></attvalue>
</attvalues>
</node>
<node id="authorswithaffiliations2_de3bdb590fdf457defa423c08f067ac3" label="basel, switzerland, novartis ag">
<attvalues>
<attvalue for="attr_type" value="Authors with affiliations 2"></attvalue>
<attvalue for="global_occurrences" value="1"></attvalue>
<attvalue for="attr_3" value="Novartis AG"></attvalue>
<attvalue for="attr_4" value="Basel, Switzerland"></attvalue>
<attvalue for="attr_8" value="Switzerland"></attvalue>
<attvalue for="attr_6" value="7.5969912"></attvalue>
<attvalue for="attr_7" value="47.5429886"></attvalue>
</attvalues>
</node>
<node id="authorswithaffiliations2_607bb4dbfd06a20ed4cbd43b31b6a867" label="basel, switzerland, swiss tropical and public health institute">
<attvalues>
<attvalue for="attr_type" value="Authors with affiliations 2"></attvalue>
<attvalue for="global_occurrences" value="14"></attvalue>
<attvalue for="attr_3" value="Swiss Tropical and Public Health Institute"></attvalue>
<attvalue for="attr_4" value="Basel, Switzerland"></attvalue>
<attvalue for="attr_8" value="Switzerland"></attvalue>
<attvalue for="attr_6" value="7.5969912"></attvalue>
<attvalue for="attr_7" value="47.5429886"></attvalue>
</attvalues>
</node>
<node id="authorswithaffiliations2_cb7809700d4dfd00098adaf35731c23f" label="bayreuth, germany, university of bayreuth">
<attvalues>
<attvalue for="attr_type" value="Authors with affiliations 2"></attvalue>
<attvalue for="global_occurrences" value="7"></attvalue>
<attvalue for="attr_3" value="University of Bayreuth"></attvalue>
<attvalue for="attr_4" value="Bayreuth, Germany"></attvalue>
<attvalue for="attr_8" value="Germany"></attvalue>
<attvalue for="attr_6" value="11.588030753523"></attvalue>
<attvalue for="attr_7" value="49.93272655"></attvalue>
</attvalues>
</node>
<node id="authorswithaffiliations2_42cdb2fd6933cc6137d7832a9b82b3da" label="be'er sheva, israel, ben-gurion university of the negev">
<attvalues>
<attvalue for="attr_type" value="Authors with affiliations 2"></attvalue>
<attvalue for="global_occurrences" value="7"></attvalue>
<attvalue for="attr_3" value="Ben-Gurion University of the Negev"></attvalue>
<attvalue for="attr_4" value="Be'er Sheva, Israel"></attvalue>
<attvalue for="attr_8" value="Israel"></attvalue>
<attvalue for="attr_6" value="34.7906914"></attvalue>
<attvalue for="attr_7" value="31.2525467"></attvalue>
</attvalues>
</node>
<node id="authorswithaffiliations2_fd07e01a0dd9f915607f3f4c3c0ece88" label="be'er sheva, israel, public health unit israel defence force">
<attvalues>
<attvalue for="attr_type" value="Authors with affiliations 2"></attvalue>
<attvalue for="global_occurrences" value="1"></attvalue>
<attvalue for="attr_3" value="Public Health Unit Israel Defence Force"></attvalue>
<attvalue for="attr_4" value="Be'er Sheva, Israel"></attvalue>
<attvalue for="attr_8" value="Israel"></attvalue>
<attvalue for="attr_6" value="34.7906914"></attvalue>
<attvalue for="attr_7" value="31.2525467"></attvalue>
</attvalues>
</node>
<node id="authorswithaffiliations2_ec3f3e90ca797c4dbb45817909370cf4" label="belfast, united kingdom, queens university belfast">
<attvalues>
<attvalue for="attr_type" value="Authors with affiliations 2"></attvalue>
<attvalue for="global_occurrences" value="1"></attvalue>
<attvalue for="attr_3" value="Queens University Belfast"></attvalue>
<attvalue for="attr_4" value="Belfast, United Kingdom"></attvalue>
<attvalue for="attr_8" value="United Kingdom"></attvalue>
<attvalue for="attr_6" value="-5.9301554"></attvalue>
<attvalue for="attr_7" value="54.5969467"></attvalue>
</attvalues>
</node>
<node id="authorswithaffiliations2_924c3f2b524cd810efe4a0d1f70ca6a3" label="belo horizonte, brazil, federal university of minas gerais">
<attvalues>
<attvalue for="attr_type" value="Authors with affiliations 2"></attvalue>
<attvalue for="global_occurrences" value="3"></attvalue>
<attvalue for="attr_3" value="Federal University of Minas Gerais"></attvalue>
<attvalue for="attr_4" value="Belo Horizonte, Brazil"></attvalue>
<attvalue for="attr_8" value="Brazil"></attvalue>
<attvalue for="attr_6" value="-43.9450948"></attvalue>
<attvalue for="attr_7" value="-19.9227318"></attvalue>
</attvalues>
</node>
<node id="authorswithaffiliations2_e9606d48b9919e46d769205bc49b7c01" label="belo horizonte, brazil, research center rené rachou fundação oswaldo cruz">
<attvalues>
<attvalue for="attr_type" value="Authors with affiliations 2"></attvalue>
<attvalue for="global_occurrences" value="4"></attvalue>
<attvalue for="attr_3" value="Research Center René Rachou Fundação Oswaldo Cruz"></attvalue>
<attvalue for="attr_4" value="Belo Horizonte, Brazil"></attvalue>
<attvalue for="attr_8" value="Brazil"></attvalue>
<attvalue for="attr_6" value="-43.9450948"></attvalue>
<attvalue for="attr_7" value="-19.9227318"></attvalue>
</attvalues>
</node>
<node id="authorswithaffiliations2_62850e41b96f787bd0d995a1e60d90ae" label="bergisch-gladbach, germany, miltenyi biotec gmbh">
<attvalues>
<attvalue for="attr_type" value="Authors with affiliations 2"></attvalue>
<attvalue for="global_occurrences" value="1"></attvalue>
<attvalue for="attr_3" value="Miltenyi Biotec GmbH"></attvalue>
<attvalue for="attr_4" value="Bergisch-Gladbach, Germany"></attvalue>
<attvalue for="attr_8" value="Germany"></attvalue>
<attvalue for="attr_6" value="7.1277379"></attvalue>
<attvalue for="attr_7" value="50.9929303"></attvalue>
</attvalues>
</node>
<node id="authorswithaffiliations2_e798c410496f3cd523f9035eeff279db" label="bergkamen, germany, im alten dorf 8">
<attvalues>
<attvalue for="attr_type" value="Authors with affiliations 2"></attvalue>
<attvalue for="global_occurrences" value="1"></attvalue>
<attvalue for="attr_3" value="Im alten Dorf 8"></attvalue>
<attvalue for="attr_4" value="Bergkamen, Germany"></attvalue>
<attvalue for="attr_8" value="Germany"></attvalue>
<attvalue for="attr_6" value="7.6362876"></attvalue>
<attvalue for="attr_7" value="51.6149389"></attvalue>
</attvalues>
</node>
<node id="authorswithaffiliations2_94b737a20a62a701f38be5d2b6e9c8ac" label="berlin, germany, agowa gmbh">
<attvalues>
<attvalue for="attr_type" value="Authors with affiliations 2"></attvalue>
<attvalue for="global_occurrences" value="2"></attvalue>
<attvalue for="attr_3" value="Agowa GmbH"></attvalue>
<attvalue for="attr_4" value="Berlin, Germany"></attvalue>
<attvalue for="attr_8" value="Germany"></attvalue>
<attvalue for="attr_6" value="13.3888599"></attvalue>
<attvalue for="attr_7" value="52.5170365"></attvalue>
</attvalues>
</node>
<node id="authorswithaffiliations2_a3a2ee2dd52412e95e98b5ee373c0b66" label="berlin, germany, auswärtiges amt gesundheitsdienst">
<attvalues>
<attvalue for="attr_type" value="Authors with affiliations 2"></attvalue>
<attvalue for="global_occurrences" value="2"></attvalue>
<attvalue for="attr_3" value="Auswärtiges Amt Gesundheitsdienst"></attvalue>
<attvalue for="attr_4" value="Berlin, Germany"></attvalue>
<attvalue for="attr_8" value="Germany"></attvalue>
<attvalue for="attr_6" value="13.3888599"></attvalue>
<attvalue for="attr_7" value="52.5170365"></attvalue>
</attvalues>
</node>
<node id="authorswithaffiliations2_8d1ccde001b5caef9a4d583cf875d4d0" label="berlin, germany, charité university medicine berlin">
<attvalues>
<attvalue for="attr_type" value="Authors with affiliations 2"></attvalue>
<attvalue for="global_occurrences" value="224"></attvalue>
<attvalue for="attr_3" value="Charité University Medicine Berlin"></attvalue>
<attvalue for="attr_4" value="Berlin, Germany"></attvalue>
<attvalue for="attr_8" value="Germany"></attvalue>
<attvalue for="attr_6" value="13.3888599"></attvalue>
<attvalue for="attr_7" value="52.5170365"></attvalue>
</attvalues>
</node>
<node id="authorswithaffiliations2_be1f57d6d5b3063f1cc7003a57633de7" label="berlin, germany, free university of berlin">
<attvalues>
<attvalue for="attr_type" value="Authors with affiliations 2"></attvalue>
<attvalue for="global_occurrences" value="33"></attvalue>
<attvalue for="attr_3" value="Free University of Berlin"></attvalue>
<attvalue for="attr_4" value="Berlin, Germany"></attvalue>
<attvalue for="attr_8" value="Germany"></attvalue>
<attvalue for="attr_6" value="13.3888599"></attvalue>
<attvalue for="attr_7" value="52.5170365"></attvalue>
</attvalues>
</node>
<node id="authorswithaffiliations2_57fa1e28958027d48a9e23f4408ca450" label="berlin, germany, german rheumatism research center">
<attvalues>
<attvalue for="attr_type" value="Authors with affiliations 2"></attvalue>
<attvalue for="global_occurrences" value="6"></attvalue>
<attvalue for="attr_3" value="German Rheumatism Research Center"></attvalue>
<attvalue for="attr_4" value="Berlin, Germany"></attvalue>
<attvalue for="attr_8" value="Germany"></attvalue>
<attvalue for="attr_6" value="13.3888599"></attvalue>
<attvalue for="attr_7" value="52.5170365"></attvalue>
</attvalues>
</node>
<node id="authorswithaffiliations2_5621bee6f3f3e7ea3b5593693b5bc2e8" label="berlin, germany, helios kliniken berlin">
<attvalues>
<attvalue for="attr_type" value="Authors with affiliations 2"></attvalue>
<attvalue for="global_occurrences" value="1"></attvalue>
<attvalue for="attr_3" value="HELIOS Kliniken Berlin"></attvalue>
<attvalue for="attr_4" value="Berlin, Germany"></attvalue>
<attvalue for="attr_8" value="Germany"></attvalue>
<attvalue for="attr_6" value="13.3888599"></attvalue>
<attvalue for="attr_7" value="52.5170365"></attvalue>
</attvalues>
</node>
<node id="authorswithaffiliations2_555d5be21ccf96d8b5bcb7e40b98f467" label="berlin, germany, humboldt university berlin">
<attvalues>
<attvalue for="attr_type" value="Authors with affiliations 2"></attvalue>
<attvalue for="global_occurrences" value="6"></attvalue>
<attvalue for="attr_3" value="Humboldt University Berlin"></attvalue>
<attvalue for="attr_4" value="Berlin, Germany"></attvalue>
<attvalue for="attr_8" value="Germany"></attvalue>
<attvalue for="attr_6" value="13.3888599"></attvalue>
<attvalue for="attr_7" value="52.5170365"></attvalue>
</attvalues>
</node>
<node id="authorswithaffiliations2_0569dc83cc75bbdee6c162ff7e20f06b" label="berlin, germany, immanuel hospital">
<attvalues>
<attvalue for="attr_type" value="Authors with affiliations 2"></attvalue>
<attvalue for="global_occurrences" value="1"></attvalue>
<attvalue for="attr_3" value="Immanuel Hospital"></attvalue>
<attvalue for="attr_4" value="Berlin, Germany"></attvalue>
<attvalue for="attr_8" value="Germany"></attvalue>
<attvalue for="attr_6" value="13.3888599"></attvalue>
<attvalue for="attr_7" value="52.5170365"></attvalue>
</attvalues>
</node>
<node id="authorswithaffiliations2_a3ef92913f559c274f2c3266735045d7" label="berlin, germany, institut für zoo-und wildtierforschung">
<attvalues>
<attvalue for="attr_type" value="Authors with affiliations 2"></attvalue>
<attvalue for="global_occurrences" value="1"></attvalue>
<attvalue for="attr_3" value="Institut für Zoo-und Wildtierforschung"></attvalue>
<attvalue for="attr_4" value="Berlin, Germany"></attvalue>
<attvalue for="attr_8" value="Germany"></attvalue>
<attvalue for="attr_6" value="13.3888599"></attvalue>
<attvalue for="attr_7" value="52.5170365"></attvalue>
</attvalues>
</node>
<node id="authorswithaffiliations2_f9c986bf083a945a473c833b6a39d84a" label="berlin, germany, max planck institute for infection biology">
<attvalues>
<attvalue for="attr_type" value="Authors with affiliations 2"></attvalue>
<attvalue for="global_occurrences" value="20"></attvalue>
<attvalue for="attr_3" value="Max Planck Institute for Infection Biology"></attvalue>
<attvalue for="attr_4" value="Berlin, Germany"></attvalue>
<attvalue for="attr_8" value="Germany"></attvalue>
<attvalue for="attr_6" value="13.3888599"></attvalue>
<attvalue for="attr_7" value="52.5170365"></attvalue>
</attvalues>
</node>
<node id="authorswithaffiliations2_1e18d181ec480f436e6abfede7b9c737" label="berlin, germany, max planck institute for molecular genetics">
<attvalues>
<attvalue for="attr_type" value="Authors with affiliations 2"></attvalue>
<attvalue for="global_occurrences" value="9"></attvalue>
<attvalue for="attr_3" value="Max Planck Institute for Molecular Genetics"></attvalue>
<attvalue for="attr_4" value="Berlin, Germany"></attvalue>
<attvalue for="attr_8" value="Germany"></attvalue>
<attvalue for="attr_6" value="13.3888599"></attvalue>
<attvalue for="attr_7" value="52.5170365"></attvalue>
</attvalues>
</node>
<node id="authorswithaffiliations2_81f43908632d845662f4473bf7cbfd93" label="berlin, germany, mologen holding ag">
<attvalues>
<attvalue for="attr_type" value="Authors with affiliations 2"></attvalue>
<attvalue for="global_occurrences" value="3"></attvalue>
<attvalue for="attr_3" value="Mologen Holding AG"></attvalue>
<attvalue for="attr_4" value="Berlin, Germany"></attvalue>
<attvalue for="attr_8" value="Germany"></attvalue>
<attvalue for="attr_6" value="13.3888599"></attvalue>
<attvalue for="attr_7" value="52.5170365"></attvalue>
</attvalues>
</node>
<node id="authorswithaffiliations2_ae38b82633a203462f031dd8b315c99f" label="berlin, germany, robert koch institute">
<attvalues>
<attvalue for="attr_type" value="Authors with affiliations 2"></attvalue>
<attvalue for="global_occurrences" value="18"></attvalue>
<attvalue for="attr_3" value="Robert Koch Institute"></attvalue>
<attvalue for="attr_4" value="Berlin, Germany"></attvalue>
<attvalue for="attr_8" value="Germany"></attvalue>
<attvalue for="attr_6" value="13.3888599"></attvalue>
<attvalue for="attr_7" value="52.5170365"></attvalue>
</attvalues>
</node>
<node id="authorswithaffiliations2_d4215c6d8cabcae8e3c5296e97ca118c" label="berlin, germany, schlosspark clinic">
<attvalues>
<attvalue for="attr_type" value="Authors with affiliations 2"></attvalue>
<attvalue for="global_occurrences" value="1"></attvalue>
<attvalue for="attr_3" value="Schlosspark Clinic"></attvalue>
<attvalue for="attr_4" value="Berlin, Germany"></attvalue>
<attvalue for="attr_8" value="Germany"></attvalue>
<attvalue for="attr_6" value="13.3888599"></attvalue>
<attvalue for="attr_7" value="52.5170365"></attvalue>
</attvalues>
</node>
<node id="authorswithaffiliations2_07d840d41e840e0b86a0bb501ac48cbb" label="berlin, germany, technical university of berlin">
<attvalues>
<attvalue for="attr_type" value="Authors with affiliations 2"></attvalue>
<attvalue for="global_occurrences" value="1"></attvalue>
<attvalue for="attr_3" value="Technical University of Berlin"></attvalue>
<attvalue for="attr_4" value="Berlin, Germany"></attvalue>
<attvalue for="attr_8" value="Germany"></attvalue>
<attvalue for="attr_6" value="13.3888599"></attvalue>
<attvalue for="attr_7" value="52.5170365"></attvalue>
</attvalues>
</node>
<node id="authorswithaffiliations2_d0f3e6a292562ca31cfce7a45b534707" label="berlin, germany, vivantes auguste-viktoria-klinikum">
<attvalues>
<attvalue for="attr_type" value="Authors with affiliations 2"></attvalue>
<attvalue for="global_occurrences" value="1"></attvalue>
<attvalue for="attr_3" value="Vivantes Auguste-Viktoria-Klinikum"></attvalue>
<attvalue for="attr_4" value="Berlin, Germany"></attvalue>
<attvalue for="attr_8" value="Germany"></attvalue>
<attvalue for="attr_6" value="13.3888599"></attvalue>
<attvalue for="attr_7" value="52.5170365"></attvalue>
</attvalues>
</node>
<node id="authorswithaffiliations2_5e16f7c1936af23e787655ea8001996f" label="bern, switzerland, university of bern">
<attvalues>
<attvalue for="attr_type" value="Authors with affiliations 2"></attvalue>
<attvalue for="global_occurrences" value="6"></attvalue>
<attvalue for="attr_3" value="University of Bern"></attvalue>
<attvalue for="attr_4" value="Bern, Switzerland"></attvalue>
<attvalue for="attr_8" value="Switzerland"></attvalue>
<attvalue for="attr_6" value="7.4513003"></attvalue>
<attvalue for="attr_7" value="46.9480572"></attvalue>
</attvalues>
</node>
<node id="authorswithaffiliations2_2f0ab21449608c85e8b40dac87a5f582" label="bethesda, united states, 6205 poindexter ln north bethesda">
<attvalues>
<attvalue for="attr_type" value="Authors with affiliations 2"></attvalue>
<attvalue for="global_occurrences" value="1"></attvalue>
<attvalue for="attr_3" value="6205 Poindexter Ln North Bethesda"></attvalue>
<attvalue for="attr_4" value="Bethesda, United States"></attvalue>
<attvalue for="attr_8" value="United States"></attvalue>
<attvalue for="attr_6" value="-77.0971082"></attvalue>
<attvalue for="attr_7" value="38.9812237"></attvalue>
</attvalues>
</node>
<node id="authorswithaffiliations2_002f79a00fb24c7694ae38ed94c9dfa3" label="bethesda, united states, national institutes of health">
<attvalues>
<attvalue for="attr_type" value="Authors with affiliations 2"></attvalue>
<attvalue for="global_occurrences" value="18"></attvalue>
<attvalue for="attr_3" value="National Institutes of Health"></attvalue>
<attvalue for="attr_4" value="Bethesda, United States"></attvalue>
<attvalue for="attr_8" value="United States"></attvalue>
<attvalue for="attr_6" value="-77.0971082"></attvalue>
<attvalue for="attr_7" value="38.9812237"></attvalue>
</attvalues>
</node>
<node id="authorswithaffiliations2_73ba554696cb7618eaa4a62dd5b592b8" label="bethesda, united states, us food and drug administration">
<attvalues>
<attvalue for="attr_type" value="Authors with affiliations 2"></attvalue>
<attvalue for="global_occurrences" value="1"></attvalue>
<attvalue for="attr_3" value="US Food and Drug Administration"></attvalue>
<attvalue for="attr_4" value="Bethesda, United States"></attvalue>
<attvalue for="attr_8" value="United States"></attvalue>
<attvalue for="attr_6" value="-77.0971082"></attvalue>
<attvalue for="attr_7" value="38.9812237"></attvalue>
</attvalues>
</node>
<node id="authorswithaffiliations2_828c95f569bf31c054175ef265aff83f" label="bethlehem, palestine, bethlehem university">
<attvalues>
<attvalue for="attr_type" value="Authors with affiliations 2"></attvalue>
<attvalue for="global_occurrences" value="2"></attvalue>
<attvalue for="attr_3" value="Bethlehem University"></attvalue>
<attvalue for="attr_4" value="Bethlehem, Palestine"></attvalue>
<attvalue for="attr_8" value="Palestine"></attvalue>
<attvalue for="attr_6" value="35.1985684"></attvalue>
<attvalue for="attr_7" value="31.711087"></attvalue>
</attvalues>
</node>
<node id="authorswithaffiliations2_774cf31d26652d4e0dc05189a9235104" label="bielefeld, germany, british forces germany health service">
<attvalues>
<attvalue for="attr_type" value="Authors with affiliations 2"></attvalue>
<attvalue for="global_occurrences" value="2"></attvalue>
<attvalue for="attr_3" value="British Forces Germany Health Service"></attvalue>
<attvalue for="attr_4" value="Bielefeld, Germany"></attvalue>
<attvalue for="attr_8" value="Germany"></attvalue>
<attvalue for="attr_6" value="8.5308962"></attvalue>
<attvalue for="attr_7" value="52.0207745"></attvalue>
</attvalues>
</node>
<node id="authorswithaffiliations2_48a72ea51c8c72f50e5f9e9d84d73912" label="bielefeld, germany, fachtierarzt für kleintiere">
<attvalues>
<attvalue for="attr_type" value="Authors with affiliations 2"></attvalue>
<attvalue for="global_occurrences" value="1"></attvalue>
<attvalue for="attr_3" value="Fachtierarzt für Kleintiere"></attvalue>
<attvalue for="attr_4" value="Bielefeld, Germany"></attvalue>
<attvalue for="attr_8" value="Germany"></attvalue>
<attvalue for="attr_6" value="8.5308962"></attvalue>
<attvalue for="attr_7" value="52.0207745"></attvalue>
</attvalues>
</node>
<node id="authorswithaffiliations2_348e328cfad78db71671ab1ae555d70c" label="birmingham, united states, university of alabama at birmingham">
<attvalues>
<attvalue for="attr_type" value="Authors with affiliations 2"></attvalue>
<attvalue for="global_occurrences" value="2"></attvalue>
<attvalue for="attr_3" value="University of Alabama at Birmingham"></attvalue>
<attvalue for="attr_4" value="Birmingham, United States"></attvalue>
<attvalue for="attr_8" value="United States"></attvalue>
<attvalue for="attr_6" value="-86.8024326"></attvalue>
<attvalue for="attr_7" value="33.5206824"></attvalue>
</attvalues>
</node>
<node id="authorswithaffiliations2_c7935d06a9e52c36c6dee5c4d5a65c5f" label="bochum, germany, ruhr university bochum">
<attvalues>
<attvalue for="attr_type" value="Authors with affiliations 2"></attvalue>
<attvalue for="global_occurrences" value="10"></attvalue>
<attvalue for="attr_3" value="Ruhr University Bochum"></attvalue>
<attvalue for="attr_4" value="Bochum, Germany"></attvalue>
<attvalue for="attr_8" value="Germany"></attvalue>
<attvalue for="attr_6" value="7.2187465"></attvalue>
<attvalue for="attr_7" value="51.482321"></attvalue>
</attvalues>
</node>
<node id="authorswithaffiliations2_de469e34453d63e9a200668f25f8bf96" label="bogotá, colombia, consorcio de investigaciones bioclinicas">
<attvalues>
<attvalue for="attr_type" value="Authors with affiliations 2"></attvalue>
<attvalue for="global_occurrences" value="9"></attvalue>
<attvalue for="attr_3" value="Consorcio de Investigaciones Bioclinicas"></attvalue>
<attvalue for="attr_4" value="Bogotá, Colombia"></attvalue>
<attvalue for="attr_8" value="Colombia"></attvalue>
<attvalue for="attr_6" value="-74.0760867"></attvalue>
<attvalue for="attr_7" value="4.5980478"></attvalue>
</attvalues>
</node>
<node id="authorswithaffiliations2_5ddccba4d308836f7eb5b69c3e790ab0" label="bogotá, colombia, fundación fader">
<attvalues>
<attvalue for="attr_type" value="Authors with affiliations 2"></attvalue>
<attvalue for="global_occurrences" value="1"></attvalue>
<attvalue for="attr_3" value="Fundación Fader"></attvalue>
<attvalue for="attr_4" value="Bogotá, Colombia"></attvalue>
<attvalue for="attr_8" value="Colombia"></attvalue>
<attvalue for="attr_6" value="-74.0760867"></attvalue>
<attvalue for="attr_7" value="4.5980478"></attvalue>
</attvalues>
</node>
<node id="authorswithaffiliations2_e7eb981a0417eb49147b573aa0e719c5" label="bologna, italy, university of bologna">
<attvalues>
<attvalue for="attr_type" value="Authors with affiliations 2"></attvalue>
<attvalue for="global_occurrences" value="4"></attvalue>
<attvalue for="attr_3" value="University of Bologna"></attvalue>
<attvalue for="attr_4" value="Bologna, Italy"></attvalue>
<attvalue for="attr_8" value="Italy"></attvalue>
<attvalue for="attr_6" value="11.3430347"></attvalue>
<attvalue for="attr_7" value="44.4936714"></attvalue>
</attvalues>
</node>
<node id="authorswithaffiliations2_e69b9e012502c82963a61203661193f6" label="bonn, germany, bundesinstitut für arzneimittel- und medizinprodukte">
<attvalues>
<attvalue for="attr_type" value="Authors with affiliations 2"></attvalue>
<attvalue for="global_occurrences" value="1"></attvalue>
<attvalue for="attr_3" value="Bundesinstitut für Arzneimittel- und Medizinprodukte"></attvalue>
<attvalue for="attr_4" value="Bonn, Germany"></attvalue>
<attvalue for="attr_8" value="Germany"></attvalue>
<attvalue for="attr_6" value="7.1006599"></attvalue>
<attvalue for="attr_7" value="50.7358511"></attvalue>
</attvalues>
</node>
<node id="authorswithaffiliations2_7c7fff8deafd3fd8281d22e12e0049c0" label="bonn, germany, university of bonn">
<attvalues>
<attvalue for="attr_type" value="Authors with affiliations 2"></attvalue>
<attvalue for="global_occurrences" value="18"></attvalue>
<attvalue for="attr_3" value="University of Bonn"></attvalue>
<attvalue for="attr_4" value="Bonn, Germany"></attvalue>
<attvalue for="attr_8" value="Germany"></attvalue>
<attvalue for="attr_6" value="7.1006599"></attvalue>
<attvalue for="attr_7" value="50.7358511"></attvalue>
</attvalues>
</node>
<node id="authorswithaffiliations2_cfef3486a967a53a6f4a0b0443909d18" label="borstel, germany, research center borstel">
<attvalues>
<attvalue for="attr_type" value="Authors with affiliations 2"></attvalue>
<attvalue for="global_occurrences" value="4"></attvalue>
<attvalue for="attr_3" value="Research Center Borstel"></attvalue>
<attvalue for="attr_4" value="Borstel, Germany"></attvalue>
<attvalue for="attr_8" value="Germany"></attvalue>
<attvalue for="attr_6" value="9.7983589"></attvalue>
<attvalue for="attr_7" value="53.968094"></attvalue>
</attvalues>
</node>
<node id="authorswithaffiliations2_d74c70d5481626b55e91d5714baa16e3" label="boston, united states, brigham and women's hospital">
<attvalues>
<attvalue for="attr_type" value="Authors with affiliations 2"></attvalue>
<attvalue for="global_occurrences" value="1"></attvalue>
<attvalue for="attr_3" value="Brigham and Women's Hospital"></attvalue>
<attvalue for="attr_4" value="Boston, United States"></attvalue>
<attvalue for="attr_8" value="United States"></attvalue>
<attvalue for="attr_6" value="-71.0595678"></attvalue>
<attvalue for="attr_7" value="42.3604823"></attvalue>
</attvalues>
</node>
<node id="authorswithaffiliations2_e764a54dbf6d273970f61a4669aca6e2" label="boston, united states, harvard university">
<attvalues>
<attvalue for="attr_type" value="Authors with affiliations 2"></attvalue>
<attvalue for="global_occurrences" value="1"></attvalue>
<attvalue for="attr_3" value="Harvard University"></attvalue>
<attvalue for="attr_4" value="Boston, United States"></attvalue>
<attvalue for="attr_8" value="United States"></attvalue>
<attvalue for="attr_6" value="-71.0595678"></attvalue>
<attvalue for="attr_7" value="42.3604823"></attvalue>
</attvalues>
</node>
<node id="authorswithaffiliations2_0ef52e3d3c7f734dd7daf5006f66a1ca" label="boston, united states, the forsyth institute">
<attvalues>
<attvalue for="attr_type" value="Authors with affiliations 2"></attvalue>
<attvalue for="global_occurrences" value="1"></attvalue>
<attvalue for="attr_3" value="The Forsyth Institute"></attvalue>
<attvalue for="attr_4" value="Boston, United States"></attvalue>
<attvalue for="attr_8" value="United States"></attvalue>
<attvalue for="attr_6" value="-71.0595678"></attvalue>
<attvalue for="attr_7" value="42.3604823"></attvalue>
</attvalues>
</node>
<node id="authorswithaffiliations2_244d45eb629281786f7a1b0856f97fb7" label="boxmeer, netherlands, intervet international b.v.">
<attvalues>
<attvalue for="attr_type" value="Authors with affiliations 2"></attvalue>
<attvalue for="global_occurrences" value="5"></attvalue>
<attvalue for="attr_3" value="Intervet International B.V."></attvalue>
<attvalue for="attr_4" value="Boxmeer, Netherlands"></attvalue>
<attvalue for="attr_8" value="Netherlands"></attvalue>
<attvalue for="attr_6" value="5.9446587"></attvalue>
<attvalue for="attr_7" value="51.6486142"></attvalue>
</attvalues>
</node>
<node id="authorswithaffiliations2_0601d72f22760dc2bc1a56bd6998220f" label="braunschweig, germany, german research centre for biotechnology mbh">
<attvalues>
<attvalue for="attr_type" value="Authors with affiliations 2"></attvalue>
<attvalue for="global_occurrences" value="3"></attvalue>
<attvalue for="attr_3" value="German Research Centre for Biotechnology mbH"></attvalue>
<attvalue for="attr_4" value="Braunschweig, Germany"></attvalue>
<attvalue for="attr_8" value="Germany"></attvalue>
<attvalue for="attr_6" value="10.5252669"></attvalue>
<attvalue for="attr_7" value="52.2639962"></attvalue>
</attvalues>
</node>
<node id="authorswithaffiliations2_c17a4c5377d11c2fb8899ccfcefd4410" label="braunschweig, germany, helmholtz centre for infection research">
<attvalues>
<attvalue for="attr_type" value="Authors with affiliations 2"></attvalue>
<attvalue for="global_occurrences" value="6"></attvalue>
<attvalue for="attr_3" value="Helmholtz Centre for Infection Research"></attvalue>
<attvalue for="attr_4" value="Braunschweig, Germany"></attvalue>
<attvalue for="attr_8" value="Germany"></attvalue>
<attvalue for="attr_6" value="10.5252669"></attvalue>
<attvalue for="attr_7" value="52.2639962"></attvalue>
</attvalues>
</node>
<node id="authorswithaffiliations2_575b0c5af2860d7518fb742851e4758a" label="braunschweig, germany, technische universität braunschweig">
<attvalues>
<attvalue for="attr_type" value="Authors with affiliations 2"></attvalue>
<attvalue for="global_occurrences" value="5"></attvalue>
<attvalue for="attr_3" value="Technische Universität Braunschweig"></attvalue>
<attvalue for="attr_4" value="Braunschweig, Germany"></attvalue>
<attvalue for="attr_8" value="Germany"></attvalue>
<attvalue for="attr_6" value="10.5252669"></attvalue>
<attvalue for="attr_7" value="52.2639962"></attvalue>
</attvalues>
</node>
<node id="authorswithaffiliations2_ee244b3c4f2f940ed4a00755c617dc7e" label="bremen, germany, klinikum bremen">
<attvalues>
<attvalue for="attr_type" value="Authors with affiliations 2"></attvalue>
<attvalue for="global_occurrences" value="1"></attvalue>
<attvalue for="attr_3" value="Klinikum Bremen"></attvalue>
<attvalue for="attr_4" value="Bremen, Germany"></attvalue>
<attvalue for="attr_8" value="Germany"></attvalue>
<attvalue for="attr_6" value="8.80717"></attvalue>
<attvalue for="attr_7" value="53.0758099"></attvalue>
</attvalues>
</node>
<node id="authorswithaffiliations2_2c57a5644194184c06e9c15132e2ee7d" label="brescia, italy, university of brescia">
<attvalues>
<attvalue for="attr_type" value="Authors with affiliations 2"></attvalue>
<attvalue for="global_occurrences" value="5"></attvalue>
<attvalue for="attr_3" value="University of Brescia"></attvalue>
<attvalue for="attr_4" value="Brescia, Italy"></attvalue>
<attvalue for="attr_8" value="Italy"></attvalue>
<attvalue for="attr_6" value="10.2195335"></attvalue>
<attvalue for="attr_7" value="45.5398347"></attvalue>
</attvalues>
</node>
<node id="authorswithaffiliations2_3c32094ef3dd3c1e69b3800066c237d1" label="brisbane, australia, bayer australia">
<attvalues>
<attvalue for="attr_type" value="Authors with affiliations 2"></attvalue>
<attvalue for="global_occurrences" value="1"></attvalue>
<attvalue for="attr_3" value="Bayer Australia"></attvalue>
<attvalue for="attr_4" value="Brisbane, Australia"></attvalue>
<attvalue for="attr_8" value="Australia"></attvalue>
<attvalue for="attr_6" value="153.0234991"></attvalue>
<attvalue for="attr_7" value="-27.4689682"></attvalue>
</attvalues>
</node>
<node id="authorswithaffiliations2_86d01153a59068ed0ace184749374ba9" label="brisbane, australia, university of queensland">
<attvalues>
<attvalue for="attr_type" value="Authors with affiliations 2"></attvalue>
<attvalue for="global_occurrences" value="1"></attvalue>
<attvalue for="attr_3" value="University of Queensland"></attvalue>
<attvalue for="attr_4" value="Brisbane, Australia"></attvalue>
<attvalue for="attr_8" value="Australia"></attvalue>
<attvalue for="attr_6" value="153.0234991"></attvalue>
<attvalue for="attr_7" value="-27.4689682"></attvalue>
</attvalues>
</node>
<node id="authorswithaffiliations2_920b15ab2d1421620db207e24a6113cf" label="bristol, united kingdom, university of bristol">
<attvalues>
<attvalue for="attr_type" value="Authors with affiliations 2"></attvalue>
<attvalue for="global_occurrences" value="2"></attvalue>
<attvalue for="attr_3" value="University of Bristol"></attvalue>
<attvalue for="attr_4" value="Bristol, United Kingdom"></attvalue>
<attvalue for="attr_8" value="United Kingdom"></attvalue>
<attvalue for="attr_6" value="-2.5952658"></attvalue>
<attvalue for="attr_7" value="51.4556994"></attvalue>
</attvalues>
</node>
<node id="authorswithaffiliations2_0b654bdf70a08e3aa0a319d2aa2724ab" label="brussels, belgium, free university brussels">
<attvalues>
<attvalue for="attr_type" value="Authors with affiliations 2"></attvalue>
<attvalue for="global_occurrences" value="7"></attvalue>
<attvalue for="attr_3" value="Free University Brussels"></attvalue>
<attvalue for="attr_4" value="Brussels, Belgium"></attvalue>
<attvalue for="attr_8" value="Belgium"></attvalue>
<attvalue for="attr_6" value="4.3516841"></attvalue>
<attvalue for="attr_7" value="50.8465406"></attvalue>
</attvalues>
</node>
<node id="authorswithaffiliations2_6007e00e57774dd4aa6c1ef6b89c16a6" label="brussels, belgium, université catholique de louvain">
<attvalues>
<attvalue for="attr_type" value="Authors with affiliations 2"></attvalue>
<attvalue for="global_occurrences" value="6"></attvalue>
<attvalue for="attr_3" value="Université Catholique de Louvain"></attvalue>
<attvalue for="attr_4" value="Brussels, Belgium"></attvalue>
<attvalue for="attr_8" value="Belgium"></attvalue>
<attvalue for="attr_6" value="4.3516841"></attvalue>
<attvalue for="attr_7" value="50.8465406"></attvalue>
</attvalues>
</node>
<node id="authorswithaffiliations2_64fba1b6aacce2f7548d5cd456fc21d8" label="budapest, hungary, semmelweis university">
<attvalues>
<attvalue for="attr_type" value="Authors with affiliations 2"></attvalue>
<attvalue for="global_occurrences" value="4"></attvalue>
<attvalue for="attr_3" value="Semmelweis University"></attvalue>
<attvalue for="attr_4" value="Budapest, Hungary"></attvalue>
<attvalue for="attr_8" value="Hungary"></attvalue>
<attvalue for="attr_6" value="19.1460275064335"></attvalue>
<attvalue for="attr_7" value="47.48141835"></attvalue>
</attvalues>
</node>
<node id="authorswithaffiliations2_163d3e4d56908843c6b9c52c7789d354" label="buenos aires, argentina, university of san martin">
<attvalues>
<attvalue for="attr_type" value="Authors with affiliations 2"></attvalue>
<attvalue for="global_occurrences" value="2"></attvalue>
<attvalue for="attr_3" value="University of San Martin"></attvalue>
<attvalue for="attr_4" value="Buenos Aires, Argentina"></attvalue>
<attvalue for="attr_8" value="Argentina"></attvalue>
<attvalue for="attr_6" value="-58.4459789"></attvalue>
<attvalue for="attr_7" value="-34.612869"></attvalue>
</attvalues>
</node>
<node id="authorswithaffiliations2_412cdad00636171c720d39b65e75488a" label="cabo frio, brazil, secretaria municipal de saúde de cabo frio">
<attvalues>
<attvalue for="attr_type" value="Authors with affiliations 2"></attvalue>
<attvalue for="global_occurrences" value="1"></attvalue>
<attvalue for="attr_3" value="Secretaria Municipal de Saúde de Cabo Frio"></attvalue>
<attvalue for="attr_4" value="Cabo Frio, Brazil"></attvalue>
<attvalue for="attr_8" value="Brazil"></attvalue>
<attvalue for="attr_6" value="-42.0188428"></attvalue>
<attvalue for="attr_7" value="-22.8786889"></attvalue>
</attvalues>
</node>
<node id="authorswithaffiliations2_d2dd26a5fd2aa2a5875b0444a8b13d4a" label="caceres, spain, universidad de extremadura">
<attvalues>
<attvalue for="attr_type" value="Authors with affiliations 2"></attvalue>
<attvalue for="global_occurrences" value="4"></attvalue>
<attvalue for="attr_3" value="Universidad de Extremadura"></attvalue>
<attvalue for="attr_4" value="Caceres, Spain"></attvalue>
<attvalue for="attr_8" value="Spain"></attvalue>
<attvalue for="attr_6" value="-6.3714132"></attvalue>
<attvalue for="attr_7" value="39.4751552"></attvalue>
</attvalues>
</node>
<node id="authorswithaffiliations2_acd6c81743009546957f4053bb0af4c8" label="calgary, canada, university of calgary">
<attvalues>
<attvalue for="attr_type" value="Authors with affiliations 2"></attvalue>
<attvalue for="global_occurrences" value="1"></attvalue>
<attvalue for="attr_3" value="University of Calgary"></attvalue>
<attvalue for="attr_4" value="Calgary, Canada"></attvalue>
<attvalue for="attr_8" value="Canada"></attvalue>
<attvalue for="attr_6" value="-114.0625614"></attvalue>
<attvalue for="attr_7" value="51.0530588"></attvalue>
</attvalues>
</node>
<node id="authorswithaffiliations2_7f5e49b7d67078fd439dfd4240e130de" label="cambridge, united kingdom, addenbrooke's hospital">
<attvalues>
<attvalue for="attr_type" value="Authors with affiliations 2"></attvalue>
<attvalue for="global_occurrences" value="2"></attvalue>
<attvalue for="attr_3" value="Addenbrooke's Hospital"></attvalue>
<attvalue for="attr_4" value="Cambridge, United Kingdom"></attvalue>
<attvalue for="attr_8" value="United Kingdom"></attvalue>
<attvalue for="attr_6" value="0.124862"></attvalue>
<attvalue for="attr_7" value="52.2033051"></attvalue>
</attvalues>
</node>
<node id="authorswithaffiliations2_a935605670c4aa4a338f51b2f33ef1ef" label="cambridge, united kingdom, university of cambridge">
<attvalues>
<attvalue for="attr_type" value="Authors with affiliations 2"></attvalue>
<attvalue for="global_occurrences" value="2"></attvalue>
<attvalue for="attr_3" value="University of Cambridge"></attvalue>
<attvalue for="attr_4" value="Cambridge, United Kingdom"></attvalue>
<attvalue for="attr_8" value="United Kingdom"></attvalue>
<attvalue for="attr_6" value="0.124862"></attvalue>
<attvalue for="attr_7" value="52.2033051"></attvalue>
</attvalues>
</node>
<node id="authorswithaffiliations2_ae973660e21de96c03836340820b9835" label="cambridge, united states, biogen inc.">
<attvalues>
<attvalue for="attr_type" value="Authors with affiliations 2"></attvalue>
<attvalue for="global_occurrences" value="2"></attvalue>
<attvalue for="attr_3" value="Biogen Inc."></attvalue>
<attvalue for="attr_4" value="Cambridge, United States"></attvalue>
<attvalue for="attr_8" value="United States"></attvalue>
<attvalue for="attr_6" value="-71.1056157"></attvalue>
<attvalue for="attr_7" value="42.3750997"></attvalue>
</attvalues>
</node>
<node id="authorswithaffiliations2_2d7c29908f7b5882aaae242d31894ff5" label="cambridge, united states, mount auburn hospital">
<attvalues>
<attvalue for="attr_type" value="Authors with affiliations 2"></attvalue>
<attvalue for="global_occurrences" value="2"></attvalue>
<attvalue for="attr_3" value="Mount Auburn Hospital"></attvalue>
<attvalue for="attr_4" value="Cambridge, United States"></attvalue>
<attvalue for="attr_8" value="United States"></attvalue>
<attvalue for="attr_6" value="-71.1056157"></attvalue>
<attvalue for="attr_7" value="42.3750997"></attvalue>
</attvalues>
</node>
<node id="authorswithaffiliations2_7cd9fee916f809f03ad26f93b0f409a1" label="cape coast, ghana, university of cape coast">
<attvalues>
<attvalue for="attr_type" value="Authors with affiliations 2"></attvalue>
<attvalue for="global_occurrences" value="1"></attvalue>
<attvalue for="attr_3" value="University of Cape Coast"></attvalue>
<attvalue for="attr_4" value="Cape Coast, Ghana"></attvalue>
<attvalue for="attr_8" value="Ghana"></attvalue>
<attvalue for="attr_6" value="-1.2430793"></attvalue>
<attvalue for="attr_7" value="5.107467"></attvalue>
</attvalues>
</node>
<node id="authorswithaffiliations2_40bd274bb535bf2f3995eb897cb8e866" label="cape town, south africa, university of cape town">
<attvalues>
<attvalue for="attr_type" value="Authors with affiliations 2"></attvalue>
<attvalue for="global_occurrences" value="19"></attvalue>
<attvalue for="attr_3" value="University of Cape Town"></attvalue>
<attvalue for="attr_4" value="Cape Town, South Africa"></attvalue>
<attvalue for="attr_8" value="South Africa"></attvalue>
<attvalue for="attr_6" value="18.4172485"></attvalue>
<attvalue for="attr_7" value="-33.9289049"></attvalue>
</attvalues>
</node>
<node id="authorswithaffiliations2_c9427624d6defc78ae6fb4bcb86efd5d" label="caracas, venezuela, central university of venezuela">
<attvalues>
<attvalue for="attr_type" value="Authors with affiliations 2"></attvalue>
<attvalue for="global_occurrences" value="20"></attvalue>
<attvalue for="attr_3" value="Central University of Venezuela"></attvalue>
<attvalue for="attr_4" value="Caracas, Venezuela"></attvalue>
<attvalue for="attr_8" value="Venezuela"></attvalue>
<attvalue for="attr_6" value="-66.9145543"></attvalue>
<attvalue for="attr_7" value="10.5062366"></attvalue>
</attvalues>
</node>
<node id="authorswithaffiliations2_1f35563553a63372f0c70f79a64291b0" label="caracas, venezuela, instituto venezolano de investigaciones cientificas">
<attvalues>
<attvalue for="attr_type" value="Authors with affiliations 2"></attvalue>
<attvalue for="global_occurrences" value="1"></attvalue>
<attvalue for="attr_3" value="Instituto Venezolano de Investigaciones Cientificas"></attvalue>
<attvalue for="attr_4" value="Caracas, Venezuela"></attvalue>
<attvalue for="attr_8" value="Venezuela"></attvalue>
<attvalue for="attr_6" value="-66.9145543"></attvalue>
<attvalue for="attr_7" value="10.5062366"></attvalue>
</attvalues>
</node>
<node id="authorswithaffiliations2_2a308be174de771f98b90cdc9d1a447e" label="carnaxide, portugal, bayer portugal s.a.">
<attvalues>
<attvalue for="attr_type" value="Authors with affiliations 2"></attvalue>
<attvalue for="global_occurrences" value="1"></attvalue>
<attvalue for="attr_3" value="Bayer Portugal S.A."></attvalue>
<attvalue for="attr_4" value="Carnaxide, Portugal"></attvalue>
<attvalue for="attr_8" value="Portugal"></attvalue>
<attvalue for="attr_6" value="-9.2417442"></attvalue>
<attvalue for="attr_7" value="38.7266181"></attvalue>
</attvalues>
</node>
<node id="authorswithaffiliations2_d1dd137567bb3a022622424ab8c6ec49" label="ceará, brazil, hospital padre quiliano">
<attvalues>
<attvalue for="attr_type" value="Authors with affiliations 2"></attvalue>
<attvalue for="global_occurrences" value="1"></attvalue>
<attvalue for="attr_3" value="Hospital Padre Quiliano"></attvalue>
<attvalue for="attr_4" value="Ceará, Brazil"></attvalue>
<attvalue for="attr_8" value="Brazil"></attvalue>
<attvalue for="attr_6" value="-39.7156073"></attvalue>
<attvalue for="attr_7" value="-5.3264703"></attvalue>
</attvalues>
</node>
<node id="authorswithaffiliations2_540a8e56c76cc6354386365bbf5e2a31" label="ceske budejovice, czech republic, czech academy of sciences">
<attvalues>
<attvalue for="attr_type" value="Authors with affiliations 2"></attvalue>
<attvalue for="global_occurrences" value="8"></attvalue>
<attvalue for="attr_3" value="Czech Academy of Sciences"></attvalue>
<attvalue for="attr_4" value="Ceske Budejovice, Czech Republic"></attvalue>
<attvalue for="attr_8" value="Czech Republic"></attvalue>
<attvalue for="attr_6" value="14.474285"></attvalue>
<attvalue for="attr_7" value="48.9747357"></attvalue>
</attvalues>
</node>
<node id="authorswithaffiliations2_86b70d29d702f85a5750a12da51af106" label="charlottesville, united states, university of virginia">
<attvalues>
<attvalue for="attr_type" value="Authors with affiliations 2"></attvalue>
<attvalue for="global_occurrences" value="1"></attvalue>
<attvalue for="attr_3" value="University of Virginia"></attvalue>
<attvalue for="attr_4" value="Charlottesville, United States"></attvalue>
<attvalue for="attr_8" value="United States"></attvalue>
<attvalue for="attr_6" value="-78.4766781"></attvalue>
<attvalue for="attr_7" value="38.029306"></attvalue>
</attvalues>
</node>
<node id="authorswithaffiliations2_d375219e8fc54b7829c3266121e6f14e" label="chicago, united states, rosalind franklin university">
<attvalues>
<attvalue for="attr_type" value="Authors with affiliations 2"></attvalue>
<attvalue for="global_occurrences" value="1"></attvalue>
<attvalue for="attr_3" value="Rosalind Franklin University"></attvalue>
<attvalue for="attr_4" value="Chicago, United States"></attvalue>
<attvalue for="attr_8" value="United States"></attvalue>
<attvalue for="attr_6" value="-87.6243706"></attvalue>
<attvalue for="attr_7" value="41.8756208"></attvalue>
</attvalues>
</node>
<node id="authorswithaffiliations2_5daf2128c12f8bbefbc8891896a8b42d" label="cincinnati, united states, university of cincinnati">
<attvalues>
<attvalue for="attr_type" value="Authors with affiliations 2"></attvalue>
<attvalue for="global_occurrences" value="5"></attvalue>
<attvalue for="attr_3" value="University of Cincinnati"></attvalue>
<attvalue for="attr_4" value="Cincinnati, United States"></attvalue>
<attvalue for="attr_8" value="United States"></attvalue>
<attvalue for="attr_6" value="-84.5124602"></attvalue>
<attvalue for="attr_7" value="39.1014537"></attvalue>
</attvalues>
</node>
<node id="authorswithaffiliations2_0554ee3c1d699d8378346ad35b3fbe4b" label="clayton, australia, australia synchrotron">
<attvalues>
<attvalue for="attr_type" value="Authors with affiliations 2"></attvalue>
<attvalue for="global_occurrences" value="1"></attvalue>
<attvalue for="attr_3" value="Australia Synchrotron"></attvalue>
<attvalue for="attr_4" value="Clayton, Australia"></attvalue>
<attvalue for="attr_8" value="Australia"></attvalue>
<attvalue for="attr_6" value="145.1304242"></attvalue>
<attvalue for="attr_7" value="-37.9173212"></attvalue>
</attvalues>
</node>
<node id="authorswithaffiliations2_06d4d2d25542653e1169821e51ed222d" label="cologne, germany, university of cologne">
<attvalues>
<attvalue for="attr_type" value="Authors with affiliations 2"></attvalue>
<attvalue for="global_occurrences" value="23"></attvalue>
<attvalue for="attr_3" value="University of Cologne"></attvalue>
<attvalue for="attr_4" value="Cologne, Germany"></attvalue>
<attvalue for="attr_8" value="Germany"></attvalue>
<attvalue for="attr_6" value="6.9580232"></attvalue>
<attvalue for="attr_7" value="50.9374863"></attvalue>
</attvalues>
</node>
<node id="authorswithaffiliations2_7b4224d6d900823306a209d1b9e8a3ce" label="copenhagen, denmark, pharmaceutical university of denmark">
<attvalues>
<attvalue for="attr_type" value="Authors with affiliations 2"></attvalue>
<attvalue for="global_occurrences" value="11"></attvalue>
<attvalue for="attr_3" value="Pharmaceutical University of Denmark"></attvalue>
<attvalue for="attr_4" value="Copenhagen, Denmark"></attvalue>
<attvalue for="attr_8" value="Denmark"></attvalue>
<attvalue for="attr_6" value="12.5700724"></attvalue>
<attvalue for="attr_7" value="55.6867243"></attvalue>
</attvalues>
</node>
<node id="authorswithaffiliations2_8adbf5d4d83f19a6ad9d1835d3886b90" label="copenhagen, denmark, university of copenhagen">
<attvalues>
<attvalue for="attr_type" value="Authors with affiliations 2"></attvalue>
<attvalue for="global_occurrences" value="1"></attvalue>
<attvalue for="attr_3" value="University of Copenhagen"></attvalue>
<attvalue for="attr_4" value="Copenhagen, Denmark"></attvalue>
<attvalue for="attr_8" value="Denmark"></attvalue>
<attvalue for="attr_6" value="12.5700724"></attvalue>
<attvalue for="attr_7" value="55.6867243"></attvalue>
</attvalues>
</node>
<node id="authorswithaffiliations2_145cf21f0ce45dc603158bce5b6ddc44" label="créteil, france, ctr. hosp. univ. de créteil">
<attvalues>
<attvalue for="attr_type" value="Authors with affiliations 2"></attvalue>
<attvalue for="global_occurrences" value="1"></attvalue>
<attvalue for="attr_3" value="Ctr. Hosp. Univ. de Créteil"></attvalue>
<attvalue for="attr_4" value="Créteil, France"></attvalue>
<attvalue for="attr_8" value="France"></attvalue>
<attvalue for="attr_6" value="2.4518371"></attvalue>
<attvalue for="attr_7" value="48.7830727"></attvalue>
</attvalues>
</node>
<node id="authorswithaffiliations2_f6dc8489e5266a9e65cb47364d370783" label="dar es salaam, tanzania, university of dar es salaam">
<attvalues>
<attvalue for="attr_type" value="Authors with affiliations 2"></attvalue>
<attvalue for="global_occurrences" value="4"></attvalue>
<attvalue for="attr_3" value="University of Dar es Salaam"></attvalue>
<attvalue for="attr_4" value="Dar es Salaam, Tanzania"></attvalue>
<attvalue for="attr_8" value="Tanzania"></attvalue>
<attvalue for="attr_6" value="39.2803756"></attvalue>
<attvalue for="attr_7" value="-6.8142737"></attvalue>
</attvalues>
</node>
<node id="authorswithaffiliations2_7da175a1841a27208a6c3cc900a35b2e" label="darmstadt, germany, merck kgaa">
<attvalues>
<attvalue for="attr_type" value="Authors with affiliations 2"></attvalue>
<attvalue for="global_occurrences" value="1"></attvalue>
<attvalue for="attr_3" value="Merck KGaA"></attvalue>
<attvalue for="attr_4" value="Darmstadt, Germany"></attvalue>
<attvalue for="attr_8" value="Germany"></attvalue>
<attvalue for="attr_6" value="8.6511775"></attvalue>
<attvalue for="attr_7" value="49.8727746"></attvalue>
</attvalues>
</node>
<node id="authorswithaffiliations2_a392b9b3d83750ef427b0afff9536755" label="davis, united states, university of california at davis">
<attvalues>
<attvalue for="attr_type" value="Authors with affiliations 2"></attvalue>
<attvalue for="global_occurrences" value="1"></attvalue>
<attvalue for="attr_3" value="University of California at Davis"></attvalue>
<attvalue for="attr_4" value="Davis, United States"></attvalue>
<attvalue for="attr_8" value="United States"></attvalue>
<attvalue for="attr_6" value="-121.7445835"></attvalue>
<attvalue for="attr_7" value="38.545379"></attvalue>
</attvalues>
</node>
<node id="authorswithaffiliations2_98ffcfe3e166008b280b4377ee8472eb" label="delhi, india, national institute of malaria research (icmr)">
<attvalues>
<attvalue for="attr_type" value="Authors with affiliations 2"></attvalue>
<attvalue for="global_occurrences" value="1"></attvalue>
<attvalue for="attr_3" value="National Institute of Malaria Research (ICMR)"></attvalue>
<attvalue for="attr_4" value="Delhi, India"></attvalue>
<attvalue for="attr_8" value="India"></attvalue>
<attvalue for="attr_6" value="77.2272603"></attvalue>
<attvalue for="attr_7" value="28.6572914"></attvalue>
</attvalues>
</node>
<node id="authorswithaffiliations2_bfe5b08efd79d793d43701e6021504d6" label="detroit, united states, wayne state university">
<attvalues>
<attvalue for="attr_type" value="Authors with affiliations 2"></attvalue>
<attvalue for="global_occurrences" value="7"></attvalue>
<attvalue for="attr_3" value="Wayne State University"></attvalue>
<attvalue for="attr_4" value="Detroit, United States"></attvalue>
<attvalue for="attr_8" value="United States"></attvalue>
<attvalue for="attr_6" value="-83.0567375"></attvalue>
<attvalue for="attr_7" value="42.3486635"></attvalue>
</attvalues>
</node>
<node id="authorswithaffiliations2_f69bfb52caf8f034f5464aaee1c6ed42" label="dharan, nepal, b.p. koirala institute of health sciences">
<attvalues>
<attvalue for="attr_type" value="Authors with affiliations 2"></attvalue>
<attvalue for="global_occurrences" value="11"></attvalue>
<attvalue for="attr_3" value="B.P. Koirala Institute of Health Sciences"></attvalue>
<attvalue for="attr_4" value="Dharan, Nepal"></attvalue>
<attvalue for="attr_8" value="Nepal"></attvalue>
<attvalue for="attr_6" value="87.28381"></attvalue>
<attvalue for="attr_7" value="26.8126101"></attvalue>
</attvalues>
</node>
<node id="authorswithaffiliations2_876bffb3d65aaf7fa7ed195513063001" label="diadema, brazil, universidade federal de são paulo">
<attvalues>
<attvalue for="attr_type" value="Authors with affiliations 2"></attvalue>
<attvalue for="global_occurrences" value="2"></attvalue>
<attvalue for="attr_3" value="Universidade Federal de São Paulo"></attvalue>
<attvalue for="attr_4" value="Diadema, Brazil"></attvalue>
<attvalue for="attr_8" value="Brazil"></attvalue>
<attvalue for="attr_6" value="-46.62052"></attvalue>
<attvalue for="attr_7" value="-23.681347"></attvalue>
</attvalues>
</node>
<node id="authorswithaffiliations2_0ac8ee5b69202354bb1f153cd05d15aa" label="douala, cameroon, university of douala">
<attvalues>
<attvalue for="attr_type" value="Authors with affiliations 2"></attvalue>
<attvalue for="global_occurrences" value="1"></attvalue>
<attvalue for="attr_3" value="University of Douala"></attvalue>
<attvalue for="attr_4" value="Douala, Cameroon"></attvalue>
<attvalue for="attr_8" value="Cameroon"></attvalue>
<attvalue for="attr_6" value="9.7008917"></attvalue>
<attvalue for="attr_7" value="4.050666"></attvalue>
</attvalues>
</node>
<node id="authorswithaffiliations2_416fe7cdff7b43e0b41a6b543e42efef" label="dresden, germany, jado technologies gmbh">
<attvalues>
<attvalue for="attr_type" value="Authors with affiliations 2"></attvalue>
<attvalue for="global_occurrences" value="8"></attvalue>
<attvalue for="attr_3" value="JADO Technologies GmbH"></attvalue>
<attvalue for="attr_4" value="Dresden, Germany"></attvalue>
<attvalue for="attr_8" value="Germany"></attvalue>
<attvalue for="attr_6" value="13.7381437"></attvalue>
<attvalue for="attr_7" value="51.0493286"></attvalue>
</attvalues>
</node>
<node id="authorswithaffiliations2_95064b23b039dd8a41136683aded971c" label="dresden, germany, university of technology dresden">
<attvalues>
<attvalue for="attr_type" value="Authors with affiliations 2"></attvalue>
<attvalue for="global_occurrences" value="3"></attvalue>
<attvalue for="attr_3" value="University of Technology Dresden"></attvalue>
<attvalue for="attr_4" value="Dresden, Germany"></attvalue>
<attvalue for="attr_8" value="Germany"></attvalue>
<attvalue for="attr_6" value="13.7381437"></attvalue>
<attvalue for="attr_7" value="51.0493286"></attvalue>
</attvalues>
</node>
<node id="authorswithaffiliations2_4185a155137541ff12eb206609654c3e" label="duesseldorf, germany, heinrich-heine-university duesseldorf">
<attvalues>
<attvalue for="attr_type" value="Authors with affiliations 2"></attvalue>
<attvalue for="global_occurrences" value="33"></attvalue>
<attvalue for="attr_3" value="Heinrich-Heine-University Duesseldorf"></attvalue>
<attvalue for="attr_4" value="Duesseldorf, Germany"></attvalue>
<attvalue for="attr_8" value="Germany"></attvalue>
<attvalue for="attr_6" value="6.7637565"></attvalue>
<attvalue for="attr_7" value="51.2235376"></attvalue>
</attvalues>
</node>
<node id="authorswithaffiliations2_4db92759c782b96332237e15eb0dd772" label="dundee, united kingdom, university of dundee">
<attvalues>
<attvalue for="attr_type" value="Authors with affiliations 2"></attvalue>
<attvalue for="global_occurrences" value="2"></attvalue>
<attvalue for="attr_3" value="University of Dundee"></attvalue>
<attvalue for="attr_4" value="Dundee, United Kingdom"></attvalue>
<attvalue for="attr_8" value="United Kingdom"></attvalue>
<attvalue for="attr_6" value="-2.9735213"></attvalue>
<attvalue for="attr_7" value="56.4593653"></attvalue>
</attvalues>
</node>
<node id="authorswithaffiliations2_9e2b12a4c2a5730cf96793a292d924d8" label="durham, united kingdom, durham university">
<attvalues>
<attvalue for="attr_type" value="Authors with affiliations 2"></attvalue>
<attvalue for="global_occurrences" value="5"></attvalue>
<attvalue for="attr_3" value="Durham University"></attvalue>
<attvalue for="attr_4" value="Durham, United Kingdom"></attvalue>
<attvalue for="attr_8" value="United Kingdom"></attvalue>
<attvalue for="attr_6" value="-1.75"></attvalue>
<attvalue for="attr_7" value="54.666667"></attvalue>
</attvalues>
</node>
<node id="authorswithaffiliations2_e509cc355660a7653ea34cd590e25ef5" label="edinburgh, united kingdom, university of edinburgh">
<attvalues>
<attvalue for="attr_type" value="Authors with affiliations 2"></attvalue>
<attvalue for="global_occurrences" value="26"></attvalue>
<attvalue for="attr_3" value="University of Edinburgh"></attvalue>
<attvalue for="attr_4" value="Edinburgh, United Kingdom"></attvalue>
<attvalue for="attr_8" value="United Kingdom"></attvalue>
<attvalue for="attr_6" value="-3.1932723"></attvalue>
<attvalue for="attr_7" value="55.9483399"></attvalue>
</attvalues>
</node>
<node id="authorswithaffiliations2_569037ff9e1ec8c15278bc6130394005" label="ellensburg, united states, central washington university">
<attvalues>
<attvalue for="attr_type" value="Authors with affiliations 2"></attvalue>
<attvalue for="global_occurrences" value="1"></attvalue>
<attvalue for="attr_3" value="Central Washington University"></attvalue>
<attvalue for="attr_4" value="Ellensburg, United States"></attvalue>
<attvalue for="attr_8" value="United States"></attvalue>
<attvalue for="attr_6" value="-120.5451223"></attvalue>
<attvalue for="attr_7" value="46.9970635"></attvalue>
</attvalues>
</node>
<node id="authorswithaffiliations2_3949c1cabe71d45ee9855bdcc89c9c0e" label="epalinges, switzerland, ludwig institute for cancer research">
<attvalues>
<attvalue for="attr_type" value="Authors with affiliations 2"></attvalue>
<attvalue for="global_occurrences" value="1"></attvalue>
<attvalue for="attr_3" value="Ludwig Institute for Cancer Research"></attvalue>
<attvalue for="attr_4" value="Epalinges, Switzerland"></attvalue>
<attvalue for="attr_8" value="Switzerland"></attvalue>
<attvalue for="attr_6" value="6.6726245"></attvalue>
<attvalue for="attr_7" value="46.547327"></attvalue>
</attvalues>
</node>
<node id="authorswithaffiliations2_62f73922fdbeb1557579c858c04f9b63" label="erlangen, germany, friedrich-alexander-university erlangen-nuremberg">
<attvalues>
<attvalue for="attr_type" value="Authors with affiliations 2"></attvalue>
<attvalue for="global_occurrences" value="82"></attvalue>
<attvalue for="attr_3" value="Friedrich-Alexander-University Erlangen-Nuremberg"></attvalue>
<attvalue for="attr_4" value="Erlangen, Germany"></attvalue>
<attvalue for="attr_8" value="Germany"></attvalue>
<attvalue for="attr_6" value="11.0036614"></attvalue>
<attvalue for="attr_7" value="49.5980945"></attvalue>
</attvalues>
</node>
<node id="authorswithaffiliations2_94fe5645315f1d4d2071ec9a73484d06" label="essen, germany, university of duisburg-essen">
<attvalues>
<attvalue for="attr_type" value="Authors with affiliations 2"></attvalue>
<attvalue for="global_occurrences" value="1"></attvalue>
<attvalue for="attr_3" value="University of Duisburg-Essen"></attvalue>
<attvalue for="attr_4" value="Essen, Germany"></attvalue>
<attvalue for="attr_8" value="Germany"></attvalue>
<attvalue for="attr_6" value="7.0114963"></attvalue>
<attvalue for="attr_7" value="51.4572062"></attvalue>
</attvalues>
</node>
<node id="authorswithaffiliations2_be8838e719bf085fe0ab51b50bdc9300" label="fairfax, united states, george mason university">
<attvalues>
<attvalue for="attr_type" value="Authors with affiliations 2"></attvalue>
<attvalue for="global_occurrences" value="1"></attvalue>
<attvalue for="attr_3" value="George Mason University"></attvalue>
<attvalue for="attr_4" value="Fairfax, United States"></attvalue>
<attvalue for="attr_8" value="United States"></attvalue>
<attvalue for="attr_6" value="-77.3063733"></attvalue>
<attvalue for="attr_7" value="38.8462236"></attvalue>
</attvalues>
</node>
<node id="authorswithaffiliations2_64fad822b07e3b7828e26faa73a978bf" label="fitzroy, australia, st. vincent's institute of medical research">
<attvalues>
<attvalue for="attr_type" value="Authors with affiliations 2"></attvalue>
<attvalue for="global_occurrences" value="5"></attvalue>
<attvalue for="attr_3" value="St. Vincent's Institute of Medical Research"></attvalue>
<attvalue for="attr_4" value="Fitzroy, Australia"></attvalue>
<attvalue for="attr_8" value="Australia"></attvalue>
<attvalue for="attr_6" value="144.9791479"></attvalue>
<attvalue for="attr_7" value="-37.8010528"></attvalue>
</attvalues>
</node>
<node id="authorswithaffiliations2_da5ea1771d299a8e332b461966ad68a6" label="florianópolis, brazil, universidade federal de santa catarina (ufsc)">
<attvalues>
<attvalue for="attr_type" value="Authors with affiliations 2"></attvalue>
<attvalue for="global_occurrences" value="6"></attvalue>
<attvalue for="attr_3" value="Universidade Federal de Santa Catarina (UFSC)"></attvalue>
<attvalue for="attr_4" value="Florianópolis, Brazil"></attvalue>
<attvalue for="attr_8" value="Brazil"></attvalue>
<attvalue for="attr_6" value="-48.5496098"></attvalue>
<attvalue for="attr_7" value="-27.5973002"></attvalue>
</attvalues>
</node>
<node id="authorswithaffiliations2_399e0e18a9e7f1d18e69eb7b4af185cf" label="fort collins, united states, colorado state university">
<attvalues>
<attvalue for="attr_type" value="Authors with affiliations 2"></attvalue>
<attvalue for="global_occurrences" value="2"></attvalue>
<attvalue for="attr_3" value="Colorado State University"></attvalue>
<attvalue for="attr_4" value="Fort Collins, United States"></attvalue>
<attvalue for="attr_8" value="United States"></attvalue>
<attvalue for="attr_6" value="-105.0668085"></attvalue>
<attvalue for="attr_7" value="40.5508527"></attvalue>
</attvalues>
</node>
<node id="authorswithaffiliations2_6a0ae178729396940b4295dfbe0fab92" label="fort detrick, united states, u.s. army medical research institute of infectious diseases">
<attvalues>
<attvalue for="attr_type" value="Authors with affiliations 2"></attvalue>
<attvalue for="global_occurrences" value="2"></attvalue>
<attvalue for="attr_3" value="U.S. Army Medical Research Institute of Infectious Diseases"></attvalue>
<attvalue for="attr_4" value="Fort Detrick, United States"></attvalue>
<attvalue for="attr_8" value="United States"></attvalue>
<attvalue for="attr_6" value="-77.4285967"></attvalue>
<attvalue for="attr_7" value="39.4353796"></attvalue>
</attvalues>
</node>
<node id="authorswithaffiliations2_22f4eac6ce3e8be7069d3c7431848a01" label="fortaleza, brazil, mandacaru foundation fortaleza">
<attvalues>
<attvalue for="attr_type" value="Authors with affiliations 2"></attvalue>
<attvalue for="global_occurrences" value="1"></attvalue>
<attvalue for="attr_3" value="Mandacaru Foundation Fortaleza"></attvalue>
<attvalue for="attr_4" value="Fortaleza, Brazil"></attvalue>
<attvalue for="attr_8" value="Brazil"></attvalue>
<attvalue for="attr_6" value="-38.5217989"></attvalue>
<attvalue for="attr_7" value="-3.7304512"></attvalue>
</attvalues>
</node>
<node id="authorswithaffiliations2_6a9a26a863817b383ec430b3606116a9" label="frankfurt am main, germany, johann wolfgang goethe university frankfurt">
<attvalues>
<attvalue for="attr_type" value="Authors with affiliations 2"></attvalue>
<attvalue for="global_occurrences" value="10"></attvalue>
<attvalue for="attr_3" value="Johann Wolfgang Goethe University Frankfurt"></attvalue>
<attvalue for="attr_4" value="Frankfurt am Main, Germany"></attvalue>
<attvalue for="attr_8" value="Germany"></attvalue>
<attvalue for="attr_6" value="8.66195118582712"></attvalue>
<attvalue for="attr_7" value="50.12134215"></attvalue>
</attvalues>
</node>
<node id="authorswithaffiliations2_7961d2cd9caf3dcf3c6565aa54d071b2" label="frankfurt am main, germany, weismüllerstrasse 45">
<attvalues>
<attvalue for="attr_type" value="Authors with affiliations 2"></attvalue>
<attvalue for="global_occurrences" value="2"></attvalue>
<attvalue for="attr_3" value="Weismüllerstrasse 45"></attvalue>
<attvalue for="attr_4" value="Frankfurt am Main, Germany"></attvalue>
<attvalue for="attr_8" value="Germany"></attvalue>
<attvalue for="attr_6" value="8.66195118582712"></attvalue>
<attvalue for="attr_7" value="50.12134215"></attvalue>
</attvalues>
</node>
<node id="authorswithaffiliations2_a84e499951751db9e832cffa89427c8a" label="frankfurt am main, germany, zentaris">
<attvalues>
<attvalue for="attr_type" value="Authors with affiliations 2"></attvalue>
<attvalue for="global_occurrences" value="27"></attvalue>
<attvalue for="attr_3" value="Zentaris"></attvalue>
<attvalue for="attr_4" value="Frankfurt am Main, Germany"></attvalue>
<attvalue for="attr_8" value="Germany"></attvalue>
<attvalue for="attr_6" value="8.66195118582712"></attvalue>
<attvalue for="attr_7" value="50.12134215"></attvalue>
</attvalues>
</node>
<node id="authorswithaffiliations2_c8ea563dfa9b59905bee2db53e7147c8" label="frederick, united states, basic research program">
<attvalues>
<attvalue for="attr_type" value="Authors with affiliations 2"></attvalue>
<attvalue for="global_occurrences" value="2"></attvalue>
<attvalue for="attr_3" value="Basic Research Program"></attvalue>
<attvalue for="attr_4" value="Frederick, United States"></attvalue>
<attvalue for="attr_8" value="United States"></attvalue>
<attvalue for="attr_6" value="-77.4105783"></attvalue>
<attvalue for="attr_7" value="39.414443"></attvalue>
</attvalues>
</node>
<node id="authorswithaffiliations2_5c610a467b4efed8a5b9ea10cc3b55b9" label="frederick, united states, national cancer institute at frederick">
<attvalues>
<attvalue for="attr_type" value="Authors with affiliations 2"></attvalue>
<attvalue for="global_occurrences" value="5"></attvalue>
<attvalue for="attr_3" value="National Cancer Institute at Frederick"></attvalue>
<attvalue for="attr_4" value="Frederick, United States"></attvalue>
<attvalue for="attr_8" value="United States"></attvalue>
<attvalue for="attr_6" value="-77.4105783"></attvalue>
<attvalue for="attr_7" value="39.414443"></attvalue>
</attvalues>
</node>
<node id="authorswithaffiliations2_2bc4d211b3220272aff8089501712f8d" label="freiburg, germany, albert ludwigs university freiburg">
<attvalues>
<attvalue for="attr_type" value="Authors with affiliations 2"></attvalue>
<attvalue for="global_occurrences" value="24"></attvalue>
<attvalue for="attr_3" value="Albert Ludwigs University Freiburg"></attvalue>
<attvalue for="attr_4" value="Freiburg, Germany"></attvalue>
<attvalue for="attr_8" value="Germany"></attvalue>
<attvalue for="attr_6" value="7.8494005"></attvalue>
<attvalue for="attr_7" value="47.9960901"></attvalue>
</attvalues>
</node>
<node id="authorswithaffiliations2_4bd787c6b5bc9045c397f889e894046f" label="freiburg, germany, klinik für tumorbiologie">
<attvalues>
<attvalue for="attr_type" value="Authors with affiliations 2"></attvalue>
<attvalue for="global_occurrences" value="1"></attvalue>
<attvalue for="attr_3" value="Klinik für Tumorbiologie"></attvalue>
<attvalue for="attr_4" value="Freiburg, Germany"></attvalue>
<attvalue for="attr_8" value="Germany"></attvalue>
<attvalue for="attr_6" value="7.8494005"></attvalue>
<attvalue for="attr_7" value="47.9960901"></attvalue>
</attvalues>
</node>
<node id="authorswithaffiliations2_22315de8de9e8657708360faa2611659" label="freiburg, germany, max planck institute for immunobiology">
<attvalues>
<attvalue for="attr_type" value="Authors with affiliations 2"></attvalue>
<attvalue for="global_occurrences" value="15"></attvalue>
<attvalue for="attr_3" value="Max Planck Institute for Immunobiology"></attvalue>
<attvalue for="attr_4" value="Freiburg, Germany"></attvalue>
<attvalue for="attr_8" value="Germany"></attvalue>
<attvalue for="attr_6" value="7.8494005"></attvalue>
<attvalue for="attr_7" value="47.9960901"></attvalue>
</attvalues>
</node>
<node id="authorswithaffiliations2_f5dacf12299bff1a0df8a1f8cf626685" label="freising, germany, pierls ag">
<attvalues>
<attvalue for="attr_type" value="Authors with affiliations 2"></attvalue>
<attvalue for="global_occurrences" value="6"></attvalue>
<attvalue for="attr_3" value="Pierls AG"></attvalue>
<attvalue for="attr_4" value="Freising, Germany"></attvalue>
<attvalue for="attr_8" value="Germany"></attvalue>
<attvalue for="attr_6" value="11.7439565"></attvalue>
<attvalue for="attr_7" value="48.4008273"></attvalue>
</attvalues>
</node>
<node id="authorswithaffiliations2_fe762a1e76cab4fc971a3de443edf125" label="friedrichshafen, germany, dermatopathologische gemeinschaftspraxis">
<attvalues>
<attvalue for="attr_type" value="Authors with affiliations 2"></attvalue>
<attvalue for="global_occurrences" value="2"></attvalue>
<attvalue for="attr_3" value="Dermatopathologische Gemeinschaftspraxis"></attvalue>
<attvalue for="attr_4" value="Friedrichshafen, Germany"></attvalue>
<attvalue for="attr_8" value="Germany"></attvalue>
<attvalue for="attr_6" value="9.4797531"></attvalue>
<attvalue for="attr_7" value="47.6505715"></attvalue>
</attvalues>
</node>
<node id="authorswithaffiliations2_0ea56b6e177cced2cb2926e831b2c216" label="geneva, switzerland, drugs for neglected diseases initiative (dndi)">
<attvalues>
<attvalue for="attr_type" value="Authors with affiliations 2"></attvalue>
<attvalue for="global_occurrences" value="2"></attvalue>
<attvalue for="attr_3" value="Drugs for Neglected Diseases Initiative (DNDi)"></attvalue>
<attvalue for="attr_4" value="Geneva, Switzerland"></attvalue>
<attvalue for="attr_8" value="Switzerland"></attvalue>
<attvalue for="attr_6" value="6.1466014"></attvalue>
<attvalue for="attr_7" value="46.2017559"></attvalue>
</attvalues>
</node>
<node id="authorswithaffiliations2_62e7c7785a18f4242ed0f73ba196de13" label="geneva, switzerland, university of geneva">
<attvalues>
<attvalue for="attr_type" value="Authors with affiliations 2"></attvalue>
<attvalue for="global_occurrences" value="5"></attvalue>
<attvalue for="attr_3" value="University of Geneva"></attvalue>
<attvalue for="attr_4" value="Geneva, Switzerland"></attvalue>
<attvalue for="attr_8" value="Switzerland"></attvalue>
<attvalue for="attr_6" value="6.1466014"></attvalue>
<attvalue for="attr_7" value="46.2017559"></attvalue>
</attvalues>
</node>
<node id="authorswithaffiliations2_b885c1479d2b9211d51989c68f7786c8" label="geneva, switzerland, world health organization">
<attvalues>
<attvalue for="attr_type" value="Authors with affiliations 2"></attvalue>
<attvalue for="global_occurrences" value="3"></attvalue>
<attvalue for="attr_3" value="World Health Organization"></attvalue>
<attvalue for="attr_4" value="Geneva, Switzerland"></attvalue>
<attvalue for="attr_8" value="Switzerland"></attvalue>
<attvalue for="attr_6" value="6.1466014"></attvalue>
<attvalue for="attr_7" value="46.2017559"></attvalue>
</attvalues>
</node>
<node id="authorswithaffiliations2_3eddc9f31894956748a363e251b0e1e5" label="ghent, belgium, ghent university">
<attvalues>
<attvalue for="attr_type" value="Authors with affiliations 2"></attvalue>
<attvalue for="global_occurrences" value="7"></attvalue>
<attvalue for="attr_3" value="Ghent University"></attvalue>
<attvalue for="attr_4" value="Ghent, Belgium"></attvalue>
<attvalue for="attr_8" value="Belgium"></attvalue>
<attvalue for="attr_6" value="3.7239194"></attvalue>
<attvalue for="attr_7" value="51.0558119"></attvalue>
</attvalues>
</node>
<node id="authorswithaffiliations2_20f25370a38b02ce036f102e5ed6588d" label="giessen, germany, justus liebig university giessen">
<attvalues>
<attvalue for="attr_type" value="Authors with affiliations 2"></attvalue>
<attvalue for="global_occurrences" value="9"></attvalue>
<attvalue for="attr_3" value="Justus Liebig University Giessen"></attvalue>
<attvalue for="attr_4" value="Giessen, Germany"></attvalue>
<attvalue for="attr_8" value="Germany"></attvalue>
<attvalue for="attr_6" value="8.67487"></attvalue>
<attvalue for="attr_7" value="50.5843976"></attvalue>
</attvalues>
</node>
<node id="authorswithaffiliations2_60a9907944c399722b8111d89e576ee1" label="glasgow, united kingdom, university of glasgow">
<attvalues>
<attvalue for="attr_type" value="Authors with affiliations 2"></attvalue>
<attvalue for="global_occurrences" value="4"></attvalue>
<attvalue for="attr_3" value="University of Glasgow"></attvalue>
<attvalue for="attr_4" value="Glasgow, United Kingdom"></attvalue>
<attvalue for="attr_8" value="United Kingdom"></attvalue>
<attvalue for="attr_6" value="-4.2499891"></attvalue>
<attvalue for="attr_7" value="55.861147"></attvalue>
</attvalues>
</node>
<node id="authorswithaffiliations2_c3064f5682ff5206a0ee8bd6960f2835" label="glasgow, united kingdom, university of strathclyde">
<attvalues>
<attvalue for="attr_type" value="Authors with affiliations 2"></attvalue>
<attvalue for="global_occurrences" value="7"></attvalue>
<attvalue for="attr_3" value="University of Strathclyde"></attvalue>
<attvalue for="attr_4" value="Glasgow, United Kingdom"></attvalue>
<attvalue for="attr_8" value="United Kingdom"></attvalue>
<attvalue for="attr_6" value="-4.2499891"></attvalue>
<attvalue for="attr_7" value="55.861147"></attvalue>
</attvalues>
</node>
<node id="authorswithaffiliations2_32d485354ab12faa3ba7a805a8c12f20" label="goettingen, germany, georg august university of goettingen">
<attvalues>
<attvalue for="attr_type" value="Authors with affiliations 2"></attvalue>
<attvalue for="global_occurrences" value="8"></attvalue>
<attvalue for="attr_3" value="Georg August University of Goettingen"></attvalue>
<attvalue for="attr_4" value="Goettingen, Germany"></attvalue>
<attvalue for="attr_8" value="Germany"></attvalue>
<attvalue for="attr_6" value="9.9344982"></attvalue>
<attvalue for="attr_7" value="51.533684"></attvalue>
</attvalues>
</node>
<node id="authorswithaffiliations2_47137396589d0c88f78cafeef3d25ad0" label="goettingen, germany, max planck institute for biophysical chemistry">
<attvalues>
<attvalue for="attr_type" value="Authors with affiliations 2"></attvalue>
<attvalue for="global_occurrences" value="1"></attvalue>
<attvalue for="attr_3" value="Max Planck Institute for Biophysical Chemistry"></attvalue>
<attvalue for="attr_4" value="Goettingen, Germany"></attvalue>
<attvalue for="attr_8" value="Germany"></attvalue>
<attvalue for="attr_6" value="9.9344982"></attvalue>
<attvalue for="attr_7" value="51.533684"></attvalue>
</attvalues>
</node>
<node id="authorswithaffiliations2_9c6c6962b47b0f4669da69bc6908a17a" label="goiânia, brazil, universidade federal de goiás">
<attvalues>
<attvalue for="attr_type" value="Authors with affiliations 2"></attvalue>
<attvalue for="global_occurrences" value="3"></attvalue>
<attvalue for="attr_3" value="Universidade Federal de Goiás"></attvalue>
<attvalue for="attr_4" value="Goiânia, Brazil"></attvalue>
<attvalue for="attr_8" value="Brazil"></attvalue>
<attvalue for="attr_6" value="-49.2532691"></attvalue>
<attvalue for="attr_7" value="-16.680882"></attvalue>
</attvalues>
</node>
<node id="authorswithaffiliations2_faa3bb7f38d5f4dc07e3a184c8367576" label="gondar, ethiopia, university of gondar">
<attvalues>
<attvalue for="attr_type" value="Authors with affiliations 2"></attvalue>
<attvalue for="global_occurrences" value="5"></attvalue>
<attvalue for="attr_3" value="University of Gondar"></attvalue>
<attvalue for="attr_4" value="Gondar, Ethiopia"></attvalue>
<attvalue for="attr_8" value="Ethiopia"></attvalue>
<attvalue for="attr_6" value="37.4667656"></attvalue>
<attvalue for="attr_7" value="12.6103675"></attvalue>
</attvalues>
</node>
<node id="authorswithaffiliations2_1268f382f1dc3ad24ceeb4f875d5821c" label="gothenburg, sweden, university of gothenburg">
<attvalues>
<attvalue for="attr_type" value="Authors with affiliations 2"></attvalue>
<attvalue for="global_occurrences" value="2"></attvalue>
<attvalue for="attr_3" value="University of Gothenburg"></attvalue>
<attvalue for="attr_4" value="Gothenburg, Sweden"></attvalue>
<attvalue for="attr_8" value="Sweden"></attvalue>
<attvalue for="attr_6" value="11.9670171"></attvalue>
<attvalue for="attr_7" value="57.7072326"></attvalue>
</attvalues>
</node>
<node id="authorswithaffiliations2_b8bdc7494de82b3dbf3ef28a010617d4" label="grabels, france, skuldtech. cap delta - zac euromedecine ii">
<attvalues>
<attvalue for="attr_type" value="Authors with affiliations 2"></attvalue>
<attvalue for="global_occurrences" value="2"></attvalue>
<attvalue for="attr_3" value="Skuldtech. Cap Delta - ZAC Euromedecine II"></attvalue>
<attvalue for="attr_4" value="Grabels, France"></attvalue>
<attvalue for="attr_8" value="France"></attvalue>
<attvalue for="attr_6" value="3.7970353"></attvalue>
<attvalue for="attr_7" value="43.6470334"></attvalue>
</attvalues>
</node>
<node id="authorswithaffiliations2_f809c6337ffd3801102c7234ad32a0cf" label="granada, spain, consejo superior de investigaciones científicas (csic)">
<attvalues>
<attvalue for="attr_type" value="Authors with affiliations 2"></attvalue>
<attvalue for="global_occurrences" value="3"></attvalue>
<attvalue for="attr_3" value="Consejo Superior de Investigaciones Científicas (CSIC)"></attvalue>
<attvalue for="attr_4" value="Granada, Spain"></attvalue>
<attvalue for="attr_8" value="Spain"></attvalue>
<attvalue for="attr_6" value="-3.602192"></attvalue>
<attvalue for="attr_7" value="37.1830197"></attvalue>
</attvalues>
</node>
<node id="authorswithaffiliations2_e00ef661fde380d04621977608dc666a" label="greifswald, germany, hautarzt-praxis">
<attvalues>
<attvalue for="attr_type" value="Authors with affiliations 2"></attvalue>
<attvalue for="global_occurrences" value="1"></attvalue>
<attvalue for="attr_3" value="Hautarzt-Praxis"></attvalue>
<attvalue for="attr_4" value="Greifswald, Germany"></attvalue>
<attvalue for="attr_8" value="Germany"></attvalue>
<attvalue for="attr_6" value="13.3815238"></attvalue>
<attvalue for="attr_7" value="54.095791"></attvalue>
</attvalues>
</node>
<node id="authorswithaffiliations2_b054b35a0f5bda541fc6f3aec8b0ecdb" label="grävenwiesbach, germany, am sonnenberg">
<attvalues>
<attvalue for="attr_type" value="Authors with affiliations 2"></attvalue>
<attvalue for="global_occurrences" value="1"></attvalue>
<attvalue for="attr_3" value="Am Sonnenberg"></attvalue>
<attvalue for="attr_4" value="Grävenwiesbach, Germany"></attvalue>
<attvalue for="attr_8" value="Germany"></attvalue>
<attvalue for="attr_6" value="8.4573342"></attvalue>
<attvalue for="attr_7" value="50.386783"></attvalue>
</attvalues>
</node>
<node id="authorswithaffiliations2_dc759fbc165d88178642f9f9cab2e1fd" label="guatemala city, guatemala, university del valle de guatemala">
<attvalues>
<attvalue for="attr_type" value="Authors with affiliations 2"></attvalue>
<attvalue for="global_occurrences" value="3"></attvalue>
<attvalue for="attr_3" value="University del Valle de Guatemala"></attvalue>
<attvalue for="attr_4" value="Guatemala City, Guatemala"></attvalue>
<attvalue for="attr_8" value="Guatemala"></attvalue>
<attvalue for="attr_6" value="-90.5349083"></attvalue>
<attvalue for="attr_7" value="14.616645"></attvalue>
</attvalues>
</node>
<node id="authorswithaffiliations2_b370a82e65f5d9a84068256dcf6546f6" label="guayaquil, ecuador, instituto nacional de higiene y medicina tropical leopoldo izquieta perez">
<attvalues>
<attvalue for="attr_type" value="Authors with affiliations 2"></attvalue>
<attvalue for="global_occurrences" value="1"></attvalue>
<attvalue for="attr_3" value="Instituto Nacional de Higiene Y Medicina Tropical Leopoldo Izquieta Perez"></attvalue>
<attvalue for="attr_4" value="Guayaquil, Ecuador"></attvalue>
<attvalue for="attr_8" value="Ecuador"></attvalue>
<attvalue for="attr_6" value="-79.8818938"></attvalue>
<attvalue for="attr_7" value="-2.2010072"></attvalue>
</attvalues>
</node>
<node id="authorswithaffiliations2_ee21add8275dae799db58a133a5a4afc" label="gwangju, south korea, chonnam national university">
<attvalues>
<attvalue for="attr_type" value="Authors with affiliations 2"></attvalue>
<attvalue for="global_occurrences" value="1"></attvalue>
<attvalue for="attr_3" value="Chonnam National University"></attvalue>
<attvalue for="attr_4" value="Gwangju, South Korea"></attvalue>
<attvalue for="attr_8" value="South Korea"></attvalue>
<attvalue for="attr_6" value="126.8286189"></attvalue>
<attvalue for="attr_7" value="35.1594895"></attvalue>
</attvalues>
</node>
<node id="authorswithaffiliations2_4aa7275e45881cec3f7cc497626831a7" label="haifa, israel, technion">
<attvalues>
<attvalue for="attr_type" value="Authors with affiliations 2"></attvalue>
<attvalue for="global_occurrences" value="5"></attvalue>
<attvalue for="attr_3" value="Technion"></attvalue>
<attvalue for="attr_4" value="Haifa, Israel"></attvalue>
<attvalue for="attr_8" value="Israel"></attvalue>
<attvalue for="attr_6" value="34.9983856"></attvalue>
<attvalue for="attr_7" value="32.8191218"></attvalue>
</attvalues>
</node>
<node id="authorswithaffiliations2_0cc2ab582375b06ca0a3feaf4a46318a" label="halle (saale), germany, krankenhaus st. elisabeth und st. barbara">
<attvalues>
<attvalue for="attr_type" value="Authors with affiliations 2"></attvalue>
<attvalue for="global_occurrences" value="2"></attvalue>
<attvalue for="attr_3" value="Krankenhaus St. Elisabeth und St. Barbara"></attvalue>
<attvalue for="attr_4" value="Halle (Saale), Germany"></attvalue>
<attvalue for="attr_8" value="Germany"></attvalue>
<attvalue for="attr_6" value="11.9705452"></attvalue>
<attvalue for="attr_7" value="51.4825041"></attvalue>
</attvalues>
</node>
<node id="authorswithaffiliations2_fa32cea9397e122917868931cd8c04c2" label="halle (saale), germany, martin-luther universität halle-wittenberg">
<attvalues>
<attvalue for="attr_type" value="Authors with affiliations 2"></attvalue>
<attvalue for="global_occurrences" value="7"></attvalue>
<attvalue for="attr_3" value="Martin-Luther Universität Halle-Wittenberg"></attvalue>
<attvalue for="attr_4" value="Halle (Saale), Germany"></attvalue>
<attvalue for="attr_8" value="Germany"></attvalue>
<attvalue for="attr_6" value="11.9705452"></attvalue>
<attvalue for="attr_7" value="51.4825041"></attvalue>
</attvalues>
</node>
<node id="authorswithaffiliations2_33d17c9e7150e86a2febbfb513bf21c9" label="hamburg, germany, bernhard nocht institute for tropical medicine">
<attvalues>
<attvalue for="attr_type" value="Authors with affiliations 2"></attvalue>
<attvalue for="global_occurrences" value="99"></attvalue>
<attvalue for="attr_3" value="Bernhard Nocht Institute for Tropical Medicine"></attvalue>
<attvalue for="attr_4" value="Hamburg, Germany"></attvalue>
<attvalue for="attr_8" value="Germany"></attvalue>
<attvalue for="attr_6" value="10.0099133"></attvalue>
<attvalue for="attr_7" value="53.5437641"></attvalue>
</attvalues>
</node>
<node id="authorswithaffiliations2_6f6bfa74aeca3d11ef1489a4537e3d88" label="hamburg, germany, dermatologikum hamburg">
<attvalues>
<attvalue for="attr_type" value="Authors with affiliations 2"></attvalue>
<attvalue for="global_occurrences" value="7"></attvalue>
<attvalue for="attr_3" value="Dermatologikum Hamburg"></attvalue>
<attvalue for="attr_4" value="Hamburg, Germany"></attvalue>
<attvalue for="attr_8" value="Germany"></attvalue>
<attvalue for="attr_6" value="10.0099133"></attvalue>
<attvalue for="attr_7" value="53.5437641"></attvalue>
</attvalues>
</node>
<node id="authorswithaffiliations2_997533acbf06407aacdb2081f7052c48" label="hamburg, germany, fachbereich tropenmedizin bundeswehrkrankenhaus hamburg">
<attvalues>
<attvalue for="attr_type" value="Authors with affiliations 2"></attvalue>
<attvalue for="global_occurrences" value="1"></attvalue>
<attvalue for="attr_3" value="Fachbereich Tropenmedizin Bundeswehrkrankenhaus Hamburg"></attvalue>
<attvalue for="attr_4" value="Hamburg, Germany"></attvalue>
<attvalue for="attr_8" value="Germany"></attvalue>
<attvalue for="attr_6" value="10.0099133"></attvalue>
<attvalue for="attr_7" value="53.5437641"></attvalue>
</attvalues>
</node>
<node id="authorswithaffiliations2_7f5d504776624ef9bb63e8837f77a934" label="hamburg, germany, hamburg-eppendorf university medical center">
<attvalues>
<attvalue for="attr_type" value="Authors with affiliations 2"></attvalue>
<attvalue for="global_occurrences" value="7"></attvalue>
<attvalue for="attr_3" value="Hamburg-Eppendorf University Medical Center"></attvalue>
<attvalue for="attr_4" value="Hamburg, Germany"></attvalue>
<attvalue for="attr_8" value="Germany"></attvalue>
<attvalue for="attr_6" value="10.0099133"></attvalue>
<attvalue for="attr_7" value="53.5437641"></attvalue>
</attvalues>
</node>
<node id="authorswithaffiliations2_78da5f113de0c3cd739979b8de282d52" label="hamburg, germany, max-planck-institut für meteorologie">
<attvalues>
<attvalue for="attr_type" value="Authors with affiliations 2"></attvalue>
<attvalue for="global_occurrences" value="1"></attvalue>
<attvalue for="attr_3" value="Max-Planck-Institut für Meteorologie"></attvalue>
<attvalue for="attr_4" value="Hamburg, Germany"></attvalue>
<attvalue for="attr_8" value="Germany"></attvalue>
<attvalue for="attr_6" value="10.0099133"></attvalue>
<attvalue for="attr_7" value="53.5437641"></attvalue>
</attvalues>
</node>
<node id="authorswithaffiliations2_cb91da8ab9abf07a33e6bd6f57fbe5b8" label="hamburg, germany, ohlenkamp 2">
<attvalues>
<attvalue for="attr_type" value="Authors with affiliations 2"></attvalue>
<attvalue for="global_occurrences" value="1"></attvalue>
<attvalue for="attr_3" value="Ohlenkamp 2"></attvalue>
<attvalue for="attr_4" value="Hamburg, Germany"></attvalue>
<attvalue for="attr_8" value="Germany"></attvalue>
<attvalue for="attr_6" value="10.0099133"></attvalue>
<attvalue for="attr_7" value="53.5437641"></attvalue>
</attvalues>
</node>
<node id="authorswithaffiliations2_6b01a010044afc2e4e4fed4681661cf3" label="hamburg, germany, praxis für tropenmedizin">
<attvalues>
<attvalue for="attr_type" value="Authors with affiliations 2"></attvalue>
<attvalue for="global_occurrences" value="1"></attvalue>
<attvalue for="attr_3" value="Praxis für Tropenmedizin"></attvalue>
<attvalue for="attr_4" value="Hamburg, Germany"></attvalue>
<attvalue for="attr_8" value="Germany"></attvalue>
<attvalue for="attr_6" value="10.0099133"></attvalue>
<attvalue for="attr_7" value="53.5437641"></attvalue>
</attvalues>
</node>
<node id="authorswithaffiliations2_22d09578bfde500b43a97f1f62be0957" label="hamburg, germany, university of hamburg">
<attvalues>
<attvalue for="attr_type" value="Authors with affiliations 2"></attvalue>
<attvalue for="global_occurrences" value="2"></attvalue>
<attvalue for="attr_3" value="University of Hamburg"></attvalue>
<attvalue for="attr_4" value="Hamburg, Germany"></attvalue>
<attvalue for="attr_8" value="Germany"></attvalue>
<attvalue for="attr_6" value="10.0099133"></attvalue>
<attvalue for="attr_7" value="53.5437641"></attvalue>
</attvalues>
</node>
<node id="authorswithaffiliations2_abe980282b41a14f7e0aa5b506d392e9" label="hannover, germany, fraunhofer institute for toxicology and aerosol research">
<attvalues>
<attvalue for="attr_type" value="Authors with affiliations 2"></attvalue>
<attvalue for="global_occurrences" value="2"></attvalue>
<attvalue for="attr_3" value="Fraunhofer Institute for Toxicology and Aerosol Research"></attvalue>
<attvalue for="attr_4" value="Hannover, Germany"></attvalue>
<attvalue for="attr_8" value="Germany"></attvalue>
<attvalue for="attr_6" value="9.7385532"></attvalue>
<attvalue for="attr_7" value="52.3744779"></attvalue>
</attvalues>
</node>
<node id="authorswithaffiliations2_56dd18b411df789cfd31f2b90cd1f432" label="hannover, germany, hannover medical university">
<attvalues>
<attvalue for="attr_type" value="Authors with affiliations 2"></attvalue>
<attvalue for="global_occurrences" value="10"></attvalue>
<attvalue for="attr_3" value="Hannover Medical University"></attvalue>
<attvalue for="attr_4" value="Hannover, Germany"></attvalue>
<attvalue for="attr_8" value="Germany"></attvalue>
<attvalue for="attr_6" value="9.7385532"></attvalue>
<attvalue for="attr_7" value="52.3744779"></attvalue>
</attvalues>
</node>
<node id="authorswithaffiliations2_b4dff9bda3ea7a5ef0c150792a1d330f" label="hannover, germany, school of veterinary medicine hannover">
<attvalues>
<attvalue for="attr_type" value="Authors with affiliations 2"></attvalue>
<attvalue for="global_occurrences" value="3"></attvalue>
<attvalue for="attr_3" value="School of Veterinary Medicine Hannover"></attvalue>
<attvalue for="attr_4" value="Hannover, Germany"></attvalue>
<attvalue for="attr_8" value="Germany"></attvalue>
<attvalue for="attr_6" value="9.7385532"></attvalue>
<attvalue for="attr_7" value="52.3744779"></attvalue>
</attvalues>
</node>
<node id="authorswithaffiliations2_38b4adb04e40b1ccf4c4bc179c51248d" label="hannover, germany, stiftung tierärztliche hochschule hannover">
<attvalues>
<attvalue for="attr_type" value="Authors with affiliations 2"></attvalue>
<attvalue for="global_occurrences" value="3"></attvalue>
<attvalue for="attr_3" value="Stiftung Tierärztliche Hochschule Hannover"></attvalue>
<attvalue for="attr_4" value="Hannover, Germany"></attvalue>
<attvalue for="attr_8" value="Germany"></attvalue>
<attvalue for="attr_6" value="9.7385532"></attvalue>
<attvalue for="attr_7" value="52.3744779"></attvalue>
</attvalues>
</node>
<node id="authorswithaffiliations2_78602c61365c5e5f972de3dd802d0e4b" label="hannover, germany, twincore centre for experimental and clinical infection research joint venture">
<attvalues>
<attvalue for="attr_type" value="Authors with affiliations 2"></attvalue>
<attvalue for="global_occurrences" value="3"></attvalue>
<attvalue for="attr_3" value="TWINCORE Centre for Experimental and Clinical Infection Research Joint Venture"></attvalue>
<attvalue for="attr_4" value="Hannover, Germany"></attvalue>
<attvalue for="attr_8" value="Germany"></attvalue>
<attvalue for="attr_6" value="9.7385532"></attvalue>
<attvalue for="attr_7" value="52.3744779"></attvalue>
</attvalues>
</node>
<node id="authorswithaffiliations2_6b1f68ce657f3fcf87505a86a21cdf14" label="hatay, turkey, mustafa kemal university">
<attvalues>
<attvalue for="attr_type" value="Authors with affiliations 2"></attvalue>
<attvalue for="global_occurrences" value="1"></attvalue>
<attvalue for="attr_3" value="Mustafa Kemal University"></attvalue>
<attvalue for="attr_4" value="Hatay, Turkey"></attvalue>
<attvalue for="attr_8" value="Turkey"></attvalue>
<attvalue for="attr_6" value="36.0748022"></attvalue>
<attvalue for="attr_7" value="36.3451332"></attvalue>
</attvalues>
</node>
<node id="authorswithaffiliations2_bbf1c5b68d95ae971c0948b0adf1d1b8" label="hebron, palestine, al-ahli hospital">
<attvalues>
<attvalue for="attr_type" value="Authors with affiliations 2"></attvalue>
<attvalue for="global_occurrences" value="2"></attvalue>
<attvalue for="attr_3" value="Al-Ahli Hospital"></attvalue>
<attvalue for="attr_4" value="Hebron, Palestine"></attvalue>
<attvalue for="attr_8" value="Palestine"></attvalue>
<attvalue for="attr_6" value="35.1015877"></attvalue>
<attvalue for="attr_7" value="31.5278119"></attvalue>
</attvalues>
</node>
<node id="authorswithaffiliations2_e06bb4476834815b5d9f6f3161e09724" label="heidelberg, germany, european molecular biology laboratory embl">
<attvalues>
<attvalue for="attr_type" value="Authors with affiliations 2"></attvalue>
<attvalue for="global_occurrences" value="1"></attvalue>
<attvalue for="attr_3" value="European Molecular Biology Laboratory EMBL"></attvalue>
<attvalue for="attr_4" value="Heidelberg, Germany"></attvalue>
<attvalue for="attr_8" value="Germany"></attvalue>
<attvalue for="attr_6" value="8.6948125"></attvalue>
<attvalue for="attr_7" value="49.4093608"></attvalue>
</attvalues>
</node>
<node id="authorswithaffiliations2_3ac4a729520c3ba0bfee8d0b92f8bb64" label="heidelberg, germany, german cancer research center">
<attvalues>
<attvalue for="attr_type" value="Authors with affiliations 2"></attvalue>
<attvalue for="global_occurrences" value="2"></attvalue>
<attvalue for="attr_3" value="German Cancer Research Center"></attvalue>
<attvalue for="attr_4" value="Heidelberg, Germany"></attvalue>
<attvalue for="attr_8" value="Germany"></attvalue>
<attvalue for="attr_6" value="8.6948125"></attvalue>
<attvalue for="attr_7" value="49.4093608"></attvalue>
</attvalues>
</node>
<node id="authorswithaffiliations2_89104dd89ff895f02f7a3727363f4872" label="heidelberg, germany, ruprecht karls university heidelberg">
<attvalues>
<attvalue for="attr_type" value="Authors with affiliations 2"></attvalue>
<attvalue for="global_occurrences" value="23"></attvalue>
<attvalue for="attr_3" value="Ruprecht Karls University Heidelberg"></attvalue>
<attvalue for="attr_4" value="Heidelberg, Germany"></attvalue>
<attvalue for="attr_8" value="Germany"></attvalue>
<attvalue for="attr_6" value="8.6948125"></attvalue>
<attvalue for="attr_7" value="49.4093608"></attvalue>
</attvalues>
</node>
<node id="authorswithaffiliations2_3e0ac86c6f2c0893e039a20b822c157e" label="hersbruck, germany, psorisol-klinik für dermatologie und allergologie">
<attvalues>
<attvalue for="attr_type" value="Authors with affiliations 2"></attvalue>
<attvalue for="global_occurrences" value="2"></attvalue>
<attvalue for="attr_3" value="PsoriSol-Klinik für Dermatologie und Allergologie"></attvalue>
<attvalue for="attr_4" value="Hersbruck, Germany"></attvalue>
<attvalue for="attr_8" value="Germany"></attvalue>
<attvalue for="attr_6" value="11.4284769"></attvalue>
<attvalue for="attr_7" value="49.5084647"></attvalue>
</attvalues>
</node>
<node id="authorswithaffiliations2_2e116d3301891de86f1f679a3db9ced7" label="herston, australia, queensland institute of medical research">
<attvalues>
<attvalue for="attr_type" value="Authors with affiliations 2"></attvalue>
<attvalue for="global_occurrences" value="10"></attvalue>
<attvalue for="attr_3" value="Queensland Institute of Medical Research"></attvalue>
<attvalue for="attr_4" value="Herston, Australia"></attvalue>
<attvalue for="attr_8" value="Australia"></attvalue>
<attvalue for="attr_6" value="153.0227913"></attvalue>
<attvalue for="attr_7" value="-27.4467898"></attvalue>
</attvalues>
</node>
<node id="authorswithaffiliations2_57e29a50bb2caff2aef10fcf362af387" label="hilden, germany, qiagen gmbh">
<attvalues>
<attvalue for="attr_type" value="Authors with affiliations 2"></attvalue>
<attvalue for="global_occurrences" value="3"></attvalue>
<attvalue for="attr_3" value="QIAGEN GmbH"></attvalue>
<attvalue for="attr_4" value="Hilden, Germany"></attvalue>
<attvalue for="attr_8" value="Germany"></attvalue>
<attvalue for="attr_6" value="6.9331997"></attvalue>
<attvalue for="attr_7" value="51.1679344"></attvalue>
</attvalues>
</node>
<node id="authorswithaffiliations2_f5824bac84bff42e01cc0909162fb190" label="hinxton, united kingdom, wellcome trust sanger institute">
<attvalues>
<attvalue for="attr_type" value="Authors with affiliations 2"></attvalue>
<attvalue for="global_occurrences" value="49"></attvalue>
<attvalue for="attr_3" value="Wellcome Trust Sanger Institute"></attvalue>
<attvalue for="attr_4" value="Hinxton, United Kingdom"></attvalue>
<attvalue for="attr_8" value="United Kingdom"></attvalue>
<attvalue for="attr_6" value="0.1792608"></attvalue>
<attvalue for="attr_7" value="52.0848693"></attvalue>
</attvalues>
</node>
<node id="authorswithaffiliations2_681509230765ab58fc1bb141e44c9c2c" label="hobart, australia, menzies research institute tasmania">
<attvalues>
<attvalue for="attr_type" value="Authors with affiliations 2"></attvalue>
<attvalue for="global_occurrences" value="1"></attvalue>
<attvalue for="attr_3" value="Menzies Research Institute Tasmania"></attvalue>
<attvalue for="attr_4" value="Hobart, Australia"></attvalue>
<attvalue for="attr_8" value="Australia"></attvalue>
<attvalue for="attr_6" value="147.3281233"></attvalue>
<attvalue for="attr_7" value="-42.8825088"></attvalue>
</attvalues>
</node>
<node id="authorswithaffiliations2_bd1760b04b745dfe217cbf5ceaa6256d" label="homburg, germany, university of saarland">
<attvalues>
<attvalue for="attr_type" value="Authors with affiliations 2"></attvalue>
<attvalue for="global_occurrences" value="3"></attvalue>
<attvalue for="attr_3" value="University of Saarland"></attvalue>
<attvalue for="attr_4" value="Homburg, Germany"></attvalue>
<attvalue for="attr_8" value="Germany"></attvalue>
<attvalue for="attr_6" value="7.3333199"></attvalue>
<attvalue for="attr_7" value="49.3169969"></attvalue>
</attvalues>
</node>
<node id="authorswithaffiliations2_3cb8e8bb1660593f30493dc26958e3b3" label="houston, united states, university of texas">
<attvalues>
<attvalue for="attr_type" value="Authors with affiliations 2"></attvalue>
<attvalue for="global_occurrences" value="5"></attvalue>
<attvalue for="attr_3" value="University of Texas"></attvalue>
<attvalue for="attr_4" value="Houston, United States"></attvalue>
<attvalue for="attr_8" value="United States"></attvalue>
<attvalue for="attr_6" value="-95.5266759583333"></attvalue>
<attvalue for="attr_7" value="29.974286"></attvalue>
</attvalues>
</node>
<node id="authorswithaffiliations2_e84993ac1bacbe5e38f05dd74eab60f5" label="huntsville, united states, university of alabama in huntsville">
<attvalues>
<attvalue for="attr_type" value="Authors with affiliations 2"></attvalue>
<attvalue for="global_occurrences" value="4"></attvalue>
<attvalue for="attr_3" value="University of Alabama in Huntsville"></attvalue>
<attvalue for="attr_4" value="Huntsville, United States"></attvalue>
<attvalue for="attr_8" value="United States"></attvalue>
<attvalue for="attr_6" value="-86.4554426435439"></attvalue>
<attvalue for="attr_7" value="34.6779805"></attvalue>
</attvalues>
</node>
<node id="authorswithaffiliations2_695be42abb29bd504a3a6ff32a53490e" label="indianapolis, united states, eli lilly and company">
<attvalues>
<attvalue for="attr_type" value="Authors with affiliations 2"></attvalue>
<attvalue for="global_occurrences" value="1"></attvalue>
<attvalue for="attr_3" value="Eli Lilly and Company"></attvalue>
<attvalue for="attr_4" value="Indianapolis, United States"></attvalue>
<attvalue for="attr_8" value="United States"></attvalue>
<attvalue for="attr_6" value="-86.1580447"></attvalue>
<attvalue for="attr_7" value="39.7683795"></attvalue>
</attvalues>
</node>
<node id="authorswithaffiliations2_ada482866d90081518b2242ced396d1d" label="innsbruck, austria, innsbruck medical university">
<attvalues>
<attvalue for="attr_type" value="Authors with affiliations 2"></attvalue>
<attvalue for="global_occurrences" value="2"></attvalue>
<attvalue for="attr_3" value="Innsbruck Medical University"></attvalue>
<attvalue for="attr_4" value="Innsbruck, Austria"></attvalue>
<attvalue for="attr_8" value="Austria"></attvalue>
<attvalue for="attr_6" value="11.3927685"></attvalue>
<attvalue for="attr_7" value="47.2654296"></attvalue>
</attvalues>
</node>
<node id="authorswithaffiliations2_82c308beeade423d6040f8c61e338878" label="irvine, united states, university of california">
<attvalues>
<attvalue for="attr_type" value="Authors with affiliations 2"></attvalue>
<attvalue for="global_occurrences" value="1"></attvalue>
<attvalue for="attr_3" value="University of California"></attvalue>
<attvalue for="attr_4" value="Irvine, United States"></attvalue>
<attvalue for="attr_8" value="United States"></attvalue>
<attvalue for="attr_6" value="-117.8258199"></attvalue>
<attvalue for="attr_7" value="33.6862707"></attvalue>
</attvalues>
</node>
<node id="authorswithaffiliations2_4107caf4173d4ea8275bcc591b3642a8" label="ithaca, united states, cornell university">
<attvalues>
<attvalue for="attr_type" value="Authors with affiliations 2"></attvalue>
<attvalue for="global_occurrences" value="4"></attvalue>
<attvalue for="attr_3" value="Cornell University"></attvalue>
<attvalue for="attr_4" value="Ithaca, United States"></attvalue>
<attvalue for="attr_8" value="United States"></attvalue>
<attvalue for="attr_6" value="-76.4968019"></attvalue>
<attvalue for="attr_7" value="42.4396039"></attvalue>
</attvalues>
</node>
<node id="authorswithaffiliations2_a367a8e4166e702e4ec1ab041b0483f4" label="izmir, turkey, ege university medical faculty">
<attvalues>
<attvalue for="attr_type" value="Authors with affiliations 2"></attvalue>
<attvalue for="global_occurrences" value="8"></attvalue>
<attvalue for="attr_3" value="Ege University Medical Faculty"></attvalue>
<attvalue for="attr_4" value="Izmir, Turkey"></attvalue>
<attvalue for="attr_8" value="Turkey"></attvalue>
<attvalue for="attr_6" value="27.144474"></attvalue>
<attvalue for="attr_7" value="38.4153421"></attvalue>
</attvalues>
</node>
<node id="authorswithaffiliations2_4f25b6e4d5b9c9beecb6831d401e9603" label="jakarta, indonesia, u.s. naval medical research unit no. 2">
<attvalues>
<attvalue for="attr_type" value="Authors with affiliations 2"></attvalue>
<attvalue for="global_occurrences" value="2"></attvalue>
<attvalue for="attr_3" value="U.S. Naval Medical Research Unit No. 2"></attvalue>
<attvalue for="attr_4" value="Jakarta, Indonesia"></attvalue>
<attvalue for="attr_8" value="Indonesia"></attvalue>
<attvalue for="attr_6" value="106.8271436"></attvalue>
<attvalue for="attr_7" value="-6.1753167"></attvalue>
</attvalues>
</node>
<node id="authorswithaffiliations2_93ea6ef6608d29777dabafaddab8ab72" label="jena, germany, max planck institute for chemical ecology">
<attvalues>
<attvalue for="attr_type" value="Authors with affiliations 2"></attvalue>
<attvalue for="global_occurrences" value="1"></attvalue>
<attvalue for="attr_3" value="Max Planck Institute for Chemical Ecology"></attvalue>
<attvalue for="attr_4" value="Jena, Germany"></attvalue>
<attvalue for="attr_8" value="Germany"></attvalue>
<attvalue for="attr_6" value="11.588798593064"></attvalue>
<attvalue for="attr_7" value="50.9224875"></attvalue>
</attvalues>
</node>
<node id="authorswithaffiliations2_5ff0aaee3156499c27bcaca10a6a5ac1" label="jericho, palestine, islah charitable social society">
<attvalues>
<attvalue for="attr_type" value="Authors with affiliations 2"></attvalue>
<attvalue for="global_occurrences" value="1"></attvalue>
<attvalue for="attr_3" value="Islah Charitable Social Society"></attvalue>
<attvalue for="attr_4" value="Jericho, Palestine"></attvalue>
<attvalue for="attr_8" value="Palestine"></attvalue>
<attvalue for="attr_6" value="35.4598851"></attvalue>
<attvalue for="attr_7" value="31.855987"></attvalue>
</attvalues>
</node>
<node id="authorswithaffiliations2_aa7f5f971041d193fae5cae3b051a8a8" label="jericho, palestine, leishmania research unit">
<attvalues>
<attvalue for="attr_type" value="Authors with affiliations 2"></attvalue>
<attvalue for="global_occurrences" value="2"></attvalue>
<attvalue for="attr_3" value="Leishmania Research Unit"></attvalue>
<attvalue for="attr_4" value="Jericho, Palestine"></attvalue>
<attvalue for="attr_8" value="Palestine"></attvalue>
<attvalue for="attr_6" value="35.4598851"></attvalue>
<attvalue for="attr_7" value="31.855987"></attvalue>
</attvalues>
</node>
<node id="authorswithaffiliations2_a1f79f2ce656bdee0bead3534a3f0742" label="jerusalem, israel, al-quds university">
<attvalues>
<attvalue for="attr_type" value="Authors with affiliations 2"></attvalue>
<attvalue for="global_occurrences" value="56"></attvalue>
<attvalue for="attr_3" value="Al-Quds University"></attvalue>
<attvalue for="attr_4" value="Jerusalem, Israel"></attvalue>
<attvalue for="attr_8" value="Israel"></attvalue>
<attvalue for="attr_6" value="35.2247239"></attvalue>
<attvalue for="attr_7" value="31.7774287"></attvalue>
</attvalues>
</node>
<node id="authorswithaffiliations2_f982ecdd2c159dcaa4a9f8624362b884" label="jerusalem, israel, div. of pest survlnc. and control ministry for the environment">
<attvalues>
<attvalue for="attr_type" value="Authors with affiliations 2"></attvalue>
<attvalue for="global_occurrences" value="1"></attvalue>
<attvalue for="attr_3" value="Div. of Pest Survlnc. and Control Ministry for the Environment"></attvalue>
<attvalue for="attr_4" value="Jerusalem, Israel"></attvalue>
<attvalue for="attr_8" value="Israel"></attvalue>
<attvalue for="attr_6" value="35.2247239"></attvalue>
<attvalue for="attr_7" value="31.7774287"></attvalue>
</attvalues>
</node>
<node id="authorswithaffiliations2_fd1c10b447d0f1a7763661b332693899" label="jerusalem, israel, hebrew university of jerusalem">
<attvalues>
<attvalue for="attr_type" value="Authors with affiliations 2"></attvalue>
<attvalue for="global_occurrences" value="69"></attvalue>
<attvalue for="attr_3" value="Hebrew University of Jerusalem"></attvalue>
<attvalue for="attr_4" value="Jerusalem, Israel"></attvalue>
<attvalue for="attr_8" value="Israel"></attvalue>
<attvalue for="attr_6" value="35.2247239"></attvalue>
<attvalue for="attr_7" value="31.7774287"></attvalue>
</attvalues>
</node>
<node id="authorswithaffiliations2_9b7eda36604087c53466fbeab231df66" label="joensuu, finland, university of eastern finland">
<attvalues>
<attvalue for="attr_type" value="Authors with affiliations 2"></attvalue>
<attvalue for="global_occurrences" value="1"></attvalue>
<attvalue for="attr_3" value="University of Eastern Finland"></attvalue>
<attvalue for="attr_4" value="Joensuu, Finland"></attvalue>
<attvalue for="attr_8" value="Finland"></attvalue>
<attvalue for="attr_6" value="29.7666591"></attvalue>
<attvalue for="attr_7" value="62.6000152"></attvalue>
</attvalues>
</node>
<node id="authorswithaffiliations2_3f72465e369ebe9987524b590476049e" label="johannesburg, south africa, university of the witwatersrand">
<attvalues>
<attvalue for="attr_type" value="Authors with affiliations 2"></attvalue>
<attvalue for="global_occurrences" value="1"></attvalue>
<attvalue for="attr_3" value="University of the Witwatersrand"></attvalue>
<attvalue for="attr_4" value="Johannesburg, South Africa"></attvalue>
<attvalue for="attr_8" value="South Africa"></attvalue>
<attvalue for="attr_6" value="28.0497222"></attvalue>
<attvalue for="attr_7" value="-26.205"></attvalue>
</attvalues>
</node>
<node id="authorswithaffiliations2_29b717b7cc6655929b818131bb2868bb" label="kaiserslautern, germany, university of kaiserslautern">
<attvalues>
<attvalue for="attr_type" value="Authors with affiliations 2"></attvalue>
<attvalue for="global_occurrences" value="2"></attvalue>
<attvalue for="attr_3" value="University of Kaiserslautern"></attvalue>
<attvalue for="attr_4" value="Kaiserslautern, Germany"></attvalue>
<attvalue for="attr_8" value="Germany"></attvalue>
<attvalue for="attr_6" value="7.7689951"></attvalue>
<attvalue for="attr_7" value="49.4432174"></attvalue>
</attvalues>
</node>
<node id="authorswithaffiliations2_188e4a56715aec4693c29ceeeb05c5b3" label="karditsa, greece, university of thessaly">
<attvalues>
<attvalue for="attr_type" value="Authors with affiliations 2"></attvalue>
<attvalue for="global_occurrences" value="2"></attvalue>
<attvalue for="attr_3" value="University of Thessaly"></attvalue>
<attvalue for="attr_4" value="Karditsa, Greece"></attvalue>
<attvalue for="attr_8" value="Greece"></attvalue>
<attvalue for="attr_6" value="21.8269268103953"></attvalue>
<attvalue for="attr_7" value="39.2906171"></attvalue>
</attvalues>
</node>
<node id="authorswithaffiliations2_fef57d046d4778f7960dd68ddfed28df" label="kassel, germany, kassel university">
<attvalues>
<attvalue for="attr_type" value="Authors with affiliations 2"></attvalue>
<attvalue for="global_occurrences" value="1"></attvalue>
<attvalue for="attr_3" value="Kassel University"></attvalue>
<attvalue for="attr_4" value="Kassel, Germany"></attvalue>
<attvalue for="attr_8" value="Germany"></attvalue>
<attvalue for="attr_6" value="9.4762981"></attvalue>
<attvalue for="attr_7" value="51.3090209"></attvalue>
</attvalues>
</node>
<node id="authorswithaffiliations2_d40d801cb2e645f8d3bdf72596800fba" label="kathmandu, nepal, ciwec clinic">
<attvalues>
<attvalue for="attr_type" value="Authors with affiliations 2"></attvalue>
<attvalue for="global_occurrences" value="2"></attvalue>
<attvalue for="attr_3" value="CIWEC Clinic"></attvalue>
<attvalue for="attr_4" value="Kathmandu, Nepal"></attvalue>
<attvalue for="attr_8" value="Nepal"></attvalue>
<attvalue for="attr_6" value="85.3149883"></attvalue>
<attvalue for="attr_7" value="27.707549"></attvalue>
</attvalues>
</node>
<node id="authorswithaffiliations2_6a6880d9272e4aeff6ce7dc575584846" label="khartoum, sudan, national centre for research">
<attvalues>
<attvalue for="attr_type" value="Authors with affiliations 2"></attvalue>
<attvalue for="global_occurrences" value="1"></attvalue>
<attvalue for="attr_3" value="National Centre for Research"></attvalue>
<attvalue for="attr_4" value="Khartoum, Sudan"></attvalue>
<attvalue for="attr_8" value="Sudan"></attvalue>
<attvalue for="attr_6" value="32.5356502"></attvalue>
<attvalue for="attr_7" value="15.5933247"></attvalue>
</attvalues>
</node>
<node id="authorswithaffiliations2_c045882d98851db9ff0f282952e02a70" label="khartoum, sudan, university of khartoum">
<attvalues>
<attvalue for="attr_type" value="Authors with affiliations 2"></attvalue>
<attvalue for="global_occurrences" value="1"></attvalue>
<attvalue for="attr_3" value="University of Khartoum"></attvalue>
<attvalue for="attr_4" value="Khartoum, Sudan"></attvalue>
<attvalue for="attr_8" value="Sudan"></attvalue>
<attvalue for="attr_6" value="32.5356502"></attvalue>
<attvalue for="attr_7" value="15.5933247"></attvalue>
</attvalues>
</node>
<node id="authorswithaffiliations2_64740ce1c7ac25635822c2cb36fd8731" label="kiel, germany, christian-albrechts-university of kiel">
<attvalues>
<attvalue for="attr_type" value="Authors with affiliations 2"></attvalue>
<attvalue for="global_occurrences" value="4"></attvalue>
<attvalue for="attr_3" value="Christian-Albrechts-University of Kiel"></attvalue>
<attvalue for="attr_4" value="Kiel, Germany"></attvalue>
<attvalue for="attr_8" value="Germany"></attvalue>
<attvalue for="attr_6" value="10.1444023253091"></attvalue>
<attvalue for="attr_7" value="54.3418225"></attvalue>
</attvalues>
</node>
<node id="authorswithaffiliations2_dffaeb8a2a818e3f351b6a7e0bb5be70" label="kiel, germany, labor dr. krause und kollegen mvz gmbh">
<attvalues>
<attvalue for="attr_type" value="Authors with affiliations 2"></attvalue>
<attvalue for="global_occurrences" value="2"></attvalue>
<attvalue for="attr_3" value="Labor Dr. Krause und Kollegen MVZ GmbH"></attvalue>
<attvalue for="attr_4" value="Kiel, Germany"></attvalue>
<attvalue for="attr_8" value="Germany"></attvalue>
<attvalue for="attr_6" value="10.1444023253091"></attvalue>
<attvalue for="attr_7" value="54.3418225"></attvalue>
</attvalues>
</node>
<node id="authorswithaffiliations2_4cbb3670e8ef46ec41c73add66b5c339" label="kiel, germany, regional medical command division of health affairs">
<attvalues>
<attvalue for="attr_type" value="Authors with affiliations 2"></attvalue>
<attvalue for="global_occurrences" value="2"></attvalue>
<attvalue for="attr_3" value="Regional Medical Command Division of Health Affairs"></attvalue>
<attvalue for="attr_4" value="Kiel, Germany"></attvalue>
<attvalue for="attr_8" value="Germany"></attvalue>
<attvalue for="attr_6" value="10.1444023253091"></attvalue>
<attvalue for="attr_7" value="54.3418225"></attvalue>
</attvalues>
</node>
<node id="authorswithaffiliations2_96f6a1f1ef5673bb9fd2490c6fd7f6ac" label="kiel, germany, university of kiel">
<attvalues>
<attvalue for="attr_type" value="Authors with affiliations 2"></attvalue>
<attvalue for="global_occurrences" value="3"></attvalue>
<attvalue for="attr_3" value="University of Kiel"></attvalue>
<attvalue for="attr_4" value="Kiel, Germany"></attvalue>
<attvalue for="attr_8" value="Germany"></attvalue>
<attvalue for="attr_6" value="10.1444023253091"></attvalue>
<attvalue for="attr_7" value="54.3418225"></attvalue>
</attvalues>
</node>
<node id="authorswithaffiliations2_a3dd6ed9874f3bee2493711463c04114" label="kilifi, kenya, kenya medical research institute (kemri) wellcome trust collaborative">
<attvalues>
<attvalue for="attr_type" value="Authors with affiliations 2"></attvalue>
<attvalue for="global_occurrences" value="4"></attvalue>
<attvalue for="attr_3" value="Kenya Medical Research Institute (KEMRI) Wellcome Trust Collaborative"></attvalue>
<attvalue for="attr_4" value="Kilifi, Kenya"></attvalue>
<attvalue for="attr_8" value="Kenya"></attvalue>
<attvalue for="attr_6" value="39.6740631876324"></attvalue>
<attvalue for="attr_7" value="-3.15330265"></attvalue>
</attvalues>
</node>
<node id="authorswithaffiliations2_8a9923cfc09be6ac15827e6a5fa8d914" label="kinshasa, congo, kinshasa university">
<attvalues>
<attvalue for="attr_type" value="Authors with affiliations 2"></attvalue>
<attvalue for="global_occurrences" value="2"></attvalue>
<attvalue for="attr_3" value="Kinshasa University"></attvalue>
<attvalue for="attr_4" value="Kinshasa, Congo"></attvalue>
<attvalue for="attr_8" value="Congo"></attvalue>
<attvalue for="attr_6" value="15.3125974"></attvalue>
<attvalue for="attr_7" value="-4.3217055"></attvalue>
</attvalues>
</node>
<node id="authorswithaffiliations2_f197cc5cb77e6ba60f06e2263eabba81" label="kleve, germany, veterinary clinic am forstgarten">
<attvalues>
<attvalue for="attr_type" value="Authors with affiliations 2"></attvalue>
<attvalue for="global_occurrences" value="1"></attvalue>
<attvalue for="attr_3" value="Veterinary Clinic Am Forstgarten"></attvalue>
<attvalue for="attr_4" value="Kleve, Germany"></attvalue>
<attvalue for="attr_8" value="Germany"></attvalue>
<attvalue for="attr_6" value="6.13141693512227"></attvalue>
<attvalue for="attr_7" value="51.78554065"></attvalue>
</attvalues>
</node>
<node id="authorswithaffiliations2_537ab472e2000d600d9a63d59f22c0e7" label="knoxville, united states, university of tennessee">
<attvalues>
<attvalue for="attr_type" value="Authors with affiliations 2"></attvalue>
<attvalue for="global_occurrences" value="1"></attvalue>
<attvalue for="attr_3" value="University of Tennessee"></attvalue>
<attvalue for="attr_4" value="Knoxville, United States"></attvalue>
<attvalue for="attr_8" value="United States"></attvalue>
<attvalue for="attr_6" value="-83.9210261"></attvalue>
<attvalue for="attr_7" value="35.9603948"></attvalue>
</attvalues>
</node>
<node id="authorswithaffiliations2_0051ffc3bc8fbd03201f84186a292676" label="koblenz, german, central institute of the bundeswehr medical service">
<attvalues>
<attvalue for="attr_type" value="Authors with affiliations 2"></attvalue>
<attvalue for="global_occurrences" value="6"></attvalue>
<attvalue for="attr_3" value="Central Institute of the Bundeswehr Medical Service"></attvalue>
<attvalue for="attr_4" value="Koblenz, German"></attvalue>
<attvalue for="attr_8" value="German"></attvalue>
<attvalue for="attr_6" value="7.57956118144287"></attvalue>
<attvalue for="attr_7" value="50.37897555"></attvalue>
</attvalues>
</node>
<node id="authorswithaffiliations2_70b28907566f6a9307eba8e8f243a1a3" label="kochi, japan, kochi university">
<attvalues>
<attvalue for="attr_type" value="Authors with affiliations 2"></attvalue>
<attvalue for="global_occurrences" value="3"></attvalue>
<attvalue for="attr_3" value="Kochi University"></attvalue>
<attvalue for="attr_4" value="Kochi, Japan"></attvalue>
<attvalue for="attr_8" value="Japan"></attvalue>
<attvalue for="attr_6" value="133.5394221"></attvalue>
<attvalue for="attr_7" value="33.5680384"></attvalue>
</attvalues>
</node>
<node id="authorswithaffiliations2_8f02726dad8279dcb6035bd859e2e0d1" label="kolkata, india, indian institute of chemical biology">
<attvalues>
<attvalue for="attr_type" value="Authors with affiliations 2"></attvalue>
<attvalue for="global_occurrences" value="29"></attvalue>
<attvalue for="attr_3" value="Indian Institute of Chemical Biology"></attvalue>
<attvalue for="attr_4" value="Kolkata, India"></attvalue>
<attvalue for="attr_8" value="India"></attvalue>
<attvalue for="attr_6" value="88.3163717057693"></attvalue>
<attvalue for="attr_7" value="22.54170505"></attvalue>
</attvalues>
</node>
<node id="authorswithaffiliations2_f80088f01207929855f29e51c6192fda" label="kolkata, india, jadavpur university">
<attvalues>
<attvalue for="attr_type" value="Authors with affiliations 2"></attvalue>
<attvalue for="global_occurrences" value="4"></attvalue>
<attvalue for="attr_3" value="Jadavpur University"></attvalue>
<attvalue for="attr_4" value="Kolkata, India"></attvalue>
<attvalue for="attr_8" value="India"></attvalue>
<attvalue for="attr_6" value="88.3163717057693"></attvalue>
<attvalue for="attr_7" value="22.54170505"></attvalue>
</attvalues>
</node>
<node id="authorswithaffiliations2_fe66d7f4fb75418362e14cd0eb8b933b" label="kolkata, india, school of tropical medicine">
<attvalues>
<attvalue for="attr_type" value="Authors with affiliations 2"></attvalue>
<attvalue for="global_occurrences" value="2"></attvalue>
<attvalue for="attr_3" value="School of Tropical Medicine"></attvalue>
<attvalue for="attr_4" value="Kolkata, India"></attvalue>
<attvalue for="attr_8" value="India"></attvalue>
<attvalue for="attr_6" value="88.3163717057693"></attvalue>
<attvalue for="attr_7" value="22.54170505"></attvalue>
</attvalues>
</node>
<node id="authorswithaffiliations2_8cc4c41f12708831c659f020830299d0" label="konstanz, germany, gatc biotech ag">
<attvalues>
<attvalue for="attr_type" value="Authors with affiliations 2"></attvalue>
<attvalue for="global_occurrences" value="3"></attvalue>
<attvalue for="attr_3" value="GATC Biotech AG"></attvalue>
<attvalue for="attr_4" value="Konstanz, Germany"></attvalue>
<attvalue for="attr_8" value="Germany"></attvalue>
<attvalue for="attr_6" value="9.1750718"></attvalue>
<attvalue for="attr_7" value="47.659216"></attvalue>
</attvalues>
</node>
<node id="authorswithaffiliations2_4022175438f3dffc5715ea969a774c80" label="konstanz, germany, university of konstanz">
<attvalues>
<attvalue for="attr_type" value="Authors with affiliations 2"></attvalue>
<attvalue for="global_occurrences" value="1"></attvalue>
<attvalue for="attr_3" value="University of Konstanz"></attvalue>
<attvalue for="attr_4" value="Konstanz, Germany"></attvalue>
<attvalue for="attr_8" value="Germany"></attvalue>
<attvalue for="attr_6" value="9.1750718"></attvalue>
<attvalue for="attr_7" value="47.659216"></attvalue>
</attvalues>
</node>
<node id="authorswithaffiliations2_78a7f9647626f73d6c254f6f57301dfb" label="krefeld, germany, helios klinikum krefeld academic hospital">
<attvalues>
<attvalue for="attr_type" value="Authors with affiliations 2"></attvalue>
<attvalue for="global_occurrences" value="2"></attvalue>
<attvalue for="attr_3" value="Helios Klinikum Krefeld Academic Hospital"></attvalue>
<attvalue for="attr_4" value="Krefeld, Germany"></attvalue>
<attvalue for="attr_8" value="Germany"></attvalue>
<attvalue for="attr_6" value="6.5623343"></attvalue>
<attvalue for="attr_7" value="51.3331205"></attvalue>
</attvalues>
</node>
<node id="authorswithaffiliations2_a8beeb4958a7b74f845e50aa5dde65bb" label="kronshagen, germany, schifffahrtsmedizinisches institut">
<attvalues>
<attvalue for="attr_type" value="Authors with affiliations 2"></attvalue>
<attvalue for="global_occurrences" value="1"></attvalue>
<attvalue for="attr_3" value="Schifffahrtsmedizinisches Institut"></attvalue>
<attvalue for="attr_4" value="Kronshagen, Germany"></attvalue>
<attvalue for="attr_8" value="Germany"></attvalue>
<attvalue for="attr_6" value="10.0848571"></attvalue>
<attvalue for="attr_7" value="54.33154"></attvalue>
</attvalues>
</node>
<node id="authorswithaffiliations2_9c0038f0196bcfe595d4df3fbf75b654" label="la jolla, australia, sanford burnham medical research institute">
<attvalues>
<attvalue for="attr_type" value="Authors with affiliations 2"></attvalue>
<attvalue for="global_occurrences" value="1"></attvalue>
<attvalue for="attr_3" value="Sanford Burnham Medical Research Institute"></attvalue>
<attvalue for="attr_4" value="La Jolla, Australia"></attvalue>
<attvalue for="attr_8" value="Australia"></attvalue>
<attvalue for="attr_6" value="138.5093408"></attvalue>
<attvalue for="attr_7" value="-34.923435"></attvalue>
</attvalues>
</node>
<node id="authorswithaffiliations2_4bc19d56e7265c1290ce1ff05b189552" label="la paz, mexico, hospital de clínicas">
<attvalues>
<attvalue for="attr_type" value="Authors with affiliations 2"></attvalue>
<attvalue for="global_occurrences" value="4"></attvalue>
<attvalue for="attr_3" value="Hospital de Clínicas"></attvalue>
<attvalue for="attr_4" value="La Paz, Mexico"></attvalue>
<attvalue for="attr_8" value="Mexico"></attvalue>
<attvalue for="attr_6" value="-110.3237322"></attvalue>
<attvalue for="attr_7" value="24.1490383"></attvalue>
</attvalues>
</node>
<node id="authorswithaffiliations2_dd946a69ac865042f6fbe25c518757ce" label="la tronche, france, faculté de médecine de grenoble">
<attvalues>
<attvalue for="attr_type" value="Authors with affiliations 2"></attvalue>
<attvalue for="global_occurrences" value="1"></attvalue>
<attvalue for="attr_3" value="Faculté de Médecine de Grenoble"></attvalue>
<attvalue for="attr_4" value="La Tronche, France"></attvalue>
<attvalue for="attr_8" value="France"></attvalue>
<attvalue for="attr_6" value="5.745715"></attvalue>
<attvalue for="attr_7" value="45.2090131"></attvalue>
</attvalues>
</node>
<node id="authorswithaffiliations2_dc37ff06cfdfd4deed53573459a33de6" label="landstuhl, germany, usaf">
<attvalues>
<attvalue for="attr_type" value="Authors with affiliations 2"></attvalue>
<attvalue for="global_occurrences" value="2"></attvalue>
<attvalue for="attr_3" value="USAF"></attvalue>
<attvalue for="attr_4" value="Landstuhl, Germany"></attvalue>
<attvalue for="attr_8" value="Germany"></attvalue>
<attvalue for="attr_6" value="7.5722301"></attvalue>
<attvalue for="attr_7" value="49.4143311"></attvalue>
</attvalues>
</node>
<node id="authorswithaffiliations2_413320a239ca6adb346c9bc10b0ac3d5" label="langen, germany, paul ehrlich institute">
<attvalues>
<attvalue for="attr_type" value="Authors with affiliations 2"></attvalue>
<attvalue for="global_occurrences" value="4"></attvalue>
<attvalue for="attr_3" value="Paul Ehrlich Institute"></attvalue>
<attvalue for="attr_4" value="Langen, Germany"></attvalue>
<attvalue for="attr_8" value="Germany"></attvalue>
<attvalue for="attr_6" value="8.66566734759678"></attvalue>
<attvalue for="attr_7" value="49.99044205"></attvalue>
</attvalues>
</node>
<node id="authorswithaffiliations2_98f1969e9b28fa57d019ab4143ce9413" label="lausanne, switzerland, university of lausanne">
<attvalues>
<attvalue for="attr_type" value="Authors with affiliations 2"></attvalue>
<attvalue for="global_occurrences" value="9"></attvalue>
<attvalue for="attr_3" value="University of Lausanne"></attvalue>
<attvalue for="attr_4" value="Lausanne, Switzerland"></attvalue>
<attvalue for="attr_8" value="Switzerland"></attvalue>
<attvalue for="attr_6" value="6.6327025"></attvalue>
<attvalue for="attr_7" value="46.5218269"></attvalue>
</attvalues>
</node>
<node id="authorswithaffiliations2_a64fc0ed95deeae4693a1fd385ab3c0f" label="laval, canada, inrs institut armand frappier and centre for host-parasite interactions">
<attvalues>
<attvalue for="attr_type" value="Authors with affiliations 2"></attvalue>
<attvalue for="global_occurrences" value="1"></attvalue>
<attvalue for="attr_3" value="INRS Institut Armand Frappier and Centre for Host-Parasite Interactions"></attvalue>
<attvalue for="attr_4" value="Laval, Canada"></attvalue>
<attvalue for="attr_8" value="Canada"></attvalue>
<attvalue for="attr_6" value="-73.7344393808478"></attvalue>
<attvalue for="attr_7" value="45.60581165"></attvalue>
</attvalues>
</node>
<node id="authorswithaffiliations2_aa5df4657d37a1bbf65b19a08e98814a" label="leeds, united kingdom, university of leeds">
<attvalues>
<attvalue for="attr_type" value="Authors with affiliations 2"></attvalue>
<attvalue for="global_occurrences" value="1"></attvalue>
<attvalue for="attr_3" value="University of Leeds"></attvalue>
<attvalue for="attr_4" value="Leeds, United Kingdom"></attvalue>
<attvalue for="attr_8" value="United Kingdom"></attvalue>
<attvalue for="attr_6" value="-1.5437941"></attvalue>
<attvalue for="attr_7" value="53.7974185"></attvalue>
</attvalues>
</node>
<node id="authorswithaffiliations2_17d4e1d42381408c48d38af283e2564b" label="leiden, netherlands, leiden university medical center">
<attvalues>
<attvalue for="attr_type" value="Authors with affiliations 2"></attvalue>
<attvalue for="global_occurrences" value="1"></attvalue>
<attvalue for="attr_3" value="Leiden University Medical Center"></attvalue>
<attvalue for="attr_4" value="Leiden, Netherlands"></attvalue>
<attvalue for="attr_8" value="Netherlands"></attvalue>
<attvalue for="attr_6" value="4.4824271"></attvalue>
<attvalue for="attr_7" value="52.1598645"></attvalue>
</attvalues>
</node>
<node id="authorswithaffiliations2_51f59c6236c32d1c217618b8aa307eff" label="leipzig, germany, leipzig university">
<attvalues>
<attvalue for="attr_type" value="Authors with affiliations 2"></attvalue>
<attvalue for="global_occurrences" value="17"></attvalue>
<attvalue for="attr_3" value="Leipzig University"></attvalue>
<attvalue for="attr_4" value="Leipzig, Germany"></attvalue>
<attvalue for="attr_8" value="Germany"></attvalue>
<attvalue for="attr_6" value="12.3747049"></attvalue>
<attvalue for="attr_7" value="51.340462"></attvalue>
</attvalues>
</node>
<node id="authorswithaffiliations2_170a809dbdfd1e16b6cc4823832427d7" label="leuven, belgium, katholieke universiteit leuven">
<attvalues>
<attvalue for="attr_type" value="Authors with affiliations 2"></attvalue>
<attvalue for="global_occurrences" value="3"></attvalue>
<attvalue for="attr_3" value="Katholieke Universiteit Leuven"></attvalue>
<attvalue for="attr_4" value="Leuven, Belgium"></attvalue>
<attvalue for="attr_8" value="Belgium"></attvalue>
<attvalue for="attr_6" value="4.7014992"></attvalue>
<attvalue for="attr_7" value="50.8790369"></attvalue>
</attvalues>
</node>
<node id="authorswithaffiliations2_82d0b2b956c3280bd417db5caa7d06ca" label="lima, peru, instituto de medicina tropical alexander von humboldt">
<attvalues>
<attvalue for="attr_type" value="Authors with affiliations 2"></attvalue>
<attvalue for="global_occurrences" value="6"></attvalue>
<attvalue for="attr_3" value="Instituto de Medicina Tropical Alexander Von Humboldt"></attvalue>
<attvalue for="attr_4" value="Lima, Peru"></attvalue>
<attvalue for="attr_8" value="Peru"></attvalue>
<attvalue for="attr_6" value="-76.833333"></attvalue>
<attvalue for="attr_7" value="-12"></attvalue>
</attvalues>
</node>
<node id="authorswithaffiliations2_ade95c3ba97fcb46d7cf2ed861ea4fab" label="lisbon, portugal, university of lisbon">
<attvalues>
<attvalue for="attr_type" value="Authors with affiliations 2"></attvalue>
<attvalue for="global_occurrences" value="5"></attvalue>
<attvalue for="attr_3" value="University of Lisbon"></attvalue>
<attvalue for="attr_4" value="Lisbon, Portugal"></attvalue>
<attvalue for="attr_8" value="Portugal"></attvalue>
<attvalue for="attr_6" value="-9.1380056"></attvalue>
<attvalue for="attr_7" value="38.7130574"></attvalue>
</attvalues>
</node>
<node id="authorswithaffiliations2_18136bcb1ca9bcab917ac2f0d9d14ba6" label="liverpool, united kingdom, university of liverpool">
<attvalues>
<attvalue for="attr_type" value="Authors with affiliations 2"></attvalue>
<attvalue for="global_occurrences" value="4"></attvalue>
<attvalue for="attr_3" value="University of Liverpool"></attvalue>
<attvalue for="attr_4" value="Liverpool, United Kingdom"></attvalue>
<attvalue for="attr_8" value="United Kingdom"></attvalue>
<attvalue for="attr_6" value="-2.9805393"></attvalue>
<attvalue for="attr_7" value="53.4054719"></attvalue>
</attvalues>
</node>
<node id="authorswithaffiliations2_aaae2c4fdfdae3fbee0a8ab63619e2e4" label="london, united kingdom, imperial college london">
<attvalues>
<attvalue for="attr_type" value="Authors with affiliations 2"></attvalue>
<attvalue for="global_occurrences" value="35"></attvalue>
<attvalue for="attr_3" value="Imperial College London"></attvalue>
<attvalue for="attr_4" value="London, United Kingdom"></attvalue>
<attvalue for="attr_8" value="United Kingdom"></attvalue>
<attvalue for="attr_6" value="-0.1276597"></attvalue>
<attvalue for="attr_7" value="51.5072759"></attvalue>
</attvalues>
</node>
<node id="authorswithaffiliations2_d837b13329a08deee9eccf2ee89b59c7" label="london, united kingdom, interhealth and national travel health network and centre (nathnac)">
<attvalues>
<attvalue for="attr_type" value="Authors with affiliations 2"></attvalue>
<attvalue for="global_occurrences" value="2"></attvalue>
<attvalue for="attr_3" value="InterHealth and National Travel Health Network and Centre (NaTHNaC)"></attvalue>
<attvalue for="attr_4" value="London, United Kingdom"></attvalue>
<attvalue for="attr_8" value="United Kingdom"></attvalue>
<attvalue for="attr_6" value="-0.1276597"></attvalue>
<attvalue for="attr_7" value="51.5072759"></attvalue>
</attvalues>
</node>
<node id="authorswithaffiliations2_93cf43e899fcbc8a39731600a0f4a30b" label="london, united kingdom, london school of hygiene and tropical medicine">
<attvalues>
<attvalue for="attr_type" value="Authors with affiliations 2"></attvalue>
<attvalue for="global_occurrences" value="22"></attvalue>
<attvalue for="attr_3" value="London School of Hygiene and Tropical Medicine"></attvalue>
<attvalue for="attr_4" value="London, United Kingdom"></attvalue>
<attvalue for="attr_8" value="United Kingdom"></attvalue>
<attvalue for="attr_6" value="-0.1276597"></attvalue>
<attvalue for="attr_7" value="51.5072759"></attvalue>
</attvalues>
</node>
<node id="authorswithaffiliations2_c9f08d33644597931254ca1aef962b5d" label="london, united kingdom, university college london">
<attvalues>
<attvalue for="attr_type" value="Authors with affiliations 2"></attvalue>
<attvalue for="global_occurrences" value="1"></attvalue>
<attvalue for="attr_3" value="University College London"></attvalue>
<attvalue for="attr_4" value="London, United Kingdom"></attvalue>
<attvalue for="attr_8" value="United Kingdom"></attvalue>
<attvalue for="attr_6" value="-0.1276597"></attvalue>
<attvalue for="attr_7" value="51.5072759"></attvalue>
</attvalues>
</node>
<node id="authorswithaffiliations2_32fe50f6e41f2faac7b594e1471367a1" label="london, united kingdom, university london">
<attvalues>
<attvalue for="attr_type" value="Authors with affiliations 2"></attvalue>
<attvalue for="global_occurrences" value="3"></attvalue>
<attvalue for="attr_3" value="University London"></attvalue>
<attvalue for="attr_4" value="London, United Kingdom"></attvalue>
<attvalue for="attr_8" value="United Kingdom"></attvalue>
<attvalue for="attr_6" value="-0.1276597"></attvalue>
<attvalue for="attr_7" value="51.5072759"></attvalue>
</attvalues>
</node>
<node id="authorswithaffiliations2_ac7761baf9a3ecd7969e50b84a275b3e" label="lower hutt, new zealand, new zealand institute for industrial research">
<attvalues>
<attvalue for="attr_type" value="Authors with affiliations 2"></attvalue>
<attvalue for="global_occurrences" value="3"></attvalue>
<attvalue for="attr_3" value="New Zealand Institute for Industrial Research"></attvalue>
<attvalue for="attr_4" value="Lower Hutt, New Zealand"></attvalue>
<attvalue for="attr_8" value="New Zealand"></attvalue>
<attvalue for="attr_6" value="174.9057626"></attvalue>
<attvalue for="attr_7" value="-41.2125751"></attvalue>
</attvalues>
</node>
<node id="authorswithaffiliations2_536b690c89c918acc58509d3813026fb" label="lublin, poland, maria curie-sklodowska university">
<attvalues>
<attvalue for="attr_type" value="Authors with affiliations 2"></attvalue>
<attvalue for="global_occurrences" value="1"></attvalue>
<attvalue for="attr_3" value="Maria Curie-Sklodowska University"></attvalue>
<attvalue for="attr_4" value="Lublin, Poland"></attvalue>
<attvalue for="attr_8" value="Poland"></attvalue>
<attvalue for="attr_6" value="22.5549429540494"></attvalue>
<attvalue for="attr_7" value="51.2184499"></attvalue>
</attvalues>
</node>
<node id="authorswithaffiliations2_056caf801460a6777b36e766c8efaf60" label="ludwigsburg, germany, vet med labor gmbh">
<attvalues>
<attvalue for="attr_type" value="Authors with affiliations 2"></attvalue>
<attvalue for="global_occurrences" value="2"></attvalue>
<attvalue for="attr_3" value="Vet Med Labor GmbH"></attvalue>
<attvalue for="attr_4" value="Ludwigsburg, Germany"></attvalue>
<attvalue for="attr_8" value="Germany"></attvalue>
<attvalue for="attr_6" value="9.1895802"></attvalue>
<attvalue for="attr_7" value="48.8955078"></attvalue>
</attvalues>
</node>
<node id="authorswithaffiliations2_90d684eac5d6e0a14e23e9ba2b1dc57e" label="ludwigshafen, germany, basf ag">
<attvalues>
<attvalue for="attr_type" value="Authors with affiliations 2"></attvalue>
<attvalue for="global_occurrences" value="1"></attvalue>
<attvalue for="attr_3" value="BASF AG"></attvalue>
<attvalue for="attr_4" value="Ludwigshafen, Germany"></attvalue>
<attvalue for="attr_8" value="Germany"></attvalue>
<attvalue for="attr_6" value="8.4391173"></attvalue>
<attvalue for="attr_7" value="49.4792355"></attvalue>
</attvalues>
</node>
<node id="authorswithaffiliations2_6c531113f6b2f902cfde4bfbf3ce5cb7" label="luebeck, germany, university of luebeck">
<attvalues>
<attvalue for="attr_type" value="Authors with affiliations 2"></attvalue>
<attvalue for="global_occurrences" value="29"></attvalue>
<attvalue for="attr_3" value="University of Luebeck"></attvalue>
<attvalue for="attr_4" value="Luebeck, Germany"></attvalue>
<attvalue for="attr_8" value="Germany"></attvalue>
<attvalue for="attr_6" value="10.6847384"></attvalue>
<attvalue for="attr_7" value="53.8664436"></attvalue>
</attvalues>
</node>
<node id="authorswithaffiliations2_52e603e996d4e9fc2d8fc43c78fb57b0" label="lund, sweden, lund university">
<attvalues>
<attvalue for="attr_type" value="Authors with affiliations 2"></attvalue>
<attvalue for="global_occurrences" value="3"></attvalue>
<attvalue for="attr_3" value="Lund University"></attvalue>
<attvalue for="attr_4" value="Lund, Sweden"></attvalue>
<attvalue for="attr_8" value="Sweden"></attvalue>
<attvalue for="attr_6" value="13.1929449"></attvalue>
<attvalue for="attr_7" value="55.7029296"></attvalue>
</attvalues>
</node>
<node id="authorswithaffiliations2_7a3c758bbf626cee0b7297c24b8082c6" label="lyon, france, ecole nationale vétérinaire de lyon">
<attvalues>
<attvalue for="attr_type" value="Authors with affiliations 2"></attvalue>
<attvalue for="global_occurrences" value="1"></attvalue>
<attvalue for="attr_3" value="Ecole Nationale Vétérinaire de Lyon"></attvalue>
<attvalue for="attr_4" value="Lyon, France"></attvalue>
<attvalue for="attr_8" value="France"></attvalue>
<attvalue for="attr_6" value="4.8323239"></attvalue>
<attvalue for="attr_7" value="45.7575958"></attvalue>
</attvalues>
</node>
<node id="authorswithaffiliations2_0f578c85db50952820f8a5958e1d67ae" label="madison, united states, university of wisconsin-madison">
<attvalues>
<attvalue for="attr_type" value="Authors with affiliations 2"></attvalue>
<attvalue for="global_occurrences" value="2"></attvalue>
<attvalue for="attr_3" value="University of Wisconsin-Madison"></attvalue>
<attvalue for="attr_4" value="Madison, United States"></attvalue>
<attvalue for="attr_8" value="United States"></attvalue>
<attvalue for="attr_6" value="-89.3837613"></attvalue>
<attvalue for="attr_7" value="43.074761"></attvalue>
</attvalues>
</node>
<node id="authorswithaffiliations2_9222252fb488100062b5674b2c413a29" label="madrid, spain, centro nacional de biotecnología">
<attvalues>
<attvalue for="attr_type" value="Authors with affiliations 2"></attvalue>
<attvalue for="global_occurrences" value="2"></attvalue>
<attvalue for="attr_3" value="Centro Nacional De Biotecnología"></attvalue>
<attvalue for="attr_4" value="Madrid, Spain"></attvalue>
<attvalue for="attr_8" value="Spain"></attvalue>
<attvalue for="attr_6" value="-3.77181653956588"></attvalue>
<attvalue for="attr_7" value="40.52516075"></attvalue>
</attvalues>
</node>
<node id="authorswithaffiliations2_b74f64e8f5cc8137be3ab5a813e3af50" label="madrid, spain, hospital universitario la paz">
<attvalues>
<attvalue for="attr_type" value="Authors with affiliations 2"></attvalue>
<attvalue for="global_occurrences" value="1"></attvalue>
<attvalue for="attr_3" value="Hospital Universitario La Paz"></attvalue>
<attvalue for="attr_4" value="Madrid, Spain"></attvalue>
<attvalue for="attr_8" value="Spain"></attvalue>
<attvalue for="attr_6" value="-3.77181653956588"></attvalue>
<attvalue for="attr_7" value="40.52516075"></attvalue>
</attvalues>
</node>
<node id="authorswithaffiliations2_50429bfcace22efff16a9ea5c8c3aedb" label="madrid, spain, instituto de salud carlos iii">
<attvalues>
<attvalue for="attr_type" value="Authors with affiliations 2"></attvalue>
<attvalue for="global_occurrences" value="7"></attvalue>
<attvalue for="attr_3" value="Instituto de Salud Carlos III"></attvalue>
<attvalue for="attr_4" value="Madrid, Spain"></attvalue>
<attvalue for="attr_8" value="Spain"></attvalue>
<attvalue for="attr_6" value="-3.77181653956588"></attvalue>
<attvalue for="attr_7" value="40.52516075"></attvalue>
</attvalues>
</node>
<node id="authorswithaffiliations2_6178ccc8871e89ae4d1d9457399c61a3" label="madrid, spain, mologen molecular medicines s.l.">
<attvalues>
<attvalue for="attr_type" value="Authors with affiliations 2"></attvalue>
<attvalue for="global_occurrences" value="5"></attvalue>
<attvalue for="attr_3" value="Mologen Molecular Medicines S.L."></attvalue>
<attvalue for="attr_4" value="Madrid, Spain"></attvalue>
<attvalue for="attr_8" value="Spain"></attvalue>
<attvalue for="attr_6" value="-3.77181653956588"></attvalue>
<attvalue for="attr_7" value="40.52516075"></attvalue>
</attvalues>
</node>
<node id="authorswithaffiliations2_ef65d591162f4b3aac1845a9a3fff7f3" label="madrid, spain, ramón y cajal hospital">
<attvalues>
<attvalue for="attr_type" value="Authors with affiliations 2"></attvalue>
<attvalue for="global_occurrences" value="2"></attvalue>
<attvalue for="attr_3" value="Ramón y Cajal Hospital"></attvalue>
<attvalue for="attr_4" value="Madrid, Spain"></attvalue>
<attvalue for="attr_8" value="Spain"></attvalue>
<attvalue for="attr_6" value="-3.77181653956588"></attvalue>
<attvalue for="attr_7" value="40.52516075"></attvalue>
</attvalues>
</node>
<node id="authorswithaffiliations2_823b8c5877e2184dda96551f56486f93" label="madrid, spain, universidad autónoma">
<attvalues>
<attvalue for="attr_type" value="Authors with affiliations 2"></attvalue>
<attvalue for="global_occurrences" value="2"></attvalue>
<attvalue for="attr_3" value="Universidad Autónoma"></attvalue>
<attvalue for="attr_4" value="Madrid, Spain"></attvalue>
<attvalue for="attr_8" value="Spain"></attvalue>
<attvalue for="attr_6" value="-3.77181653956588"></attvalue>
<attvalue for="attr_7" value="40.52516075"></attvalue>
</attvalues>
</node>
<node id="authorswithaffiliations2_59db6a6d0005f50a41ec4d8ea920ee87" label="madrid, spain, universidad complutense de madrid">
<attvalues>
<attvalue for="attr_type" value="Authors with affiliations 2"></attvalue>
<attvalue for="global_occurrences" value="2"></attvalue>
<attvalue for="attr_3" value="Universidad Complutense de Madrid"></attvalue>
<attvalue for="attr_4" value="Madrid, Spain"></attvalue>
<attvalue for="attr_8" value="Spain"></attvalue>
<attvalue for="attr_6" value="-3.77181653956588"></attvalue>
<attvalue for="attr_7" value="40.52516075"></attvalue>
</attvalues>
</node>
<node id="authorswithaffiliations2_3c3f1d469b7711e1b0971e16a7b897f7" label="maebashi, japan, gunma university">
<attvalues>
<attvalue for="attr_type" value="Authors with affiliations 2"></attvalue>
<attvalue for="global_occurrences" value="1"></attvalue>
<attvalue for="attr_3" value="Gunma University"></attvalue>
<attvalue for="attr_4" value="Maebashi, Japan"></attvalue>
<attvalue for="attr_8" value="Japan"></attvalue>
<attvalue for="attr_6" value="139.0581764"></attvalue>
<attvalue for="attr_7" value="36.3906347"></attvalue>
</attvalues>
</node>
<node id="authorswithaffiliations2_47657640e33d2be6fb4a239938ebb519" label="magdeburg, germany, drugconsult.net">
<attvalues>
<attvalue for="attr_type" value="Authors with affiliations 2"></attvalue>
<attvalue for="global_occurrences" value="1"></attvalue>
<attvalue for="attr_3" value="DrugConsult.Net"></attvalue>
<attvalue for="attr_4" value="Magdeburg, Germany"></attvalue>
<attvalue for="attr_8" value="Germany"></attvalue>
<attvalue for="attr_6" value="11.6289300999064"></attvalue>
<attvalue for="attr_7" value="52.1261437"></attvalue>
</attvalues>
</node>
<node id="authorswithaffiliations2_09b9cb56985c2200e8fb982038b64132" label="mainz, germany, johannes gutenberg university mainz">
<attvalues>
<attvalue for="attr_type" value="Authors with affiliations 2"></attvalue>
<attvalue for="global_occurrences" value="96"></attvalue>
<attvalue for="attr_3" value="Johannes Gutenberg University Mainz"></attvalue>
<attvalue for="attr_4" value="Mainz, Germany"></attvalue>
<attvalue for="attr_8" value="Germany"></attvalue>
<attvalue for="attr_6" value="8.2710237"></attvalue>
<attvalue for="attr_7" value="49.9999952"></attvalue>
</attvalues>
</node>
<node id="authorswithaffiliations2_a1caba607ac37786780e7731a6adf9d3" label="malvern, united states, centocor research and development">
<attvalues>
<attvalue for="attr_type" value="Authors with affiliations 2"></attvalue>
<attvalue for="global_occurrences" value="1"></attvalue>
<attvalue for="attr_3" value="Centocor Research and Development"></attvalue>
<attvalue for="attr_4" value="Malvern, United States"></attvalue>
<attvalue for="attr_8" value="United States"></attvalue>
<attvalue for="attr_6" value="-75.5138959"></attvalue>
<attvalue for="attr_7" value="40.036202"></attvalue>
</attvalues>
</node>
<node id="authorswithaffiliations2_32cbe0460f297e01165bcca67ea33eb8" label="manaus, brazil, fundação de medicina tropical heitor vieira dourado">
<attvalues>
<attvalue for="attr_type" value="Authors with affiliations 2"></attvalue>
<attvalue for="global_occurrences" value="2"></attvalue>
<attvalue for="attr_3" value="Fundação de Medicina Tropical Heitor Vieira Dourado"></attvalue>
<attvalue for="attr_4" value="Manaus, Brazil"></attvalue>
<attvalue for="attr_8" value="Brazil"></attvalue>
<attvalue for="attr_6" value="-59.9856354"></attvalue>
<attvalue for="attr_7" value="-3.1331055"></attvalue>
</attvalues>
</node>
<node id="authorswithaffiliations2_56c0d4c127f96163e89166223d543dd3" label="manaus, brazil, instituto nacional de pesquisa da amazonia">
<attvalues>
<attvalue for="attr_type" value="Authors with affiliations 2"></attvalue>
<attvalue for="global_occurrences" value="4"></attvalue>
<attvalue for="attr_3" value="Instituto Nacional de Pesquisa da Amazonia"></attvalue>
<attvalue for="attr_4" value="Manaus, Brazil"></attvalue>
<attvalue for="attr_8" value="Brazil"></attvalue>
<attvalue for="attr_6" value="-59.9856354"></attvalue>
<attvalue for="attr_7" value="-3.1331055"></attvalue>
</attvalues>
</node>
<node id="authorswithaffiliations2_f11ce5f00ca22d5d30d5a95916ca1a64" label="mannheim, germany, university medical center and medical faculty mannheim">
<attvalues>
<attvalue for="attr_type" value="Authors with affiliations 2"></attvalue>
<attvalue for="global_occurrences" value="4"></attvalue>
<attvalue for="attr_3" value="University Medical Center and Medical Faculty Mannheim"></attvalue>
<attvalue for="attr_4" value="Mannheim, Germany"></attvalue>
<attvalue for="attr_8" value="Germany"></attvalue>
<attvalue for="attr_6" value="8.4672361"></attvalue>
<attvalue for="attr_7" value="49.4895914"></attvalue>
</attvalues>
</node>
<node id="authorswithaffiliations2_c3c3c5a9639c6d9e127c96f7806dc3a6" label="maracay, venezuela, universidad de carabobo">
<attvalues>
<attvalue for="attr_type" value="Authors with affiliations 2"></attvalue>
<attvalue for="global_occurrences" value="1"></attvalue>
<attvalue for="attr_3" value="Universidad de Carabobo"></attvalue>
<attvalue for="attr_4" value="Maracay, Venezuela"></attvalue>
<attvalue for="attr_8" value="Venezuela"></attvalue>
<attvalue for="attr_6" value="-67.6017245"></attvalue>
<attvalue for="attr_7" value="10.2513662"></attvalue>
</attvalues>
</node>
<node id="authorswithaffiliations2_938d665df00506acca1f788c70c2f5a4" label="marburg, germany, friedrichstrasse 26">
<attvalues>
<attvalue for="attr_type" value="Authors with affiliations 2"></attvalue>
<attvalue for="global_occurrences" value="1"></attvalue>
<attvalue for="attr_3" value="Friedrichstrasse 26"></attvalue>
<attvalue for="attr_4" value="Marburg, Germany"></attvalue>
<attvalue for="attr_8" value="Germany"></attvalue>
<attvalue for="attr_6" value="8.7757742"></attvalue>
<attvalue for="attr_7" value="50.8117327"></attvalue>
</attvalues>
</node>
<node id="authorswithaffiliations2_31f6dbe2b347856d2c101efed450a162" label="marburg, germany, philipps university marburg">
<attvalues>
<attvalue for="attr_type" value="Authors with affiliations 2"></attvalue>
<attvalue for="global_occurrences" value="49"></attvalue>
<attvalue for="attr_3" value="Philipps University Marburg"></attvalue>
<attvalue for="attr_4" value="Marburg, Germany"></attvalue>
<attvalue for="attr_8" value="Germany"></attvalue>
<attvalue for="attr_6" value="8.7757742"></attvalue>
<attvalue for="attr_7" value="50.8117327"></attvalue>
</attvalues>
</node>
<node id="authorswithaffiliations2_c679223a76d6252c6f3ba5d7570ff532" label="marburg, germany, praxis für reise- und tropenmedizin">
<attvalues>
<attvalue for="attr_type" value="Authors with affiliations 2"></attvalue>
<attvalue for="global_occurrences" value="1"></attvalue>
<attvalue for="attr_3" value="Praxis für Reise- und Tropenmedizin"></attvalue>
<attvalue for="attr_4" value="Marburg, Germany"></attvalue>
<attvalue for="attr_8" value="Germany"></attvalue>
<attvalue for="attr_6" value="8.7757742"></attvalue>
<attvalue for="attr_7" value="50.8117327"></attvalue>
</attvalues>
</node>
<node id="authorswithaffiliations2_d67d883c99ebe52de9e2f9289c7dcd64" label="marburg, germany, sybelstr.6a">
<attvalues>
<attvalue for="attr_type" value="Authors with affiliations 2"></attvalue>
<attvalue for="global_occurrences" value="1"></attvalue>
<attvalue for="attr_3" value="Sybelstr.6a"></attvalue>
<attvalue for="attr_4" value="Marburg, Germany"></attvalue>
<attvalue for="attr_8" value="Germany"></attvalue>
<attvalue for="attr_6" value="8.7757742"></attvalue>
<attvalue for="attr_7" value="50.8117327"></attvalue>
</attvalues>
</node>
<node id="authorswithaffiliations2_bd1261f8bc26690a6158ebeac7e51713" label="marrakech, morocco, faculté des sciences semlalia">
<attvalues>
<attvalue for="attr_type" value="Authors with affiliations 2"></attvalue>
<attvalue for="global_occurrences" value="1"></attvalue>
<attvalue for="attr_3" value="Faculté des Sciences Semlalia"></attvalue>
<attvalue for="attr_4" value="Marrakech, Morocco"></attvalue>
<attvalue for="attr_8" value="Morocco"></attvalue>
<attvalue for="attr_6" value="-7.9883921"></attvalue>
<attvalue for="attr_7" value="31.6267337"></attvalue>
</attvalues>
</node>
<node id="authorswithaffiliations2_8fbe6f83690c6c2b467f037f6d69158f" label="marseille, france, assitance publique-hôpitaux de marseille">
<attvalues>
<attvalue for="attr_type" value="Authors with affiliations 2"></attvalue>
<attvalue for="global_occurrences" value="3"></attvalue>
<attvalue for="attr_3" value="Assitance Publique-Hôpitaux de Marseille"></attvalue>
<attvalue for="attr_4" value="Marseille, France"></attvalue>
<attvalue for="attr_8" value="France"></attvalue>
<attvalue for="attr_6" value="5.3699525"></attvalue>
<attvalue for="attr_7" value="43.2961743"></attvalue>
</attvalues>
</node>
<node id="authorswithaffiliations2_5dd766b47b415268ec22274a040a26d2" label="marseille, france, centre national de la recherche scientifique">
<attvalues>
<attvalue for="attr_type" value="Authors with affiliations 2"></attvalue>
<attvalue for="global_occurrences" value="1"></attvalue>
<attvalue for="attr_3" value="Centre National de la Recherche Scientifique"></attvalue>
<attvalue for="attr_4" value="Marseille, France"></attvalue>
<attvalue for="attr_8" value="France"></attvalue>
<attvalue for="attr_6" value="5.3699525"></attvalue>
<attvalue for="attr_7" value="43.2961743"></attvalue>
</attvalues>
</node>
<node id="authorswithaffiliations2_64975c6f577fc41b427f0bd79f6af273" label="marseille, france, faculty of medicine of marseille">
<attvalues>
<attvalue for="attr_type" value="Authors with affiliations 2"></attvalue>
<attvalue for="global_occurrences" value="2"></attvalue>
<attvalue for="attr_3" value="Faculty of Medicine of Marseille"></attvalue>
<attvalue for="attr_4" value="Marseille, France"></attvalue>
<attvalue for="attr_8" value="France"></attvalue>
<attvalue for="attr_6" value="5.3699525"></attvalue>
<attvalue for="attr_7" value="43.2961743"></attvalue>
</attvalues>
</node>
<node id="authorswithaffiliations2_02bb197cebaa2933197b6e5db90ec2bf" label="marseille, france, hôpital nord ap-hm">
<attvalues>
<attvalue for="attr_type" value="Authors with affiliations 2"></attvalue>
<attvalue for="global_occurrences" value="4"></attvalue>
<attvalue for="attr_3" value="Hôpital Nord AP-HM"></attvalue>
<attvalue for="attr_4" value="Marseille, France"></attvalue>
<attvalue for="attr_8" value="France"></attvalue>
<attvalue for="attr_6" value="5.3699525"></attvalue>
<attvalue for="attr_7" value="43.2961743"></attvalue>
</attvalues>
</node>
<node id="authorswithaffiliations2_b79afabc4df695f1c6b1d1e311973ab4" label="mazar-e sharif, afghanistan, balkh province leishmaniasis center">
<attvalues>
<attvalue for="attr_type" value="Authors with affiliations 2"></attvalue>
<attvalue for="global_occurrences" value="2"></attvalue>
<attvalue for="attr_3" value="Balkh Province Leishmaniasis Center"></attvalue>
<attvalue for="attr_4" value="Mazar-e Sharif, Afghanistan"></attvalue>
<attvalue for="attr_8" value="Afghanistan"></attvalue>
<attvalue for="attr_6" value="67.2086271"></attvalue>
<attvalue for="attr_7" value="36.7089473"></attvalue>
</attvalues>
</node>
<node id="authorswithaffiliations2_0973ae2f6e685ce95904bff98f29a475" label="medellin, colombia, inst. colombiano de med. tropical">
<attvalues>
<attvalue for="attr_type" value="Authors with affiliations 2"></attvalue>
<attvalue for="global_occurrences" value="1"></attvalue>
<attvalue for="attr_3" value="Inst. Colombiano de Med. Tropical"></attvalue>
<attvalue for="attr_4" value="Medellin, Colombia"></attvalue>
<attvalue for="attr_8" value="Colombia"></attvalue>
<attvalue for="attr_6" value="-75.573553"></attvalue>
<attvalue for="attr_7" value="6.2443382"></attvalue>
</attvalues>
</node>
<node id="authorswithaffiliations2_8a204f63b934b72f3736277ac2b679c5" label="medellín, colombia, universidad de antioquia">
<attvalues>
<attvalue for="attr_type" value="Authors with affiliations 2"></attvalue>
<attvalue for="global_occurrences" value="14"></attvalue>
<attvalue for="attr_3" value="Universidad de Antioquia"></attvalue>
<attvalue for="attr_4" value="Medellín, Colombia"></attvalue>
<attvalue for="attr_8" value="Colombia"></attvalue>
<attvalue for="attr_6" value="-75.573553"></attvalue>
<attvalue for="attr_7" value="6.2443382"></attvalue>
</attvalues>
</node>
<node id="authorswithaffiliations2_717010f776cee8ac4d0fda84fe9619fd" label="melbourne, australia, ludwig institute for cancer research">
<attvalues>
<attvalue for="attr_type" value="Authors with affiliations 2"></attvalue>
<attvalue for="global_occurrences" value="2"></attvalue>
<attvalue for="attr_3" value="Ludwig Institute for Cancer Research"></attvalue>
<attvalue for="attr_4" value="Melbourne, Australia"></attvalue>
<attvalue for="attr_8" value="Australia"></attvalue>
<attvalue for="attr_6" value="144.9631608"></attvalue>
<attvalue for="attr_7" value="-37.8142176"></attvalue>
</attvalues>
</node>
<node id="authorswithaffiliations2_074744860843d4bbe51461bb9d25949f" label="melbourne, australia, monash university">
<attvalues>
<attvalue for="attr_type" value="Authors with affiliations 2"></attvalue>
<attvalue for="global_occurrences" value="3"></attvalue>
<attvalue for="attr_3" value="Monash University"></attvalue>
<attvalue for="attr_4" value="Melbourne, Australia"></attvalue>
<attvalue for="attr_8" value="Australia"></attvalue>
<attvalue for="attr_6" value="144.9631608"></attvalue>
<attvalue for="attr_7" value="-37.8142176"></attvalue>
</attvalues>
</node>
<node id="authorswithaffiliations2_ab0ee4689c78acaa40d894d10baa9bc0" label="melbourne, australia, university of melbourne">
<attvalues>
<attvalue for="attr_type" value="Authors with affiliations 2"></attvalue>
<attvalue for="global_occurrences" value="8"></attvalue>
<attvalue for="attr_3" value="University of Melbourne"></attvalue>
<attvalue for="attr_4" value="Melbourne, Australia"></attvalue>
<attvalue for="attr_8" value="Australia"></attvalue>
<attvalue for="attr_6" value="144.9631608"></attvalue>
<attvalue for="attr_7" value="-37.8142176"></attvalue>
</attvalues>
</node>
<node id="authorswithaffiliations2_2c9e0f19e34ae8e5ad055e7d25124c54" label="melbourne, australia, walter and eliza hall institute of medical research">
<attvalues>
<attvalue for="attr_type" value="Authors with affiliations 2"></attvalue>
<attvalue for="global_occurrences" value="17"></attvalue>
<attvalue for="attr_3" value="Walter and Eliza Hall Institute of Medical Research"></attvalue>
<attvalue for="attr_4" value="Melbourne, Australia"></attvalue>
<attvalue for="attr_8" value="Australia"></attvalue>
<attvalue for="attr_6" value="144.9631608"></attvalue>
<attvalue for="attr_7" value="-37.8142176"></attvalue>
</attvalues>
</node>
<node id="authorswithaffiliations2_189b24b23ef8865c62aa0dc2715ea686" label="memphis, united states, st jude children's research hospital">
<attvalues>
<attvalue for="attr_type" value="Authors with affiliations 2"></attvalue>
<attvalue for="global_occurrences" value="1"></attvalue>
<attvalue for="attr_3" value="St Jude Children's Research Hospital"></attvalue>
<attvalue for="attr_4" value="Memphis, United States"></attvalue>
<attvalue for="attr_8" value="United States"></attvalue>
<attvalue for="attr_6" value="-90.0516285"></attvalue>
<attvalue for="attr_7" value="35.1490215"></attvalue>
</attvalues>
</node>
<node id="authorswithaffiliations2_911e9bf73c18d25940125ad4ff657217" label="mettmann, germany, nephrologisches zentrum mettmann">
<attvalues>
<attvalue for="attr_type" value="Authors with affiliations 2"></attvalue>
<attvalue for="global_occurrences" value="1"></attvalue>
<attvalue for="attr_3" value="Nephrologisches Zentrum Mettmann"></attvalue>
<attvalue for="attr_4" value="Mettmann, Germany"></attvalue>
<attvalue for="attr_8" value="Germany"></attvalue>
<attvalue for="attr_6" value="6.9777778"></attvalue>
<attvalue for="attr_7" value="51.2527778"></attvalue>
</attvalues>
</node>
<node id="authorswithaffiliations2_f964e127528ecf977947159ebde75731" label="mexico distrito federal, mexico, instituto politecnico nacional">
<attvalues>
<attvalue for="attr_type" value="Authors with affiliations 2"></attvalue>
<attvalue for="global_occurrences" value="1"></attvalue>
<attvalue for="attr_3" value="Instituto Politecnico Nacional"></attvalue>
<attvalue for="attr_4" value="Mexico Distrito Federal, Mexico"></attvalue>
<attvalue for="attr_8" value="Mexico"></attvalue>
<attvalue for="attr_6" value="-99.1332102"></attvalue>
<attvalue for="attr_7" value="19.4325301"></attvalue>
</attvalues>
</node>
<node id="authorswithaffiliations2_6488aa06864faa30cce0b9f066377860" label="miami, united states, florida international university">
<attvalues>
<attvalue for="attr_type" value="Authors with affiliations 2"></attvalue>
<attvalue for="global_occurrences" value="10"></attvalue>
<attvalue for="attr_3" value="Florida International University"></attvalue>
<attvalue for="attr_4" value="Miami, United States"></attvalue>
<attvalue for="attr_8" value="United States"></attvalue>
<attvalue for="attr_6" value="-80.1936589"></attvalue>
<attvalue for="attr_7" value="25.7742658"></attvalue>
</attvalues>
</node>
<node id="authorswithaffiliations2_1f41307e79fd59a002422490a96a0b1d" label="milan, italy, bayer healthcare italy">
<attvalues>
<attvalue for="attr_type" value="Authors with affiliations 2"></attvalue>
<attvalue for="global_occurrences" value="2"></attvalue>
<attvalue for="attr_3" value="Bayer HealthCare Italy"></attvalue>
<attvalue for="attr_4" value="Milan, Italy"></attvalue>
<attvalue for="attr_8" value="Italy"></attvalue>
<attvalue for="attr_6" value="9.1906166"></attvalue>
<attvalue for="attr_7" value="45.4666211"></attvalue>
</attvalues>
</node>
<node id="authorswithaffiliations2_092fdb6757744844f70bf8543a085bf4" label="milan, italy, university of milan">
<attvalues>
<attvalue for="attr_type" value="Authors with affiliations 2"></attvalue>
<attvalue for="global_occurrences" value="8"></attvalue>
<attvalue for="attr_3" value="University of Milan"></attvalue>
<attvalue for="attr_4" value="Milan, Italy"></attvalue>
<attvalue for="attr_8" value="Italy"></attvalue>
<attvalue for="attr_6" value="9.1906166"></attvalue>
<attvalue for="attr_7" value="45.4666211"></attvalue>
</attvalues>
</node>
<node id="authorswithaffiliations2_2d8ec1afc79a92762b1bbfeb8bc9c473" label="millbrook, united states, institute of ecosystem studies">
<attvalues>
<attvalue for="attr_type" value="Authors with affiliations 2"></attvalue>
<attvalue for="global_occurrences" value="1"></attvalue>
<attvalue for="attr_3" value="Institute of Ecosystem Studies"></attvalue>
<attvalue for="attr_4" value="Millbrook, United States"></attvalue>
<attvalue for="attr_8" value="United States"></attvalue>
<attvalue for="attr_6" value="-73.6921867"></attvalue>
<attvalue for="attr_7" value="41.7865038"></attvalue>
</attvalues>
</node>
<node id="authorswithaffiliations2_b4c3f1d99f56ad0c3029354d4d9bec17" label="minas gerais, brazil, universidade federal de uberlândia">
<attvalues>
<attvalue for="attr_type" value="Authors with affiliations 2"></attvalue>
<attvalue for="global_occurrences" value="1"></attvalue>
<attvalue for="attr_3" value="Universidade Federal de Uberlândia"></attvalue>
<attvalue for="attr_4" value="Minas Gerais, Brazil"></attvalue>
<attvalue for="attr_8" value="Brazil"></attvalue>
<attvalue for="attr_6" value="-44.1588654"></attvalue>
<attvalue for="attr_7" value="-18.5264844"></attvalue>
</attvalues>
</node>
<node id="authorswithaffiliations2_eff677efb1948b6cf2dcfd856d2104d5" label="modena, italy, università degli studi di modena e reggio emilia">
<attvalues>
<attvalue for="attr_type" value="Authors with affiliations 2"></attvalue>
<attvalue for="global_occurrences" value="9"></attvalue>
<attvalue for="attr_3" value="Università Degli Studi di Modena e Reggio Emilia"></attvalue>
<attvalue for="attr_4" value="Modena, Italy"></attvalue>
<attvalue for="attr_8" value="Italy"></attvalue>
<attvalue for="attr_6" value="10.9255405"></attvalue>
<attvalue for="attr_7" value="44.64591"></attvalue>
</attvalues>
</node>
<node id="authorswithaffiliations2_446497ed53635d11faa52e97db886e6f" label="mokolo, cameroon, mokolo district hospital">
<attvalues>
<attvalue for="attr_type" value="Authors with affiliations 2"></attvalue>
<attvalue for="global_occurrences" value="1"></attvalue>
<attvalue for="attr_3" value="Mokolo District Hospital"></attvalue>
<attvalue for="attr_4" value="Mokolo, Cameroon"></attvalue>
<attvalue for="attr_8" value="Cameroon"></attvalue>
<attvalue for="attr_6" value="12.786252"></attvalue>
<attvalue for="attr_7" value="5.0090788"></attvalue>
</attvalues>
</node>
<node id="authorswithaffiliations2_91bf610b42786a43df9da5aba4478a5c" label="monastir, tunisia, faculté de pharmacie">
<attvalues>
<attvalue for="attr_type" value="Authors with affiliations 2"></attvalue>
<attvalue for="global_occurrences" value="3"></attvalue>
<attvalue for="attr_3" value="Faculté de Pharmacie"></attvalue>
<attvalue for="attr_4" value="Monastir, Tunisia"></attvalue>
<attvalue for="attr_8" value="Tunisia"></attvalue>
<attvalue for="attr_6" value="10.8272336"></attvalue>
<attvalue for="attr_7" value="35.7709638"></attvalue>
</attvalues>
</node>
<node id="authorswithaffiliations2_53c1ac1bccf399ea4146ddc0c68adee1" label="monheim, germany, bayer ag">
<attvalues>
<attvalue for="attr_type" value="Authors with affiliations 2"></attvalue>
<attvalue for="global_occurrences" value="12"></attvalue>
<attvalue for="attr_3" value="Bayer AG"></attvalue>
<attvalue for="attr_4" value="Monheim, Germany"></attvalue>
<attvalue for="attr_8" value="Germany"></attvalue>
<attvalue for="attr_6" value="10.8562708"></attvalue>
<attvalue for="attr_7" value="48.8423558"></attvalue>
</attvalues>
</node>
<node id="authorswithaffiliations2_223ac987ba2c5f5f98ee1d194054c238" label="montpellier, france, centre hospitalier universitaire de montpellier">
<attvalues>
<attvalue for="attr_type" value="Authors with affiliations 2"></attvalue>
<attvalue for="global_occurrences" value="26"></attvalue>
<attvalue for="attr_3" value="Centre Hospitalier Universitaire de Montpellier"></attvalue>
<attvalue for="attr_4" value="Montpellier, France"></attvalue>
<attvalue for="attr_8" value="France"></attvalue>
<attvalue for="attr_6" value="3.8767337"></attvalue>
<attvalue for="attr_7" value="43.6112422"></attvalue>
</attvalues>
</node>
<node id="authorswithaffiliations2_fd33ba50568b014f534059496e5627e6" label="montreal, canada, mcgill university">
<attvalues>
<attvalue for="attr_type" value="Authors with affiliations 2"></attvalue>
<attvalue for="global_occurrences" value="5"></attvalue>
<attvalue for="attr_3" value="McGill University"></attvalue>
<attvalue for="attr_4" value="Montreal, Canada"></attvalue>
<attvalue for="attr_8" value="Canada"></attvalue>
<attvalue for="attr_6" value="-73.5912827"></attvalue>
<attvalue for="attr_7" value="45.5224507"></attvalue>
</attvalues>
</node>
<node id="authorswithaffiliations2_194e5121c7bbca4ead83c7119fcc4e59" label="moscow, russian federation, sechenov medical academy">
<attvalues>
<attvalue for="attr_type" value="Authors with affiliations 2"></attvalue>
<attvalue for="global_occurrences" value="2"></attvalue>
<attvalue for="attr_3" value="Sechenov Medical Academy"></attvalue>
<attvalue for="attr_4" value="Moscow, Russian Federation"></attvalue>
<attvalue for="attr_8" value="Russian Federation"></attvalue>
<attvalue for="attr_6" value="37.3273304"></attvalue>
<attvalue for="attr_7" value="55.4792046"></attvalue>
</attvalues>
</node>
<node id="authorswithaffiliations2_8fc11cacfdecc3f26f95da711eb762cf" label="muenster, germany, fachklinik hornheide">
<attvalues>
<attvalue for="attr_type" value="Authors with affiliations 2"></attvalue>
<attvalue for="global_occurrences" value="3"></attvalue>
<attvalue for="attr_3" value="Fachklinik Hornheide"></attvalue>
<attvalue for="attr_4" value="Muenster, Germany"></attvalue>
<attvalue for="attr_8" value="Germany"></attvalue>
<attvalue for="attr_6" value="7.6251879"></attvalue>
<attvalue for="attr_7" value="51.9625101"></attvalue>
</attvalues>
</node>
<node id="authorswithaffiliations2_17c28e679548c942d69a8f12156d1f0d" label="muenster, germany, university of muenster">
<attvalues>
<attvalue for="attr_type" value="Authors with affiliations 2"></attvalue>
<attvalue for="global_occurrences" value="55"></attvalue>
<attvalue for="attr_3" value="University of Muenster"></attvalue>
<attvalue for="attr_4" value="Muenster, Germany"></attvalue>
<attvalue for="attr_8" value="Germany"></attvalue>
<attvalue for="attr_6" value="7.6251879"></attvalue>
<attvalue for="attr_7" value="51.9625101"></attvalue>
</attvalues>
</node>
<node id="authorswithaffiliations2_de95121b9f4454229566fd7ce32ad8db" label="munich, germany, academic hospital munich-bogenhausen">
<attvalues>
<attvalue for="attr_type" value="Authors with affiliations 2"></attvalue>
<attvalue for="global_occurrences" value="1"></attvalue>
<attvalue for="attr_3" value="Academic Hospital Munich-Bogenhausen"></attvalue>
<attvalue for="attr_4" value="Munich, Germany"></attvalue>
<attvalue for="attr_8" value="Germany"></attvalue>
<attvalue for="attr_6" value="11.5754815"></attvalue>
<attvalue for="attr_7" value="48.1372719"></attvalue>
</attvalues>
</node>
<node id="authorswithaffiliations2_5f171a32df7911fa9cb8faaaa023a4fc" label="munich, germany, bundeswehr medical office">
<attvalues>
<attvalue for="attr_type" value="Authors with affiliations 2"></attvalue>
<attvalue for="global_occurrences" value="8"></attvalue>
<attvalue for="attr_3" value="Bundeswehr Medical Office"></attvalue>
<attvalue for="attr_4" value="Munich, Germany"></attvalue>
<attvalue for="attr_8" value="Germany"></attvalue>
<attvalue for="attr_6" value="11.5754815"></attvalue>
<attvalue for="attr_7" value="48.1372719"></attvalue>
</attvalues>
</node>
<node id="authorswithaffiliations2_81247327f1b5aebda4fc48313d7a33c6" label="munich, germany, klinikum harlaching">
<attvalues>
<attvalue for="attr_type" value="Authors with affiliations 2"></attvalue>
<attvalue for="global_occurrences" value="3"></attvalue>
<attvalue for="attr_3" value="Klinikum Harlaching"></attvalue>
<attvalue for="attr_4" value="Munich, Germany"></attvalue>
<attvalue for="attr_8" value="Germany"></attvalue>
<attvalue for="attr_6" value="11.5754815"></attvalue>
<attvalue for="attr_7" value="48.1372719"></attvalue>
</attvalues>
</node>
<node id="authorswithaffiliations2_734c7685f6b875c57aef73e35f0f3bd7" label="munich, germany, ludwig maximilians university of munich">
<attvalues>
<attvalue for="attr_type" value="Authors with affiliations 2"></attvalue>
<attvalue for="global_occurrences" value="58"></attvalue>
<attvalue for="attr_3" value="Ludwig Maximilians University of Munich"></attvalue>
<attvalue for="attr_4" value="Munich, Germany"></attvalue>
<attvalue for="attr_8" value="Germany"></attvalue>
<attvalue for="attr_6" value="11.5754815"></attvalue>
<attvalue for="attr_7" value="48.1372719"></attvalue>
</attvalues>
</node>
<node id="authorswithaffiliations2_e47e1c3788d45bebe574b431808c60bd" label="munich, germany, specialty practice for veterinary pathology">
<attvalues>
<attvalue for="attr_type" value="Authors with affiliations 2"></attvalue>
<attvalue for="global_occurrences" value="2"></attvalue>
<attvalue for="attr_3" value="Specialty Practice for Veterinary Pathology"></attvalue>
<attvalue for="attr_4" value="Munich, Germany"></attvalue>
<attvalue for="attr_8" value="Germany"></attvalue>
<attvalue for="attr_6" value="11.5754815"></attvalue>
<attvalue for="attr_7" value="48.1372719"></attvalue>
</attvalues>
</node>
<node id="authorswithaffiliations2_4c3f772115307c47773a3ad93f37eff6" label="munich, germany, technical university of munich">
<attvalues>
<attvalue for="attr_type" value="Authors with affiliations 2"></attvalue>
<attvalue for="global_occurrences" value="5"></attvalue>
<attvalue for="attr_3" value="Technical University of Munich"></attvalue>
<attvalue for="attr_4" value="Munich, Germany"></attvalue>
<attvalue for="attr_8" value="Germany"></attvalue>
<attvalue for="attr_6" value="11.5754815"></attvalue>
<attvalue for="attr_7" value="48.1372719"></attvalue>
</attvalues>
</node>
<node id="authorswithaffiliations2_545987a1b436faa88248084a3097e739" label="murdoch, australia, murdoch university">
<attvalues>
<attvalue for="attr_type" value="Authors with affiliations 2"></attvalue>
<attvalue for="global_occurrences" value="1"></attvalue>
<attvalue for="attr_3" value="Murdoch University"></attvalue>
<attvalue for="attr_4" value="Murdoch, Australia"></attvalue>
<attvalue for="attr_8" value="Australia"></attvalue>
<attvalue for="attr_6" value="115.8505013"></attvalue>
<attvalue for="attr_7" value="-32.0663672"></attvalue>
</attvalues>
</node>
<node id="authorswithaffiliations2_6e31f9ecfb6d2ff9dffbff76f2c9c4b7" label="muzaffarpur, india, kala azar research center">
<attvalues>
<attvalue for="attr_type" value="Authors with affiliations 2"></attvalue>
<attvalue for="global_occurrences" value="5"></attvalue>
<attvalue for="attr_3" value="Kala Azar Research Center"></attvalue>
<attvalue for="attr_4" value="Muzaffarpur, India"></attvalue>
<attvalue for="attr_8" value="India"></attvalue>
<attvalue for="attr_6" value="85.3877930613937"></attvalue>
<attvalue for="attr_7" value="26.1167"></attvalue>
</attvalues>
</node>
<node id="authorswithaffiliations2_1f537d66922df030bd05cc13bb496877" label="mymensingh, bangladesh, bangladesh agricultural university">
<attvalues>
<attvalue for="attr_type" value="Authors with affiliations 2"></attvalue>
<attvalue for="global_occurrences" value="1"></attvalue>
<attvalue for="attr_3" value="Bangladesh Agricultural University"></attvalue>
<attvalue for="attr_4" value="Mymensingh, Bangladesh"></attvalue>
<attvalue for="attr_8" value="Bangladesh"></attvalue>
<attvalue for="attr_6" value="90.3972045"></attvalue>
<attvalue for="attr_7" value="24.7612675"></attvalue>
</attvalues>
</node>
<node id="authorswithaffiliations2_b9a058b79b56886d087aad9f07420961" label="mymensingh, bangladesh, mymensingh medical college">
<attvalues>
<attvalue for="attr_type" value="Authors with affiliations 2"></attvalue>
<attvalue for="global_occurrences" value="2"></attvalue>
<attvalue for="attr_3" value="Mymensingh Medical College"></attvalue>
<attvalue for="attr_4" value="Mymensingh, Bangladesh"></attvalue>
<attvalue for="attr_8" value="Bangladesh"></attvalue>
<attvalue for="attr_6" value="90.3972045"></attvalue>
<attvalue for="attr_7" value="24.7612675"></attvalue>
</attvalues>
</node>
<node id="authorswithaffiliations2_241da1f4e27488281afdc4c4bf9f6dab" label="mönchengladbach, germany, headquarters british forces germany health service">
<attvalues>
<attvalue for="attr_type" value="Authors with affiliations 2"></attvalue>
<attvalue for="global_occurrences" value="1"></attvalue>
<attvalue for="attr_3" value="Headquarters British Forces Germany Health Service"></attvalue>
<attvalue for="attr_4" value="Mönchengladbach, Germany"></attvalue>
<attvalue for="attr_8" value="Germany"></attvalue>
<attvalue for="attr_6" value="6.41270225823657"></attvalue>
<attvalue for="attr_7" value="51.1668572"></attvalue>
</attvalues>
</node>
<node id="authorswithaffiliations2_960cce2770c67f557f12f01ed03fe0a2" label="nairobi, kenya, institute of primate research">
<attvalues>
<attvalue for="attr_type" value="Authors with affiliations 2"></attvalue>
<attvalue for="global_occurrences" value="3"></attvalue>
<attvalue for="attr_3" value="Institute of Primate Research"></attvalue>
<attvalue for="attr_4" value="Nairobi, Kenya"></attvalue>
<attvalue for="attr_8" value="Kenya"></attvalue>
<attvalue for="attr_6" value="36.8172449"></attvalue>
<attvalue for="attr_7" value="-1.2832533"></attvalue>
</attvalues>
</node>
<node id="authorswithaffiliations2_c94cd3471e91e79cd47042847af667ed" label="nairobi, kenya, kenyatta university">
<attvalues>
<attvalue for="attr_type" value="Authors with affiliations 2"></attvalue>
<attvalue for="global_occurrences" value="2"></attvalue>
<attvalue for="attr_3" value="Kenyatta University"></attvalue>
<attvalue for="attr_4" value="Nairobi, Kenya"></attvalue>
<attvalue for="attr_8" value="Kenya"></attvalue>
<attvalue for="attr_6" value="36.8172449"></attvalue>
<attvalue for="attr_7" value="-1.2832533"></attvalue>
</attvalues>
</node>
<node id="authorswithaffiliations2_9f4f0d8b6565d776134bdc4e8af5ab8d" label="nantes, france, ecole nationale vétérinaire">
<attvalues>
<attvalue for="attr_type" value="Authors with affiliations 2"></attvalue>
<attvalue for="global_occurrences" value="1"></attvalue>
<attvalue for="attr_3" value="Ecole Nationale Vétérinaire"></attvalue>
<attvalue for="attr_4" value="Nantes, France"></attvalue>
<attvalue for="attr_8" value="France"></attvalue>
<attvalue for="attr_6" value="-1.5545147"></attvalue>
<attvalue for="attr_7" value="47.2185155"></attvalue>
</attvalues>
</node>
<node id="authorswithaffiliations2_492bdcdb8f7208e8b60521c4244c2128" label="naples, italy, universita di napoli">
<attvalues>
<attvalue for="attr_type" value="Authors with affiliations 2"></attvalue>
<attvalue for="global_occurrences" value="1"></attvalue>
<attvalue for="attr_3" value="Universita di Napoli"></attvalue>
<attvalue for="attr_4" value="Naples, Italy"></attvalue>
<attvalue for="attr_8" value="Italy"></attvalue>
<attvalue for="attr_6" value="14.2463172"></attvalue>
<attvalue for="attr_7" value="40.8506962"></attvalue>
</attvalues>
</node>
<node id="authorswithaffiliations2_9fc7c50df5a4f267a886801398705038" label="new delhi, india, indian council of medical research">
<attvalues>
<attvalue for="attr_type" value="Authors with affiliations 2"></attvalue>
<attvalue for="global_occurrences" value="1"></attvalue>
<attvalue for="attr_3" value="Indian Council of Medical Research"></attvalue>
<attvalue for="attr_4" value="New Delhi, India"></attvalue>
<attvalue for="attr_8" value="India"></attvalue>
<attvalue for="attr_6" value="77.2081984870234"></attvalue>
<attvalue for="attr_7" value="28.6171862"></attvalue>
</attvalues>
</node>
<node id="authorswithaffiliations2_a46bda8cba9b90a3036a600735fad3d6" label="new delhi, india, safdarjung hospital campus">
<attvalues>
<attvalue for="attr_type" value="Authors with affiliations 2"></attvalue>
<attvalue for="global_occurrences" value="11"></attvalue>
<attvalue for="attr_3" value="Safdarjung Hospital Campus"></attvalue>
<attvalue for="attr_4" value="New Delhi, India"></attvalue>
<attvalue for="attr_8" value="India"></attvalue>
<attvalue for="attr_6" value="77.2081984870234"></attvalue>
<attvalue for="attr_7" value="28.6171862"></attvalue>
</attvalues>
</node>
<node id="authorswithaffiliations2_f3d9380a5b528251885717071b095320" label="new york, united states, mount sinai school of medicine">
<attvalues>
<attvalue for="attr_type" value="Authors with affiliations 2"></attvalue>
<attvalue for="global_occurrences" value="1"></attvalue>
<attvalue for="attr_3" value="Mount Sinai School of Medicine"></attvalue>
<attvalue for="attr_4" value="New York, United States"></attvalue>
<attvalue for="attr_8" value="United States"></attvalue>
<attvalue for="attr_6" value="-73.9865812"></attvalue>
<attvalue for="attr_7" value="40.7305991"></attvalue>
</attvalues>
</node>
<node id="authorswithaffiliations2_6398250b47e0351be9168753ab225870" label="new york, united states, st. luke's-roosevelt hosp. ctr. (univ. hosp. of columbia univ. college of physicians and surgeons)">
<attvalues>
<attvalue for="attr_type" value="Authors with affiliations 2"></attvalue>
<attvalue for="global_occurrences" value="4"></attvalue>
<attvalue for="attr_3" value="St. Luke's-Roosevelt Hosp. Ctr. (Univ. Hosp. of Columbia Univ. College of Physicians and Surgeons)"></attvalue>
<attvalue for="attr_4" value="New York, United States"></attvalue>
<attvalue for="attr_8" value="United States"></attvalue>
<attvalue for="attr_6" value="-73.9865812"></attvalue>
<attvalue for="attr_7" value="40.7305991"></attvalue>
</attvalues>
</node>
<node id="authorswithaffiliations2_7d308f17c7076eccdbdb8299255d5ba3" label="newbury, united kingdom, bayer plc">
<attvalues>
<attvalue for="attr_type" value="Authors with affiliations 2"></attvalue>
<attvalue for="global_occurrences" value="1"></attvalue>
<attvalue for="attr_3" value="Bayer Plc"></attvalue>
<attvalue for="attr_4" value="Newbury, United Kingdom"></attvalue>
<attvalue for="attr_8" value="United Kingdom"></attvalue>
<attvalue for="attr_6" value="-1.3236425"></attvalue>
<attvalue for="attr_7" value="51.4020055"></attvalue>
</attvalues>
</node>
<node id="authorswithaffiliations2_65a6296d1ecb6837bcdba362363e4f7c" label="ngaoundere, cameroon, university of ngaoundere">
<attvalues>
<attvalue for="attr_type" value="Authors with affiliations 2"></attvalue>
<attvalue for="global_occurrences" value="1"></attvalue>
<attvalue for="attr_3" value="University of Ngaoundere"></attvalue>
<attvalue for="attr_4" value="Ngaoundere, Cameroon"></attvalue>
<attvalue for="attr_8" value="Cameroon"></attvalue>
<attvalue for="attr_6" value="13.5886703"></attvalue>
<attvalue for="attr_7" value="7.3209258"></attvalue>
</attvalues>
</node>
<node id="authorswithaffiliations2_df7243da85a23032b08b181477703901" label="nice, france, université de nice sophia-antipolis">
<attvalues>
<attvalue for="attr_type" value="Authors with affiliations 2"></attvalue>
<attvalue for="global_occurrences" value="6"></attvalue>
<attvalue for="attr_3" value="Université de Nice Sophia-Antipolis"></attvalue>
<attvalue for="attr_4" value="Nice, France"></attvalue>
<attvalue for="attr_8" value="France"></attvalue>
<attvalue for="attr_6" value="7.2683912"></attvalue>
<attvalue for="attr_7" value="43.7009358"></attvalue>
</attvalues>
</node>
<node id="authorswithaffiliations2_5ed5ea2e3215b647124ed917951518e2" label="niederkassel, germany, parasitus ex e.v.">
<attvalues>
<attvalue for="attr_type" value="Authors with affiliations 2"></attvalue>
<attvalue for="global_occurrences" value="5"></attvalue>
<attvalue for="attr_3" value="Parasitus Ex e.V."></attvalue>
<attvalue for="attr_4" value="Niederkassel, Germany"></attvalue>
<attvalue for="attr_8" value="Germany"></attvalue>
<attvalue for="attr_6" value="7.0333317"></attvalue>
<attvalue for="attr_7" value="50.8166979"></attvalue>
</attvalues>
</node>
<node id="authorswithaffiliations2_15c76cbb94c8e943949382a0fbb07ccf" label="niterói, brazil, universidade federal fluminense">
<attvalues>
<attvalue for="attr_type" value="Authors with affiliations 2"></attvalue>
<attvalue for="global_occurrences" value="2"></attvalue>
<attvalue for="attr_3" value="Universidade Federal Fluminense"></attvalue>
<attvalue for="attr_4" value="Niterói, Brazil"></attvalue>
<attvalue for="attr_8" value="Brazil"></attvalue>
<attvalue for="attr_6" value="-43.1154552"></attvalue>
<attvalue for="attr_7" value="-22.8832371"></attvalue>
</attvalues>
</node>
<node id="authorswithaffiliations2_23ff8de55f5e967088765137fc97a947" label="notre dame, united states, university of notre dame">
<attvalues>
<attvalue for="attr_type" value="Authors with affiliations 2"></attvalue>
<attvalue for="global_occurrences" value="5"></attvalue>
<attvalue for="attr_3" value="University of Notre Dame"></attvalue>
<attvalue for="attr_4" value="Notre Dame, United States"></attvalue>
<attvalue for="attr_8" value="United States"></attvalue>
<attvalue for="attr_6" value="-86.2373691"></attvalue>
<attvalue for="attr_7" value="41.6992003"></attvalue>
</attvalues>
</node>
<node id="authorswithaffiliations2_5c37f276226fac5b57a4ac5a10dd540a" label="oakland, united states, children's hospital oakland research institute">
<attvalues>
<attvalue for="attr_type" value="Authors with affiliations 2"></attvalue>
<attvalue for="global_occurrences" value="1"></attvalue>
<attvalue for="attr_3" value="Children's Hospital Oakland Research Institute"></attvalue>
<attvalue for="attr_4" value="Oakland, United States"></attvalue>
<attvalue for="attr_8" value="United States"></attvalue>
<attvalue for="attr_6" value="-122.2708166"></attvalue>
<attvalue for="attr_7" value="37.8043808"></attvalue>
</attvalues>
</node>
<node id="authorswithaffiliations2_49022324c48b830f42440d9e7cceeedc" label="odense, denmark, university of southern denmark">
<attvalues>
<attvalue for="attr_type" value="Authors with affiliations 2"></attvalue>
<attvalue for="global_occurrences" value="1"></attvalue>
<attvalue for="attr_3" value="University of Southern Denmark"></attvalue>
<attvalue for="attr_4" value="Odense, Denmark"></attvalue>
<attvalue for="attr_8" value="Denmark"></attvalue>
<attvalue for="attr_6" value="10.3852104"></attvalue>
<attvalue for="attr_7" value="55.3997225"></attvalue>
</attvalues>
</node>
<node id="authorswithaffiliations2_ceef59fd5a36a4d2bb3b8fd01a95a23f" label="okayama, japan, okayama university">
<attvalues>
<attvalue for="attr_type" value="Authors with affiliations 2"></attvalue>
<attvalue for="global_occurrences" value="3"></attvalue>
<attvalue for="attr_3" value="Okayama University"></attvalue>
<attvalue for="attr_4" value="Okayama, Japan"></attvalue>
<attvalue for="attr_8" value="Japan"></attvalue>
<attvalue for="attr_6" value="133.9201068"></attvalue>
<attvalue for="attr_7" value="34.6554465"></attvalue>
</attvalues>
</node>
<node id="authorswithaffiliations2_4e607428ea4a7646b72bf86a2a78693d" label="oklahoma city, united states, oklahoma univ. hlth. sciences center">
<attvalues>
<attvalue for="attr_type" value="Authors with affiliations 2"></attvalue>
<attvalue for="global_occurrences" value="2"></attvalue>
<attvalue for="attr_3" value="Oklahoma Univ. Hlth. Sciences Center"></attvalue>
<attvalue for="attr_4" value="Oklahoma City, United States"></attvalue>
<attvalue for="attr_8" value="United States"></attvalue>
<attvalue for="attr_6" value="-97.5198806"></attvalue>
<attvalue for="attr_7" value="35.4707419"></attvalue>
</attvalues>
</node>
<node id="authorswithaffiliations2_cef31e3b84bd33bcf084339c585e64df" label="omdurman, sudan, university of science and technology">
<attvalues>
<attvalue for="attr_type" value="Authors with affiliations 2"></attvalue>
<attvalue for="global_occurrences" value="2"></attvalue>
<attvalue for="attr_3" value="University of Science and Technology"></attvalue>
<attvalue for="attr_4" value="Omdurman, Sudan"></attvalue>
<attvalue for="attr_8" value="Sudan"></attvalue>
<attvalue for="attr_6" value="32.4777311"></attvalue>
<attvalue for="attr_7" value="15.6445536"></attvalue>
</attvalues>
</node>
<node id="authorswithaffiliations2_3eaebaca188d321e6cf5d902a112d2d0" label="osaka, japan, osaka bioscience institute">
<attvalues>
<attvalue for="attr_type" value="Authors with affiliations 2"></attvalue>
<attvalue for="global_occurrences" value="12"></attvalue>
<attvalue for="attr_3" value="Osaka Bioscience Institute"></attvalue>
<attvalue for="attr_4" value="Osaka, Japan"></attvalue>
<attvalue for="attr_8" value="Japan"></attvalue>
<attvalue for="attr_6" value="135.5146944"></attvalue>
<attvalue for="attr_7" value="34.6852929"></attvalue>
</attvalues>
</node>
<node id="authorswithaffiliations2_02889553e3f8e757a89951ffc6b9b2cd" label="osaka, japan, osaka university">
<attvalues>
<attvalue for="attr_type" value="Authors with affiliations 2"></attvalue>
<attvalue for="global_occurrences" value="3"></attvalue>
<attvalue for="attr_3" value="Osaka University"></attvalue>
<attvalue for="attr_4" value="Osaka, Japan"></attvalue>
<attvalue for="attr_8" value="Japan"></attvalue>
<attvalue for="attr_6" value="135.5146944"></attvalue>
<attvalue for="attr_7" value="34.6852929"></attvalue>
</attvalues>
</node>
<node id="authorswithaffiliations2_2514ca5ef53d4f69d6e2d0e3d4b64eb8" label="oslo, norway, university of oslo">
<attvalues>
<attvalue for="attr_type" value="Authors with affiliations 2"></attvalue>
<attvalue for="global_occurrences" value="5"></attvalue>
<attvalue for="attr_3" value="University of Oslo"></attvalue>
<attvalue for="attr_4" value="Oslo, Norway"></attvalue>
<attvalue for="attr_8" value="Norway"></attvalue>
<attvalue for="attr_6" value="10.7391112"></attvalue>
<attvalue for="attr_7" value="59.9132694"></attvalue>
</attvalues>
</node>
<node id="authorswithaffiliations2_79faef2f57e099058ba98d654df08e67" label="ouro preto, brazil, federal university of ouro preto and research center rené rachou">
<attvalues>
<attvalue for="attr_type" value="Authors with affiliations 2"></attvalue>
<attvalue for="global_occurrences" value="1"></attvalue>
<attvalue for="attr_3" value="Federal University of Ouro Preto and Research Center René Rachou"></attvalue>
<attvalue for="attr_4" value="Ouro Preto, Brazil"></attvalue>
<attvalue for="attr_8" value="Brazil"></attvalue>
<attvalue for="attr_6" value="-43.5070011"></attvalue>
<attvalue for="attr_7" value="-20.3865711"></attvalue>
</attvalues>
</node>
<node id="authorswithaffiliations2_2d551bc0447de230cb98c6b8c41f601d" label="padova, italy, istituto zooprofilattico sperimentale delle venezie">
<attvalues>
<attvalue for="attr_type" value="Authors with affiliations 2"></attvalue>
<attvalue for="global_occurrences" value="4"></attvalue>
<attvalue for="attr_3" value="Istituto Zooprofilattico Sperimentale Delle Venezie"></attvalue>
<attvalue for="attr_4" value="Padova, Italy"></attvalue>
<attvalue for="attr_8" value="Italy"></attvalue>
<attvalue for="attr_6" value="11.8829915"></attvalue>
<attvalue for="attr_7" value="45.4098919"></attvalue>
</attvalues>
</node>
<node id="authorswithaffiliations2_628b5f791205327aff27e5822d1a211a" label="palos blancos, bolivia, hospital local">
<attvalues>
<attvalue for="attr_type" value="Authors with affiliations 2"></attvalue>
<attvalue for="global_occurrences" value="1"></attvalue>
<attvalue for="attr_3" value="Hospital Local"></attvalue>
<attvalue for="attr_4" value="Palos Blancos, Bolivia"></attvalue>
<attvalue for="attr_8" value="Bolivia"></attvalue>
<attvalue for="attr_6" value="-67.2501885"></attvalue>
<attvalue for="attr_7" value="-15.5861924"></attvalue>
</attvalues>
</node>
<node id="authorswithaffiliations2_7efa26cfe69431943ce3dbb0425b47e8" label="palos blancos, bolivia, proyecto oscar">
<attvalues>
<attvalue for="attr_type" value="Authors with affiliations 2"></attvalue>
<attvalue for="global_occurrences" value="3"></attvalue>
<attvalue for="attr_3" value="Proyecto Oscar"></attvalue>
<attvalue for="attr_4" value="Palos Blancos, Bolivia"></attvalue>
<attvalue for="attr_8" value="Bolivia"></attvalue>
<attvalue for="attr_6" value="-67.2501885"></attvalue>
<attvalue for="attr_7" value="-15.5861924"></attvalue>
</attvalues>
</node>
<node id="authorswithaffiliations2_1dc61d2ca7bc35d637c1d3bdda368a2c" label="paraíba, brazil, universidade federal da paraíba">
<attvalues>
<attvalue for="attr_type" value="Authors with affiliations 2"></attvalue>
<attvalue for="global_occurrences" value="2"></attvalue>
<attvalue for="attr_3" value="Universidade Federal da Paraíba"></attvalue>
<attvalue for="attr_4" value="Paraíba, Brazil"></attvalue>
<attvalue for="attr_8" value="Brazil"></attvalue>
<attvalue for="attr_6" value="-36.972191"></attvalue>
<attvalue for="attr_7" value="-7.1168306"></attvalue>
</attvalues>
</node>
<node id="authorswithaffiliations2_2d1988e03dbcfface7578d02e3fec603" label="parchim, germany, bpm bulk medicine and pharmaceuticals production tropmed gmbh">
<attvalues>
<attvalue for="attr_type" value="Authors with affiliations 2"></attvalue>
<attvalue for="global_occurrences" value="1"></attvalue>
<attvalue for="attr_3" value="BPM Bulk Medicine and Pharmaceuticals Production TROPMED GMbH"></attvalue>
<attvalue for="attr_4" value="Parchim, Germany"></attvalue>
<attvalue for="attr_8" value="Germany"></attvalue>
<attvalue for="attr_6" value="11.8475244"></attvalue>
<attvalue for="attr_7" value="53.4258455"></attvalue>
</attvalues>
</node>
<node id="authorswithaffiliations2_2c53312048934d2e4412fa9096ea8294" label="paris, france, genopole">
<attvalues>
<attvalue for="attr_type" value="Authors with affiliations 2"></attvalue>
<attvalue for="global_occurrences" value="1"></attvalue>
<attvalue for="attr_3" value="Genopole"></attvalue>
<attvalue for="attr_4" value="Paris, France"></attvalue>
<attvalue for="attr_8" value="France"></attvalue>
<attvalue for="attr_6" value="2.3521334"></attvalue>
<attvalue for="attr_7" value="48.8565056"></attvalue>
</attvalues>
</node>
<node id="authorswithaffiliations2_4f5836484cd6ff47ef88e73ce5bdff4d" label="paris, france, institut pasteur">
<attvalues>
<attvalue for="attr_type" value="Authors with affiliations 2"></attvalue>
<attvalue for="global_occurrences" value="16"></attvalue>
<attvalue for="attr_3" value="Institut Pasteur"></attvalue>
<attvalue for="attr_4" value="Paris, France"></attvalue>
<attvalue for="attr_8" value="France"></attvalue>
<attvalue for="attr_6" value="2.3521334"></attvalue>
<attvalue for="attr_7" value="48.8565056"></attvalue>
</attvalues>
</node>
<node id="authorswithaffiliations2_d41b50957856292dfde0a68be6682d37" label="paris, france, muséum national d'histoire naturelle">
<attvalues>
<attvalue for="attr_type" value="Authors with affiliations 2"></attvalue>
<attvalue for="global_occurrences" value="4"></attvalue>
<attvalue for="attr_3" value="Muséum National d'Histoire Naturelle"></attvalue>
<attvalue for="attr_4" value="Paris, France"></attvalue>
<attvalue for="attr_8" value="France"></attvalue>
<attvalue for="attr_6" value="2.3521334"></attvalue>
<attvalue for="attr_7" value="48.8565056"></attvalue>
</attvalues>
</node>
<node id="authorswithaffiliations2_5bf92fae951cca6a4ed27322b49c77b8" label="paris, france, pitié-salpêtrière university hospital">
<attvalues>
<attvalue for="attr_type" value="Authors with affiliations 2"></attvalue>
<attvalue for="global_occurrences" value="3"></attvalue>
<attvalue for="attr_3" value="Pitié-Salpêtrière University Hospital"></attvalue>
<attvalue for="attr_4" value="Paris, France"></attvalue>
<attvalue for="attr_8" value="France"></attvalue>
<attvalue for="attr_6" value="2.3521334"></attvalue>
<attvalue for="attr_7" value="48.8565056"></attvalue>
</attvalues>
</node>
<node id="authorswithaffiliations2_bc8b952536ea1a9a0ecc607135480a13" label="paris, france, université paris descartes">
<attvalues>
<attvalue for="attr_type" value="Authors with affiliations 2"></attvalue>
<attvalue for="global_occurrences" value="2"></attvalue>
<attvalue for="attr_3" value="Université Paris Descartes"></attvalue>
<attvalue for="attr_4" value="Paris, France"></attvalue>
<attvalue for="attr_8" value="France"></attvalue>
<attvalue for="attr_6" value="2.3521334"></attvalue>
<attvalue for="attr_7" value="48.8565056"></attvalue>
</attvalues>
</node>
<node id="authorswithaffiliations2_d7811ea9f0bcc029597cba55fd2b53ed" label="parkville, australia, the walter and eliza hall institute of medical research">
<attvalues>
<attvalue for="attr_type" value="Authors with affiliations 2"></attvalue>
<attvalue for="global_occurrences" value="1"></attvalue>
<attvalue for="attr_3" value="The Walter and Eliza Hall Institute of Medical Research"></attvalue>
<attvalue for="attr_4" value="Parkville, Australia"></attvalue>
<attvalue for="attr_8" value="Australia"></attvalue>
<attvalue for="attr_6" value="150.867003"></attvalue>
<attvalue for="attr_7" value="-31.982179"></attvalue>
</attvalues>
</node>
<node id="authorswithaffiliations2_3364b585da86d9245cd2fbf13dcf09a4" label="patna, india, balaji utthan sanastan">
<attvalues>
<attvalue for="attr_type" value="Authors with affiliations 2"></attvalue>
<attvalue for="global_occurrences" value="3"></attvalue>
<attvalue for="attr_3" value="Balaji Utthan Sanastan"></attvalue>
<attvalue for="attr_4" value="Patna, India"></attvalue>
<attvalue for="attr_8" value="India"></attvalue>
<attvalue for="attr_6" value="85.1899334219656"></attvalue>
<attvalue for="attr_7" value="25.46771"></attvalue>
</attvalues>
</node>
<node id="authorswithaffiliations2_e40c8598cb10368ca49193c47839388a" label="phoenix, united states, polsinelli shughart pc">
<attvalues>
<attvalue for="attr_type" value="Authors with affiliations 2"></attvalue>
<attvalue for="global_occurrences" value="1"></attvalue>
<attvalue for="attr_3" value="Polsinelli Shughart PC"></attvalue>
<attvalue for="attr_4" value="Phoenix, United States"></attvalue>
<attvalue for="attr_8" value="United States"></attvalue>
<attvalue for="attr_6" value="-112.0740374"></attvalue>
<attvalue for="attr_7" value="33.4483772"></attvalue>
</attvalues>
</node>
<node id="authorswithaffiliations2_013a189c38ff5bc7e9d4fe6a8b46f9d4" label="pisa, italy, university of pisa">
<attvalues>
<attvalue for="attr_type" value="Authors with affiliations 2"></attvalue>
<attvalue for="global_occurrences" value="2"></attvalue>
<attvalue for="attr_3" value="University of Pisa"></attvalue>
<attvalue for="attr_4" value="Pisa, Italy"></attvalue>
<attvalue for="attr_8" value="Italy"></attvalue>
<attvalue for="attr_6" value="10.4018984"></attvalue>
<attvalue for="attr_7" value="43.715925"></attvalue>
</attvalues>
</node>
<node id="authorswithaffiliations2_a1a7ade97f83a1fcc39671d71e9793a5" label="pomona, united states, western university of health sciences">
<attvalues>
<attvalue for="attr_type" value="Authors with affiliations 2"></attvalue>
<attvalue for="global_occurrences" value="1"></attvalue>
<attvalue for="attr_3" value="Western University of Health Sciences"></attvalue>
<attvalue for="attr_4" value="Pomona, United States"></attvalue>
<attvalue for="attr_8" value="United States"></attvalue>
<attvalue for="attr_6" value="-117.7522793"></attvalue>
<attvalue for="attr_7" value="34.0552886"></attvalue>
</attvalues>
</node>
<node id="authorswithaffiliations2_81359dcfa7cd0dfcbfe6eb4c6d7321a5" label="potsdam, germany, klinikum ernst von bergmann">
<attvalues>
<attvalue for="attr_type" value="Authors with affiliations 2"></attvalue>
<attvalue for="global_occurrences" value="1"></attvalue>
<attvalue for="attr_3" value="Klinikum Ernst Von Bergmann"></attvalue>
<attvalue for="attr_4" value="Potsdam, Germany"></attvalue>
<attvalue for="attr_8" value="Germany"></attvalue>
<attvalue for="attr_6" value="13.0455207"></attvalue>
<attvalue for="attr_7" value="52.4105605"></attvalue>
</attvalues>
</node>
<node id="authorswithaffiliations2_32fb22fdf93b5a2b1271b50053b45c4f" label="potsdam, germany, university of potsdam">
<attvalues>
<attvalue for="attr_type" value="Authors with affiliations 2"></attvalue>
<attvalue for="global_occurrences" value="4"></attvalue>
<attvalue for="attr_3" value="University of Potsdam"></attvalue>
<attvalue for="attr_4" value="Potsdam, Germany"></attvalue>
<attvalue for="attr_8" value="Germany"></attvalue>
<attvalue for="attr_6" value="13.0455207"></attvalue>
<attvalue for="attr_7" value="52.4105605"></attvalue>
</attvalues>
</node>
<node id="authorswithaffiliations2_ac85c99976723e9920e8099c3e181148" label="prague, czech republic, charles university in prague">
<attvalues>
<attvalue for="attr_type" value="Authors with affiliations 2"></attvalue>
<attvalue for="global_occurrences" value="11"></attvalue>
<attvalue for="attr_3" value="Charles University in Prague"></attvalue>
<attvalue for="attr_4" value="Prague, Czech Republic"></attvalue>
<attvalue for="attr_8" value="Czech Republic"></attvalue>
<attvalue for="attr_6" value="14.4177247"></attvalue>
<attvalue for="attr_7" value="50.084819"></attvalue>
</attvalues>
</node>
<node id="authorswithaffiliations2_f2f5f1a7500b64bcf0e7fa41ceb1e83a" label="pretoria, south africa, university of pretoria">
<attvalues>
<attvalue for="attr_type" value="Authors with affiliations 2"></attvalue>
<attvalue for="global_occurrences" value="1"></attvalue>
<attvalue for="attr_3" value="University of Pretoria"></attvalue>
<attvalue for="attr_4" value="Pretoria, South Africa"></attvalue>
<attvalue for="attr_8" value="South Africa"></attvalue>
<attvalue for="attr_6" value="28.1847222"></attvalue>
<attvalue for="attr_7" value="-25.725"></attvalue>
</attvalues>
</node>
<node id="authorswithaffiliations2_0e325d60edc1668973cf9905ff03834d" label="puteaux, france, bayer santé sas">
<attvalues>
<attvalue for="attr_type" value="Authors with affiliations 2"></attvalue>
<attvalue for="global_occurrences" value="1"></attvalue>
<attvalue for="attr_3" value="Bayer Santé SAS"></attvalue>
<attvalue for="attr_4" value="Puteaux, France"></attvalue>
<attvalue for="attr_8" value="France"></attvalue>
<attvalue for="attr_6" value="2.2368863"></attvalue>
<attvalue for="attr_7" value="48.8841522"></attvalue>
</attvalues>
</node>
<node id="authorswithaffiliations2_fdb1dbbe6d21f6733c0813c7949b9beb" label="quebec quebec, canada, université laval">
<attvalues>
<attvalue for="attr_type" value="Authors with affiliations 2"></attvalue>
<attvalue for="global_occurrences" value="3"></attvalue>
<attvalue for="attr_3" value="Université Laval"></attvalue>
<attvalue for="attr_4" value="Quebec Quebec, Canada"></attvalue>
<attvalue for="attr_8" value="Canada"></attvalue>
<attvalue for="attr_6" value="-71.2349114"></attvalue>
<attvalue for="attr_7" value="46.8257374"></attvalue>
</attvalues>
</node>
<node id="authorswithaffiliations2_2e401797432194b37ffdf7c0bd1fef34" label="quito, ecuador, hospital pedro vicente maldonado">
<attvalues>
<attvalue for="attr_type" value="Authors with affiliations 2"></attvalue>
<attvalue for="global_occurrences" value="1"></attvalue>
<attvalue for="attr_3" value="Hospital Pedro Vicente Maldonado"></attvalue>
<attvalue for="attr_4" value="Quito, Ecuador"></attvalue>
<attvalue for="attr_8" value="Ecuador"></attvalue>
<attvalue for="attr_6" value="-78.5120913"></attvalue>
<attvalue for="attr_7" value="-0.2201687"></attvalue>
</attvalues>
</node>
<node id="authorswithaffiliations2_cb1bf00ce68c39b3510212b04068374a" label="rabat, morocco, institut national d'hygiène">
<attvalues>
<attvalue for="attr_type" value="Authors with affiliations 2"></attvalue>
<attvalue for="global_occurrences" value="3"></attvalue>
<attvalue for="attr_3" value="Institut National d'Hygiène"></attvalue>
<attvalue for="attr_4" value="Rabat, Morocco"></attvalue>
<attvalue for="attr_8" value="Morocco"></attvalue>
<attvalue for="attr_6" value="-6.8390357"></attvalue>
<attvalue for="attr_7" value="34.0223602"></attvalue>
</attvalues>
</node>
<node id="authorswithaffiliations2_8a44fbc1fff058d9cf56465df4c9a246" label="radolfzell, germany, labor alomed">
<attvalues>
<attvalue for="attr_type" value="Authors with affiliations 2"></attvalue>
<attvalue for="global_occurrences" value="2"></attvalue>
<attvalue for="attr_3" value="Labor ALOMED"></attvalue>
<attvalue for="attr_4" value="Radolfzell, Germany"></attvalue>
<attvalue for="attr_8" value="Germany"></attvalue>
<attvalue for="attr_6" value="8.9702835"></attvalue>
<attvalue for="attr_7" value="47.7373551"></attvalue>
</attvalues>
</node>
<node id="authorswithaffiliations2_ff12cfc2f7aac30dc8f51c94325a512b" label="rafsanjan, iran, rafsanjan university of medical sciences">
<attvalues>
<attvalue for="attr_type" value="Authors with affiliations 2"></attvalue>
<attvalue for="global_occurrences" value="2"></attvalue>
<attvalue for="attr_3" value="Rafsanjan University of Medical Sciences"></attvalue>
<attvalue for="attr_4" value="Rafsanjan, Iran"></attvalue>
<attvalue for="attr_8" value="Iran"></attvalue>
<attvalue for="attr_6" value="55.9941776"></attvalue>
<attvalue for="attr_7" value="30.402184"></attvalue>
</attvalues>
</node>
<node id="authorswithaffiliations2_1f1ce45eb7e6bf2910ef736c46484e00" label="raleigh, united states, north carolina state university">
<attvalues>
<attvalue for="attr_type" value="Authors with affiliations 2"></attvalue>
<attvalue for="global_occurrences" value="5"></attvalue>
<attvalue for="attr_3" value="North Carolina State University"></attvalue>
<attvalue for="attr_4" value="Raleigh, United States"></attvalue>
<attvalue for="attr_8" value="United States"></attvalue>
<attvalue for="attr_6" value="-78.6390779"></attvalue>
<attvalue for="attr_7" value="35.7804015"></attvalue>
</attvalues>
</node>
<node id="authorswithaffiliations2_6fdf2b97cb98cb664e58591f27f53b16" label="ramallah, palestine, department of primary health care ministry of health">
<attvalues>
<attvalue for="attr_type" value="Authors with affiliations 2"></attvalue>
<attvalue for="global_occurrences" value="1"></attvalue>
<attvalue for="attr_3" value="Department of Primary Health Care Ministry of Health"></attvalue>
<attvalue for="attr_4" value="Ramallah, Palestine"></attvalue>
<attvalue for="attr_8" value="Palestine"></attvalue>
<attvalue for="attr_6" value="35.2036198"></attvalue>
<attvalue for="attr_7" value="31.9050367"></attvalue>
</attvalues>
</node>
<node id="authorswithaffiliations2_8506a5b7e081a7dc346eb0a5d1b2edb8" label="ramat-gan, israel, barllan university">
<attvalues>
<attvalue for="attr_type" value="Authors with affiliations 2"></attvalue>
<attvalue for="global_occurrences" value="1"></attvalue>
<attvalue for="attr_3" value="Barllan University"></attvalue>
<attvalue for="attr_4" value="Ramat-Gan, Israel"></attvalue>
<attvalue for="attr_8" value="Israel"></attvalue>
<attvalue for="attr_6" value="34.824244"></attvalue>
<attvalue for="attr_7" value="32.0724892"></attvalue>
</attvalues>
</node>
<node id="authorswithaffiliations2_30274aca973f801f0a59946710cfcc44" label="ravensburg, germany, tierärztlichen fachklinik für kleintiere ravensburg">
<attvalues>
<attvalue for="attr_type" value="Authors with affiliations 2"></attvalue>
<attvalue for="global_occurrences" value="3"></attvalue>
<attvalue for="attr_3" value="Tierärztlichen Fachklinik für Kleintiere Ravensburg"></attvalue>
<attvalue for="attr_4" value="Ravensburg, Germany"></attvalue>
<attvalue for="attr_8" value="Germany"></attvalue>
<attvalue for="attr_6" value="9.6125586"></attvalue>
<attvalue for="attr_7" value="47.7810907"></attvalue>
</attvalues>
</node>
<node id="authorswithaffiliations2_4d05f054933dcfee6e5a997085210c14" label="recife, brazil, fundação oswaldo cruz">
<attvalues>
<attvalue for="attr_type" value="Authors with affiliations 2"></attvalue>
<attvalue for="global_occurrences" value="1"></attvalue>
<attvalue for="attr_3" value="Fundação Oswaldo Cruz"></attvalue>
<attvalue for="attr_4" value="Recife, Brazil"></attvalue>
<attvalue for="attr_8" value="Brazil"></attvalue>
<attvalue for="attr_6" value="-34.8979047"></attvalue>
<attvalue for="attr_7" value="-8.0581077"></attvalue>
</attvalues>
</node>
<node id="authorswithaffiliations2_7bfce2d2d6b7588404ef06232f8b76f4" label="regensburg, germany, university of regensburg">
<attvalues>
<attvalue for="attr_type" value="Authors with affiliations 2"></attvalue>
<attvalue for="global_occurrences" value="38"></attvalue>
<attvalue for="attr_3" value="University of Regensburg"></attvalue>
<attvalue for="attr_4" value="Regensburg, Germany"></attvalue>
<attvalue for="attr_8" value="Germany"></attvalue>
<attvalue for="attr_6" value="12.0977448"></attvalue>
<attvalue for="attr_7" value="49.019595"></attvalue>
</attvalues>
</node>
<node id="authorswithaffiliations2_06412315a27c94e00528fb481fc91a4e" label="rehovot, israel, school of veterinary medicine hebrew university">
<attvalues>
<attvalue for="attr_type" value="Authors with affiliations 2"></attvalue>
<attvalue for="global_occurrences" value="6"></attvalue>
<attvalue for="attr_3" value="School of Veterinary Medicine Hebrew University"></attvalue>
<attvalue for="attr_4" value="Rehovot, Israel"></attvalue>
<attvalue for="attr_8" value="Israel"></attvalue>
<attvalue for="attr_6" value="34.8105616"></attvalue>
<attvalue for="attr_7" value="31.8952532"></attvalue>
</attvalues>
</node>
<node id="authorswithaffiliations2_1bb106bd958d7fa78ab29093ace0eb06" label="ribeirão preto, brazil, university of são paulo">
<attvalues>
<attvalue for="attr_type" value="Authors with affiliations 2"></attvalue>
<attvalue for="global_occurrences" value="10"></attvalue>
<attvalue for="attr_3" value="University of São Paulo"></attvalue>
<attvalue for="attr_4" value="Ribeirão Preto, Brazil"></attvalue>
<attvalue for="attr_8" value="Brazil"></attvalue>
<attvalue for="attr_6" value="-47.8066671"></attvalue>
<attvalue for="attr_7" value="-21.178333"></attvalue>
</attvalues>
</node>
<node id="authorswithaffiliations2_1e5754b0d3b7b54f21db2db39a0b074d" label="rio de janeiro, brazil, federal university of rio de janeiro">
<attvalues>
<attvalue for="attr_type" value="Authors with affiliations 2"></attvalue>
<attvalue for="global_occurrences" value="7"></attvalue>
<attvalue for="attr_3" value="Federal University of Rio de Janeiro"></attvalue>
<attvalue for="attr_4" value="Rio de Janeiro, Brazil"></attvalue>
<attvalue for="attr_8" value="Brazil"></attvalue>
<attvalue for="attr_6" value="-43.2093781"></attvalue>
<attvalue for="attr_7" value="-22.9112163"></attvalue>
</attvalues>
</node>
<node id="authorswithaffiliations2_500518fee9836f52fb5bd6669c94ce2f" label="rio de janeiro, brazil, instituto oswaldo cruz fiocruz">
<attvalues>
<attvalue for="attr_type" value="Authors with affiliations 2"></attvalue>
<attvalue for="global_occurrences" value="24"></attvalue>
<attvalue for="attr_3" value="Instituto Oswaldo Cruz FIOCRUZ"></attvalue>
<attvalue for="attr_4" value="Rio de Janeiro, Brazil"></attvalue>
<attvalue for="attr_8" value="Brazil"></attvalue>
<attvalue for="attr_6" value="-43.2093781"></attvalue>
<attvalue for="attr_7" value="-22.9112163"></attvalue>
</attvalues>
</node>
<node id="authorswithaffiliations2_2107388b59c7859f22db6522d7fd381b" label="rio de janeiro, brazil, national school of public health sérgio arouca fiocruz">
<attvalues>
<attvalue for="attr_type" value="Authors with affiliations 2"></attvalue>
<attvalue for="global_occurrences" value="1"></attvalue>
<attvalue for="attr_3" value="National School of Public Health Sérgio Arouca FIOCRUZ"></attvalue>
<attvalue for="attr_4" value="Rio de Janeiro, Brazil"></attvalue>
<attvalue for="attr_8" value="Brazil"></attvalue>
<attvalue for="attr_6" value="-43.2093781"></attvalue>
<attvalue for="attr_7" value="-22.9112163"></attvalue>
</attvalues>
</node>
<node id="authorswithaffiliations2_9ddcea6bac7f4701560930ae1c9bb769" label="rockville, united states, 6205 poindexter lane">
<attvalues>
<attvalue for="attr_type" value="Authors with affiliations 2"></attvalue>
<attvalue for="global_occurrences" value="1"></attvalue>
<attvalue for="attr_3" value="6205 Poindexter Lane"></attvalue>
<attvalue for="attr_4" value="Rockville, United States"></attvalue>
<attvalue for="attr_8" value="United States"></attvalue>
<attvalue for="attr_6" value="-77.1527573"></attvalue>
<attvalue for="attr_7" value="39.0840054"></attvalue>
</attvalues>
</node>
<node id="authorswithaffiliations2_2cadfab14982846995a4e99eab1b0eea" label="rockville, united states, national institute of allergy and infectious diseases">
<attvalues>
<attvalue for="attr_type" value="Authors with affiliations 2"></attvalue>
<attvalue for="global_occurrences" value="1"></attvalue>
<attvalue for="attr_3" value="National Institute of Allergy and Infectious Diseases"></attvalue>
<attvalue for="attr_4" value="Rockville, United States"></attvalue>
<attvalue for="attr_8" value="United States"></attvalue>
<attvalue for="attr_6" value="-77.1527573"></attvalue>
<attvalue for="attr_7" value="39.0840054"></attvalue>
</attvalues>
</node>
<node id="authorswithaffiliations2_ebb1bb8b442fb6e305850b6c1e910ebe" label="rome, italy, istituto superiore di sanità">
<attvalues>
<attvalue for="attr_type" value="Authors with affiliations 2"></attvalue>
<attvalue for="global_occurrences" value="1"></attvalue>
<attvalue for="attr_3" value="Istituto Superiore di Sanità"></attvalue>
<attvalue for="attr_4" value="Rome, Italy"></attvalue>
<attvalue for="attr_8" value="Italy"></attvalue>
<attvalue for="attr_6" value="12.4830619"></attvalue>
<attvalue for="attr_7" value="41.8932575"></attvalue>
</attvalues>
</node>
<node id="authorswithaffiliations2_edcb5978b4e09b891693775bd8339cd8" label="roscoff, france, cnrs station biologique">
<attvalues>
<attvalue for="attr_type" value="Authors with affiliations 2"></attvalue>
<attvalue for="global_occurrences" value="1"></attvalue>
<attvalue for="attr_3" value="CNRS Station Biologique"></attvalue>
<attvalue for="attr_4" value="Roscoff, France"></attvalue>
<attvalue for="attr_8" value="France"></attvalue>
<attvalue for="attr_6" value="-3.9829238"></attvalue>
<attvalue for="attr_7" value="48.7256492"></attvalue>
</attvalues>
</node>
<node id="authorswithaffiliations2_2a658e58185dc7afc6e9516ed6703760" label="rostock, germany, rostock university">
<attvalues>
<attvalue for="attr_type" value="Authors with affiliations 2"></attvalue>
<attvalue for="global_occurrences" value="2"></attvalue>
<attvalue for="attr_3" value="Rostock University"></attvalue>
<attvalue for="attr_4" value="Rostock, Germany"></attvalue>
<attvalue for="attr_8" value="Germany"></attvalue>
<attvalue for="attr_6" value="12.109029152184"></attvalue>
<attvalue for="attr_7" value="54.1476585"></attvalue>
</attvalues>
</node>
<node id="authorswithaffiliations2_75e94debe2a1e7059786c69eda625455" label="rotterdam, netherlands, erasmus university rotterdam">
<attvalues>
<attvalue for="attr_type" value="Authors with affiliations 2"></attvalue>
<attvalue for="global_occurrences" value="5"></attvalue>
<attvalue for="attr_3" value="Erasmus University Rotterdam"></attvalue>
<attvalue for="attr_4" value="Rotterdam, Netherlands"></attvalue>
<attvalue for="attr_8" value="Netherlands"></attvalue>
<attvalue for="attr_6" value="4.4631727"></attvalue>
<attvalue for="attr_7" value="51.9228958"></attvalue>
</attvalues>
</node>
<node id="authorswithaffiliations2_cbf5d55e57bddae7b1620058cdf8e28a" label="saarbrücken, germany, praxis für koloproktologie sulzbachstr.">
<attvalues>
<attvalue for="attr_type" value="Authors with affiliations 2"></attvalue>
<attvalue for="global_occurrences" value="2"></attvalue>
<attvalue for="attr_3" value="Praxis Für Koloproktologie Sulzbachstr."></attvalue>
<attvalue for="attr_4" value="Saarbrücken, Germany"></attvalue>
<attvalue for="attr_8" value="Germany"></attvalue>
<attvalue for="attr_6" value="6.9963794"></attvalue>
<attvalue for="attr_7" value="49.2343618"></attvalue>
</attvalues>
</node>
<node id="authorswithaffiliations2_ec81d67c151bfd38d5c6fbf40bd7c119" label="saint-mandé, france, bégin military hospital">
<attvalues>
<attvalue for="attr_type" value="Authors with affiliations 2"></attvalue>
<attvalue for="global_occurrences" value="3"></attvalue>
<attvalue for="attr_3" value="Bégin Military Hospital"></attvalue>
<attvalue for="attr_4" value="Saint-Mandé, France"></attvalue>
<attvalue for="attr_8" value="France"></attvalue>
<attvalue for="attr_6" value="2.4172278"></attvalue>
<attvalue for="attr_7" value="48.8419182"></attvalue>
</attvalues>
</node>
<node id="authorswithaffiliations2_07ca66d0d649253de5461416d15732b5" label="salamanca, spain, universidad de salamanca">
<attvalues>
<attvalue for="attr_type" value="Authors with affiliations 2"></attvalue>
<attvalue for="global_occurrences" value="6"></attvalue>
<attvalue for="attr_3" value="Universidad de Salamanca"></attvalue>
<attvalue for="attr_4" value="Salamanca, Spain"></attvalue>
<attvalue for="attr_8" value="Spain"></attvalue>
<attvalue for="attr_6" value="-5.6640182"></attvalue>
<attvalue for="attr_7" value="40.9651572"></attvalue>
</attvalues>
</node>
<node id="authorswithaffiliations2_ed601ca839061e1602a741c3f104a992" label="salt lake city, united states, university of utah">
<attvalues>
<attvalue for="attr_type" value="Authors with affiliations 2"></attvalue>
<attvalue for="global_occurrences" value="1"></attvalue>
<attvalue for="attr_3" value="University of Utah"></attvalue>
<attvalue for="attr_4" value="Salt Lake City, United States"></attvalue>
<attvalue for="attr_8" value="United States"></attvalue>
<attvalue for="attr_6" value="-111.89109"></attvalue>
<attvalue for="attr_7" value="40.7606467"></attvalue>
</attvalues>
</node>
<node id="authorswithaffiliations2_8aa183c633e8fa83917dda3294970b79" label="salvador, brazil, centro de pesquisa gonçalo moniz lip">
<attvalues>
<attvalue for="attr_type" value="Authors with affiliations 2"></attvalue>
<attvalue for="global_occurrences" value="2"></attvalue>
<attvalue for="attr_3" value="Centro de Pesquisa Gonçalo Moniz LIP"></attvalue>
<attvalue for="attr_4" value="Salvador, Brazil"></attvalue>
<attvalue for="attr_8" value="Brazil"></attvalue>
<attvalue for="attr_6" value="-38.4820771"></attvalue>
<attvalue for="attr_7" value="-12.9816356"></attvalue>
</attvalues>
</node>
<node id="authorswithaffiliations2_62a237c5b2230c94eb6e2ef7448a4526" label="salvador, brazil, federal university of bahia">
<attvalues>
<attvalue for="attr_type" value="Authors with affiliations 2"></attvalue>
<attvalue for="global_occurrences" value="1"></attvalue>
<attvalue for="attr_3" value="Federal University of Bahia"></attvalue>
<attvalue for="attr_4" value="Salvador, Brazil"></attvalue>
<attvalue for="attr_8" value="Brazil"></attvalue>
<attvalue for="attr_6" value="-38.4820771"></attvalue>
<attvalue for="attr_7" value="-12.9816356"></attvalue>
</attvalues>
</node>
<node id="authorswithaffiliations2_7992f8793fa67c493fd4dcbf87b12529" label="salvador, brazil, research center gonçalo moniz fiocruz">
<attvalues>
<attvalue for="attr_type" value="Authors with affiliations 2"></attvalue>
<attvalue for="global_occurrences" value="1"></attvalue>
<attvalue for="attr_3" value="Research Center Gonçalo Moniz Fiocruz"></attvalue>
<attvalue for="attr_4" value="Salvador, Brazil"></attvalue>
<attvalue for="attr_8" value="Brazil"></attvalue>
<attvalue for="attr_6" value="-38.4820771"></attvalue>
<attvalue for="attr_7" value="-12.9816356"></attvalue>
</attvalues>
</node>
<node id="authorswithaffiliations2_7df7b84d97a668aac0122332cdef88e5" label="salzburg, austria, austrian academy of sciences">
<attvalues>
<attvalue for="attr_type" value="Authors with affiliations 2"></attvalue>
<attvalue for="global_occurrences" value="3"></attvalue>
<attvalue for="attr_3" value="Austrian Academy of Sciences"></attvalue>
<attvalue for="attr_4" value="Salzburg, Austria"></attvalue>
<attvalue for="attr_8" value="Austria"></attvalue>
<attvalue for="attr_6" value="13.0410592"></attvalue>
<attvalue for="attr_7" value="47.8001977"></attvalue>
</attvalues>
</node>
<node id="authorswithaffiliations2_c8d3b6857a3fbc195a559da3320d6724" label="salzburg, austria, university of salzburg">
<attvalues>
<attvalue for="attr_type" value="Authors with affiliations 2"></attvalue>
<attvalue for="global_occurrences" value="3"></attvalue>
<attvalue for="attr_3" value="University of Salzburg"></attvalue>
<attvalue for="attr_4" value="Salzburg, Austria"></attvalue>
<attvalue for="attr_8" value="Austria"></attvalue>
<attvalue for="attr_6" value="13.0410592"></attvalue>
<attvalue for="attr_7" value="47.8001977"></attvalue>
</attvalues>
</node>
<node id="authorswithaffiliations2_ed4a2c12f1005361fc14e4897a3a2e33" label="samarkand, uzbekistan, isaev institute">
<attvalues>
<attvalue for="attr_type" value="Authors with affiliations 2"></attvalue>
<attvalue for="global_occurrences" value="12"></attvalue>
<attvalue for="attr_3" value="Isaev Institute"></attvalue>
<attvalue for="attr_4" value="Samarkand, Uzbekistan"></attvalue>
<attvalue for="attr_8" value="Uzbekistan"></attvalue>
<attvalue for="attr_6" value="66.9607742126004"></attvalue>
<attvalue for="attr_7" value="39.6415721"></attvalue>
</attvalues>
</node>
<node id="authorswithaffiliations2_c4bd1dc9a27671e730ae59e53b1428da" label="san antonio, united states, air force institute of operational health">
<attvalues>
<attvalue for="attr_type" value="Authors with affiliations 2"></attvalue>
<attvalue for="global_occurrences" value="2"></attvalue>
<attvalue for="attr_3" value="Air Force Institute of Operational Health"></attvalue>
<attvalue for="attr_4" value="San Antonio, United States"></attvalue>
<attvalue for="attr_8" value="United States"></attvalue>
<attvalue for="attr_6" value="-98.4951405"></attvalue>
<attvalue for="attr_7" value="29.4246002"></attvalue>
</attvalues>
</node>
<node id="authorswithaffiliations2_36f1dd5b248da44a54c7ab00a64740c3" label="san diego, united states, university of california at san diego">
<attvalues>
<attvalue for="attr_type" value="Authors with affiliations 2"></attvalue>
<attvalue for="global_occurrences" value="2"></attvalue>
<attvalue for="attr_3" value="University of California at San Diego"></attvalue>
<attvalue for="attr_4" value="San Diego, United States"></attvalue>
<attvalue for="attr_8" value="United States"></attvalue>
<attvalue for="attr_6" value="-117.21177"></attvalue>
<attvalue for="attr_7" value="32.7469869"></attvalue>
</attvalues>
</node>
<node id="authorswithaffiliations2_e5bbdefd56cf592f5babf13eebcbd4c4" label="san francisco, united states, sandler center for basic research in parasitic diseases university of california">
<attvalues>
<attvalue for="attr_type" value="Authors with affiliations 2"></attvalue>
<attvalue for="global_occurrences" value="1"></attvalue>
<attvalue for="attr_3" value="Sandler Center for Basic Research in Parasitic Diseases University of California"></attvalue>
<attvalue for="attr_4" value="San Francisco, United States"></attvalue>
<attvalue for="attr_8" value="United States"></attvalue>
<attvalue for="attr_6" value="-122.419199"></attvalue>
<attvalue for="attr_7" value="37.7789601"></attvalue>
</attvalues>
</node>
<node id="authorswithaffiliations2_867debb440bfa53293f8aa7a879bdb30" label="sana'a, yemen, sana'a university">
<attvalues>
<attvalue for="attr_type" value="Authors with affiliations 2"></attvalue>
<attvalue for="global_occurrences" value="3"></attvalue>
<attvalue for="attr_3" value="Sana'a University"></attvalue>
<attvalue for="attr_4" value="Sana'a, Yemen"></attvalue>
<attvalue for="attr_8" value="Yemen"></attvalue>
<attvalue for="attr_6" value="44.2005197"></attvalue>
<attvalue for="attr_7" value="15.342101"></attvalue>
</attvalues>
</node>
<node id="authorswithaffiliations2_4f261f6d6ed58eaeb47826822d60b560" label="santiago, chile, universidad de desarrollo">
<attvalues>
<attvalue for="attr_type" value="Authors with affiliations 2"></attvalue>
<attvalue for="global_occurrences" value="1"></attvalue>
<attvalue for="attr_3" value="Universidad de Desarrollo"></attvalue>
<attvalue for="attr_4" value="Santiago, Chile"></attvalue>
<attvalue for="attr_8" value="Chile"></attvalue>
<attvalue for="attr_6" value="-70.6503976"></attvalue>
<attvalue for="attr_7" value="-33.4379935"></attvalue>
</attvalues>
</node>
<node id="authorswithaffiliations2_f6d2d998d27a5cbfaddc5629a5f6f74a" label="saranac lake, united states, trudeau institute">
<attvalues>
<attvalue for="attr_type" value="Authors with affiliations 2"></attvalue>
<attvalue for="global_occurrences" value="1"></attvalue>
<attvalue for="attr_3" value="Trudeau Institute"></attvalue>
<attvalue for="attr_4" value="Saranac Lake, United States"></attvalue>
<attvalue for="attr_8" value="United States"></attvalue>
<attvalue for="attr_6" value="-74.1312662"></attvalue>
<attvalue for="attr_7" value="44.329496"></attvalue>
</attvalues>
</node>
<node id="authorswithaffiliations2_75b5dd4a16aafbfc54e71c89657f5423" label="schwabenheim, germany, intervet innovation gmbh">
<attvalues>
<attvalue for="attr_type" value="Authors with affiliations 2"></attvalue>
<attvalue for="global_occurrences" value="4"></attvalue>
<attvalue for="attr_3" value="Intervet Innovation GmbH"></attvalue>
<attvalue for="attr_4" value="Schwabenheim, Germany"></attvalue>
<attvalue for="attr_8" value="Germany"></attvalue>
<attvalue for="attr_6" value="8.09522708489887"></attvalue>
<attvalue for="attr_7" value="49.9292123"></attvalue>
</attvalues>
</node>
<node id="authorswithaffiliations2_7394e469b3b3e0f002545a421969251a" label="seattle, united states, bill and melinda gates foundation">
<attvalues>
<attvalue for="attr_type" value="Authors with affiliations 2"></attvalue>
<attvalue for="global_occurrences" value="1"></attvalue>
<attvalue for="attr_3" value="Bill and Melinda Gates Foundation"></attvalue>
<attvalue for="attr_4" value="Seattle, United States"></attvalue>
<attvalue for="attr_8" value="United States"></attvalue>
<attvalue for="attr_6" value="-122.3300624"></attvalue>
<attvalue for="attr_7" value="47.6038321"></attvalue>
</attvalues>
</node>
<node id="authorswithaffiliations2_794b2e3a6499e6f23168c3fc8b13693d" label="seattle, united states, corixa">
<attvalues>
<attvalue for="attr_type" value="Authors with affiliations 2"></attvalue>
<attvalue for="global_occurrences" value="1"></attvalue>
<attvalue for="attr_3" value="Corixa"></attvalue>
<attvalue for="attr_4" value="Seattle, United States"></attvalue>
<attvalue for="attr_8" value="United States"></attvalue>
<attvalue for="attr_6" value="-122.3300624"></attvalue>
<attvalue for="attr_7" value="47.6038321"></attvalue>
</attvalues>
</node>
<node id="authorswithaffiliations2_1f5201ac04214e39491a561bc04fc32e" label="seattle, united states, infectious disease research institute">
<attvalues>
<attvalue for="attr_type" value="Authors with affiliations 2"></attvalue>
<attvalue for="global_occurrences" value="1"></attvalue>
<attvalue for="attr_3" value="Infectious Disease Research Institute"></attvalue>
<attvalue for="attr_4" value="Seattle, United States"></attvalue>
<attvalue for="attr_8" value="United States"></attvalue>
<attvalue for="attr_6" value="-122.3300624"></attvalue>
<attvalue for="attr_7" value="47.6038321"></attvalue>
</attvalues>
</node>
<node id="authorswithaffiliations2_c45220c259ffea6b119bff8799684cae" label="seattle, united states, seattle biomed. research institute">
<attvalues>
<attvalue for="attr_type" value="Authors with affiliations 2"></attvalue>
<attvalue for="global_occurrences" value="21"></attvalue>
<attvalue for="attr_3" value="Seattle Biomed. Research Institute"></attvalue>
<attvalue for="attr_4" value="Seattle, United States"></attvalue>
<attvalue for="attr_8" value="United States"></attvalue>
<attvalue for="attr_6" value="-122.3300624"></attvalue>
<attvalue for="attr_7" value="47.6038321"></attvalue>
</attvalues>
</node>
<node id="authorswithaffiliations2_31ca820b11b831317b45314eae9194f9" label="sevenoaks, united kingdom, 10 soleoak drive">
<attvalues>
<attvalue for="attr_type" value="Authors with affiliations 2"></attvalue>
<attvalue for="global_occurrences" value="1"></attvalue>
<attvalue for="attr_3" value="10 Soleoak Drive"></attvalue>
<attvalue for="attr_4" value="Sevenoaks, United Kingdom"></attvalue>
<attvalue for="attr_8" value="United Kingdom"></attvalue>
<attvalue for="attr_6" value="0.1914386"></attvalue>
<attvalue for="attr_7" value="51.2719654"></attvalue>
</attvalues>
</node>
<node id="authorswithaffiliations2_2586e63f3c142f267d4d98805aa2750c" label="sfax, tunisia, centre dhygiène de sfax">
<attvalues>
<attvalue for="attr_type" value="Authors with affiliations 2"></attvalue>
<attvalue for="global_occurrences" value="1"></attvalue>
<attvalue for="attr_3" value="Centre dHygiène de Sfax"></attvalue>
<attvalue for="attr_4" value="Sfax, Tunisia"></attvalue>
<attvalue for="attr_8" value="Tunisia"></attvalue>
<attvalue for="attr_6" value="10.7598478"></attvalue>
<attvalue for="attr_7" value="34.7396742"></attvalue>
</attvalues>
</node>
<node id="authorswithaffiliations2_1a2562b773a8152d9b15ef8bdfda8518" label="shanghai, china, shanghai jiaotong university">
<attvalues>
<attvalue for="attr_type" value="Authors with affiliations 2"></attvalue>
<attvalue for="global_occurrences" value="8"></attvalue>
<attvalue for="attr_3" value="Shanghai Jiaotong University"></attvalue>
<attvalue for="attr_4" value="Shanghai, China"></attvalue>
<attvalue for="attr_8" value="China"></attvalue>
<attvalue for="attr_6" value="121.4888922"></attvalue>
<attvalue for="attr_7" value="31.2253441"></attvalue>
</attvalues>
</node>
<node id="authorswithaffiliations2_947dfb6a33a954a2eae4dcd885732ed2" label="shawnee mission, united states, bayer healthcare llc">
<attvalues>
<attvalue for="attr_type" value="Authors with affiliations 2"></attvalue>
<attvalue for="global_occurrences" value="2"></attvalue>
<attvalue for="attr_3" value="Bayer HealthCare LLC"></attvalue>
<attvalue for="attr_4" value="Shawnee Mission, United States"></attvalue>
<attvalue for="attr_8" value="United States"></attvalue>
<attvalue for="attr_6" value="-94.7328455"></attvalue>
<attvalue for="attr_7" value="39.006637"></attvalue>
</attvalues>
</node>
<node id="authorswithaffiliations2_82ad8701ee16d88a54749daba5230eb3" label="shiraz, iran, dr daneshbod pathology laboratory">
<attvalues>
<attvalue for="attr_type" value="Authors with affiliations 2"></attvalue>
<attvalue for="global_occurrences" value="2"></attvalue>
<attvalue for="attr_3" value="Dr Daneshbod Pathology Laboratory"></attvalue>
<attvalue for="attr_4" value="Shiraz, Iran"></attvalue>
<attvalue for="attr_8" value="Iran"></attvalue>
<attvalue for="attr_6" value="52.532674"></attvalue>
<attvalue for="attr_7" value="29.6130192"></attvalue>
</attvalues>
</node>
<node id="authorswithaffiliations2_3f643cc1d474130f5a903dbe2e0d43a3" label="shiraz, iran, shiraz university">
<attvalues>
<attvalue for="attr_type" value="Authors with affiliations 2"></attvalue>
<attvalue for="global_occurrences" value="5"></attvalue>
<attvalue for="attr_3" value="Shiraz University"></attvalue>
<attvalue for="attr_4" value="Shiraz, Iran"></attvalue>
<attvalue for="attr_8" value="Iran"></attvalue>
<attvalue for="attr_6" value="52.532674"></attvalue>
<attvalue for="attr_7" value="29.6130192"></attvalue>
</attvalues>
</node>
<node id="authorswithaffiliations2_de22f058832d0ba78f276b8cb106eaad" label="silver spring, united states, walter reed army institute of research">
<attvalues>
<attvalue for="attr_type" value="Authors with affiliations 2"></attvalue>
<attvalue for="global_occurrences" value="7"></attvalue>
<attvalue for="attr_3" value="Walter Reed Army Institute of Research"></attvalue>
<attvalue for="attr_4" value="Silver Spring, United States"></attvalue>
<attvalue for="attr_8" value="United States"></attvalue>
<attvalue for="attr_6" value="-77.0205440580873"></attvalue>
<attvalue for="attr_7" value="39.00884145"></attvalue>
</attvalues>
</node>
<node id="authorswithaffiliations2_d41deb1548dcdd6e3da01a22d43c6a64" label="singapore, singapore, tan tock seng hospital">
<attvalues>
<attvalue for="attr_type" value="Authors with affiliations 2"></attvalue>
<attvalue for="global_occurrences" value="1"></attvalue>
<attvalue for="attr_3" value="Tan Tock Seng Hospital"></attvalue>
<attvalue for="attr_4" value="Singapore, Singapore"></attvalue>
<attvalue for="attr_8" value="Singapore"></attvalue>
<attvalue for="attr_6" value="103.852038"></attvalue>
<attvalue for="attr_7" value="1.2904527"></attvalue>
</attvalues>
</node>
<node id="authorswithaffiliations2_74d2774a474f3d14609e6ee2842a6465" label="south shuneh, jordan, south shuneh hospital">
<attvalues>
<attvalue for="attr_type" value="Authors with affiliations 2"></attvalue>
<attvalue for="global_occurrences" value="4"></attvalue>
<attvalue for="attr_3" value="South Shuneh Hospital"></attvalue>
<attvalue for="attr_4" value="South Shuneh, Jordan"></attvalue>
<attvalue for="attr_8" value="Jordan"></attvalue>
<attvalue for="attr_6" value=""></attvalue>
<attvalue for="attr_7" value=""></attvalue>
</attvalues>
</node>
<node id="authorswithaffiliations2_a73ef53b494ef1c6512e48be0bb7139c" label="southampton, united kingdom, university of southampton">
<attvalues>
<attvalue for="attr_type" value="Authors with affiliations 2"></attvalue>
<attvalue for="global_occurrences" value="2"></attvalue>
<attvalue for="attr_3" value="University of Southampton"></attvalue>
<attvalue for="attr_4" value="Southampton, United Kingdom"></attvalue>
<attvalue for="attr_8" value="United Kingdom"></attvalue>
<attvalue for="attr_6" value="-1.404189"></attvalue>
<attvalue for="attr_7" value="50.9025349"></attvalue>
</attvalues>
</node>
<node id="authorswithaffiliations2_0c922a804bc1c2a0c341c37fd37c5d53" label="st. louis, united states, washington university school of medicine">
<attvalues>
<attvalue for="attr_type" value="Authors with affiliations 2"></attvalue>
<attvalue for="global_occurrences" value="5"></attvalue>
<attvalue for="attr_3" value="Washington University School of Medicine"></attvalue>
<attvalue for="attr_4" value="St. Louis, United States"></attvalue>
<attvalue for="attr_8" value="United States"></attvalue>
<attvalue for="attr_6" value="-90.1978889"></attvalue>
<attvalue for="attr_7" value="38.6272733"></attvalue>
</attvalues>
</node>
<node id="authorswithaffiliations2_2912fb677bd17c0c0f698421cea36114" label="stillwater, united states, oklahoma state university">
<attvalues>
<attvalue for="attr_type" value="Authors with affiliations 2"></attvalue>
<attvalue for="global_occurrences" value="1"></attvalue>
<attvalue for="attr_3" value="Oklahoma State University"></attvalue>
<attvalue for="attr_4" value="Stillwater, United States"></attvalue>
<attvalue for="attr_8" value="United States"></attvalue>
<attvalue for="attr_6" value="-97.0583681"></attvalue>
<attvalue for="attr_7" value="36.1156071"></attvalue>
</attvalues>
</node>
<node id="authorswithaffiliations2_600720a4f9e638977bd2843a3b9d6a54" label="stockholm, sweden, european centre for disease prevention and control (ecdc)">
<attvalues>
<attvalue for="attr_type" value="Authors with affiliations 2"></attvalue>
<attvalue for="global_occurrences" value="1"></attvalue>
<attvalue for="attr_3" value="European Centre for Disease Prevention and Control (ECDC)"></attvalue>
<attvalue for="attr_4" value="Stockholm, Sweden"></attvalue>
<attvalue for="attr_8" value="Sweden"></attvalue>
<attvalue for="attr_6" value="18.0710935"></attvalue>
<attvalue for="attr_7" value="59.3251172"></attvalue>
</attvalues>
</node>
<node id="authorswithaffiliations2_4561598a1efa5ac4ae8622fa67adfc0e" label="stockholm, sweden, karolinska institute">
<attvalues>
<attvalue for="attr_type" value="Authors with affiliations 2"></attvalue>
<attvalue for="global_occurrences" value="16"></attvalue>
<attvalue for="attr_3" value="Karolinska Institute"></attvalue>
<attvalue for="attr_4" value="Stockholm, Sweden"></attvalue>
<attvalue for="attr_8" value="Sweden"></attvalue>
<attvalue for="attr_6" value="18.0710935"></attvalue>
<attvalue for="attr_7" value="59.3251172"></attvalue>
</attvalues>
</node>
<node id="authorswithaffiliations2_a6071d812d102886ec3759c693063c47" label="strasbourg, france, university of strasbourg">
<attvalues>
<attvalue for="attr_type" value="Authors with affiliations 2"></attvalue>
<attvalue for="global_occurrences" value="2"></attvalue>
<attvalue for="attr_3" value="University of Strasbourg"></attvalue>
<attvalue for="attr_4" value="Strasbourg, France"></attvalue>
<attvalue for="attr_8" value="France"></attvalue>
<attvalue for="attr_6" value="7.7507127"></attvalue>
<attvalue for="attr_7" value="48.584614"></attvalue>
</attvalues>
</node>
<node id="authorswithaffiliations2_2e1be8e2aef88424085e7565720ce15b" label="stuttgart, germany, institut für laboratoriumsmedizin marienhospital">
<attvalues>
<attvalue for="attr_type" value="Authors with affiliations 2"></attvalue>
<attvalue for="global_occurrences" value="1"></attvalue>
<attvalue for="attr_3" value="Institut für Laboratoriumsmedizin Marienhospital"></attvalue>
<attvalue for="attr_4" value="Stuttgart, Germany"></attvalue>
<attvalue for="attr_8" value="Germany"></attvalue>
<attvalue for="attr_6" value="9.1829049"></attvalue>
<attvalue for="attr_7" value="48.7763511"></attvalue>
</attvalues>
</node>
<node id="authorswithaffiliations2_8f2185bc9e554590f38b62c6060b01a1" label="stuttgart, germany, klinikum stuttgart">
<attvalues>
<attvalue for="attr_type" value="Authors with affiliations 2"></attvalue>
<attvalue for="global_occurrences" value="4"></attvalue>
<attvalue for="attr_3" value="Klinikum Stuttgart"></attvalue>
<attvalue for="attr_4" value="Stuttgart, Germany"></attvalue>
<attvalue for="attr_8" value="Germany"></attvalue>
<attvalue for="attr_6" value="9.1829049"></attvalue>
<attvalue for="attr_7" value="48.7763511"></attvalue>
</attvalues>
</node>
<node id="authorswithaffiliations2_1682230b8f23168ffb389e0fd900025e" label="stuttgart, germany, university of hohenheim">
<attvalues>
<attvalue for="attr_type" value="Authors with affiliations 2"></attvalue>
<attvalue for="global_occurrences" value="2"></attvalue>
<attvalue for="attr_3" value="University of Hohenheim"></attvalue>
<attvalue for="attr_4" value="Stuttgart, Germany"></attvalue>
<attvalue for="attr_8" value="Germany"></attvalue>
<attvalue for="attr_6" value="9.1829049"></attvalue>
<attvalue for="attr_7" value="48.7763511"></attvalue>
</attvalues>
</node>
<node id="authorswithaffiliations2_bc961e810d9400c8871a16129c0982d9" label="sydney, australia, anzac research institute">
<attvalues>
<attvalue for="attr_type" value="Authors with affiliations 2"></attvalue>
<attvalue for="global_occurrences" value="2"></attvalue>
<attvalue for="attr_3" value="ANZAC Research Institute"></attvalue>
<attvalue for="attr_4" value="Sydney, Australia"></attvalue>
<attvalue for="attr_8" value="Australia"></attvalue>
<attvalue for="attr_6" value="151.2164539"></attvalue>
<attvalue for="attr_7" value="-33.8548157"></attvalue>
</attvalues>
</node>
<node id="authorswithaffiliations2_6aca0350c23f27eb6199c5978232cdfe" label="sydney, australia, centenary institute of cancer medicine and cell biology">
<attvalues>
<attvalue for="attr_type" value="Authors with affiliations 2"></attvalue>
<attvalue for="global_occurrences" value="5"></attvalue>
<attvalue for="attr_3" value="Centenary Institute of Cancer Medicine and Cell Biology"></attvalue>
<attvalue for="attr_4" value="Sydney, Australia"></attvalue>
<attvalue for="attr_8" value="Australia"></attvalue>
<attvalue for="attr_6" value="151.2164539"></attvalue>
<attvalue for="attr_7" value="-33.8548157"></attvalue>
</attvalues>
</node>
<node id="authorswithaffiliations2_54dafcbe1c00e89655e0cf78cc703efb" label="são paulo, brazil, federal university of são paulo">
<attvalues>
<attvalue for="attr_type" value="Authors with affiliations 2"></attvalue>
<attvalue for="global_occurrences" value="4"></attvalue>
<attvalue for="attr_3" value="Federal University of São Paulo"></attvalue>
<attvalue for="attr_4" value="São Paulo, Brazil"></attvalue>
<attvalue for="attr_8" value="Brazil"></attvalue>
<attvalue for="attr_6" value="-49.0232348"></attvalue>
<attvalue for="attr_7" value="-21.9549806"></attvalue>
</attvalues>
</node>
<node id="authorswithaffiliations2_f0ff992011e3373de98d56b7519d1e24" label="são paulo, brazil, instituto adolfo lutz">
<attvalues>
<attvalue for="attr_type" value="Authors with affiliations 2"></attvalue>
<attvalue for="global_occurrences" value="2"></attvalue>
<attvalue for="attr_3" value="Instituto Adolfo Lutz"></attvalue>
<attvalue for="attr_4" value="São Paulo, Brazil"></attvalue>
<attvalue for="attr_8" value="Brazil"></attvalue>
<attvalue for="attr_6" value="-49.0232348"></attvalue>
<attvalue for="attr_7" value="-21.9549806"></attvalue>
</attvalues>
</node>
<node id="authorswithaffiliations2_2b24099fa5cdd15636212073ff14f9a8" label="tabriz, iran, drug applied research center tabriz university of medical science">
<attvalues>
<attvalue for="attr_type" value="Authors with affiliations 2"></attvalue>
<attvalue for="global_occurrences" value="1"></attvalue>
<attvalue for="attr_3" value="Drug Applied Research Center Tabriz University of Medical Science"></attvalue>
<attvalue for="attr_4" value="Tabriz, Iran"></attvalue>
<attvalue for="attr_8" value="Iran"></attvalue>
<attvalue for="attr_6" value="46.2891614"></attvalue>
<attvalue for="attr_7" value="38.0773948"></attvalue>
</attvalues>
</node>
<node id="authorswithaffiliations2_e3e16491baead38556dfb63c8311cc45" label="tehran, iran, pasteur institute of iran">
<attvalues>
<attvalue for="attr_type" value="Authors with affiliations 2"></attvalue>
<attvalue for="global_occurrences" value="1"></attvalue>
<attvalue for="attr_3" value="Pasteur Institute of Iran"></attvalue>
<attvalue for="attr_4" value="Tehran, Iran"></attvalue>
<attvalue for="attr_8" value="Iran"></attvalue>
<attvalue for="attr_6" value="51.4179604"></attvalue>
<attvalue for="attr_7" value="35.6884243"></attvalue>
</attvalues>
</node>
<node id="authorswithaffiliations2_6312bccbd3af7ef1da3312ba9f98591e" label="tehran, iran, tehran university of medical sciences">
<attvalues>
<attvalue for="attr_type" value="Authors with affiliations 2"></attvalue>
<attvalue for="global_occurrences" value="1"></attvalue>
<attvalue for="attr_3" value="Tehran University of Medical Sciences"></attvalue>
<attvalue for="attr_4" value="Tehran, Iran"></attvalue>
<attvalue for="attr_8" value="Iran"></attvalue>
<attvalue for="attr_6" value="51.4179604"></attvalue>
<attvalue for="attr_7" value="35.6884243"></attvalue>
</attvalues>
</node>
<node id="authorswithaffiliations2_b10a37bb4cec2db2be45ef0b3d07919c" label="tehran, iran, university of tehran">
<attvalues>
<attvalue for="attr_type" value="Authors with affiliations 2"></attvalue>
<attvalue for="global_occurrences" value="1"></attvalue>
<attvalue for="attr_3" value="University of Tehran"></attvalue>
<attvalue for="attr_4" value="Tehran, Iran"></attvalue>
<attvalue for="attr_8" value="Iran"></attvalue>
<attvalue for="attr_6" value="51.4179604"></attvalue>
<attvalue for="attr_7" value="35.6884243"></attvalue>
</attvalues>
</node>
<node id="authorswithaffiliations2_524d0930dcb806e3ab5f2a1815886d04" label="tel aviv, israel, sheba medical center">
<attvalues>
<attvalue for="attr_type" value="Authors with affiliations 2"></attvalue>
<attvalue for="global_occurrences" value="3"></attvalue>
<attvalue for="attr_3" value="Sheba Medical Center"></attvalue>
<attvalue for="attr_4" value="Tel Aviv, Israel"></attvalue>
<attvalue for="attr_8" value="Israel"></attvalue>
<attvalue for="attr_6" value="34.7805274"></attvalue>
<attvalue for="attr_7" value="32.0804808"></attvalue>
</attvalues>
</node>
<node id="authorswithaffiliations2_8a186a5b422af607d9bf7292384defa9" label="teresina, brazil, federal university of piauí">
<attvalues>
<attvalue for="attr_type" value="Authors with affiliations 2"></attvalue>
<attvalue for="global_occurrences" value="2"></attvalue>
<attvalue for="attr_3" value="Federal University of Piauí"></attvalue>
<attvalue for="attr_4" value="Teresina, Brazil"></attvalue>
<attvalue for="attr_8" value="Brazil"></attvalue>
<attvalue for="attr_6" value="-42.809588"></attvalue>
<attvalue for="attr_7" value="-5.0896403"></attvalue>
</attvalues>
</node>
<node id="authorswithaffiliations2_5611e995dfd8d0268b7cae7de08c73be" label="thessaloniki, greece, aristotle university of thessaloniki">
<attvalues>
<attvalue for="attr_type" value="Authors with affiliations 2"></attvalue>
<attvalue for="global_occurrences" value="9"></attvalue>
<attvalue for="attr_3" value="Aristotle University of Thessaloniki"></attvalue>
<attvalue for="attr_4" value="Thessaloniki, Greece"></attvalue>
<attvalue for="attr_8" value="Greece"></attvalue>
<attvalue for="attr_6" value="22.9352716"></attvalue>
<attvalue for="attr_7" value="40.6403167"></attvalue>
</attvalues>
</node>
<node id="authorswithaffiliations2_5e9af97a8a26be4aa471307fc332b70d" label="thousand oaks, united states, vector test systems inc">
<attvalues>
<attvalue for="attr_type" value="Authors with affiliations 2"></attvalue>
<attvalue for="global_occurrences" value="1"></attvalue>
<attvalue for="attr_3" value="VecTOR Test Systems Inc"></attvalue>
<attvalue for="attr_4" value="Thousand Oaks, United States"></attvalue>
<attvalue for="attr_8" value="United States"></attvalue>
<attvalue for="attr_6" value="-118.8375937"></attvalue>
<attvalue for="attr_7" value="34.1705609"></attvalue>
</attvalues>
</node>
<node id="authorswithaffiliations2_359d92e30694371ebde6570a29633d17" label="tokyo, japan, intl. medical center of japan">
<attvalues>
<attvalue for="attr_type" value="Authors with affiliations 2"></attvalue>
<attvalue for="global_occurrences" value="2"></attvalue>
<attvalue for="attr_3" value="Intl. Medical Center of Japan"></attvalue>
<attvalue for="attr_4" value="Tokyo, Japan"></attvalue>
<attvalue for="attr_8" value="Japan"></attvalue>
<attvalue for="attr_6" value="139.7530053"></attvalue>
<attvalue for="attr_7" value="35.6823815"></attvalue>
</attvalues>
</node>
<node id="authorswithaffiliations2_646521cebfae41e4a0282e56b4c628bb" label="tokyo, japan, juntendo university school of medicine">
<attvalues>
<attvalue for="attr_type" value="Authors with affiliations 2"></attvalue>
<attvalue for="global_occurrences" value="1"></attvalue>
<attvalue for="attr_3" value="Juntendo University School of Medicine"></attvalue>
<attvalue for="attr_4" value="Tokyo, Japan"></attvalue>
<attvalue for="attr_8" value="Japan"></attvalue>
<attvalue for="attr_6" value="139.7530053"></attvalue>
<attvalue for="attr_7" value="35.6823815"></attvalue>
</attvalues>
</node>
<node id="authorswithaffiliations2_e2bc6cd1fa025a29e3b00c8c584fe06d" label="tokyo, japan, national institute of infectious diseases">
<attvalues>
<attvalue for="attr_type" value="Authors with affiliations 2"></attvalue>
<attvalue for="global_occurrences" value="2"></attvalue>
<attvalue for="attr_3" value="National Institute of Infectious Diseases"></attvalue>
<attvalue for="attr_4" value="Tokyo, Japan"></attvalue>
<attvalue for="attr_8" value="Japan"></attvalue>
<attvalue for="attr_6" value="139.7530053"></attvalue>
<attvalue for="attr_7" value="35.6823815"></attvalue>
</attvalues>
</node>
<node id="authorswithaffiliations2_9573dbf523fd1024ca53b77d900223a1" label="tokyo, japan, tokyo medical university">
<attvalues>
<attvalue for="attr_type" value="Authors with affiliations 2"></attvalue>
<attvalue for="global_occurrences" value="1"></attvalue>
<attvalue for="attr_3" value="Tokyo Medical University"></attvalue>
<attvalue for="attr_4" value="Tokyo, Japan"></attvalue>
<attvalue for="attr_8" value="Japan"></attvalue>
<attvalue for="attr_6" value="139.7530053"></attvalue>
<attvalue for="attr_7" value="35.6823815"></attvalue>
</attvalues>
</node>
<node id="authorswithaffiliations2_6e9368d9fa1fb1ed25d113b3d0945575" label="tokyo, japan, university of tokyo">
<attvalues>
<attvalue for="attr_type" value="Authors with affiliations 2"></attvalue>
<attvalue for="global_occurrences" value="2"></attvalue>
<attvalue for="attr_3" value="University of Tokyo"></attvalue>
<attvalue for="attr_4" value="Tokyo, Japan"></attvalue>
<attvalue for="attr_8" value="Japan"></attvalue>
<attvalue for="attr_6" value="139.7530053"></attvalue>
<attvalue for="attr_7" value="35.6823815"></attvalue>
</attvalues>
</node>
<node id="authorswithaffiliations2_c2827d529b91bcf35e0a5a47b7aa5ff5" label="toronto, canada, amgen research institute">
<attvalues>
<attvalue for="attr_type" value="Authors with affiliations 2"></attvalue>
<attvalue for="global_occurrences" value="2"></attvalue>
<attvalue for="attr_3" value="Amgen Research Institute"></attvalue>
<attvalue for="attr_4" value="Toronto, Canada"></attvalue>
<attvalue for="attr_8" value="Canada"></attvalue>
<attvalue for="attr_6" value="-79.3849008"></attvalue>
<attvalue for="attr_7" value="43.6529206"></attvalue>
</attvalues>
</node>
<node id="authorswithaffiliations2_fc625a3bf86d528825361c43676a5e64" label="toronto, canada, bayer inc.">
<attvalues>
<attvalue for="attr_type" value="Authors with affiliations 2"></attvalue>
<attvalue for="global_occurrences" value="1"></attvalue>
<attvalue for="attr_3" value="Bayer Inc."></attvalue>
<attvalue for="attr_4" value="Toronto, Canada"></attvalue>
<attvalue for="attr_8" value="Canada"></attvalue>
<attvalue for="attr_6" value="-79.3849008"></attvalue>
<attvalue for="attr_7" value="43.6529206"></attvalue>
</attvalues>
</node>
<node id="authorswithaffiliations2_686f9371feed59b17d0dd05edd90d0a0" label="toronto, canada, ontario cancer institute">
<attvalues>
<attvalue for="attr_type" value="Authors with affiliations 2"></attvalue>
<attvalue for="global_occurrences" value="2"></attvalue>
<attvalue for="attr_3" value="Ontario Cancer Institute"></attvalue>
<attvalue for="attr_4" value="Toronto, Canada"></attvalue>
<attvalue for="attr_8" value="Canada"></attvalue>
<attvalue for="attr_6" value="-79.3849008"></attvalue>
<attvalue for="attr_7" value="43.6529206"></attvalue>
</attvalues>
</node>
<node id="authorswithaffiliations2_4ef67656ddeabe46bc7d412e8672d4cc" label="toronto, canada, toronto general hospital">
<attvalues>
<attvalue for="attr_type" value="Authors with affiliations 2"></attvalue>
<attvalue for="global_occurrences" value="2"></attvalue>
<attvalue for="attr_3" value="Toronto General Hospital"></attvalue>
<attvalue for="attr_4" value="Toronto, Canada"></attvalue>
<attvalue for="attr_8" value="Canada"></attvalue>
<attvalue for="attr_6" value="-79.3849008"></attvalue>
<attvalue for="attr_7" value="43.6529206"></attvalue>
</attvalues>
</node>
<node id="authorswithaffiliations2_f630406d421eae75aa91bc7c331fe548" label="toronto, canada, university of toronto">
<attvalues>
<attvalue for="attr_type" value="Authors with affiliations 2"></attvalue>
<attvalue for="global_occurrences" value="3"></attvalue>
<attvalue for="attr_3" value="University of Toronto"></attvalue>
<attvalue for="attr_4" value="Toronto, Canada"></attvalue>
<attvalue for="attr_8" value="Canada"></attvalue>
<attvalue for="attr_6" value="-79.3849008"></attvalue>
<attvalue for="attr_7" value="43.6529206"></attvalue>
</attvalues>
</node>
<node id="authorswithaffiliations2_8fee6992ae97ab60508ed700ee95e16b" label="toulouse, france, universite paul sabatier">
<attvalues>
<attvalue for="attr_type" value="Authors with affiliations 2"></attvalue>
<attvalue for="global_occurrences" value="2"></attvalue>
<attvalue for="attr_3" value="Universite Paul Sabatier"></attvalue>
<attvalue for="attr_4" value="Toulouse, France"></attvalue>
<attvalue for="attr_8" value="France"></attvalue>
<attvalue for="attr_6" value="1.4442469"></attvalue>
<attvalue for="attr_7" value="43.6044622"></attvalue>
</attvalues>
</node>
<node id="authorswithaffiliations2_f449ec9da8e5c6b18127d0eadb3ccff4" label="townsville, australia, james cook university">
<attvalues>
<attvalue for="attr_type" value="Authors with affiliations 2"></attvalue>
<attvalue for="global_occurrences" value="3"></attvalue>
<attvalue for="attr_3" value="James Cook University"></attvalue>
<attvalue for="attr_4" value="Townsville, Australia"></attvalue>
<attvalue for="attr_8" value="Australia"></attvalue>
<attvalue for="attr_6" value="146.8239537"></attvalue>
<attvalue for="attr_7" value="-19.2569391"></attvalue>
</attvalues>
</node>
<node id="authorswithaffiliations2_bab79b729add9131cd7037493ccedc19" label="trieste, italy, university of trieste">
<attvalues>
<attvalue for="attr_type" value="Authors with affiliations 2"></attvalue>
<attvalue for="global_occurrences" value="4"></attvalue>
<attvalue for="attr_3" value="University of Trieste"></attvalue>
<attvalue for="attr_4" value="Trieste, Italy"></attvalue>
<attvalue for="attr_8" value="Italy"></attvalue>
<attvalue for="attr_6" value="13.7879014"></attvalue>
<attvalue for="attr_7" value="45.6300555"></attvalue>
</attvalues>
</node>
<node id="authorswithaffiliations2_56a982b01774d153a83e43ae6c9118f8" label="tripoli, libya, libyan national centre for infectious diseases and control">
<attvalues>
<attvalue for="attr_type" value="Authors with affiliations 2"></attvalue>
<attvalue for="global_occurrences" value="4"></attvalue>
<attvalue for="attr_3" value="Libyan National Centre for Infectious Diseases and Control"></attvalue>
<attvalue for="attr_4" value="Tripoli, Libya"></attvalue>
<attvalue for="attr_8" value="Libya"></attvalue>
<attvalue for="attr_6" value="13.1787929"></attvalue>
<attvalue for="attr_7" value="32.8955292"></attvalue>
</attvalues>
</node>
<node id="authorswithaffiliations2_57af7a267d8fd863071623f63d43aaa7" label="tuebingen, germany, eberhard karls university of tuebingen">
<attvalues>
<attvalue for="attr_type" value="Authors with affiliations 2"></attvalue>
<attvalue for="global_occurrences" value="26"></attvalue>
<attvalue for="attr_3" value="Eberhard Karls University of Tuebingen"></attvalue>
<attvalue for="attr_4" value="Tuebingen, Germany"></attvalue>
<attvalue for="attr_8" value="Germany"></attvalue>
<attvalue for="attr_6" value="9.0535531"></attvalue>
<attvalue for="attr_7" value="48.5236164"></attvalue>
</attvalues>
</node>
<node id="authorswithaffiliations2_cd7394a5f4b7104e5aef8ae4bc555757" label="tuebingen, germany, max planck institute for developmental biology">
<attvalues>
<attvalue for="attr_type" value="Authors with affiliations 2"></attvalue>
<attvalue for="global_occurrences" value="6"></attvalue>
<attvalue for="attr_3" value="Max Planck Institute for Developmental Biology"></attvalue>
<attvalue for="attr_4" value="Tuebingen, Germany"></attvalue>
<attvalue for="attr_8" value="Germany"></attvalue>
<attvalue for="attr_6" value="9.0535531"></attvalue>
<attvalue for="attr_7" value="48.5236164"></attvalue>
</attvalues>
</node>
<node id="authorswithaffiliations2_d347a36d72a8a411a2ff217742cf53a0" label="tuebingen, germany, paul-lechler hospital and clinic for tropical diseases">
<attvalues>
<attvalue for="attr_type" value="Authors with affiliations 2"></attvalue>
<attvalue for="global_occurrences" value="1"></attvalue>
<attvalue for="attr_3" value="Paul-Lechler Hospital and Clinic for Tropical Diseases"></attvalue>
<attvalue for="attr_4" value="Tuebingen, Germany"></attvalue>
<attvalue for="attr_8" value="Germany"></attvalue>
<attvalue for="attr_6" value="9.0535531"></attvalue>
<attvalue for="attr_7" value="48.5236164"></attvalue>
</attvalues>
</node>
<node id="authorswithaffiliations2_b10b1715b92b4f97fe165f61ec8720b7" label="tunis, tunisia, institut pasteur de tunis">
<attvalues>
<attvalue for="attr_type" value="Authors with affiliations 2"></attvalue>
<attvalue for="global_occurrences" value="10"></attvalue>
<attvalue for="attr_3" value="Institut Pasteur de Tunis"></attvalue>
<attvalue for="attr_4" value="Tunis, Tunisia"></attvalue>
<attvalue for="attr_8" value="Tunisia"></attvalue>
<attvalue for="attr_6" value="8.91972381599097"></attvalue>
<attvalue for="attr_7" value="33.9220712"></attvalue>
</attvalues>
</node>
<node id="authorswithaffiliations2_96a7b4746dae0f8f79e552ebb3f4c4d9" label="tunis, tunisia, le laboratoire de parasitologie-mycologie la rabta">
<attvalues>
<attvalue for="attr_type" value="Authors with affiliations 2"></attvalue>
<attvalue for="global_occurrences" value="1"></attvalue>
<attvalue for="attr_3" value="Le laboratoire de Parasitologie-Mycologie La Rabta"></attvalue>
<attvalue for="attr_4" value="Tunis, Tunisia"></attvalue>
<attvalue for="attr_8" value="Tunisia"></attvalue>
<attvalue for="attr_6" value="8.91972381599097"></attvalue>
<attvalue for="attr_7" value="33.9220712"></attvalue>
</attvalues>
</node>
<node id="authorswithaffiliations2_7df516421ac32a9b0f8e98cfe0577969" label="turin, italy, university of turin">
<attvalues>
<attvalue for="attr_type" value="Authors with affiliations 2"></attvalue>
<attvalue for="global_occurrences" value="1"></attvalue>
<attvalue for="attr_3" value="University of Turin"></attvalue>
<attvalue for="attr_4" value="Turin, Italy"></attvalue>
<attvalue for="attr_8" value="Italy"></attvalue>
<attvalue for="attr_6" value="7.685972"></attvalue>
<attvalue for="attr_7" value="45.0709201"></attvalue>
</attvalues>
</node>
<node id="authorswithaffiliations2_1df8360058c76cbe632b36dfabb8d1f5" label="ulm, germany, university of ulm">
<attvalues>
<attvalue for="attr_type" value="Authors with affiliations 2"></attvalue>
<attvalue for="global_occurrences" value="17"></attvalue>
<attvalue for="attr_3" value="University of Ulm"></attvalue>
<attvalue for="attr_4" value="Ulm, Germany"></attvalue>
<attvalue for="attr_8" value="Germany"></attvalue>
<attvalue for="attr_6" value="9.9910464"></attvalue>
<attvalue for="attr_7" value="48.398312"></attvalue>
</attvalues>
</node>
<node id="authorswithaffiliations2_85bb648d248e9adf860c0331dc9d6574" label="urbana, united states, university of illinois at urbana-champaign">
<attvalues>
<attvalue for="attr_type" value="Authors with affiliations 2"></attvalue>
<attvalue for="global_occurrences" value="1"></attvalue>
<attvalue for="attr_3" value="University of Illinois at Urbana-Champaign"></attvalue>
<attvalue for="attr_4" value="Urbana, United States"></attvalue>
<attvalue for="attr_8" value="United States"></attvalue>
<attvalue for="attr_6" value="-88.2072697"></attvalue>
<attvalue for="attr_7" value="40.1105875"></attvalue>
</attvalues>
</node>
<node id="authorswithaffiliations2_29d337523989928059c8a27650d8b341" label="utrecht, netherlands, utrecht university">
<attvalues>
<attvalue for="attr_type" value="Authors with affiliations 2"></attvalue>
<attvalue for="global_occurrences" value="2"></attvalue>
<attvalue for="attr_3" value="Utrecht University"></attvalue>
<attvalue for="attr_4" value="Utrecht, Netherlands"></attvalue>
<attvalue for="attr_8" value="Netherlands"></attvalue>
<attvalue for="attr_6" value="5.15264611584469"></attvalue>
<attvalue for="attr_7" value="52.11849915"></attvalue>
</attvalues>
</node>
<node id="authorswithaffiliations2_a6c1a6bae463d003d25e34236d4b8564" label="valbonne, france, institut de pharmacologie moléculaire et cellulaire">
<attvalues>
<attvalue for="attr_type" value="Authors with affiliations 2"></attvalue>
<attvalue for="global_occurrences" value="3"></attvalue>
<attvalue for="attr_3" value="Institut de Pharmacologie Moléculaire et Cellulaire"></attvalue>
<attvalue for="attr_4" value="Valbonne, France"></attvalue>
<attvalue for="attr_8" value="France"></attvalue>
<attvalue for="attr_6" value="7.0085848"></attvalue>
<attvalue for="attr_7" value="43.6413793"></attvalue>
</attvalues>
</node>
<node id="authorswithaffiliations2_70594ecc22b697c4d270d0766ea0dda8" label="vancouver, canada, british columbia cancer agency genome sciences centre">
<attvalues>
<attvalue for="attr_type" value="Authors with affiliations 2"></attvalue>
<attvalue for="global_occurrences" value="3"></attvalue>
<attvalue for="attr_3" value="British Columbia Cancer Agency Genome Sciences Centre"></attvalue>
<attvalue for="attr_4" value="Vancouver, Canada"></attvalue>
<attvalue for="attr_8" value="Canada"></attvalue>
<attvalue for="attr_6" value="-123.1333301"></attvalue>
<attvalue for="attr_7" value="49.2499987"></attvalue>
</attvalues>
</node>
<node id="authorswithaffiliations2_43600a80b9b45decd0059aae9be1cb0b" label="vancouver, canada, university of british columbia">
<attvalues>
<attvalue for="attr_type" value="Authors with affiliations 2"></attvalue>
<attvalue for="global_occurrences" value="5"></attvalue>
<attvalue for="attr_3" value="University of British Columbia"></attvalue>
<attvalue for="attr_4" value="Vancouver, Canada"></attvalue>
<attvalue for="attr_8" value="Canada"></attvalue>
<attvalue for="attr_6" value="-123.1333301"></attvalue>
<attvalue for="attr_7" value="49.2499987"></attvalue>
</attvalues>
</node>
<node id="authorswithaffiliations2_aae30ae92c507c99d1306c9fb9ab71ed" label="vancouver, canada, vancouver coastal health research institute">
<attvalues>
<attvalue for="attr_type" value="Authors with affiliations 2"></attvalue>
<attvalue for="global_occurrences" value="5"></attvalue>
<attvalue for="attr_3" value="Vancouver Coastal Health Research Institute"></attvalue>
<attvalue for="attr_4" value="Vancouver, Canada"></attvalue>
<attvalue for="attr_8" value="Canada"></attvalue>
<attvalue for="attr_6" value="-123.1333301"></attvalue>
<attvalue for="attr_7" value="49.2499987"></attvalue>
</attvalues>
</node>
<node id="authorswithaffiliations2_fd689e39df36774b5d8dfc29bf0c8735" label="varanasi, india, banaras hindu university">
<attvalues>
<attvalue for="attr_type" value="Authors with affiliations 2"></attvalue>
<attvalue for="global_occurrences" value="15"></attvalue>
<attvalue for="attr_3" value="Banaras Hindu University"></attvalue>
<attvalue for="attr_4" value="Varanasi, India"></attvalue>
<attvalue for="attr_8" value="India"></attvalue>
<attvalue for="attr_6" value="82.9376423490463"></attvalue>
<attvalue for="attr_7" value="25.37605465"></attvalue>
</attvalues>
</node>
<node id="authorswithaffiliations2_68f1998a4729348b76090582f4e43731" label="versmold, germany, prakt. tierärztin">
<attvalues>
<attvalue for="attr_type" value="Authors with affiliations 2"></attvalue>
<attvalue for="global_occurrences" value="1"></attvalue>
<attvalue for="attr_3" value="Prakt. Tierärztin"></attvalue>
<attvalue for="attr_4" value="Versmold, Germany"></attvalue>
<attvalue for="attr_8" value="Germany"></attvalue>
<attvalue for="attr_6" value="8.1493878"></attvalue>
<attvalue for="attr_7" value="52.0416747"></attvalue>
</attvalues>
</node>
<node id="authorswithaffiliations2_f2b133085137870cb16ca14120b6c97d" label="victoria, canada, istm/geosentinel statistician consultant">
<attvalues>
<attvalue for="attr_type" value="Authors with affiliations 2"></attvalue>
<attvalue for="global_occurrences" value="2"></attvalue>
<attvalue for="attr_3" value="ISTM/Geosentinel Statistician Consultant"></attvalue>
<attvalue for="attr_4" value="Victoria, Canada"></attvalue>
<attvalue for="attr_8" value="Canada"></attvalue>
<attvalue for="attr_6" value="-123.3649269"></attvalue>
<attvalue for="attr_7" value="48.4283327"></attvalue>
</attvalues>
</node>
<node id="authorswithaffiliations2_e853220b73a52e557642b295639bb106" label="vienna, austria, bayer austria ges.m.b.h">
<attvalues>
<attvalue for="attr_type" value="Authors with affiliations 2"></attvalue>
<attvalue for="global_occurrences" value="1"></attvalue>
<attvalue for="attr_3" value="Bayer Austria Ges.m.b.H"></attvalue>
<attvalue for="attr_4" value="Vienna, Austria"></attvalue>
<attvalue for="attr_8" value="Austria"></attvalue>
<attvalue for="attr_6" value="16.3725042"></attvalue>
<attvalue for="attr_7" value="48.2083537"></attvalue>
</attvalues>
</node>
<node id="authorswithaffiliations2_51751b6bb9a55941fd571671bda58aa4" label="vienna, austria, heeresspital wien">
<attvalues>
<attvalue for="attr_type" value="Authors with affiliations 2"></attvalue>
<attvalue for="global_occurrences" value="3"></attvalue>
<attvalue for="attr_3" value="Heeresspital Wien"></attvalue>
<attvalue for="attr_4" value="Vienna, Austria"></attvalue>
<attvalue for="attr_8" value="Austria"></attvalue>
<attvalue for="attr_6" value="16.3725042"></attvalue>
<attvalue for="attr_7" value="48.2083537"></attvalue>
</attvalues>
</node>
<node id="authorswithaffiliations2_b8858e4346b5a4fbf063a9d96818cac5" label="vienna, austria, medical university of vienna">
<attvalues>
<attvalue for="attr_type" value="Authors with affiliations 2"></attvalue>
<attvalue for="global_occurrences" value="2"></attvalue>
<attvalue for="attr_3" value="Medical University of Vienna"></attvalue>
<attvalue for="attr_4" value="Vienna, Austria"></attvalue>
<attvalue for="attr_8" value="Austria"></attvalue>
<attvalue for="attr_6" value="16.3725042"></attvalue>
<attvalue for="attr_7" value="48.2083537"></attvalue>
</attvalues>
</node>
<node id="authorswithaffiliations2_1ff2f55ad8ea642d3bc21644a8f0321a" label="vienna, austria, veterinary university of vienna">
<attvalues>
<attvalue for="attr_type" value="Authors with affiliations 2"></attvalue>
<attvalue for="global_occurrences" value="2"></attvalue>
<attvalue for="attr_3" value="Veterinary University of Vienna"></attvalue>
<attvalue for="attr_4" value="Vienna, Austria"></attvalue>
<attvalue for="attr_8" value="Austria"></attvalue>
<attvalue for="attr_6" value="16.3725042"></attvalue>
<attvalue for="attr_7" value="48.2083537"></attvalue>
</attvalues>
</node>
<node id="authorswithaffiliations2_320e21aa88e30cafcc3d1ebcebd076d5" label="vila real, portugal, university of trás-os-montes e alto douro">
<attvalues>
<attvalue for="attr_type" value="Authors with affiliations 2"></attvalue>
<attvalue for="global_occurrences" value="1"></attvalue>
<attvalue for="attr_3" value="University of Trás-os-Montes e Alto Douro"></attvalue>
<attvalue for="attr_4" value="Vila Real, Portugal"></attvalue>
<attvalue for="attr_8" value="Portugal"></attvalue>
<attvalue for="attr_6" value="-7.74678"></attvalue>
<attvalue for="attr_7" value="41.2966556"></attvalue>
</attvalues>
</node>
<node id="authorswithaffiliations2_aed1f213fbeb542a2580c28a7d23f027" label="washington, united states, georgetown university">
<attvalues>
<attvalue for="attr_type" value="Authors with affiliations 2"></attvalue>
<attvalue for="global_occurrences" value="2"></attvalue>
<attvalue for="attr_3" value="Georgetown University"></attvalue>
<attvalue for="attr_4" value="Washington, United States"></attvalue>
<attvalue for="attr_8" value="United States"></attvalue>
<attvalue for="attr_6" value="-120.2126139"></attvalue>
<attvalue for="attr_7" value="47.2868352"></attvalue>
</attvalues>
</node>
<node id="authorswithaffiliations2_da37b31ead0c4eebb18c0a368121e9fd" label="washington, united states, naval research laboratory">
<attvalues>
<attvalue for="attr_type" value="Authors with affiliations 2"></attvalue>
<attvalue for="global_occurrences" value="2"></attvalue>
<attvalue for="attr_3" value="Naval Research Laboratory"></attvalue>
<attvalue for="attr_4" value="Washington, United States"></attvalue>
<attvalue for="attr_8" value="United States"></attvalue>
<attvalue for="attr_6" value="-120.2126139"></attvalue>
<attvalue for="attr_7" value="47.2868352"></attvalue>
</attvalues>
</node>
<node id="authorswithaffiliations2_d977fbcee842fde7a346d3e98aba5ede" label="west lafayette, united states, purdue university">
<attvalues>
<attvalue for="attr_type" value="Authors with affiliations 2"></attvalue>
<attvalue for="global_occurrences" value="1"></attvalue>
<attvalue for="attr_3" value="Purdue University"></attvalue>
<attvalue for="attr_4" value="West Lafayette, United States"></attvalue>
<attvalue for="attr_8" value="United States"></attvalue>
<attvalue for="attr_6" value="-86.9080655"></attvalue>
<attvalue for="attr_7" value="40.4258686"></attvalue>
</attvalues>
</node>
<node id="authorswithaffiliations2_4ed193d50190aeda5dfb9e60d477b431" label="wiesloch, germany, kleintierklinik am sandpfad">
<attvalues>
<attvalue for="attr_type" value="Authors with affiliations 2"></attvalue>
<attvalue for="global_occurrences" value="2"></attvalue>
<attvalue for="attr_3" value="Kleintierklinik am Sandpfad"></attvalue>
<attvalue for="attr_4" value="Wiesloch, Germany"></attvalue>
<attvalue for="attr_8" value="Germany"></attvalue>
<attvalue for="attr_6" value="8.698707"></attvalue>
<attvalue for="attr_7" value="49.2942599"></attvalue>
</attvalues>
</node>
<node id="authorswithaffiliations2_603563e283698d657e92c2d13b5d2d50" label="wilhelmsfeld, germany, genotype gmbh">
<attvalues>
<attvalue for="attr_type" value="Authors with affiliations 2"></attvalue>
<attvalue for="global_occurrences" value="6"></attvalue>
<attvalue for="attr_3" value="GENOTYPE GmbH"></attvalue>
<attvalue for="attr_4" value="Wilhelmsfeld, Germany"></attvalue>
<attvalue for="attr_8" value="Germany"></attvalue>
<attvalue for="attr_6" value="8.7584436"></attvalue>
<attvalue for="attr_7" value="49.4676293"></attvalue>
</attvalues>
</node>
<node id="authorswithaffiliations2_f409081f746db7a9994e6f295684c652" label="wolfenbüttel, germany, biobase gmbh">
<attvalues>
<attvalue for="attr_type" value="Authors with affiliations 2"></attvalue>
<attvalue for="global_occurrences" value="2"></attvalue>
<attvalue for="attr_3" value="BIOBASE GmbH"></attvalue>
<attvalue for="attr_4" value="Wolfenbüttel, Germany"></attvalue>
<attvalue for="attr_8" value="Germany"></attvalue>
<attvalue for="attr_6" value="10.5348215"></attvalue>
<attvalue for="attr_7" value="52.1625283"></attvalue>
</attvalues>
</node>
<node id="authorswithaffiliations2_49e0b6bbac1fc5a6293a2b65894febfb" label="wolfenbüttel, germany, genexplain gmbh">
<attvalues>
<attvalue for="attr_type" value="Authors with affiliations 2"></attvalue>
<attvalue for="global_occurrences" value="1"></attvalue>
<attvalue for="attr_3" value="GeneXplain GmbH"></attvalue>
<attvalue for="attr_4" value="Wolfenbüttel, Germany"></attvalue>
<attvalue for="attr_8" value="Germany"></attvalue>
<attvalue for="attr_6" value="10.5348215"></attvalue>
<attvalue for="attr_7" value="52.1625283"></attvalue>
</attvalues>
</node>
<node id="authorswithaffiliations2_f413085ba5c431c96d5cdc6937201aea" label="wuerzburg, germany, julius maximilians university of wuerzburg">
<attvalues>
<attvalue for="attr_type" value="Authors with affiliations 2"></attvalue>
<attvalue for="global_occurrences" value="96"></attvalue>
<attvalue for="attr_3" value="Julius Maximilians University of Wuerzburg"></attvalue>
<attvalue for="attr_4" value="Wuerzburg, Germany"></attvalue>
<attvalue for="attr_8" value="Germany"></attvalue>
<attvalue for="attr_6" value="9.94346111761006"></attvalue>
<attvalue for="attr_7" value="49.778073"></attvalue>
</attvalues>
</node>
<node id="authorswithaffiliations2_ec0a6d6bad434bc0fb8efb82c0262594" label="wuerzburg, germany, medical mission clinic wuerzburg">
<attvalues>
<attvalue for="attr_type" value="Authors with affiliations 2"></attvalue>
<attvalue for="global_occurrences" value="6"></attvalue>
<attvalue for="attr_3" value="Medical Mission Clinic Wuerzburg"></attvalue>
<attvalue for="attr_4" value="Wuerzburg, Germany"></attvalue>
<attvalue for="attr_8" value="Germany"></attvalue>
<attvalue for="attr_6" value="9.94346111761006"></attvalue>
<attvalue for="attr_7" value="49.778073"></attvalue>
</attvalues>
</node>
<node id="authorswithaffiliations2_db9e8afc139c8f6f8609d40b787d9ab5" label="wuppertal, germany, helios klinikum wuppertal">
<attvalues>
<attvalue for="attr_type" value="Authors with affiliations 2"></attvalue>
<attvalue for="global_occurrences" value="1"></attvalue>
<attvalue for="attr_3" value="HELIOS Klinikum Wuppertal"></attvalue>
<attvalue for="attr_4" value="Wuppertal, Germany"></attvalue>
<attvalue for="attr_8" value="Germany"></attvalue>
<attvalue for="attr_6" value="7.1780374"></attvalue>
<attvalue for="attr_7" value="51.264018"></attvalue>
</attvalues>
</node>
<node id="authorswithaffiliations2_eee2ccb579dfe2f3283b5fb8cf24429b" label="wusterhausen, germany, federal research centre for virus diseases of animals">
<attvalues>
<attvalue for="attr_type" value="Authors with affiliations 2"></attvalue>
<attvalue for="global_occurrences" value="6"></attvalue>
<attvalue for="attr_3" value="Federal Research Centre for Virus Diseases of Animals"></attvalue>
<attvalue for="attr_4" value="Wusterhausen, Germany"></attvalue>
<attvalue for="attr_8" value="Germany"></attvalue>
<attvalue for="attr_6" value="13.6244389"></attvalue>
<attvalue for="attr_7" value="52.2994511"></attvalue>
</attvalues>
</node>
<node id="authorswithaffiliations2_dfde40a8a8983092589156047a234a7e" label="yaoundé, cameroon, university of yaoundé i">
<attvalues>
<attvalue for="attr_type" value="Authors with affiliations 2"></attvalue>
<attvalue for="global_occurrences" value="5"></attvalue>
<attvalue for="attr_3" value="University of Yaoundé I"></attvalue>
<attvalue for="attr_4" value="Yaoundé, Cameroon"></attvalue>
<attvalue for="attr_8" value="Cameroon"></attvalue>
<attvalue for="attr_6" value="11.5213344"></attvalue>
<attvalue for="attr_7" value="3.8689867"></attvalue>
</attvalues>
</node>
<node id="authorswithaffiliations2_fb82a2733723b1a4baec8fda01e6bc8f" label="york, united kingdom, university of york">
<attvalues>
<attvalue for="attr_type" value="Authors with affiliations 2"></attvalue>
<attvalue for="global_occurrences" value="16"></attvalue>
<attvalue for="attr_3" value="University of York"></attvalue>
<attvalue for="attr_4" value="York, United Kingdom"></attvalue>
<attvalue for="attr_8" value="United Kingdom"></attvalue>
<attvalue for="attr_6" value="-1.0815361"></attvalue>
<attvalue for="attr_7" value="53.9590555"></attvalue>
</attvalues>
</node>
<node id="authorswithaffiliations2_c71f52754e410881dbcd235f85b0e51b" label="zurich, switzerland, university of zurich">
<attvalues>
<attvalue for="attr_type" value="Authors with affiliations 2"></attvalue>
<attvalue for="global_occurrences" value="15"></attvalue>
<attvalue for="attr_3" value="University of Zurich"></attvalue>
<attvalue for="attr_4" value="Zurich, Switzerland"></attvalue>
<attvalue for="attr_8" value="Switzerland"></attvalue>
<attvalue for="attr_6" value="8.5404434"></attvalue>
<attvalue for="attr_7" value="47.3685586"></attvalue>
</attvalues>
</node>
</nodes>
<edges>
<edge source="authorswithaffiliations2_8113e0cce3a60d030890b00e9a7215a7" target="authorswithaffiliations2_09b9cb56985c2200e8fb982038b64132" weight="1">
<attvalues>
<attvalue for="matchings_count" value="1"></attvalue>
<attvalue for="attr_type" value="Title"></attvalue>
<attvalue for="attr_11" value="2008"></attvalue>
<attvalue for="attr_12" value="Molecular Immunology"></attvalue>
</attvalues>
</edge>
<edge source="authorswithaffiliations2_6624121c806a8c93a44ccef04b5aaef1" target="authorswithaffiliations2_5443641bad07bfd95555adf27635aea7" weight="1">
<attvalues>
<attvalue for="matchings_count" value="1"></attvalue>
<attvalue for="attr_type" value="Title"></attvalue>
<attvalue for="attr_11" value="2006"></attvalue>
<attvalue for="attr_12" value="Experimental Parasitology"></attvalue>
</attvalues>
</edge>
<edge source="authorswithaffiliations2_6624121c806a8c93a44ccef04b5aaef1" target="authorswithaffiliations2_94c9840b5818d3e736cfba05ee358f10" weight="1">
<attvalues>
<attvalue for="matchings_count" value="1"></attvalue>
<attvalue for="attr_type" value="Title"></attvalue>
<attvalue for="attr_11" value="2006"></attvalue>
<attvalue for="attr_12" value="Experimental Parasitology"></attvalue>
</attvalues>
</edge>
<edge source="authorswithaffiliations2_6624121c806a8c93a44ccef04b5aaef1" target="authorswithaffiliations2_099f3701f75f92f0108475c1c00e123f" weight="1">
<attvalues>
<attvalue for="matchings_count" value="1"></attvalue>
<attvalue for="attr_type" value="Title"></attvalue>
<attvalue for="attr_11" value="2010"></attvalue>
<attvalue for="attr_12" value="PLoS Neglected Tropical Diseases"></attvalue>
</attvalues>
</edge>
<edge source="authorswithaffiliations2_6624121c806a8c93a44ccef04b5aaef1" target="authorswithaffiliations2_8d1ccde001b5caef9a4d583cf875d4d0" weight="4">
<attvalues>
<attvalue for="matchings_count" value="4"></attvalue>
<attvalue for="attr_type" value="Title"></attvalue>
<attvalue for="attr_11" value="2010 | 2011"></attvalue>
<attvalue for="attr_12" value="American Journal of Tropical Medicine and Hygiene | British Journal of Dermatology | Microbes and Infection | PLoS Neglected Tropical Diseases"></attvalue>
</attvalues>
</edge>
<edge source="authorswithaffiliations2_6624121c806a8c93a44ccef04b5aaef1" target="authorswithaffiliations2_d2dd26a5fd2aa2a5875b0444a8b13d4a" weight="1">
<attvalues>
<attvalue for="matchings_count" value="1"></attvalue>
<attvalue for="attr_type" value="Title"></attvalue>
<attvalue for="attr_11" value="2008"></attvalue>
<attvalue for="attr_12" value="PLoS Neglected Tropical Diseases"></attvalue>
</attvalues>
</edge>
<edge source="authorswithaffiliations2_6624121c806a8c93a44ccef04b5aaef1" target="authorswithaffiliations2_acd6c81743009546957f4053bb0af4c8" weight="1">
<attvalues>
<attvalue for="matchings_count" value="1"></attvalue>
<attvalue for="attr_type" value="Title"></attvalue>
<attvalue for="attr_11" value="2006"></attvalue>
<attvalue for="attr_12" value="Experimental Parasitology"></attvalue>
</attvalues>
</edge>
<edge source="authorswithaffiliations2_6624121c806a8c93a44ccef04b5aaef1" target="authorswithaffiliations2_399e0e18a9e7f1d18e69eb7b4af185cf" weight="1">
<attvalues>
<attvalue for="matchings_count" value="1"></attvalue>
<attvalue for="attr_type" value="Title"></attvalue>
<attvalue for="attr_11" value="2009"></attvalue>
<attvalue for="attr_12" value="PLoS Neglected Tropical Diseases"></attvalue>
</attvalues>
</edge>
<edge source="authorswithaffiliations2_6624121c806a8c93a44ccef04b5aaef1" target="authorswithaffiliations2_2bc4d211b3220272aff8089501712f8d" weight="1">
<attvalues>
<attvalue for="matchings_count" value="1"></attvalue>
<attvalue for="attr_type" value="Title"></attvalue>
<attvalue for="attr_11" value="2006"></attvalue>
<attvalue for="attr_12" value="Experimental Parasitology"></attvalue>
</attvalues>
</edge>
<edge source="authorswithaffiliations2_6624121c806a8c93a44ccef04b5aaef1" target="authorswithaffiliations2_22315de8de9e8657708360faa2611659" weight="3">
<attvalues>
<attvalue for="matchings_count" value="3"></attvalue>
<attvalue for="attr_type" value="Title"></attvalue>
<attvalue for="attr_11" value="2008 | 2009 | 2012"></attvalue>
<attvalue for="attr_12" value="PLoS Neglected Tropical Diseases"></attvalue>
</attvalues>
</edge>
<edge source="authorswithaffiliations2_6624121c806a8c93a44ccef04b5aaef1" target="authorswithaffiliations2_b885c1479d2b9211d51989c68f7786c8" weight="1">
<attvalues>
<attvalue for="matchings_count" value="1"></attvalue>
<attvalue for="attr_type" value="Title"></attvalue>
<attvalue for="attr_11" value="2011"></attvalue>
<attvalue for="attr_12" value="Microbes and Infection"></attvalue>
</attvalues>
</edge>
<edge source="authorswithaffiliations2_6624121c806a8c93a44ccef04b5aaef1" target="authorswithaffiliations2_faa3bb7f38d5f4dc07e3a184c8367576" weight="3">
<attvalues>
<attvalue for="matchings_count" value="3"></attvalue>
<attvalue for="attr_type" value="Title"></attvalue>
<attvalue for="attr_11" value="2010 | 2011 | 2012"></attvalue>
<attvalue for="attr_12" value="American Journal of Tropical Medicine and Hygiene | PLoS Neglected Tropical Diseases"></attvalue>
</attvalues>
</edge>
<edge source="authorswithaffiliations2_6624121c806a8c93a44ccef04b5aaef1" target="authorswithaffiliations2_89104dd89ff895f02f7a3727363f4872" weight="2">
<attvalues>
<attvalue for="matchings_count" value="2"></attvalue>
<attvalue for="attr_type" value="Title"></attvalue>
<attvalue for="attr_11" value="2008 | 2009"></attvalue>
<attvalue for="attr_12" value="PLoS Neglected Tropical Diseases"></attvalue>
</attvalues>
</edge>
<edge source="authorswithaffiliations2_6624121c806a8c93a44ccef04b5aaef1" target="authorswithaffiliations2_98f1969e9b28fa57d019ab4143ce9413" weight="1">
<attvalues>
<attvalue for="matchings_count" value="1"></attvalue>
<attvalue for="attr_type" value="Title"></attvalue>
<attvalue for="attr_11" value="2012"></attvalue>
<attvalue for="attr_12" value="PLoS Neglected Tropical Diseases"></attvalue>
</attvalues>
</edge>
<edge source="authorswithaffiliations2_6624121c806a8c93a44ccef04b5aaef1" target="authorswithaffiliations2_aaae2c4fdfdae3fbee0a8ab63619e2e4" weight="3">
<attvalues>
<attvalue for="matchings_count" value="3"></attvalue>
<attvalue for="attr_type" value="Title"></attvalue>
<attvalue for="attr_11" value="2008 | 2009 | 2012"></attvalue>
<attvalue for="attr_12" value="PLoS Neglected Tropical Diseases"></attvalue>
</attvalues>
</edge>
<edge source="authorswithaffiliations2_6624121c806a8c93a44ccef04b5aaef1" target="authorswithaffiliations2_93cf43e899fcbc8a39731600a0f4a30b" weight="1">
<attvalues>
<attvalue for="matchings_count" value="1"></attvalue>
<attvalue for="attr_type" value="Title"></attvalue>
<attvalue for="attr_11" value="2012"></attvalue>
<attvalue for="attr_12" value="PLoS Neglected Tropical Diseases"></attvalue>
</attvalues>
</edge>
<edge source="authorswithaffiliations2_6624121c806a8c93a44ccef04b5aaef1" target="authorswithaffiliations2_50429bfcace22efff16a9ea5c8c3aedb" weight="1">
<attvalues>
<attvalue for="matchings_count" value="1"></attvalue>
<attvalue for="attr_type" value="Title"></attvalue>
<attvalue for="attr_11" value="2011"></attvalue>
<attvalue for="attr_12" value="Microbes and Infection"></attvalue>
</attvalues>
</edge>
<edge source="authorswithaffiliations2_6624121c806a8c93a44ccef04b5aaef1" target="authorswithaffiliations2_09b9cb56985c2200e8fb982038b64132" weight="1">
<attvalues>
<attvalue for="matchings_count" value="1"></attvalue>
<attvalue for="attr_type" value="Title"></attvalue>
<attvalue for="attr_11" value="2012"></attvalue>
<attvalue for="attr_12" value="PLoS Neglected Tropical Diseases"></attvalue>
</attvalues>
</edge>
<edge source="authorswithaffiliations2_6624121c806a8c93a44ccef04b5aaef1" target="authorswithaffiliations2_5c37f276226fac5b57a4ac5a10dd540a" weight="1">
<attvalues>
<attvalue for="matchings_count" value="1"></attvalue>
<attvalue for="attr_type" value="Title"></attvalue>
<attvalue for="attr_11" value="2009"></attvalue>
<attvalue for="attr_12" value="PLoS Neglected Tropical Diseases"></attvalue>
</attvalues>
</edge>
<edge source="authorswithaffiliations2_5443641bad07bfd95555adf27635aea7" target="authorswithaffiliations2_94c9840b5818d3e736cfba05ee358f10" weight="1">
<attvalues>
<attvalue for="matchings_count" value="1"></attvalue>
<attvalue for="attr_type" value="Title"></attvalue>
<attvalue for="attr_11" value="2006"></attvalue>
<attvalue for="attr_12" value="Experimental Parasitology"></attvalue>
</attvalues>
</edge>
<edge source="authorswithaffiliations2_5443641bad07bfd95555adf27635aea7" target="authorswithaffiliations2_acd6c81743009546957f4053bb0af4c8" weight="1">
<attvalues>
<attvalue for="matchings_count" value="1"></attvalue>
<attvalue for="attr_type" value="Title"></attvalue>
<attvalue for="attr_11" value="2006"></attvalue>
<attvalue for="attr_12" value="Experimental Parasitology"></attvalue>
</attvalues>
</edge>
<edge source="authorswithaffiliations2_5443641bad07bfd95555adf27635aea7" target="authorswithaffiliations2_2bc4d211b3220272aff8089501712f8d" weight="1">
<attvalues>
<attvalue for="matchings_count" value="1"></attvalue>
<attvalue for="attr_type" value="Title"></attvalue>
<attvalue for="attr_11" value="2006"></attvalue>
<attvalue for="attr_12" value="Experimental Parasitology"></attvalue>
</attvalues>
</edge>
<edge source="authorswithaffiliations2_94c9840b5818d3e736cfba05ee358f10" target="authorswithaffiliations2_da4f0cb9ecaada871bb4b9ec2569304d" weight="1">
<attvalues>
<attvalue for="matchings_count" value="1"></attvalue>
<attvalue for="attr_type" value="Title"></attvalue>
<attvalue for="attr_11" value="2010"></attvalue>
<attvalue for="attr_12" value="PLoS Neglected Tropical Diseases"></attvalue>
</attvalues>
</edge>
<edge source="authorswithaffiliations2_94c9840b5818d3e736cfba05ee358f10" target="authorswithaffiliations2_4c622f324ee26d36a15a5034ce18628f" weight="1">
<attvalues>
<attvalue for="matchings_count" value="1"></attvalue>
<attvalue for="attr_type" value="Title"></attvalue>
<attvalue for="attr_11" value="2010"></attvalue>
<attvalue for="attr_12" value="PLoS Neglected Tropical Diseases"></attvalue>
</attvalues>
</edge>
<edge source="authorswithaffiliations2_94c9840b5818d3e736cfba05ee358f10" target="authorswithaffiliations2_acd6c81743009546957f4053bb0af4c8" weight="1">
<attvalues>
<attvalue for="matchings_count" value="1"></attvalue>
<attvalue for="attr_type" value="Title"></attvalue>
<attvalue for="attr_11" value="2006"></attvalue>
<attvalue for="attr_12" value="Experimental Parasitology"></attvalue>
</attvalues>
</edge>
<edge source="authorswithaffiliations2_94c9840b5818d3e736cfba05ee358f10" target="authorswithaffiliations2_2bc4d211b3220272aff8089501712f8d" weight="1">
<attvalues>
<attvalue for="matchings_count" value="1"></attvalue>
<attvalue for="attr_type" value="Title"></attvalue>
<attvalue for="attr_11" value="2006"></attvalue>
<attvalue for="attr_12" value="Experimental Parasitology"></attvalue>
</attvalues>
</edge>
<edge source="authorswithaffiliations2_94c9840b5818d3e736cfba05ee358f10" target="authorswithaffiliations2_4561598a1efa5ac4ae8622fa67adfc0e" weight="1">
<attvalues>
<attvalue for="matchings_count" value="1"></attvalue>
<attvalue for="attr_type" value="Title"></attvalue>
<attvalue for="attr_11" value="2010"></attvalue>
<attvalue for="attr_12" value="PLoS Neglected Tropical Diseases"></attvalue>
</attvalues>
</edge>
<edge source="authorswithaffiliations2_94c9840b5818d3e736cfba05ee358f10" target="authorswithaffiliations2_646521cebfae41e4a0282e56b4c628bb" weight="1">
<attvalues>
<attvalue for="matchings_count" value="1"></attvalue>
<attvalue for="attr_type" value="Title"></attvalue>
<attvalue for="attr_11" value="2010"></attvalue>
<attvalue for="attr_12" value="PLoS Neglected Tropical Diseases"></attvalue>
</attvalues>
</edge>
<edge source="authorswithaffiliations2_da4f0cb9ecaada871bb4b9ec2569304d" target="authorswithaffiliations2_4c622f324ee26d36a15a5034ce18628f" weight="1">
<attvalues>
<attvalue for="matchings_count" value="1"></attvalue>
<attvalue for="attr_type" value="Title"></attvalue>
<attvalue for="attr_11" value="2010"></attvalue>
<attvalue for="attr_12" value="PLoS Neglected Tropical Diseases"></attvalue>
</attvalues>
</edge>
<edge source="authorswithaffiliations2_da4f0cb9ecaada871bb4b9ec2569304d" target="authorswithaffiliations2_4561598a1efa5ac4ae8622fa67adfc0e" weight="1">
<attvalues>
<attvalue for="matchings_count" value="1"></attvalue>
<attvalue for="attr_type" value="Title"></attvalue>
<attvalue for="attr_11" value="2010"></attvalue>
<attvalue for="attr_12" value="PLoS Neglected Tropical Diseases"></attvalue>
</attvalues>
</edge>
<edge source="authorswithaffiliations2_da4f0cb9ecaada871bb4b9ec2569304d" target="authorswithaffiliations2_646521cebfae41e4a0282e56b4c628bb" weight="1">
<attvalues>
<attvalue for="matchings_count" value="1"></attvalue>
<attvalue for="attr_type" value="Title"></attvalue>
<attvalue for="attr_11" value="2010"></attvalue>
<attvalue for="attr_12" value="PLoS Neglected Tropical Diseases"></attvalue>
</attvalues>
</edge>
<edge source="authorswithaffiliations2_4c622f324ee26d36a15a5034ce18628f" target="authorswithaffiliations2_4561598a1efa5ac4ae8622fa67adfc0e" weight="1">
<attvalues>
<attvalue for="matchings_count" value="1"></attvalue>
<attvalue for="attr_type" value="Title"></attvalue>
<attvalue for="attr_11" value="2010"></attvalue>
<attvalue for="attr_12" value="PLoS Neglected Tropical Diseases"></attvalue>
</attvalues>
</edge>
<edge source="authorswithaffiliations2_4c622f324ee26d36a15a5034ce18628f" target="authorswithaffiliations2_646521cebfae41e4a0282e56b4c628bb" weight="1">
<attvalues>
<attvalue for="matchings_count" value="1"></attvalue>
<attvalue for="attr_type" value="Title"></attvalue>
<attvalue for="attr_11" value="2010"></attvalue>
<attvalue for="attr_12" value="PLoS Neglected Tropical Diseases"></attvalue>
</attvalues>
</edge>
<edge source="authorswithaffiliations2_6e957a82eaa61c3b928dd41e4c6eba7e" target="authorswithaffiliations2_002f79a00fb24c7694ae38ed94c9dfa3" weight="1">
<attvalues>
<attvalue for="matchings_count" value="1"></attvalue>
<attvalue for="attr_type" value="Title"></attvalue>
<attvalue for="attr_11" value="2004"></attvalue>
<attvalue for="attr_12" value="Clinical Infectious Diseases"></attvalue>
</attvalues>
</edge>
<edge source="authorswithaffiliations2_6e957a82eaa61c3b928dd41e4c6eba7e" target="authorswithaffiliations2_a84e499951751db9e832cffa89427c8a" weight="2">
<attvalues>
<attvalue for="matchings_count" value="2"></attvalue>
<attvalue for="attr_type" value="Title"></attvalue>
<attvalue for="attr_11" value="2004 | 2007"></attvalue>
<attvalue for="attr_12" value="Clinical Infectious Diseases | Journal of Infectious Diseases"></attvalue>
</attvalues>
</edge>
<edge source="authorswithaffiliations2_6e957a82eaa61c3b928dd41e4c6eba7e" target="authorswithaffiliations2_b885c1479d2b9211d51989c68f7786c8" weight="1">
<attvalues>
<attvalue for="matchings_count" value="1"></attvalue>
<attvalue for="attr_type" value="Title"></attvalue>
<attvalue for="attr_11" value="2004"></attvalue>
<attvalue for="attr_12" value="Clinical Infectious Diseases"></attvalue>
</attvalues>
</edge>
<edge source="authorswithaffiliations2_6e957a82eaa61c3b928dd41e4c6eba7e" target="authorswithaffiliations2_93cf43e899fcbc8a39731600a0f4a30b" weight="1">
<attvalues>
<attvalue for="matchings_count" value="1"></attvalue>
<attvalue for="attr_type" value="Title"></attvalue>
<attvalue for="attr_11" value="2004"></attvalue>
<attvalue for="attr_12" value="Clinical Infectious Diseases"></attvalue>
</attvalues>
</edge>
<edge source="authorswithaffiliations2_6e957a82eaa61c3b928dd41e4c6eba7e" target="authorswithaffiliations2_6e31f9ecfb6d2ff9dffbff76f2c9c4b7" weight="2">
<attvalues>
<attvalue for="matchings_count" value="2"></attvalue>
<attvalue for="attr_type" value="Title"></attvalue>
<attvalue for="attr_11" value="2004 | 2007"></attvalue>
<attvalue for="attr_12" value="Clinical Infectious Diseases | Journal of Infectious Diseases"></attvalue>
</attvalues>
</edge>
<edge source="authorswithaffiliations2_6e957a82eaa61c3b928dd41e4c6eba7e" target="authorswithaffiliations2_9fc7c50df5a4f267a886801398705038" weight="1">
<attvalues>
<attvalue for="matchings_count" value="1"></attvalue>
<attvalue for="attr_type" value="Title"></attvalue>
<attvalue for="attr_11" value="2007"></attvalue>
<attvalue for="attr_12" value="Journal of Infectious Diseases"></attvalue>
</attvalues>
</edge>
<edge source="authorswithaffiliations2_6e957a82eaa61c3b928dd41e4c6eba7e" target="authorswithaffiliations2_3364b585da86d9245cd2fbf13dcf09a4" weight="2">
<attvalues>
<attvalue for="matchings_count" value="2"></attvalue>
<attvalue for="attr_type" value="Title"></attvalue>
<attvalue for="attr_11" value="2004 | 2007"></attvalue>
<attvalue for="attr_12" value="Clinical Infectious Diseases | Journal of Infectious Diseases"></attvalue>
</attvalues>
</edge>
<edge source="authorswithaffiliations2_6e957a82eaa61c3b928dd41e4c6eba7e" target="authorswithaffiliations2_fd689e39df36774b5d8dfc29bf0c8735" weight="1">
<attvalues>
<attvalue for="matchings_count" value="1"></attvalue>
<attvalue for="attr_type" value="Title"></attvalue>
<attvalue for="attr_11" value="2007"></attvalue>
<attvalue for="attr_12" value="Journal of Infectious Diseases"></attvalue>
</attvalues>
</edge>
<edge source="authorswithaffiliations2_be0f37ad15e4ed4f4ac236b60c29ce73" target="authorswithaffiliations2_4185a155137541ff12eb206609654c3e" weight="1">
<attvalues>
<attvalue for="matchings_count" value="1"></attvalue>
<attvalue for="attr_type" value="Title"></attvalue>
<attvalue for="attr_11" value="2008"></attvalue>
<attvalue for="attr_12" value="European Journal of Immunology"></attvalue>
</attvalues>
</edge>
<edge source="authorswithaffiliations2_be0f37ad15e4ed4f4ac236b60c29ce73" target="authorswithaffiliations2_3c3f1d469b7711e1b0971e16a7b897f7" weight="1">
<attvalues>
<attvalue for="matchings_count" value="1"></attvalue>
<attvalue for="attr_type" value="Title"></attvalue>
<attvalue for="attr_11" value="2008"></attvalue>
<attvalue for="attr_12" value="European Journal of Immunology"></attvalue>
</attvalues>
</edge>
<edge source="authorswithaffiliations2_be0f37ad15e4ed4f4ac236b60c29ce73" target="authorswithaffiliations2_02889553e3f8e757a89951ffc6b9b2cd" weight="1">
<attvalues>
<attvalue for="matchings_count" value="1"></attvalue>
<attvalue for="attr_type" value="Title"></attvalue>
<attvalue for="attr_11" value="2008"></attvalue>
<attvalue for="attr_12" value="European Journal of Immunology"></attvalue>
</attvalues>
</edge>
<edge source="authorswithaffiliations2_be0f37ad15e4ed4f4ac236b60c29ce73" target="authorswithaffiliations2_f630406d421eae75aa91bc7c331fe548" weight="1">
<attvalues>
<attvalue for="matchings_count" value="1"></attvalue>
<attvalue for="attr_type" value="Title"></attvalue>
<attvalue for="attr_11" value="2008"></attvalue>
<attvalue for="attr_12" value="European Journal of Immunology"></attvalue>
</attvalues>
</edge>
<edge source="authorswithaffiliations2_83a1c8f2cca23479a56c7c22fe338491" target="authorswithaffiliations2_481ddd0dfd8d14e8214cee73d865964a" weight="1">
<attvalues>
<attvalue for="matchings_count" value="1"></attvalue>
<attvalue for="attr_type" value="Title"></attvalue>
<attvalue for="attr_11" value="2009"></attvalue>
<attvalue for="attr_12" value="Journal of Cutaneous Pathology"></attvalue>
</attvalues>
</edge>
<edge source="authorswithaffiliations2_83a1c8f2cca23479a56c7c22fe338491" target="authorswithaffiliations2_fe762a1e76cab4fc971a3de443edf125" weight="1">
<attvalues>
<attvalue for="matchings_count" value="1"></attvalue>
<attvalue for="attr_type" value="Title"></attvalue>
<attvalue for="attr_11" value="2009"></attvalue>
<attvalue for="attr_12" value="Journal of Cutaneous Pathology"></attvalue>
</attvalues>
</edge>
<edge source="authorswithaffiliations2_481ddd0dfd8d14e8214cee73d865964a" target="authorswithaffiliations2_fe762a1e76cab4fc971a3de443edf125" weight="1">
<attvalues>
<attvalue for="matchings_count" value="1"></attvalue>
<attvalue for="attr_type" value="Title"></attvalue>
<attvalue for="attr_11" value="2009"></attvalue>
<attvalue for="attr_12" value="Journal of Cutaneous Pathology"></attvalue>
</attvalues>
</edge>
<edge source="authorswithaffiliations2_85286fc3bcaaa24f145295701a311d7a" target="authorswithaffiliations2_f1e2825c0ea98029391b33e862e08bec" weight="1">
<attvalues>
<attvalue for="matchings_count" value="1"></attvalue>
<attvalue for="attr_type" value="Title"></attvalue>
<attvalue for="attr_11" value="2009"></attvalue>
<attvalue for="attr_12" value="Medical and Veterinary Entomology"></attvalue>
</attvalues>
</edge>
<edge source="authorswithaffiliations2_85286fc3bcaaa24f145295701a311d7a" target="authorswithaffiliations2_8d1ccde001b5caef9a4d583cf875d4d0" weight="3">
<attvalues>
<attvalue for="matchings_count" value="3"></attvalue>
<attvalue for="attr_type" value="Title"></attvalue>
<attvalue for="attr_11" value="2006 | 2007 | 2009"></attvalue>
<attvalue for="attr_12" value="Medical and Veterinary Entomology | Molecular Ecology Notes"></attvalue>
</attvalues>
</edge>
<edge source="authorswithaffiliations2_85286fc3bcaaa24f145295701a311d7a" target="authorswithaffiliations2_98ffcfe3e166008b280b4377ee8472eb" weight="1">
<attvalues>
<attvalue for="matchings_count" value="1"></attvalue>
<attvalue for="attr_type" value="Title"></attvalue>
<attvalue for="attr_11" value="2009"></attvalue>
<attvalue for="attr_12" value="Medical and Veterinary Entomology"></attvalue>
</attvalues>
</edge>
<edge source="authorswithaffiliations2_85286fc3bcaaa24f145295701a311d7a" target="authorswithaffiliations2_f69bfb52caf8f034f5464aaee1c6ed42" weight="1">
<attvalues>
<attvalue for="matchings_count" value="1"></attvalue>
<attvalue for="attr_type" value="Title"></attvalue>
<attvalue for="attr_11" value="2009"></attvalue>
<attvalue for="attr_12" value="Medical and Veterinary Entomology"></attvalue>
</attvalues>
</edge>
<edge source="authorswithaffiliations2_85286fc3bcaaa24f145295701a311d7a" target="authorswithaffiliations2_aa7f5f971041d193fae5cae3b051a8a8" weight="1">
<attvalues>
<attvalue for="matchings_count" value="1"></attvalue>
<attvalue for="attr_type" value="Title"></attvalue>
<attvalue for="attr_11" value="2009"></attvalue>
<attvalue for="attr_12" value="Medical and Veterinary Entomology"></attvalue>
</attvalues>
</edge>
<edge source="authorswithaffiliations2_85286fc3bcaaa24f145295701a311d7a" target="authorswithaffiliations2_a1f79f2ce656bdee0bead3534a3f0742" weight="3">
<attvalues>
<attvalue for="matchings_count" value="3"></attvalue>
<attvalue for="attr_type" value="Title"></attvalue>
<attvalue for="attr_11" value="2006 | 2007 | 2009"></attvalue>
<attvalue for="attr_12" value="Medical and Veterinary Entomology | Molecular Ecology Notes"></attvalue>
</attvalues>
</edge>
<edge source="authorswithaffiliations2_85286fc3bcaaa24f145295701a311d7a" target="authorswithaffiliations2_6a6880d9272e4aeff6ce7dc575584846" weight="1">
<attvalues>
<attvalue for="matchings_count" value="1"></attvalue>
<attvalue for="attr_type" value="Title"></attvalue>
<attvalue for="attr_11" value="2009"></attvalue>
<attvalue for="attr_12" value="Medical and Veterinary Entomology"></attvalue>
</attvalues>
</edge>
<edge source="authorswithaffiliations2_85286fc3bcaaa24f145295701a311d7a" target="authorswithaffiliations2_70b28907566f6a9307eba8e8f243a1a3" weight="1">
<attvalues>
<attvalue for="matchings_count" value="1"></attvalue>
<attvalue for="attr_type" value="Title"></attvalue>
<attvalue for="attr_11" value="2009"></attvalue>
<attvalue for="attr_12" value="Medical and Veterinary Entomology"></attvalue>
</attvalues>
</edge>
<edge source="authorswithaffiliations2_85286fc3bcaaa24f145295701a311d7a" target="authorswithaffiliations2_bd1261f8bc26690a6158ebeac7e51713" weight="1">
<attvalues>
<attvalue for="matchings_count" value="1"></attvalue>
<attvalue for="attr_type" value="Title"></attvalue>
<attvalue for="attr_11" value="2009"></attvalue>
<attvalue for="attr_12" value="Medical and Veterinary Entomology"></attvalue>
</attvalues>
</edge>
<edge source="authorswithaffiliations2_85286fc3bcaaa24f145295701a311d7a" target="authorswithaffiliations2_6fdf2b97cb98cb664e58591f27f53b16" weight="1">
<attvalues>
<attvalue for="matchings_count" value="1"></attvalue>
<attvalue for="attr_type" value="Title"></attvalue>
<attvalue for="attr_11" value="2009"></attvalue>
<attvalue for="attr_12" value="Medical and Veterinary Entomology"></attvalue>
</attvalues>
</edge>
<edge source="authorswithaffiliations2_85286fc3bcaaa24f145295701a311d7a" target="authorswithaffiliations2_b10a37bb4cec2db2be45ef0b3d07919c" weight="1">
<attvalues>
<attvalue for="matchings_count" value="1"></attvalue>
<attvalue for="attr_type" value="Title"></attvalue>
<attvalue for="attr_11" value="2009"></attvalue>
<attvalue for="attr_12" value="Medical and Veterinary Entomology"></attvalue>
</attvalues>
</edge>
<edge source="authorswithaffiliations2_85286fc3bcaaa24f145295701a311d7a" target="authorswithaffiliations2_b10b1715b92b4f97fe165f61ec8720b7" weight="1">
<attvalues>
<attvalue for="matchings_count" value="1"></attvalue>
<attvalue for="attr_type" value="Title"></attvalue>
<attvalue for="attr_11" value="2009"></attvalue>
<attvalue for="attr_12" value="Medical and Veterinary Entomology"></attvalue>
</attvalues>
</edge>
<edge source="authorswithaffiliations2_f1e2825c0ea98029391b33e862e08bec" target="authorswithaffiliations2_45a9724cf3e7eb5bbac0715afe263558" weight="1">
<attvalues>
<attvalue for="matchings_count" value="1"></attvalue>
<attvalue for="attr_type" value="Title"></attvalue>
<attvalue for="attr_11" value="2008"></attvalue>
<attvalue for="attr_12" value="Microbes and Infection"></attvalue>
</attvalues>
</edge>
<edge source="authorswithaffiliations2_f1e2825c0ea98029391b33e862e08bec" target="authorswithaffiliations2_faca19886c22f19367a6869e0ab87c0c" weight="1">
<attvalues>
<attvalue for="matchings_count" value="1"></attvalue>
<attvalue for="attr_type" value="Title"></attvalue>
<attvalue for="attr_11" value="2008"></attvalue>
<attvalue for="attr_12" value="Microbes and Infection"></attvalue>
</attvalues>
</edge>
<edge source="authorswithaffiliations2_f1e2825c0ea98029391b33e862e08bec" target="authorswithaffiliations2_8d1ccde001b5caef9a4d583cf875d4d0" weight="2">
<attvalues>
<attvalue for="matchings_count" value="2"></attvalue>
<attvalue for="attr_type" value="Title"></attvalue>
<attvalue for="attr_11" value="2008 | 2009"></attvalue>
<attvalue for="attr_12" value="Medical and Veterinary Entomology | Microbes and Infection"></attvalue>
</attvalues>
</edge>
<edge source="authorswithaffiliations2_f1e2825c0ea98029391b33e862e08bec" target="authorswithaffiliations2_98ffcfe3e166008b280b4377ee8472eb" weight="1">
<attvalues>
<attvalue for="matchings_count" value="1"></attvalue>
<attvalue for="attr_type" value="Title"></attvalue>
<attvalue for="attr_11" value="2009"></attvalue>
<attvalue for="attr_12" value="Medical and Veterinary Entomology"></attvalue>
</attvalues>
</edge>
<edge source="authorswithaffiliations2_f1e2825c0ea98029391b33e862e08bec" target="authorswithaffiliations2_f69bfb52caf8f034f5464aaee1c6ed42" weight="1">
<attvalues>
<attvalue for="matchings_count" value="1"></attvalue>
<attvalue for="attr_type" value="Title"></attvalue>
<attvalue for="attr_11" value="2009"></attvalue>
<attvalue for="attr_12" value="Medical and Veterinary Entomology"></attvalue>
</attvalues>
</edge>
<edge source="authorswithaffiliations2_f1e2825c0ea98029391b33e862e08bec" target="authorswithaffiliations2_aa7f5f971041d193fae5cae3b051a8a8" weight="1">
<attvalues>
<attvalue for="matchings_count" value="1"></attvalue>
<attvalue for="attr_type" value="Title"></attvalue>
<attvalue for="attr_11" value="2009"></attvalue>
<attvalue for="attr_12" value="Medical and Veterinary Entomology"></attvalue>
</attvalues>
</edge>
<edge source="authorswithaffiliations2_f1e2825c0ea98029391b33e862e08bec" target="authorswithaffiliations2_a1f79f2ce656bdee0bead3534a3f0742" weight="1">
<attvalues>
<attvalue for="matchings_count" value="1"></attvalue>
<attvalue for="attr_type" value="Title"></attvalue>
<attvalue for="attr_11" value="2009"></attvalue>
<attvalue for="attr_12" value="Medical and Veterinary Entomology"></attvalue>
</attvalues>
</edge>
<edge source="authorswithaffiliations2_f1e2825c0ea98029391b33e862e08bec" target="authorswithaffiliations2_6a6880d9272e4aeff6ce7dc575584846" weight="1">
<attvalues>
<attvalue for="matchings_count" value="1"></attvalue>
<attvalue for="attr_type" value="Title"></attvalue>
<attvalue for="attr_11" value="2009"></attvalue>
<attvalue for="attr_12" value="Medical and Veterinary Entomology"></attvalue>
</attvalues>
</edge>
<edge source="authorswithaffiliations2_f1e2825c0ea98029391b33e862e08bec" target="authorswithaffiliations2_70b28907566f6a9307eba8e8f243a1a3" weight="1">
<attvalues>
<attvalue for="matchings_count" value="1"></attvalue>
<attvalue for="attr_type" value="Title"></attvalue>
<attvalue for="attr_11" value="2009"></attvalue>
<attvalue for="attr_12" value="Medical and Veterinary Entomology"></attvalue>
</attvalues>
</edge>
<edge source="authorswithaffiliations2_f1e2825c0ea98029391b33e862e08bec" target="authorswithaffiliations2_bd1261f8bc26690a6158ebeac7e51713" weight="1">
<attvalues>
<attvalue for="matchings_count" value="1"></attvalue>
<attvalue for="attr_type" value="Title"></attvalue>
<attvalue for="attr_11" value="2009"></attvalue>
<attvalue for="attr_12" value="Medical and Veterinary Entomology"></attvalue>
</attvalues>
</edge>
<edge source="authorswithaffiliations2_f1e2825c0ea98029391b33e862e08bec" target="authorswithaffiliations2_6fdf2b97cb98cb664e58591f27f53b16" weight="1">
<attvalues>
<attvalue for="matchings_count" value="1"></attvalue>
<attvalue for="attr_type" value="Title"></attvalue>
<attvalue for="attr_11" value="2009"></attvalue>
<attvalue for="attr_12" value="Medical and Veterinary Entomology"></attvalue>
</attvalues>
</edge>
<edge source="authorswithaffiliations2_f1e2825c0ea98029391b33e862e08bec" target="authorswithaffiliations2_b10a37bb4cec2db2be45ef0b3d07919c" weight="1">
<attvalues>
<attvalue for="matchings_count" value="1"></attvalue>
<attvalue for="attr_type" value="Title"></attvalue>
<attvalue for="attr_11" value="2009"></attvalue>
<attvalue for="attr_12" value="Medical and Veterinary Entomology"></attvalue>
</attvalues>
</edge>
<edge source="authorswithaffiliations2_f1e2825c0ea98029391b33e862e08bec" target="authorswithaffiliations2_b10b1715b92b4f97fe165f61ec8720b7" weight="1">
<attvalues>
<attvalue for="matchings_count" value="1"></attvalue>
<attvalue for="attr_type" value="Title"></attvalue>
<attvalue for="attr_11" value="2009"></attvalue>
<attvalue for="attr_12" value="Medical and Veterinary Entomology"></attvalue>
</attvalues>
</edge>
<edge source="authorswithaffiliations2_45a9724cf3e7eb5bbac0715afe263558" target="authorswithaffiliations2_faca19886c22f19367a6869e0ab87c0c" weight="1">
<attvalues>
<attvalue for="matchings_count" value="1"></attvalue>
<attvalue for="attr_type" value="Title"></attvalue>
<attvalue for="attr_11" value="2008"></attvalue>
<attvalue for="attr_12" value="Microbes and Infection"></attvalue>
</attvalues>
</edge>
<edge source="authorswithaffiliations2_45a9724cf3e7eb5bbac0715afe263558" target="authorswithaffiliations2_8d1ccde001b5caef9a4d583cf875d4d0" weight="1">
<attvalues>
<attvalue for="matchings_count" value="1"></attvalue>
<attvalue for="attr_type" value="Title"></attvalue>
<attvalue for="attr_11" value="2008"></attvalue>
<attvalue for="attr_12" value="Microbes and Infection"></attvalue>
</attvalues>
</edge>
<edge source="authorswithaffiliations2_faca19886c22f19367a6869e0ab87c0c" target="authorswithaffiliations2_8d1ccde001b5caef9a4d583cf875d4d0" weight="1">
<attvalues>
<attvalue for="matchings_count" value="1"></attvalue>
<attvalue for="attr_type" value="Title"></attvalue>
<attvalue for="attr_11" value="2008"></attvalue>
<attvalue for="attr_12" value="Microbes and Infection"></attvalue>
</attvalues>
</edge>
<edge source="authorswithaffiliations2_0bcb7be33b0e020c7a3df4cd71d18871" target="authorswithaffiliations2_b858bfe4273d94e45e560ef15ad943ab" weight="1">
<attvalues>
<attvalue for="matchings_count" value="1"></attvalue>
<attvalue for="attr_type" value="Title"></attvalue>
<attvalue for="attr_11" value="2009"></attvalue>
<attvalue for="attr_12" value="Annals of Tropical Medicine and Parasitology"></attvalue>
</attvalues>
</edge>
<edge source="authorswithaffiliations2_0bcb7be33b0e020c7a3df4cd71d18871" target="authorswithaffiliations2_8d1ccde001b5caef9a4d583cf875d4d0" weight="1">
<attvalues>
<attvalue for="matchings_count" value="1"></attvalue>
<attvalue for="attr_type" value="Title"></attvalue>
<attvalue for="attr_11" value="2009"></attvalue>
<attvalue for="attr_12" value="Annals of Tropical Medicine and Parasitology"></attvalue>
</attvalues>
</edge>
<edge source="authorswithaffiliations2_0bcb7be33b0e020c7a3df4cd71d18871" target="authorswithaffiliations2_74d2774a474f3d14609e6ee2842a6465" weight="1">
<attvalues>
<attvalue for="matchings_count" value="1"></attvalue>
<attvalue for="attr_type" value="Title"></attvalue>
<attvalue for="attr_11" value="2009"></attvalue>
<attvalue for="attr_12" value="Annals of Tropical Medicine and Parasitology"></attvalue>
</attvalues>
</edge>
<edge source="authorswithaffiliations2_b858bfe4273d94e45e560ef15ad943ab" target="authorswithaffiliations2_8d1ccde001b5caef9a4d583cf875d4d0" weight="2">
<attvalues>
<attvalue for="matchings_count" value="2"></attvalue>
<attvalue for="attr_type" value="Title"></attvalue>
<attvalue for="attr_11" value="2008 | 2009"></attvalue>
<attvalue for="attr_12" value="Annals of Tropical Medicine and Parasitology | Journal of the American Academy of Dermatology"></attvalue>
</attvalues>
</edge>
<edge source="authorswithaffiliations2_b858bfe4273d94e45e560ef15ad943ab" target="authorswithaffiliations2_74d2774a474f3d14609e6ee2842a6465" weight="2">
<attvalues>
<attvalue for="matchings_count" value="2"></attvalue>
<attvalue for="attr_type" value="Title"></attvalue>
<attvalue for="attr_11" value="2008 | 2009"></attvalue>
<attvalue for="attr_12" value="Annals of Tropical Medicine and Parasitology | Journal of the American Academy of Dermatology"></attvalue>
</attvalues>
</edge>
<edge source="authorswithaffiliations2_bb78646bfd13ecf8a52f49e88bc7a5e4" target="authorswithaffiliations2_a3a2ee2dd52412e95e98b5ee373c0b66" weight="1">
<attvalues>
<attvalue for="matchings_count" value="1"></attvalue>
<attvalue for="attr_type" value="Title"></attvalue>
<attvalue for="attr_11" value="2011"></attvalue>
<attvalue for="attr_12" value="JDDG - Journal of the German Society of Dermatology"></attvalue>
</attvalues>
</edge>
<edge source="authorswithaffiliations2_bb78646bfd13ecf8a52f49e88bc7a5e4" target="authorswithaffiliations2_8d1ccde001b5caef9a4d583cf875d4d0" weight="3">
<attvalues>
<attvalue for="matchings_count" value="3"></attvalue>
<attvalue for="attr_type" value="Title"></attvalue>
<attvalue for="attr_11" value="2002 | 2006 | 2011"></attvalue>
<attvalue for="attr_12" value="International Journal for Parasitology | JDDG - Journal of the German Society of Dermatology"></attvalue>
</attvalues>
</edge>
<edge source="authorswithaffiliations2_bb78646bfd13ecf8a52f49e88bc7a5e4" target="authorswithaffiliations2_2c57a5644194184c06e9c15132e2ee7d" weight="2">
<attvalues>
<attvalue for="matchings_count" value="2"></attvalue>
<attvalue for="attr_type" value="Title"></attvalue>
<attvalue for="attr_11" value="2010 | 2012"></attvalue>
<attvalue for="attr_12" value="BMC Infectious Diseases | Clinical Microbiology and Infection"></attvalue>
</attvalues>
</edge>
<edge source="authorswithaffiliations2_bb78646bfd13ecf8a52f49e88bc7a5e4" target="authorswithaffiliations2_7f5e49b7d67078fd439dfd4240e130de" weight="2">
<attvalues>
<attvalue for="matchings_count" value="2"></attvalue>
<attvalue for="attr_type" value="Title"></attvalue>
<attvalue for="attr_11" value="2010 | 2012"></attvalue>
<attvalue for="attr_12" value="BMC Infectious Diseases | Clinical Microbiology and Infection"></attvalue>
</attvalues>
</edge>
<edge source="authorswithaffiliations2_bb78646bfd13ecf8a52f49e88bc7a5e4" target="authorswithaffiliations2_62f73922fdbeb1557579c858c04f9b63" weight="1">
<attvalues>
<attvalue for="matchings_count" value="1"></attvalue>
<attvalue for="attr_type" value="Title"></attvalue>
<attvalue for="attr_11" value="2011"></attvalue>
<attvalue for="attr_12" value="JDDG - Journal of the German Society of Dermatology"></attvalue>
</attvalues>
</edge>
<edge source="authorswithaffiliations2_bb78646bfd13ecf8a52f49e88bc7a5e4" target="authorswithaffiliations2_62e7c7785a18f4242ed0f73ba196de13" weight="2">
<attvalues>
<attvalue for="matchings_count" value="2"></attvalue>
<attvalue for="attr_type" value="Title"></attvalue>
<attvalue for="attr_11" value="2010 | 2012"></attvalue>
<attvalue for="attr_12" value="BMC Infectious Diseases | Clinical Microbiology and Infection"></attvalue>
</attvalues>
</edge>
<edge source="authorswithaffiliations2_bb78646bfd13ecf8a52f49e88bc7a5e4" target="authorswithaffiliations2_b054b35a0f5bda541fc6f3aec8b0ecdb" weight="1">
<attvalues>
<attvalue for="matchings_count" value="1"></attvalue>
<attvalue for="attr_type" value="Title"></attvalue>
<attvalue for="attr_11" value="2011"></attvalue>
<attvalue for="attr_12" value="JDDG - Journal of the German Society of Dermatology"></attvalue>
</attvalues>
</edge>
<edge source="authorswithaffiliations2_bb78646bfd13ecf8a52f49e88bc7a5e4" target="authorswithaffiliations2_33d17c9e7150e86a2febbfb513bf21c9" weight="3">
<attvalues>
<attvalue for="matchings_count" value="3"></attvalue>
<attvalue for="attr_type" value="Title"></attvalue>
<attvalue for="attr_11" value="2010 | 2011 | 2012"></attvalue>
<attvalue for="attr_12" value="BMC Infectious Diseases | Clinical Microbiology and Infection | JDDG - Journal of the German Society of Dermatology"></attvalue>
</attvalues>
</edge>
<edge source="authorswithaffiliations2_bb78646bfd13ecf8a52f49e88bc7a5e4" target="authorswithaffiliations2_a1f79f2ce656bdee0bead3534a3f0742" weight="1">
<attvalues>
<attvalue for="matchings_count" value="1"></attvalue>
<attvalue for="attr_type" value="Title"></attvalue>
<attvalue for="attr_11" value="2006"></attvalue>
<attvalue for="attr_12" value="International Journal for Parasitology"></attvalue>
</attvalues>
</edge>
<edge source="authorswithaffiliations2_bb78646bfd13ecf8a52f49e88bc7a5e4" target="authorswithaffiliations2_fd1c10b447d0f1a7763661b332693899" weight="1">
<attvalues>
<attvalue for="matchings_count" value="1"></attvalue>
<attvalue for="attr_type" value="Title"></attvalue>
<attvalue for="attr_11" value="2006"></attvalue>
<attvalue for="attr_12" value="International Journal for Parasitology"></attvalue>
</attvalues>
</edge>
<edge source="authorswithaffiliations2_bb78646bfd13ecf8a52f49e88bc7a5e4" target="authorswithaffiliations2_dffaeb8a2a818e3f351b6a7e0bb5be70" weight="1">
<attvalues>
<attvalue for="matchings_count" value="1"></attvalue>
<attvalue for="attr_type" value="Title"></attvalue>
<attvalue for="attr_11" value="2011"></attvalue>
<attvalue for="attr_12" value="JDDG - Journal of the German Society of Dermatology"></attvalue>
</attvalues>
</edge>
<edge source="authorswithaffiliations2_bb78646bfd13ecf8a52f49e88bc7a5e4" target="authorswithaffiliations2_0051ffc3bc8fbd03201f84186a292676" weight="1">
<attvalues>
<attvalue for="matchings_count" value="1"></attvalue>
<attvalue for="attr_type" value="Title"></attvalue>
<attvalue for="attr_11" value="2011"></attvalue>
<attvalue for="attr_12" value="JDDG - Journal of the German Society of Dermatology"></attvalue>
</attvalues>
</edge>
<edge source="authorswithaffiliations2_bb78646bfd13ecf8a52f49e88bc7a5e4" target="authorswithaffiliations2_4022175438f3dffc5715ea969a774c80" weight="1">
<attvalues>
<attvalue for="matchings_count" value="1"></attvalue>
<attvalue for="attr_type" value="Title"></attvalue>
<attvalue for="attr_11" value="2006"></attvalue>
<attvalue for="attr_12" value="International Journal for Parasitology"></attvalue>
</attvalues>
</edge>
<edge source="authorswithaffiliations2_bb78646bfd13ecf8a52f49e88bc7a5e4" target="authorswithaffiliations2_d837b13329a08deee9eccf2ee89b59c7" weight="2">
<attvalues>
<attvalue for="matchings_count" value="2"></attvalue>
<attvalue for="attr_type" value="Title"></attvalue>
<attvalue for="attr_11" value="2010 | 2012"></attvalue>
<attvalue for="attr_12" value="BMC Infectious Diseases | Clinical Microbiology and Infection"></attvalue>
</attvalues>
</edge>
<edge source="authorswithaffiliations2_bb78646bfd13ecf8a52f49e88bc7a5e4" target="authorswithaffiliations2_ef65d591162f4b3aac1845a9a3fff7f3" weight="2">
<attvalues>
<attvalue for="matchings_count" value="2"></attvalue>
<attvalue for="attr_type" value="Title"></attvalue>
<attvalue for="attr_11" value="2010 | 2012"></attvalue>
<attvalue for="attr_12" value="BMC Infectious Diseases | Clinical Microbiology and Infection"></attvalue>
</attvalues>
</edge>
<edge source="authorswithaffiliations2_bb78646bfd13ecf8a52f49e88bc7a5e4" target="authorswithaffiliations2_09b9cb56985c2200e8fb982038b64132" weight="1">
<attvalues>
<attvalue for="matchings_count" value="1"></attvalue>
<attvalue for="attr_type" value="Title"></attvalue>
<attvalue for="attr_11" value="2011"></attvalue>
<attvalue for="attr_12" value="JDDG - Journal of the German Society of Dermatology"></attvalue>
</attvalues>
</edge>
<edge source="authorswithaffiliations2_bb78646bfd13ecf8a52f49e88bc7a5e4" target="authorswithaffiliations2_938d665df00506acca1f788c70c2f5a4" weight="1">
<attvalues>
<attvalue for="matchings_count" value="1"></attvalue>
<attvalue for="attr_type" value="Title"></attvalue>
<attvalue for="attr_11" value="2011"></attvalue>
<attvalue for="attr_12" value="JDDG - Journal of the German Society of Dermatology"></attvalue>
</attvalues>
</edge>
<edge source="authorswithaffiliations2_bb78646bfd13ecf8a52f49e88bc7a5e4" target="authorswithaffiliations2_02bb197cebaa2933197b6e5db90ec2bf" weight="2">
<attvalues>
<attvalue for="matchings_count" value="2"></attvalue>
<attvalue for="attr_type" value="Title"></attvalue>
<attvalue for="attr_11" value="2010 | 2012"></attvalue>
<attvalue for="attr_12" value="BMC Infectious Diseases | Clinical Microbiology and Infection"></attvalue>
</attvalues>
</edge>
<edge source="authorswithaffiliations2_bb78646bfd13ecf8a52f49e88bc7a5e4" target="authorswithaffiliations2_223ac987ba2c5f5f98ee1d194054c238" weight="2">
<attvalues>
<attvalue for="matchings_count" value="2"></attvalue>
<attvalue for="attr_type" value="Title"></attvalue>
<attvalue for="attr_11" value="2002 | 2006"></attvalue>
<attvalue for="attr_12" value="International Journal for Parasitology"></attvalue>
</attvalues>
</edge>
<edge source="authorswithaffiliations2_bb78646bfd13ecf8a52f49e88bc7a5e4" target="authorswithaffiliations2_17c28e679548c942d69a8f12156d1f0d" weight="2">
<attvalues>
<attvalue for="matchings_count" value="2"></attvalue>
<attvalue for="attr_type" value="Title"></attvalue>
<attvalue for="attr_11" value="2004 | 2011"></attvalue>
<attvalue for="attr_12" value="JDDG - Journal of the German Society of Dermatology | Journal of Immunology"></attvalue>
</attvalues>
</edge>
<edge source="authorswithaffiliations2_bb78646bfd13ecf8a52f49e88bc7a5e4" target="authorswithaffiliations2_5f171a32df7911fa9cb8faaaa023a4fc" weight="1">
<attvalues>
<attvalue for="matchings_count" value="1"></attvalue>
<attvalue for="attr_type" value="Title"></attvalue>
<attvalue for="attr_11" value="2011"></attvalue>
<attvalue for="attr_12" value="JDDG - Journal of the German Society of Dermatology"></attvalue>
</attvalues>
</edge>
<edge source="authorswithaffiliations2_bb78646bfd13ecf8a52f49e88bc7a5e4" target="authorswithaffiliations2_734c7685f6b875c57aef73e35f0f3bd7" weight="3">
<attvalues>
<attvalue for="matchings_count" value="3"></attvalue>
<attvalue for="attr_type" value="Title"></attvalue>
<attvalue for="attr_11" value="2010 | 2011 | 2012"></attvalue>
<attvalue for="attr_12" value="BMC Infectious Diseases | Clinical Microbiology and Infection | JDDG - Journal of the German Society of Dermatology"></attvalue>
</attvalues>
</edge>
<edge source="authorswithaffiliations2_bb78646bfd13ecf8a52f49e88bc7a5e4" target="authorswithaffiliations2_4e607428ea4a7646b72bf86a2a78693d" weight="1">
<attvalues>
<attvalue for="matchings_count" value="1"></attvalue>
<attvalue for="attr_type" value="Title"></attvalue>
<attvalue for="attr_11" value="2004"></attvalue>
<attvalue for="attr_12" value="Journal of Immunology"></attvalue>
</attvalues>
</edge>
<edge source="authorswithaffiliations2_bb78646bfd13ecf8a52f49e88bc7a5e4" target="authorswithaffiliations2_2514ca5ef53d4f69d6e2d0e3d4b64eb8" weight="2">
<attvalues>
<attvalue for="matchings_count" value="2"></attvalue>
<attvalue for="attr_type" value="Title"></attvalue>
<attvalue for="attr_11" value="2010 | 2012"></attvalue>
<attvalue for="attr_12" value="BMC Infectious Diseases | Clinical Microbiology and Infection"></attvalue>
</attvalues>
</edge>
<edge source="authorswithaffiliations2_bb78646bfd13ecf8a52f49e88bc7a5e4" target="authorswithaffiliations2_5bf92fae951cca6a4ed27322b49c77b8" weight="2">
<attvalues>
<attvalue for="matchings_count" value="2"></attvalue>
<attvalue for="attr_type" value="Title"></attvalue>
<attvalue for="attr_11" value="2010 | 2012"></attvalue>
<attvalue for="attr_12" value="BMC Infectious Diseases | Clinical Microbiology and Infection"></attvalue>
</attvalues>
</edge>
<edge source="authorswithaffiliations2_bb78646bfd13ecf8a52f49e88bc7a5e4" target="authorswithaffiliations2_2a658e58185dc7afc6e9516ed6703760" weight="1">
<attvalues>
<attvalue for="matchings_count" value="1"></attvalue>
<attvalue for="attr_type" value="Title"></attvalue>
<attvalue for="attr_11" value="2011"></attvalue>
<attvalue for="attr_12" value="JDDG - Journal of the German Society of Dermatology"></attvalue>
</attvalues>
</edge>
<edge source="authorswithaffiliations2_bb78646bfd13ecf8a52f49e88bc7a5e4" target="authorswithaffiliations2_75e94debe2a1e7059786c69eda625455" weight="1">
<attvalues>
<attvalue for="matchings_count" value="1"></attvalue>
<attvalue for="attr_type" value="Title"></attvalue>
<attvalue for="attr_11" value="2004"></attvalue>
<attvalue for="attr_12" value="Journal of Immunology"></attvalue>
</attvalues>
</edge>
<edge source="authorswithaffiliations2_bb78646bfd13ecf8a52f49e88bc7a5e4" target="authorswithaffiliations2_4f261f6d6ed58eaeb47826822d60b560" weight="1">
<attvalues>
<attvalue for="matchings_count" value="1"></attvalue>
<attvalue for="attr_type" value="Title"></attvalue>
<attvalue for="attr_11" value="2011"></attvalue>
<attvalue for="attr_12" value="JDDG - Journal of the German Society of Dermatology"></attvalue>
</attvalues>
</edge>
<edge source="authorswithaffiliations2_bb78646bfd13ecf8a52f49e88bc7a5e4" target="authorswithaffiliations2_600720a4f9e638977bd2843a3b9d6a54" weight="1">
<attvalues>
<attvalue for="matchings_count" value="1"></attvalue>
<attvalue for="attr_type" value="Title"></attvalue>
<attvalue for="attr_11" value="2012"></attvalue>
<attvalue for="attr_12" value="Clinical Microbiology and Infection"></attvalue>
</attvalues>
</edge>
<edge source="authorswithaffiliations2_bb78646bfd13ecf8a52f49e88bc7a5e4" target="authorswithaffiliations2_f2b133085137870cb16ca14120b6c97d" weight="2">
<attvalues>
<attvalue for="matchings_count" value="2"></attvalue>
<attvalue for="attr_type" value="Title"></attvalue>
<attvalue for="attr_11" value="2010 | 2012"></attvalue>
<attvalue for="attr_12" value="BMC Infectious Diseases | Clinical Microbiology and Infection"></attvalue>
</attvalues>
</edge>
<edge source="authorswithaffiliations2_bb78646bfd13ecf8a52f49e88bc7a5e4" target="authorswithaffiliations2_ec0a6d6bad434bc0fb8efb82c0262594" weight="1">
<attvalues>
<attvalue for="matchings_count" value="1"></attvalue>
<attvalue for="attr_type" value="Title"></attvalue>
<attvalue for="attr_11" value="2011"></attvalue>
<attvalue for="attr_12" value="JDDG - Journal of the German Society of Dermatology"></attvalue>
</attvalues>
</edge>
<edge source="authorswithaffiliations2_bb78646bfd13ecf8a52f49e88bc7a5e4" target="authorswithaffiliations2_c71f52754e410881dbcd235f85b0e51b" weight="2">
<attvalues>
<attvalue for="matchings_count" value="2"></attvalue>
<attvalue for="attr_type" value="Title"></attvalue>
<attvalue for="attr_11" value="2010 | 2012"></attvalue>
<attvalue for="attr_12" value="BMC Infectious Diseases | Clinical Microbiology and Infection"></attvalue>
</attvalues>
</edge>
<edge source="authorswithaffiliations2_fd970ff24ecc8d239913528fe857706d" target="authorswithaffiliations2_33d17c9e7150e86a2febbfb513bf21c9" weight="1">
<attvalues>
<attvalue for="matchings_count" value="1"></attvalue>
<attvalue for="attr_type" value="Title"></attvalue>
<attvalue for="attr_11" value="2009"></attvalue>
<attvalue for="attr_12" value="Blood"></attvalue>
</attvalues>
</edge>
<edge source="authorswithaffiliations2_fd970ff24ecc8d239913528fe857706d" target="authorswithaffiliations2_7f5d504776624ef9bb63e8837f77a934" weight="1">
<attvalues>
<attvalue for="matchings_count" value="1"></attvalue>
<attvalue for="attr_type" value="Title"></attvalue>
<attvalue for="attr_11" value="2009"></attvalue>
<attvalue for="attr_12" value="Blood"></attvalue>
</attvalues>
</edge>
<edge source="authorswithaffiliations2_fd970ff24ecc8d239913528fe857706d" target="authorswithaffiliations2_fd33ba50568b014f534059496e5627e6" weight="1">
<attvalues>
<attvalue for="matchings_count" value="1"></attvalue>
<attvalue for="attr_type" value="Title"></attvalue>
<attvalue for="attr_11" value="2009"></attvalue>
<attvalue for="attr_12" value="Blood"></attvalue>
</attvalues>
</edge>
<edge source="authorswithaffiliations2_fd970ff24ecc8d239913528fe857706d" target="authorswithaffiliations2_1df8360058c76cbe632b36dfabb8d1f5" weight="1">
<attvalues>
<attvalue for="matchings_count" value="1"></attvalue>
<attvalue for="attr_type" value="Title"></attvalue>
<attvalue for="attr_11" value="2009"></attvalue>
<attvalue for="attr_12" value="Blood"></attvalue>
</attvalues>
</edge>
<edge source="authorswithaffiliations2_943ed5cb7b179a503e7daea178c378f1" target="authorswithaffiliations2_607bb4dbfd06a20ed4cbd43b31b6a867" weight="1">
<attvalues>
<attvalue for="matchings_count" value="1"></attvalue>
<attvalue for="attr_type" value="Title"></attvalue>
<attvalue for="attr_11" value="2006"></attvalue>
<attvalue for="attr_12" value="Antimicrobial Agents and Chemotherapy"></attvalue>
</attvalues>
</edge>
<edge source="authorswithaffiliations2_943ed5cb7b179a503e7daea178c378f1" target="authorswithaffiliations2_93cf43e899fcbc8a39731600a0f4a30b" weight="1">
<attvalues>
<attvalue for="matchings_count" value="1"></attvalue>
<attvalue for="attr_type" value="Title"></attvalue>
<attvalue for="attr_11" value="2006"></attvalue>
<attvalue for="attr_12" value="Antimicrobial Agents and Chemotherapy"></attvalue>
</attvalues>
</edge>
<edge source="authorswithaffiliations2_943ed5cb7b179a503e7daea178c378f1" target="authorswithaffiliations2_17c28e679548c942d69a8f12156d1f0d" weight="1">
<attvalues>
<attvalue for="matchings_count" value="1"></attvalue>
<attvalue for="attr_type" value="Title"></attvalue>
<attvalue for="attr_11" value="2006"></attvalue>
<attvalue for="attr_12" value="Antimicrobial Agents and Chemotherapy"></attvalue>
</attvalues>
</edge>
<edge source="authorswithaffiliations2_943ed5cb7b179a503e7daea178c378f1" target="authorswithaffiliations2_c71f52754e410881dbcd235f85b0e51b" weight="1">
<attvalues>
<attvalue for="matchings_count" value="1"></attvalue>
<attvalue for="attr_type" value="Title"></attvalue>
<attvalue for="attr_11" value="2006"></attvalue>
<attvalue for="attr_12" value="Antimicrobial Agents and Chemotherapy"></attvalue>
</attvalues>
</edge>
<edge source="authorswithaffiliations2_7609aa141e88d3d2c930e7996a78b692" target="authorswithaffiliations2_1e372787348591b49f032c46a12ae6ba" weight="2">
<attvalues>
<attvalue for="matchings_count" value="2"></attvalue>
<attvalue for="attr_type" value="Title"></attvalue>
<attvalue for="attr_11" value="2011 | 2012"></attvalue>
<attvalue for="attr_12" value="Infection, Genetics and Evolution | Journal of Infectious Diseases"></attvalue>
</attvalues>
</edge>
<edge source="authorswithaffiliations2_7609aa141e88d3d2c930e7996a78b692" target="authorswithaffiliations2_cebbd2d0ee3f004e416f802bc0a40657" weight="1">
<attvalues>
<attvalue for="matchings_count" value="1"></attvalue>
<attvalue for="attr_type" value="Title"></attvalue>
<attvalue for="attr_11" value="2007"></attvalue>
<attvalue for="attr_12" value="Proceedings of the National Academy of Sciences of the United States of America"></attvalue>
</attvalues>
</edge>
<edge source="authorswithaffiliations2_7609aa141e88d3d2c930e7996a78b692" target="authorswithaffiliations2_8d1ccde001b5caef9a4d583cf875d4d0" weight="9">
<attvalues>
<attvalue for="matchings_count" value="9"></attvalue>
<attvalue for="attr_type" value="Title"></attvalue>
<attvalue for="attr_11" value="2006 | 2007 | 2009 | 2011 | 2012"></attvalue>
<attvalue for="attr_12" value="Genome Research | Infection, Genetics and Evolution | Journal of Infectious Diseases | PLoS Neglected Tropical Diseases | Proceedings of the National Academy of Sciences of the United States of America"></attvalue>
</attvalues>
</edge>
<edge source="authorswithaffiliations2_7609aa141e88d3d2c930e7996a78b692" target="authorswithaffiliations2_ae38b82633a203462f031dd8b315c99f" weight="1">
<attvalues>
<attvalue for="matchings_count" value="1"></attvalue>
<attvalue for="attr_type" value="Title"></attvalue>
<attvalue for="attr_11" value="2006"></attvalue>
<attvalue for="attr_12" value="Tropical Medicine and International Health"></attvalue>
</attvalues>
</edge>
<edge source="authorswithaffiliations2_7609aa141e88d3d2c930e7996a78b692" target="authorswithaffiliations2_540a8e56c76cc6354386365bbf5e2a31" weight="1">
<attvalues>
<attvalue for="matchings_count" value="1"></attvalue>
<attvalue for="attr_type" value="Title"></attvalue>
<attvalue for="attr_11" value="2007"></attvalue>
<attvalue for="attr_12" value="Proceedings of the National Academy of Sciences of the United States of America"></attvalue>
</attvalues>
</edge>
<edge source="authorswithaffiliations2_7609aa141e88d3d2c930e7996a78b692" target="authorswithaffiliations2_f69bfb52caf8f034f5464aaee1c6ed42" weight="6">
<attvalues>
<attvalue for="matchings_count" value="6"></attvalue>
<attvalue for="attr_type" value="Title"></attvalue>
<attvalue for="attr_11" value="2006 | 2007 | 2009 | 2011 | 2012"></attvalue>
<attvalue for="attr_12" value="Genome Research | Infection, Genetics and Evolution | Journal of Infectious Diseases | Tropical Medicine and International Health"></attvalue>
</attvalues>
</edge>
<edge source="authorswithaffiliations2_7609aa141e88d3d2c930e7996a78b692" target="authorswithaffiliations2_62e7c7785a18f4242ed0f73ba196de13" weight="1">
<attvalues>
<attvalue for="matchings_count" value="1"></attvalue>
<attvalue for="attr_type" value="Title"></attvalue>
<attvalue for="attr_11" value="2007"></attvalue>
<attvalue for="attr_12" value="Infection, Genetics and Evolution"></attvalue>
</attvalues>
</edge>
<edge source="authorswithaffiliations2_7609aa141e88d3d2c930e7996a78b692" target="authorswithaffiliations2_c3064f5682ff5206a0ee8bd6960f2835" weight="1">
<attvalues>
<attvalue for="matchings_count" value="1"></attvalue>
<attvalue for="attr_type" value="Title"></attvalue>
<attvalue for="attr_11" value="2011"></attvalue>
<attvalue for="attr_12" value="Genome Research"></attvalue>
</attvalues>
</edge>
<edge source="authorswithaffiliations2_7609aa141e88d3d2c930e7996a78b692" target="authorswithaffiliations2_f5824bac84bff42e01cc0909162fb190" weight="3">
<attvalues>
<attvalue for="matchings_count" value="3"></attvalue>
<attvalue for="attr_type" value="Title"></attvalue>
<attvalue for="attr_11" value="2011 | 2012"></attvalue>
<attvalue for="attr_12" value="Genome Research | Infection, Genetics and Evolution | Journal of Infectious Diseases"></attvalue>
</attvalues>
</edge>
<edge source="authorswithaffiliations2_7609aa141e88d3d2c930e7996a78b692" target="authorswithaffiliations2_82c308beeade423d6040f8c61e338878" weight="1">
<attvalues>
<attvalue for="matchings_count" value="1"></attvalue>
<attvalue for="attr_type" value="Title"></attvalue>
<attvalue for="attr_11" value="2007"></attvalue>
<attvalue for="attr_12" value="Proceedings of the National Academy of Sciences of the United States of America"></attvalue>
</attvalues>
</edge>
<edge source="authorswithaffiliations2_7609aa141e88d3d2c930e7996a78b692" target="authorswithaffiliations2_8f02726dad8279dcb6035bd859e2e0d1" weight="1">
<attvalues>
<attvalue for="matchings_count" value="1"></attvalue>
<attvalue for="attr_type" value="Title"></attvalue>
<attvalue for="attr_11" value="2012"></attvalue>
<attvalue for="attr_12" value="Journal of Infectious Diseases"></attvalue>
</attvalues>
</edge>
<edge source="authorswithaffiliations2_7609aa141e88d3d2c930e7996a78b692" target="authorswithaffiliations2_82d0b2b956c3280bd417db5caa7d06ca" weight="1">
<attvalues>
<attvalue for="matchings_count" value="1"></attvalue>
<attvalue for="attr_type" value="Title"></attvalue>
<attvalue for="attr_11" value="2011"></attvalue>
<attvalue for="attr_12" value="Infection, Genetics and Evolution"></attvalue>
</attvalues>
</edge>
<edge source="authorswithaffiliations2_7609aa141e88d3d2c930e7996a78b692" target="authorswithaffiliations2_93cf43e899fcbc8a39731600a0f4a30b" weight="3">
<attvalues>
<attvalue for="matchings_count" value="3"></attvalue>
<attvalue for="attr_type" value="Title"></attvalue>
<attvalue for="attr_11" value="2007 | 2011"></attvalue>
<attvalue for="attr_12" value="Genome Research | Infection, Genetics and Evolution | Proceedings of the National Academy of Sciences of the United States of America"></attvalue>
</attvalues>
</edge>
<edge source="authorswithaffiliations2_7609aa141e88d3d2c930e7996a78b692" target="authorswithaffiliations2_50429bfcace22efff16a9ea5c8c3aedb" weight="1">
<attvalues>
<attvalue for="matchings_count" value="1"></attvalue>
<attvalue for="attr_type" value="Title"></attvalue>
<attvalue for="attr_11" value="2006"></attvalue>
<attvalue for="attr_12" value="Infection, Genetics and Evolution"></attvalue>
</attvalues>
</edge>
<edge source="authorswithaffiliations2_7609aa141e88d3d2c930e7996a78b692" target="authorswithaffiliations2_223ac987ba2c5f5f98ee1d194054c238" weight="1">
<attvalues>
<attvalue for="matchings_count" value="1"></attvalue>
<attvalue for="attr_type" value="Title"></attvalue>
<attvalue for="attr_11" value="2007"></attvalue>
<attvalue for="attr_12" value="Proceedings of the National Academy of Sciences of the United States of America"></attvalue>
</attvalues>
</edge>
<edge source="authorswithaffiliations2_7609aa141e88d3d2c930e7996a78b692" target="authorswithaffiliations2_b9a058b79b56886d087aad9f07420961" weight="1">
<attvalues>
<attvalue for="matchings_count" value="1"></attvalue>
<attvalue for="attr_type" value="Title"></attvalue>
<attvalue for="attr_11" value="2009"></attvalue>
<attvalue for="attr_12" value="Infection, Genetics and Evolution"></attvalue>
</attvalues>
</edge>
<edge source="authorswithaffiliations2_7609aa141e88d3d2c930e7996a78b692" target="authorswithaffiliations2_a46bda8cba9b90a3036a600735fad3d6" weight="2">
<attvalues>
<attvalue for="matchings_count" value="2"></attvalue>
<attvalue for="attr_type" value="Title"></attvalue>
<attvalue for="attr_11" value="2009 | 2012"></attvalue>
<attvalue for="attr_12" value="Infection, Genetics and Evolution | PLoS Neglected Tropical Diseases"></attvalue>
</attvalues>
</edge>
<edge source="authorswithaffiliations2_7609aa141e88d3d2c930e7996a78b692" target="authorswithaffiliations2_ebb1bb8b442fb6e305850b6c1e910ebe" weight="1">
<attvalues>
<attvalue for="matchings_count" value="1"></attvalue>
<attvalue for="attr_type" value="Title"></attvalue>
<attvalue for="attr_11" value="2006"></attvalue>
<attvalue for="attr_12" value="Tropical Medicine and International Health"></attvalue>
</attvalues>
</edge>
<edge source="authorswithaffiliations2_7609aa141e88d3d2c930e7996a78b692" target="authorswithaffiliations2_57af7a267d8fd863071623f63d43aaa7" weight="1">
<attvalues>
<attvalue for="matchings_count" value="1"></attvalue>
<attvalue for="attr_type" value="Title"></attvalue>
<attvalue for="attr_11" value="2012"></attvalue>
<attvalue for="attr_12" value="PLoS Neglected Tropical Diseases"></attvalue>
</attvalues>
</edge>
<edge source="authorswithaffiliations2_7609aa141e88d3d2c930e7996a78b692" target="authorswithaffiliations2_fd689e39df36774b5d8dfc29bf0c8735" weight="6">
<attvalues>
<attvalue for="matchings_count" value="6"></attvalue>
<attvalue for="attr_type" value="Title"></attvalue>
<attvalue for="attr_11" value="2009 | 2011 | 2012"></attvalue>
<attvalue for="attr_12" value="Genome Research | Infection, Genetics and Evolution | Journal of Infectious Diseases | PLoS Neglected Tropical Diseases"></attvalue>
</attvalues>
</edge>
<edge source="authorswithaffiliations2_1e372787348591b49f032c46a12ae6ba" target="authorswithaffiliations2_8d1ccde001b5caef9a4d583cf875d4d0" weight="2">
<attvalues>
<attvalue for="matchings_count" value="2"></attvalue>
<attvalue for="attr_type" value="Title"></attvalue>
<attvalue for="attr_11" value="2011 | 2012"></attvalue>
<attvalue for="attr_12" value="Infection, Genetics and Evolution | Journal of Infectious Diseases"></attvalue>
</attvalues>
</edge>
<edge source="authorswithaffiliations2_1e372787348591b49f032c46a12ae6ba" target="authorswithaffiliations2_f69bfb52caf8f034f5464aaee1c6ed42" weight="1">
<attvalues>
<attvalue for="matchings_count" value="1"></attvalue>
<attvalue for="attr_type" value="Title"></attvalue>
<attvalue for="attr_11" value="2012"></attvalue>
<attvalue for="attr_12" value="Journal of Infectious Diseases"></attvalue>
</attvalues>
</edge>
<edge source="authorswithaffiliations2_1e372787348591b49f032c46a12ae6ba" target="authorswithaffiliations2_f5824bac84bff42e01cc0909162fb190" weight="1">
<attvalues>
<attvalue for="matchings_count" value="1"></attvalue>
<attvalue for="attr_type" value="Title"></attvalue>
<attvalue for="attr_11" value="2012"></attvalue>
<attvalue for="attr_12" value="Journal of Infectious Diseases"></attvalue>
</attvalues>
</edge>
<edge source="authorswithaffiliations2_1e372787348591b49f032c46a12ae6ba" target="authorswithaffiliations2_8f02726dad8279dcb6035bd859e2e0d1" weight="1">
<attvalues>
<attvalue for="matchings_count" value="1"></attvalue>
<attvalue for="attr_type" value="Title"></attvalue>
<attvalue for="attr_11" value="2012"></attvalue>
<attvalue for="attr_12" value="Journal of Infectious Diseases"></attvalue>
</attvalues>
</edge>
<edge source="authorswithaffiliations2_1e372787348591b49f032c46a12ae6ba" target="authorswithaffiliations2_82d0b2b956c3280bd417db5caa7d06ca" weight="1">
<attvalues>
<attvalue for="matchings_count" value="1"></attvalue>
<attvalue for="attr_type" value="Title"></attvalue>
<attvalue for="attr_11" value="2011"></attvalue>
<attvalue for="attr_12" value="Infection, Genetics and Evolution"></attvalue>
</attvalues>
</edge>
<edge source="authorswithaffiliations2_1e372787348591b49f032c46a12ae6ba" target="authorswithaffiliations2_fd689e39df36774b5d8dfc29bf0c8735" weight="1">
<attvalues>
<attvalue for="matchings_count" value="1"></attvalue>
<attvalue for="attr_type" value="Title"></attvalue>
<attvalue for="attr_11" value="2012"></attvalue>
<attvalue for="attr_12" value="Journal of Infectious Diseases"></attvalue>
</attvalues>
</edge>
<edge source="authorswithaffiliations2_099f3701f75f92f0108475c1c00e123f" target="authorswithaffiliations2_8d1ccde001b5caef9a4d583cf875d4d0" weight="1">
<attvalues>
<attvalue for="matchings_count" value="1"></attvalue>
<attvalue for="attr_type" value="Title"></attvalue>
<attvalue for="attr_11" value="2010"></attvalue>
<attvalue for="attr_12" value="PLoS Neglected Tropical Diseases"></attvalue>
</attvalues>
</edge>
<edge source="authorswithaffiliations2_099f3701f75f92f0108475c1c00e123f" target="authorswithaffiliations2_faa3bb7f38d5f4dc07e3a184c8367576" weight="1">
<attvalues>
<attvalue for="matchings_count" value="1"></attvalue>
<attvalue for="attr_type" value="Title"></attvalue>
<attvalue for="attr_11" value="2010"></attvalue>
<attvalue for="attr_12" value="PLoS Neglected Tropical Diseases"></attvalue>
</attvalues>
</edge>
<edge source="authorswithaffiliations2_ced495cd32e8c5df16167060fddbc852" target="authorswithaffiliations2_f413085ba5c431c96d5cdc6937201aea" weight="1">
<attvalues>
<attvalue for="matchings_count" value="1"></attvalue>
<attvalue for="attr_type" value="Title"></attvalue>
<attvalue for="attr_11" value="2010"></attvalue>
<attvalue for="attr_12" value="Pathologe"></attvalue>
</attvalues>
</edge>
<edge source="authorswithaffiliations2_8df71780b70aa1b981439f12dfbfe89f" target="authorswithaffiliations2_8d1ccde001b5caef9a4d583cf875d4d0" weight="1">
<attvalues>
<attvalue for="matchings_count" value="1"></attvalue>
<attvalue for="attr_type" value="Title"></attvalue>
<attvalue for="attr_11" value="2004"></attvalue>
<attvalue for="attr_12" value="American Journal of Tropical Medicine and Hygiene"></attvalue>
</attvalues>
</edge>
<edge source="authorswithaffiliations2_8df71780b70aa1b981439f12dfbfe89f" target="authorswithaffiliations2_828c95f569bf31c054175ef265aff83f" weight="1">
<attvalues>
<attvalue for="matchings_count" value="1"></attvalue>
<attvalue for="attr_type" value="Title"></attvalue>
<attvalue for="attr_11" value="2004"></attvalue>
<attvalue for="attr_12" value="American Journal of Tropical Medicine and Hygiene"></attvalue>
</attvalues>
</edge>
<edge source="authorswithaffiliations2_8df71780b70aa1b981439f12dfbfe89f" target="authorswithaffiliations2_a1f79f2ce656bdee0bead3534a3f0742" weight="1">
<attvalues>
<attvalue for="matchings_count" value="1"></attvalue>
<attvalue for="attr_type" value="Title"></attvalue>
<attvalue for="attr_11" value="2004"></attvalue>
<attvalue for="attr_12" value="American Journal of Tropical Medicine and Hygiene"></attvalue>
</attvalues>
</edge>
<edge source="authorswithaffiliations2_8df71780b70aa1b981439f12dfbfe89f" target="authorswithaffiliations2_fd1c10b447d0f1a7763661b332693899" weight="1">
<attvalues>
<attvalue for="matchings_count" value="1"></attvalue>
<attvalue for="attr_type" value="Title"></attvalue>
<attvalue for="attr_11" value="2004"></attvalue>
<attvalue for="attr_12" value="American Journal of Tropical Medicine and Hygiene"></attvalue>
</attvalues>
</edge>
<edge source="authorswithaffiliations2_8df71780b70aa1b981439f12dfbfe89f" target="authorswithaffiliations2_223ac987ba2c5f5f98ee1d194054c238" weight="1">
<attvalues>
<attvalue for="matchings_count" value="1"></attvalue>
<attvalue for="attr_type" value="Title"></attvalue>
<attvalue for="attr_11" value="2004"></attvalue>
<attvalue for="attr_12" value="American Journal of Tropical Medicine and Hygiene"></attvalue>
</attvalues>
</edge>
<edge source="authorswithaffiliations2_7d4e0de1da8ef2ecc52523a24594247e" target="authorswithaffiliations2_8d1ccde001b5caef9a4d583cf875d4d0" weight="1">
<attvalues>
<attvalue for="matchings_count" value="1"></attvalue>
<attvalue for="attr_type" value="Title"></attvalue>
<attvalue for="attr_11" value="2007"></attvalue>
<attvalue for="attr_12" value="Journal of Entomology"></attvalue>
</attvalues>
</edge>
<edge source="authorswithaffiliations2_7d4e0de1da8ef2ecc52523a24594247e" target="authorswithaffiliations2_a1f79f2ce656bdee0bead3534a3f0742" weight="1">
<attvalues>
<attvalue for="matchings_count" value="1"></attvalue>
<attvalue for="attr_type" value="Title"></attvalue>
<attvalue for="attr_11" value="2007"></attvalue>
<attvalue for="attr_12" value="Journal of Entomology"></attvalue>
</attvalues>
</edge>
<edge source="authorswithaffiliations2_76ac270274da763c67b97d8cefccafd4" target="authorswithaffiliations2_8d1ccde001b5caef9a4d583cf875d4d0" weight="1">
<attvalues>
<attvalue for="matchings_count" value="1"></attvalue>
<attvalue for="attr_type" value="Title"></attvalue>
<attvalue for="attr_11" value="2011"></attvalue>
<attvalue for="attr_12" value="PLoS Neglected Tropical Diseases"></attvalue>
</attvalues>
</edge>
<edge source="authorswithaffiliations2_76ac270274da763c67b97d8cefccafd4" target="authorswithaffiliations2_93cf43e899fcbc8a39731600a0f4a30b" weight="1">
<attvalues>
<attvalue for="matchings_count" value="1"></attvalue>
<attvalue for="attr_type" value="Title"></attvalue>
<attvalue for="attr_11" value="2011"></attvalue>
<attvalue for="attr_12" value="PLoS Neglected Tropical Diseases"></attvalue>
</attvalues>
</edge>
<edge source="authorswithaffiliations2_76ac270274da763c67b97d8cefccafd4" target="authorswithaffiliations2_c3c3c5a9639c6d9e127c96f7806dc3a6" weight="1">
<attvalues>
<attvalue for="matchings_count" value="1"></attvalue>
<attvalue for="attr_type" value="Title"></attvalue>
<attvalue for="attr_11" value="2011"></attvalue>
<attvalue for="attr_12" value="PLoS Neglected Tropical Diseases"></attvalue>
</attvalues>
</edge>
<edge source="authorswithaffiliations2_76ac270274da763c67b97d8cefccafd4" target="authorswithaffiliations2_d41b50957856292dfde0a68be6682d37" weight="1">
<attvalues>
<attvalue for="matchings_count" value="1"></attvalue>
<attvalue for="attr_type" value="Title"></attvalue>
<attvalue for="attr_11" value="2011"></attvalue>
<attvalue for="attr_12" value="PLoS Neglected Tropical Diseases"></attvalue>
</attvalues>
</edge>
<edge source="authorswithaffiliations2_76ac270274da763c67b97d8cefccafd4" target="authorswithaffiliations2_500518fee9836f52fb5bd6669c94ce2f" weight="1">
<attvalues>
<attvalue for="matchings_count" value="1"></attvalue>
<attvalue for="attr_type" value="Title"></attvalue>
<attvalue for="attr_11" value="2011"></attvalue>
<attvalue for="attr_12" value="PLoS Neglected Tropical Diseases"></attvalue>
</attvalues>
</edge>
<edge source="authorswithaffiliations2_e71bdda7840e65d305ab394611b067ce" target="authorswithaffiliations2_24210b7269a2d582e9018ce2448a53fe" weight="1">
<attvalues>
<attvalue for="matchings_count" value="1"></attvalue>
<attvalue for="attr_type" value="Title"></attvalue>
<attvalue for="attr_11" value="2003"></attvalue>
<attvalue for="attr_12" value="Tropical Doctor"></attvalue>
</attvalues>
</edge>
<edge source="authorswithaffiliations2_e71bdda7840e65d305ab394611b067ce" target="authorswithaffiliations2_734c7685f6b875c57aef73e35f0f3bd7" weight="1">
<attvalues>
<attvalue for="matchings_count" value="1"></attvalue>
<attvalue for="attr_type" value="Title"></attvalue>
<attvalue for="attr_11" value="2003"></attvalue>
<attvalue for="attr_12" value="Tropical Doctor"></attvalue>
</attvalues>
</edge>
<edge source="authorswithaffiliations2_24210b7269a2d582e9018ce2448a53fe" target="authorswithaffiliations2_734c7685f6b875c57aef73e35f0f3bd7" weight="1">
<attvalues>
<attvalue for="matchings_count" value="1"></attvalue>
<attvalue for="attr_type" value="Title"></attvalue>
<attvalue for="attr_11" value="2003"></attvalue>
<attvalue for="attr_12" value="Tropical Doctor"></attvalue>
</attvalues>
</edge>
<edge source="authorswithaffiliations2_cebbd2d0ee3f004e416f802bc0a40657" target="authorswithaffiliations2_8d1ccde001b5caef9a4d583cf875d4d0" weight="4">
<attvalues>
<attvalue for="matchings_count" value="4"></attvalue>
<attvalue for="attr_type" value="Title"></attvalue>
<attvalue for="attr_11" value="2007 | 2008 | 2009 | 2012"></attvalue>
<attvalue for="attr_12" value="Microbes and Infection | PLoS Neglected Tropical Diseases | Proceedings of the National Academy of Sciences of the United States of America"></attvalue>
</attvalues>
</edge>
<edge source="authorswithaffiliations2_cebbd2d0ee3f004e416f802bc0a40657" target="authorswithaffiliations2_540a8e56c76cc6354386365bbf5e2a31" weight="1">
<attvalues>
<attvalue for="matchings_count" value="1"></attvalue>
<attvalue for="attr_type" value="Title"></attvalue>
<attvalue for="attr_11" value="2007"></attvalue>
<attvalue for="attr_12" value="Proceedings of the National Academy of Sciences of the United States of America"></attvalue>
</attvalues>
</edge>
<edge source="authorswithaffiliations2_cebbd2d0ee3f004e416f802bc0a40657" target="authorswithaffiliations2_82c308beeade423d6040f8c61e338878" weight="1">
<attvalues>
<attvalue for="matchings_count" value="1"></attvalue>
<attvalue for="attr_type" value="Title"></attvalue>
<attvalue for="attr_11" value="2007"></attvalue>
<attvalue for="attr_12" value="Proceedings of the National Academy of Sciences of the United States of America"></attvalue>
</attvalues>
</edge>
<edge source="authorswithaffiliations2_cebbd2d0ee3f004e416f802bc0a40657" target="authorswithaffiliations2_a367a8e4166e702e4ec1ab041b0483f4" weight="1">
<attvalues>
<attvalue for="matchings_count" value="1"></attvalue>
<attvalue for="attr_type" value="Title"></attvalue>
<attvalue for="attr_11" value="2012"></attvalue>
<attvalue for="attr_12" value="PLoS Neglected Tropical Diseases"></attvalue>
</attvalues>
</edge>
<edge source="authorswithaffiliations2_cebbd2d0ee3f004e416f802bc0a40657" target="authorswithaffiliations2_a1f79f2ce656bdee0bead3534a3f0742" weight="1">
<attvalues>
<attvalue for="matchings_count" value="1"></attvalue>
<attvalue for="attr_type" value="Title"></attvalue>
<attvalue for="attr_11" value="2012"></attvalue>
<attvalue for="attr_12" value="PLoS Neglected Tropical Diseases"></attvalue>
</attvalues>
</edge>
<edge source="authorswithaffiliations2_cebbd2d0ee3f004e416f802bc0a40657" target="authorswithaffiliations2_fd1c10b447d0f1a7763661b332693899" weight="1">
<attvalues>
<attvalue for="matchings_count" value="1"></attvalue>
<attvalue for="attr_type" value="Title"></attvalue>
<attvalue for="attr_11" value="2009"></attvalue>
<attvalue for="attr_12" value="Microbes and Infection"></attvalue>
</attvalues>
</edge>
<edge source="authorswithaffiliations2_cebbd2d0ee3f004e416f802bc0a40657" target="authorswithaffiliations2_ade95c3ba97fcb46d7cf2ed861ea4fab" weight="1">
<attvalues>
<attvalue for="matchings_count" value="1"></attvalue>
<attvalue for="attr_type" value="Title"></attvalue>
<attvalue for="attr_11" value="2008"></attvalue>
<attvalue for="attr_12" value="PLoS Neglected Tropical Diseases"></attvalue>
</attvalues>
</edge>
<edge source="authorswithaffiliations2_cebbd2d0ee3f004e416f802bc0a40657" target="authorswithaffiliations2_93cf43e899fcbc8a39731600a0f4a30b" weight="2">
<attvalues>
<attvalue for="matchings_count" value="2"></attvalue>
<attvalue for="attr_type" value="Title"></attvalue>
<attvalue for="attr_11" value="2007 | 2008"></attvalue>
<attvalue for="attr_12" value="PLoS Neglected Tropical Diseases | Proceedings of the National Academy of Sciences of the United States of America"></attvalue>
</attvalues>
</edge>
<edge source="authorswithaffiliations2_cebbd2d0ee3f004e416f802bc0a40657" target="authorswithaffiliations2_50429bfcace22efff16a9ea5c8c3aedb" weight="1">
<attvalues>
<attvalue for="matchings_count" value="1"></attvalue>
<attvalue for="attr_type" value="Title"></attvalue>
<attvalue for="attr_11" value="2008"></attvalue>
<attvalue for="attr_12" value="PLoS Neglected Tropical Diseases"></attvalue>
</attvalues>
</edge>
<edge source="authorswithaffiliations2_cebbd2d0ee3f004e416f802bc0a40657" target="authorswithaffiliations2_223ac987ba2c5f5f98ee1d194054c238" weight="4">
<attvalues>
<attvalue for="matchings_count" value="4"></attvalue>
<attvalue for="attr_type" value="Title"></attvalue>
<attvalue for="attr_11" value="2007 | 2008 | 2009 | 2012"></attvalue>
<attvalue for="attr_12" value="Microbes and Infection | PLoS Neglected Tropical Diseases | Proceedings of the National Academy of Sciences of the United States of America"></attvalue>
</attvalues>
</edge>
<edge source="authorswithaffiliations2_fd2daa04cad4d0ff8ff504f0eaeb7b2f" target="authorswithaffiliations2_60a9907944c399722b8111d89e576ee1" weight="1">
<attvalues>
<attvalue for="matchings_count" value="1"></attvalue>
<attvalue for="attr_type" value="Title"></attvalue>
<attvalue for="attr_11" value="2004"></attvalue>
<attvalue for="attr_12" value="Antimicrobial Agents and Chemotherapy"></attvalue>
</attvalues>
</edge>
<edge source="authorswithaffiliations2_fd2daa04cad4d0ff8ff504f0eaeb7b2f" target="authorswithaffiliations2_29b717b7cc6655929b818131bb2868bb" weight="1">
<attvalues>
<attvalue for="matchings_count" value="1"></attvalue>
<attvalue for="attr_type" value="Title"></attvalue>
<attvalue for="attr_11" value="2004"></attvalue>
<attvalue for="attr_12" value="Antimicrobial Agents and Chemotherapy"></attvalue>
</attvalues>
</edge>
<edge source="authorswithaffiliations2_fd2daa04cad4d0ff8ff504f0eaeb7b2f" target="authorswithaffiliations2_93cf43e899fcbc8a39731600a0f4a30b" weight="1">
<attvalues>
<attvalue for="matchings_count" value="1"></attvalue>
<attvalue for="attr_type" value="Title"></attvalue>
<attvalue for="attr_11" value="2004"></attvalue>
<attvalue for="attr_12" value="Antimicrobial Agents and Chemotherapy"></attvalue>
</attvalues>
</edge>
<edge source="authorswithaffiliations2_fd2daa04cad4d0ff8ff504f0eaeb7b2f" target="authorswithaffiliations2_edcb5978b4e09b891693775bd8339cd8" weight="1">
<attvalues>
<attvalue for="matchings_count" value="1"></attvalue>
<attvalue for="attr_type" value="Title"></attvalue>
<attvalue for="attr_11" value="2004"></attvalue>
<attvalue for="attr_12" value="Antimicrobial Agents and Chemotherapy"></attvalue>
</attvalues>
</edge>
<edge source="authorswithaffiliations2_246c876bf34dfa34fa486bdebc6b71b6" target="authorswithaffiliations2_cb7809700d4dfd00098adaf35731c23f" weight="1">
<attvalues>
<attvalue for="matchings_count" value="1"></attvalue>
<attvalue for="attr_type" value="Title"></attvalue>
<attvalue for="attr_11" value="2011"></attvalue>
<attvalue for="attr_12" value="PLoS Neglected Tropical Diseases"></attvalue>
</attvalues>
</edge>
<edge source="authorswithaffiliations2_246c876bf34dfa34fa486bdebc6b71b6" target="authorswithaffiliations2_348e328cfad78db71671ab1ae555d70c" weight="1">
<attvalues>
<attvalue for="matchings_count" value="1"></attvalue>
<attvalue for="attr_type" value="Title"></attvalue>
<attvalue for="attr_11" value="2011"></attvalue>
<attvalue for="attr_12" value="Clinical Infectious Diseases"></attvalue>
</attvalues>
</edge>
<edge source="authorswithaffiliations2_246c876bf34dfa34fa486bdebc6b71b6" target="authorswithaffiliations2_6a0ae178729396940b4295dfbe0fab92" weight="1">
<attvalues>
<attvalue for="matchings_count" value="1"></attvalue>
<attvalue for="attr_type" value="Title"></attvalue>
<attvalue for="attr_11" value="2009"></attvalue>
<attvalue for="attr_12" value="Military Medicine"></attvalue>
</attvalues>
</edge>
<edge source="authorswithaffiliations2_246c876bf34dfa34fa486bdebc6b71b6" target="authorswithaffiliations2_62e7c7785a18f4242ed0f73ba196de13" weight="1">
<attvalues>
<attvalue for="matchings_count" value="1"></attvalue>
<attvalue for="attr_type" value="Title"></attvalue>
<attvalue for="attr_11" value="2008"></attvalue>
<attvalue for="attr_12" value="International Journal of Infectious Diseases"></attvalue>
</attvalues>
</edge>
<edge source="authorswithaffiliations2_246c876bf34dfa34fa486bdebc6b71b6" target="authorswithaffiliations2_33d17c9e7150e86a2febbfb513bf21c9" weight="1">
<attvalues>
<attvalue for="matchings_count" value="1"></attvalue>
<attvalue for="attr_type" value="Title"></attvalue>
<attvalue for="attr_11" value="2011"></attvalue>
<attvalue for="attr_12" value="Clinical Infectious Diseases"></attvalue>
</attvalues>
</edge>
<edge source="authorswithaffiliations2_246c876bf34dfa34fa486bdebc6b71b6" target="authorswithaffiliations2_89104dd89ff895f02f7a3727363f4872" weight="1">
<attvalues>
<attvalue for="matchings_count" value="1"></attvalue>
<attvalue for="attr_type" value="Title"></attvalue>
<attvalue for="attr_11" value="2011"></attvalue>
<attvalue for="attr_12" value="Clinical Infectious Diseases"></attvalue>
</attvalues>
</edge>
<edge source="authorswithaffiliations2_246c876bf34dfa34fa486bdebc6b71b6" target="authorswithaffiliations2_3cb8e8bb1660593f30493dc26958e3b3" weight="1">
<attvalues>
<attvalue for="matchings_count" value="1"></attvalue>
<attvalue for="attr_type" value="Title"></attvalue>
<attvalue for="attr_11" value="2011"></attvalue>
<attvalue for="attr_12" value="Clinical Infectious Diseases"></attvalue>
</attvalues>
</edge>
<edge source="authorswithaffiliations2_246c876bf34dfa34fa486bdebc6b71b6" target="authorswithaffiliations2_4f25b6e4d5b9c9beecb6831d401e9603" weight="1">
<attvalues>
<attvalue for="matchings_count" value="1"></attvalue>
<attvalue for="attr_type" value="Title"></attvalue>
<attvalue for="attr_11" value="2008"></attvalue>
<attvalue for="attr_12" value="International Journal of Infectious Diseases"></attvalue>
</attvalues>
</edge>
<edge source="authorswithaffiliations2_246c876bf34dfa34fa486bdebc6b71b6" target="authorswithaffiliations2_537ab472e2000d600d9a63d59f22c0e7" weight="1">
<attvalues>
<attvalue for="matchings_count" value="1"></attvalue>
<attvalue for="attr_type" value="Title"></attvalue>
<attvalue for="attr_11" value="2009"></attvalue>
<attvalue for="attr_12" value="Military Medicine"></attvalue>
</attvalues>
</edge>
<edge source="authorswithaffiliations2_246c876bf34dfa34fa486bdebc6b71b6" target="authorswithaffiliations2_0051ffc3bc8fbd03201f84186a292676" weight="1">
<attvalues>
<attvalue for="matchings_count" value="1"></attvalue>
<attvalue for="attr_type" value="Title"></attvalue>
<attvalue for="attr_11" value="2009"></attvalue>
<attvalue for="attr_12" value="Military Medicine"></attvalue>
</attvalues>
</edge>
<edge source="authorswithaffiliations2_246c876bf34dfa34fa486bdebc6b71b6" target="authorswithaffiliations2_fd33ba50568b014f534059496e5627e6" weight="1">
<attvalues>
<attvalue for="matchings_count" value="1"></attvalue>
<attvalue for="attr_type" value="Title"></attvalue>
<attvalue for="attr_11" value="2011"></attvalue>
<attvalue for="attr_12" value="Clinical Infectious Diseases"></attvalue>
</attvalues>
</edge>
<edge source="authorswithaffiliations2_246c876bf34dfa34fa486bdebc6b71b6" target="authorswithaffiliations2_734c7685f6b875c57aef73e35f0f3bd7" weight="2">
<attvalues>
<attvalue for="matchings_count" value="2"></attvalue>
<attvalue for="attr_type" value="Title"></attvalue>
<attvalue for="attr_11" value="2008 | 2011"></attvalue>
<attvalue for="attr_12" value="Clinical Infectious Diseases | International Journal of Infectious Diseases"></attvalue>
</attvalues>
</edge>
<edge source="authorswithaffiliations2_246c876bf34dfa34fa486bdebc6b71b6" target="authorswithaffiliations2_ed601ca839061e1602a741c3f104a992" weight="1">
<attvalues>
<attvalue for="matchings_count" value="1"></attvalue>
<attvalue for="attr_type" value="Title"></attvalue>
<attvalue for="attr_11" value="2011"></attvalue>
<attvalue for="attr_12" value="Clinical Infectious Diseases"></attvalue>
</attvalues>
</edge>
<edge source="authorswithaffiliations2_246c876bf34dfa34fa486bdebc6b71b6" target="authorswithaffiliations2_c4bd1dc9a27671e730ae59e53b1428da" weight="1">
<attvalues>
<attvalue for="matchings_count" value="1"></attvalue>
<attvalue for="attr_type" value="Title"></attvalue>
<attvalue for="attr_11" value="2009"></attvalue>
<attvalue for="attr_12" value="Military Medicine"></attvalue>
</attvalues>
</edge>
<edge source="authorswithaffiliations2_246c876bf34dfa34fa486bdebc6b71b6" target="authorswithaffiliations2_de22f058832d0ba78f276b8cb106eaad" weight="1">
<attvalues>
<attvalue for="matchings_count" value="1"></attvalue>
<attvalue for="attr_type" value="Title"></attvalue>
<attvalue for="attr_11" value="2009"></attvalue>
<attvalue for="attr_12" value="Military Medicine"></attvalue>
</attvalues>
</edge>
<edge source="authorswithaffiliations2_246c876bf34dfa34fa486bdebc6b71b6" target="authorswithaffiliations2_524d0930dcb806e3ab5f2a1815886d04" weight="1">
<attvalues>
<attvalue for="matchings_count" value="1"></attvalue>
<attvalue for="attr_type" value="Title"></attvalue>
<attvalue for="attr_11" value="2008"></attvalue>
<attvalue for="attr_12" value="International Journal of Infectious Diseases"></attvalue>
</attvalues>
</edge>
<edge source="authorswithaffiliations2_246c876bf34dfa34fa486bdebc6b71b6" target="authorswithaffiliations2_5e9af97a8a26be4aa471307fc332b70d" weight="1">
<attvalues>
<attvalue for="matchings_count" value="1"></attvalue>
<attvalue for="attr_type" value="Title"></attvalue>
<attvalue for="attr_11" value="2009"></attvalue>
<attvalue for="attr_12" value="Military Medicine"></attvalue>
</attvalues>
</edge>
<edge source="authorswithaffiliations2_246c876bf34dfa34fa486bdebc6b71b6" target="authorswithaffiliations2_4ef67656ddeabe46bc7d412e8672d4cc" weight="1">
<attvalues>
<attvalue for="matchings_count" value="1"></attvalue>
<attvalue for="attr_type" value="Title"></attvalue>
<attvalue for="attr_11" value="2008"></attvalue>
<attvalue for="attr_12" value="International Journal of Infectious Diseases"></attvalue>
</attvalues>
</edge>
<edge source="authorswithaffiliations2_246c876bf34dfa34fa486bdebc6b71b6" target="authorswithaffiliations2_f630406d421eae75aa91bc7c331fe548" weight="1">
<attvalues>
<attvalue for="matchings_count" value="1"></attvalue>
<attvalue for="attr_type" value="Title"></attvalue>
<attvalue for="attr_11" value="2011"></attvalue>
<attvalue for="attr_12" value="Clinical Infectious Diseases"></attvalue>
</attvalues>
</edge>
<edge source="authorswithaffiliations2_96aabb0ac9b75ce5040dffff300e12f0" target="authorswithaffiliations2_6a9a26a863817b383ec430b3606116a9" weight="1">
<attvalues>
<attvalue for="matchings_count" value="1"></attvalue>
<attvalue for="attr_type" value="Title"></attvalue>
<attvalue for="attr_11" value="2012"></attvalue>
<attvalue for="attr_12" value="Parasite Immunology"></attvalue>
</attvalues>
</edge>
<edge source="authorswithaffiliations2_96aabb0ac9b75ce5040dffff300e12f0" target="authorswithaffiliations2_23ff8de55f5e967088765137fc97a947" weight="1">
<attvalues>
<attvalue for="matchings_count" value="1"></attvalue>
<attvalue for="attr_type" value="Title"></attvalue>
<attvalue for="attr_11" value="2012"></attvalue>
<attvalue for="attr_12" value="Parasite Immunology"></attvalue>
</attvalues>
</edge>
<edge source="authorswithaffiliations2_96aabb0ac9b75ce5040dffff300e12f0" target="authorswithaffiliations2_e40c8598cb10368ca49193c47839388a" weight="1">
<attvalues>
<attvalue for="matchings_count" value="1"></attvalue>
<attvalue for="attr_type" value="Title"></attvalue>
<attvalue for="attr_11" value="2012"></attvalue>
<attvalue for="attr_12" value="Parasite Immunology"></attvalue>
</attvalues>
</edge>
<edge source="authorswithaffiliations2_08fd80e9e375d13254062b188a7a6571" target="authorswithaffiliations2_f571472b97f4919329e19fe2f4419e81" weight="1">
<attvalues>
<attvalue for="matchings_count" value="1"></attvalue>
<attvalue for="attr_type" value="Title"></attvalue>
<attvalue for="attr_11" value="2012"></attvalue>
<attvalue for="attr_12" value="Parasites and Vectors"></attvalue>
</attvalues>
</edge>
<edge source="authorswithaffiliations2_08fd80e9e375d13254062b188a7a6571" target="authorswithaffiliations2_44a425a57eb41d41cd7898ede61958d2" weight="1">
<attvalues>
<attvalue for="matchings_count" value="1"></attvalue>
<attvalue for="attr_type" value="Title"></attvalue>
<attvalue for="attr_11" value="2012"></attvalue>
<attvalue for="attr_12" value="Parasites and Vectors"></attvalue>
</attvalues>
</edge>
<edge source="authorswithaffiliations2_08fd80e9e375d13254062b188a7a6571" target="authorswithaffiliations2_c30764b690bd3dd75c40967e5633b76b" weight="1">
<attvalues>
<attvalue for="matchings_count" value="1"></attvalue>
<attvalue for="attr_type" value="Title"></attvalue>
<attvalue for="attr_11" value="2012"></attvalue>
<attvalue for="attr_12" value="Parasites and Vectors"></attvalue>
</attvalues>
</edge>
<edge source="authorswithaffiliations2_08fd80e9e375d13254062b188a7a6571" target="authorswithaffiliations2_3c32094ef3dd3c1e69b3800066c237d1" weight="1">
<attvalues>
<attvalue for="matchings_count" value="1"></attvalue>
<attvalue for="attr_type" value="Title"></attvalue>
<attvalue for="attr_11" value="2012"></attvalue>
<attvalue for="attr_12" value="Parasites and Vectors"></attvalue>
</attvalues>
</edge>
<edge source="authorswithaffiliations2_08fd80e9e375d13254062b188a7a6571" target="authorswithaffiliations2_86d01153a59068ed0ace184749374ba9" weight="1">
<attvalues>
<attvalue for="matchings_count" value="1"></attvalue>
<attvalue for="attr_type" value="Title"></attvalue>
<attvalue for="attr_11" value="2012"></attvalue>
<attvalue for="attr_12" value="Parasites and Vectors"></attvalue>
</attvalues>
</edge>
<edge source="authorswithaffiliations2_08fd80e9e375d13254062b188a7a6571" target="authorswithaffiliations2_920b15ab2d1421620db207e24a6113cf" weight="1">
<attvalues>
<attvalue for="matchings_count" value="1"></attvalue>
<attvalue for="attr_type" value="Title"></attvalue>
<attvalue for="attr_11" value="2012"></attvalue>
<attvalue for="attr_12" value="Parasites and Vectors"></attvalue>
</attvalues>
</edge>
<edge source="authorswithaffiliations2_08fd80e9e375d13254062b188a7a6571" target="authorswithaffiliations2_2a308be174de771f98b90cdc9d1a447e" weight="1">
<attvalues>
<attvalue for="matchings_count" value="1"></attvalue>
<attvalue for="attr_type" value="Title"></attvalue>
<attvalue for="attr_11" value="2012"></attvalue>
<attvalue for="attr_12" value="Parasites and Vectors"></attvalue>
</attvalues>
</edge>
<edge source="authorswithaffiliations2_08fd80e9e375d13254062b188a7a6571" target="authorswithaffiliations2_399e0e18a9e7f1d18e69eb7b4af185cf" weight="1">
<attvalues>
<attvalue for="matchings_count" value="1"></attvalue>
<attvalue for="attr_type" value="Title"></attvalue>
<attvalue for="attr_11" value="2012"></attvalue>
<attvalue for="attr_12" value="Parasites and Vectors"></attvalue>
</attvalues>
</edge>
<edge source="authorswithaffiliations2_08fd80e9e375d13254062b188a7a6571" target="authorswithaffiliations2_6a9a26a863817b383ec430b3606116a9" weight="1">
<attvalues>
<attvalue for="matchings_count" value="1"></attvalue>
<attvalue for="attr_type" value="Title"></attvalue>
<attvalue for="attr_11" value="2012"></attvalue>
<attvalue for="attr_12" value="Parasites and Vectors"></attvalue>
</attvalues>
</edge>
<edge source="authorswithaffiliations2_08fd80e9e375d13254062b188a7a6571" target="authorswithaffiliations2_ee21add8275dae799db58a133a5a4afc" weight="1">
<attvalues>
<attvalue for="matchings_count" value="1"></attvalue>
<attvalue for="attr_type" value="Title"></attvalue>
<attvalue for="attr_11" value="2012"></attvalue>
<attvalue for="attr_12" value="Parasites and Vectors"></attvalue>
</attvalues>
</edge>
<edge source="authorswithaffiliations2_08fd80e9e375d13254062b188a7a6571" target="authorswithaffiliations2_4107caf4173d4ea8275bcc591b3642a8" weight="1">
<attvalues>
<attvalue for="matchings_count" value="1"></attvalue>
<attvalue for="attr_type" value="Title"></attvalue>
<attvalue for="attr_11" value="2012"></attvalue>
<attvalue for="attr_12" value="Parasites and Vectors"></attvalue>
</attvalues>
</edge>
<edge source="authorswithaffiliations2_08fd80e9e375d13254062b188a7a6571" target="authorswithaffiliations2_fd1c10b447d0f1a7763661b332693899" weight="1">
<attvalues>
<attvalue for="matchings_count" value="1"></attvalue>
<attvalue for="attr_type" value="Title"></attvalue>
<attvalue for="attr_11" value="2012"></attvalue>
<attvalue for="attr_12" value="Parasites and Vectors"></attvalue>
</attvalues>
</edge>
<edge source="authorswithaffiliations2_08fd80e9e375d13254062b188a7a6571" target="authorswithaffiliations2_51f59c6236c32d1c217618b8aa307eff" weight="1">
<attvalues>
<attvalue for="matchings_count" value="1"></attvalue>
<attvalue for="attr_type" value="Title"></attvalue>
<attvalue for="attr_11" value="2012"></attvalue>
<attvalue for="attr_12" value="Parasites and Vectors"></attvalue>
</attvalues>
</edge>
<edge source="authorswithaffiliations2_08fd80e9e375d13254062b188a7a6571" target="authorswithaffiliations2_18136bcb1ca9bcab917ac2f0d9d14ba6" weight="1">
<attvalues>
<attvalue for="matchings_count" value="1"></attvalue>
<attvalue for="attr_type" value="Title"></attvalue>
<attvalue for="attr_11" value="2012"></attvalue>
<attvalue for="attr_12" value="Parasites and Vectors"></attvalue>
</attvalues>
</edge>
<edge source="authorswithaffiliations2_08fd80e9e375d13254062b188a7a6571" target="authorswithaffiliations2_7a3c758bbf626cee0b7297c24b8082c6" weight="1">
<attvalues>
<attvalue for="matchings_count" value="1"></attvalue>
<attvalue for="attr_type" value="Title"></attvalue>
<attvalue for="attr_11" value="2012"></attvalue>
<attvalue for="attr_12" value="Parasites and Vectors"></attvalue>
</attvalues>
</edge>
<edge source="authorswithaffiliations2_08fd80e9e375d13254062b188a7a6571" target="authorswithaffiliations2_59db6a6d0005f50a41ec4d8ea920ee87" weight="1">
<attvalues>
<attvalue for="matchings_count" value="1"></attvalue>
<attvalue for="attr_type" value="Title"></attvalue>
<attvalue for="attr_11" value="2012"></attvalue>
<attvalue for="attr_12" value="Parasites and Vectors"></attvalue>
</attvalues>
</edge>
<edge source="authorswithaffiliations2_08fd80e9e375d13254062b188a7a6571" target="authorswithaffiliations2_1f41307e79fd59a002422490a96a0b1d" weight="1">
<attvalues>
<attvalue for="matchings_count" value="1"></attvalue>
<attvalue for="attr_type" value="Title"></attvalue>
<attvalue for="attr_11" value="2012"></attvalue>
<attvalue for="attr_12" value="Parasites and Vectors"></attvalue>
</attvalues>
</edge>
<edge source="authorswithaffiliations2_08fd80e9e375d13254062b188a7a6571" target="authorswithaffiliations2_53c1ac1bccf399ea4146ddc0c68adee1" weight="1">
<attvalues>
<attvalue for="matchings_count" value="1"></attvalue>
<attvalue for="attr_type" value="Title"></attvalue>
<attvalue for="attr_11" value="2012"></attvalue>
<attvalue for="attr_12" value="Parasites and Vectors"></attvalue>
</attvalues>
</edge>
<edge source="authorswithaffiliations2_08fd80e9e375d13254062b188a7a6571" target="authorswithaffiliations2_223ac987ba2c5f5f98ee1d194054c238" weight="1">
<attvalues>
<attvalue for="matchings_count" value="1"></attvalue>
<attvalue for="attr_type" value="Title"></attvalue>
<attvalue for="attr_11" value="2012"></attvalue>
<attvalue for="attr_12" value="Parasites and Vectors"></attvalue>
</attvalues>
</edge>
<edge source="authorswithaffiliations2_08fd80e9e375d13254062b188a7a6571" target="authorswithaffiliations2_5f171a32df7911fa9cb8faaaa023a4fc" weight="1">
<attvalues>
<attvalue for="matchings_count" value="1"></attvalue>
<attvalue for="attr_type" value="Title"></attvalue>
<attvalue for="attr_11" value="2012"></attvalue>
<attvalue for="attr_12" value="Parasites and Vectors"></attvalue>
</attvalues>
</edge>
<edge source="authorswithaffiliations2_08fd80e9e375d13254062b188a7a6571" target="authorswithaffiliations2_734c7685f6b875c57aef73e35f0f3bd7" weight="1">
<attvalues>
<attvalue for="matchings_count" value="1"></attvalue>
<attvalue for="attr_type" value="Title"></attvalue>
<attvalue for="attr_11" value="2012"></attvalue>
<attvalue for="attr_12" value="Parasites and Vectors"></attvalue>
</attvalues>
</edge>
<edge source="authorswithaffiliations2_08fd80e9e375d13254062b188a7a6571" target="authorswithaffiliations2_545987a1b436faa88248084a3097e739" weight="1">
<attvalues>
<attvalue for="matchings_count" value="1"></attvalue>
<attvalue for="attr_type" value="Title"></attvalue>
<attvalue for="attr_11" value="2012"></attvalue>
<attvalue for="attr_12" value="Parasites and Vectors"></attvalue>
</attvalues>
</edge>
<edge source="authorswithaffiliations2_08fd80e9e375d13254062b188a7a6571" target="authorswithaffiliations2_9f4f0d8b6565d776134bdc4e8af5ab8d" weight="1">
<attvalues>
<attvalue for="matchings_count" value="1"></attvalue>
<attvalue for="attr_type" value="Title"></attvalue>
<attvalue for="attr_11" value="2012"></attvalue>
<attvalue for="attr_12" value="Parasites and Vectors"></attvalue>
</attvalues>
</edge>
<edge source="authorswithaffiliations2_08fd80e9e375d13254062b188a7a6571" target="authorswithaffiliations2_492bdcdb8f7208e8b60521c4244c2128" weight="1">
<attvalues>
<attvalue for="matchings_count" value="1"></attvalue>
<attvalue for="attr_type" value="Title"></attvalue>
<attvalue for="attr_11" value="2012"></attvalue>
<attvalue for="attr_12" value="Parasites and Vectors"></attvalue>
</attvalues>
</edge>
<edge source="authorswithaffiliations2_08fd80e9e375d13254062b188a7a6571" target="authorswithaffiliations2_7d308f17c7076eccdbdb8299255d5ba3" weight="1">
<attvalues>
<attvalue for="matchings_count" value="1"></attvalue>
<attvalue for="attr_type" value="Title"></attvalue>
<attvalue for="attr_11" value="2012"></attvalue>
<attvalue for="attr_12" value="Parasites and Vectors"></attvalue>
</attvalues>
</edge>
<edge source="authorswithaffiliations2_08fd80e9e375d13254062b188a7a6571" target="authorswithaffiliations2_2d551bc0447de230cb98c6b8c41f601d" weight="1">
<attvalues>
<attvalue for="matchings_count" value="1"></attvalue>
<attvalue for="attr_type" value="Title"></attvalue>
<attvalue for="attr_11" value="2012"></attvalue>
<attvalue for="attr_12" value="Parasites and Vectors"></attvalue>
</attvalues>
</edge>
<edge source="authorswithaffiliations2_08fd80e9e375d13254062b188a7a6571" target="authorswithaffiliations2_f2f5f1a7500b64bcf0e7fa41ceb1e83a" weight="1">
<attvalues>
<attvalue for="matchings_count" value="1"></attvalue>
<attvalue for="attr_type" value="Title"></attvalue>
<attvalue for="attr_11" value="2012"></attvalue>
<attvalue for="attr_12" value="Parasites and Vectors"></attvalue>
</attvalues>
</edge>
<edge source="authorswithaffiliations2_08fd80e9e375d13254062b188a7a6571" target="authorswithaffiliations2_0e325d60edc1668973cf9905ff03834d" weight="1">
<attvalues>
<attvalue for="matchings_count" value="1"></attvalue>
<attvalue for="attr_type" value="Title"></attvalue>
<attvalue for="attr_11" value="2012"></attvalue>
<attvalue for="attr_12" value="Parasites and Vectors"></attvalue>
</attvalues>
</edge>
<edge source="authorswithaffiliations2_08fd80e9e375d13254062b188a7a6571" target="authorswithaffiliations2_1f1ce45eb7e6bf2910ef736c46484e00" weight="1">
<attvalues>
<attvalue for="matchings_count" value="1"></attvalue>
<attvalue for="attr_type" value="Title"></attvalue>
<attvalue for="attr_11" value="2012"></attvalue>
<attvalue for="attr_12" value="Parasites and Vectors"></attvalue>
</attvalues>
</edge>
<edge source="authorswithaffiliations2_08fd80e9e375d13254062b188a7a6571" target="authorswithaffiliations2_4d05f054933dcfee6e5a997085210c14" weight="1">
<attvalues>
<attvalue for="matchings_count" value="1"></attvalue>
<attvalue for="attr_type" value="Title"></attvalue>
<attvalue for="attr_11" value="2012"></attvalue>
<attvalue for="attr_12" value="Parasites and Vectors"></attvalue>
</attvalues>
</edge>
<edge source="authorswithaffiliations2_08fd80e9e375d13254062b188a7a6571" target="authorswithaffiliations2_947dfb6a33a954a2eae4dcd885732ed2" weight="1">
<attvalues>
<attvalue for="matchings_count" value="1"></attvalue>
<attvalue for="attr_type" value="Title"></attvalue>
<attvalue for="attr_11" value="2012"></attvalue>
<attvalue for="attr_12" value="Parasites and Vectors"></attvalue>
</attvalues>
</edge>
<edge source="authorswithaffiliations2_08fd80e9e375d13254062b188a7a6571" target="authorswithaffiliations2_2912fb677bd17c0c0f698421cea36114" weight="1">
<attvalues>
<attvalue for="matchings_count" value="1"></attvalue>
<attvalue for="attr_type" value="Title"></attvalue>
<attvalue for="attr_11" value="2012"></attvalue>
<attvalue for="attr_12" value="Parasites and Vectors"></attvalue>
</attvalues>
</edge>
<edge source="authorswithaffiliations2_08fd80e9e375d13254062b188a7a6571" target="authorswithaffiliations2_1682230b8f23168ffb389e0fd900025e" weight="1">
<attvalues>
<attvalue for="matchings_count" value="1"></attvalue>
<attvalue for="attr_type" value="Title"></attvalue>
<attvalue for="attr_11" value="2012"></attvalue>
<attvalue for="attr_12" value="Parasites and Vectors"></attvalue>
</attvalues>
</edge>
<edge source="authorswithaffiliations2_08fd80e9e375d13254062b188a7a6571" target="authorswithaffiliations2_fc625a3bf86d528825361c43676a5e64" weight="1">
<attvalues>
<attvalue for="matchings_count" value="1"></attvalue>
<attvalue for="attr_type" value="Title"></attvalue>
<attvalue for="attr_11" value="2012"></attvalue>
<attvalue for="attr_12" value="Parasites and Vectors"></attvalue>
</attvalues>
</edge>
<edge source="authorswithaffiliations2_08fd80e9e375d13254062b188a7a6571" target="authorswithaffiliations2_320e21aa88e30cafcc3d1ebcebd076d5" weight="1">
<attvalues>
<attvalue for="matchings_count" value="1"></attvalue>
<attvalue for="attr_type" value="Title"></attvalue>
<attvalue for="attr_11" value="2012"></attvalue>
<attvalue for="attr_12" value="Parasites and Vectors"></attvalue>
</attvalues>
</edge>
<edge source="authorswithaffiliations2_732c0df58828ba526dd88bd45447d191" target="authorswithaffiliations2_6b1f68ce657f3fcf87505a86a21cdf14" weight="1">
<attvalues>
<attvalue for="matchings_count" value="1"></attvalue>
<attvalue for="attr_type" value="Title"></attvalue>
<attvalue for="attr_11" value="2009"></attvalue>
<attvalue for="attr_12" value="Tropical Medicine and International Health"></attvalue>
</attvalues>
</edge>
<edge source="authorswithaffiliations2_732c0df58828ba526dd88bd45447d191" target="authorswithaffiliations2_a367a8e4166e702e4ec1ab041b0483f4" weight="1">
<attvalues>
<attvalue for="matchings_count" value="1"></attvalue>
<attvalue for="attr_type" value="Title"></attvalue>
<attvalue for="attr_11" value="2009"></attvalue>
<attvalue for="attr_12" value="Tropical Medicine and International Health"></attvalue>
</attvalues>
</edge>
<edge source="authorswithaffiliations2_732c0df58828ba526dd88bd45447d191" target="authorswithaffiliations2_fd1c10b447d0f1a7763661b332693899" weight="1">
<attvalues>
<attvalue for="matchings_count" value="1"></attvalue>
<attvalue for="attr_type" value="Title"></attvalue>
<attvalue for="attr_11" value="2009"></attvalue>
<attvalue for="attr_12" value="Tropical Medicine and International Health"></attvalue>
</attvalues>
</edge>
<edge source="authorswithaffiliations2_c91f5b7ea75d238bd737800659caea3a" target="authorswithaffiliations2_5e16f7c1936af23e787655ea8001996f" weight="1">
<attvalues>
<attvalue for="matchings_count" value="1"></attvalue>
<attvalue for="attr_type" value="Title"></attvalue>
<attvalue for="attr_11" value="2009"></attvalue>
<attvalue for="attr_12" value="Veterinary Parasitology"></attvalue>
</attvalues>
</edge>
<edge source="authorswithaffiliations2_c91f5b7ea75d238bd737800659caea3a" target="authorswithaffiliations2_e47e1c3788d45bebe574b431808c60bd" weight="1">
<attvalues>
<attvalue for="matchings_count" value="1"></attvalue>
<attvalue for="attr_type" value="Title"></attvalue>
<attvalue for="attr_11" value="2009"></attvalue>
<attvalue for="attr_12" value="Veterinary Parasitology"></attvalue>
</attvalues>
</edge>
<edge source="authorswithaffiliations2_c91f5b7ea75d238bd737800659caea3a" target="authorswithaffiliations2_c71f52754e410881dbcd235f85b0e51b" weight="1">
<attvalues>
<attvalue for="matchings_count" value="1"></attvalue>
<attvalue for="attr_type" value="Title"></attvalue>
<attvalue for="attr_11" value="2009"></attvalue>
<attvalue for="attr_12" value="Veterinary Parasitology"></attvalue>
</attvalues>
</edge>
<edge source="authorswithaffiliations2_c772f97bca8a38ce8d0522f52cbdc3be" target="authorswithaffiliations2_78da5f113de0c3cd739979b8de282d52" weight="1">
<attvalues>
<attvalue for="matchings_count" value="1"></attvalue>
<attvalue for="attr_type" value="Title"></attvalue>
<attvalue for="attr_11" value="2002"></attvalue>
<attvalue for="attr_12" value="Emerging Infectious Diseases"></attvalue>
</attvalues>
</edge>
<edge source="authorswithaffiliations2_c772f97bca8a38ce8d0522f52cbdc3be" target="authorswithaffiliations2_eee2ccb579dfe2f3283b5fb8cf24429b" weight="1">
<attvalues>
<attvalue for="matchings_count" value="1"></attvalue>
<attvalue for="attr_type" value="Title"></attvalue>
<attvalue for="attr_11" value="2002"></attvalue>
<attvalue for="attr_12" value="Emerging Infectious Diseases"></attvalue>
</attvalues>
</edge>
<edge source="authorswithaffiliations2_de6ea5e378c9de3a4284b418c3b5df1e" target="authorswithaffiliations2_4185a155137541ff12eb206609654c3e" weight="1">
<attvalues>
<attvalue for="matchings_count" value="1"></attvalue>
<attvalue for="attr_type" value="Title"></attvalue>
<attvalue for="attr_11" value="2011"></attvalue>
<attvalue for="attr_12" value="PLoS Pathogens"></attvalue>
</attvalues>
</edge>
<edge source="authorswithaffiliations2_de6ea5e378c9de3a4284b418c3b5df1e" target="authorswithaffiliations2_2e116d3301891de86f1f679a3db9ced7" weight="1">
<attvalues>
<attvalue for="matchings_count" value="1"></attvalue>
<attvalue for="attr_type" value="Title"></attvalue>
<attvalue for="attr_11" value="2011"></attvalue>
<attvalue for="attr_12" value="PLoS Pathogens"></attvalue>
</attvalues>
</edge>
<edge source="authorswithaffiliations2_de6ea5e378c9de3a4284b418c3b5df1e" target="authorswithaffiliations2_9c0038f0196bcfe595d4df3fbf75b654" weight="1">
<attvalues>
<attvalue for="matchings_count" value="1"></attvalue>
<attvalue for="attr_type" value="Title"></attvalue>
<attvalue for="attr_11" value="2011"></attvalue>
<attvalue for="attr_12" value="PLoS Pathogens"></attvalue>
</attvalues>
</edge>
<edge source="authorswithaffiliations2_de6ea5e378c9de3a4284b418c3b5df1e" target="authorswithaffiliations2_074744860843d4bbe51461bb9d25949f" weight="1">
<attvalues>
<attvalue for="matchings_count" value="1"></attvalue>
<attvalue for="attr_type" value="Title"></attvalue>
<attvalue for="attr_11" value="2011"></attvalue>
<attvalue for="attr_12" value="PLoS Pathogens"></attvalue>
</attvalues>
</edge>
<edge source="authorswithaffiliations2_de6ea5e378c9de3a4284b418c3b5df1e" target="authorswithaffiliations2_734c7685f6b875c57aef73e35f0f3bd7" weight="1">
<attvalues>
<attvalue for="matchings_count" value="1"></attvalue>
<attvalue for="attr_type" value="Title"></attvalue>
<attvalue for="attr_11" value="2007"></attvalue>
<attvalue for="attr_12" value="Infection and Immunity"></attvalue>
</attvalues>
</edge>
<edge source="authorswithaffiliations2_de6ea5e378c9de3a4284b418c3b5df1e" target="authorswithaffiliations2_6aca0350c23f27eb6199c5978232cdfe" weight="1">
<attvalues>
<attvalue for="matchings_count" value="1"></attvalue>
<attvalue for="attr_type" value="Title"></attvalue>
<attvalue for="attr_11" value="2011"></attvalue>
<attvalue for="attr_12" value="PLoS Pathogens"></attvalue>
</attvalues>
</edge>
<edge source="authorswithaffiliations2_de6ea5e378c9de3a4284b418c3b5df1e" target="authorswithaffiliations2_fb82a2733723b1a4baec8fda01e6bc8f" weight="1">
<attvalues>
<attvalue for="matchings_count" value="1"></attvalue>
<attvalue for="attr_type" value="Title"></attvalue>
<attvalue for="attr_11" value="2011"></attvalue>
<attvalue for="attr_12" value="PLoS Pathogens"></attvalue>
</attvalues>
</edge>
<edge source="authorswithaffiliations2_f571472b97f4919329e19fe2f4419e81" target="authorswithaffiliations2_44a425a57eb41d41cd7898ede61958d2" weight="1">
<attvalues>
<attvalue for="matchings_count" value="1"></attvalue>
<attvalue for="attr_type" value="Title"></attvalue>
<attvalue for="attr_11" value="2012"></attvalue>
<attvalue for="attr_12" value="Parasites and Vectors"></attvalue>
</attvalues>
</edge>
<edge source="authorswithaffiliations2_f571472b97f4919329e19fe2f4419e81" target="authorswithaffiliations2_c30764b690bd3dd75c40967e5633b76b" weight="1">
<attvalues>
<attvalue for="matchings_count" value="1"></attvalue>
<attvalue for="attr_type" value="Title"></attvalue>
<attvalue for="attr_11" value="2012"></attvalue>
<attvalue for="attr_12" value="Parasites and Vectors"></attvalue>
</attvalues>
</edge>
<edge source="authorswithaffiliations2_f571472b97f4919329e19fe2f4419e81" target="authorswithaffiliations2_3c32094ef3dd3c1e69b3800066c237d1" weight="1">
<attvalues>
<attvalue for="matchings_count" value="1"></attvalue>
<attvalue for="attr_type" value="Title"></attvalue>
<attvalue for="attr_11" value="2012"></attvalue>
<attvalue for="attr_12" value="Parasites and Vectors"></attvalue>
</attvalues>
</edge>
<edge source="authorswithaffiliations2_f571472b97f4919329e19fe2f4419e81" target="authorswithaffiliations2_86d01153a59068ed0ace184749374ba9" weight="1">
<attvalues>
<attvalue for="matchings_count" value="1"></attvalue>
<attvalue for="attr_type" value="Title"></attvalue>
<attvalue for="attr_11" value="2012"></attvalue>
<attvalue for="attr_12" value="Parasites and Vectors"></attvalue>
</attvalues>
</edge>
<edge source="authorswithaffiliations2_f571472b97f4919329e19fe2f4419e81" target="authorswithaffiliations2_920b15ab2d1421620db207e24a6113cf" weight="1">
<attvalues>
<attvalue for="matchings_count" value="1"></attvalue>
<attvalue for="attr_type" value="Title"></attvalue>
<attvalue for="attr_11" value="2012"></attvalue>
<attvalue for="attr_12" value="Parasites and Vectors"></attvalue>
</attvalues>
</edge>
<edge source="authorswithaffiliations2_f571472b97f4919329e19fe2f4419e81" target="authorswithaffiliations2_2a308be174de771f98b90cdc9d1a447e" weight="1">
<attvalues>
<attvalue for="matchings_count" value="1"></attvalue>
<attvalue for="attr_type" value="Title"></attvalue>
<attvalue for="attr_11" value="2012"></attvalue>
<attvalue for="attr_12" value="Parasites and Vectors"></attvalue>
</attvalues>
</edge>
<edge source="authorswithaffiliations2_f571472b97f4919329e19fe2f4419e81" target="authorswithaffiliations2_399e0e18a9e7f1d18e69eb7b4af185cf" weight="1">
<attvalues>
<attvalue for="matchings_count" value="1"></attvalue>
<attvalue for="attr_type" value="Title"></attvalue>
<attvalue for="attr_11" value="2012"></attvalue>
<attvalue for="attr_12" value="Parasites and Vectors"></attvalue>
</attvalues>
</edge>
[truncated: 1,088,394 more chars]
