# Supplementary material for: Using Co-authorship Networks to Map and Analyse Global Neglected Tropical Disease Research with an Affiliation to Germany
Source: PLoS Negl Trop Dis. 2015 Dec 31;9(12):e0004182. doi: 10.1371/journal.pntd.0004182 (PMC4703140; doi:10.1371/journal.pntd.0004182)
Supplement: S7 Dataset — (GEXF) [file pntd.0004182.s007.gexf]

<?xml version="1.0" encoding="UTF-8"?><gexf xmlns="http://www.gexf.net/1.1draft" version="1.1" xmlns:viz="http://www.gexf.net/1.1draft/viz" xmlns:xsi="http://www.w3.org/2001/XMLSchema-instance" xsi:schemaLocation="http://www.gexf.net/1.1draft http://www.gexf.net/1.1draft/gexf.xsd">
<meta lastmodifieddate="2011-06-15"><creator>GraphMaker</creator><description>Jacomy Mathieu, Sciences Po Medialab and WebAtlas</description></meta>
<graph defaultedgetype="undirected"  mode="static">
<attributes class="node" mode="static">
<attribute id="attr_type" title="Type" type="string"></attribute>
<attribute id="global_occurrences" title="Occurrences Count" type="integer"></attribute>
<attribute id="attr_3" title="Institution" type="string"></attribute>
<attribute id="attr_4" title="Location" type="string"></attribute>
<attribute id="attr_5" title="Country" type="string"></attribute>
<attribute id="attr_11" title="hindex" type="string"></attribute>
</attributes>
<attributes class="edge" mode="static">
<attribute id="attr_type" title="Type" type="string"></attribute>
<attribute id="matchings_count" title="Matchings Count" type="integer"></attribute>
<attribute id="attr_8" title="Year" type="string"></attribute>
<attribute id="attr_9" title="Source title" type="string"></attribute>
</attributes>
<nodes>
<node id="authorswithaffiliations1_bcb22bdeafac68d5af3817dc2ca0eed7" label="abaga, s">
<attvalues>
<attvalue for="attr_type" value="Authors with affiliations 1"></attvalue>
<attvalue for="global_occurrences" value="1"></attvalue>
<attvalue for="attr_3" value="Onchocerciasis Control Programme"></attvalue>
<attvalue for="attr_4" value="Malabo, Equatorial Guinea"></attvalue>
<attvalue for="attr_5" value="Equatorial Guinea"></attvalue>
<attvalue for="attr_11" value=""></attvalue>
</attvalues>
</node>
<node id="authorswithaffiliations1_5754eee2eeeb55d6b6f04296fde01e4c" label="abladam, e">
<attvalues>
<attvalue for="attr_type" value="Authors with affiliations 1"></attvalue>
<attvalue for="global_occurrences" value="1"></attvalue>
<attvalue for="attr_3" value="University of Ngaoundere"></attvalue>
<attvalue for="attr_4" value="Ngaoundere, Cameroon"></attvalue>
<attvalue for="attr_5" value="Cameroon"></attvalue>
<attvalue for="attr_11" value=""></attvalue>
</attvalues>
</node>
<node id="authorswithaffiliations1_60fb01af071d213e0608c6475748d17b" label="abraha, r.s">
<attvalues>
<attvalue for="attr_type" value="Authors with affiliations 1"></attvalue>
<attvalue for="global_occurrences" value="2"></attvalue>
<attvalue for="attr_3" value="Bernhard Nocht Institute for Tropical Medicine"></attvalue>
<attvalue for="attr_4" value="Hamburg, Germany"></attvalue>
<attvalue for="attr_5" value="Germany"></attvalue>
<attvalue for="attr_11" value="1"></attvalue>
</attvalues>
</node>
<node id="authorswithaffiliations1_ccf9035ed3c90b3f6895ba5d495df582" label="achukwi, m.d">
<attvalues>
<attvalue for="attr_type" value="Authors with affiliations 1"></attvalue>
<attvalue for="global_occurrences" value="2"></attvalue>
<attvalue for="attr_3" value="University of Ngaoundere | Wakwa Centre"></attvalue>
<attvalue for="attr_4" value="Ngaoundere, Cameroon"></attvalue>
<attvalue for="attr_5" value="Cameroon"></attvalue>
<attvalue for="attr_11" value="2"></attvalue>
</attvalues>
</node>
<node id="authorswithaffiliations1_af81f908c18cac0d063fa491947c51c2" label="adjei, o">
<attvalues>
<attvalue for="attr_type" value="Authors with affiliations 1"></attvalue>
<attvalue for="global_occurrences" value="12"></attvalue>
<attvalue for="attr_3" value="Kumasi Center for Collaborative Research (KCCR) | Kwame Nkrumah University of Science and Technology | University of Science and Technology (UST)"></attvalue>
<attvalue for="attr_4" value="Kumasi, Ghana"></attvalue>
<attvalue for="attr_5" value="Ghana"></attvalue>
<attvalue for="attr_11" value="10"></attvalue>
</attvalues>
</node>
<node id="authorswithaffiliations1_c2a9c1399642534bffa4d9829a7a1ac3" label="adjobimey, t">
<attvalues>
<attvalue for="attr_type" value="Authors with affiliations 1"></attvalue>
<attvalue for="global_occurrences" value="1"></attvalue>
<attvalue for="attr_3" value="University of Bonn"></attvalue>
<attvalue for="attr_4" value="Bonn, Germany"></attvalue>
<attvalue for="attr_5" value="Germany"></attvalue>
<attvalue for="attr_11" value="1"></attvalue>
</attvalues>
</node>
<node id="authorswithaffiliations1_be30a52c8bf037839e69831e56802db7" label="agossou, a">
<attvalues>
<attvalue for="attr_type" value="Authors with affiliations 1"></attvalue>
<attvalue for="global_occurrences" value="2"></attvalue>
<attvalue for="attr_3" value="Centre Hospitalier Regional"></attvalue>
<attvalue for="attr_4" value="Sokodé, Togo"></attvalue>
<attvalue for="attr_5" value="Togo"></attvalue>
<attvalue for="attr_11" value="2"></attvalue>
</attvalues>
</node>
<node id="authorswithaffiliations1_37041d47d3c4aeeb7f0042a6edacfb58" label="ajonina-ekoti, i">
<attvalues>
<attvalue for="attr_type" value="Authors with affiliations 1"></attvalue>
<attvalue for="global_occurrences" value="2"></attvalue>
<attvalue for="attr_3" value="University of Muenster"></attvalue>
<attvalue for="attr_4" value="Muenster, Germany"></attvalue>
<attvalue for="attr_5" value="Germany"></attvalue>
<attvalue for="attr_11" value=""></attvalue>
</attvalues>
</node>
<node id="authorswithaffiliations1_0c36aeab913b3bacc01e977792a4c2a7" label="alassa, f">
<attvalues>
<attvalue for="attr_type" value="Authors with affiliations 1"></attvalue>
<attvalue for="global_occurrences" value="1"></attvalue>
<attvalue for="attr_3" value="Melong Health District Services"></attvalue>
<attvalue for="attr_4" value="Melong, Cameroon"></attvalue>
<attvalue for="attr_5" value="Cameroon"></attvalue>
<attvalue for="attr_11" value="1"></attvalue>
</attvalues>
</node>
<node id="authorswithaffiliations1_c115b11707e39396add31050ecbb4544" label="albers, a">
<attvalues>
<attvalue for="attr_type" value="Authors with affiliations 1"></attvalue>
<attvalue for="global_occurrences" value="2"></attvalue>
<attvalue for="attr_3" value="University of Bonn"></attvalue>
<attvalue for="attr_4" value="Bonn, Germany"></attvalue>
<attvalue for="attr_5" value="Germany"></attvalue>
<attvalue for="attr_11" value="2"></attvalue>
</attvalues>
</node>
<node id="authorswithaffiliations1_7b731a77925bbf6a691e8a7cac2662ca" label="allen, j.e">
<attvalues>
<attvalue for="attr_type" value="Authors with affiliations 1"></attvalue>
<attvalue for="global_occurrences" value="1"></attvalue>
<attvalue for="attr_3" value="J. Craig Venter Institute"></attvalue>
<attvalue for="attr_4" value="Rockville, United States"></attvalue>
<attvalue for="attr_5" value="United States"></attvalue>
<attvalue for="attr_11" value="1"></attvalue>
</attvalues>
</node>
<node id="authorswithaffiliations1_3d979c7824dcc2848d9211e725ced040" label="alley, w.s">
<attvalues>
<attvalue for="attr_type" value="Authors with affiliations 1"></attvalue>
<attvalue for="global_occurrences" value="1"></attvalue>
<attvalue for="attr_3" value="Onchocerciasis Control Programme"></attvalue>
<attvalue for="attr_4" value="Ouagadougou, Burkina Faso"></attvalue>
<attvalue for="attr_5" value="Burkina Faso"></attvalue>
<attvalue for="attr_11" value="1"></attvalue>
</attvalues>
</node>
<node id="authorswithaffiliations1_e2a0bd95af3825593414e0a70ca8bc5f" label="amambua, a.n">
<attvalues>
<attvalue for="attr_type" value="Authors with affiliations 1"></attvalue>
<attvalue for="global_occurrences" value="1"></attvalue>
<attvalue for="attr_3" value="University of Buea"></attvalue>
<attvalue for="attr_4" value="Buea, Cameroon"></attvalue>
<attvalue for="attr_5" value="Cameroon"></attvalue>
<attvalue for="attr_11" value=""></attvalue>
</attvalues>
</node>
<node id="authorswithaffiliations1_8e6573a12229c222580abb1fa895919c" label="amazigo, u.v">
<attvalues>
<attvalue for="attr_type" value="Authors with affiliations 1"></attvalue>
<attvalue for="global_occurrences" value="1"></attvalue>
<attvalue for="attr_3" value="Onchocerciasis Control Programme"></attvalue>
<attvalue for="attr_4" value="Ouagadougou, Burkina Faso"></attvalue>
<attvalue for="attr_5" value="Burkina Faso"></attvalue>
<attvalue for="attr_11" value="1"></attvalue>
</attvalues>
</node>
<node id="authorswithaffiliations1_a6addeafbbf67bc9f7027440d1106096" label="amedeo, p">
<attvalues>
<attvalue for="attr_type" value="Authors with affiliations 1"></attvalue>
<attvalue for="global_occurrences" value="1"></attvalue>
<attvalue for="attr_3" value="J. Craig Venter Institute"></attvalue>
<attvalue for="attr_4" value="Rockville, United States"></attvalue>
<attvalue for="attr_5" value="United States"></attvalue>
<attvalue for="attr_11" value="1"></attvalue>
</attvalues>
</node>
<node id="authorswithaffiliations1_e378b15573e39bdd272cc7b8a60d8b02" label="andrews, j">
<attvalues>
<attvalue for="attr_type" value="Authors with affiliations 1"></attvalue>
<attvalue for="global_occurrences" value="1"></attvalue>
<attvalue for="attr_3" value="Hospital for Tropical Diseases"></attvalue>
<attvalue for="attr_4" value="London, United Kingdom"></attvalue>
<attvalue for="attr_5" value="United Kingdom"></attvalue>
<attvalue for="attr_11" value="1"></attvalue>
</attvalues>
</node>
<node id="authorswithaffiliations1_96d7cd8b9ea58cccaaa404569f09546f" label="angiuoli, s.v">
<attvalues>
<attvalue for="attr_type" value="Authors with affiliations 1"></attvalue>
<attvalue for="global_occurrences" value="1"></attvalue>
<attvalue for="attr_3" value="J. Craig Venter Institute"></attvalue>
<attvalue for="attr_4" value="Rockville, United States"></attvalue>
<attvalue for="attr_5" value="United States"></attvalue>
<attvalue for="attr_11" value="1"></attvalue>
</attvalues>
</node>
<node id="authorswithaffiliations1_68b24c04824a3489e4eb04bb44e57ac8" label="arndts, k">
<attvalues>
<attvalue for="attr_type" value="Authors with affiliations 1"></attvalue>
<attvalue for="global_occurrences" value="1"></attvalue>
<attvalue for="attr_3" value="University of Bonn"></attvalue>
<attvalue for="attr_4" value="Bonn, Germany"></attvalue>
<attvalue for="attr_5" value="Germany"></attvalue>
<attvalue for="attr_11" value="1"></attvalue>
</attvalues>
</node>
<node id="authorswithaffiliations1_d94395714eb3bac48bcb7700cc862d89" label="attout, t">
<attvalues>
<attvalue for="attr_type" value="Authors with affiliations 1"></attvalue>
<attvalue for="global_occurrences" value="1"></attvalue>
<attvalue for="attr_3" value="Muséum National d'Histoire Naturelle"></attvalue>
<attvalue for="attr_4" value="Paris, France"></attvalue>
<attvalue for="attr_5" value="France"></attvalue>
<attvalue for="attr_11" value="1"></attvalue>
</attvalues>
</node>
<node id="authorswithaffiliations1_2877ed3cc902b77ed475d39459e5034f" label="awadzi, k">
<attvalues>
<attvalue for="attr_type" value="Authors with affiliations 1"></attvalue>
<attvalue for="global_occurrences" value="2"></attvalue>
<attvalue for="attr_3" value="Onchocerciasis Chemotherapy Research Centre (OCRC) Hohoe Hospital"></attvalue>
<attvalue for="attr_4" value="Hohoe, Ghana"></attvalue>
<attvalue for="attr_5" value="Ghana"></attvalue>
<attvalue for="attr_11" value="2"></attvalue>
</attvalues>
</node>
<node id="authorswithaffiliations1_99b06e07ff1ae781eef9b491ba9ab618" label="badusche, m">
<attvalues>
<attvalue for="attr_type" value="Authors with affiliations 1"></attvalue>
<attvalue for="global_occurrences" value="2"></attvalue>
<attvalue for="attr_3" value="Bernhard Nocht Institute for Tropical Medicine"></attvalue>
<attvalue for="attr_4" value="Hamburg, Germany"></attvalue>
<attvalue for="attr_5" value="Germany"></attvalue>
<attvalue for="attr_11" value="2"></attvalue>
</attvalues>
</node>
<node id="authorswithaffiliations1_19d8447514190b111d90b88211e077dc" label="bain, o">
<attvalues>
<attvalue for="attr_type" value="Authors with affiliations 1"></attvalue>
<attvalue for="global_occurrences" value="3"></attvalue>
<attvalue for="attr_3" value="Muséum National d'Histoire Naturelle"></attvalue>
<attvalue for="attr_4" value="Paris, France"></attvalue>
<attvalue for="attr_5" value="France"></attvalue>
<attvalue for="attr_11" value="3"></attvalue>
</attvalues>
</node>
<node id="authorswithaffiliations1_f9c9f74c005035eb3d31ada6cd27bc2f" label="bamhuhiiga, j">
<attvalues>
<attvalue for="attr_type" value="Authors with affiliations 1"></attvalue>
<attvalue for="global_occurrences" value="1"></attvalue>
<attvalue for="attr_3" value="Vector Control Unit Ministry of Health"></attvalue>
<attvalue for="attr_4" value="Fort Portal, Uganda"></attvalue>
<attvalue for="attr_5" value="Uganda"></attvalue>
<attvalue for="attr_11" value="1"></attvalue>
</attvalues>
</node>
<node id="authorswithaffiliations1_69963c8b5ee1fa54c313919a8bf455fd" label="bandi, c">
<attvalues>
<attvalue for="attr_type" value="Authors with affiliations 1"></attvalue>
<attvalue for="global_occurrences" value="4"></attvalue>
<attvalue for="attr_3" value="University of Milan"></attvalue>
<attvalue for="attr_4" value="Milan, Italy"></attvalue>
<attvalue for="attr_5" value="Italy"></attvalue>
<attvalue for="attr_11" value="3"></attvalue>
</attvalues>
</node>
<node id="authorswithaffiliations1_b8bbd020a5f9d842e4bf4114e2f28280" label="banla, m">
<attvalues>
<attvalue for="attr_type" value="Authors with affiliations 1"></attvalue>
<attvalue for="global_occurrences" value="5"></attvalue>
<attvalue for="attr_3" value="Institut National d'Hygiene | Université de Lomé"></attvalue>
<attvalue for="attr_4" value="Lomé, Togo | Sokode, Togo"></attvalue>
<attvalue for="attr_5" value="Togo"></attvalue>
<attvalue for="attr_11" value="3"></attvalue>
</attvalues>
</node>
<node id="authorswithaffiliations1_49ecace5de20121fcd754f0607bf7665" label="barro, t">
<attvalues>
<attvalue for="attr_type" value="Authors with affiliations 1"></attvalue>
<attvalue for="global_occurrences" value="1"></attvalue>
<attvalue for="attr_3" value="Onchocerciasis Control Programme"></attvalue>
<attvalue for="attr_4" value="Ouagadougou, Burkina Faso"></attvalue>
<attvalue for="attr_5" value="Burkina Faso"></attvalue>
<attvalue for="attr_11" value=""></attvalue>
</attvalues>
</node>
<node id="authorswithaffiliations1_bb5659ff625363a29c47b3d6ab231c89" label="barton, g.j">
<attvalues>
<attvalue for="attr_type" value="Authors with affiliations 1"></attvalue>
<attvalue for="global_occurrences" value="1"></attvalue>
<attvalue for="attr_3" value="University of Dundee"></attvalue>
<attvalue for="attr_4" value="Dundee, United Kingdom"></attvalue>
<attvalue for="attr_5" value="United Kingdom"></attvalue>
<attvalue for="attr_11" value="1"></attvalue>
</attvalues>
</node>
<node id="authorswithaffiliations1_6dda2c1250b8e3a8837bdf3184f02400" label="basáñez, m.-g">
<attvalues>
<attvalue for="attr_type" value="Authors with affiliations 1"></attvalue>
<attvalue for="global_occurrences" value="3"></attvalue>
<attvalue for="attr_3" value="Imperial College London"></attvalue>
<attvalue for="attr_4" value="London, United Kingdom"></attvalue>
<attvalue for="attr_5" value="United Kingdom"></attvalue>
<attvalue for="attr_11" value="3"></attvalue>
</attvalues>
</node>
<node id="authorswithaffiliations1_537404d5799aac51cd7cd1382ede9def" label="batsa, l">
<attvalues>
<attvalue for="attr_type" value="Authors with affiliations 1"></attvalue>
<attvalue for="global_occurrences" value="3"></attvalue>
<attvalue for="attr_3" value="Kumasi Center for Collaborative Research (KCCR)"></attvalue>
<attvalue for="attr_4" value="Kumasi, Ghana"></attvalue>
<attvalue for="attr_5" value="Ghana"></attvalue>
<attvalue for="attr_11" value="3"></attvalue>
</attvalues>
</node>
<node id="authorswithaffiliations1_d3bde96e2e14b0becb285153243d6422" label="bauer, c">
<attvalues>
<attvalue for="attr_type" value="Authors with affiliations 1"></attvalue>
<attvalue for="global_occurrences" value="2"></attvalue>
<attvalue for="attr_3" value="Justus Liebig University Giessen"></attvalue>
<attvalue for="attr_4" value="Giessen, Germany"></attvalue>
<attvalue for="attr_5" value="Germany"></attvalue>
<attvalue for="attr_11" value="2"></attvalue>
</attvalues>
</node>
<node id="authorswithaffiliations1_971f11e07c2624b6fb6a5443f8b63b40" label="bausch, m">
<attvalues>
<attvalue for="attr_type" value="Authors with affiliations 1"></attvalue>
<attvalue for="global_occurrences" value="1"></attvalue>
<attvalue for="attr_3" value="Clinic for Small Animals Wintgensstrasse 81-83"></attvalue>
<attvalue for="attr_4" value="Duisburg, Germany"></attvalue>
<attvalue for="attr_5" value="Germany"></attvalue>
<attvalue for="attr_11" value="1"></attvalue>
</attvalues>
</node>
<node id="authorswithaffiliations1_6663ba5effc8aae8f85e4bc2b66944fd" label="bazzocchi, c">
<attvalues>
<attvalue for="attr_type" value="Authors with affiliations 1"></attvalue>
<attvalue for="global_occurrences" value="2"></attvalue>
<attvalue for="attr_3" value="University of Milan"></attvalue>
<attvalue for="attr_4" value="Milan, Italy"></attvalue>
<attvalue for="attr_5" value="Italy"></attvalue>
<attvalue for="attr_11" value="2"></attvalue>
</attvalues>
</node>
<node id="authorswithaffiliations1_340e49a109912e11a6d091bb76d2a4cd" label="becker-pauly, c">
<attvalues>
<attvalue for="attr_type" value="Authors with affiliations 1"></attvalue>
<attvalue for="global_occurrences" value="1"></attvalue>
<attvalue for="attr_3" value="Johannes Gutenberg University Mainz"></attvalue>
<attvalue for="attr_4" value="Mainz, Germany"></attvalue>
<attvalue for="attr_5" value="Germany"></attvalue>
<attvalue for="attr_11" value="1"></attvalue>
</attvalues>
</node>
<node id="authorswithaffiliations1_33ae2022fa7a96e8d3b8983af2b37851" label="beech, r.n">
<attvalues>
<attvalue for="attr_type" value="Authors with affiliations 1"></attvalue>
<attvalue for="global_occurrences" value="1"></attvalue>
<attvalue for="attr_3" value="McGill University"></attvalue>
<attvalue for="attr_4" value="Montreal, Canada"></attvalue>
<attvalue for="attr_5" value="Canada"></attvalue>
<attvalue for="attr_11" value="1"></attvalue>
</attvalues>
</node>
<node id="authorswithaffiliations1_cc11c5231d62ddc6cbd3a92849f76623" label="benazzi, c">
<attvalues>
<attvalue for="attr_type" value="Authors with affiliations 1"></attvalue>
<attvalue for="global_occurrences" value="1"></attvalue>
<attvalue for="attr_3" value="University of Bologna"></attvalue>
<attvalue for="attr_4" value="Bologna, Italy"></attvalue>
<attvalue for="attr_5" value="Italy"></attvalue>
<attvalue for="attr_11" value=""></attvalue>
</attvalues>
</node>
<node id="authorswithaffiliations1_c78cab99582343b01eca714da193c8c4" label="benezra, d">
<attvalues>
<attvalue for="attr_type" value="Authors with affiliations 1"></attvalue>
<attvalue for="global_occurrences" value="1"></attvalue>
<attvalue for="attr_3" value="Hebrew University of Jerusalem"></attvalue>
<attvalue for="attr_4" value="Jerusalem, Israel"></attvalue>
<attvalue for="attr_5" value="Israel"></attvalue>
<attvalue for="attr_11" value="1"></attvalue>
</attvalues>
</node>
<node id="authorswithaffiliations1_9a358fa994aa7000479342091311d80f" label="bergmann, s">
<attvalues>
<attvalue for="attr_type" value="Authors with affiliations 1"></attvalue>
<attvalue for="global_occurrences" value="1"></attvalue>
<attvalue for="attr_3" value="German Research Centre for Biotechnology mbH"></attvalue>
<attvalue for="attr_4" value="Braunschweig, Germany"></attvalue>
<attvalue for="attr_5" value="Germany"></attvalue>
<attvalue for="attr_11" value="1"></attvalue>
</attvalues>
</node>
<node id="authorswithaffiliations1_c033cb70788821deb58fcdcdb02e07ca" label="betzel, c">
<attvalues>
<attvalue for="attr_type" value="Authors with affiliations 1"></attvalue>
<attvalue for="global_occurrences" value="2"></attvalue>
<attvalue for="attr_3" value="University of Hamburg"></attvalue>
<attvalue for="attr_4" value="Hamburg, Germany"></attvalue>
<attvalue for="attr_5" value="Germany"></attvalue>
<attvalue for="attr_11" value="2"></attvalue>
</attvalues>
</node>
<node id="authorswithaffiliations1_c25e627228066329f9c79b5a69e355bf" label="bianco, a.e">
<attvalues>
<attvalue for="attr_type" value="Authors with affiliations 1"></attvalue>
<attvalue for="global_occurrences" value="1"></attvalue>
<attvalue for="attr_3" value="Liverpool School of Tropical Medicine"></attvalue>
<attvalue for="attr_4" value="Liverpool, United Kingdom"></attvalue>
<attvalue for="attr_5" value="United Kingdom"></attvalue>
<attvalue for="attr_11" value="1"></attvalue>
</attvalues>
</node>
<node id="authorswithaffiliations1_2697c998819118999d2eba27c7f9d11d" label="biritwum, n">
<attvalues>
<attvalue for="attr_type" value="Authors with affiliations 1"></attvalue>
<attvalue for="global_occurrences" value="1"></attvalue>
<attvalue for="attr_3" value="Health Research Unit Ghana Health Service"></attvalue>
<attvalue for="attr_4" value="Accra, Ghana"></attvalue>
<attvalue for="attr_5" value="Ghana"></attvalue>
<attvalue for="attr_11" value="1"></attvalue>
</attvalues>
</node>
<node id="authorswithaffiliations1_8542639acf1ad56e3f0f1cbe028aa8b4" label="bitner-glindzicz, m">
<attvalues>
<attvalue for="attr_type" value="Authors with affiliations 1"></attvalue>
<attvalue for="global_occurrences" value="1"></attvalue>
<attvalue for="attr_3" value="University College London"></attvalue>
<attvalue for="attr_4" value="London, United Kingdom"></attvalue>
<attvalue for="attr_5" value="United Kingdom"></attvalue>
<attvalue for="attr_11" value="1"></attvalue>
</attvalues>
</node>
<node id="authorswithaffiliations1_83f9de31b2a95e621951b45e7b074fc6" label="blackhall, w.j">
<attvalues>
<attvalue for="attr_type" value="Authors with affiliations 1"></attvalue>
<attvalue for="global_occurrences" value="1"></attvalue>
<attvalue for="attr_3" value="School of Veterinary Medicine Hannover"></attvalue>
<attvalue for="attr_4" value="Hannover, Germany"></attvalue>
<attvalue for="attr_5" value="Germany"></attvalue>
<attvalue for="attr_11" value="1"></attvalue>
</attvalues>
</node>
<node id="authorswithaffiliations1_b5a54b40508ecfd8554b42b939438ae7" label="blaxter, m.l">
<attvalues>
<attvalue for="attr_type" value="Authors with affiliations 1"></attvalue>
<attvalue for="global_occurrences" value="1"></attvalue>
<attvalue for="attr_3" value="University of Edinburgh"></attvalue>
<attvalue for="attr_4" value="Edinburgh, United Kingdom"></attvalue>
<attvalue for="attr_5" value="United Kingdom"></attvalue>
<attvalue for="attr_11" value="1"></attvalue>
</attvalues>
</node>
<node id="authorswithaffiliations1_b3ad28132615b0cc5f1017578328542b" label="bligh, w.j">
<attvalues>
<attvalue for="attr_type" value="Authors with affiliations 1"></attvalue>
<attvalue for="global_occurrences" value="1"></attvalue>
<attvalue for="attr_3" value="Hospital for Tropical Diseases"></attvalue>
<attvalue for="attr_4" value="London, United Kingdom"></attvalue>
<attvalue for="attr_5" value="United Kingdom"></attvalue>
<attvalue for="attr_11" value="1"></attvalue>
</attvalues>
</node>
<node id="authorswithaffiliations1_7cd3216d643868162135e49bd4035fd1" label="boakye, d">
<attvalues>
<attvalue for="attr_type" value="Authors with affiliations 1"></attvalue>
<attvalue for="global_occurrences" value="1"></attvalue>
<attvalue for="attr_3" value="Noguchi Memorial Institute for Medical Research"></attvalue>
<attvalue for="attr_4" value="Accra, Ghana"></attvalue>
<attvalue for="attr_5" value="Ghana"></attvalue>
<attvalue for="attr_11" value="1"></attvalue>
</attvalues>
</node>
<node id="authorswithaffiliations1_e4b2ad3d012ab12ffb5c760c89fa5d59" label="boatin, b">
<attvalues>
<attvalue for="attr_type" value="Authors with affiliations 1"></attvalue>
<attvalue for="global_occurrences" value="2"></attvalue>
<attvalue for="attr_3" value="Onchocerciasis Control Programme | World Health Organization"></attvalue>
<attvalue for="attr_4" value="Geneva, Switzerland | Ouagadougou, Burkina Faso"></attvalue>
<attvalue for="attr_5" value="Burkina Faso | Switzerland"></attvalue>
<attvalue for="attr_11" value="2"></attvalue>
</attvalues>
</node>
<node id="authorswithaffiliations1_97236edaf55b3d4c980b60607f09b4f4" label="bockarie, m">
<attvalues>
<attvalue for="attr_type" value="Authors with affiliations 1"></attvalue>
<attvalue for="global_occurrences" value="1"></attvalue>
<attvalue for="attr_3" value="Liverpool School of Tropical Medicine"></attvalue>
<attvalue for="attr_4" value="Liverpool, United Kingdom"></attvalue>
<attvalue for="attr_5" value="United Kingdom"></attvalue>
<attvalue for="attr_11" value="1"></attvalue>
</attvalues>
</node>
<node id="authorswithaffiliations1_54bc2e7ff42492ac6077b3a98bd88c96" label="bolz, h.j">
<attvalues>
<attvalue for="attr_type" value="Authors with affiliations 1"></attvalue>
<attvalue for="global_occurrences" value="1"></attvalue>
<attvalue for="attr_3" value="University of Cologne"></attvalue>
<attvalue for="attr_4" value="Cologne, Germany"></attvalue>
<attvalue for="attr_5" value="Germany"></attvalue>
<attvalue for="attr_11" value="1"></attvalue>
</attvalues>
</node>
<node id="authorswithaffiliations1_a8781358de6fc264e111c701ad755a10" label="bonow, i">
<attvalues>
<attvalue for="attr_type" value="Authors with affiliations 1"></attvalue>
<attvalue for="global_occurrences" value="1"></attvalue>
<attvalue for="attr_3" value="Bernhard Nocht Institute for Tropical Medicine"></attvalue>
<attvalue for="attr_4" value="Hamburg, Germany"></attvalue>
<attvalue for="attr_5" value="Germany"></attvalue>
<attvalue for="attr_11" value="1"></attvalue>
</attvalues>
</node>
<node id="authorswithaffiliations1_973e77449fe0b575b64d344c48bff713" label="borchert, n">
<attvalues>
<attvalue for="attr_type" value="Authors with affiliations 1"></attvalue>
<attvalue for="global_occurrences" value="1"></attvalue>
<attvalue for="attr_3" value="Bernhard Nocht Institute for Tropical Medicine"></attvalue>
<attvalue for="attr_4" value="Hamburg, Germany"></attvalue>
<attvalue for="attr_5" value="Germany"></attvalue>
<attvalue for="attr_11" value="1"></attvalue>
</attvalues>
</node>
<node id="authorswithaffiliations1_c5495ad050fe5b4347a013ada0136397" label="bourguinat, c">
<attvalues>
<attvalue for="attr_type" value="Authors with affiliations 1"></attvalue>
<attvalue for="global_occurrences" value="1"></attvalue>
<attvalue for="attr_3" value="McGill University"></attvalue>
<attvalue for="attr_4" value="Montreal, Canada"></attvalue>
<attvalue for="attr_5" value="Canada"></attvalue>
<attvalue for="attr_11" value="1"></attvalue>
</attvalues>
</node>
<node id="authorswithaffiliations1_40f4b5008ac636c3ec197635a5199421" label="boursou, d">
<attvalues>
<attvalue for="attr_type" value="Authors with affiliations 1"></attvalue>
<attvalue for="global_occurrences" value="1"></attvalue>
<attvalue for="attr_3" value="University of Ngaoundere"></attvalue>
<attvalue for="attr_4" value="Ngaoundere, Cameroon"></attvalue>
<attvalue for="attr_5" value="Cameroon"></attvalue>
<attvalue for="attr_11" value=""></attvalue>
</attvalues>
</node>
<node id="authorswithaffiliations1_1e11d2000a25d612528606ce6d877044" label="boussinesq, m">
<attvalues>
<attvalue for="attr_type" value="Authors with affiliations 1"></attvalue>
<attvalue for="global_occurrences" value="2"></attvalue>
<attvalue for="attr_3" value="IRD | Institut de Recherche pour le Développement"></attvalue>
<attvalue for="attr_4" value="Montpellier, France | Paris, France"></attvalue>
<attvalue for="attr_5" value="France"></attvalue>
<attvalue for="attr_11" value="2"></attvalue>
</attvalues>
</node>
<node id="authorswithaffiliations1_530506b62af699ba875a52373ac7b1a7" label="bradley, j.e">
<attvalues>
<attvalue for="attr_type" value="Authors with affiliations 1"></attvalue>
<attvalue for="global_occurrences" value="3"></attvalue>
<attvalue for="attr_3" value="Humboldt University Berlin | University of Nottingham"></attvalue>
<attvalue for="attr_4" value="Berlin, Germany | Nottingham, United Kingdom"></attvalue>
<attvalue for="attr_5" value="Germany | United Kingdom"></attvalue>
<attvalue for="attr_11" value="2"></attvalue>
</attvalues>
</node>
<node id="authorswithaffiliations1_9b9665fca9d92ba056ee4ce7aa66654d" label="brasch, j">
<attvalues>
<attvalue for="attr_type" value="Authors with affiliations 1"></attvalue>
<attvalue for="global_occurrences" value="1"></attvalue>
<attvalue for="attr_3" value="University of Kiel"></attvalue>
<attvalue for="attr_4" value="Kiel, Germany"></attvalue>
<attvalue for="attr_5" value="Germany"></attvalue>
<attvalue for="attr_11" value=""></attvalue>
</attvalues>
</node>
<node id="authorswithaffiliations1_4fbdea425e6f911059783bf5ebe36aa6" label="brattig, n.w">
<attvalues>
<attvalue for="attr_type" value="Authors with affiliations 1"></attvalue>
<attvalue for="global_occurrences" value="22"></attvalue>
<attvalue for="attr_3" value="Bernhard Nocht Institute for Tropical Medicine"></attvalue>
<attvalue for="attr_4" value="Hamburg, Germany"></attvalue>
<attvalue for="attr_5" value="Germany"></attvalue>
<attvalue for="attr_11" value="11"></attvalue>
</attvalues>
</node>
<node id="authorswithaffiliations1_74c182b6000a571ad7619781893b63e0" label="breloer, m">
<attvalues>
<attvalue for="attr_type" value="Authors with affiliations 1"></attvalue>
<attvalue for="global_occurrences" value="1"></attvalue>
<attvalue for="attr_3" value="Bernhard Nocht Institute for Tropical Medicine"></attvalue>
<attvalue for="attr_4" value="Hamburg, Germany"></attvalue>
<attvalue for="attr_5" value="Germany"></attvalue>
<attvalue for="attr_11" value=""></attvalue>
</attvalues>
</node>
<node id="authorswithaffiliations1_b3e3e927f50994f71494a5aa23c23d7e" label="brenya, r">
<attvalues>
<attvalue for="attr_type" value="Authors with affiliations 1"></attvalue>
<attvalue for="global_occurrences" value="1"></attvalue>
<attvalue for="attr_3" value="Kwame Nkrumah University of Science and Technology"></attvalue>
<attvalue for="attr_4" value="Kumasi, Ghana"></attvalue>
<attvalue for="attr_5" value="Ghana"></attvalue>
<attvalue for="attr_11" value="1"></attvalue>
</attvalues>
</node>
<node id="authorswithaffiliations1_7da4aec726e0a8b9b6cceaa1c55c944d" label="bretzel, g">
<attvalues>
<attvalue for="attr_type" value="Authors with affiliations 1"></attvalue>
<attvalue for="global_occurrences" value="1"></attvalue>
<attvalue for="attr_3" value="Ludwig Maximilians University of Munich"></attvalue>
<attvalue for="attr_4" value="Munich, Germany"></attvalue>
<attvalue for="attr_5" value="Germany"></attvalue>
<attvalue for="attr_11" value="1"></attvalue>
</attvalues>
</node>
<node id="authorswithaffiliations1_c30ded416fa779d98a9335be33b915a6" label="brown, c">
<attvalues>
<attvalue for="attr_type" value="Authors with affiliations 1"></attvalue>
<attvalue for="global_occurrences" value="1"></attvalue>
<attvalue for="attr_3" value="University of Cologne"></attvalue>
<attvalue for="attr_4" value="Cologne, Germany"></attvalue>
<attvalue for="attr_5" value="Germany"></attvalue>
<attvalue for="attr_11" value="1"></attvalue>
</attvalues>
</node>
<node id="authorswithaffiliations1_a19da44efadcc05af16a7e8f2eb98f3c" label="buettner, d.w">
<attvalues>
<attvalue for="attr_type" value="Authors with affiliations 1"></attvalue>
<attvalue for="global_occurrences" value="34"></attvalue>
<attvalue for="attr_3" value="Bernhard Nocht Institute for Tropical Medicine"></attvalue>
<attvalue for="attr_4" value="Hamburg, Germany"></attvalue>
<attvalue for="attr_5" value="Germany"></attvalue>
<attvalue for="attr_11" value="15"></attvalue>
</attvalues>
</node>
<node id="authorswithaffiliations1_62430b5686be02b0a4301be23943bae7" label="buettner, m">
<attvalues>
<attvalue for="attr_type" value="Authors with affiliations 1"></attvalue>
<attvalue for="global_occurrences" value="6"></attvalue>
<attvalue for="attr_3" value="Bernhard Nocht Institute for Tropical Medicine"></attvalue>
<attvalue for="attr_4" value="Hamburg, Germany"></attvalue>
<attvalue for="attr_5" value="Germany"></attvalue>
<attvalue for="attr_11" value="5"></attvalue>
</attvalues>
</node>
<node id="authorswithaffiliations1_71f3494e84341b178c7d9629343eb504" label="burchard, g">
<attvalues>
<attvalue for="attr_type" value="Authors with affiliations 1"></attvalue>
<attvalue for="global_occurrences" value="1"></attvalue>
<attvalue for="attr_3" value="Bernhard Nocht Institute for Tropical Medicine"></attvalue>
<attvalue for="attr_4" value="Hamburg, Germany"></attvalue>
<attvalue for="attr_5" value="Germany"></attvalue>
<attvalue for="attr_11" value="1"></attvalue>
</attvalues>
</node>
<node id="authorswithaffiliations1_11d06a79a3cee90eb988c2bba62ce829" label="burmeister, c">
<attvalues>
<attvalue for="attr_type" value="Authors with affiliations 1"></attvalue>
<attvalue for="global_occurrences" value="2"></attvalue>
<attvalue for="attr_3" value="Justus Liebig University Giessen | University of Muenster"></attvalue>
<attvalue for="attr_4" value="Giessen, Germany | Muenster, Germany"></attvalue>
<attvalue for="attr_5" value="Germany"></attvalue>
<attvalue for="attr_11" value="2"></attvalue>
</attvalues>
</node>
<node id="authorswithaffiliations1_1df0ad2840a4729fac929ad72bb669b4" label="caler, e">
<attvalues>
<attvalue for="attr_type" value="Authors with affiliations 1"></attvalue>
<attvalue for="global_occurrences" value="1"></attvalue>
<attvalue for="attr_3" value="J. Craig Venter Institute"></attvalue>
<attvalue for="attr_4" value="Rockville, United States"></attvalue>
<attvalue for="attr_5" value="United States"></attvalue>
<attvalue for="attr_11" value="1"></attvalue>
</attvalues>
</node>
<node id="authorswithaffiliations1_d6f8fe81434b47dd1b6d8cb120a72cfe" label="carlow, c.k.s">
<attvalues>
<attvalue for="attr_type" value="Authors with affiliations 1"></attvalue>
<attvalue for="global_occurrences" value="1"></attvalue>
<attvalue for="attr_3" value="New England BioLabs Inc."></attvalue>
<attvalue for="attr_4" value="Ipswich, United States"></attvalue>
<attvalue for="attr_5" value="United States"></attvalue>
<attvalue for="attr_11" value="1"></attvalue>
</attvalues>
</node>
<node id="authorswithaffiliations1_32448308f1f7ab361375357530cc967f" label="ceciliani, f">
<attvalues>
<attvalue for="attr_type" value="Authors with affiliations 1"></attvalue>
<attvalue for="global_occurrences" value="1"></attvalue>
<attvalue for="attr_3" value="University of Milan"></attvalue>
<attvalue for="attr_4" value="Milan, Italy"></attvalue>
<attvalue for="attr_5" value="Italy"></attvalue>
<attvalue for="attr_11" value="1"></attvalue>
</attvalues>
</node>
<node id="authorswithaffiliations1_f7341765c75e0fae6974fe3113144139" label="che, j.n">
<attvalues>
<attvalue for="attr_type" value="Authors with affiliations 1"></attvalue>
<attvalue for="global_occurrences" value="1"></attvalue>
<attvalue for="attr_3" value="Research Foundation for Tropical Diseases and Environment"></attvalue>
<attvalue for="attr_4" value="Buea, Cameroon"></attvalue>
<attvalue for="attr_5" value="Cameroon"></attvalue>
<attvalue for="attr_11" value="1"></attvalue>
</attvalues>
</node>
<node id="authorswithaffiliations1_046df4acb195a8701a1eda1c8c7f6a0d" label="cheke, r">
<attvalues>
<attvalue for="attr_type" value="Authors with affiliations 1"></attvalue>
<attvalue for="global_occurrences" value="1"></attvalue>
<attvalue for="attr_3" value="University of Greenwich at Medway"></attvalue>
<attvalue for="attr_4" value="Kent, United Kingdom"></attvalue>
<attvalue for="attr_5" value="United Kingdom"></attvalue>
<attvalue for="attr_11" value=""></attvalue>
</attvalues>
</node>
<node id="authorswithaffiliations1_df52c1c5850d1cbf7beac993cc4d9b0b" label="chiodini, p.l">
<attvalues>
<attvalue for="attr_type" value="Authors with affiliations 1"></attvalue>
<attvalue for="global_occurrences" value="1"></attvalue>
<attvalue for="attr_3" value="Hospital for Tropical Diseases"></attvalue>
<attvalue for="attr_4" value="London, United Kingdom"></attvalue>
<attvalue for="attr_5" value="United Kingdom"></attvalue>
<attvalue for="attr_11" value="1"></attvalue>
</attvalues>
</node>
<node id="authorswithaffiliations1_9791e7db708ed8e48947fc870531da7d" label="churcher, t.s">
<attvalues>
<attvalue for="attr_type" value="Authors with affiliations 1"></attvalue>
<attvalue for="global_occurrences" value="1"></attvalue>
<attvalue for="attr_3" value="Imperial College London"></attvalue>
<attvalue for="attr_4" value="London, United Kingdom"></attvalue>
<attvalue for="attr_5" value="United Kingdom"></attvalue>
<attvalue for="attr_11" value="1"></attvalue>
</attvalues>
</node>
<node id="authorswithaffiliations1_135394bf5454b13d02d55f5ab74fa048" label="collins, f.h">
<attvalues>
<attvalue for="attr_type" value="Authors with affiliations 1"></attvalue>
<attvalue for="global_occurrences" value="1"></attvalue>
<attvalue for="attr_3" value="University of Notre Dame"></attvalue>
<attvalue for="attr_4" value="Notre Dame, United States"></attvalue>
<attvalue for="attr_5" value="United States"></attvalue>
<attvalue for="attr_11" value="1"></attvalue>
</attvalues>
</node>
<node id="authorswithaffiliations1_f26674cedc3ea2c39820bd71f1e57429" label="collins, r.c">
<attvalues>
<attvalue for="attr_type" value="Authors with affiliations 1"></attvalue>
<attvalue for="global_occurrences" value="1"></attvalue>
<attvalue for="attr_3" value="P.O. Box 715"></attvalue>
<attvalue for="attr_4" value="Sonoita, United States"></attvalue>
<attvalue for="attr_5" value="United States"></attvalue>
<attvalue for="attr_11" value="1"></attvalue>
</attvalues>
</node>
<node id="authorswithaffiliations1_01d720de5ffe593c3bc9b528d0d7b01c" label="crabtree, j">
<attvalues>
<attvalue for="attr_type" value="Authors with affiliations 1"></attvalue>
<attvalue for="global_occurrences" value="1"></attvalue>
<attvalue for="attr_3" value="J. Craig Venter Institute"></attvalue>
<attvalue for="attr_4" value="Rockville, United States"></attvalue>
<attvalue for="attr_5" value="United States"></attvalue>
<attvalue for="attr_11" value="1"></attvalue>
</attvalues>
</node>
<node id="authorswithaffiliations1_4cf4841447d5c600e0d496e1bf996c21" label="crawford, m.j">
<attvalues>
<attvalue for="attr_type" value="Authors with affiliations 1"></attvalue>
<attvalue for="global_occurrences" value="1"></attvalue>
<attvalue for="attr_3" value="Divergence"></attvalue>
<attvalue for="attr_4" value="St. Louis, United States"></attvalue>
<attvalue for="attr_5" value="United States"></attvalue>
<attvalue for="attr_11" value="1"></attvalue>
</attvalues>
</node>
<node id="authorswithaffiliations1_49eed8433baf431ccb147c9522e3332e" label="creasy, t">
<attvalues>
<attvalue for="attr_type" value="Authors with affiliations 1"></attvalue>
<attvalue for="global_occurrences" value="1"></attvalue>
<attvalue for="attr_3" value="J. Craig Venter Institute"></attvalue>
<attvalue for="attr_4" value="Rockville, United States"></attvalue>
<attvalue for="attr_5" value="United States"></attvalue>
<attvalue for="attr_11" value="1"></attvalue>
</attvalues>
</node>
<node id="authorswithaffiliations1_61c081e01c3ef64f3a4bc10e36ed1b7b" label="curtis, k.c">
<attvalues>
<attvalue for="attr_type" value="Authors with affiliations 1"></attvalue>
<attvalue for="global_occurrences" value="1"></attvalue>
<attvalue for="attr_3" value="Washington University School of Medicine"></attvalue>
<attvalue for="attr_4" value="St. Louis, United States"></attvalue>
<attvalue for="attr_5" value="United States"></attvalue>
<attvalue for="attr_11" value="1"></attvalue>
</attvalues>
</node>
<node id="authorswithaffiliations1_de8ef65a7e242e72207a7512bc7c4dee" label="daub, j">
<attvalues>
<attvalue for="attr_type" value="Authors with affiliations 1"></attvalue>
<attvalue for="global_occurrences" value="1"></attvalue>
<attvalue for="attr_3" value="University of Edinburgh"></attvalue>
<attvalue for="attr_4" value="Edinburgh, United Kingdom"></attvalue>
<attvalue for="attr_5" value="United Kingdom"></attvalue>
<attvalue for="attr_11" value="1"></attvalue>
</attvalues>
</node>
<node id="authorswithaffiliations1_94660973d020fca0f6dc86cf323ee655" label="debrah, a.y">
<attvalues>
<attvalue for="attr_type" value="Authors with affiliations 1"></attvalue>
<attvalue for="global_occurrences" value="11"></attvalue>
<attvalue for="attr_3" value="Kumasi Center for Collaborative Research (KCCR) | Kwame Nkrumah University of Science and Technology | University of Bonn"></attvalue>
<attvalue for="attr_4" value="Bonn, Germany | Kumasi, Ghana"></attvalue>
<attvalue for="attr_5" value="Germany | Ghana"></attvalue>
<attvalue for="attr_11" value="9"></attvalue>
</attvalues>
</node>
<node id="authorswithaffiliations1_adb41cf418bc27c0fb282a766be31984" label="dec bronsvoort, b.m">
<attvalues>
<attvalue for="attr_type" value="Authors with affiliations 1"></attvalue>
<attvalue for="global_occurrences" value="2"></attvalue>
<attvalue for="attr_3" value="Liverpool School of Tropical Medicine | University of Liverpool"></attvalue>
<attvalue for="attr_4" value="Liverpool, United Kingdom"></attvalue>
<attvalue for="attr_5" value="United Kingdom"></attvalue>
<attvalue for="attr_11" value="2"></attvalue>
</attvalues>
</node>
<node id="authorswithaffiliations1_ac2221c5765a08a1e75e73b833ee8b05" label="deichmann, k.a">
<attvalues>
<attvalue for="attr_type" value="Authors with affiliations 1"></attvalue>
<attvalue for="global_occurrences" value="1"></attvalue>
<attvalue for="attr_3" value="Albert Ludwigs University Freiburg"></attvalue>
<attvalue for="attr_4" value="Freiburg, Germany"></attvalue>
<attvalue for="attr_5" value="Germany"></attvalue>
<attvalue for="attr_11" value="1"></attvalue>
</attvalues>
</node>
<node id="authorswithaffiliations1_922fa687bde147ac7e68501ba3953456" label="delcher, a.l">
<attvalues>
<attvalue for="attr_type" value="Authors with affiliations 1"></attvalue>
<attvalue for="global_occurrences" value="1"></attvalue>
<attvalue for="attr_3" value="J. Craig Venter Institute"></attvalue>
<attvalue for="attr_4" value="Rockville, United States"></attvalue>
<attvalue for="attr_5" value="United States"></attvalue>
<attvalue for="attr_11" value="1"></attvalue>
</attvalues>
</node>
<node id="authorswithaffiliations1_e30b9fb48e1b70d3637faac04610b6a1" label="dharsee, j">
<attvalues>
<attvalue for="attr_type" value="Authors with affiliations 1"></attvalue>
<attvalue for="global_occurrences" value="1"></attvalue>
<attvalue for="attr_3" value="Aga Khan Hospital"></attvalue>
<attvalue for="attr_4" value="Dar es Salaam, Tanzania"></attvalue>
<attvalue for="attr_5" value="Tanzania"></attvalue>
<attvalue for="attr_11" value="1"></attvalue>
</attvalues>
</node>
<node id="authorswithaffiliations1_b37f1f5b6fb58642638c34846f35f273" label="dietz, k">
<attvalues>
<attvalue for="attr_type" value="Authors with affiliations 1"></attvalue>
<attvalue for="global_occurrences" value="2"></attvalue>
<attvalue for="attr_3" value="Eberhard Karls University of Tuebingen"></attvalue>
<attvalue for="attr_4" value="Tuebingen, Germany"></attvalue>
<attvalue for="attr_5" value="Germany"></attvalue>
<attvalue for="attr_11" value="2"></attvalue>
</attvalues>
</node>
<node id="authorswithaffiliations1_765940075c6e04432e1088f06f4f4083" label="dimmic, m.w">
<attvalues>
<attvalue for="attr_type" value="Authors with affiliations 1"></attvalue>
<attvalue for="global_occurrences" value="1"></attvalue>
<attvalue for="attr_3" value="Divergence"></attvalue>
<attvalue for="attr_4" value="St. Louis, United States"></attvalue>
<attvalue for="attr_5" value="United States"></attvalue>
<attvalue for="attr_11" value="1"></attvalue>
</attvalues>
</node>
<node id="authorswithaffiliations1_e4985f78d384b60880517d9bdd6f3b4f" label="djafsia, b">
<attvalues>
<attvalue for="attr_type" value="Authors with affiliations 1"></attvalue>
<attvalue for="global_occurrences" value="1"></attvalue>
<attvalue for="attr_3" value="University of Ngaoundere"></attvalue>
<attvalue for="attr_4" value="Ngaoundere, Cameroon"></attvalue>
<attvalue for="attr_5" value="Cameroon"></attvalue>
<attvalue for="attr_11" value=""></attvalue>
</attvalues>
</node>
<node id="authorswithaffiliations1_fcbbebe922b27e14ee2b90fd949dac2a" label="djoha, s">
<attvalues>
<attvalue for="attr_type" value="Authors with affiliations 1"></attvalue>
<attvalue for="global_occurrences" value="1"></attvalue>
<attvalue for="attr_3" value="Bernhard Nocht Institute for Tropical Medicine"></attvalue>
<attvalue for="attr_4" value="Hamburg, Germany"></attvalue>
<attvalue for="attr_5" value="Germany"></attvalue>
<attvalue for="attr_11" value="1"></attvalue>
</attvalues>
</node>
<node id="authorswithaffiliations1_bf8858885cb7cff80b081dfe2c472e4a" label="dubben, b">
<attvalues>
<attvalue for="attr_type" value="Authors with affiliations 1"></attvalue>
<attvalue for="global_occurrences" value="1"></attvalue>
<attvalue for="attr_3" value="University of Bonn"></attvalue>
<attvalue for="attr_4" value="Bonn, Germany"></attvalue>
<attvalue for="attr_5" value="Germany"></attvalue>
<attvalue for="attr_11" value="1"></attvalue>
</attvalues>
</node>
<node id="authorswithaffiliations1_0e12419d0113705dcb1e396d8f35379a" label="duerr, h.p">
<attvalues>
<attvalue for="attr_type" value="Authors with affiliations 1"></attvalue>
<attvalue for="global_occurrences" value="8"></attvalue>
<attvalue for="attr_3" value="Eberhard Karls University of Tuebingen"></attvalue>
<attvalue for="attr_4" value="Tuebingen, Germany"></attvalue>
<attvalue for="attr_5" value="Germany"></attvalue>
<attvalue for="attr_11" value="5"></attvalue>
</attvalues>
</node>
<node id="authorswithaffiliations1_51354b0ec687d060ce99f7649bed3052" label="dupont, h.l">
<attvalues>
<attvalue for="attr_type" value="Authors with affiliations 1"></attvalue>
<attvalue for="global_occurrences" value="1"></attvalue>
<attvalue for="attr_3" value="University of Texas"></attvalue>
<attvalue for="attr_4" value="Houston, United States"></attvalue>
<attvalue for="attr_5" value="United States"></attvalue>
<attvalue for="attr_11" value="1"></attvalue>
</attvalues>
</node>
<node id="authorswithaffiliations1_1a5de18cd86c9a9f61cbaf5bab4a5131" label="dyachenko, v">
<attvalues>
<attvalue for="attr_type" value="Authors with affiliations 1"></attvalue>
<attvalue for="global_occurrences" value="1"></attvalue>
<attvalue for="attr_3" value="Justus Liebig University Giessen"></attvalue>
<attvalue for="attr_4" value="Giessen, Germany"></attvalue>
<attvalue for="attr_5" value="Germany"></attvalue>
<attvalue for="attr_11" value="1"></attvalue>
</attvalues>
</node>
<node id="authorswithaffiliations1_d109e91df5173018d4e22beb3dadecce" label="dénécé, g">
<attvalues>
<attvalue for="attr_type" value="Authors with affiliations 1"></attvalue>
<attvalue for="global_occurrences" value="1"></attvalue>
<attvalue for="attr_3" value="Muséum National d'Histoire Naturelle"></attvalue>
<attvalue for="attr_4" value="Paris, France"></attvalue>
<attvalue for="attr_5" value="France"></attvalue>
<attvalue for="attr_11" value="1"></attvalue>
</attvalues>
</node>
<node id="authorswithaffiliations1_28dc8bc76e3b5edba0ee71e1488e7832" label="eberle, r">
<attvalues>
<attvalue for="attr_type" value="Authors with affiliations 1"></attvalue>
<attvalue for="global_occurrences" value="1"></attvalue>
<attvalue for="attr_3" value="University of Hamburg"></attvalue>
<attvalue for="attr_4" value="Hamburg, Germany"></attvalue>
<attvalue for="attr_5" value="Germany"></attvalue>
<attvalue for="attr_11" value=""></attvalue>
</attvalues>
</node>
<node id="authorswithaffiliations1_f941d664e5652230b4ab2273f1284045" label="ebermann, i">
<attvalues>
<attvalue for="attr_type" value="Authors with affiliations 1"></attvalue>
<attvalue for="global_occurrences" value="1"></attvalue>
<attvalue for="attr_3" value="University of Cologne"></attvalue>
<attvalue for="attr_4" value="Cologne, Germany"></attvalue>
<attvalue for="attr_5" value="Germany"></attvalue>
<attvalue for="attr_11" value="1"></attvalue>
</attvalues>
</node>
<node id="authorswithaffiliations1_ebded29ffd4c718bb1dd253fdb7feddb" label="edeghere, h">
<attvalues>
<attvalue for="attr_type" value="Authors with affiliations 1"></attvalue>
<attvalue for="global_occurrences" value="1"></attvalue>
<attvalue for="attr_3" value="Nigerian Inst. for T. R."></attvalue>
<attvalue for="attr_4" value="Kaduna, Nigeria"></attvalue>
<attvalue for="attr_5" value="Nigeria"></attvalue>
<attvalue for="attr_11" value="1"></attvalue>
</attvalues>
</node>
<node id="authorswithaffiliations1_546b9edb84dcd52caf8be8250d483416" label="edwards, g">
<attvalues>
<attvalue for="attr_type" value="Authors with affiliations 1"></attvalue>
<attvalue for="global_occurrences" value="1"></attvalue>
<attvalue for="attr_3" value="Liverpool School of Tropical Medicine"></attvalue>
<attvalue for="attr_4" value="Liverpool, United Kingdom"></attvalue>
<attvalue for="attr_5" value="United Kingdom"></attvalue>
<attvalue for="attr_11" value="1"></attvalue>
</attvalues>
</node>
<node id="authorswithaffiliations1_18f17a1eca4a5d5dc78ba27d2085e988" label="efferth, t">
<attvalues>
<attvalue for="attr_type" value="Authors with affiliations 1"></attvalue>
<attvalue for="global_occurrences" value="1"></attvalue>
<attvalue for="attr_3" value="German Cancer Research Center"></attvalue>
<attvalue for="attr_4" value="Heidelberg, Germany"></attvalue>
<attvalue for="attr_5" value="Germany"></attvalue>
<attvalue for="attr_11" value="1"></attvalue>
</attvalues>
</node>
<node id="authorswithaffiliations1_0bfd0e1c7913bbb131a7e204f82b5ca2" label="eichner, m">
<attvalues>
<attvalue for="attr_type" value="Authors with affiliations 1"></attvalue>
<attvalue for="global_occurrences" value="7"></attvalue>
<attvalue for="attr_3" value="Eberhard Karls University of Tuebingen"></attvalue>
<attvalue for="attr_4" value="Tuebingen, Germany"></attvalue>
<attvalue for="attr_5" value="Germany"></attvalue>
<attvalue for="attr_11" value="5"></attvalue>
</attvalues>
</node>
<node id="authorswithaffiliations1_565ba235a66bc205baa3218ad54d888b" label="eisenbarth, a">
<attvalues>
<attvalue for="attr_type" value="Authors with affiliations 1"></attvalue>
<attvalue for="global_occurrences" value="1"></attvalue>
<attvalue for="attr_3" value="Eberhard Karls University of Tuebingen"></attvalue>
<attvalue for="attr_4" value="Tuebingen, Germany"></attvalue>
<attvalue for="attr_5" value="Germany"></attvalue>
<attvalue for="attr_11" value="1"></attvalue>
</attvalues>
</node>
<node id="authorswithaffiliations1_4436584ee3b08fc726cc44c15cfb1598" label="ekale, d">
<attvalues>
<attvalue for="attr_type" value="Authors with affiliations 1"></attvalue>
<attvalue for="global_occurrences" value="2"></attvalue>
<attvalue for="attr_3" value="Liverpool School of Tropical Medicine | University of Hohenheim"></attvalue>
<attvalue for="attr_4" value="Liverpool, United Kingdom | Stuttgart, Germany"></attvalue>
<attvalue for="attr_5" value="Germany | United Kingdom"></attvalue>
<attvalue for="attr_11" value="2"></attvalue>
</attvalues>
</node>
<node id="authorswithaffiliations1_e4f2a8c634f4d912aba95808c67ee56c" label="el-sayed, n.m">
<attvalues>
<attvalue for="attr_type" value="Authors with affiliations 1"></attvalue>
<attvalue for="global_occurrences" value="1"></attvalue>
<attvalue for="attr_3" value="J. Craig Venter Institute"></attvalue>
<attvalue for="attr_4" value="Rockville, United States"></attvalue>
<attvalue for="attr_5" value="United States"></attvalue>
<attvalue for="attr_11" value="1"></attvalue>
</attvalues>
</node>
<node id="authorswithaffiliations1_1699e8f5749629f3040317fd16ff5cb4" label="eng, j.k.l">
<attvalues>
<attvalue for="attr_type" value="Authors with affiliations 1"></attvalue>
<attvalue for="global_occurrences" value="1"></attvalue>
<attvalue for="attr_3" value="McGill University"></attvalue>
<attvalue for="attr_4" value="Montreal, Canada"></attvalue>
<attvalue for="attr_5" value="Canada"></attvalue>
<attvalue for="attr_11" value="1"></attvalue>
</attvalues>
</node>
<node id="authorswithaffiliations1_6f0708a8a88e547d20e2ecb18a3e69e3" label="engelbrecht, f">
<attvalues>
<attvalue for="attr_type" value="Authors with affiliations 1"></attvalue>
<attvalue for="global_occurrences" value="1"></attvalue>
<attvalue for="attr_3" value="Ruprecht Karls University Heidelberg"></attvalue>
<attvalue for="attr_4" value="Heidelberg, Germany"></attvalue>
<attvalue for="attr_5" value="Germany"></attvalue>
<attvalue for="attr_11" value="1"></attvalue>
</attvalues>
</node>
<node id="authorswithaffiliations1_f2887b6da36815c5e56bbd05298cc911" label="enk, c.d">
<attvalues>
<attvalue for="attr_type" value="Authors with affiliations 1"></attvalue>
<attvalue for="global_occurrences" value="1"></attvalue>
<attvalue for="attr_3" value="Hebrew University of Jerusalem"></attvalue>
<attvalue for="attr_4" value="Jerusalem, Israel"></attvalue>
<attvalue for="attr_5" value="Israel"></attvalue>
<attvalue for="attr_11" value="1"></attvalue>
</attvalues>
</node>
<node id="authorswithaffiliations1_6949530a2757263c801073255799dbfb" label="enwezor, f">
<attvalues>
<attvalue for="attr_type" value="Authors with affiliations 1"></attvalue>
<attvalue for="global_occurrences" value="1"></attvalue>
<attvalue for="attr_3" value="Nigerian Inst. for T. R."></attvalue>
<attvalue for="attr_4" value="Kaduna, Nigeria"></attvalue>
<attvalue for="attr_5" value="Nigeria"></attvalue>
<attvalue for="attr_11" value="1"></attvalue>
</attvalues>
</node>
<node id="authorswithaffiliations1_950b9696724cfc6e64116224e0af304f" label="enyong, p.a">
<attvalues>
<attvalue for="attr_type" value="Authors with affiliations 1"></attvalue>
<attvalue for="global_occurrences" value="5"></attvalue>
<attvalue for="attr_3" value="Medical Research Centre (IMPM) | Research Foundation for Tropical Diseases and Environment | Tropical Medicine Research Station"></attvalue>
<attvalue for="attr_4" value="Buea, Cameroon | Kumba, Cameroon"></attvalue>
<attvalue for="attr_5" value="Cameroon"></attvalue>
<attvalue for="attr_11" value="4"></attvalue>
</attvalues>
</node>
<node id="authorswithaffiliations1_e946fc7c1e9cbf68bade30f9bc47ec47" label="ernst, m">
<attvalues>
<attvalue for="attr_type" value="Authors with affiliations 1"></attvalue>
<attvalue for="global_occurrences" value="1"></attvalue>
<attvalue for="attr_3" value="Research Center Borstel"></attvalue>
<attvalue for="attr_4" value="Borstel, Germany"></attvalue>
<attvalue for="attr_5" value="Germany"></attvalue>
<attvalue for="attr_11" value="1"></attvalue>
</attvalues>
</node>
<node id="authorswithaffiliations1_46da7d13eb4ed75333c40e82c64fc06c" label="erttmann, k.d">
<attvalues>
<attvalue for="attr_type" value="Authors with affiliations 1"></attvalue>
<attvalue for="global_occurrences" value="2"></attvalue>
<attvalue for="attr_3" value="Bernhard Nocht Institute for Tropical Medicine"></attvalue>
<attvalue for="attr_4" value="Hamburg, Germany"></attvalue>
<attvalue for="attr_5" value="Germany"></attvalue>
<attvalue for="attr_11" value="2"></attvalue>
</attvalues>
</node>
<node id="authorswithaffiliations1_232465a85e94e2fe1193e234246480ec" label="estes, c.f">
<attvalues>
<attvalue for="attr_type" value="Authors with affiliations 1"></attvalue>
<attvalue for="global_occurrences" value="1"></attvalue>
<attvalue for="attr_3" value="Lyon College"></attvalue>
<attvalue for="attr_4" value="Batesville, United States"></attvalue>
<attvalue for="attr_5" value="United States"></attvalue>
<attvalue for="attr_11" value="1"></attvalue>
</attvalues>
</node>
<node id="authorswithaffiliations1_a7cb718b13eafcfa85ba44ff569956ff" label="esum, m.e">
<attvalues>
<attvalue for="attr_type" value="Authors with affiliations 1"></attvalue>
<attvalue for="global_occurrences" value="3"></attvalue>
<attvalue for="attr_3" value="Research Foundation for Tropical Diseases and Environment | University of Buea"></attvalue>
<attvalue for="attr_4" value="Buea, Cameroon"></attvalue>
<attvalue for="attr_5" value="Cameroon"></attvalue>
<attvalue for="attr_11" value="2"></attvalue>
</attvalues>
</node>
<node id="authorswithaffiliations1_0e73d694ebd8e86f86e390e5a946dcba" label="faragher, b">
<attvalues>
<attvalue for="attr_type" value="Authors with affiliations 1"></attvalue>
<attvalue for="global_occurrences" value="1"></attvalue>
<attvalue for="attr_3" value="Liverpool School of Tropical Medicine"></attvalue>
<attvalue for="attr_4" value="Liverpool, United Kingdom"></attvalue>
<attvalue for="attr_5" value="United Kingdom"></attvalue>
<attvalue for="attr_11" value="1"></attvalue>
</attvalues>
</node>
<node id="authorswithaffiliations1_e008902468c13ee73a0783c0eb7c7243" label="feldblyum, t">
<attvalues>
<attvalue for="attr_type" value="Authors with affiliations 1"></attvalue>
<attvalue for="global_occurrences" value="1"></attvalue>
<attvalue for="attr_3" value="J. Craig Venter Institute"></attvalue>
<attvalue for="attr_4" value="Rockville, United States"></attvalue>
<attvalue for="attr_5" value="United States"></attvalue>
<attvalue for="attr_11" value="1"></attvalue>
</attvalues>
</node>
<node id="authorswithaffiliations1_d1e870f777b1e88a5eea4328fe6b7ec3" label="fendt, j">
<attvalues>
<attvalue for="attr_type" value="Authors with affiliations 1"></attvalue>
<attvalue for="global_occurrences" value="1"></attvalue>
<attvalue for="attr_3" value="Eberhard Karls University of Tuebingen"></attvalue>
<attvalue for="attr_4" value="Tuebingen, Germany"></attvalue>
<attvalue for="attr_5" value="Germany"></attvalue>
<attvalue for="attr_11" value="1"></attvalue>
</attvalues>
</node>
<node id="authorswithaffiliations1_44afc5372770bed0583507ad035e643c" label="filipe, j.a.n">
<attvalues>
<attvalue for="attr_type" value="Authors with affiliations 1"></attvalue>
<attvalue for="global_occurrences" value="1"></attvalue>
<attvalue for="attr_3" value="Imperial College London"></attvalue>
<attvalue for="attr_4" value="London, United Kingdom"></attvalue>
<attvalue for="attr_5" value="United Kingdom"></attvalue>
<attvalue for="attr_11" value="1"></attvalue>
</attvalues>
</node>
<node id="authorswithaffiliations1_55a8c6a31a2151a89c631b2ba3e059fa" label="fimmers, r">
<attvalues>
<attvalue for="attr_type" value="Authors with affiliations 1"></attvalue>
<attvalue for="global_occurrences" value="2"></attvalue>
<attvalue for="attr_3" value="University of Bonn"></attvalue>
<attvalue for="attr_4" value="Bonn, Germany"></attvalue>
<attvalue for="attr_5" value="Germany"></attvalue>
<attvalue for="attr_11" value="2"></attvalue>
</attvalues>
</node>
<node id="authorswithaffiliations1_df4870f2f414d475c6b7fd4f9766ec1e" label="fischer, k">
<attvalues>
<attvalue for="attr_type" value="Authors with affiliations 1"></attvalue>
<attvalue for="global_occurrences" value="1"></attvalue>
<attvalue for="attr_3" value="Bernhard Nocht Institute for Tropical Medicine"></attvalue>
<attvalue for="attr_4" value="Hamburg, Germany"></attvalue>
<attvalue for="attr_5" value="Germany"></attvalue>
<attvalue for="attr_11" value="1"></attvalue>
</attvalues>
</node>
<node id="authorswithaffiliations1_b9326502fe4268e720aa7bc8015e757d" label="fischer, p.u">
<attvalues>
<attvalue for="attr_type" value="Authors with affiliations 1"></attvalue>
<attvalue for="global_occurrences" value="11"></attvalue>
<attvalue for="attr_3" value="Bernhard Nocht Institute for Tropical Medicine | Washington University School of Medicine"></attvalue>
<attvalue for="attr_4" value="Hamburg, Germany | St. Louis, United States"></attvalue>
<attvalue for="attr_5" value="Germany | United States"></attvalue>
<attvalue for="attr_11" value="8"></attvalue>
</attvalues>
</node>
<node id="authorswithaffiliations1_bd9542ee6513e3ea6645e1e292694e1d" label="fleckenstein, l">
<attvalues>
<attvalue for="attr_type" value="Authors with affiliations 1"></attvalue>
<attvalue for="global_occurrences" value="1"></attvalue>
<attvalue for="attr_3" value="University of Iowa"></attvalue>
<attvalue for="attr_4" value="Iowa City, United States"></attvalue>
<attvalue for="attr_5" value="United States"></attvalue>
<attvalue for="attr_11" value="1"></attvalue>
</attvalues>
</node>
<node id="authorswithaffiliations1_2e72b59983324c8d178366c9155d2111" label="fleischer, b">
<attvalues>
<attvalue for="attr_type" value="Authors with affiliations 1"></attvalue>
<attvalue for="global_occurrences" value="2"></attvalue>
<attvalue for="attr_3" value="Bernhard Nocht Institute for Tropical Medicine"></attvalue>
<attvalue for="attr_4" value="Hamburg, Germany"></attvalue>
<attvalue for="attr_5" value="Germany"></attvalue>
<attvalue for="attr_11" value="2"></attvalue>
</attvalues>
</node>
<node id="authorswithaffiliations1_4e8e0ad4bcf23717327308183046a50f" label="flores-figueroa, j">
<attvalues>
<attvalue for="attr_type" value="Authors with affiliations 1"></attvalue>
<attvalue for="global_occurrences" value="1"></attvalue>
<attvalue for="attr_3" value="University of Texas"></attvalue>
<attvalue for="attr_4" value="Houston, United States"></attvalue>
<attvalue for="attr_5" value="United States"></attvalue>
<attvalue for="attr_11" value="1"></attvalue>
</attvalues>
</node>
<node id="authorswithaffiliations1_e2b09bfa58574b04442f924e48223d39" label="ford, l">
<attvalues>
<attvalue for="attr_type" value="Authors with affiliations 1"></attvalue>
<attvalue for="global_occurrences" value="1"></attvalue>
<attvalue for="attr_3" value="Liverpool School of Tropical Medicine"></attvalue>
<attvalue for="attr_4" value="Liverpool, United Kingdom"></attvalue>
<attvalue for="attr_5" value="United Kingdom"></attvalue>
<attvalue for="attr_11" value="1"></attvalue>
</attvalues>
</node>
<node id="authorswithaffiliations1_f903898eaf599378a42a5e58236641b2" label="foster, j.m">
<attvalues>
<attvalue for="attr_type" value="Authors with affiliations 1"></attvalue>
<attvalue for="global_occurrences" value="2"></attvalue>
<attvalue for="attr_3" value="New England BioLabs Inc."></attvalue>
<attvalue for="attr_4" value="Ipswich, United States"></attvalue>
<attvalue for="attr_5" value="United States"></attvalue>
<attvalue for="attr_11" value="1"></attvalue>
</attvalues>
</node>
<node id="authorswithaffiliations1_cf3f7203577619aa712973ecfbfe497a" label="fraser-liggett, c">
<attvalues>
<attvalue for="attr_type" value="Authors with affiliations 1"></attvalue>
<attvalue for="global_occurrences" value="1"></attvalue>
<attvalue for="attr_3" value="J. Craig Venter Institute"></attvalue>
<attvalue for="attr_4" value="Rockville, United States"></attvalue>
<attvalue for="attr_5" value="United States"></attvalue>
<attvalue for="attr_11" value="1"></attvalue>
</attvalues>
</node>
<node id="authorswithaffiliations1_599da4d0512b88faab5bb68c99ba9a14" label="freedman, d.o">
<attvalues>
<attvalue for="attr_type" value="Authors with affiliations 1"></attvalue>
<attvalue for="global_occurrences" value="1"></attvalue>
<attvalue for="attr_3" value="University of Alabama at Birmingham"></attvalue>
<attvalue for="attr_4" value="Birmingham, United States"></attvalue>
<attvalue for="attr_5" value="United States"></attvalue>
<attvalue for="attr_11" value="1"></attvalue>
</attvalues>
</node>
<node id="authorswithaffiliations1_3f2ec6d0ee4bad9688e46dc7413fbb8d" label="friedrich, k">
<attvalues>
<attvalue for="attr_type" value="Authors with affiliations 1"></attvalue>
<attvalue for="global_occurrences" value="1"></attvalue>
<attvalue for="attr_3" value="Innsbruck Medical University"></attvalue>
<attvalue for="attr_4" value="Innsbruck, Austria"></attvalue>
<attvalue for="attr_5" value="Austria"></attvalue>
<attvalue for="attr_11" value="1"></attvalue>
</attvalues>
</node>
<node id="authorswithaffiliations1_89392dda4eaa2318dfced2e9f4c49de1" label="fuchs, s">
<attvalues>
<attvalue for="attr_type" value="Authors with affiliations 1"></attvalue>
<attvalue for="global_occurrences" value="1"></attvalue>
<attvalue for="attr_3" value="Bernhard Nocht Institute for Tropical Medicine"></attvalue>
<attvalue for="attr_4" value="Hamburg, Germany"></attvalue>
<attvalue for="attr_5" value="Germany"></attvalue>
<attvalue for="attr_11" value="1"></attvalue>
</attvalues>
</node>
<node id="authorswithaffiliations1_1be6a8187aac0fb3035edaf6306ddcda" label="gachelin, g">
<attvalues>
<attvalue for="attr_type" value="Authors with affiliations 1"></attvalue>
<attvalue for="global_occurrences" value="1"></attvalue>
<attvalue for="attr_3" value="Institut Pasteur"></attvalue>
<attvalue for="attr_4" value="Paris, France"></attvalue>
<attvalue for="attr_5" value="France"></attvalue>
<attvalue for="attr_11" value="1"></attvalue>
</attvalues>
</node>
<node id="authorswithaffiliations1_5d096998190223a8e998caf83cf75e72" label="gaisser, s">
<attvalues>
<attvalue for="attr_type" value="Authors with affiliations 1"></attvalue>
<attvalue for="global_occurrences" value="1"></attvalue>
<attvalue for="attr_3" value="Biotica Technology Limited"></attvalue>
<attvalue for="attr_4" value="Cambridge, United Kingdom"></attvalue>
<attvalue for="attr_5" value="United Kingdom"></attvalue>
<attvalue for="attr_11" value="1"></attvalue>
</attvalues>
</node>
<node id="authorswithaffiliations1_5eefa0b38fd08103c8ba8886c09f6bfa" label="galazzo, d">
<attvalues>
<attvalue for="attr_type" value="Authors with affiliations 1"></attvalue>
<attvalue for="global_occurrences" value="1"></attvalue>
<attvalue for="attr_3" value="McGill University"></attvalue>
<attvalue for="attr_4" value="Montreal, Canada"></attvalue>
<attvalue for="attr_5" value="Canada"></attvalue>
<attvalue for="attr_11" value="1"></attvalue>
</attvalues>
</node>
<node id="authorswithaffiliations1_9dc72cc6c0dbf33646fb30292a5ff954" label="gallin, m">
<attvalues>
<attvalue for="attr_type" value="Authors with affiliations 1"></attvalue>
<attvalue for="global_occurrences" value="1"></attvalue>
<attvalue for="attr_3" value="Bernhard Nocht Institute for Tropical Medicine"></attvalue>
<attvalue for="attr_4" value="Hamburg, Germany"></attvalue>
<attvalue for="attr_5" value="Germany"></attvalue>
<attvalue for="attr_11" value="1"></attvalue>
</attvalues>
</node>
<node id="authorswithaffiliations1_46f75bbfe5756acb005f0b77489a5130" label="galloway, i.s">
<attvalues>
<attvalue for="attr_type" value="Authors with affiliations 1"></attvalue>
<attvalue for="global_occurrences" value="1"></attvalue>
<attvalue for="attr_3" value="Biotica Technology Limited"></attvalue>
<attvalue for="attr_4" value="Cambridge, United Kingdom"></attvalue>
<attvalue for="attr_5" value="United Kingdom"></attvalue>
<attvalue for="attr_11" value="1"></attvalue>
</attvalues>
</node>
<node id="authorswithaffiliations1_55fe6f75571476138d7c94e773e4be00" label="galuppi, r">
<attvalues>
<attvalue for="attr_type" value="Authors with affiliations 1"></attvalue>
<attvalue for="global_occurrences" value="1"></attvalue>
<attvalue for="attr_3" value="University of Bologna"></attvalue>
<attvalue for="attr_4" value="Bologna, Italy"></attvalue>
<attvalue for="attr_5" value="Italy"></attvalue>
<attvalue for="attr_11" value=""></attvalue>
</attvalues>
</node>
<node id="authorswithaffiliations1_5fa487414087aa437265d1a4b40019e8" label="ganatra, m">
<attvalues>
<attvalue for="attr_type" value="Authors with affiliations 1"></attvalue>
<attvalue for="global_occurrences" value="1"></attvalue>
<attvalue for="attr_3" value="New England BioLabs Inc."></attvalue>
<attvalue for="attr_4" value="Ipswich, United States"></attvalue>
<attvalue for="attr_5" value="United States"></attvalue>
<attvalue for="attr_11" value="1"></attvalue>
</attvalues>
</node>
<node id="authorswithaffiliations1_778e5b2346e6dbf20a1e828d9958ff12" label="gantin, r.g">
<attvalues>
<attvalue for="attr_type" value="Authors with affiliations 1"></attvalue>
<attvalue for="global_occurrences" value="2"></attvalue>
<attvalue for="attr_3" value="Institut National d'Hygiene | Université de Lomé"></attvalue>
<attvalue for="attr_4" value="Lomé, Togo | Sokode, Togo"></attvalue>
<attvalue for="attr_5" value="Togo"></attvalue>
<attvalue for="attr_11" value="1"></attvalue>
</attvalues>
</node>
<node id="authorswithaffiliations1_5a3b2a833ff73fb757b716008031afc9" label="gardlo, k">
<attvalues>
<attvalue for="attr_type" value="Authors with affiliations 1"></attvalue>
<attvalue for="global_occurrences" value="1"></attvalue>
<attvalue for="attr_3" value="Heinrich-Heine-University Duesseldorf"></attvalue>
<attvalue for="attr_4" value="Duesseldorf, Germany"></attvalue>
<attvalue for="attr_5" value="Germany"></attvalue>
<attvalue for="attr_11" value="1"></attvalue>
</attvalues>
</node>
<node id="authorswithaffiliations1_ced1d5d4fb0566d90072c88daedc65ae" label="garms, r">
<attvalues>
<attvalue for="attr_type" value="Authors with affiliations 1"></attvalue>
<attvalue for="global_occurrences" value="3"></attvalue>
<attvalue for="attr_3" value="Bernhard Nocht Institute for Tropical Medicine"></attvalue>
<attvalue for="attr_4" value="Hamburg, Germany"></attvalue>
<attvalue for="attr_5" value="Germany"></attvalue>
<attvalue for="attr_11" value="3"></attvalue>
</attvalues>
</node>
<node id="authorswithaffiliations1_11f1ce93d70f0f1088cb7a34dbeab0da" label="geiger, s.m">
<attvalues>
<attvalue for="attr_type" value="Authors with affiliations 1"></attvalue>
<attvalue for="global_occurrences" value="1"></attvalue>
<attvalue for="attr_3" value="Eberhard Karls University of Tuebingen"></attvalue>
<attvalue for="attr_4" value="Tuebingen, Germany"></attvalue>
<attvalue for="attr_5" value="Germany"></attvalue>
<attvalue for="attr_11" value=""></attvalue>
</attvalues>
</node>
<node id="authorswithaffiliations1_f23feceaef1c97ec65bf6bc310f2f885" label="geisinger, f">
<attvalues>
<attvalue for="attr_type" value="Authors with affiliations 1"></attvalue>
<attvalue for="global_occurrences" value="1"></attvalue>
<attvalue for="attr_3" value="Bernhard Nocht Institute for Tropical Medicine"></attvalue>
<attvalue for="attr_4" value="Hamburg, Germany"></attvalue>
<attvalue for="attr_5" value="Germany"></attvalue>
<attvalue for="attr_11" value="1"></attvalue>
</attvalues>
</node>
<node id="authorswithaffiliations1_15f7a3916f446dc783be9912f4687982" label="gentil, k">
<attvalues>
<attvalue for="attr_type" value="Authors with affiliations 1"></attvalue>
<attvalue for="global_occurrences" value="1"></attvalue>
<attvalue for="attr_3" value="University of Bonn"></attvalue>
<attvalue for="attr_4" value="Bonn, Germany"></attvalue>
<attvalue for="attr_5" value="Germany"></attvalue>
<attvalue for="attr_11" value="1"></attvalue>
</attvalues>
</node>
<node id="authorswithaffiliations1_9c88c823b7c8cc07c02b7e353a2705e5" label="gentilt, k">
<attvalues>
<attvalue for="attr_type" value="Authors with affiliations 1"></attvalue>
<attvalue for="global_occurrences" value="1"></attvalue>
<attvalue for="attr_3" value="University of Bonn"></attvalue>
<attvalue for="attr_4" value="Bonn, Germany"></attvalue>
<attvalue for="attr_5" value="Germany"></attvalue>
<attvalue for="attr_11" value="1"></attvalue>
</attvalues>
</node>
<node id="authorswithaffiliations1_b61b33268b0d681948c11bd519b39e09" label="ghedin, e">
<attvalues>
<attvalue for="attr_type" value="Authors with affiliations 1"></attvalue>
<attvalue for="global_occurrences" value="1"></attvalue>
<attvalue for="attr_3" value="University of Pittsburgh"></attvalue>
<attvalue for="attr_4" value="Pittsburgh, United States"></attvalue>
<attvalue for="attr_5" value="United States"></attvalue>
<attvalue for="attr_11" value="1"></attvalue>
</attvalues>
</node>
<node id="authorswithaffiliations1_b806fc3c46d5cababd5398dc719fbefb" label="ghogomu, s.m">
<attvalues>
<attvalue for="attr_type" value="Authors with affiliations 1"></attvalue>
<attvalue for="global_occurrences" value="1"></attvalue>
<attvalue for="attr_3" value="University of Karlsruhe"></attvalue>
<attvalue for="attr_4" value="Karlsruhe, Germany"></attvalue>
<attvalue for="attr_5" value="Germany"></attvalue>
<attvalue for="attr_11" value=""></attvalue>
</attvalues>
</node>
<node id="authorswithaffiliations1_783785b6e30ccf2c963e41c0fc8d17b2" label="gilbert, j">
<attvalues>
<attvalue for="attr_type" value="Authors with affiliations 1"></attvalue>
<attvalue for="global_occurrences" value="1"></attvalue>
<attvalue for="attr_3" value="Liverpool School of Tropical Medicine"></attvalue>
<attvalue for="attr_4" value="Liverpool, United Kingdom"></attvalue>
<attvalue for="attr_5" value="United Kingdom"></attvalue>
<attvalue for="attr_11" value="1"></attvalue>
</attvalues>
</node>
<node id="authorswithaffiliations1_df4820f104918fce8ca3514ff5b8d65a" label="gotwald, t">
<attvalues>
<attvalue for="attr_type" value="Authors with affiliations 1"></attvalue>
<attvalue for="global_occurrences" value="1"></attvalue>
<attvalue for="attr_3" value="Innsbruck Medical University"></attvalue>
<attvalue for="attr_4" value="Innsbruck, Austria"></attvalue>
<attvalue for="attr_5" value="Austria"></attvalue>
<attvalue for="attr_11" value="1"></attvalue>
</attvalues>
</node>
<node id="authorswithaffiliations1_2f2bf18397a76fb55766d332a8e90b46" label="gregory, w.f">
<attvalues>
<attvalue for="attr_type" value="Authors with affiliations 1"></attvalue>
<attvalue for="global_occurrences" value="1"></attvalue>
<attvalue for="attr_3" value="University of Edinburgh"></attvalue>
<attvalue for="attr_4" value="Edinburgh, United Kingdom"></attvalue>
<attvalue for="attr_5" value="United Kingdom"></attvalue>
<attvalue for="attr_11" value="1"></attvalue>
</attvalues>
</node>
<node id="authorswithaffiliations1_e864e4bd880c993193853f76ecadb134" label="grillet, m.-e">
<attvalues>
<attvalue for="attr_type" value="Authors with affiliations 1"></attvalue>
<attvalue for="global_occurrences" value="1"></attvalue>
<attvalue for="attr_3" value="Central University of Venezuela"></attvalue>
<attvalue for="attr_4" value="Caracas, Venezuela"></attvalue>
<attvalue for="attr_5" value="Venezuela"></attvalue>
<attvalue for="attr_11" value="1"></attvalue>
</attvalues>
</node>
<node id="authorswithaffiliations1_40f38484070b551fdb35a68debcf00c9" label="grübl, j">
<attvalues>
<attvalue for="attr_type" value="Authors with affiliations 1"></attvalue>
<attvalue for="global_occurrences" value="1"></attvalue>
<attvalue for="attr_3" value="Clinic for Small Animals Wintgensstrasse 81-83"></attvalue>
<attvalue for="attr_4" value="Duisburg, Germany"></attvalue>
<attvalue for="attr_5" value="Germany"></attvalue>
<attvalue for="attr_11" value="1"></attvalue>
</attvalues>
</node>
<node id="authorswithaffiliations1_548d55a7593fc922747a1ac23735aba8" label="guiliano, d.b">
<attvalues>
<attvalue for="attr_type" value="Authors with affiliations 1"></attvalue>
<attvalue for="global_occurrences" value="1"></attvalue>
<attvalue for="attr_3" value="Imperial College London"></attvalue>
<attvalue for="attr_4" value="London, United Kingdom"></attvalue>
<attvalue for="attr_5" value="United Kingdom"></attvalue>
<attvalue for="attr_11" value="1"></attvalue>
</attvalues>
</node>
<node id="authorswithaffiliations1_717ea310686774aa38db0d21382c2fa8" label="gutmann, m">
<attvalues>
<attvalue for="attr_type" value="Authors with affiliations 1"></attvalue>
<attvalue for="global_occurrences" value="1"></attvalue>
<attvalue for="attr_3" value="Small Animal Clinic"></attvalue>
<attvalue for="attr_4" value="Linkenheim-Hohenstetten, Germany"></attvalue>
<attvalue for="attr_5" value="Germany"></attvalue>
<attvalue for="attr_11" value="1"></attvalue>
</attvalues>
</node>
<node id="authorswithaffiliations1_01daadf7d29f31dc9f086aba3438e065" label="haas, b">
<attvalues>
<attvalue for="attr_type" value="Authors with affiliations 1"></attvalue>
<attvalue for="global_occurrences" value="1"></attvalue>
<attvalue for="attr_3" value="J. Craig Venter Institute"></attvalue>
<attvalue for="attr_4" value="Rockville, United States"></attvalue>
<attvalue for="attr_5" value="United States"></attvalue>
<attvalue for="attr_11" value="1"></attvalue>
</attvalues>
</node>
<node id="authorswithaffiliations1_f4d0aead980282277e65db22c7b51ae5" label="hale, d.c">
<attvalues>
<attvalue for="attr_type" value="Authors with affiliations 1"></attvalue>
<attvalue for="global_occurrences" value="1"></attvalue>
<attvalue for="attr_3" value="University of Utah"></attvalue>
<attvalue for="attr_4" value="Salt Lake City, United States"></attvalue>
<attvalue for="attr_5" value="United States"></attvalue>
<attvalue for="attr_11" value="1"></attvalue>
</attvalues>
</node>
<node id="authorswithaffiliations1_523c9c3980b79a4ba7f933517a675c2f" label="halliday, a">
<attvalues>
<attvalue for="attr_type" value="Authors with affiliations 1"></attvalue>
<attvalue for="global_occurrences" value="1"></attvalue>
<attvalue for="attr_3" value="Liverpool School of Tropical Medicine"></attvalue>
<attvalue for="attr_4" value="Liverpool, United Kingdom"></attvalue>
<attvalue for="attr_5" value="United Kingdom"></attvalue>
<attvalue for="attr_11" value="1"></attvalue>
</attvalues>
</node>
<node id="authorswithaffiliations1_81dd64c870508953709887ae2adb0969" label="hamelmann, c">
<attvalues>
<attvalue for="attr_type" value="Authors with affiliations 1"></attvalue>
<attvalue for="global_occurrences" value="3"></attvalue>
<attvalue for="attr_3" value="Bernhard Nocht Institute for Tropical Medicine"></attvalue>
<attvalue for="attr_4" value="Hamburg, Germany"></attvalue>
<attvalue for="attr_5" value="Germany"></attvalue>
<attvalue for="attr_11" value="3"></attvalue>
</attvalues>
</node>
<node id="authorswithaffiliations1_0a37bd7258b77e093ece294e652b6973" label="hamm, d.m">
<attvalues>
<attvalue for="attr_type" value="Authors with affiliations 1"></attvalue>
<attvalue for="global_occurrences" value="3"></attvalue>
<attvalue for="attr_3" value="Eberhard Karls University of Tuebingen"></attvalue>
<attvalue for="attr_4" value="Tuebingen, Germany"></attvalue>
<attvalue for="attr_5" value="Germany"></attvalue>
<attvalue for="attr_11" value="3"></attvalue>
</attvalues>
</node>
<node id="authorswithaffiliations1_5589f1a2ceaee1c64d962c7931390697" label="hammerschmidt, s">
<attvalues>
<attvalue for="attr_type" value="Authors with affiliations 1"></attvalue>
<attvalue for="global_occurrences" value="2"></attvalue>
<attvalue for="attr_3" value="German Research Centre for Biotechnology mbH | Julius Maximilians University of Wuerzburg"></attvalue>
<attvalue for="attr_4" value="Braunschweig, Germany | Wuerzburg, Germany"></attvalue>
<attvalue for="attr_5" value="Germany"></attvalue>
<attvalue for="attr_11" value="2"></attvalue>
</attvalues>
</node>
<node id="authorswithaffiliations1_e035f3c4a2230a108930e1fc4f3cbc3e" label="han, p.v">
<attvalues>
<attvalue for="attr_type" value="Authors with affiliations 1"></attvalue>
<attvalue for="global_occurrences" value="1"></attvalue>
<attvalue for="attr_3" value="Centers for Disease Control and Prevention"></attvalue>
<attvalue for="attr_4" value="Atlanta, United States"></attvalue>
<attvalue for="attr_5" value="United States"></attvalue>
<attvalue for="attr_11" value="1"></attvalue>
</attvalues>
</node>
<node id="authorswithaffiliations1_880e74416101f21660f24dbb4396ce4c" label="harder, a">
<attvalues>
<attvalue for="attr_type" value="Authors with affiliations 1"></attvalue>
<attvalue for="global_occurrences" value="2"></attvalue>
<attvalue for="attr_3" value="Bayer AG"></attvalue>
<attvalue for="attr_4" value="Monheim, Germany"></attvalue>
<attvalue for="attr_5" value="Germany"></attvalue>
<attvalue for="attr_11" value="2"></attvalue>
</attvalues>
</node>
<node id="authorswithaffiliations1_8cf2c27433189136a127e4cfef005a31" label="harnett, w">
<attvalues>
<attvalue for="attr_type" value="Authors with affiliations 1"></attvalue>
<attvalue for="global_occurrences" value="2"></attvalue>
<attvalue for="attr_3" value="University of Strathclyde"></attvalue>
<attvalue for="attr_4" value="Glasgow, United Kingdom"></attvalue>
<attvalue for="attr_5" value="United Kingdom"></attvalue>
<attvalue for="attr_11" value="2"></attvalue>
</attvalues>
</node>
<node id="authorswithaffiliations1_adedcc3d4b9b258b7c75881f43bcef1d" label="hastings, i.m">
<attvalues>
<attvalue for="attr_type" value="Authors with affiliations 1"></attvalue>
<attvalue for="global_occurrences" value="1"></attvalue>
<attvalue for="attr_3" value="Liverpool School of Tropical Medicine"></attvalue>
<attvalue for="attr_4" value="Liverpool, United Kingdom"></attvalue>
<attvalue for="attr_5" value="United Kingdom"></attvalue>
<attvalue for="attr_11" value="1"></attvalue>
</attvalues>
</node>
<node id="authorswithaffiliations1_fd2132eae05607782fcedb03b0c97cc0" label="heider, u">
<attvalues>
<attvalue for="attr_type" value="Authors with affiliations 1"></attvalue>
<attvalue for="global_occurrences" value="1"></attvalue>
<attvalue for="attr_3" value="University of Bonn"></attvalue>
<attvalue for="attr_4" value="Bonn, Germany"></attvalue>
<attvalue for="attr_5" value="Germany"></attvalue>
<attvalue for="attr_11" value="1"></attvalue>
</attvalues>
</node>
<node id="authorswithaffiliations1_73fb913685ea6560deb13593589ebe87" label="heinicke, f">
<attvalues>
<attvalue for="attr_type" value="Authors with affiliations 1"></attvalue>
<attvalue for="global_occurrences" value="2"></attvalue>
<attvalue for="attr_3" value="Georg August University of Goettingen"></attvalue>
<attvalue for="attr_4" value="Goettingen, Germany"></attvalue>
<attvalue for="attr_5" value="Germany"></attvalue>
<attvalue for="attr_11" value="2"></attvalue>
</attvalues>
</node>
<node id="authorswithaffiliations1_7892496bce4ba32ff52aab8b4a3c3426" label="heinzmann, a">
<attvalues>
<attvalue for="attr_type" value="Authors with affiliations 1"></attvalue>
<attvalue for="global_occurrences" value="1"></attvalue>
<attvalue for="attr_3" value="Albert Ludwigs University Freiburg"></attvalue>
<attvalue for="attr_4" value="Freiburg, Germany"></attvalue>
<attvalue for="attr_5" value="Germany"></attvalue>
<attvalue for="attr_11" value="1"></attvalue>
</attvalues>
</node>
<node id="authorswithaffiliations1_f7e703fba647eb4f9fe7989f8c1661f8" label="helbok, r">
<attvalues>
<attvalue for="attr_type" value="Authors with affiliations 1"></attvalue>
<attvalue for="global_occurrences" value="1"></attvalue>
<attvalue for="attr_3" value="Innsbruck Medical University"></attvalue>
<attvalue for="attr_4" value="Innsbruck, Austria"></attvalue>
<attvalue for="attr_5" value="Austria"></attvalue>
<attvalue for="attr_11" value="1"></attvalue>
</attvalues>
</node>
<node id="authorswithaffiliations1_d954364cd22d1dcf03ef1057d909f5bc" label="helfer, a">
<attvalues>
<attvalue for="attr_type" value="Authors with affiliations 1"></attvalue>
<attvalue for="global_occurrences" value="1"></attvalue>
<attvalue for="attr_3" value="German Cancer Research Center"></attvalue>
<attvalue for="attr_4" value="Heidelberg, Germany"></attvalue>
<attvalue for="attr_5" value="Germany"></attvalue>
<attvalue for="attr_11" value="1"></attvalue>
</attvalues>
</node>
<node id="authorswithaffiliations1_2f975191e246225c80c1f8fd63e64a43" label="helling-giese, g">
<attvalues>
<attvalue for="attr_type" value="Authors with affiliations 1"></attvalue>
<attvalue for="global_occurrences" value="2"></attvalue>
<attvalue for="attr_3" value="Eberhard Karls University of Tuebingen"></attvalue>
<attvalue for="attr_4" value="Tuebingen, Germany"></attvalue>
<attvalue for="attr_5" value="Germany"></attvalue>
<attvalue for="attr_11" value="1"></attvalue>
</attvalues>
</node>
<node id="authorswithaffiliations1_2f83deec96baad7b5cdddd99a6cfba0d" label="hennings, i.c">
<attvalues>
<attvalue for="attr_type" value="Authors with affiliations 1"></attvalue>
<attvalue for="global_occurrences" value="1"></attvalue>
<attvalue for="attr_3" value="Bernhard Nocht Institute for Tropical Medicine"></attvalue>
<attvalue for="attr_4" value="Hamburg, Germany"></attvalue>
<attvalue for="attr_5" value="Germany"></attvalue>
<attvalue for="attr_11" value="1"></attvalue>
</attvalues>
</node>
<node id="authorswithaffiliations1_9078e4fd28e3b0b3ee535c6dcbcfeece" label="hermosilla, c">
<attvalues>
<attvalue for="attr_type" value="Authors with affiliations 1"></attvalue>
<attvalue for="global_occurrences" value="2"></attvalue>
<attvalue for="attr_3" value="Justus Liebig University Giessen"></attvalue>
<attvalue for="attr_4" value="Giessen, Germany"></attvalue>
<attvalue for="attr_5" value="Germany"></attvalue>
<attvalue for="attr_11" value="2"></attvalue>
</attvalues>
</node>
<node id="authorswithaffiliations1_920da4d9e5fc0db5bf4468089a6548ce" label="herter, u">
<attvalues>
<attvalue for="attr_type" value="Authors with affiliations 1"></attvalue>
<attvalue for="global_occurrences" value="1"></attvalue>
<attvalue for="attr_3" value="Ruprecht Karls University Heidelberg"></attvalue>
<attvalue for="attr_4" value="Heidelberg, Germany"></attvalue>
<attvalue for="attr_5" value="Germany"></attvalue>
<attvalue for="attr_11" value="1"></attvalue>
</attvalues>
</node>
<node id="authorswithaffiliations1_97b0d3a5658e82ffdf3088d0de4fb955" label="hesse, h">
<attvalues>
<attvalue for="attr_type" value="Authors with affiliations 1"></attvalue>
<attvalue for="global_occurrences" value="1"></attvalue>
<attvalue for="attr_3" value="Georg August University of Goettingen"></attvalue>
<attvalue for="attr_4" value="Goettingen, Germany"></attvalue>
<attvalue for="attr_5" value="Germany"></attvalue>
<attvalue for="attr_11" value="1"></attvalue>
</attvalues>
</node>
<node id="authorswithaffiliations1_4da06a6efd2cf1f31777e665656cc2cf" label="hetzel, u">
<attvalues>
<attvalue for="attr_type" value="Authors with affiliations 1"></attvalue>
<attvalue for="global_occurrences" value="1"></attvalue>
<attvalue for="attr_3" value="Justus Liebig University Giessen"></attvalue>
<attvalue for="attr_4" value="Giessen, Germany"></attvalue>
<attvalue for="attr_5" value="Germany"></attvalue>
<attvalue for="attr_11" value="1"></attvalue>
</attvalues>
</node>
<node id="authorswithaffiliations1_d8fa1547b7d1d078bcce3f4ea2add859" label="heuschkel, c">
<attvalues>
<attvalue for="attr_type" value="Authors with affiliations 1"></attvalue>
<attvalue for="global_occurrences" value="3"></attvalue>
<attvalue for="attr_3" value="Eberhard Karls University of Tuebingen"></attvalue>
<attvalue for="attr_4" value="Tuebingen, Germany"></attvalue>
<attvalue for="attr_5" value="Germany"></attvalue>
<attvalue for="attr_11" value="2"></attvalue>
</attvalues>
</node>
<node id="authorswithaffiliations1_0a49ba86ab612631642a36e53c954f1b" label="hildebrandt, j.c">
<attvalues>
<attvalue for="attr_type" value="Authors with affiliations 1"></attvalue>
<attvalue for="global_occurrences" value="1"></attvalue>
<attvalue for="attr_3" value="Max Planck Institute for Developmental Biology"></attvalue>
<attvalue for="attr_4" value="Tuebingen, Germany"></attvalue>
<attvalue for="attr_5" value="Germany"></attvalue>
<attvalue for="attr_11" value="1"></attvalue>
</attvalues>
</node>
<node id="authorswithaffiliations1_f91033c03161b4cf05d746965b43d521" label="hill, c.a">
<attvalues>
<attvalue for="attr_type" value="Authors with affiliations 1"></attvalue>
<attvalue for="global_occurrences" value="1"></attvalue>
<attvalue for="attr_3" value="Purdue University"></attvalue>
<attvalue for="attr_4" value="West Lafayette, United States"></attvalue>
<attvalue for="attr_5" value="United States"></attvalue>
<attvalue for="attr_11" value="1"></attvalue>
</attvalues>
</node>
<node id="authorswithaffiliations1_12a4bb307b1d850d930252dc7159ac75" label="hoch, j">
<attvalues>
<attvalue for="attr_type" value="Authors with affiliations 1"></attvalue>
<attvalue for="global_occurrences" value="1"></attvalue>
<attvalue for="attr_3" value="University of Bonn"></attvalue>
<attvalue for="attr_4" value="Bonn, Germany"></attvalue>
<attvalue for="attr_5" value="Germany"></attvalue>
<attvalue for="attr_11" value="1"></attvalue>
</attvalues>
</node>
<node id="authorswithaffiliations1_e145893de6e8389443729c57b9c6a36f" label="hochrein, h">
<attvalues>
<attvalue for="attr_type" value="Authors with affiliations 1"></attvalue>
<attvalue for="global_occurrences" value="1"></attvalue>
<attvalue for="attr_3" value="Technical University of Munich"></attvalue>
<attvalue for="attr_4" value="Munich, Germany"></attvalue>
<attvalue for="attr_5" value="Germany"></attvalue>
<attvalue for="attr_11" value="1"></attvalue>
</attvalues>
</node>
<node id="authorswithaffiliations1_388d660d39ff30e0f2c5f5aa39232fb3" label="hoerauf, a">
<attvalues>
<attvalue for="attr_type" value="Authors with affiliations 1"></attvalue>
<attvalue for="global_occurrences" value="32"></attvalue>
<attvalue for="attr_3" value="Augenärztliche Gemeinschaftspraxis | Bernhard Nocht Institute for Tropical Medicine | University of Bonn"></attvalue>
<attvalue for="attr_4" value="Bonn, Germany | Hamburg, Germany | Wermelskirchen, Germany."></attvalue>
<attvalue for="attr_5" value="Germany | Germany."></attvalue>
<attvalue for="attr_11" value="15"></attvalue>
</attvalues>
</node>
<node id="authorswithaffiliations1_b35c477bfeee5e637cdc8dc5b83d7139" label="hoffmann, w.h">
<attvalues>
<attvalue for="attr_type" value="Authors with affiliations 1"></attvalue>
<attvalue for="global_occurrences" value="4"></attvalue>
<attvalue for="attr_3" value="Eberhard Karls University of Tuebingen"></attvalue>
<attvalue for="attr_4" value="Tuebingen, Germany"></attvalue>
<attvalue for="attr_5" value="Germany"></attvalue>
<attvalue for="attr_11" value="3"></attvalue>
</attvalues>
</node>
<node id="authorswithaffiliations1_1bd096d4144f745155b126b0f8bedbd5" label="hongwiset, d">
<attvalues>
<attvalue for="attr_type" value="Authors with affiliations 1"></attvalue>
<attvalue for="global_occurrences" value="1"></attvalue>
<attvalue for="attr_3" value="Heinrich-Heine-University Duesseldorf"></attvalue>
<attvalue for="attr_4" value="Duesseldorf, Germany"></attvalue>
<attvalue for="attr_5" value="Germany"></attvalue>
<attvalue for="attr_11" value="1"></attvalue>
</attvalues>
</node>
<node id="authorswithaffiliations1_35795ede4a2cfbdfde4134d62f898eed" label="horstmann, r.d">
<attvalues>
<attvalue for="attr_type" value="Authors with affiliations 1"></attvalue>
<attvalue for="global_occurrences" value="5"></attvalue>
<attvalue for="attr_3" value="Bernhard Nocht Institute for Tropical Medicine"></attvalue>
<attvalue for="attr_4" value="Hamburg, Germany"></attvalue>
<attvalue for="attr_5" value="Germany"></attvalue>
<attvalue for="attr_11" value="4"></attvalue>
</attvalues>
</node>
<node id="authorswithaffiliations1_52d059125e0921f69919ba3653559e27" label="höppner, j">
<attvalues>
<attvalue for="attr_type" value="Authors with affiliations 1"></attvalue>
<attvalue for="global_occurrences" value="3"></attvalue>
<attvalue for="attr_3" value="Bernhard Nocht Institute for Tropical Medicine | University of Muenster"></attvalue>
<attvalue for="attr_4" value="Hamburg, Germany | Muenster, Germany"></attvalue>
<attvalue for="attr_5" value="Germany"></attvalue>
<attvalue for="attr_11" value="3"></attvalue>
</attvalues>
</node>
<node id="authorswithaffiliations1_a1e5575a6295a8b1c7ebe89745b6c2b6" label="hübner, m.p">
<attvalues>
<attvalue for="attr_type" value="Authors with affiliations 1"></attvalue>
<attvalue for="global_occurrences" value="1"></attvalue>
<attvalue for="attr_3" value="University of Bonn"></attvalue>
<attvalue for="attr_4" value="Bonn, Germany"></attvalue>
<attvalue for="attr_5" value="Germany"></attvalue>
<attvalue for="attr_11" value="1"></attvalue>
</attvalues>
</node>
<node id="authorswithaffiliations1_f8f96c20d5877d5f140d14b45e8ffa04" label="jacobi, c.a">
<attvalues>
<attvalue for="attr_type" value="Authors with affiliations 1"></attvalue>
<attvalue for="global_occurrences" value="1"></attvalue>
<attvalue for="attr_3" value="Eberhard Karls University of Tuebingen"></attvalue>
<attvalue for="attr_4" value="Tuebingen, Germany"></attvalue>
<attvalue for="attr_5" value="Germany"></attvalue>
<attvalue for="attr_11" value="1"></attvalue>
</attvalues>
</node>
<node id="authorswithaffiliations1_1a3a3d3929879d07b5e817c2b9336947" label="jensen, s.a">
<attvalues>
<attvalue for="attr_type" value="Authors with affiliations 1"></attvalue>
<attvalue for="global_occurrences" value="1"></attvalue>
<attvalue for="attr_3" value="Liverpool School of Tropical Medicine"></attvalue>
<attvalue for="attr_4" value="Liverpool, United Kingdom"></attvalue>
<attvalue for="attr_5" value="United Kingdom"></attvalue>
<attvalue for="attr_11" value="1"></attvalue>
</attvalues>
</node>
<node id="authorswithaffiliations1_4c95d8a1f1398bf5ba1ae51de241db82" label="jilek-aall, l">
<attvalues>
<attvalue for="attr_type" value="Authors with affiliations 1"></attvalue>
<attvalue for="global_occurrences" value="2"></attvalue>
<attvalue for="attr_3" value="571 English Bluff Road | University of British Columbia"></attvalue>
<attvalue for="attr_4" value="Delta, Canada | Vancouver, Canada"></attvalue>
<attvalue for="attr_5" value="Canada"></attvalue>
<attvalue for="attr_11" value="2"></attvalue>
</attvalues>
</node>
<node id="authorswithaffiliations1_ecdf044b6bd809629fcb01e0b2cb40e1" label="jin, m">
<attvalues>
<attvalue for="attr_type" value="Authors with affiliations 1"></attvalue>
<attvalue for="global_occurrences" value="1"></attvalue>
<attvalue for="attr_3" value="New England BioLabs Inc."></attvalue>
<attvalue for="attr_4" value="Ipswich, United States"></attvalue>
<attvalue for="attr_5" value="United States"></attvalue>
<attvalue for="attr_11" value="1"></attvalue>
</attvalues>
</node>
<node id="authorswithaffiliations1_044e2c01133214edeb18ad1ec233700b" label="johnson, n.m">
<attvalues>
<attvalue for="attr_type" value="Authors with affiliations 1"></attvalue>
<attvalue for="global_occurrences" value="1"></attvalue>
<attvalue for="attr_3" value="Australian National University"></attvalue>
<attvalue for="attr_4" value="Canberra, Australia"></attvalue>
<attvalue for="attr_5" value="Australia"></attvalue>
<attvalue for="attr_11" value="1"></attvalue>
</attvalues>
</node>
<node id="authorswithaffiliations1_fea7e37bd3f9995f843be6c8a32ee72f" label="johnston, k.l">
<attvalues>
<attvalue for="attr_type" value="Authors with affiliations 1"></attvalue>
<attvalue for="global_occurrences" value="2"></attvalue>
<attvalue for="attr_3" value="Liverpool School of Tropical Medicine"></attvalue>
<attvalue for="attr_4" value="Liverpool, United Kingdom"></attvalue>
<attvalue for="attr_5" value="United Kingdom"></attvalue>
<attvalue for="attr_11" value="2"></attvalue>
</attvalues>
</node>
<node id="authorswithaffiliations1_8bac3e4a823ee3054705e68a2645ba67" label="jolodar, a">
<attvalues>
<attvalue for="attr_type" value="Authors with affiliations 1"></attvalue>
<attvalue for="global_occurrences" value="3"></attvalue>
<attvalue for="attr_3" value="Bernhard Nocht Institute for Tropical Medicine"></attvalue>
<attvalue for="attr_4" value="Hamburg, Germany"></attvalue>
<attvalue for="attr_5" value="Germany"></attvalue>
<attvalue for="attr_11" value="3"></attvalue>
</attvalues>
</node>
<node id="authorswithaffiliations1_a6e7170d184d140fc57f6e69fd1a829e" label="josens, g">
<attvalues>
<attvalue for="attr_type" value="Authors with affiliations 1"></attvalue>
<attvalue for="global_occurrences" value="1"></attvalue>
<attvalue for="attr_3" value="Free University Brussels"></attvalue>
<attvalue for="attr_4" value="Brussels, Belgium"></attvalue>
<attvalue for="attr_5" value="Belgium"></attvalue>
<attvalue for="attr_11" value=""></attvalue>
</attvalues>
</node>
<node id="authorswithaffiliations1_158db2c0fc8537ebf1c83e9813125df6" label="joseph, h">
<attvalues>
<attvalue for="attr_type" value="Authors with affiliations 1"></attvalue>
<attvalue for="global_occurrences" value="1"></attvalue>
<attvalue for="attr_3" value="James Cook University"></attvalue>
<attvalue for="attr_4" value="Townsville, Australia"></attvalue>
<attvalue for="attr_5" value="Australia"></attvalue>
<attvalue for="attr_11" value="1"></attvalue>
</attvalues>
</node>
<node id="authorswithaffiliations1_e53909da92ebac49380cdeb75fbee174" label="jung, m">
<attvalues>
<attvalue for="attr_type" value="Authors with affiliations 1"></attvalue>
<attvalue for="global_occurrences" value="2"></attvalue>
<attvalue for="attr_3" value="Albert Ludwigs University Freiburg"></attvalue>
<attvalue for="attr_4" value="Freiburg, Germany"></attvalue>
<attvalue for="attr_5" value="Germany"></attvalue>
<attvalue for="attr_11" value="2"></attvalue>
</attvalues>
</node>
<node id="authorswithaffiliations1_c053397240cf47c378740353fd358a57" label="kabula, b">
<attvalues>
<attvalue for="attr_type" value="Authors with affiliations 1"></attvalue>
<attvalue for="global_occurrences" value="1"></attvalue>
<attvalue for="attr_3" value="National Institute for Medical Research Tukuyu"></attvalue>
<attvalue for="attr_4" value="Tukuyu, Tanzania"></attvalue>
<attvalue for="attr_5" value="Tanzania"></attvalue>
<attvalue for="attr_11" value=""></attvalue>
</attvalues>
</node>
<node id="authorswithaffiliations1_d623088fd4502d6ba5f5b00623d1e86f" label="kafatos, f.c">
<attvalues>
<attvalue for="attr_type" value="Authors with affiliations 1"></attvalue>
<attvalue for="global_occurrences" value="1"></attvalue>
<attvalue for="attr_3" value="European Molecular Biology Laboratory EMBL"></attvalue>
<attvalue for="attr_4" value="Heidelberg, Germany"></attvalue>
<attvalue for="attr_5" value="Germany"></attvalue>
<attvalue for="attr_11" value="1"></attvalue>
</attvalues>
</node>
<node id="authorswithaffiliations1_e08cb4ce24cfc72097d61635792747e1" label="kaifi, j.t">
<attvalues>
<attvalue for="attr_type" value="Authors with affiliations 1"></attvalue>
<attvalue for="global_occurrences" value="2"></attvalue>
<attvalue for="attr_3" value="Hamburg-Eppendorf University Medical Center"></attvalue>
<attvalue for="attr_4" value="Hamburg, Germany"></attvalue>
<attvalue for="attr_5" value="Germany"></attvalue>
<attvalue for="attr_11" value="2"></attvalue>
</attvalues>
</node>
<node id="authorswithaffiliations1_c9772eda7d6a45c90fe18f011bcdd980" label="kaja, a.l">
<attvalues>
<attvalue for="attr_type" value="Authors with affiliations 1"></attvalue>
<attvalue for="global_occurrences" value="1"></attvalue>
<attvalue for="attr_3" value="Biotica Technology Limited"></attvalue>
<attvalue for="attr_4" value="Cambridge, United Kingdom"></attvalue>
<attvalue for="attr_5" value="United Kingdom"></attvalue>
<attvalue for="attr_11" value="1"></attvalue>
</attvalues>
</node>
<node id="authorswithaffiliations1_117d38f5ea0bcd75d2b86af82ae167b5" label="kalinga, a.k">
<attvalues>
<attvalue for="attr_type" value="Authors with affiliations 1"></attvalue>
<attvalue for="global_occurrences" value="4"></attvalue>
<attvalue for="attr_3" value="National Institute for Medical Research Tukuyu"></attvalue>
<attvalue for="attr_4" value="Tukuyu, Tanzania"></attvalue>
<attvalue for="attr_5" value="Tanzania"></attvalue>
<attvalue for="attr_11" value="3"></attvalue>
</attvalues>
</node>
<node id="authorswithaffiliations1_e340ec4e83ebd08959f636bb9c28250f" label="kaliraj, p">
<attvalues>
<attvalue for="attr_type" value="Authors with affiliations 1"></attvalue>
<attvalue for="global_occurrences" value="1"></attvalue>
<attvalue for="attr_3" value="Anna University"></attvalue>
<attvalue for="attr_4" value="Chennai, India"></attvalue>
<attvalue for="attr_5" value="India"></attvalue>
<attvalue for="attr_11" value="1"></attvalue>
</attvalues>
</node>
<node id="authorswithaffiliations1_a0a2e655331e93c5fe39e5745bc46597" label="kamal, i.h">
<attvalues>
<attvalue for="attr_type" value="Authors with affiliations 1"></attvalue>
<attvalue for="global_occurrences" value="1"></attvalue>
<attvalue for="attr_3" value="New England BioLabs Inc."></attvalue>
<attvalue for="attr_4" value="Ipswich, United States"></attvalue>
<attvalue for="attr_5" value="United States"></attvalue>
<attvalue for="attr_11" value="1"></attvalue>
</attvalues>
</node>
<node id="authorswithaffiliations1_baf52a1d4ebfa7af419e88b9cc3e564f" label="kamnang, g">
<attvalues>
<attvalue for="attr_type" value="Authors with affiliations 1"></attvalue>
<attvalue for="global_occurrences" value="1"></attvalue>
<attvalue for="attr_3" value="Mbanga Health District Services"></attvalue>
<attvalue for="attr_4" value="Mbanga, Cameroon"></attvalue>
<attvalue for="attr_5" value="Cameroon"></attvalue>
<attvalue for="attr_11" value="1"></attvalue>
</attvalues>
</node>
<node id="authorswithaffiliations1_4b33f20bc0dd795fbbae716d6144d267" label="karabou, p.k">
<attvalues>
<attvalue for="attr_type" value="Authors with affiliations 1"></attvalue>
<attvalue for="global_occurrences" value="1"></attvalue>
<attvalue for="attr_3" value="National Onchocerciasis Control Programme"></attvalue>
<attvalue for="attr_4" value="Kara, Togo"></attvalue>
<attvalue for="attr_5" value="Togo"></attvalue>
<attvalue for="attr_11" value="1"></attvalue>
</attvalues>
</node>
<node id="authorswithaffiliations1_ef32561f519fd5ece2f651adc93ff60f" label="kassack, m.u">
<attvalues>
<attvalue for="attr_type" value="Authors with affiliations 1"></attvalue>
<attvalue for="global_occurrences" value="1"></attvalue>
<attvalue for="attr_3" value="Heinrich-Heine-University Duesseldorf"></attvalue>
<attvalue for="attr_4" value="Duesseldorf, Germany"></attvalue>
<attvalue for="attr_5" value="Germany"></attvalue>
<attvalue for="attr_11" value="1"></attvalue>
</attvalues>
</node>
<node id="authorswithaffiliations1_0b090aaf9ba0a9cd22d773e7558ed61c" label="katamanywa, j">
<attvalues>
<attvalue for="attr_type" value="Authors with affiliations 1"></attvalue>
<attvalue for="global_occurrences" value="1"></attvalue>
<attvalue for="attr_3" value="Vector Control Unit Ministry of Health"></attvalue>
<attvalue for="attr_4" value="Fort Portal, Uganda"></attvalue>
<attvalue for="attr_5" value="Uganda"></attvalue>
<attvalue for="attr_11" value="1"></attvalue>
</attvalues>
</node>
<node id="authorswithaffiliations1_fb0a4c872e963776c9600b896936214a" label="kellenberger, l">
<attvalues>
<attvalue for="attr_type" value="Authors with affiliations 1"></attvalue>
<attvalue for="global_occurrences" value="1"></attvalue>
<attvalue for="attr_3" value="University of Cambridge"></attvalue>
<attvalue for="attr_4" value="Cambridge, United Kingdom"></attvalue>
<attvalue for="attr_5" value="United Kingdom"></attvalue>
<attvalue for="attr_11" value="1"></attvalue>
</attvalues>
</node>
<node id="authorswithaffiliations1_750c8ffce8f0b131a772a72142d1bc98" label="kelly, d">
<attvalues>
<attvalue for="attr_type" value="Authors with affiliations 1"></attvalue>
<attvalue for="global_occurrences" value="1"></attvalue>
<attvalue for="attr_3" value="Oxford University"></attvalue>
<attvalue for="attr_4" value="Oxford, United Kingdom"></attvalue>
<attvalue for="attr_5" value="United Kingdom"></attvalue>
<attvalue for="attr_11" value="1"></attvalue>
</attvalues>
</node>
<node id="authorswithaffiliations1_a70c4fa4c1328eb69b7ade82d9f37099" label="kendrew, s.g">
<attvalues>
<attvalue for="attr_type" value="Authors with affiliations 1"></attvalue>
<attvalue for="global_occurrences" value="1"></attvalue>
<attvalue for="attr_3" value="Biotica Technology Limited"></attvalue>
<attvalue for="attr_4" value="Cambridge, United Kingdom"></attvalue>
<attvalue for="attr_5" value="United Kingdom"></attvalue>
<attvalue for="attr_11" value="1"></attvalue>
</attvalues>
</node>
<node id="authorswithaffiliations1_7575e2f3eb8a499a032302aedff2ee57" label="keystone, j.s">
<attvalues>
<attvalue for="attr_type" value="Authors with affiliations 1"></attvalue>
<attvalue for="global_occurrences" value="1"></attvalue>
<attvalue for="attr_3" value="University of Toronto"></attvalue>
<attvalue for="attr_4" value="Toronto, Canada"></attvalue>
<attvalue for="attr_5" value="Canada"></attvalue>
<attvalue for="attr_11" value="1"></attvalue>
</attvalues>
</node>
<node id="authorswithaffiliations1_e17b3f32f79a4834b46104752cbee5ba" label="kibweja, a.m">
<attvalues>
<attvalue for="attr_type" value="Authors with affiliations 1"></attvalue>
<attvalue for="global_occurrences" value="1"></attvalue>
<attvalue for="attr_3" value="National Institute for Medical Research Tukuyu"></attvalue>
<attvalue for="attr_4" value="Tukuyu, Tanzania"></attvalue>
<attvalue for="attr_5" value="Tanzania"></attvalue>
<attvalue for="attr_11" value="1"></attvalue>
</attvalues>
</node>
<node id="authorswithaffiliations1_63f741633771cadc4b193fda40f82a80" label="kidunda, a.r">
<attvalues>
<attvalue for="attr_type" value="Authors with affiliations 1"></attvalue>
<attvalue for="global_occurrences" value="2"></attvalue>
<attvalue for="attr_3" value="Mahenge District Hospital"></attvalue>
<attvalue for="attr_4" value="Mahenge, Tanzania"></attvalue>
<attvalue for="attr_5" value="Tanzania"></attvalue>
<attvalue for="attr_11" value="2"></attvalue>
</attvalues>
</node>
<node id="authorswithaffiliations1_f62f9cdfafb68aecc09503354d1c188d" label="kipp, w">
<attvalues>
<attvalue for="attr_type" value="Authors with affiliations 1"></attvalue>
<attvalue for="global_occurrences" value="2"></attvalue>
<attvalue for="attr_3" value="University of Alberta"></attvalue>
<attvalue for="attr_4" value="Edmonton, Canada"></attvalue>
<attvalue for="attr_5" value="Canada"></attvalue>
<attvalue for="attr_11" value="2"></attvalue>
</attvalues>
</node>
<node id="authorswithaffiliations1_f01480c7b2e3614ea2a9e0439843a9bd" label="kirch, a.k">
<attvalues>
<attvalue for="attr_type" value="Authors with affiliations 1"></attvalue>
<attvalue for="global_occurrences" value="2"></attvalue>
<attvalue for="attr_3" value="Eberhard Karls University of Tuebingen"></attvalue>
<attvalue for="attr_4" value="Tuebingen, Germany"></attvalue>
<attvalue for="attr_5" value="Germany"></attvalue>
<attvalue for="attr_11" value="1"></attvalue>
</attvalues>
</node>
<node id="authorswithaffiliations1_6b3dc1124ecfa26669e26dc9fbb09d84" label="kirschning, c.j">
<attvalues>
<attvalue for="attr_type" value="Authors with affiliations 1"></attvalue>
<attvalue for="global_occurrences" value="1"></attvalue>
<attvalue for="attr_3" value="Technical University of Munich"></attvalue>
<attvalue for="attr_4" value="Munich, Germany"></attvalue>
<attvalue for="attr_5" value="Germany"></attvalue>
<attvalue for="attr_11" value="1"></attvalue>
</attvalues>
</node>
<node id="authorswithaffiliations1_d4f3b05d817ec4609f67e419985b86c3" label="kitz, r">
<attvalues>
<attvalue for="attr_type" value="Authors with affiliations 1"></attvalue>
<attvalue for="global_occurrences" value="1"></attvalue>
<attvalue for="attr_3" value="Johann Wolfgang Goethe University Frankfurt"></attvalue>
<attvalue for="attr_4" value="Frankfurt am Main, Germany"></attvalue>
<attvalue for="attr_5" value="Germany"></attvalue>
<attvalue for="attr_11" value=""></attvalue>
</attvalues>
</node>
<node id="authorswithaffiliations1_49d4587cb29073c04388218ff6bb3552" label="kiyombo, g">
<attvalues>
<attvalue for="attr_type" value="Authors with affiliations 1"></attvalue>
<attvalue for="global_occurrences" value="1"></attvalue>
<attvalue for="attr_3" value="Kinshasa University"></attvalue>
<attvalue for="attr_4" value="Kinshasa, Congo"></attvalue>
<attvalue for="attr_5" value="Congo"></attvalue>
<attvalue for="attr_11" value=""></attvalue>
</attvalues>
</node>
<node id="authorswithaffiliations1_900089227fd520598625de46f731507d" label="klarmann, u">
<attvalues>
<attvalue for="attr_type" value="Authors with affiliations 1"></attvalue>
<attvalue for="global_occurrences" value="1"></attvalue>
<attvalue for="attr_3" value="University of Bonn"></attvalue>
<attvalue for="attr_4" value="Bonn, Germany"></attvalue>
<attvalue for="attr_5" value="Germany"></attvalue>
<attvalue for="attr_11" value="1"></attvalue>
</attvalues>
</node>
<node id="authorswithaffiliations1_aec75c8f88e1532dacbbbe8592a51cbd" label="klauss, v">
<attvalues>
<attvalue for="attr_type" value="Authors with affiliations 1"></attvalue>
<attvalue for="global_occurrences" value="1"></attvalue>
<attvalue for="attr_3" value="Technical University of Munich"></attvalue>
<attvalue for="attr_4" value="Munich, Germany"></attvalue>
<attvalue for="attr_5" value="Germany"></attvalue>
<attvalue for="attr_11" value="1"></attvalue>
</attvalues>
</node>
<node id="authorswithaffiliations1_a4080878bb5b5c8204f1712fd62df283" label="kleensang, a">
<attvalues>
<attvalue for="attr_type" value="Authors with affiliations 1"></attvalue>
<attvalue for="global_occurrences" value="2"></attvalue>
<attvalue for="attr_3" value="Bernhard Nocht Institute for Tropical Medicine | University of Luebeck"></attvalue>
<attvalue for="attr_4" value="Hamburg, Germany | Luebeck, Germany"></attvalue>
<attvalue for="attr_5" value="Germany"></attvalue>
<attvalue for="attr_11" value="2"></attvalue>
</attvalues>
</node>
<node id="authorswithaffiliations1_f1b8b053c4547789e06ed4c9ea5db812" label="kluxen, g">
<attvalues>
<attvalue for="attr_type" value="Authors with affiliations 1"></attvalue>
<attvalue for="global_occurrences" value="2"></attvalue>
<attvalue for="attr_3" value="Augenärztliche Gemeinschaftspraxis"></attvalue>
<attvalue for="attr_4" value="Wermelskirchen, Germany."></attvalue>
<attvalue for="attr_5" value="Germany."></attvalue>
<attvalue for="attr_11" value="1"></attvalue>
</attvalues>
</node>
<node id="authorswithaffiliations1_f87243568af38d627ada5b7f2d2c6473" label="kocherscheidt, l">
<attvalues>
<attvalue for="attr_type" value="Authors with affiliations 1"></attvalue>
<attvalue for="global_occurrences" value="1"></attvalue>
<attvalue for="attr_3" value="Eberhard Karls University of Tuebingen"></attvalue>
<attvalue for="attr_4" value="Tuebingen, Germany"></attvalue>
<attvalue for="attr_5" value="Germany"></attvalue>
<attvalue for="attr_11" value="1"></attvalue>
</attvalues>
</node>
<node id="authorswithaffiliations1_b21cbf526447e90f3f12e7868de91fbe" label="koenekoop, r.k">
<attvalues>
<attvalue for="attr_type" value="Authors with affiliations 1"></attvalue>
<attvalue for="global_occurrences" value="1"></attvalue>
<attvalue for="attr_3" value="McGill University"></attvalue>
<attvalue for="attr_4" value="Montreal, Canada"></attvalue>
<attvalue for="attr_5" value="Canada"></attvalue>
<attvalue for="attr_11" value="1"></attvalue>
</attvalues>
</node>
<node id="authorswithaffiliations1_8edc452fe0209f51e9ca756b7db16a33" label="komuniecki, r">
<attvalues>
<attvalue for="attr_type" value="Authors with affiliations 1"></attvalue>
<attvalue for="global_occurrences" value="1"></attvalue>
<attvalue for="attr_3" value="University of Toledo"></attvalue>
<attvalue for="attr_4" value="Toledo, United States"></attvalue>
<attvalue for="attr_5" value="United States"></attvalue>
<attvalue for="attr_11" value="1"></attvalue>
</attvalues>
</node>
<node id="authorswithaffiliations1_27b956501374e4ed2ec88ecde8f5ebbe" label="konadu, p">
<attvalues>
<attvalue for="attr_type" value="Authors with affiliations 1"></attvalue>
<attvalue for="global_occurrences" value="4"></attvalue>
<attvalue for="attr_3" value="Kwame Nkrumah University of Science and Technology"></attvalue>
<attvalue for="attr_4" value="Kumasi, Ghana"></attvalue>
<attvalue for="attr_5" value="Ghana"></attvalue>
<attvalue for="attr_11" value="4"></attvalue>
</attvalues>
</node>
<node id="authorswithaffiliations1_5850ef76c726991714dfcb04d9af7114" label="koo, h">
<attvalues>
<attvalue for="attr_type" value="Authors with affiliations 1"></attvalue>
<attvalue for="global_occurrences" value="1"></attvalue>
<attvalue for="attr_3" value="J. Craig Venter Institute"></attvalue>
<attvalue for="attr_4" value="Rockville, United States"></attvalue>
<attvalue for="attr_5" value="United States"></attvalue>
<attvalue for="attr_11" value="1"></attvalue>
</attvalues>
</node>
<node id="authorswithaffiliations1_b6e3bb984e0f5234d63d3d83859f4086" label="korf, i">
<attvalues>
<attvalue for="attr_type" value="Authors with affiliations 1"></attvalue>
<attvalue for="global_occurrences" value="1"></attvalue>
<attvalue for="attr_3" value="University of California at Davis"></attvalue>
<attvalue for="attr_4" value="Davis, United States"></attvalue>
<attvalue for="attr_5" value="United States"></attvalue>
<attvalue for="attr_11" value="1"></attvalue>
</attvalues>
</node>
<node id="authorswithaffiliations1_3106c5372876f43fd5964a34698ae648" label="korten, s">
<attvalues>
<attvalue for="attr_type" value="Authors with affiliations 1"></attvalue>
<attvalue for="global_occurrences" value="5"></attvalue>
<attvalue for="attr_3" value="Bernhard Nocht Institute for Tropical Medicine | University of Bonn"></attvalue>
<attvalue for="attr_4" value="Bonn, Germany | Hamburg, Germany"></attvalue>
<attvalue for="attr_5" value="Germany"></attvalue>
<attvalue for="attr_11" value="5"></attvalue>
</attvalues>
</node>
<node id="authorswithaffiliations1_df3787b07476b30ed04c6e7e51b366bd" label="kotlyar, d">
<attvalues>
<attvalue for="attr_type" value="Authors with affiliations 1"></attvalue>
<attvalue for="global_occurrences" value="1"></attvalue>
<attvalue for="attr_3" value="German Cancer Research Center"></attvalue>
<attvalue for="attr_4" value="Heidelberg, Germany"></attvalue>
<attvalue for="attr_5" value="Germany"></attvalue>
<attvalue for="attr_11" value="1"></attvalue>
</attvalues>
</node>
<node id="authorswithaffiliations1_c5daf37ecb110b0cde42a29897583e5d" label="krueger, a">
<attvalues>
<attvalue for="attr_type" value="Authors with affiliations 1"></attvalue>
<attvalue for="global_occurrences" value="12"></attvalue>
<attvalue for="attr_3" value="Bernhard Nocht Institute for Tropical Medicine"></attvalue>
<attvalue for="attr_4" value="Hamburg, Germany"></attvalue>
<attvalue for="attr_5" value="Germany"></attvalue>
<attvalue for="attr_11" value="6"></attvalue>
</attvalues>
</node>
<node id="authorswithaffiliations1_70cded4e5f1a4ffdd2df1560999bb91d" label="kruppa, t">
<attvalues>
<attvalue for="attr_type" value="Authors with affiliations 1"></attvalue>
<attvalue for="global_occurrences" value="1"></attvalue>
<attvalue for="attr_3" value="Kwame Nkrumah University of Science and Technology"></attvalue>
<attvalue for="attr_4" value="Kumasi, Ghana"></attvalue>
<attvalue for="attr_5" value="Ghana"></attvalue>
<attvalue for="attr_11" value="1"></attvalue>
</attvalues>
</node>
<node id="authorswithaffiliations1_c34f768bc47fc36a338c1d738114e034" label="kruppa, t.f">
<attvalues>
<attvalue for="attr_type" value="Authors with affiliations 1"></attvalue>
<attvalue for="global_occurrences" value="1"></attvalue>
<attvalue for="attr_3" value="Kwame Nkrumah University of Science and Technology"></attvalue>
<attvalue for="attr_4" value="Kumasi, Ghana"></attvalue>
<attvalue for="attr_5" value="Ghana"></attvalue>
<attvalue for="attr_11" value="1"></attvalue>
</attvalues>
</node>
<node id="authorswithaffiliations1_2b13d2830c66e7d42387d6cce9609fcb" label="kruse, s">
<attvalues>
<attvalue for="attr_type" value="Authors with affiliations 1"></attvalue>
<attvalue for="global_occurrences" value="1"></attvalue>
<attvalue for="attr_3" value="Albert Ludwigs University Freiburg"></attvalue>
<attvalue for="attr_4" value="Freiburg, Germany"></attvalue>
<attvalue for="attr_5" value="Germany"></attvalue>
<attvalue for="attr_11" value="1"></attvalue>
</attvalues>
</node>
<node id="authorswithaffiliations1_6772d982bf41690d3b96a6b47d27801e" label="kumar, s">
<attvalues>
<attvalue for="attr_type" value="Authors with affiliations 1"></attvalue>
<attvalue for="global_occurrences" value="1"></attvalue>
<attvalue for="attr_3" value="New England BioLabs Inc."></attvalue>
<attvalue for="attr_4" value="Ipswich, United States"></attvalue>
<attvalue for="attr_5" value="United States"></attvalue>
<attvalue for="attr_11" value="1"></attvalue>
</attvalues>
</node>
<node id="authorswithaffiliations1_b5b3c63c586f76f518ba0c6f115affec" label="kurosinski, m.a">
<attvalues>
<attvalue for="attr_type" value="Authors with affiliations 1"></attvalue>
<attvalue for="global_occurrences" value="1"></attvalue>
<attvalue for="attr_3" value="University of Muenster"></attvalue>
<attvalue for="attr_4" value="Muenster, Germany"></attvalue>
<attvalue for="attr_5" value="Germany"></attvalue>
<attvalue for="attr_11" value=""></attvalue>
</attvalues>
</node>
<node id="authorswithaffiliations1_3b6f54dc700e940da6a2024a05a01a95" label="kutin, k">
<attvalues>
<attvalue for="attr_type" value="Authors with affiliations 1"></attvalue>
<attvalue for="global_occurrences" value="1"></attvalue>
<attvalue for="attr_3" value="Kwame Nkrumah University of Science and Technology"></attvalue>
<attvalue for="attr_4" value="Kumasi, Ghana"></attvalue>
<attvalue for="attr_5" value="Ghana"></attvalue>
<attvalue for="attr_11" value="1"></attvalue>
</attvalues>
</node>
<node id="authorswithaffiliations1_96b4ee30d2a4a80aeed6fd3608f6cb8c" label="könig, g.m">
<attvalues>
<attvalue for="attr_type" value="Authors with affiliations 1"></attvalue>
<attvalue for="global_occurrences" value="1"></attvalue>
<attvalue for="attr_3" value="University of Bonn"></attvalue>
<attvalue for="attr_4" value="Bonn, Germany"></attvalue>
<attvalue for="attr_5" value="Germany"></attvalue>
<attvalue for="attr_11" value="1"></attvalue>
</attvalues>
</node>
<node id="authorswithaffiliations1_068a444937fd41b59747268871a41324" label="könig, r">
<attvalues>
<attvalue for="attr_type" value="Authors with affiliations 1"></attvalue>
<attvalue for="global_occurrences" value="3"></attvalue>
<attvalue for="attr_3" value="Innsbruck Medical University | University of Luebeck"></attvalue>
<attvalue for="attr_4" value="Innsbruck, Austria | Luebeck, Germany"></attvalue>
<attvalue for="attr_5" value="Austria | Germany"></attvalue>
<attvalue for="attr_11" value="3"></attvalue>
</attvalues>
</node>
<node id="authorswithaffiliations1_b16bdacd7eb5fefc1b7ed9ad5a2a2bc6" label="lakwo, t.l">
<attvalues>
<attvalue for="attr_type" value="Authors with affiliations 1"></attvalue>
<attvalue for="global_occurrences" value="1"></attvalue>
<attvalue for="attr_3" value="Ministry of Health"></attvalue>
<attvalue for="attr_4" value="Kampala, Uganda"></attvalue>
<attvalue for="attr_5" value="Uganda"></attvalue>
<attvalue for="attr_11" value="1"></attvalue>
</attvalues>
</node>
<node id="authorswithaffiliations1_2ff44adad7cc10e279e475d8f54425c7" label="lammie, p.j">
<attvalues>
<attvalue for="attr_type" value="Authors with affiliations 1"></attvalue>
<attvalue for="global_occurrences" value="1"></attvalue>
<attvalue for="attr_3" value="Centers for Disease Control and Prevention"></attvalue>
<attvalue for="attr_4" value="Atlanta, United States"></attvalue>
<attvalue for="attr_5" value="United States"></attvalue>
<attvalue for="attr_11" value="1"></attvalue>
</attvalues>
</node>
<node id="authorswithaffiliations1_1e89c34167dec9c25c696f9408b9d51c" label="laney, s.j">
<attvalues>
<attvalue for="attr_type" value="Authors with affiliations 1"></attvalue>
<attvalue for="global_occurrences" value="2"></attvalue>
<attvalue for="attr_3" value="Smith College"></attvalue>
<attvalue for="attr_4" value="Northampton, United States"></attvalue>
<attvalue for="attr_5" value="United States"></attvalue>
<attvalue for="attr_11" value="2"></attvalue>
</attvalues>
</node>
<node id="authorswithaffiliations1_bbbb0ee1b208bb9d8f2923331c7aca1e" label="lanzer, m">
<attvalues>
<attvalue for="attr_type" value="Authors with affiliations 1"></attvalue>
<attvalue for="global_occurrences" value="1"></attvalue>
<attvalue for="attr_3" value="Ruprecht Karls University Heidelberg"></attvalue>
<attvalue for="attr_4" value="Heidelberg, Germany"></attvalue>
<attvalue for="attr_5" value="Germany"></attvalue>
<attvalue for="attr_11" value=""></attvalue>
</attvalues>
</node>
<node id="authorswithaffiliations1_96898246af0e163677ced29047485ada" label="larbi, j">
<attvalues>
<attvalue for="attr_type" value="Authors with affiliations 1"></attvalue>
<attvalue for="global_occurrences" value="3"></attvalue>
<attvalue for="attr_3" value="Bernhard Nocht Institute for Tropical Medicine | Kumasi Center for Collaborative Research (KCCR)"></attvalue>
<attvalue for="attr_4" value="Hamburg, Germany | Kumasi, Ghana"></attvalue>
<attvalue for="attr_5" value="Germany | Ghana"></attvalue>
<attvalue for="attr_11" value="3"></attvalue>
</attvalues>
</node>
<node id="authorswithaffiliations1_a2c88150963151bea29695db4d961af6" label="layland, l.e">
<attvalues>
<attvalue for="attr_type" value="Authors with affiliations 1"></attvalue>
<attvalue for="global_occurrences" value="1"></attvalue>
<attvalue for="attr_3" value="University of Bonn"></attvalue>
<attvalue for="attr_4" value="Bonn, Germany"></attvalue>
<attvalue for="attr_5" value="Germany"></attvalue>
<attvalue for="attr_11" value="1"></attvalue>
</attvalues>
</node>
<node id="authorswithaffiliations1_c35c70141acf0397fbfb0bf2dc749713" label="leadlay, p.f">
<attvalues>
<attvalue for="attr_type" value="Authors with affiliations 1"></attvalue>
<attvalue for="global_occurrences" value="1"></attvalue>
<attvalue for="attr_3" value="Biotica Technology Limited"></attvalue>
<attvalue for="attr_4" value="Cambridge, United Kingdom"></attvalue>
<attvalue for="attr_5" value="United Kingdom"></attvalue>
<attvalue for="attr_11" value="1"></attvalue>
</attvalues>
</node>
<node id="authorswithaffiliations1_98253ed406051659c48faf618a789fc6" label="leary, c.c">
<attvalues>
<attvalue for="attr_type" value="Authors with affiliations 1"></attvalue>
<attvalue for="global_occurrences" value="1"></attvalue>
<attvalue for="attr_3" value="Eberhard Karls University of Tuebingen"></attvalue>
<attvalue for="attr_4" value="Tuebingen, Germany"></attvalue>
<attvalue for="attr_5" value="Germany"></attvalue>
<attvalue for="attr_11" value="1"></attvalue>
</attvalues>
</node>
<node id="authorswithaffiliations1_2629e676e840162c179fb2980e613c28" label="lechner, c.j">
<attvalues>
<attvalue for="attr_type" value="Authors with affiliations 1"></attvalue>
<attvalue for="global_occurrences" value="1"></attvalue>
<attvalue for="attr_3" value="Eberhard Karls University of Tuebingen"></attvalue>
<attvalue for="attr_4" value="Tuebingen, Germany"></attvalue>
<attvalue for="attr_5" value="Germany"></attvalue>
<attvalue for="attr_11" value="1"></attvalue>
</attvalues>
</node>
<node id="authorswithaffiliations1_91738d0e539520ac53a618eab8c5d73d" label="lepping, b">
<attvalues>
<attvalue for="attr_type" value="Authors with affiliations 1"></attvalue>
<attvalue for="global_occurrences" value="4"></attvalue>
<attvalue for="attr_3" value="Bernhard Nocht Institute for Tropical Medicine"></attvalue>
<attvalue for="attr_4" value="Hamburg, Germany"></attvalue>
<attvalue for="attr_5" value="Germany"></attvalue>
<attvalue for="attr_11" value="3"></attvalue>
</attvalues>
</node>
<node id="authorswithaffiliations1_8b76258591c7371173a4c41e5e9c0848" label="li, b.-w">
<attvalues>
<attvalue for="attr_type" value="Authors with affiliations 1"></attvalue>
<attvalue for="global_occurrences" value="1"></attvalue>
<attvalue for="attr_3" value="Washington University School of Medicine"></attvalue>
<attvalue for="attr_4" value="St. Louis, United States"></attvalue>
<attvalue for="attr_5" value="United States"></attvalue>
<attvalue for="attr_11" value="1"></attvalue>
</attvalues>
</node>
<node id="authorswithaffiliations1_9140ce3aa941ffba1a5cdbd90da0061c" label="li, w">
<attvalues>
<attvalue for="attr_type" value="Authors with affiliations 1"></attvalue>
<attvalue for="global_occurrences" value="1"></attvalue>
<attvalue for="attr_3" value="Smith College"></attvalue>
<attvalue for="attr_4" value="Northampton, United States"></attvalue>
<attvalue for="attr_5" value="United States"></attvalue>
<attvalue for="attr_11" value="1"></attvalue>
</attvalues>
</node>
<node id="authorswithaffiliations1_a416bff41ef5b5cb814bbf1c62b10e3f" label="libman, m.d">
<attvalues>
<attvalue for="attr_type" value="Authors with affiliations 1"></attvalue>
<attvalue for="global_occurrences" value="1"></attvalue>
<attvalue for="attr_3" value="McGill University"></attvalue>
<attvalue for="attr_4" value="Montreal, Canada"></attvalue>
<attvalue for="attr_5" value="Canada"></attvalue>
<attvalue for="attr_11" value="1"></attvalue>
</attvalues>
</node>
<node id="authorswithaffiliations1_205927915e9147727984f8fb4ea11b59" label="liebau, e">
<attvalues>
<attvalue for="attr_type" value="Authors with affiliations 1"></attvalue>
<attvalue for="global_occurrences" value="8"></attvalue>
<attvalue for="attr_3" value="Bernhard Nocht Institute for Tropical Medicine | University of Muenster"></attvalue>
<attvalue for="attr_4" value="Hamburg, Germany | Muenster, Germany"></attvalue>
<attvalue for="attr_5" value="Germany"></attvalue>
<attvalue for="attr_11" value="5"></attvalue>
</attvalues>
</node>
<node id="authorswithaffiliations1_9ab7ec48e6b4b9c0726cbd338e7ea240" label="lill, r.e">
<attvalues>
<attvalue for="attr_type" value="Authors with affiliations 1"></attvalue>
<attvalue for="global_occurrences" value="1"></attvalue>
<attvalue for="attr_3" value="Biotica Technology Limited"></attvalue>
<attvalue for="attr_4" value="Cambridge, United Kingdom"></attvalue>
<attvalue for="attr_5" value="United Kingdom"></attvalue>
<attvalue for="attr_11" value="1"></attvalue>
</attvalues>
</node>
<node id="authorswithaffiliations1_749e9a157b0514526bef948baa6437b2" label="lindblom, t.h">
<attvalues>
<attvalue for="attr_type" value="Authors with affiliations 1"></attvalue>
<attvalue for="global_occurrences" value="1"></attvalue>
<attvalue for="attr_3" value="Lyon College"></attvalue>
<attvalue for="attr_4" value="Batesville, United States"></attvalue>
<attvalue for="attr_5" value="United States"></attvalue>
<attvalue for="attr_11" value="1"></attvalue>
</attvalues>
</node>
<node id="authorswithaffiliations1_a08727d8f9ef2c32ba07ff12b07bfd59" label="link, c">
<attvalues>
<attvalue for="attr_type" value="Authors with affiliations 1"></attvalue>
<attvalue for="global_occurrences" value="1"></attvalue>
<attvalue for="attr_3" value="Ruprecht Karls University Heidelberg"></attvalue>
<attvalue for="attr_4" value="Heidelberg, Germany"></attvalue>
<attvalue for="attr_5" value="Germany"></attvalue>
<attvalue for="attr_11" value="1"></attvalue>
</attvalues>
</node>
<node id="authorswithaffiliations1_31079ffb80fba882830ac4c43d9630d6" label="little, m.p">
<attvalues>
<attvalue for="attr_type" value="Authors with affiliations 1"></attvalue>
<attvalue for="global_occurrences" value="1"></attvalue>
<attvalue for="attr_3" value="Imperial College London"></attvalue>
<attvalue for="attr_4" value="London, United Kingdom"></attvalue>
<attvalue for="attr_5" value="United Kingdom"></attvalue>
<attvalue for="attr_11" value="1"></attvalue>
</attvalues>
</node>
<node id="authorswithaffiliations1_724c791641c94d12fe9feb7dea73eb1d" label="lopez, i">
<attvalues>
<attvalue for="attr_type" value="Authors with affiliations 1"></attvalue>
<attvalue for="global_occurrences" value="1"></attvalue>
<attvalue for="attr_3" value="University of Cologne"></attvalue>
<attvalue for="attr_4" value="Cologne, Germany"></attvalue>
<attvalue for="attr_5" value="Germany"></attvalue>
<attvalue for="attr_11" value="1"></attvalue>
</attvalues>
</node>
<node id="authorswithaffiliations1_0e92a35b2971e63eae8619b6e53a7e7d" label="low, l">
<attvalues>
<attvalue for="attr_type" value="Authors with affiliations 1"></attvalue>
<attvalue for="global_occurrences" value="1"></attvalue>
<attvalue for="attr_3" value="Biotica Technology Limited"></attvalue>
<attvalue for="attr_4" value="Cambridge, United Kingdom"></attvalue>
<attvalue for="attr_5" value="United Kingdom"></attvalue>
<attvalue for="attr_11" value="1"></attvalue>
</attvalues>
</node>
<node id="authorswithaffiliations1_533a4eefedf69577c13ba3f95bf5618e" label="lubega, g.w">
<attvalues>
<attvalue for="attr_type" value="Authors with affiliations 1"></attvalue>
<attvalue for="global_occurrences" value="1"></attvalue>
<attvalue for="attr_3" value="Makerere University"></attvalue>
<attvalue for="attr_4" value="Kampala, Uganda"></attvalue>
<attvalue for="attr_5" value="Uganda"></attvalue>
<attvalue for="attr_11" value="1"></attvalue>
</attvalues>
</node>
<node id="authorswithaffiliations1_6d2a2627c41a377ff96d4b10ab908fad" label="lucius, r">
<attvalues>
<attvalue for="attr_type" value="Authors with affiliations 1"></attvalue>
<attvalue for="global_occurrences" value="2"></attvalue>
<attvalue for="attr_3" value="Humboldt University Berlin"></attvalue>
<attvalue for="attr_4" value="Berlin, Germany"></attvalue>
<attvalue for="attr_5" value="Germany"></attvalue>
<attvalue for="attr_11" value="2"></attvalue>
</attvalues>
</node>
<node id="authorswithaffiliations1_a1905fb95c2d143f997dedbbf4392707" label="lustigman, s">
<attvalues>
<attvalue for="attr_type" value="Authors with affiliations 1"></attvalue>
<attvalue for="global_occurrences" value="1"></attvalue>
<attvalue for="attr_3" value="Lindsley F. Kimball Research Institute"></attvalue>
<attvalue for="attr_4" value="New York, United States"></attvalue>
<attvalue for="attr_5" value="United States"></attvalue>
<attvalue for="attr_11" value="1"></attvalue>
</attvalues>
</node>
<node id="authorswithaffiliations1_3bf912f95f824cf55395a968d2bb880f" label="lämmer, c">
<attvalues>
<attvalue for="attr_type" value="Authors with affiliations 1"></attvalue>
<attvalue for="global_occurrences" value="1"></attvalue>
<attvalue for="attr_3" value="University of Bonn"></attvalue>
<attvalue for="attr_4" value="Bonn, Germany"></attvalue>
<attvalue for="attr_5" value="Germany"></attvalue>
<attvalue for="attr_11" value="1"></attvalue>
</attvalues>
</node>
<node id="authorswithaffiliations1_d7b60cf07896536023fb976475e0c9dc" label="löliger, c">
<attvalues>
<attvalue for="attr_type" value="Authors with affiliations 1"></attvalue>
<attvalue for="global_occurrences" value="1"></attvalue>
<attvalue for="attr_3" value="University of Hamburg"></attvalue>
<attvalue for="attr_4" value="Hamburg, Germany"></attvalue>
<attvalue for="attr_5" value="Germany"></attvalue>
<attvalue for="attr_11" value="1"></attvalue>
</attvalues>
</node>
<node id="authorswithaffiliations1_ec4ea7590d3e4b0cbb446d36fa21bb1b" label="löscher, t">
<attvalues>
<attvalue for="attr_type" value="Authors with affiliations 1"></attvalue>
<attvalue for="global_occurrences" value="1"></attvalue>
<attvalue for="attr_3" value="Ludwig Maximilians University of Munich"></attvalue>
<attvalue for="attr_4" value="Munich, Germany"></attvalue>
<attvalue for="attr_5" value="Germany"></attvalue>
<attvalue for="attr_11" value="1"></attvalue>
</attvalues>
</node>
<node id="authorswithaffiliations1_0f18956525db526bf13b3f5f1b8acba8" label="lüersen, k">
<attvalues>
<attvalue for="attr_type" value="Authors with affiliations 1"></attvalue>
<attvalue for="global_occurrences" value="4"></attvalue>
<attvalue for="attr_3" value="University of Muenster"></attvalue>
<attvalue for="attr_4" value="Muenster, Germany"></attvalue>
<attvalue for="attr_5" value="Germany"></attvalue>
<attvalue for="attr_11" value="2"></attvalue>
</attvalues>
</node>
<node id="authorswithaffiliations1_8e822c1440ee9db24f5c38e0d3b2217e" label="ma, d">
<attvalues>
<attvalue for="attr_type" value="Authors with affiliations 1"></attvalue>
<attvalue for="global_occurrences" value="1"></attvalue>
<attvalue for="attr_3" value="New England BioLabs Inc."></attvalue>
<attvalue for="attr_4" value="Ipswich, United States"></attvalue>
<attvalue for="attr_5" value="United States"></attvalue>
<attvalue for="attr_11" value="1"></attvalue>
</attvalues>
</node>
<node id="authorswithaffiliations1_e1b9fe8710831a6d9e97945a60b70473" label="maegga, b.t.a">
<attvalues>
<attvalue for="attr_type" value="Authors with affiliations 1"></attvalue>
<attvalue for="global_occurrences" value="4"></attvalue>
<attvalue for="attr_3" value="National Institute for Medical Research Tukuyu"></attvalue>
<attvalue for="attr_4" value="Tukuyu, Tanzania"></attvalue>
<attvalue for="attr_5" value="Tanzania"></attvalue>
<attvalue for="attr_11" value="3"></attvalue>
</attvalues>
</node>
<node id="authorswithaffiliations1_18a15aaf2701cce464a4380cafe00804" label="mai, c.s">
<attvalues>
<attvalue for="attr_type" value="Authors with affiliations 1"></attvalue>
<attvalue for="global_occurrences" value="1"></attvalue>
<attvalue for="attr_3" value="Eberhard Karls University of Tuebingen"></attvalue>
<attvalue for="attr_4" value="Tuebingen, Germany"></attvalue>
<attvalue for="attr_5" value="Germany"></attvalue>
<attvalue for="attr_11" value="1"></attvalue>
</attvalues>
</node>
<node id="authorswithaffiliations1_89a8b2ff5c11d0b675a98a2d350013aa" label="maina, c.v">
<attvalues>
<attvalue for="attr_type" value="Authors with affiliations 1"></attvalue>
<attvalue for="global_occurrences" value="1"></attvalue>
<attvalue for="attr_3" value="New England BioLabs Inc."></attvalue>
<attvalue for="attr_4" value="Ipswich, United States"></attvalue>
<attvalue for="attr_5" value="United States"></attvalue>
<attvalue for="attr_11" value="1"></attvalue>
</attvalues>
</node>
<node id="authorswithaffiliations1_b6c95ab288c8c7f98491f82dc7f20260" label="makepeace, b.l">
<attvalues>
<attvalue for="attr_type" value="Authors with affiliations 1"></attvalue>
<attvalue for="global_occurrences" value="3"></attvalue>
<attvalue for="attr_3" value="Liverpool School of Tropical Medicine"></attvalue>
<attvalue for="attr_4" value="Liverpool, United Kingdom"></attvalue>
<attvalue for="attr_5" value="United Kingdom"></attvalue>
<attvalue for="attr_11" value="2"></attvalue>
</attvalues>
</node>
<node id="authorswithaffiliations1_25323fbfff52633c12c81834bf65b944" label="mand, s">
<attvalues>
<attvalue for="attr_type" value="Authors with affiliations 1"></attvalue>
<attvalue for="global_occurrences" value="12"></attvalue>
<attvalue for="attr_3" value="Bernhard Nocht Institute for Tropical Medicine | University of Bonn"></attvalue>
<attvalue for="attr_4" value="Bonn, Germany | Hamburg, Germany"></attvalue>
<attvalue for="attr_5" value="Germany"></attvalue>
<attvalue for="attr_11" value="9"></attvalue>
</attvalues>
</node>
<node id="authorswithaffiliations1_9c632d340180bc87624c90b3e9bf476e" label="mansiangi, p">
<attvalues>
<attvalue for="attr_type" value="Authors with affiliations 1"></attvalue>
<attvalue for="global_occurrences" value="1"></attvalue>
<attvalue for="attr_3" value="Kinshasa University"></attvalue>
<attvalue for="attr_4" value="Kinshasa, Congo"></attvalue>
<attvalue for="attr_5" value="Congo"></attvalue>
<attvalue for="attr_11" value=""></attvalue>
</attvalues>
</node>
<node id="authorswithaffiliations1_d8bef6e1c0e4d4340aecbfbd32205dbd" label="marfo, y">
<attvalues>
<attvalue for="attr_type" value="Authors with affiliations 1"></attvalue>
<attvalue for="global_occurrences" value="3"></attvalue>
<attvalue for="attr_3" value="Bernhard Nocht Institute for Tropical Medicine | Kumasi Center for Collaborative Research (KCCR) | Kwame Nkrumah University of Science and Technology"></attvalue>
<attvalue for="attr_4" value="Hamburg, Germany | Kumasi, Ghana"></attvalue>
<attvalue for="attr_5" value="Germany | Ghana"></attvalue>
<attvalue for="attr_11" value="3"></attvalue>
</attvalues>
</node>
<node id="authorswithaffiliations1_decd1813b4ea99b64c36009450e2a3ca" label="marfo-debrekyei, y">
<attvalues>
<attvalue for="attr_type" value="Authors with affiliations 1"></attvalue>
<attvalue for="global_occurrences" value="9"></attvalue>
<attvalue for="attr_3" value="Kumasi Center for Collaborative Research (KCCR) | Kwame Nkrumah University of Science and Technology"></attvalue>
<attvalue for="attr_4" value="Kumasi, Ghana"></attvalue>
<attvalue for="attr_5" value="Ghana"></attvalue>
<attvalue for="attr_11" value="8"></attvalue>
</attvalues>
</node>
<node id="authorswithaffiliations1_2f4fae49484f5ecfb46b6a3201c21a41" label="martin, c">
<attvalues>
<attvalue for="attr_type" value="Authors with affiliations 1"></attvalue>
<attvalue for="global_occurrences" value="2"></attvalue>
<attvalue for="attr_3" value="Muséum National d'Histoire Naturelle"></attvalue>
<attvalue for="attr_4" value="Paris, France"></attvalue>
<attvalue for="attr_5" value="France"></attvalue>
<attvalue for="attr_11" value="2"></attvalue>
</attvalues>
</node>
<node id="authorswithaffiliations1_0dfa0e122b1c16e5f2b703c12e16827b" label="martin, d.m.a">
<attvalues>
<attvalue for="attr_type" value="Authors with affiliations 1"></attvalue>
<attvalue for="global_occurrences" value="1"></attvalue>
<attvalue for="attr_3" value="University of Dundee"></attvalue>
<attvalue for="attr_4" value="Dundee, United Kingdom"></attvalue>
<attvalue for="attr_5" value="United Kingdom"></attvalue>
<attvalue for="attr_11" value="1"></attvalue>
</attvalues>
</node>
<node id="authorswithaffiliations1_11c00220bb4bbeb38065fff6585fdf4c" label="martinez, v">
<attvalues>
<attvalue for="attr_type" value="Authors with affiliations 1"></attvalue>
<attvalue for="global_occurrences" value="1"></attvalue>
<attvalue for="attr_3" value="Hôpital Antoine Béclére"></attvalue>
<attvalue for="attr_4" value="Clamart, France"></attvalue>
<attvalue for="attr_5" value="France"></attvalue>
<attvalue for="attr_11" value="1"></attvalue>
</attvalues>
</node>
<node id="authorswithaffiliations1_4094df7baaac203bc525731cbf24042d" label="mas, j">
<attvalues>
<attvalue for="attr_type" value="Authors with affiliations 1"></attvalue>
<attvalue for="global_occurrences" value="1"></attvalue>
<attvalue for="attr_3" value="University of Barcelona"></attvalue>
<attvalue for="attr_4" value="Barcelona, Spain"></attvalue>
<attvalue for="attr_5" value="Spain"></attvalue>
<attvalue for="attr_11" value=""></attvalue>
</attvalues>
</node>
<node id="authorswithaffiliations1_0e7475aa8c2a474520327fe70d4bc014" label="matthews, g">
<attvalues>
<attvalue for="attr_type" value="Authors with affiliations 1"></attvalue>
<attvalue for="global_occurrences" value="1"></attvalue>
<attvalue for="attr_3" value="Imperial College London"></attvalue>
<attvalue for="attr_4" value="London, United Kingdom"></attvalue>
<attvalue for="attr_5" value="United Kingdom"></attvalue>
<attvalue for="attr_11" value="1"></attvalue>
</attvalues>
</node>
<node id="authorswithaffiliations1_494f95d811037ca852b4243a42f89e93" label="matuja, w">
<attvalues>
<attvalue for="attr_type" value="Authors with affiliations 1"></attvalue>
<attvalue for="global_occurrences" value="2"></attvalue>
<attvalue for="attr_3" value="Muhimbili Medical Centre"></attvalue>
<attvalue for="attr_4" value="Dar es Salaam, Tanzania"></attvalue>
<attvalue for="attr_5" value="Tanzania"></attvalue>
<attvalue for="attr_11" value="2"></attvalue>
</attvalues>
</node>
<node id="authorswithaffiliations1_3485a6d71f4a42188b62acd7b8c1646c" label="mcarthur, h.a.i">
<attvalues>
<attvalue for="attr_type" value="Authors with affiliations 1"></attvalue>
<attvalue for="global_occurrences" value="1"></attvalue>
<attvalue for="attr_3" value="Pfizer Global Research and Devmt."></attvalue>
<attvalue for="attr_4" value="Groton, United States"></attvalue>
<attvalue for="attr_5" value="United States"></attvalue>
<attvalue for="attr_11" value="1"></attvalue>
</attvalues>
</node>
<node id="authorswithaffiliations1_2e87182901b0963cfe65e41ff086d522" label="mccarter, j.p">
<attvalues>
<attvalue for="attr_type" value="Authors with affiliations 1"></attvalue>
<attvalue for="global_occurrences" value="1"></attvalue>
<attvalue for="attr_3" value="Divergence"></attvalue>
<attvalue for="attr_4" value="St. Louis, United States"></attvalue>
<attvalue for="attr_5" value="United States"></attvalue>
<attvalue for="attr_11" value="1"></attvalue>
</attvalues>
</node>
<node id="authorswithaffiliations1_2b81dd576c79fd6a03b05b238432ef42" label="mcreynolds, l">
<attvalues>
<attvalue for="attr_type" value="Authors with affiliations 1"></attvalue>
<attvalue for="global_occurrences" value="1"></attvalue>
<attvalue for="attr_3" value="New England BioLabs Inc."></attvalue>
<attvalue for="attr_4" value="Ipswich, United States"></attvalue>
<attvalue for="attr_5" value="United States"></attvalue>
<attvalue for="attr_11" value="1"></attvalue>
</attvalues>
</node>
<node id="authorswithaffiliations1_5a97d31849a936984bb53a3674ac0a91" label="meier, r">
<attvalues>
<attvalue for="attr_type" value="Authors with affiliations 1"></attvalue>
<attvalue for="global_occurrences" value="1"></attvalue>
<attvalue for="attr_3" value="Martin-Luther Universität Halle-Wittenberg"></attvalue>
<attvalue for="attr_4" value="Halle (Saale), Germany"></attvalue>
<attvalue for="attr_5" value="Germany"></attvalue>
<attvalue for="attr_11" value="1"></attvalue>
</attvalues>
</node>
<node id="authorswithaffiliations1_c7f7ab723dbafd619f58e8e0bbb7df4b" label="meindl, m">
<attvalues>
<attvalue for="attr_type" value="Authors with affiliations 1"></attvalue>
<attvalue for="global_occurrences" value="2"></attvalue>
<attvalue for="attr_3" value="Innsbruck Medical University"></attvalue>
<attvalue for="attr_4" value="Innsbruck, Austria"></attvalue>
<attvalue for="attr_5" value="Austria"></attvalue>
<attvalue for="attr_11" value="2"></attvalue>
</attvalues>
</node>
<node id="authorswithaffiliations1_e7360ade1cbeeb19cb5f7e7604b35cdf" label="melrose, w.d">
<attvalues>
<attvalue for="attr_type" value="Authors with affiliations 1"></attvalue>
<attvalue for="global_occurrences" value="1"></attvalue>
<attvalue for="attr_3" value="James Cook University"></attvalue>
<attvalue for="attr_4" value="Townsville, Australia"></attvalue>
<attvalue for="attr_5" value="Australia"></attvalue>
<attvalue for="attr_11" value="1"></attvalue>
</attvalues>
</node>
<node id="authorswithaffiliations1_5e8eb7ca7fdd790ea0e46fbb1bc909bf" label="mempel, m">
<attvalues>
<attvalue for="attr_type" value="Authors with affiliations 1"></attvalue>
<attvalue for="global_occurrences" value="1"></attvalue>
<attvalue for="attr_3" value="Institut Pasteur"></attvalue>
<attvalue for="attr_4" value="Paris, France"></attvalue>
<attvalue for="attr_5" value="France"></attvalue>
<attvalue for="attr_11" value="1"></attvalue>
</attvalues>
</node>
<node id="authorswithaffiliations1_43541da7886722a51e4e3614d63ef987" label="meyer, r">
<attvalues>
<attvalue for="attr_type" value="Authors with affiliations 1"></attvalue>
<attvalue for="global_occurrences" value="1"></attvalue>
<attvalue for="attr_3" value="Scharpenbergsweg 8"></attvalue>
<attvalue for="attr_4" value="Hamburg, Germany"></attvalue>
<attvalue for="attr_5" value="Germany"></attvalue>
<attvalue for="attr_11" value=""></attvalue>
</attvalues>
</node>
<node id="authorswithaffiliations1_e72f9a6df311882b385d4a96074e6e04" label="miller, d.j">
<attvalues>
<attvalue for="attr_type" value="Authors with affiliations 1"></attvalue>
<attvalue for="global_occurrences" value="1"></attvalue>
<attvalue for="attr_3" value="James Cook University"></attvalue>
<attvalue for="attr_4" value="Townsville, Australia"></attvalue>
<attvalue for="attr_5" value="Australia"></attvalue>
<attvalue for="attr_11" value="1"></attvalue>
</attvalues>
</node>
<node id="authorswithaffiliations1_97b83fffa9259a9d1d3438f54c7a2eeb" label="miranda-saavedra, d">
<attvalues>
<attvalue for="attr_type" value="Authors with affiliations 1"></attvalue>
<attvalue for="global_occurrences" value="1"></attvalue>
<attvalue for="attr_3" value="University of Dundee"></attvalue>
<attvalue for="attr_4" value="Dundee, United Kingdom"></attvalue>
<attvalue for="attr_5" value="United Kingdom"></attvalue>
<attvalue for="attr_11" value="1"></attvalue>
</attvalues>
</node>
<node id="authorswithaffiliations1_e7ba0253569f04c96e1fd97e684e47d2" label="mitreva, m">
<attvalues>
<attvalue for="attr_type" value="Authors with affiliations 1"></attvalue>
<attvalue for="global_occurrences" value="1"></attvalue>
<attvalue for="attr_3" value="Washington University School of Medicine"></attvalue>
<attvalue for="attr_4" value="St. Louis, United States"></attvalue>
<attvalue for="attr_5" value="United States"></attvalue>
<attvalue for="attr_11" value="1"></attvalue>
</attvalues>
</node>
<node id="authorswithaffiliations1_e59235e51ad316321b6fc1895fe0edd0" label="morales-hojas, r">
<attvalues>
<attvalue for="attr_type" value="Authors with affiliations 1"></attvalue>
<attvalue for="global_occurrences" value="2"></attvalue>
<attvalue for="attr_3" value="University of Porto"></attvalue>
<attvalue for="attr_4" value="Porto, Portugal"></attvalue>
<attvalue for="attr_5" value="Portugal"></attvalue>
<attvalue for="attr_11" value="2"></attvalue>
</attvalues>
</node>
<node id="authorswithaffiliations1_38f300c5ab64647558866ddc26e3cc86" label="morandi, f">
<attvalues>
<attvalue for="attr_type" value="Authors with affiliations 1"></attvalue>
<attvalue for="global_occurrences" value="1"></attvalue>
<attvalue for="attr_3" value="University of Bologna"></attvalue>
<attvalue for="attr_4" value="Bologna, Italy"></attvalue>
<attvalue for="attr_5" value="Italy"></attvalue>
<attvalue for="attr_11" value=""></attvalue>
</attvalues>
</node>
<node id="authorswithaffiliations1_84d9f0e04ebb1392f3c468644e79febc" label="mueller-myhsok, b">
<attvalues>
<attvalue for="attr_type" value="Authors with affiliations 1"></attvalue>
<attvalue for="global_occurrences" value="3"></attvalue>
<attvalue for="attr_3" value="Bernhard Nocht Institute for Tropical Medicine"></attvalue>
<attvalue for="attr_4" value="Hamburg, Germany"></attvalue>
<attvalue for="attr_5" value="Germany"></attvalue>
<attvalue for="attr_11" value="2"></attvalue>
</attvalues>
</node>
<node id="authorswithaffiliations1_cb5cc48c1a7c78b767971d3b6a6ca40c" label="mulumba, p">
<attvalues>
<attvalue for="attr_type" value="Authors with affiliations 1"></attvalue>
<attvalue for="global_occurrences" value="1"></attvalue>
<attvalue for="attr_3" value="Kinshasa University"></attvalue>
<attvalue for="attr_4" value="Kinshasa, Congo"></attvalue>
<attvalue for="attr_5" value="Congo"></attvalue>
<attvalue for="attr_11" value=""></attvalue>
</attvalues>
</node>
<node id="authorswithaffiliations1_d8541efe598711ff7759269e4574f1a7" label="mustapha, m">
<attvalues>
<attvalue for="attr_type" value="Authors with affiliations 1"></attvalue>
<attvalue for="global_occurrences" value="3"></attvalue>
<attvalue for="attr_3" value="Natural History Museum"></attvalue>
<attvalue for="attr_4" value="London, United Kingdom"></attvalue>
<attvalue for="attr_5" value="United Kingdom"></attvalue>
<attvalue for="attr_11" value="3"></attvalue>
</attvalues>
</node>
<node id="authorswithaffiliations1_8a3c8dd5e82e54865425d4d0909a41ff" label="mwaikonyole, a">
<attvalues>
<attvalue for="attr_type" value="Authors with affiliations 1"></attvalue>
<attvalue for="global_occurrences" value="1"></attvalue>
<attvalue for="attr_3" value="National Institute for Medical Research Tukuyu"></attvalue>
<attvalue for="attr_4" value="Tukuyu, Tanzania"></attvalue>
<attvalue for="attr_5" value="Tanzania"></attvalue>
<attvalue for="attr_11" value="1"></attvalue>
</attvalues>
</node>
<node id="authorswithaffiliations1_9c6817f8ca81ce13e86a35796fb122a6" label="männer, j">
<attvalues>
<attvalue for="attr_type" value="Authors with affiliations 1"></attvalue>
<attvalue for="global_occurrences" value="2"></attvalue>
<attvalue for="attr_3" value="Georg August University of Goettingen"></attvalue>
<attvalue for="attr_4" value="Goettingen, Germany"></attvalue>
<attvalue for="attr_5" value="Germany"></attvalue>
<attvalue for="attr_11" value="2"></attvalue>
</attvalues>
</node>
<node id="authorswithaffiliations1_46c9f43526d6ae15e3d8f0ad06c74d8a" label="mühlmeister, m">
<attvalues>
<attvalue for="attr_type" value="Authors with affiliations 1"></attvalue>
<attvalue for="global_occurrences" value="1"></attvalue>
<attvalue for="attr_3" value="University of Muenster"></attvalue>
<attvalue for="attr_4" value="Muenster, Germany"></attvalue>
<attvalue for="attr_5" value="Germany"></attvalue>
<attvalue for="attr_11" value="1"></attvalue>
</attvalues>
</node>
<node id="authorswithaffiliations1_929ab50cb274d3035d7135176f40b3a1" label="müllner, a">
<attvalues>
<attvalue for="attr_type" value="Authors with affiliations 1"></attvalue>
<attvalue for="global_occurrences" value="1"></attvalue>
<attvalue for="attr_3" value="German Cancer Research Center"></attvalue>
<attvalue for="attr_4" value="Heidelberg, Germany"></attvalue>
<attvalue for="attr_5" value="Germany"></attvalue>
<attvalue for="attr_11" value="1"></attvalue>
</attvalues>
</node>
<node id="authorswithaffiliations1_989cdc472eef136054de4e8cf20d4b9d" label="nassri, a">
<attvalues>
<attvalue for="attr_type" value="Authors with affiliations 1"></attvalue>
<attvalue for="global_occurrences" value="1"></attvalue>
<attvalue for="attr_3" value="Innsbruck Medical University"></attvalue>
<attvalue for="attr_4" value="Innsbruck, Austria"></attvalue>
<attvalue for="attr_5" value="Austria"></attvalue>
<attvalue for="attr_11" value="1"></attvalue>
</attvalues>
</node>
<node id="authorswithaffiliations1_10988959003c7479ab5e5c1a40e00782" label="nde, p.n">
<attvalues>
<attvalue for="attr_type" value="Authors with affiliations 1"></attvalue>
<attvalue for="global_occurrences" value="2"></attvalue>
<attvalue for="attr_3" value="Humboldt University Berlin | Meharry Medical College"></attvalue>
<attvalue for="attr_4" value="Berlin, Germany | Nashville, United States"></attvalue>
<attvalue for="attr_5" value="Germany | United States"></attvalue>
<attvalue for="attr_11" value="2"></attvalue>
</attvalues>
</node>
<node id="authorswithaffiliations1_ceac454993d8a97480ef99ceb17929e4" label="ndjonka, d">
<attvalues>
<attvalue for="attr_type" value="Authors with affiliations 1"></attvalue>
<attvalue for="global_occurrences" value="2"></attvalue>
<attvalue for="attr_3" value="University of Ngaoundere"></attvalue>
<attvalue for="attr_4" value="Ngaoundere, Cameroon"></attvalue>
<attvalue for="attr_5" value="Cameroon"></attvalue>
<attvalue for="attr_11" value=""></attvalue>
</attvalues>
</node>
<node id="authorswithaffiliations1_3b4b1e40b62ef0ed7a0668e3e8e44af5" label="ndyomugyenyi, r">
<attvalues>
<attvalue for="attr_type" value="Authors with affiliations 1"></attvalue>
<attvalue for="global_occurrences" value="2"></attvalue>
<attvalue for="attr_3" value="Ministry of Health"></attvalue>
<attvalue for="attr_4" value="Kampala, Uganda"></attvalue>
<attvalue for="attr_5" value="Uganda"></attvalue>
<attvalue for="attr_11" value="2"></attvalue>
</attvalues>
</node>
<node id="authorswithaffiliations1_c23ab486e614cc724d9f5f8266950ec4" label="nfon, c.k">
<attvalues>
<attvalue for="attr_type" value="Authors with affiliations 1"></attvalue>
<attvalue for="global_occurrences" value="2"></attvalue>
<attvalue for="attr_3" value="Liverpool School of Tropical Medicine"></attvalue>
<attvalue for="attr_4" value="Liverpool, United Kingdom"></attvalue>
<attvalue for="attr_5" value="United Kingdom"></attvalue>
<attvalue for="attr_11" value="2"></attvalue>
</attvalues>
</node>
<node id="authorswithaffiliations1_be735dbe33dd64ab646b775a62ed899d" label="nicoloso, s">
<attvalues>
<attvalue for="attr_type" value="Authors with affiliations 1"></attvalue>
<attvalue for="global_occurrences" value="1"></attvalue>
<attvalue for="attr_3" value="D.R.E. Am. Italia"></attvalue>
<attvalue for="attr_4" value="Arezzo, Italy"></attvalue>
<attvalue for="attr_5" value="Italy"></attvalue>
<attvalue for="attr_11" value=""></attvalue>
</attvalues>
</node>
<node id="authorswithaffiliations1_7765d37fa27160440b146546ddd13623" label="nji, t">
<attvalues>
<attvalue for="attr_type" value="Authors with affiliations 1"></attvalue>
<attvalue for="global_occurrences" value="1"></attvalue>
<attvalue for="attr_3" value="Research Foundation for Tropical Diseases and Environment"></attvalue>
<attvalue for="attr_4" value="Buea, Cameroon"></attvalue>
<attvalue for="attr_5" value="Cameroon"></attvalue>
<attvalue for="attr_11" value="1"></attvalue>
</attvalues>
</node>
<node id="authorswithaffiliations1_93c67a381ae9202fc95fb2b512bfc323" label="njongmeta, l.m">
<attvalues>
<attvalue for="attr_type" value="Authors with affiliations 1"></attvalue>
<attvalue for="global_occurrences" value="2"></attvalue>
<attvalue for="attr_3" value="Liverpool School of Tropical Medicine"></attvalue>
<attvalue for="attr_4" value="Liverpool, United Kingdom"></attvalue>
<attvalue for="attr_5" value="United Kingdom"></attvalue>
<attvalue for="attr_11" value="2"></attvalue>
</attvalues>
</node>
<node id="authorswithaffiliations1_f9a0d881366c831f6de723520302f2f1" label="nkwescheu, a">
<attvalues>
<attvalue for="attr_type" value="Authors with affiliations 1"></attvalue>
<attvalue for="global_occurrences" value="1"></attvalue>
<attvalue for="attr_3" value="Ministry of Public Health"></attvalue>
<attvalue for="attr_4" value="Yaoundé, Cameroon"></attvalue>
<attvalue for="attr_5" value="Cameroon"></attvalue>
<attvalue for="attr_11" value="1"></attvalue>
</attvalues>
</node>
<node id="authorswithaffiliations1_c7ace4117b7eaad865124b7c49db0317" label="noma, m">
<attvalues>
<attvalue for="attr_type" value="Authors with affiliations 1"></attvalue>
<attvalue for="global_occurrences" value="1"></attvalue>
<attvalue for="attr_3" value="Onchocerciasis Control Programme"></attvalue>
<attvalue for="attr_4" value="Ouagadougou, Burkina Faso"></attvalue>
<attvalue for="attr_5" value="Burkina Faso"></attvalue>
<attvalue for="attr_11" value=""></attvalue>
</attvalues>
</node>
<node id="authorswithaffiliations1_8427cee09ddc7664d90dbc3ca71ba5ea" label="nutman, t.b">
<attvalues>
<attvalue for="attr_type" value="Authors with affiliations 1"></attvalue>
<attvalue for="global_occurrences" value="1"></attvalue>
<attvalue for="attr_3" value="National Institutes of Health"></attvalue>
<attvalue for="attr_4" value="Bethesda, United States"></attvalue>
<attvalue for="attr_5" value="United States"></attvalue>
<attvalue for="attr_11" value="1"></attvalue>
</attvalues>
</node>
<node id="authorswithaffiliations1_d478d4dbf44ba6f76f9055fa9ef49cde" label="oettl, t">
<attvalues>
<attvalue for="attr_type" value="Authors with affiliations 1"></attvalue>
<attvalue for="global_occurrences" value="1"></attvalue>
<attvalue for="attr_3" value="Ruprecht Karls University Heidelberg"></attvalue>
<attvalue for="attr_4" value="Heidelberg, Germany"></attvalue>
<attvalue for="attr_5" value="Germany"></attvalue>
<attvalue for="attr_11" value="1"></attvalue>
</attvalues>
</node>
<node id="authorswithaffiliations1_5bfc52373127bc87dfe20dc80041fb68" label="okhuysen, p.c">
<attvalues>
<attvalue for="attr_type" value="Authors with affiliations 1"></attvalue>
<attvalue for="global_occurrences" value="1"></attvalue>
<attvalue for="attr_3" value="University of Texas"></attvalue>
<attvalue for="attr_4" value="Houston, United States"></attvalue>
<attvalue for="attr_5" value="United States"></attvalue>
<attvalue for="attr_11" value="1"></attvalue>
</attvalues>
</node>
<node id="authorswithaffiliations1_5f8dd216ddee34abff586f46aa8e1799" label="oldenburg, j">
<attvalues>
<attvalue for="attr_type" value="Authors with affiliations 1"></attvalue>
<attvalue for="global_occurrences" value="1"></attvalue>
<attvalue for="attr_3" value="University of Bonn"></attvalue>
<attvalue for="attr_4" value="Bonn, Germany"></attvalue>
<attvalue for="attr_5" value="Germany"></attvalue>
<attvalue for="attr_11" value="1"></attvalue>
</attvalues>
</node>
<node id="authorswithaffiliations1_ea180ed3eebe38c275b40b73836ad9e0" label="osei-atweneboana, m.y">
<attvalues>
<attvalue for="attr_type" value="Authors with affiliations 1"></attvalue>
<attvalue for="global_occurrences" value="2"></attvalue>
<attvalue for="attr_3" value="McGill University"></attvalue>
<attvalue for="attr_4" value="Montreal, Canada"></attvalue>
<attvalue for="attr_5" value="Canada"></attvalue>
<attvalue for="attr_11" value="2"></attvalue>
</attvalues>
</node>
<node id="authorswithaffiliations1_70274d7abf90893cd6510b90e6b7bf47" label="oswald, j">
<attvalues>
<attvalue for="attr_type" value="Authors with affiliations 1"></attvalue>
<attvalue for="global_occurrences" value="1"></attvalue>
<attvalue for="attr_3" value="German Cancer Research Center"></attvalue>
<attvalue for="attr_4" value="Heidelberg, Germany"></attvalue>
<attvalue for="attr_5" value="Germany"></attvalue>
<attvalue for="attr_11" value="1"></attvalue>
</attvalues>
</node>
<node id="authorswithaffiliations1_175d4d498d1e954cc5910582a8e85499" label="panarese, s">
<attvalues>
<attvalue for="attr_type" value="Authors with affiliations 1"></attvalue>
<attvalue for="global_occurrences" value="1"></attvalue>
<attvalue for="attr_3" value="University of Bologna"></attvalue>
<attvalue for="attr_4" value="Bologna, Italy"></attvalue>
<attvalue for="attr_5" value="Italy"></attvalue>
<attvalue for="attr_11" value=""></attvalue>
</attvalues>
</node>
<node id="authorswithaffiliations1_90414b7cc931388f6f762b06e1b97607" label="pantchev, n">
<attvalues>
<attvalue for="attr_type" value="Authors with affiliations 1"></attvalue>
<attvalue for="global_occurrences" value="1"></attvalue>
<attvalue for="attr_3" value="Vet Med Labor GmbH"></attvalue>
<attvalue for="attr_4" value="Ludwigsburg, Germany"></attvalue>
<attvalue for="attr_5" value="Germany"></attvalue>
<attvalue for="attr_11" value="1"></attvalue>
</attvalues>
</node>
<node id="authorswithaffiliations1_e02791525e10869e75c047a9205d791e" label="parkinson, j">
<attvalues>
<attvalue for="attr_type" value="Authors with affiliations 1"></attvalue>
<attvalue for="global_occurrences" value="1"></attvalue>
<attvalue for="attr_3" value="Hospital for Sick Children"></attvalue>
<attvalue for="attr_4" value="Toronto, Canada"></attvalue>
<attvalue for="attr_5" value="Canada"></attvalue>
<attvalue for="attr_11" value="1"></attvalue>
</attvalues>
</node>
<node id="authorswithaffiliations1_46a47e6889e3bb15d6ef64b7f3cbfdb4" label="pearlman, e">
<attvalues>
<attvalue for="attr_type" value="Authors with affiliations 1"></attvalue>
<attvalue for="global_occurrences" value="2"></attvalue>
<attvalue for="attr_3" value="Case Western Reserve University"></attvalue>
<attvalue for="attr_4" value="Cleveland, United States"></attvalue>
<attvalue for="attr_5" value="United States"></attvalue>
<attvalue for="attr_11" value="2"></attvalue>
</attvalues>
</node>
<node id="authorswithaffiliations1_5a17b9342c2b3620559e278f22854d3c" label="pelle, r">
<attvalues>
<attvalue for="attr_type" value="Authors with affiliations 1"></attvalue>
<attvalue for="global_occurrences" value="1"></attvalue>
<attvalue for="attr_3" value="International Livestock Research Institute (ILRI)"></attvalue>
<attvalue for="attr_4" value="Nairobi, Kenya"></attvalue>
<attvalue for="attr_5" value="Kenya"></attvalue>
<attvalue for="attr_11" value=""></attvalue>
</attvalues>
</node>
<node id="authorswithaffiliations1_085025f1889703f7c746770422b38ae6" label="perbandt, m">
<attvalues>
<attvalue for="attr_type" value="Authors with affiliations 1"></attvalue>
<attvalue for="global_occurrences" value="4"></attvalue>
<attvalue for="attr_3" value="University of Hamburg | University of Luebeck"></attvalue>
<attvalue for="attr_4" value="Hamburg, Germany | Luebeck, Germany"></attvalue>
<attvalue for="attr_5" value="Germany"></attvalue>
<attvalue for="attr_11" value="3"></attvalue>
</attvalues>
</node>
<node id="authorswithaffiliations1_1533b9dd786ae9952e569578b3f077a6" label="peregrín-alvarez, j.m">
<attvalues>
<attvalue for="attr_type" value="Authors with affiliations 1"></attvalue>
<attvalue for="global_occurrences" value="1"></attvalue>
<attvalue for="attr_3" value="University of Pittsburgh"></attvalue>
<attvalue for="attr_4" value="Pittsburgh, United States"></attvalue>
<attvalue for="attr_5" value="United States"></attvalue>
<attvalue for="attr_11" value="1"></attvalue>
</attvalues>
</node>
<node id="authorswithaffiliations1_40edd3d306fca89476911fa6982fd68d" label="pertea, m">
<attvalues>
<attvalue for="attr_type" value="Authors with affiliations 1"></attvalue>
<attvalue for="global_occurrences" value="1"></attvalue>
<attvalue for="attr_3" value="J. Craig Venter Institute"></attvalue>
<attvalue for="attr_4" value="Rockville, United States"></attvalue>
<attvalue for="attr_5" value="United States"></attvalue>
<attvalue for="attr_11" value="1"></attvalue>
</attvalues>
</node>
<node id="authorswithaffiliations1_c4212f8ea0e7acf2d96edf0027ce5678" label="pfaff, a.w">
<attvalues>
<attvalue for="attr_type" value="Authors with affiliations 1"></attvalue>
<attvalue for="global_occurrences" value="1"></attvalue>
<attvalue for="attr_3" value="Eberhard Karls University of Tuebingen"></attvalue>
<attvalue for="attr_4" value="Tuebingen, Germany"></attvalue>
<attvalue for="attr_5" value="Germany"></attvalue>
<attvalue for="attr_11" value=""></attvalue>
</attvalues>
</node>
<node id="authorswithaffiliations1_f67e964f6524d127792e6690d80c263d" label="pfarr, k">
<attvalues>
<attvalue for="attr_type" value="Authors with affiliations 1"></attvalue>
<attvalue for="global_occurrences" value="5"></attvalue>
<attvalue for="attr_3" value="University of Bonn"></attvalue>
<attvalue for="attr_4" value="Bonn, Germany"></attvalue>
<attvalue for="attr_5" value="Germany"></attvalue>
<attvalue for="attr_11" value="3"></attvalue>
</attvalues>
</node>
<node id="authorswithaffiliations1_5f5084d243ec2289267fa6fe49201675" label="pfarr, k.m">
<attvalues>
<attvalue for="attr_type" value="Authors with affiliations 1"></attvalue>
<attvalue for="global_occurrences" value="3"></attvalue>
<attvalue for="attr_3" value="Bernhard Nocht Institute for Tropical Medicine | University of Bonn"></attvalue>
<attvalue for="attr_4" value="Bonn, Germany | Hamburg, Germany"></attvalue>
<attvalue for="attr_5" value="Germany"></attvalue>
<attvalue for="attr_11" value="3"></attvalue>
</attvalues>
</node>
<node id="authorswithaffiliations1_96733a2dc310f4c7704565f5b7af0dec" label="philipp, d">
<attvalues>
<attvalue for="attr_type" value="Authors with affiliations 1"></attvalue>
<attvalue for="global_occurrences" value="1"></attvalue>
<attvalue for="attr_3" value="Ruprecht Karls University Heidelberg"></attvalue>
<attvalue for="attr_4" value="Heidelberg, Germany"></attvalue>
<attvalue for="attr_5" value="Germany"></attvalue>
<attvalue for="attr_11" value="1"></attvalue>
</attvalues>
</node>
<node id="authorswithaffiliations1_6c917619e24b452dcbc8ca33063104fb" label="pischke, s">
<attvalues>
<attvalue for="attr_type" value="Authors with affiliations 1"></attvalue>
<attvalue for="global_occurrences" value="1"></attvalue>
<attvalue for="attr_3" value="Bernhard Nocht Institute for Tropical Medicine"></attvalue>
<attvalue for="attr_4" value="Hamburg, Germany"></attvalue>
<attvalue for="attr_5" value="Germany"></attvalue>
<attvalue for="attr_11" value="1"></attvalue>
</attvalues>
</node>
<node id="authorswithaffiliations1_fa2b7103c5cf691a67c88215978ae06d" label="pogonka, t">
<attvalues>
<attvalue for="attr_type" value="Authors with affiliations 1"></attvalue>
<attvalue for="global_occurrences" value="1"></attvalue>
<attvalue for="attr_3" value="Humboldt University Berlin"></attvalue>
<attvalue for="attr_4" value="Berlin, Germany"></attvalue>
<attvalue for="attr_5" value="Germany"></attvalue>
<attvalue for="attr_11" value="1"></attvalue>
</attvalues>
</node>
<node id="authorswithaffiliations1_6fff32ef012e6df74d477dd70dfa1a82" label="poole, c">
<attvalues>
<attvalue for="attr_type" value="Authors with affiliations 1"></attvalue>
<attvalue for="global_occurrences" value="1"></attvalue>
<attvalue for="attr_3" value="New England BioLabs Inc."></attvalue>
<attvalue for="attr_4" value="Ipswich, United States"></attvalue>
<attvalue for="attr_5" value="United States"></attvalue>
<attvalue for="attr_11" value="1"></attvalue>
</attvalues>
</node>
<node id="authorswithaffiliations1_91e3cb57b76a4fd52230b3106ae63d76" label="pop, m">
<attvalues>
<attvalue for="attr_type" value="Authors with affiliations 1"></attvalue>
<attvalue for="global_occurrences" value="1"></attvalue>
<attvalue for="attr_3" value="J. Craig Venter Institute"></attvalue>
<attvalue for="attr_4" value="Rockville, United States"></attvalue>
<attvalue for="attr_5" value="United States"></attvalue>
<attvalue for="attr_11" value="1"></attvalue>
</attvalues>
</node>
<node id="authorswithaffiliations1_c6a495f0d7adf5601515a8419fdf2972" label="portillo, j">
<attvalues>
<attvalue for="attr_type" value="Authors with affiliations 1"></attvalue>
<attvalue for="global_occurrences" value="1"></attvalue>
<attvalue for="attr_3" value="Eberhard Karls University of Tuebingen"></attvalue>
<attvalue for="attr_4" value="Tuebingen, Germany"></attvalue>
<attvalue for="attr_5" value="Germany"></attvalue>
<attvalue for="attr_11" value="1"></attvalue>
</attvalues>
</node>
<node id="authorswithaffiliations1_8439ec955039388aac8f48411cfc98c8" label="post, r.j">
<attvalues>
<attvalue for="attr_type" value="Authors with affiliations 1"></attvalue>
<attvalue for="global_occurrences" value="6"></attvalue>
<attvalue for="attr_3" value="Natural History Museum"></attvalue>
<attvalue for="attr_4" value="London, United Kingdom"></attvalue>
<attvalue for="attr_5" value="United Kingdom"></attvalue>
<attvalue for="attr_11" value="4"></attvalue>
</attvalues>
</node>
<node id="authorswithaffiliations1_8a9643fd1445f4fc6dce3b16d527fe0e" label="prichard, r.k">
<attvalues>
<attvalue for="attr_type" value="Authors with affiliations 1"></attvalue>
<attvalue for="global_occurrences" value="2"></attvalue>
<attvalue for="attr_3" value="McGill University"></attvalue>
<attvalue for="attr_4" value="Montreal, Canada"></attvalue>
<attvalue for="attr_5" value="Canada"></attvalue>
<attvalue for="attr_11" value="2"></attvalue>
</attvalues>
</node>
<node id="authorswithaffiliations1_058f0f55259fcd7a99be72ee4a15fc7a" label="raddatz, g">
<attvalues>
<attvalue for="attr_type" value="Authors with affiliations 1"></attvalue>
<attvalue for="global_occurrences" value="2"></attvalue>
<attvalue for="attr_3" value="Eberhard Karls University of Tuebingen"></attvalue>
<attvalue for="attr_4" value="Tuebingen, Germany"></attvalue>
<attvalue for="attr_5" value="Germany"></attvalue>
<attvalue for="attr_11" value="2"></attvalue>
</attvalues>
</node>
<node id="authorswithaffiliations1_b556ef4fc45f3cda8cef1a3014278140" label="razali, k">
<attvalues>
<attvalue for="attr_type" value="Authors with affiliations 1"></attvalue>
<attvalue for="global_occurrences" value="1"></attvalue>
<attvalue for="attr_3" value="Oxford University"></attvalue>
<attvalue for="attr_4" value="Oxford, United Kingdom"></attvalue>
<attvalue for="attr_5" value="United Kingdom"></attvalue>
<attvalue for="attr_11" value="1"></attvalue>
</attvalues>
</node>
<node id="authorswithaffiliations1_5fbc2c74295cccf7e504e7ab8d54ec54" label="reiling, n">
<attvalues>
<attvalue for="attr_type" value="Authors with affiliations 1"></attvalue>
<attvalue for="global_occurrences" value="1"></attvalue>
<attvalue for="attr_3" value="Research Center Borstel"></attvalue>
<attvalue for="attr_4" value="Borstel, Germany"></attvalue>
<attvalue for="attr_5" value="Germany"></attvalue>
<attvalue for="attr_11" value="1"></attvalue>
</attvalues>
</node>
<node id="authorswithaffiliations1_56c075150af01f408ed9360e369e1af8" label="ren, q">
<attvalues>
<attvalue for="attr_type" value="Authors with affiliations 1"></attvalue>
<attvalue for="global_occurrences" value="1"></attvalue>
<attvalue for="attr_3" value="J. Craig Venter Institute"></attvalue>
<attvalue for="attr_4" value="Rockville, United States"></attvalue>
<attvalue for="attr_5" value="United States"></attvalue>
<attvalue for="attr_11" value="1"></attvalue>
</attvalues>
</node>
<node id="authorswithaffiliations1_8a247eb9060af0e5c90dbb5e30aaf3ab" label="renz, a">
<attvalues>
<attvalue for="attr_type" value="Authors with affiliations 1"></attvalue>
<attvalue for="global_occurrences" value="9"></attvalue>
<attvalue for="attr_3" value="Eberhard Karls University of Tuebingen | University of Hohenheim"></attvalue>
<attvalue for="attr_4" value="Stuttgart, Germany | Tuebingen, Germany"></attvalue>
<attvalue for="attr_5" value="Germany"></attvalue>
<attvalue for="attr_11" value="5"></attvalue>
</attvalues>
</node>
<node id="authorswithaffiliations1_3cbcfcae5939e4f42d17ccac4e034532" label="rickert, r">
<attvalues>
<attvalue for="attr_type" value="Authors with affiliations 1"></attvalue>
<attvalue for="global_occurrences" value="1"></attvalue>
<attvalue for="attr_3" value="University of Hamburg"></attvalue>
<attvalue for="attr_4" value="Hamburg, Germany"></attvalue>
<attvalue for="attr_5" value="Germany"></attvalue>
<attvalue for="attr_11" value="1"></attvalue>
</attvalues>
</node>
<node id="authorswithaffiliations1_916f9f17b5342f737ff4b0fbd20cf342" label="rubaale, t">
<attvalues>
<attvalue for="attr_type" value="Authors with affiliations 1"></attvalue>
<attvalue for="global_occurrences" value="2"></attvalue>
<attvalue for="attr_3" value="District Health Services | Vector Control Unit Ministry of Health"></attvalue>
<attvalue for="attr_4" value="Fort Portal, Uganda"></attvalue>
<attvalue for="attr_5" value="Uganda"></attvalue>
<attvalue for="attr_11" value="2"></attvalue>
</attvalues>
</node>
<node id="authorswithaffiliations1_5c34e34a5004cf06bb25c34aeb8ae4b1" label="ruzicka, t">
<attvalues>
<attvalue for="attr_type" value="Authors with affiliations 1"></attvalue>
<attvalue for="global_occurrences" value="1"></attvalue>
<attvalue for="attr_3" value="Heinrich-Heine-University Duesseldorf"></attvalue>
<attvalue for="attr_4" value="Duesseldorf, Germany"></attvalue>
<attvalue for="attr_5" value="Germany"></attvalue>
<attvalue for="attr_11" value="1"></attvalue>
</attvalues>
</node>
<node id="authorswithaffiliations1_a98930c8df70c5776aa358481e870860" label="salzberg, s.l">
<attvalues>
<attvalue for="attr_type" value="Authors with affiliations 1"></attvalue>
<attvalue for="global_occurrences" value="1"></attvalue>
<attvalue for="attr_3" value="J. Craig Venter Institute"></attvalue>
<attvalue for="attr_4" value="Rockville, United States"></attvalue>
<attvalue for="attr_5" value="United States"></attvalue>
<attvalue for="attr_11" value="1"></attvalue>
</attvalues>
</node>
<node id="authorswithaffiliations1_b53bfc238b46d205509d233b2c947768" label="sanchez, c.p">
<attvalues>
<attvalue for="attr_type" value="Authors with affiliations 1"></attvalue>
<attvalue for="global_occurrences" value="1"></attvalue>
<attvalue for="attr_3" value="Ruprecht Karls University Heidelberg"></attvalue>
<attvalue for="attr_4" value="Heidelberg, Germany"></attvalue>
<attvalue for="attr_5" value="Germany"></attvalue>
<attvalue for="attr_11" value=""></attvalue>
</attvalues>
</node>
<node id="authorswithaffiliations1_d92e9971d6c83a382b8136363374665b" label="sarli, g">
<attvalues>
<attvalue for="attr_type" value="Authors with affiliations 1"></attvalue>
<attvalue for="global_occurrences" value="1"></attvalue>
<attvalue for="attr_3" value="University of Bologna"></attvalue>
<attvalue for="attr_4" value="Bologna, Italy"></attvalue>
<attvalue for="attr_5" value="Italy"></attvalue>
<attvalue for="attr_11" value=""></attvalue>
</attvalues>
</node>
<node id="authorswithaffiliations1_2335f11b98fc93bf446f51a47199cd68" label="sarnecka, a">
<attvalues>
<attvalue for="attr_type" value="Authors with affiliations 1"></attvalue>
<attvalue for="global_occurrences" value="1"></attvalue>
<attvalue for="attr_3" value="Eberhard Karls University of Tuebingen"></attvalue>
<attvalue for="attr_4" value="Tuebingen, Germany"></attvalue>
<attvalue for="attr_5" value="Germany"></attvalue>
<attvalue for="attr_11" value="1"></attvalue>
</attvalues>
</node>
<node id="authorswithaffiliations1_2c0dbdf966907ca09b42ab81ef9fe8b7" label="satoguina, j.s">
<attvalues>
<attvalue for="attr_type" value="Authors with affiliations 1"></attvalue>
<attvalue for="global_occurrences" value="2"></attvalue>
<attvalue for="attr_3" value="Bernhard Nocht Institute for Tropical Medicine | University of Bonn"></attvalue>
<attvalue for="attr_4" value="Bonn, Germany | Hamburg, Germany"></attvalue>
<attvalue for="attr_5" value="Germany"></attvalue>
<attvalue for="attr_11" value="2"></attvalue>
</attvalues>
</node>
<node id="authorswithaffiliations1_5e2dbe7bfc16393b4a5890accdd1fe01" label="saunders, l">
<attvalues>
<attvalue for="attr_type" value="Authors with affiliations 1"></attvalue>
<attvalue for="global_occurrences" value="1"></attvalue>
<attvalue for="attr_3" value="Smith College"></attvalue>
<attvalue for="attr_4" value="Northampton, United States"></attvalue>
<attvalue for="attr_5" value="United States"></attvalue>
<attvalue for="attr_11" value="1"></attvalue>
</attvalues>
</node>
<node id="authorswithaffiliations1_5fd6bb9c9411558398f695fb5804210e" label="schaller, u.c">
<attvalues>
<attvalue for="attr_type" value="Authors with affiliations 1"></attvalue>
<attvalue for="global_occurrences" value="1"></attvalue>
<attvalue for="attr_3" value="Technical University of Munich"></attvalue>
<attvalue for="attr_4" value="Munich, Germany"></attvalue>
<attvalue for="attr_5" value="Germany"></attvalue>
<attvalue for="attr_11" value="1"></attvalue>
</attvalues>
</node>
<node id="authorswithaffiliations1_4f20ba771e8ed89514fd899d625474a8" label="schatz, m">
<attvalues>
<attvalue for="attr_type" value="Authors with affiliations 1"></attvalue>
<attvalue for="global_occurrences" value="1"></attvalue>
<attvalue for="attr_3" value="J. Craig Venter Institute"></attvalue>
<attvalue for="attr_4" value="Rockville, United States"></attvalue>
<attvalue for="attr_5" value="United States"></attvalue>
<attvalue for="attr_11" value="1"></attvalue>
</attvalues>
</node>
<node id="authorswithaffiliations1_89227203ac19b5a88f5faa2e4ff43bce" label="schemies, j">
<attvalues>
<attvalue for="attr_type" value="Authors with affiliations 1"></attvalue>
<attvalue for="global_occurrences" value="1"></attvalue>
<attvalue for="attr_3" value="Albert Ludwigs University Freiburg"></attvalue>
<attvalue for="attr_4" value="Freiburg, Germany"></attvalue>
<attvalue for="attr_5" value="Germany"></attvalue>
<attvalue for="attr_11" value="1"></attvalue>
</attvalues>
</node>
<node id="authorswithaffiliations1_a0a9af029baf70a9c0bfc8de1bef2be6" label="schiefer, a">
<attvalues>
<attvalue for="attr_type" value="Authors with affiliations 1"></attvalue>
<attvalue for="global_occurrences" value="1"></attvalue>
<attvalue for="attr_3" value="University of Bonn"></attvalue>
<attvalue for="attr_4" value="Bonn, Germany"></attvalue>
<attvalue for="attr_5" value="Germany"></attvalue>
<attvalue for="attr_11" value="1"></attvalue>
</attvalues>
</node>
<node id="authorswithaffiliations1_fa4bc3d7c857d3ef40b917075f6cea24" label="schmetz, c">
<attvalues>
<attvalue for="attr_type" value="Authors with affiliations 1"></attvalue>
<attvalue for="global_occurrences" value="4"></attvalue>
<attvalue for="attr_3" value="Bernhard Nocht Institute for Tropical Medicine"></attvalue>
<attvalue for="attr_4" value="Hamburg, Germany"></attvalue>
<attvalue for="attr_5" value="Germany"></attvalue>
<attvalue for="attr_11" value="4"></attvalue>
</attvalues>
</node>
<node id="authorswithaffiliations1_9227dbe93bfdecbf605f3027e45795bc" label="schmitz, a">
<attvalues>
<attvalue for="attr_type" value="Authors with affiliations 1"></attvalue>
<attvalue for="global_occurrences" value="1"></attvalue>
<attvalue for="attr_3" value="University of Bonn"></attvalue>
<attvalue for="attr_4" value="Bonn, Germany"></attvalue>
<attvalue for="attr_5" value="Germany"></attvalue>
<attvalue for="attr_11" value="1"></attvalue>
</attvalues>
</node>
<node id="authorswithaffiliations1_9e62052aad75339478f4f8f060679dfc" label="schmutzhard, e">
<attvalues>
<attvalue for="attr_type" value="Authors with affiliations 1"></attvalue>
<attvalue for="global_occurrences" value="2"></attvalue>
<attvalue for="attr_3" value="Innsbruck Medical University"></attvalue>
<attvalue for="attr_4" value="Innsbruck, Austria"></attvalue>
<attvalue for="attr_5" value="Austria"></attvalue>
<attvalue for="attr_11" value="2"></attvalue>
</attvalues>
</node>
<node id="authorswithaffiliations1_e418617bef8fd4f737dfdfe747cfbf40" label="schneider, e">
<attvalues>
<attvalue for="attr_type" value="Authors with affiliations 1"></attvalue>
<attvalue for="global_occurrences" value="1"></attvalue>
<attvalue for="attr_3" value="Bernhard Nocht Institute for Tropical Medicine"></attvalue>
<attvalue for="attr_4" value="Hamburg, Germany"></attvalue>
<attvalue for="attr_5" value="Germany"></attvalue>
<attvalue for="attr_11" value="1"></attvalue>
</attvalues>
</node>
<node id="authorswithaffiliations1_0b0a7e886369e57632bca7c8db15ee62" label="schobel, s">
<attvalues>
<attvalue for="attr_type" value="Authors with affiliations 1"></attvalue>
<attvalue for="global_occurrences" value="1"></attvalue>
<attvalue for="attr_3" value="J. Craig Venter Institute"></attvalue>
<attvalue for="attr_4" value="Rockville, United States"></attvalue>
<attvalue for="attr_5" value="United States"></attvalue>
<attvalue for="attr_11" value="1"></attvalue>
</attvalues>
</node>
<node id="authorswithaffiliations1_2f2d1799b880166178ba2e1c8907e474" label="schulz-key, h">
<attvalues>
<attvalue for="attr_type" value="Authors with affiliations 1"></attvalue>
<attvalue for="global_occurrences" value="7"></attvalue>
<attvalue for="attr_3" value="Eberhard Karls University of Tuebingen"></attvalue>
<attvalue for="attr_4" value="Tuebingen, Germany"></attvalue>
<attvalue for="attr_5" value="Germany"></attvalue>
<attvalue for="attr_11" value="5"></attvalue>
</attvalues>
</node>
<node id="authorswithaffiliations1_bd96c587fc176432d18aac030cf25a01" label="schwohl, a">
<attvalues>
<attvalue for="attr_type" value="Authors with affiliations 1"></attvalue>
<attvalue for="global_occurrences" value="2"></attvalue>
<attvalue for="attr_3" value="Bernhard Nocht Institute for Tropical Medicine"></attvalue>
<attvalue for="attr_4" value="Hamburg, Germany"></attvalue>
<attvalue for="attr_5" value="Germany"></attvalue>
<attvalue for="attr_11" value="2"></attvalue>
</attvalues>
</node>
<node id="authorswithaffiliations1_3ad9e74cece960de26883689cbff55ac" label="schäberle, t.f">
<attvalues>
<attvalue for="attr_type" value="Authors with affiliations 1"></attvalue>
<attvalue for="global_occurrences" value="1"></attvalue>
<attvalue for="attr_3" value="University of Bonn"></attvalue>
<attvalue for="attr_4" value="Bonn, Germany"></attvalue>
<attvalue for="attr_5" value="Germany"></attvalue>
<attvalue for="attr_11" value="1"></attvalue>
</attvalues>
</node>
<node id="authorswithaffiliations1_d116d731007924b00d85d86437bd4cca" label="schäferhoff, c">
<attvalues>
<attvalue for="attr_type" value="Authors with affiliations 1"></attvalue>
<attvalue for="global_occurrences" value="1"></attvalue>
<attvalue for="attr_3" value="Helios Kliniken Schwerin"></attvalue>
<attvalue for="attr_4" value="Schwerin, Germany"></attvalue>
<attvalue for="attr_5" value="Germany"></attvalue>
<attvalue for="attr_11" value=""></attvalue>
</attvalues>
</node>
<node id="authorswithaffiliations1_50301cd16d6562b682f0c26d9732bddf" label="schöfer, h">
<attvalues>
<attvalue for="attr_type" value="Authors with affiliations 1"></attvalue>
<attvalue for="global_occurrences" value="1"></attvalue>
<attvalue for="attr_3" value="Johann Wolfgang Goethe University Frankfurt"></attvalue>
<attvalue for="attr_4" value="Frankfurt am Main, Germany"></attvalue>
<attvalue for="attr_5" value="Germany"></attvalue>
<attvalue for="attr_11" value=""></attvalue>
</attvalues>
</node>
<node id="authorswithaffiliations1_b80fe2cb6b39310355a2723e9c89312f" label="scott, a.l">
<attvalues>
<attvalue for="attr_type" value="Authors with affiliations 1"></attvalue>
<attvalue for="global_occurrences" value="1"></attvalue>
<attvalue for="attr_3" value="Johns Hopkins University"></attvalue>
<attvalue for="attr_4" value="Baltimore, United States"></attvalue>
<attvalue for="attr_5" value="United States"></attvalue>
<attvalue for="attr_11" value="1"></attvalue>
</attvalues>
</node>
<node id="authorswithaffiliations1_9abdf1929876648b2cc4f541ff7608df" label="seeger, t">
<attvalues>
<attvalue for="attr_type" value="Authors with affiliations 1"></attvalue>
<attvalue for="global_occurrences" value="1"></attvalue>
<attvalue for="attr_3" value="Eberhard Karls University of Tuebingen"></attvalue>
<attvalue for="attr_4" value="Tuebingen, Germany"></attvalue>
<attvalue for="attr_5" value="Germany"></attvalue>
<attvalue for="attr_11" value="1"></attvalue>
</attvalues>
</node>
<node id="authorswithaffiliations1_24037fe55c65d500ae7fee7034b5f53e" label="seidl, w">
<attvalues>
<attvalue for="attr_type" value="Authors with affiliations 1"></attvalue>
<attvalue for="global_occurrences" value="1"></attvalue>
<attvalue for="attr_3" value="Georg August University of Goettingen"></attvalue>
<attvalue for="attr_4" value="Goettingen, Germany"></attvalue>
<attvalue for="attr_5" value="Germany"></attvalue>
<attvalue for="attr_11" value="1"></attvalue>
</attvalues>
</node>
<node id="authorswithaffiliations1_904c369b630133ef02a15edfe4d6c842" label="sheridan, r.m">
<attvalues>
<attvalue for="attr_type" value="Authors with affiliations 1"></attvalue>
<attvalue for="global_occurrences" value="1"></attvalue>
<attvalue for="attr_3" value="Biotica Technology Limited"></attvalue>
<attvalue for="attr_4" value="Cambridge, United Kingdom"></attvalue>
<attvalue for="attr_5" value="United Kingdom"></attvalue>
<attvalue for="attr_11" value="1"></attvalue>
</attvalues>
</node>
<node id="authorswithaffiliations1_8808db4acfd3d792d65c485c68fcd255" label="shumway, m">
<attvalues>
<attvalue for="attr_type" value="Authors with affiliations 1"></attvalue>
<attvalue for="global_occurrences" value="1"></attvalue>
<attvalue for="attr_3" value="J. Craig Venter Institute"></attvalue>
<attvalue for="attr_4" value="Rockville, United States"></attvalue>
<attvalue for="attr_5" value="United States"></attvalue>
<attvalue for="attr_11" value="1"></attvalue>
</attvalues>
</node>
<node id="authorswithaffiliations1_fc5486366635de6cec340e8f723c5dbe" label="siegmund, v">
<attvalues>
<attvalue for="attr_type" value="Authors with affiliations 1"></attvalue>
<attvalue for="global_occurrences" value="1"></attvalue>
<attvalue for="attr_3" value="Ludwig Maximilians University of Munich"></attvalue>
<attvalue for="attr_4" value="Munich, Germany"></attvalue>
<attvalue for="attr_5" value="Germany"></attvalue>
<attvalue for="attr_11" value="1"></attvalue>
</attvalues>
</node>
<node id="authorswithaffiliations1_be37c89b66dc0cb8b0aa520ac09f0421" label="sievertsen, j">
<attvalues>
<attvalue for="attr_type" value="Authors with affiliations 1"></attvalue>
<attvalue for="global_occurrences" value="1"></attvalue>
<attvalue for="attr_3" value="Bernhard Nocht Institute for Tropical Medicine"></attvalue>
<attvalue for="attr_4" value="Hamburg, Germany"></attvalue>
<attvalue for="attr_5" value="Germany"></attvalue>
<attvalue for="attr_11" value="1"></attvalue>
</attvalues>
</node>
<node id="authorswithaffiliations1_3c7f91447dca09fbd249917e9b24a131" label="sima, a">
<attvalues>
<attvalue for="attr_type" value="Authors with affiliations 1"></attvalue>
<attvalue for="global_occurrences" value="1"></attvalue>
<attvalue for="attr_3" value="Onchocerciasis Control Programme"></attvalue>
<attvalue for="attr_4" value="Malabo, Equatorial Guinea"></attvalue>
<attvalue for="attr_5" value="Equatorial Guinea"></attvalue>
<attvalue for="attr_11" value=""></attvalue>
</attvalues>
</node>
<node id="authorswithaffiliations1_f8ee47136827f5b51f75fa95f232cd3d" label="sippl, w">
<attvalues>
<attvalue for="attr_type" value="Authors with affiliations 1"></attvalue>
<attvalue for="global_occurrences" value="2"></attvalue>
<attvalue for="attr_3" value="Martin-Luther Universität Halle-Wittenberg"></attvalue>
<attvalue for="attr_4" value="Halle (Saale), Germany"></attvalue>
<attvalue for="attr_5" value="Germany"></attvalue>
<attvalue for="attr_11" value="2"></attvalue>
</attvalues>
</node>
<node id="authorswithaffiliations1_0e705e438ab0f98ec49fe16f6ebab85f" label="slatko, b">
<attvalues>
<attvalue for="attr_type" value="Authors with affiliations 1"></attvalue>
<attvalue for="global_occurrences" value="2"></attvalue>
<attvalue for="attr_3" value="New England BioLabs Inc."></attvalue>
<attvalue for="attr_4" value="Ipswich, United States"></attvalue>
<attvalue for="attr_5" value="United States"></attvalue>
<attvalue for="attr_11" value="1"></attvalue>
</attvalues>
</node>
<node id="authorswithaffiliations1_250fa258bf8f5a3016335875e1f182b9" label="sluder, a.e">
<attvalues>
<attvalue for="attr_type" value="Authors with affiliations 1"></attvalue>
<attvalue for="global_occurrences" value="1"></attvalue>
<attvalue for="attr_3" value="Cambria Biosciences"></attvalue>
<attvalue for="attr_4" value="Woburn, United States"></attvalue>
<attvalue for="attr_5" value="United States"></attvalue>
<attvalue for="attr_11" value="1"></attvalue>
</attvalues>
</node>
<node id="authorswithaffiliations1_8d597a571edbb21a122009684a1cc97c" label="smith, k">
<attvalues>
<attvalue for="attr_type" value="Authors with affiliations 1"></attvalue>
<attvalue for="global_occurrences" value="1"></attvalue>
<attvalue for="attr_3" value="University of Toledo"></attvalue>
<attvalue for="attr_4" value="Toledo, United States"></attvalue>
<attvalue for="attr_5" value="United States"></attvalue>
<attvalue for="attr_11" value="1"></attvalue>
</attvalues>
</node>
<node id="authorswithaffiliations1_8848678567a98181e6bca54b9b80efa0" label="soboslay, p.t">
<attvalues>
<attvalue for="attr_type" value="Authors with affiliations 1"></attvalue>
<attvalue for="global_occurrences" value="6"></attvalue>
<attvalue for="attr_3" value="Eberhard Karls University of Tuebingen"></attvalue>
<attvalue for="attr_4" value="Tuebingen, Germany"></attvalue>
<attvalue for="attr_5" value="Germany"></attvalue>
<attvalue for="attr_11" value="3"></attvalue>
</attvalues>
</node>
<node id="authorswithaffiliations1_f33df3c432f85a5b084849cf866d6dfe" label="specht, s">
<attvalues>
<attvalue for="attr_type" value="Authors with affiliations 1"></attvalue>
<attvalue for="global_occurrences" value="8"></attvalue>
<attvalue for="attr_3" value="University of Bonn"></attvalue>
<attvalue for="attr_4" value="Bonn, Germany"></attvalue>
<attvalue for="attr_5" value="Germany"></attvalue>
<attvalue for="attr_11" value="7"></attvalue>
</attvalues>
</node>
<node id="authorswithaffiliations1_38a1dc82f80784ffd67e4bbeb2c2ce46" label="spiro, d">
<attvalues>
<attvalue for="attr_type" value="Authors with affiliations 1"></attvalue>
<attvalue for="global_occurrences" value="1"></attvalue>
<attvalue for="attr_3" value="J. Craig Venter Institute"></attvalue>
<attvalue for="attr_4" value="Rockville, United States"></attvalue>
<attvalue for="attr_5" value="United States"></attvalue>
<attvalue for="attr_11" value="1"></attvalue>
</attvalues>
</node>
<node id="authorswithaffiliations1_466dcf668b4a7b3ae703f490c61423f0" label="stanke, m">
<attvalues>
<attvalue for="attr_type" value="Authors with affiliations 1"></attvalue>
<attvalue for="global_occurrences" value="1"></attvalue>
<attvalue for="attr_3" value="Georg August University of Goettingen"></attvalue>
<attvalue for="attr_4" value="Goettingen, Germany"></attvalue>
<attvalue for="attr_5" value="Germany"></attvalue>
<attvalue for="attr_11" value="1"></attvalue>
</attvalues>
</node>
<node id="authorswithaffiliations1_8d83485414a16ef1bbf66f4ccbaef4e7" label="stansfield, s.k">
<attvalues>
<attvalue for="attr_type" value="Authors with affiliations 1"></attvalue>
<attvalue for="global_occurrences" value="1"></attvalue>
<attvalue for="attr_3" value="Bill and Melinda Gates Foundation"></attvalue>
<attvalue for="attr_4" value="Seattle, United States"></attvalue>
<attvalue for="attr_5" value="United States"></attvalue>
<attvalue for="attr_11" value="1"></attvalue>
</attvalues>
</node>
<node id="authorswithaffiliations1_1054e0d09595e550a776c39f655bbcf2" label="staunton, j">
<attvalues>
<attvalue for="attr_type" value="Authors with affiliations 1"></attvalue>
<attvalue for="global_occurrences" value="1"></attvalue>
<attvalue for="attr_3" value="University of Cambridge"></attvalue>
<attvalue for="attr_4" value="Cambridge, United Kingdom"></attvalue>
<attvalue for="attr_5" value="United Kingdom"></attvalue>
<attvalue for="attr_11" value="1"></attvalue>
</attvalues>
</node>
<node id="authorswithaffiliations1_6d90f3f3ac50804f3c6fee70295c327c" label="stingl, p">
<attvalues>
<attvalue for="attr_type" value="Authors with affiliations 1"></attvalue>
<attvalue for="global_occurrences" value="1"></attvalue>
<attvalue for="attr_3" value="Ludwig Maximilians University of Munich"></attvalue>
<attvalue for="attr_4" value="Munich, Germany"></attvalue>
<attvalue for="attr_5" value="Germany"></attvalue>
<attvalue for="attr_11" value="1"></attvalue>
</attvalues>
</node>
<node id="authorswithaffiliations1_161d36c68e503196070bf1810f512a9b" label="streit, a">
<attvalues>
<attvalue for="attr_type" value="Authors with affiliations 1"></attvalue>
<attvalue for="global_occurrences" value="1"></attvalue>
<attvalue for="attr_3" value="Max Planck Institute for Developmental Biology"></attvalue>
<attvalue for="attr_4" value="Tuebingen, Germany"></attvalue>
<attvalue for="attr_5" value="Germany"></attvalue>
<attvalue for="attr_11" value="1"></attvalue>
</attvalues>
</node>
<node id="authorswithaffiliations1_1f2f3b2e399ad4c870f06bfc17bd69fa" label="stuart langley, r">
<attvalues>
<attvalue for="attr_type" value="Authors with affiliations 1"></attvalue>
<attvalue for="global_occurrences" value="1"></attvalue>
<attvalue for="attr_3" value="Liverpool School of Tropical Medicine"></attvalue>
<attvalue for="attr_4" value="Liverpool, United Kingdom"></attvalue>
<attvalue for="attr_5" value="United Kingdom"></attvalue>
<attvalue for="attr_11" value="1"></attvalue>
</attvalues>
</node>
<node id="authorswithaffiliations1_e361169991bf00d6960e27fe4fa37e29" label="stutzman-engwall, k">
<attvalues>
<attvalue for="attr_type" value="Authors with affiliations 1"></attvalue>
<attvalue for="global_occurrences" value="1"></attvalue>
<attvalue for="attr_3" value="Pfizer Global Research and Devmt."></attvalue>
<attvalue for="attr_4" value="Groton, United States"></attvalue>
<attvalue for="attr_5" value="United States"></attvalue>
<attvalue for="attr_11" value="1"></attvalue>
</attvalues>
</node>
<node id="authorswithaffiliations1_ea00781e36004c577caf29c885c995a3" label="stöcker, w">
<attvalues>
<attvalue for="attr_type" value="Authors with affiliations 1"></attvalue>
<attvalue for="global_occurrences" value="1"></attvalue>
<attvalue for="attr_3" value="Johannes Gutenberg University Mainz"></attvalue>
<attvalue for="attr_4" value="Mainz, Germany"></attvalue>
<attvalue for="attr_5" value="Germany"></attvalue>
<attvalue for="attr_11" value="1"></attvalue>
</attvalues>
</node>
<node id="authorswithaffiliations1_ab0d41e610b5f68175909d7aba7986c8" label="sékételi, a">
<attvalues>
<attvalue for="attr_type" value="Authors with affiliations 1"></attvalue>
<attvalue for="global_occurrences" value="1"></attvalue>
<attvalue for="attr_3" value="Onchocerciasis Control Programme"></attvalue>
<attvalue for="attr_4" value="Ouagadougou, Burkina Faso"></attvalue>
<attvalue for="attr_5" value="Burkina Faso"></attvalue>
<attvalue for="attr_11" value=""></attvalue>
</attvalues>
</node>
<node id="authorswithaffiliations1_356c1314b1c0976029f673b571d6d613" label="tachu, j.b">
<attvalues>
<attvalue for="attr_type" value="Authors with affiliations 1"></attvalue>
<attvalue for="global_occurrences" value="1"></attvalue>
<attvalue for="attr_3" value="Humboldt University Berlin"></attvalue>
<attvalue for="attr_4" value="Berlin, Germany"></attvalue>
<attvalue for="attr_5" value="Germany"></attvalue>
<attvalue for="attr_11" value=""></attvalue>
</attvalues>
</node>
<node id="authorswithaffiliations1_dc1e860e078f4e3fe3cd864c707382cb" label="tallon, l">
<attvalues>
<attvalue for="attr_type" value="Authors with affiliations 1"></attvalue>
<attvalue for="global_occurrences" value="1"></attvalue>
<attvalue for="attr_3" value="J. Craig Venter Institute"></attvalue>
<attvalue for="attr_4" value="Rockville, United States"></attvalue>
<attvalue for="attr_5" value="United States"></attvalue>
<attvalue for="attr_11" value="1"></attvalue>
</attvalues>
</node>
<node id="authorswithaffiliations1_126a42293bb25434f4636d661acff5bc" label="tamarozzi, f">
<attvalues>
<attvalue for="attr_type" value="Authors with affiliations 1"></attvalue>
<attvalue for="global_occurrences" value="1"></attvalue>
<attvalue for="attr_3" value="Liverpool School of Tropical Medicine"></attvalue>
<attvalue for="attr_4" value="Liverpool, United Kingdom"></attvalue>
<attvalue for="attr_5" value="United Kingdom"></attvalue>
<attvalue for="attr_11" value="1"></attvalue>
</attvalues>
</node>
<node id="authorswithaffiliations1_3afb30163748e85be41fcf3e613bbdba" label="tambala, p.a.j">
<attvalues>
<attvalue for="attr_type" value="Authors with affiliations 1"></attvalue>
<attvalue for="global_occurrences" value="2"></attvalue>
<attvalue for="attr_3" value="Ministry of Health and Population"></attvalue>
<attvalue for="attr_4" value="Blantyre, Malawi"></attvalue>
<attvalue for="attr_5" value="Malawi"></attvalue>
<attvalue for="attr_11" value="2"></attvalue>
</attvalues>
</node>
<node id="authorswithaffiliations1_4d4462ec90fde45e86f3e8bbcdc02a9d" label="tanya, v.n">
<attvalues>
<attvalue for="attr_type" value="Authors with affiliations 1"></attvalue>
<attvalue for="global_occurrences" value="4"></attvalue>
<attvalue for="attr_3" value="University of Ngaoundere"></attvalue>
<attvalue for="attr_4" value="Ngaoundere, Cameroon"></attvalue>
<attvalue for="attr_5" value="Cameroon"></attvalue>
<attvalue for="attr_11" value="3"></attvalue>
</attvalues>
</node>
<node id="authorswithaffiliations1_efc895e60e69d538d243e062bad05db4" label="tanyi, m.k">
<attvalues>
<attvalue for="attr_type" value="Authors with affiliations 1"></attvalue>
<attvalue for="global_occurrences" value="1"></attvalue>
<attvalue for="attr_3" value="University of Ngaoundere"></attvalue>
<attvalue for="attr_4" value="Ngaoundere, Cameroon"></attvalue>
<attvalue for="attr_5" value="Cameroon"></attvalue>
<attvalue for="attr_11" value=""></attvalue>
</attvalues>
</node>
<node id="authorswithaffiliations1_6280e35f2af7062e51889e0cda42b787" label="taylor, d.w">
<attvalues>
<attvalue for="attr_type" value="Authors with affiliations 1"></attvalue>
<attvalue for="global_occurrences" value="1"></attvalue>
<attvalue for="attr_3" value="University of Edinburgh"></attvalue>
<attvalue for="attr_4" value="Edinburgh, United Kingdom"></attvalue>
<attvalue for="attr_5" value="United Kingdom"></attvalue>
<attvalue for="attr_11" value="1"></attvalue>
</attvalues>
</node>
<node id="authorswithaffiliations1_b5cd71f36dfb298362ff8ec08922e8f6" label="taylor, m.j">
<attvalues>
<attvalue for="attr_type" value="Authors with affiliations 1"></attvalue>
<attvalue for="global_occurrences" value="6"></attvalue>
<attvalue for="attr_3" value="Liverpool School of Tropical Medicine"></attvalue>
<attvalue for="attr_4" value="Liverpool, United Kingdom"></attvalue>
<attvalue for="attr_5" value="United Kingdom"></attvalue>
<attvalue for="attr_11" value="6"></attvalue>
</attvalues>
</node>
<node id="authorswithaffiliations1_41fa153456ae708593abea912b077d4e" label="tchakouté, v">
<attvalues>
<attvalue for="attr_type" value="Authors with affiliations 1"></attvalue>
<attvalue for="global_occurrences" value="1"></attvalue>
<attvalue for="attr_3" value="University of Liverpool"></attvalue>
<attvalue for="attr_4" value="Liverpool, United Kingdom"></attvalue>
<attvalue for="attr_5" value="United Kingdom"></attvalue>
<attvalue for="attr_11" value="1"></attvalue>
</attvalues>
</node>
<node id="authorswithaffiliations1_2c5ebbc1ab23f2e1a73d3141eeeb9d8f" label="tendongfor, n">
<attvalues>
<attvalue for="attr_type" value="Authors with affiliations 1"></attvalue>
<attvalue for="global_occurrences" value="3"></attvalue>
<attvalue for="attr_3" value="Research Foundation for Tropical Diseases and Environment | University of Buea"></attvalue>
<attvalue for="attr_4" value="Buea, Cameroon"></attvalue>
<attvalue for="attr_5" value="Cameroon"></attvalue>
<attvalue for="attr_11" value="2"></attvalue>
</attvalues>
</node>
<node id="authorswithaffiliations1_f72168113b04ae158e3a38a7c03b5aa6" label="tenner-racz, k">
<attvalues>
<attvalue for="attr_type" value="Authors with affiliations 1"></attvalue>
<attvalue for="global_occurrences" value="1"></attvalue>
<attvalue for="attr_3" value="Bernhard Nocht Institute for Tropical Medicine"></attvalue>
<attvalue for="attr_4" value="Hamburg, Germany"></attvalue>
<attvalue for="attr_5" value="Germany"></attvalue>
<attvalue for="attr_11" value="1"></attvalue>
</attvalues>
</node>
<node id="authorswithaffiliations1_15120c3d5f0f1ddd27e22f4b305c86d2" label="thoma, c">
<attvalues>
<attvalue for="attr_type" value="Authors with affiliations 1"></attvalue>
<attvalue for="global_occurrences" value="1"></attvalue>
<attvalue for="attr_3" value="Bernhard Nocht Institute for Tropical Medicine"></attvalue>
<attvalue for="attr_4" value="Hamburg, Germany"></attvalue>
<attvalue for="attr_5" value="Germany"></attvalue>
<attvalue for="attr_11" value="1"></attvalue>
</attvalues>
</node>
<node id="authorswithaffiliations1_be3373180f17dc8a76d018555a2d47d2" label="thye, t">
<attvalues>
<attvalue for="attr_type" value="Authors with affiliations 1"></attvalue>
<attvalue for="global_occurrences" value="2"></attvalue>
<attvalue for="attr_3" value="Bernhard Nocht Institute for Tropical Medicine"></attvalue>
<attvalue for="attr_4" value="Hamburg, Germany"></attvalue>
<attvalue for="attr_5" value="Germany"></attvalue>
<attvalue for="attr_11" value="2"></attvalue>
</attvalues>
</node>
<node id="authorswithaffiliations1_223a6d4b65f5cf846d9839e9c1ab6afc" label="timmann, c">
<attvalues>
<attvalue for="attr_type" value="Authors with affiliations 1"></attvalue>
<attvalue for="global_occurrences" value="5"></attvalue>
<attvalue for="attr_3" value="Bernhard Nocht Institute for Tropical Medicine"></attvalue>
<attvalue for="attr_4" value="Hamburg, Germany"></attvalue>
<attvalue for="attr_5" value="Germany"></attvalue>
<attvalue for="attr_11" value="4"></attvalue>
</attvalues>
</node>
<node id="authorswithaffiliations1_a60203c90c0db68ec45dfa73266d45bf" label="titanji, v.p.k">
<attvalues>
<attvalue for="attr_type" value="Authors with affiliations 1"></attvalue>
<attvalue for="global_occurrences" value="2"></attvalue>
<attvalue for="attr_3" value="Humboldt University Berlin | University of Buea"></attvalue>
<attvalue for="attr_4" value="Berlin, Germany | Buea, Cameroon"></attvalue>
<attvalue for="attr_5" value="Cameroon | Germany"></attvalue>
<attvalue for="attr_11" value="1"></attvalue>
</attvalues>
</node>
<node id="authorswithaffiliations1_13dc1534d3d212f7b13ff230a4f76667" label="trapp, j">
<attvalues>
<attvalue for="attr_type" value="Authors with affiliations 1"></attvalue>
<attvalue for="global_occurrences" value="1"></attvalue>
<attvalue for="attr_3" value="Albert Ludwigs University Freiburg"></attvalue>
<attvalue for="attr_4" value="Freiburg, Germany"></attvalue>
<attvalue for="attr_5" value="Germany"></attvalue>
<attvalue for="attr_11" value="1"></attvalue>
</attvalues>
</node>
<node id="authorswithaffiliations1_fb9d310c5c45194ab1dd2e60808f660c" label="trees, a.j">
<attvalues>
<attvalue for="attr_type" value="Authors with affiliations 1"></attvalue>
<attvalue for="global_occurrences" value="4"></attvalue>
<attvalue for="attr_3" value="Liverpool School of Tropical Medicine | University of Liverpool"></attvalue>
<attvalue for="attr_4" value="Liverpool, United Kingdom"></attvalue>
<attvalue for="attr_5" value="United Kingdom"></attvalue>
<attvalue for="attr_11" value="3"></attvalue>
</attvalues>
</node>
<node id="authorswithaffiliations1_113d6221b678258fe6c671ba0662e827" label="tukesiga, e">
<attvalues>
<attvalue for="attr_type" value="Authors with affiliations 1"></attvalue>
<attvalue for="global_occurrences" value="2"></attvalue>
<attvalue for="attr_3" value="Ministry of Health | Vector Control Unit Ministry of Health"></attvalue>
<attvalue for="attr_4" value="Fort Portal, Uganda | Kampala, Uganda"></attvalue>
<attvalue for="attr_5" value="Uganda"></attvalue>
<attvalue for="attr_11" value="2"></attvalue>
</attvalues>
</node>
<node id="authorswithaffiliations1_6a20fe95f9ffae6a9ff850fd5f26f387" label="turner, j.d">
<attvalues>
<attvalue for="attr_type" value="Authors with affiliations 1"></attvalue>
<attvalue for="global_occurrences" value="1"></attvalue>
<attvalue for="attr_3" value="Liverpool School of Tropical Medicine"></attvalue>
<attvalue for="attr_4" value="Liverpool, United Kingdom"></attvalue>
<attvalue for="attr_5" value="United Kingdom"></attvalue>
<attvalue for="attr_11" value="1"></attvalue>
</attvalues>
</node>
<node id="authorswithaffiliations1_f6a8eb937f661f5d325d3e41522a8d72" label="uciechowska, u">
<attvalues>
<attvalue for="attr_type" value="Authors with affiliations 1"></attvalue>
<attvalue for="global_occurrences" value="1"></attvalue>
<attvalue for="attr_3" value="Martin-Luther Universität Halle-Wittenberg"></attvalue>
<attvalue for="attr_4" value="Halle (Saale), Germany"></attvalue>
<attvalue for="attr_5" value="Germany"></attvalue>
<attvalue for="attr_11" value="1"></attvalue>
</attvalues>
</node>
<node id="authorswithaffiliations1_ae8383c49f3ebe8c1ec47ac8a380483c" label="unnasch, t.r">
<attvalues>
<attvalue for="attr_type" value="Authors with affiliations 1"></attvalue>
<attvalue for="global_occurrences" value="2"></attvalue>
<attvalue for="attr_3" value="University of Alabama at Birmingham"></attvalue>
<attvalue for="attr_4" value="Birmingham, United States"></attvalue>
<attvalue for="attr_5" value="United States"></attvalue>
<attvalue for="attr_11" value="2"></attvalue>
</attvalues>
</node>
<node id="authorswithaffiliations1_f55affb91fb242c7ceb539806849f2a2" label="unterberger, i">
<attvalues>
<attvalue for="attr_type" value="Authors with affiliations 1"></attvalue>
<attvalue for="global_occurrences" value="1"></attvalue>
<attvalue for="attr_3" value="Innsbruck Medical University"></attvalue>
<attvalue for="attr_4" value="Innsbruck, Austria"></attvalue>
<attvalue for="attr_5" value="Austria"></attvalue>
<attvalue for="attr_11" value="1"></attvalue>
</attvalues>
</node>
<node id="authorswithaffiliations1_95d1e7c23577eef5b3505ed2da6dd550" label="van der kamp, e">
<attvalues>
<attvalue for="attr_type" value="Authors with affiliations 1"></attvalue>
<attvalue for="global_occurrences" value="1"></attvalue>
<attvalue for="attr_3" value="Bernhard Nocht Institute for Tropical Medicine"></attvalue>
<attvalue for="attr_4" value="Hamburg, Germany"></attvalue>
<attvalue for="attr_5" value="Germany"></attvalue>
<attvalue for="attr_11" value="1"></attvalue>
</attvalues>
</node>
<node id="authorswithaffiliations1_df2d22daa63dc48e4f1d5717092ca4fa" label="vassylyev, d.g">
<attvalues>
<attvalue for="attr_type" value="Authors with affiliations 1"></attvalue>
<attvalue for="global_occurrences" value="1"></attvalue>
<attvalue for="attr_3" value="University of Alabama at Birmingham"></attvalue>
<attvalue for="attr_4" value="Birmingham, United States"></attvalue>
<attvalue for="attr_5" value="United States"></attvalue>
<attvalue for="attr_11" value="1"></attvalue>
</attvalues>
</node>
<node id="authorswithaffiliations1_98f66a26fa19909c04fd3d5fdb18d84e" label="velicheti, s">
<attvalues>
<attvalue for="attr_type" value="Authors with affiliations 1"></attvalue>
<attvalue for="global_occurrences" value="1"></attvalue>
<attvalue for="attr_3" value="Aga Khan Hospital"></attvalue>
<attvalue for="attr_4" value="Dar es Salaam, Tanzania"></attvalue>
<attvalue for="attr_5" value="Tanzania"></attvalue>
<attvalue for="attr_11" value="1"></attvalue>
</attvalues>
</node>
<node id="authorswithaffiliations1_60f81ce027ee5af969fc18db57ace9e3" label="vens, m">
<attvalues>
<attvalue for="attr_type" value="Authors with affiliations 1"></attvalue>
<attvalue for="global_occurrences" value="1"></attvalue>
<attvalue for="attr_3" value="University of Luebeck"></attvalue>
<attvalue for="attr_4" value="Luebeck, Germany"></attvalue>
<attvalue for="attr_5" value="Germany"></attvalue>
<attvalue for="attr_11" value="1"></attvalue>
</attvalues>
</node>
<node id="authorswithaffiliations1_d5c9d0c8c9a20e29113d38cb25aa7e2d" label="verin, r">
<attvalues>
<attvalue for="attr_type" value="Authors with affiliations 1"></attvalue>
<attvalue for="global_occurrences" value="1"></attvalue>
<attvalue for="attr_3" value="University of Pisa"></attvalue>
<attvalue for="attr_4" value="Pisa, Italy"></attvalue>
<attvalue for="attr_5" value="Italy"></attvalue>
<attvalue for="attr_11" value=""></attvalue>
</attvalues>
</node>
<node id="authorswithaffiliations1_84e4aa8545c835bfb4eaeb8d620d86c5" label="vivas-martinez, s">
<attvalues>
<attvalue for="attr_type" value="Authors with affiliations 1"></attvalue>
<attvalue for="global_occurrences" value="1"></attvalue>
<attvalue for="attr_3" value="Central University of Venezuela"></attvalue>
<attvalue for="attr_4" value="Caracas, Venezuela"></attvalue>
<attvalue for="attr_5" value="Venezuela"></attvalue>
<attvalue for="attr_11" value="1"></attvalue>
</attvalues>
</node>
<node id="authorswithaffiliations1_325d81ab5bf60c202bf8013f75fd0c45" label="volkmann, l">
<attvalues>
<attvalue for="attr_type" value="Authors with affiliations 1"></attvalue>
<attvalue for="global_occurrences" value="1"></attvalue>
<attvalue for="attr_3" value="Bernhard Nocht Institute for Tropical Medicine"></attvalue>
<attvalue for="attr_4" value="Hamburg, Germany"></attvalue>
<attvalue for="attr_5" value="Germany"></attvalue>
<attvalue for="attr_11" value="1"></attvalue>
</attvalues>
</node>
<node id="authorswithaffiliations1_ead33f3bc4c1ad6ff126d535717c4b2c" label="von samson-himmelstjerna, g">
<attvalues>
<attvalue for="attr_type" value="Authors with affiliations 1"></attvalue>
<attvalue for="global_occurrences" value="1"></attvalue>
<attvalue for="attr_3" value="School of Veterinary Medicine Hannover"></attvalue>
<attvalue for="attr_4" value="Hannover, Germany"></attvalue>
<attvalue for="attr_5" value="Germany"></attvalue>
<attvalue for="attr_11" value="1"></attvalue>
</attvalues>
</node>
<node id="authorswithaffiliations1_46a95062cf24c49c380b5d66653d0c4b" label="von sonnenburg, f">
<attvalues>
<attvalue for="attr_type" value="Authors with affiliations 1"></attvalue>
<attvalue for="global_occurrences" value="1"></attvalue>
<attvalue for="attr_3" value="Technical University of Munich"></attvalue>
<attvalue for="attr_4" value="Munich, Germany"></attvalue>
<attvalue for="attr_5" value="Germany"></attvalue>
<attvalue for="attr_11" value="1"></attvalue>
</attvalues>
</node>
<node id="authorswithaffiliations1_1e963bb44116ba53a1a84eaa2f4f0cb9" label="wagner, a">
<attvalues>
<attvalue for="attr_type" value="Authors with affiliations 1"></attvalue>
<attvalue for="global_occurrences" value="1"></attvalue>
<attvalue for="attr_3" value="Bernhard Nocht Institute for Tropical Medicine"></attvalue>
<attvalue for="attr_4" value="Hamburg, Germany"></attvalue>
<attvalue for="attr_5" value="Germany"></attvalue>
<attvalue for="attr_11" value="1"></attvalue>
</attvalues>
</node>
<node id="authorswithaffiliations1_ef94b03537a0a87a53bc04ac180c7277" label="wagner, h">
<attvalues>
<attvalue for="attr_type" value="Authors with affiliations 1"></attvalue>
<attvalue for="global_occurrences" value="1"></attvalue>
<attvalue for="attr_3" value="Technical University of Munich"></attvalue>
<attvalue for="attr_4" value="Munich, Germany"></attvalue>
<attvalue for="attr_5" value="Germany"></attvalue>
<attvalue for="attr_11" value="1"></attvalue>
</attvalues>
</node>
<node id="authorswithaffiliations1_595f7c104818291fcc37b566d7c82685" label="walter, r.d">
<attvalues>
<attvalue for="attr_type" value="Authors with affiliations 1"></attvalue>
<attvalue for="global_occurrences" value="1"></attvalue>
<attvalue for="attr_3" value="Bernhard Nocht Institute for Tropical Medicine"></attvalue>
<attvalue for="attr_4" value="Hamburg, Germany"></attvalue>
<attvalue for="attr_5" value="Germany"></attvalue>
<attvalue for="attr_11" value="1"></attvalue>
</attvalues>
</node>
<node id="authorswithaffiliations1_318908680ac1c1f0b5394890a9dc7cd8" label="wang, s">
<attvalues>
<attvalue for="attr_type" value="Authors with affiliations 1"></attvalue>
<attvalue for="global_occurrences" value="1"></attvalue>
<attvalue for="attr_3" value="J. Craig Venter Institute"></attvalue>
<attvalue for="attr_4" value="Rockville, United States"></attvalue>
<attvalue for="attr_5" value="United States"></attvalue>
<attvalue for="attr_11" value="1"></attvalue>
</attvalues>
</node>
<node id="authorswithaffiliations1_365e0279327e20ec84ebe04637851d3e" label="wanji, s">
<attvalues>
<attvalue for="attr_type" value="Authors with affiliations 1"></attvalue>
<attvalue for="global_occurrences" value="6"></attvalue>
<attvalue for="attr_3" value="Research Foundation for Tropical Diseases and Environment | University of Buea"></attvalue>
<attvalue for="attr_4" value="Buea, Cameroon"></attvalue>
<attvalue for="attr_5" value="Cameroon"></attvalue>
<attvalue for="attr_11" value="5"></attvalue>
</attvalues>
</node>
<node id="authorswithaffiliations1_0e65389823af314f01f9099e767cb2b7" label="ware, j">
<attvalues>
<attvalue for="attr_type" value="Authors with affiliations 1"></attvalue>
<attvalue for="global_occurrences" value="1"></attvalue>
<attvalue for="attr_3" value="New England BioLabs Inc."></attvalue>
<attvalue for="attr_4" value="Ipswich, United States"></attvalue>
<attvalue for="attr_5" value="United States"></attvalue>
<attvalue for="attr_11" value="1"></attvalue>
</attvalues>
</node>
<node id="authorswithaffiliations1_c648b89560a884f743819824195709ec" label="wei, a.d">
<attvalues>
<attvalue for="attr_type" value="Authors with affiliations 1"></attvalue>
<attvalue for="global_occurrences" value="1"></attvalue>
<attvalue for="attr_3" value="Washington University School of Medicine"></attvalue>
<attvalue for="attr_4" value="St. Louis, United States"></attvalue>
<attvalue for="attr_5" value="United States"></attvalue>
<attvalue for="attr_11" value="1"></attvalue>
</attvalues>
</node>
<node id="authorswithaffiliations1_e970ce155a259de4fb86ac6b152a451d" label="weil, g.j">
<attvalues>
<attvalue for="attr_type" value="Authors with affiliations 1"></attvalue>
<attvalue for="global_occurrences" value="2"></attvalue>
<attvalue for="attr_3" value="Washington University School of Medicine"></attvalue>
<attvalue for="attr_4" value="St. Louis, United States"></attvalue>
<attvalue for="attr_5" value="United States"></attvalue>
<attvalue for="attr_11" value="2"></attvalue>
</attvalues>
</node>
<node id="authorswithaffiliations1_8b6df567dad0bcd7c21d9945296a6025" label="wermund, t.k">
<attvalues>
<attvalue for="attr_type" value="Authors with affiliations 1"></attvalue>
<attvalue for="global_occurrences" value="1"></attvalue>
<attvalue for="attr_3" value="Helios Kliniken Schwerin"></attvalue>
<attvalue for="attr_4" value="Schwerin, Germany"></attvalue>
<attvalue for="attr_5" value="Germany"></attvalue>
<attvalue for="attr_11" value=""></attvalue>
</attvalues>
</node>
<node id="authorswithaffiliations1_a853af2294bd76da024d9f15f10ba0d7" label="werschnik, c">
<attvalues>
<attvalue for="attr_type" value="Authors with affiliations 1"></attvalue>
<attvalue for="global_occurrences" value="1"></attvalue>
<attvalue for="attr_3" value="Helios Kliniken Schwerin"></attvalue>
<attvalue for="attr_4" value="Schwerin, Germany"></attvalue>
<attvalue for="attr_5" value="Germany"></attvalue>
<attvalue for="attr_11" value=""></attvalue>
</attvalues>
</node>
<node id="authorswithaffiliations1_da54b87ddb015714dc7b5d7945f2dea0" label="westoa, a.j">
<attvalues>
<attvalue for="attr_type" value="Authors with affiliations 1"></attvalue>
<attvalue for="global_occurrences" value="1"></attvalue>
<attvalue for="attr_3" value="Biotica Technology Limited"></attvalue>
<attvalue for="attr_4" value="Cambridge, United Kingdom"></attvalue>
<attvalue for="attr_5" value="United Kingdom"></attvalue>
<attvalue for="attr_11" value="1"></attvalue>
</attvalues>
</node>
<node id="authorswithaffiliations1_bf75d7d9b0538221645aca5f082c0b2d" label="white, o">
<attvalues>
<attvalue for="attr_type" value="Authors with affiliations 1"></attvalue>
<attvalue for="global_occurrences" value="1"></attvalue>
<attvalue for="attr_3" value="J. Craig Venter Institute"></attvalue>
<attvalue for="attr_4" value="Rockville, United States"></attvalue>
<attvalue for="attr_5" value="United States"></attvalue>
<attvalue for="attr_11" value="1"></attvalue>
</attvalues>
</node>
<node id="authorswithaffiliations1_16ded901629a0c3ad02f048e967385ff" label="wilbertz, m">
<attvalues>
<attvalue for="attr_type" value="Authors with affiliations 1"></attvalue>
<attvalue for="global_occurrences" value="1"></attvalue>
<attvalue for="attr_3" value="University of Muenster"></attvalue>
<attvalue for="attr_4" value="Muenster, Germany"></attvalue>
<attvalue for="attr_5" value="Germany"></attvalue>
<attvalue for="attr_11" value=""></attvalue>
</attvalues>
</node>
<node id="authorswithaffiliations1_d51c9c247f74e6ccc7621c03151c7814" label="wilder-smith, a">
<attvalues>
<attvalue for="attr_type" value="Authors with affiliations 1"></attvalue>
<attvalue for="global_occurrences" value="1"></attvalue>
<attvalue for="attr_3" value="Ruprecht Karls University Heidelberg"></attvalue>
<attvalue for="attr_4" value="Heidelberg, Germany"></attvalue>
<attvalue for="attr_5" value="Germany"></attvalue>
<attvalue for="attr_11" value="1"></attvalue>
</attvalues>
</node>
<node id="authorswithaffiliations1_d2328047e524c1467d6ca30cb1d9fa54" label="wilhelm, f.w">
<attvalues>
<attvalue for="attr_type" value="Authors with affiliations 1"></attvalue>
<attvalue for="global_occurrences" value="1"></attvalue>
<attvalue for="attr_3" value="Helios Kliniken Schwerin"></attvalue>
<attvalue for="attr_4" value="Schwerin, Germany"></attvalue>
<attvalue for="attr_5" value="Germany"></attvalue>
<attvalue for="attr_11" value=""></attvalue>
</attvalues>
</node>
<node id="authorswithaffiliations1_807ce4aabe8aae02ed84cb913c6af57c" label="wilkinson, b">
<attvalues>
<attvalue for="attr_type" value="Authors with affiliations 1"></attvalue>
<attvalue for="global_occurrences" value="1"></attvalue>
<attvalue for="attr_3" value="Biotica Technology Limited"></attvalue>
<attvalue for="attr_4" value="Cambridge, United Kingdom"></attvalue>
<attvalue for="attr_5" value="United Kingdom"></attvalue>
<attvalue for="attr_11" value="1"></attvalue>
</attvalues>
</node>
<node id="authorswithaffiliations1_fa4428cff5d94ad3bd11ae47c63f96e8" label="williams, d.j">
<attvalues>
<attvalue for="attr_type" value="Authors with affiliations 1"></attvalue>
<attvalue for="global_occurrences" value="1"></attvalue>
<attvalue for="attr_3" value="University of Edinburgh"></attvalue>
<attvalue for="attr_4" value="Edinburgh, United Kingdom"></attvalue>
<attvalue for="attr_5" value="United Kingdom"></attvalue>
<attvalue for="attr_11" value="1"></attvalue>
</attvalues>
</node>
<node id="authorswithaffiliations1_8a6cecb0b003de6ed0feac09bba0a3b9" label="williams, s.a">
<attvalues>
<attvalue for="attr_type" value="Authors with affiliations 1"></attvalue>
<attvalue for="global_occurrences" value="2"></attvalue>
<attvalue for="attr_3" value="Smith College"></attvalue>
<attvalue for="attr_4" value="Northampton, United States"></attvalue>
<attvalue for="attr_5" value="United States"></attvalue>
<attvalue for="attr_11" value="2"></attvalue>
</attvalues>
</node>
<node id="authorswithaffiliations1_50385360caa0d55345561464e8d766b9" label="wilson, m">
<attvalues>
<attvalue for="attr_type" value="Authors with affiliations 1"></attvalue>
<attvalue for="global_occurrences" value="1"></attvalue>
<attvalue for="attr_3" value="Noguchi Memorial Institute for Medical Research"></attvalue>
<attvalue for="attr_4" value="Accra, Ghana"></attvalue>
<attvalue for="attr_5" value="Ghana"></attvalue>
<attvalue for="attr_11" value=""></attvalue>
</attvalues>
</node>
<node id="authorswithaffiliations1_58ad0d10bfd87ee9439341943accb6f5" label="winkler, a.s">
<attvalues>
<attvalue for="attr_type" value="Authors with affiliations 1"></attvalue>
<attvalue for="global_occurrences" value="2"></attvalue>
<attvalue for="attr_3" value="Ludwig Maximilians University of Munich | University of Ulm"></attvalue>
<attvalue for="attr_4" value="Munich, Germany | Ulm, Germany"></attvalue>
<attvalue for="attr_5" value="Germany"></attvalue>
<attvalue for="attr_11" value="2"></attvalue>
</attvalues>
</node>
<node id="authorswithaffiliations1_f489231f360b386aa79783414aabd666" label="wirtz, g">
<attvalues>
<attvalue for="attr_type" value="Authors with affiliations 1"></attvalue>
<attvalue for="global_occurrences" value="1"></attvalue>
<attvalue for="attr_3" value="Biotica Technology Limited"></attvalue>
<attvalue for="attr_4" value="Cambridge, United Kingdom"></attvalue>
<attvalue for="attr_5" value="United Kingdom"></attvalue>
<attvalue for="attr_11" value="1"></attvalue>
</attvalues>
</node>
<node id="authorswithaffiliations1_fbd604f85ebee57516ddc3c3c32d3a1b" label="wittekindt, b.e">
<attvalues>
<attvalue for="attr_type" value="Authors with affiliations 1"></attvalue>
<attvalue for="global_occurrences" value="1"></attvalue>
<attvalue for="attr_3" value="Johann Wolfgang Goethe University Frankfurt"></attvalue>
<attvalue for="attr_4" value="Frankfurt am Main, Germany"></attvalue>
<attvalue for="attr_5" value="Germany"></attvalue>
<attvalue for="attr_11" value=""></attvalue>
</attvalues>
</node>
<node id="authorswithaffiliations1_f49bafa49b9325311ae62e230132fcbd" label="wolf, h">
<attvalues>
<attvalue for="attr_type" value="Authors with affiliations 1"></attvalue>
<attvalue for="global_occurrences" value="1"></attvalue>
<attvalue for="attr_3" value="Eberhard Karls University of Tuebingen"></attvalue>
<attvalue for="attr_4" value="Tuebingen, Germany"></attvalue>
<attvalue for="attr_5" value="Germany"></attvalue>
<attvalue for="attr_11" value="1"></attvalue>
</attvalues>
</node>
<node id="authorswithaffiliations1_bc9c98ff3fb8406b3562bce72925c3bc" label="won, k.y">
<attvalues>
<attvalue for="attr_type" value="Authors with affiliations 1"></attvalue>
<attvalue for="global_occurrences" value="1"></attvalue>
<attvalue for="attr_3" value="Centers for Disease Control and Prevention"></attvalue>
<attvalue for="attr_4" value="Atlanta, United States"></attvalue>
<attvalue for="attr_5" value="United States"></attvalue>
<attvalue for="attr_11" value="1"></attvalue>
</attvalues>
</node>
<node id="authorswithaffiliations1_d9aa3225e5c36d4ed5797ce0d5dc5cb8" label="wortman, j.r">
<attvalues>
<attvalue for="attr_type" value="Authors with affiliations 1"></attvalue>
<attvalue for="global_occurrences" value="1"></attvalue>
<attvalue for="attr_3" value="J. Craig Venter Institute"></attvalue>
<attvalue for="attr_4" value="Rockville, United States"></attvalue>
<attvalue for="attr_5" value="United States"></attvalue>
<attvalue for="attr_11" value="1"></attvalue>
</attvalues>
</node>
<node id="authorswithaffiliations1_10d1f4186ae647d153a97e262d135171" label="younis, a.e">
<attvalues>
<attvalue for="attr_type" value="Authors with affiliations 1"></attvalue>
<attvalue for="global_occurrences" value="1"></attvalue>
<attvalue for="attr_3" value="Bernhard Nocht Institute for Tropical Medicine"></attvalue>
<attvalue for="attr_4" value="Hamburg, Germany"></attvalue>
<attvalue for="attr_5" value="Germany"></attvalue>
<attvalue for="attr_11" value=""></attvalue>
</attvalues>
</node>
<node id="authorswithaffiliations1_6c56caf0a636d6e3c2388af652752e21" label="zhang, y">
<attvalues>
<attvalue for="attr_type" value="Authors with affiliations 1"></attvalue>
<attvalue for="global_occurrences" value="1"></attvalue>
<attvalue for="attr_3" value="New England BioLabs Inc."></attvalue>
<attvalue for="attr_4" value="Ipswich, United States"></attvalue>
<attvalue for="attr_5" value="United States"></attvalue>
<attvalue for="attr_11" value="1"></attvalue>
</attvalues>
</node>
<node id="authorswithaffiliations1_4f984c077f957e3fe77b74b9e6159015" label="zhao, q">
<attvalues>
<attvalue for="attr_type" value="Authors with affiliations 1"></attvalue>
<attvalue for="global_occurrences" value="1"></attvalue>
<attvalue for="attr_3" value="J. Craig Venter Institute"></attvalue>
<attvalue for="attr_4" value="Rockville, United States"></attvalue>
<attvalue for="attr_5" value="United States"></attvalue>
<attvalue for="attr_11" value="1"></attvalue>
</attvalues>
</node>
<node id="authorswithaffiliations1_747e304788ea66c65a8863afbfbe3e31" label="ziegler, a">
<attvalues>
<attvalue for="attr_type" value="Authors with affiliations 1"></attvalue>
<attvalue for="global_occurrences" value="1"></attvalue>
<attvalue for="attr_3" value="University of Luebeck"></attvalue>
<attvalue for="attr_4" value="Luebeck, Germany"></attvalue>
<attvalue for="attr_5" value="Germany"></attvalue>
<attvalue for="attr_11" value="1"></attvalue>
</attvalues>
</node>
<node id="authorswithaffiliations1_4e59883873dc4e90823b89010052e056" label="zielen, s">
<attvalues>
<attvalue for="attr_type" value="Authors with affiliations 1"></attvalue>
<attvalue for="global_occurrences" value="1"></attvalue>
<attvalue for="attr_3" value="Johann Wolfgang Goethe University Frankfurt"></attvalue>
<attvalue for="attr_4" value="Frankfurt am Main, Germany"></attvalue>
<attvalue for="attr_5" value="Germany"></attvalue>
<attvalue for="attr_11" value=""></attvalue>
</attvalues>
</node>
<node id="authorswithaffiliations1_c1d3ad6620b7359868b9b32b2f7c0dbb" label="ziewer, s">
<attvalues>
<attvalue for="attr_type" value="Authors with affiliations 1"></attvalue>
<attvalue for="global_occurrences" value="1"></attvalue>
<attvalue for="attr_3" value="University of Bonn"></attvalue>
<attvalue for="attr_4" value="Bonn, Germany"></attvalue>
<attvalue for="attr_5" value="Germany"></attvalue>
<attvalue for="attr_11" value="1"></attvalue>
</attvalues>
</node>
<node id="authorswithaffiliations1_3b1dbe26ac4468f8b68c7257037631ed" label="zipfel, p.f">
<attvalues>
<attvalue for="attr_type" value="Authors with affiliations 1"></attvalue>
<attvalue for="global_occurrences" value="1"></attvalue>
<attvalue for="attr_3" value="Bernhard Nocht Institute for Tropical Medicine"></attvalue>
<attvalue for="attr_4" value="Hamburg, Germany"></attvalue>
<attvalue for="attr_5" value="Germany"></attvalue>
<attvalue for="attr_11" value="1"></attvalue>
</attvalues>
</node>
</nodes>
<edges>
<edge source="authorswithaffiliations1_bcb22bdeafac68d5af3817dc2ca0eed7" target="authorswithaffiliations1_49ecace5de20121fcd754f0607bf7665" weight="1">
<attvalues>
<attvalue for="matchings_count" value="1"></attvalue>
<attvalue for="attr_type" value="Title"></attvalue>
<attvalue for="attr_8" value="2009"></attvalue>
<attvalue for="attr_9" value="Acta Zoologica Lituanica"></attvalue>
</attvalues>
</edge>
<edge source="authorswithaffiliations1_bcb22bdeafac68d5af3817dc2ca0eed7" target="authorswithaffiliations1_046df4acb195a8701a1eda1c8c7f6a0d" weight="1">
<attvalues>
<attvalue for="matchings_count" value="1"></attvalue>
<attvalue for="attr_type" value="Title"></attvalue>
<attvalue for="attr_8" value="2009"></attvalue>
<attvalue for="attr_9" value="Acta Zoologica Lituanica"></attvalue>
</attvalues>
</edge>
<edge source="authorswithaffiliations1_bcb22bdeafac68d5af3817dc2ca0eed7" target="authorswithaffiliations1_4094df7baaac203bc525731cbf24042d" weight="1">
<attvalues>
<attvalue for="matchings_count" value="1"></attvalue>
<attvalue for="attr_type" value="Title"></attvalue>
<attvalue for="attr_8" value="2009"></attvalue>
<attvalue for="attr_9" value="Acta Zoologica Lituanica"></attvalue>
</attvalues>
</edge>
<edge source="authorswithaffiliations1_bcb22bdeafac68d5af3817dc2ca0eed7" target="authorswithaffiliations1_43541da7886722a51e4e3614d63ef987" weight="1">
<attvalues>
<attvalue for="matchings_count" value="1"></attvalue>
<attvalue for="attr_type" value="Title"></attvalue>
<attvalue for="attr_8" value="2009"></attvalue>
<attvalue for="attr_9" value="Acta Zoologica Lituanica"></attvalue>
</attvalues>
</edge>
<edge source="authorswithaffiliations1_bcb22bdeafac68d5af3817dc2ca0eed7" target="authorswithaffiliations1_c7ace4117b7eaad865124b7c49db0317" weight="1">
<attvalues>
<attvalue for="matchings_count" value="1"></attvalue>
<attvalue for="attr_type" value="Title"></attvalue>
<attvalue for="attr_8" value="2009"></attvalue>
<attvalue for="attr_9" value="Acta Zoologica Lituanica"></attvalue>
</attvalues>
</edge>
<edge source="authorswithaffiliations1_bcb22bdeafac68d5af3817dc2ca0eed7" target="authorswithaffiliations1_3c7f91447dca09fbd249917e9b24a131" weight="1">
<attvalues>
<attvalue for="matchings_count" value="1"></attvalue>
<attvalue for="attr_type" value="Title"></attvalue>
<attvalue for="attr_8" value="2009"></attvalue>
<attvalue for="attr_9" value="Acta Zoologica Lituanica"></attvalue>
</attvalues>
</edge>
<edge source="authorswithaffiliations1_bcb22bdeafac68d5af3817dc2ca0eed7" target="authorswithaffiliations1_ab0d41e610b5f68175909d7aba7986c8" weight="1">
<attvalues>
<attvalue for="matchings_count" value="1"></attvalue>
<attvalue for="attr_type" value="Title"></attvalue>
<attvalue for="attr_8" value="2009"></attvalue>
<attvalue for="attr_9" value="Acta Zoologica Lituanica"></attvalue>
</attvalues>
</edge>
<edge source="authorswithaffiliations1_bcb22bdeafac68d5af3817dc2ca0eed7" target="authorswithaffiliations1_50385360caa0d55345561464e8d766b9" weight="1">
<attvalues>
<attvalue for="matchings_count" value="1"></attvalue>
<attvalue for="attr_type" value="Title"></attvalue>
<attvalue for="attr_8" value="2009"></attvalue>
<attvalue for="attr_9" value="Acta Zoologica Lituanica"></attvalue>
</attvalues>
</edge>
<edge source="authorswithaffiliations1_5754eee2eeeb55d6b6f04296fde01e4c" target="authorswithaffiliations1_37041d47d3c4aeeb7f0042a6edacfb58" weight="1">
<attvalues>
<attvalue for="matchings_count" value="1"></attvalue>
<attvalue for="attr_type" value="Title"></attvalue>
<attvalue for="attr_8" value="2012"></attvalue>
<attvalue for="attr_9" value="Veterinary Parasitology"></attvalue>
</attvalues>
</edge>
<edge source="authorswithaffiliations1_5754eee2eeeb55d6b6f04296fde01e4c" target="authorswithaffiliations1_e4985f78d384b60880517d9bdd6f3b4f" weight="1">
<attvalues>
<attvalue for="matchings_count" value="1"></attvalue>
<attvalue for="attr_type" value="Title"></attvalue>
<attvalue for="attr_8" value="2012"></attvalue>
<attvalue for="attr_9" value="Veterinary Parasitology"></attvalue>
</attvalues>
</edge>
<edge source="authorswithaffiliations1_5754eee2eeeb55d6b6f04296fde01e4c" target="authorswithaffiliations1_205927915e9147727984f8fb4ea11b59" weight="1">
<attvalues>
<attvalue for="matchings_count" value="1"></attvalue>
<attvalue for="attr_type" value="Title"></attvalue>
<attvalue for="attr_8" value="2012"></attvalue>
<attvalue for="attr_9" value="Veterinary Parasitology"></attvalue>
</attvalues>
</edge>
<edge source="authorswithaffiliations1_5754eee2eeeb55d6b6f04296fde01e4c" target="authorswithaffiliations1_0f18956525db526bf13b3f5f1b8acba8" weight="1">
<attvalues>
<attvalue for="matchings_count" value="1"></attvalue>
<attvalue for="attr_type" value="Title"></attvalue>
<attvalue for="attr_8" value="2012"></attvalue>
<attvalue for="attr_9" value="Veterinary Parasitology"></attvalue>
</attvalues>
</edge>
<edge source="authorswithaffiliations1_5754eee2eeeb55d6b6f04296fde01e4c" target="authorswithaffiliations1_ceac454993d8a97480ef99ceb17929e4" weight="1">
<attvalues>
<attvalue for="matchings_count" value="1"></attvalue>
<attvalue for="attr_type" value="Title"></attvalue>
<attvalue for="attr_8" value="2012"></attvalue>
<attvalue for="attr_9" value="Veterinary Parasitology"></attvalue>
</attvalues>
</edge>
<edge source="authorswithaffiliations1_60fb01af071d213e0608c6475748d17b" target="authorswithaffiliations1_4fbdea425e6f911059783bf5ebe36aa6" weight="2">
<attvalues>
<attvalue for="matchings_count" value="2"></attvalue>
<attvalue for="attr_type" value="Title"></attvalue>
<attvalue for="attr_8" value="2003 | 2005"></attvalue>
<attvalue for="attr_9" value="British Journal of Dermatology | Clinical and Experimental Immunology"></attvalue>
</attvalues>
</edge>
<edge source="authorswithaffiliations1_60fb01af071d213e0608c6475748d17b" target="authorswithaffiliations1_a19da44efadcc05af16a7e8f2eb98f3c" weight="1">
<attvalues>
<attvalue for="matchings_count" value="1"></attvalue>
<attvalue for="attr_type" value="Title"></attvalue>
<attvalue for="attr_8" value="2003"></attvalue>
<attvalue for="attr_9" value="British Journal of Dermatology"></attvalue>
</attvalues>
</edge>
<edge source="authorswithaffiliations1_60fb01af071d213e0608c6475748d17b" target="authorswithaffiliations1_81dd64c870508953709887ae2adb0969" weight="1">
<attvalues>
<attvalue for="matchings_count" value="1"></attvalue>
<attvalue for="attr_type" value="Title"></attvalue>
<attvalue for="attr_8" value="2003"></attvalue>
<attvalue for="attr_9" value="British Journal of Dermatology"></attvalue>
</attvalues>
</edge>
<edge source="authorswithaffiliations1_60fb01af071d213e0608c6475748d17b" target="authorswithaffiliations1_35795ede4a2cfbdfde4134d62f898eed" weight="2">
<attvalues>
<attvalue for="matchings_count" value="2"></attvalue>
<attvalue for="attr_type" value="Title"></attvalue>
<attvalue for="attr_8" value="2003 | 2005"></attvalue>
<attvalue for="attr_9" value="British Journal of Dermatology | Clinical and Experimental Immunology"></attvalue>
</attvalues>
</edge>
<edge source="authorswithaffiliations1_60fb01af071d213e0608c6475748d17b" target="authorswithaffiliations1_91738d0e539520ac53a618eab8c5d73d" weight="2">
<attvalues>
<attvalue for="matchings_count" value="2"></attvalue>
<attvalue for="attr_type" value="Title"></attvalue>
<attvalue for="attr_8" value="2003 | 2005"></attvalue>
<attvalue for="attr_9" value="British Journal of Dermatology | Clinical and Experimental Immunology"></attvalue>
</attvalues>
</edge>
<edge source="authorswithaffiliations1_60fb01af071d213e0608c6475748d17b" target="authorswithaffiliations1_d8bef6e1c0e4d4340aecbfbd32205dbd" weight="1">
<attvalues>
<attvalue for="matchings_count" value="1"></attvalue>
<attvalue for="attr_type" value="Title"></attvalue>
<attvalue for="attr_8" value="2003"></attvalue>
<attvalue for="attr_9" value="British Journal of Dermatology"></attvalue>
</attvalues>
</edge>
<edge source="authorswithaffiliations1_60fb01af071d213e0608c6475748d17b" target="authorswithaffiliations1_84d9f0e04ebb1392f3c468644e79febc" weight="1">
<attvalues>
<attvalue for="matchings_count" value="1"></attvalue>
<attvalue for="attr_type" value="Title"></attvalue>
<attvalue for="attr_8" value="2005"></attvalue>
<attvalue for="attr_9" value="Clinical and Experimental Immunology"></attvalue>
</attvalues>
</edge>
<edge source="authorswithaffiliations1_60fb01af071d213e0608c6475748d17b" target="authorswithaffiliations1_223a6d4b65f5cf846d9839e9c1ab6afc" weight="2">
<attvalues>
<attvalue for="matchings_count" value="2"></attvalue>
<attvalue for="attr_type" value="Title"></attvalue>
<attvalue for="attr_8" value="2003 | 2005"></attvalue>
<attvalue for="attr_9" value="British Journal of Dermatology | Clinical and Experimental Immunology"></attvalue>
</attvalues>
</edge>
<edge source="authorswithaffiliations1_ccf9035ed3c90b3f6895ba5d495df582" target="authorswithaffiliations1_530506b62af699ba875a52373ac7b1a7" weight="1">
<attvalues>
<attvalue for="matchings_count" value="1"></attvalue>
<attvalue for="attr_type" value="Title"></attvalue>
<attvalue for="attr_8" value="2004"></attvalue>
<attvalue for="attr_9" value="Veterinary Parasitology"></attvalue>
</attvalues>
</edge>
<edge source="authorswithaffiliations1_ccf9035ed3c90b3f6895ba5d495df582" target="authorswithaffiliations1_950b9696724cfc6e64116224e0af304f" weight="1">
<attvalues>
<attvalue for="matchings_count" value="1"></attvalue>
<attvalue for="attr_type" value="Title"></attvalue>
<attvalue for="attr_8" value="2007"></attvalue>
<attvalue for="attr_9" value="Parasite Immunology"></attvalue>
</attvalues>
</edge>
<edge source="authorswithaffiliations1_ccf9035ed3c90b3f6895ba5d495df582" target="authorswithaffiliations1_8cf2c27433189136a127e4cfef005a31" weight="2">
<attvalues>
<attvalue for="matchings_count" value="2"></attvalue>
<attvalue for="attr_type" value="Title"></attvalue>
<attvalue for="attr_8" value="2004 | 2007"></attvalue>
<attvalue for="attr_9" value="Parasite Immunology | Veterinary Parasitology"></attvalue>
</attvalues>
</edge>
<edge source="authorswithaffiliations1_ccf9035ed3c90b3f6895ba5d495df582" target="authorswithaffiliations1_8a247eb9060af0e5c90dbb5e30aaf3ab" weight="2">
<attvalues>
<attvalue for="matchings_count" value="2"></attvalue>
<attvalue for="attr_type" value="Title"></attvalue>
<attvalue for="attr_8" value="2004 | 2007"></attvalue>
<attvalue for="attr_9" value="Parasite Immunology | Veterinary Parasitology"></attvalue>
</attvalues>
</edge>
<edge source="authorswithaffiliations1_af81f908c18cac0d063fa491947c51c2" target="authorswithaffiliations1_c115b11707e39396add31050ecbb4544" weight="1">
<attvalues>
<attvalue for="matchings_count" value="1"></attvalue>
<attvalue for="attr_type" value="Title"></attvalue>
<attvalue for="attr_8" value="2008"></attvalue>
<attvalue for="attr_9" value="Medical Microbiology and Immunology"></attvalue>
</attvalues>
</edge>
<edge source="authorswithaffiliations1_af81f908c18cac0d063fa491947c51c2" target="authorswithaffiliations1_d94395714eb3bac48bcb7700cc862d89" weight="1">
<attvalues>
<attvalue for="matchings_count" value="1"></attvalue>
<attvalue for="attr_type" value="Title"></attvalue>
<attvalue for="attr_8" value="2009"></attvalue>
<attvalue for="attr_9" value="PLoS ONE"></attvalue>
</attvalues>
</edge>
<edge source="authorswithaffiliations1_af81f908c18cac0d063fa491947c51c2" target="authorswithaffiliations1_2877ed3cc902b77ed475d39459e5034f" weight="1">
<attvalues>
<attvalue for="matchings_count" value="1"></attvalue>
<attvalue for="attr_type" value="Title"></attvalue>
<attvalue for="attr_8" value="2009"></attvalue>
<attvalue for="attr_9" value="Parasites and Vectors"></attvalue>
</attvalues>
</edge>
<edge source="authorswithaffiliations1_af81f908c18cac0d063fa491947c51c2" target="authorswithaffiliations1_99b06e07ff1ae781eef9b491ba9ab618" weight="1">
<attvalues>
<attvalue for="matchings_count" value="1"></attvalue>
<attvalue for="attr_type" value="Title"></attvalue>
<attvalue for="attr_8" value="2002"></attvalue>
<attvalue for="attr_9" value="Microbes and Infection"></attvalue>
</attvalues>
</edge>
<edge source="authorswithaffiliations1_af81f908c18cac0d063fa491947c51c2" target="authorswithaffiliations1_19d8447514190b111d90b88211e077dc" weight="1">
<attvalues>
<attvalue for="matchings_count" value="1"></attvalue>
<attvalue for="attr_type" value="Title"></attvalue>
<attvalue for="attr_8" value="2009"></attvalue>
<attvalue for="attr_9" value="PLoS ONE"></attvalue>
</attvalues>
</edge>
<edge source="authorswithaffiliations1_af81f908c18cac0d063fa491947c51c2" target="authorswithaffiliations1_69963c8b5ee1fa54c313919a8bf455fd" weight="2">
<attvalues>
<attvalue for="matchings_count" value="2"></attvalue>
<attvalue for="attr_type" value="Title"></attvalue>
<attvalue for="attr_8" value="2008 | 2009"></attvalue>
<attvalue for="attr_9" value="Medical Microbiology and Immunology | Parasitology Research"></attvalue>
</attvalues>
</edge>
<edge source="authorswithaffiliations1_af81f908c18cac0d063fa491947c51c2" target="authorswithaffiliations1_6dda2c1250b8e3a8837bdf3184f02400" weight="1">
<attvalues>
<attvalue for="matchings_count" value="1"></attvalue>
<attvalue for="attr_type" value="Title"></attvalue>
<attvalue for="attr_8" value="2009"></attvalue>
<attvalue for="attr_9" value="Parasites and Vectors"></attvalue>
</attvalues>
</edge>
<edge source="authorswithaffiliations1_af81f908c18cac0d063fa491947c51c2" target="authorswithaffiliations1_537404d5799aac51cd7cd1382ede9def" weight="3">
<attvalues>
<attvalue for="matchings_count" value="3"></attvalue>
<attvalue for="attr_type" value="Title"></attvalue>
<attvalue for="attr_8" value="2005 | 2008 | 2009"></attvalue>
<attvalue for="attr_9" value="Filaria Journal | Medical Microbiology and Immunology | Parasitology Research"></attvalue>
</attvalues>
</edge>
<edge source="authorswithaffiliations1_af81f908c18cac0d063fa491947c51c2" target="authorswithaffiliations1_2697c998819118999d2eba27c7f9d11d" weight="1">
<attvalues>
<attvalue for="matchings_count" value="1"></attvalue>
<attvalue for="attr_type" value="Title"></attvalue>
<attvalue for="attr_8" value="2009"></attvalue>
<attvalue for="attr_9" value="Parasites and Vectors"></attvalue>
</attvalues>
</edge>
<edge source="authorswithaffiliations1_af81f908c18cac0d063fa491947c51c2" target="authorswithaffiliations1_7cd3216d643868162135e49bd4035fd1" weight="1">
<attvalues>
<attvalue for="matchings_count" value="1"></attvalue>
<attvalue for="attr_type" value="Title"></attvalue>
<attvalue for="attr_8" value="2009"></attvalue>
<attvalue for="attr_9" value="Parasites and Vectors"></attvalue>
</attvalues>
</edge>
<edge source="authorswithaffiliations1_af81f908c18cac0d063fa491947c51c2" target="authorswithaffiliations1_e4b2ad3d012ab12ffb5c760c89fa5d59" weight="1">
<attvalues>
<attvalue for="matchings_count" value="1"></attvalue>
<attvalue for="attr_type" value="Title"></attvalue>
<attvalue for="attr_8" value="2009"></attvalue>
<attvalue for="attr_9" value="Parasites and Vectors"></attvalue>
</attvalues>
</edge>
<edge source="authorswithaffiliations1_af81f908c18cac0d063fa491947c51c2" target="authorswithaffiliations1_97236edaf55b3d4c980b60607f09b4f4" weight="1">
<attvalues>
<attvalue for="matchings_count" value="1"></attvalue>
<attvalue for="attr_type" value="Title"></attvalue>
<attvalue for="attr_8" value="2009"></attvalue>
<attvalue for="attr_9" value="Parasites and Vectors"></attvalue>
</attvalues>
</edge>
<edge source="authorswithaffiliations1_af81f908c18cac0d063fa491947c51c2" target="authorswithaffiliations1_1e11d2000a25d612528606ce6d877044" weight="1">
<attvalues>
<attvalue for="matchings_count" value="1"></attvalue>
<attvalue for="attr_type" value="Title"></attvalue>
<attvalue for="attr_8" value="2009"></attvalue>
<attvalue for="attr_9" value="PLoS ONE"></attvalue>
</attvalues>
</edge>
<edge source="authorswithaffiliations1_af81f908c18cac0d063fa491947c51c2" target="authorswithaffiliations1_4fbdea425e6f911059783bf5ebe36aa6" weight="2">
<attvalues>
<attvalue for="matchings_count" value="2"></attvalue>
<attvalue for="attr_type" value="Title"></attvalue>
<attvalue for="attr_8" value="2008 | 2009"></attvalue>
<attvalue for="attr_9" value="Medical Microbiology and Immunology | Parasitology Research"></attvalue>
</attvalues>
</edge>
<edge source="authorswithaffiliations1_af81f908c18cac0d063fa491947c51c2" target="authorswithaffiliations1_a19da44efadcc05af16a7e8f2eb98f3c" weight="7">
<attvalues>
<attvalue for="matchings_count" value="7"></attvalue>
<attvalue for="attr_type" value="Title"></attvalue>
<attvalue for="attr_8" value="2003 | 2008 | 2009"></attvalue>
<attvalue for="attr_9" value="Medical Microbiology and Immunology | Microbes and Infection | Parasitology Research"></attvalue>
</attvalues>
</edge>
<edge source="authorswithaffiliations1_af81f908c18cac0d063fa491947c51c2" target="authorswithaffiliations1_62430b5686be02b0a4301be23943bae7" weight="5">
<attvalues>
<attvalue for="matchings_count" value="5"></attvalue>
<attvalue for="attr_type" value="Title"></attvalue>
<attvalue for="attr_8" value="2003 | 2005 | 2008 | 2009"></attvalue>
<attvalue for="attr_9" value="Filaria Journal | Medical Microbiology and Immunology | Microbes and Infection | Parasitology Research"></attvalue>
</attvalues>
</edge>
<edge source="authorswithaffiliations1_af81f908c18cac0d063fa491947c51c2" target="authorswithaffiliations1_9791e7db708ed8e48947fc870531da7d" weight="1">
<attvalues>
<attvalue for="matchings_count" value="1"></attvalue>
<attvalue for="attr_type" value="Title"></attvalue>
<attvalue for="attr_8" value="2009"></attvalue>
<attvalue for="attr_9" value="Parasites and Vectors"></attvalue>
</attvalues>
</edge>
<edge source="authorswithaffiliations1_af81f908c18cac0d063fa491947c51c2" target="authorswithaffiliations1_94660973d020fca0f6dc86cf323ee655" weight="10">
<attvalues>
<attvalue for="matchings_count" value="10"></attvalue>
<attvalue for="attr_type" value="Title"></attvalue>
<attvalue for="attr_8" value="2003 | 2005 | 2006 | 2008 | 2009"></attvalue>
<attvalue for="attr_9" value="Filaria Journal | Medical Microbiology and Immunology | PLoS ONE | Parasites and Vectors | Parasitology Research"></attvalue>
</attvalues>
</edge>
<edge source="authorswithaffiliations1_af81f908c18cac0d063fa491947c51c2" target="authorswithaffiliations1_d109e91df5173018d4e22beb3dadecce" weight="1">
<attvalues>
<attvalue for="matchings_count" value="1"></attvalue>
<attvalue for="attr_type" value="Title"></attvalue>
<attvalue for="attr_8" value="2009"></attvalue>
<attvalue for="attr_9" value="PLoS ONE"></attvalue>
</attvalues>
</edge>
<edge source="authorswithaffiliations1_af81f908c18cac0d063fa491947c51c2" target="authorswithaffiliations1_546b9edb84dcd52caf8be8250d483416" weight="1">
<attvalues>
<attvalue for="matchings_count" value="1"></attvalue>
<attvalue for="attr_type" value="Title"></attvalue>
<attvalue for="attr_8" value="2009"></attvalue>
<attvalue for="attr_9" value="Parasites and Vectors"></attvalue>
</attvalues>
</edge>
<edge source="authorswithaffiliations1_af81f908c18cac0d063fa491947c51c2" target="authorswithaffiliations1_55a8c6a31a2151a89c631b2ba3e059fa" weight="2">
<attvalues>
<attvalue for="matchings_count" value="2"></attvalue>
<attvalue for="attr_type" value="Title"></attvalue>
<attvalue for="attr_8" value="2008 | 2009"></attvalue>
<attvalue for="attr_9" value="Medical Microbiology and Immunology | Parasitology Research"></attvalue>
</attvalues>
</edge>
<edge source="authorswithaffiliations1_af81f908c18cac0d063fa491947c51c2" target="authorswithaffiliations1_df4870f2f414d475c6b7fd4f9766ec1e" weight="1">
<attvalues>
<attvalue for="matchings_count" value="1"></attvalue>
<attvalue for="attr_type" value="Title"></attvalue>
<attvalue for="attr_8" value="2003"></attvalue>
<attvalue for="attr_9" value="Medical Microbiology and Immunology"></attvalue>
</attvalues>
</edge>
<edge source="authorswithaffiliations1_af81f908c18cac0d063fa491947c51c2" target="authorswithaffiliations1_2e72b59983324c8d178366c9155d2111" weight="1">
<attvalues>
<attvalue for="matchings_count" value="1"></attvalue>
<attvalue for="attr_type" value="Title"></attvalue>
<attvalue for="attr_8" value="2002"></attvalue>
<attvalue for="attr_9" value="Microbes and Infection"></attvalue>
</attvalues>
</edge>
<edge source="authorswithaffiliations1_af81f908c18cac0d063fa491947c51c2" target="authorswithaffiliations1_1be6a8187aac0fb3035edaf6306ddcda" weight="1">
<attvalues>
<attvalue for="matchings_count" value="1"></attvalue>
<attvalue for="attr_type" value="Title"></attvalue>
<attvalue for="attr_8" value="2002"></attvalue>
<attvalue for="attr_9" value="Microbes and Infection"></attvalue>
</attvalues>
</edge>
<edge source="authorswithaffiliations1_af81f908c18cac0d063fa491947c51c2" target="authorswithaffiliations1_388d660d39ff30e0f2c5f5aa39232fb3" weight="12">
<attvalues>
<attvalue for="matchings_count" value="12"></attvalue>
<attvalue for="attr_type" value="Title"></attvalue>
<attvalue for="attr_8" value="2002 | 2003 | 2005 | 2006 | 2008 | 2009"></attvalue>
<attvalue for="attr_9" value="Filaria Journal | Medical Microbiology and Immunology | Microbes and Infection | PLoS ONE | Parasites and Vectors | Parasitology Research"></attvalue>
</attvalues>
</edge>
<edge source="authorswithaffiliations1_af81f908c18cac0d063fa491947c51c2" target="authorswithaffiliations1_27b956501374e4ed2ec88ecde8f5ebbe" weight="4">
<attvalues>
<attvalue for="matchings_count" value="4"></attvalue>
<attvalue for="attr_type" value="Title"></attvalue>
<attvalue for="attr_8" value="2008 | 2009"></attvalue>
<attvalue for="attr_9" value="Medical Microbiology and Immunology | Parasitology Research"></attvalue>
</attvalues>
</edge>
<edge source="authorswithaffiliations1_af81f908c18cac0d063fa491947c51c2" target="authorswithaffiliations1_70cded4e5f1a4ffdd2df1560999bb91d" weight="1">
<attvalues>
<attvalue for="matchings_count" value="1"></attvalue>
<attvalue for="attr_type" value="Title"></attvalue>
<attvalue for="attr_8" value="2003"></attvalue>
<attvalue for="attr_9" value="Medical Microbiology and Immunology"></attvalue>
</attvalues>
</edge>
<edge source="authorswithaffiliations1_af81f908c18cac0d063fa491947c51c2" target="authorswithaffiliations1_96898246af0e163677ced29047485ada" weight="3">
<attvalues>
<attvalue for="matchings_count" value="3"></attvalue>
<attvalue for="attr_type" value="Title"></attvalue>
<attvalue for="attr_8" value="2002 | 2006 | 2008"></attvalue>
<attvalue for="attr_9" value="Filaria Journal | Medical Microbiology and Immunology | Microbes and Infection"></attvalue>
</attvalues>
</edge>
<edge source="authorswithaffiliations1_af81f908c18cac0d063fa491947c51c2" target="authorswithaffiliations1_d7b60cf07896536023fb976475e0c9dc" weight="1">
<attvalues>
<attvalue for="matchings_count" value="1"></attvalue>
<attvalue for="attr_type" value="Title"></attvalue>
<attvalue for="attr_8" value="2002"></attvalue>
<attvalue for="attr_9" value="Microbes and Infection"></attvalue>
</attvalues>
</edge>
<edge source="authorswithaffiliations1_af81f908c18cac0d063fa491947c51c2" target="authorswithaffiliations1_25323fbfff52633c12c81834bf65b944" weight="10">
<attvalues>
<attvalue for="matchings_count" value="10"></attvalue>
<attvalue for="attr_type" value="Title"></attvalue>
<attvalue for="attr_8" value="2003 | 2005 | 2006 | 2008 | 2009"></attvalue>
<attvalue for="attr_9" value="Filaria Journal | Medical Microbiology and Immunology | Microbes and Infection | PLoS ONE | Parasites and Vectors | Parasitology Research"></attvalue>
</attvalues>
</edge>
<edge source="authorswithaffiliations1_af81f908c18cac0d063fa491947c51c2" target="authorswithaffiliations1_decd1813b4ea99b64c36009450e2a3ca" weight="9">
<attvalues>
<attvalue for="matchings_count" value="9"></attvalue>
<attvalue for="attr_type" value="Title"></attvalue>
<attvalue for="attr_8" value="2003 | 2005 | 2006 | 2008 | 2009"></attvalue>
<attvalue for="attr_9" value="Filaria Journal | Medical Microbiology and Immunology | Microbes and Infection | PLoS ONE | Parasitology Research"></attvalue>
</attvalues>
</edge>
<edge source="authorswithaffiliations1_af81f908c18cac0d063fa491947c51c2" target="authorswithaffiliations1_2f4fae49484f5ecfb46b6a3201c21a41" weight="1">
<attvalues>
<attvalue for="matchings_count" value="1"></attvalue>
<attvalue for="attr_type" value="Title"></attvalue>
<attvalue for="attr_8" value="2009"></attvalue>
<attvalue for="attr_9" value="PLoS ONE"></attvalue>
</attvalues>
</edge>
<edge source="authorswithaffiliations1_af81f908c18cac0d063fa491947c51c2" target="authorswithaffiliations1_11c00220bb4bbeb38065fff6585fdf4c" weight="1">
<attvalues>
<attvalue for="matchings_count" value="1"></attvalue>
<attvalue for="attr_type" value="Title"></attvalue>
<attvalue for="attr_8" value="2009"></attvalue>
<attvalue for="attr_9" value="PLoS ONE"></attvalue>
</attvalues>
</edge>
<edge source="authorswithaffiliations1_af81f908c18cac0d063fa491947c51c2" target="authorswithaffiliations1_0e7475aa8c2a474520327fe70d4bc014" weight="1">
<attvalues>
<attvalue for="matchings_count" value="1"></attvalue>
<attvalue for="attr_type" value="Title"></attvalue>
<attvalue for="attr_8" value="2009"></attvalue>
<attvalue for="attr_9" value="Parasites and Vectors"></attvalue>
</attvalues>
</edge>
<edge source="authorswithaffiliations1_af81f908c18cac0d063fa491947c51c2" target="authorswithaffiliations1_5e8eb7ca7fdd790ea0e46fbb1bc909bf" weight="1">
<attvalues>
<attvalue for="matchings_count" value="1"></attvalue>
<attvalue for="attr_type" value="Title"></attvalue>
<attvalue for="attr_8" value="2002"></attvalue>
<attvalue for="attr_9" value="Microbes and Infection"></attvalue>
</attvalues>
</edge>
<edge source="authorswithaffiliations1_af81f908c18cac0d063fa491947c51c2" target="authorswithaffiliations1_ea180ed3eebe38c275b40b73836ad9e0" weight="1">
<attvalues>
<attvalue for="matchings_count" value="1"></attvalue>
<attvalue for="attr_type" value="Title"></attvalue>
<attvalue for="attr_8" value="2009"></attvalue>
<attvalue for="attr_9" value="Parasites and Vectors"></attvalue>
</attvalues>
</edge>
<edge source="authorswithaffiliations1_af81f908c18cac0d063fa491947c51c2" target="authorswithaffiliations1_f67e964f6524d127792e6690d80c263d" weight="2">
<attvalues>
<attvalue for="matchings_count" value="2"></attvalue>
<attvalue for="attr_type" value="Title"></attvalue>
<attvalue for="attr_8" value="2005 | 2008"></attvalue>
<attvalue for="attr_9" value="Filaria Journal | Medical Microbiology and Immunology"></attvalue>
</attvalues>
</edge>
<edge source="authorswithaffiliations1_af81f908c18cac0d063fa491947c51c2" target="authorswithaffiliations1_5f5084d243ec2289267fa6fe49201675" weight="1">
<attvalues>
<attvalue for="matchings_count" value="1"></attvalue>
<attvalue for="attr_type" value="Title"></attvalue>
<attvalue for="attr_8" value="2003"></attvalue>
<attvalue for="attr_9" value="Medical Microbiology and Immunology"></attvalue>
</attvalues>
</edge>
<edge source="authorswithaffiliations1_af81f908c18cac0d063fa491947c51c2" target="authorswithaffiliations1_8a9643fd1445f4fc6dce3b16d527fe0e" weight="1">
<attvalues>
<attvalue for="matchings_count" value="1"></attvalue>
<attvalue for="attr_type" value="Title"></attvalue>
<attvalue for="attr_8" value="2009"></attvalue>
<attvalue for="attr_9" value="Parasites and Vectors"></attvalue>
</attvalues>
</edge>
<edge source="authorswithaffiliations1_af81f908c18cac0d063fa491947c51c2" target="authorswithaffiliations1_2c0dbdf966907ca09b42ab81ef9fe8b7" weight="1">
<attvalues>
<attvalue for="matchings_count" value="1"></attvalue>
<attvalue for="attr_type" value="Title"></attvalue>
<attvalue for="attr_8" value="2002"></attvalue>
<attvalue for="attr_9" value="Microbes and Infection"></attvalue>
</attvalues>
</edge>
<edge source="authorswithaffiliations1_af81f908c18cac0d063fa491947c51c2" target="authorswithaffiliations1_f33df3c432f85a5b084849cf866d6dfe" weight="5">
<attvalues>
<attvalue for="matchings_count" value="5"></attvalue>
<attvalue for="attr_type" value="Title"></attvalue>
<attvalue for="attr_8" value="2008 | 2009"></attvalue>
<attvalue for="attr_9" value="Medical Microbiology and Immunology | PLoS ONE | Parasitology Research"></attvalue>
</attvalues>
</edge>
<edge source="authorswithaffiliations1_af81f908c18cac0d063fa491947c51c2" target="authorswithaffiliations1_b5cd71f36dfb298362ff8ec08922e8f6" weight="3">
<attvalues>
<attvalue for="matchings_count" value="3"></attvalue>
<attvalue for="attr_type" value="Title"></attvalue>
<attvalue for="attr_8" value="2003 | 2008 | 2009"></attvalue>
<attvalue for="attr_9" value="Medical Microbiology and Immunology | Microbes and Infection | Parasites and Vectors"></attvalue>
</attvalues>
</edge>
<edge source="authorswithaffiliations1_af81f908c18cac0d063fa491947c51c2" target="authorswithaffiliations1_325d81ab5bf60c202bf8013f75fd0c45" weight="1">
<attvalues>
<attvalue for="matchings_count" value="1"></attvalue>
<attvalue for="attr_type" value="Title"></attvalue>
<attvalue for="attr_8" value="2003"></attvalue>
<attvalue for="attr_9" value="Microbes and Infection"></attvalue>
</attvalues>
</edge>
<edge source="authorswithaffiliations1_af81f908c18cac0d063fa491947c51c2" target="authorswithaffiliations1_365e0279327e20ec84ebe04637851d3e" weight="2">
<attvalues>
<attvalue for="matchings_count" value="2"></attvalue>
<attvalue for="attr_type" value="Title"></attvalue>
<attvalue for="attr_8" value="2009"></attvalue>
<attvalue for="attr_9" value="PLoS ONE | Parasites and Vectors"></attvalue>
</attvalues>
</edge>
<edge source="authorswithaffiliations1_c2a9c1399642534bffa4d9829a7a1ac3" target="authorswithaffiliations1_68b24c04824a3489e4eb04bb44e57ac8" weight="1">
<attvalues>
<attvalue for="matchings_count" value="1"></attvalue>
<attvalue for="attr_type" value="Title"></attvalue>
<attvalue for="attr_8" value="2008"></attvalue>
<attvalue for="attr_9" value="European Journal of Immunology"></attvalue>
</attvalues>
</edge>
<edge source="authorswithaffiliations1_c2a9c1399642534bffa4d9829a7a1ac3" target="authorswithaffiliations1_12a4bb307b1d850d930252dc7159ac75" weight="1">
<attvalues>
<attvalue for="matchings_count" value="1"></attvalue>
<attvalue for="attr_type" value="Title"></attvalue>
<attvalue for="attr_8" value="2008"></attvalue>
<attvalue for="attr_9" value="European Journal of Immunology"></attvalue>
</attvalues>
</edge>
<edge source="authorswithaffiliations1_c2a9c1399642534bffa4d9829a7a1ac3" target="authorswithaffiliations1_388d660d39ff30e0f2c5f5aa39232fb3" weight="1">
<attvalues>
<attvalue for="matchings_count" value="1"></attvalue>
<attvalue for="attr_type" value="Title"></attvalue>
<attvalue for="attr_8" value="2008"></attvalue>
<attvalue for="attr_9" value="European Journal of Immunology"></attvalue>
</attvalues>
</edge>
<edge source="authorswithaffiliations1_c2a9c1399642534bffa4d9829a7a1ac3" target="authorswithaffiliations1_a2c88150963151bea29695db4d961af6" weight="1">
<attvalues>
<attvalue for="matchings_count" value="1"></attvalue>
<attvalue for="attr_type" value="Title"></attvalue>
<attvalue for="attr_8" value="2008"></attvalue>
<attvalue for="attr_9" value="European Journal of Immunology"></attvalue>
</attvalues>
</edge>
<edge source="authorswithaffiliations1_c2a9c1399642534bffa4d9829a7a1ac3" target="authorswithaffiliations1_5f8dd216ddee34abff586f46aa8e1799" weight="1">
<attvalues>
<attvalue for="matchings_count" value="1"></attvalue>
<attvalue for="attr_type" value="Title"></attvalue>
<attvalue for="attr_8" value="2008"></attvalue>
<attvalue for="attr_9" value="European Journal of Immunology"></attvalue>
</attvalues>
</edge>
<edge source="authorswithaffiliations1_c2a9c1399642534bffa4d9829a7a1ac3" target="authorswithaffiliations1_2c0dbdf966907ca09b42ab81ef9fe8b7" weight="1">
<attvalues>
<attvalue for="matchings_count" value="1"></attvalue>
<attvalue for="attr_type" value="Title"></attvalue>
<attvalue for="attr_8" value="2008"></attvalue>
<attvalue for="attr_9" value="European Journal of Immunology"></attvalue>
</attvalues>
</edge>
<edge source="authorswithaffiliations1_be30a52c8bf037839e69831e56802db7" target="authorswithaffiliations1_b8bbd020a5f9d842e4bf4114e2f28280" weight="2">
<attvalues>
<attvalue for="matchings_count" value="2"></attvalue>
<attvalue for="attr_type" value="Title"></attvalue>
<attvalue for="attr_8" value="2007 | 2010"></attvalue>
<attvalue for="attr_9" value="Clinical and Experimental Immunology | Pediatric Allergy and Immunology"></attvalue>
</attvalues>
</edge>
<edge source="authorswithaffiliations1_be30a52c8bf037839e69831e56802db7" target="authorswithaffiliations1_778e5b2346e6dbf20a1e828d9958ff12" weight="1">
<attvalues>
<attvalue for="matchings_count" value="1"></attvalue>
<attvalue for="attr_type" value="Title"></attvalue>
<attvalue for="attr_8" value="2010"></attvalue>
<attvalue for="attr_9" value="Pediatric Allergy and Immunology"></attvalue>
</attvalues>
</edge>
<edge source="authorswithaffiliations1_be30a52c8bf037839e69831e56802db7" target="authorswithaffiliations1_0a37bd7258b77e093ece294e652b6973" weight="2">
<attvalues>
<attvalue for="matchings_count" value="2"></attvalue>
<attvalue for="attr_type" value="Title"></attvalue>
<attvalue for="attr_8" value="2007 | 2010"></attvalue>
<attvalue for="attr_9" value="Clinical and Experimental Immunology | Pediatric Allergy and Immunology"></attvalue>
</attvalues>
</edge>
<edge source="authorswithaffiliations1_be30a52c8bf037839e69831e56802db7" target="authorswithaffiliations1_d8fa1547b7d1d078bcce3f4ea2add859" weight="1">
<attvalues>
<attvalue for="matchings_count" value="1"></attvalue>
<attvalue for="attr_type" value="Title"></attvalue>
<attvalue for="attr_8" value="2007"></attvalue>
<attvalue for="attr_9" value="Clinical and Experimental Immunology"></attvalue>
</attvalues>
</edge>
<edge source="authorswithaffiliations1_be30a52c8bf037839e69831e56802db7" target="authorswithaffiliations1_f87243568af38d627ada5b7f2d2c6473" weight="1">
<attvalues>
<attvalue for="matchings_count" value="1"></attvalue>
<attvalue for="attr_type" value="Title"></attvalue>
<attvalue for="attr_8" value="2010"></attvalue>
<attvalue for="attr_9" value="Pediatric Allergy and Immunology"></attvalue>
</attvalues>
</edge>
<edge source="authorswithaffiliations1_be30a52c8bf037839e69831e56802db7" target="authorswithaffiliations1_18a15aaf2701cce464a4380cafe00804" weight="1">
<attvalues>
<attvalue for="matchings_count" value="1"></attvalue>
<attvalue for="attr_type" value="Title"></attvalue>
<attvalue for="attr_8" value="2007"></attvalue>
<attvalue for="attr_9" value="Clinical and Experimental Immunology"></attvalue>
</attvalues>
</edge>
<edge source="authorswithaffiliations1_be30a52c8bf037839e69831e56802db7" target="authorswithaffiliations1_2f2d1799b880166178ba2e1c8907e474" weight="1">
<attvalues>
<attvalue for="matchings_count" value="1"></attvalue>
<attvalue for="attr_type" value="Title"></attvalue>
<attvalue for="attr_8" value="2007"></attvalue>
<attvalue for="attr_9" value="Clinical and Experimental Immunology"></attvalue>
</attvalues>
</edge>
<edge source="authorswithaffiliations1_be30a52c8bf037839e69831e56802db7" target="authorswithaffiliations1_8848678567a98181e6bca54b9b80efa0" weight="2">
<attvalues>
<attvalue for="matchings_count" value="2"></attvalue>
<attvalue for="attr_type" value="Title"></attvalue>
<attvalue for="attr_8" value="2007 | 2010"></attvalue>
<attvalue for="attr_9" value="Clinical and Experimental Immunology | Pediatric Allergy and Immunology"></attvalue>
</attvalues>
</edge>
<edge source="authorswithaffiliations1_37041d47d3c4aeeb7f0042a6edacfb58" target="authorswithaffiliations1_40f4b5008ac636c3ec197635a5199421" weight="1">
<attvalues>
<attvalue for="matchings_count" value="1"></attvalue>
<attvalue for="attr_type" value="Title"></attvalue>
<attvalue for="attr_8" value="2012"></attvalue>
<attvalue for="attr_9" value="Acta Tropica"></attvalue>
</attvalues>
</edge>
<edge source="authorswithaffiliations1_37041d47d3c4aeeb7f0042a6edacfb58" target="authorswithaffiliations1_4fbdea425e6f911059783bf5ebe36aa6" weight="1">
<attvalues>
<attvalue for="matchings_count" value="1"></attvalue>
<attvalue for="attr_type" value="Title"></attvalue>
<attvalue for="attr_8" value="2012"></attvalue>
<attvalue for="attr_9" value="Acta Tropica"></attvalue>
</attvalues>
</edge>
<edge source="authorswithaffiliations1_37041d47d3c4aeeb7f0042a6edacfb58" target="authorswithaffiliations1_74c182b6000a571ad7619781893b63e0" weight="1">
<attvalues>
<attvalue for="matchings_count" value="1"></attvalue>
<attvalue for="attr_type" value="Title"></attvalue>
<attvalue for="attr_8" value="2012"></attvalue>
<attvalue for="attr_9" value="Acta Tropica"></attvalue>
</attvalues>
</edge>
<edge source="authorswithaffiliations1_37041d47d3c4aeeb7f0042a6edacfb58" target="authorswithaffiliations1_e4985f78d384b60880517d9bdd6f3b4f" weight="1">
<attvalues>
<attvalue for="matchings_count" value="1"></attvalue>
<attvalue for="attr_type" value="Title"></attvalue>
<attvalue for="attr_8" value="2012"></attvalue>
<attvalue for="attr_9" value="Veterinary Parasitology"></attvalue>
</attvalues>
</edge>
<edge source="authorswithaffiliations1_37041d47d3c4aeeb7f0042a6edacfb58" target="authorswithaffiliations1_28dc8bc76e3b5edba0ee71e1488e7832" weight="1">
<attvalues>
<attvalue for="matchings_count" value="1"></attvalue>
<attvalue for="attr_type" value="Title"></attvalue>
<attvalue for="attr_8" value="2012"></attvalue>
<attvalue for="attr_9" value="Acta Tropica"></attvalue>
</attvalues>
</edge>
<edge source="authorswithaffiliations1_37041d47d3c4aeeb7f0042a6edacfb58" target="authorswithaffiliations1_b5b3c63c586f76f518ba0c6f115affec" weight="1">
<attvalues>
<attvalue for="matchings_count" value="1"></attvalue>
<attvalue for="attr_type" value="Title"></attvalue>
<attvalue for="attr_8" value="2012"></attvalue>
<attvalue for="attr_9" value="Acta Tropica"></attvalue>
</attvalues>
</edge>
<edge source="authorswithaffiliations1_37041d47d3c4aeeb7f0042a6edacfb58" target="authorswithaffiliations1_205927915e9147727984f8fb4ea11b59" weight="2">
<attvalues>
<attvalue for="matchings_count" value="2"></attvalue>
<attvalue for="attr_type" value="Title"></attvalue>
<attvalue for="attr_8" value="2012"></attvalue>
<attvalue for="attr_9" value="Acta Tropica | Veterinary Parasitology"></attvalue>
</attvalues>
</edge>
<edge source="authorswithaffiliations1_37041d47d3c4aeeb7f0042a6edacfb58" target="authorswithaffiliations1_0f18956525db526bf13b3f5f1b8acba8" weight="2">
<attvalues>
<attvalue for="matchings_count" value="2"></attvalue>
<attvalue for="attr_type" value="Title"></attvalue>
<attvalue for="attr_8" value="2012"></attvalue>
<attvalue for="attr_9" value="Acta Tropica | Veterinary Parasitology"></attvalue>
</attvalues>
</edge>
<edge source="authorswithaffiliations1_37041d47d3c4aeeb7f0042a6edacfb58" target="authorswithaffiliations1_ceac454993d8a97480ef99ceb17929e4" weight="2">
<attvalues>
<attvalue for="matchings_count" value="2"></attvalue>
<attvalue for="attr_type" value="Title"></attvalue>
<attvalue for="attr_8" value="2012"></attvalue>
<attvalue for="attr_9" value="Acta Tropica | Veterinary Parasitology"></attvalue>
</attvalues>
</edge>
<edge source="authorswithaffiliations1_37041d47d3c4aeeb7f0042a6edacfb58" target="authorswithaffiliations1_085025f1889703f7c746770422b38ae6" weight="1">
<attvalues>
<attvalue for="matchings_count" value="1"></attvalue>
<attvalue for="attr_type" value="Title"></attvalue>
<attvalue for="attr_8" value="2012"></attvalue>
<attvalue for="attr_9" value="Acta Tropica"></attvalue>
</attvalues>
</edge>
<edge source="authorswithaffiliations1_37041d47d3c4aeeb7f0042a6edacfb58" target="authorswithaffiliations1_efc895e60e69d538d243e062bad05db4" weight="1">
<attvalues>
<attvalue for="matchings_count" value="1"></attvalue>
<attvalue for="attr_type" value="Title"></attvalue>
<attvalue for="attr_8" value="2012"></attvalue>
<attvalue for="attr_9" value="Acta Tropica"></attvalue>
</attvalues>
</edge>
<edge source="authorswithaffiliations1_37041d47d3c4aeeb7f0042a6edacfb58" target="authorswithaffiliations1_16ded901629a0c3ad02f048e967385ff" weight="1">
<attvalues>
<attvalue for="matchings_count" value="1"></attvalue>
<attvalue for="attr_type" value="Title"></attvalue>
<attvalue for="attr_8" value="2012"></attvalue>
<attvalue for="attr_9" value="Acta Tropica"></attvalue>
</attvalues>
</edge>
<edge source="authorswithaffiliations1_37041d47d3c4aeeb7f0042a6edacfb58" target="authorswithaffiliations1_10d1f4186ae647d153a97e262d135171" weight="1">
<attvalues>
<attvalue for="matchings_count" value="1"></attvalue>
<attvalue for="attr_type" value="Title"></attvalue>
<attvalue for="attr_8" value="2012"></attvalue>
<attvalue for="attr_9" value="Acta Tropica"></attvalue>
</attvalues>
</edge>
<edge source="authorswithaffiliations1_0c36aeab913b3bacc01e977792a4c2a7" target="authorswithaffiliations1_f7341765c75e0fae6974fe3113144139" weight="1">
<attvalues>
<attvalue for="matchings_count" value="1"></attvalue>
<attvalue for="attr_type" value="Title"></attvalue>
<attvalue for="attr_8" value="2009"></attvalue>
<attvalue for="attr_9" value="Parasites and Vectors"></attvalue>
</attvalues>
</edge>
<edge source="authorswithaffiliations1_0c36aeab913b3bacc01e977792a4c2a7" target="authorswithaffiliations1_950b9696724cfc6e64116224e0af304f" weight="1">
<attvalues>
<attvalue for="matchings_count" value="1"></attvalue>
<attvalue for="attr_type" value="Title"></attvalue>
<attvalue for="attr_8" value="2009"></attvalue>
<attvalue for="attr_9" value="Parasites and Vectors"></attvalue>
</attvalues>
</edge>
<edge source="authorswithaffiliations1_0c36aeab913b3bacc01e977792a4c2a7" target="authorswithaffiliations1_a7cb718b13eafcfa85ba44ff569956ff" weight="1">
<attvalues>
<attvalue for="matchings_count" value="1"></attvalue>
<attvalue for="attr_type" value="Title"></attvalue>
<attvalue for="attr_8" value="2009"></attvalue>
<attvalue for="attr_9" value="Parasites and Vectors"></attvalue>
</attvalues>
</edge>
<edge source="authorswithaffiliations1_0c36aeab913b3bacc01e977792a4c2a7" target="authorswithaffiliations1_388d660d39ff30e0f2c5f5aa39232fb3" weight="1">
<attvalues>
<attvalue for="matchings_count" value="1"></attvalue>
<attvalue for="attr_type" value="Title"></attvalue>
<attvalue for="attr_8" value="2009"></attvalue>
<attvalue for="attr_9" value="Parasites and Vectors"></attvalue>
</attvalues>
</edge>
<edge source="authorswithaffiliations1_0c36aeab913b3bacc01e977792a4c2a7" target="authorswithaffiliations1_baf52a1d4ebfa7af419e88b9cc3e564f" weight="1">
<attvalues>
<attvalue for="matchings_count" value="1"></attvalue>
<attvalue for="attr_type" value="Title"></attvalue>
<attvalue for="attr_8" value="2009"></attvalue>
<attvalue for="attr_9" value="Parasites and Vectors"></attvalue>
</attvalues>
</edge>
<edge source="authorswithaffiliations1_0c36aeab913b3bacc01e977792a4c2a7" target="authorswithaffiliations1_7765d37fa27160440b146546ddd13623" weight="1">
<attvalues>
<attvalue for="matchings_count" value="1"></attvalue>
<attvalue for="attr_type" value="Title"></attvalue>
<attvalue for="attr_8" value="2009"></attvalue>
<attvalue for="attr_9" value="Parasites and Vectors"></attvalue>
</attvalues>
</edge>
<edge source="authorswithaffiliations1_0c36aeab913b3bacc01e977792a4c2a7" target="authorswithaffiliations1_f9a0d881366c831f6de723520302f2f1" weight="1">
<attvalues>
<attvalue for="matchings_count" value="1"></attvalue>
<attvalue for="attr_type" value="Title"></attvalue>
<attvalue for="attr_8" value="2009"></attvalue>
<attvalue for="attr_9" value="Parasites and Vectors"></attvalue>
</attvalues>
</edge>
<edge source="authorswithaffiliations1_0c36aeab913b3bacc01e977792a4c2a7" target="authorswithaffiliations1_6280e35f2af7062e51889e0cda42b787" weight="1">
<attvalues>
<attvalue for="matchings_count" value="1"></attvalue>
<attvalue for="attr_type" value="Title"></attvalue>
<attvalue for="attr_8" value="2009"></attvalue>
<attvalue for="attr_9" value="Parasites and Vectors"></attvalue>
</attvalues>
</edge>
<edge source="authorswithaffiliations1_0c36aeab913b3bacc01e977792a4c2a7" target="authorswithaffiliations1_b5cd71f36dfb298362ff8ec08922e8f6" weight="1">
<attvalues>
<attvalue for="matchings_count" value="1"></attvalue>
<attvalue for="attr_type" value="Title"></attvalue>
<attvalue for="attr_8" value="2009"></attvalue>
<attvalue for="attr_9" value="Parasites and Vectors"></attvalue>
</attvalues>
</edge>
<edge source="authorswithaffiliations1_0c36aeab913b3bacc01e977792a4c2a7" target="authorswithaffiliations1_2c5ebbc1ab23f2e1a73d3141eeeb9d8f" weight="1">
<attvalues>
<attvalue for="matchings_count" value="1"></attvalue>
<attvalue for="attr_type" value="Title"></attvalue>
<attvalue for="attr_8" value="2009"></attvalue>
<attvalue for="attr_9" value="Parasites and Vectors"></attvalue>
</attvalues>
</edge>
<edge source="authorswithaffiliations1_0c36aeab913b3bacc01e977792a4c2a7" target="authorswithaffiliations1_365e0279327e20ec84ebe04637851d3e" weight="1">
<attvalues>
<attvalue for="matchings_count" value="1"></attvalue>
<attvalue for="attr_type" value="Title"></attvalue>
<attvalue for="attr_8" value="2009"></attvalue>
<attvalue for="attr_9" value="Parasites and Vectors"></attvalue>
</attvalues>
</edge>
<edge source="authorswithaffiliations1_c115b11707e39396add31050ecbb4544" target="authorswithaffiliations1_69963c8b5ee1fa54c313919a8bf455fd" weight="1">
<attvalues>
<attvalue for="matchings_count" value="1"></attvalue>
<attvalue for="attr_type" value="Title"></attvalue>
<attvalue for="attr_8" value="2008"></attvalue>
<attvalue for="attr_9" value="Medical Microbiology and Immunology"></attvalue>
</attvalues>
</edge>
<edge source="authorswithaffiliations1_c115b11707e39396add31050ecbb4544" target="authorswithaffiliations1_537404d5799aac51cd7cd1382ede9def" weight="1">
<attvalues>
<attvalue for="matchings_count" value="1"></attvalue>
<attvalue for="attr_type" value="Title"></attvalue>
<attvalue for="attr_8" value="2008"></attvalue>
<attvalue for="attr_9" value="Medical Microbiology and Immunology"></attvalue>
</attvalues>
</edge>
<edge source="authorswithaffiliations1_c115b11707e39396add31050ecbb4544" target="authorswithaffiliations1_4fbdea425e6f911059783bf5ebe36aa6" weight="1">
<attvalues>
<attvalue for="matchings_count" value="1"></attvalue>
<attvalue for="attr_type" value="Title"></attvalue>
<attvalue for="attr_8" value="2008"></attvalue>
<attvalue for="attr_9" value="Medical Microbiology and Immunology"></attvalue>
</attvalues>
</edge>
<edge source="authorswithaffiliations1_c115b11707e39396add31050ecbb4544" target="authorswithaffiliations1_a19da44efadcc05af16a7e8f2eb98f3c" weight="1">
<attvalues>
<attvalue for="matchings_count" value="1"></attvalue>
<attvalue for="attr_type" value="Title"></attvalue>
<attvalue for="attr_8" value="2008"></attvalue>
<attvalue for="attr_9" value="Medical Microbiology and Immunology"></attvalue>
</attvalues>
</edge>
<edge source="authorswithaffiliations1_c115b11707e39396add31050ecbb4544" target="authorswithaffiliations1_62430b5686be02b0a4301be23943bae7" weight="1">
<attvalues>
<attvalue for="matchings_count" value="1"></attvalue>
<attvalue for="attr_type" value="Title"></attvalue>
<attvalue for="attr_8" value="2008"></attvalue>
<attvalue for="attr_9" value="Medical Microbiology and Immunology"></attvalue>
</attvalues>
</edge>
<edge source="authorswithaffiliations1_c115b11707e39396add31050ecbb4544" target="authorswithaffiliations1_94660973d020fca0f6dc86cf323ee655" weight="1">
<attvalues>
<attvalue for="matchings_count" value="1"></attvalue>
<attvalue for="attr_type" value="Title"></attvalue>
<attvalue for="attr_8" value="2008"></attvalue>
<attvalue for="attr_9" value="Medical Microbiology and Immunology"></attvalue>
</attvalues>
</edge>
<edge source="authorswithaffiliations1_c115b11707e39396add31050ecbb4544" target="authorswithaffiliations1_950b9696724cfc6e64116224e0af304f" weight="1">
<attvalues>
<attvalue for="matchings_count" value="1"></attvalue>
<attvalue for="attr_type" value="Title"></attvalue>
<attvalue for="attr_8" value="2012"></attvalue>
<attvalue for="attr_9" value="Parasites and Vectors"></attvalue>
</attvalues>
</edge>
<edge source="authorswithaffiliations1_c115b11707e39396add31050ecbb4544" target="authorswithaffiliations1_a7cb718b13eafcfa85ba44ff569956ff" weight="1">
<attvalues>
<attvalue for="matchings_count" value="1"></attvalue>
<attvalue for="attr_type" value="Title"></attvalue>
<attvalue for="attr_8" value="2012"></attvalue>
<attvalue for="attr_9" value="Parasites and Vectors"></attvalue>
</attvalues>
</edge>
<edge source="authorswithaffiliations1_c115b11707e39396add31050ecbb4544" target="authorswithaffiliations1_55a8c6a31a2151a89c631b2ba3e059fa" weight="1">
<attvalues>
<attvalue for="matchings_count" value="1"></attvalue>
<attvalue for="attr_type" value="Title"></attvalue>
<attvalue for="attr_8" value="2008"></attvalue>
<attvalue for="attr_9" value="Medical Microbiology and Immunology"></attvalue>
</attvalues>
</edge>
<edge source="authorswithaffiliations1_c115b11707e39396add31050ecbb4544" target="authorswithaffiliations1_388d660d39ff30e0f2c5f5aa39232fb3" weight="2">
<attvalues>
<attvalue for="matchings_count" value="2"></attvalue>
<attvalue for="attr_type" value="Title"></attvalue>
<attvalue for="attr_8" value="2008 | 2012"></attvalue>
<attvalue for="attr_9" value="Medical Microbiology and Immunology | Parasites and Vectors"></attvalue>
</attvalues>
</edge>
<edge source="authorswithaffiliations1_c115b11707e39396add31050ecbb4544" target="authorswithaffiliations1_900089227fd520598625de46f731507d" weight="1">
<attvalues>
<attvalue for="matchings_count" value="1"></attvalue>
<attvalue for="attr_type" value="Title"></attvalue>
<attvalue for="attr_8" value="2012"></attvalue>
<attvalue for="attr_9" value="Parasites and Vectors"></attvalue>
</attvalues>
</edge>
<edge source="authorswithaffiliations1_c115b11707e39396add31050ecbb4544" target="authorswithaffiliations1_27b956501374e4ed2ec88ecde8f5ebbe" weight="1">
<attvalues>
<attvalue for="matchings_count" value="1"></attvalue>
<attvalue for="attr_type" value="Title"></attvalue>
<attvalue for="attr_8" value="2008"></attvalue>
<attvalue for="attr_9" value="Medical Microbiology and Immunology"></attvalue>
</attvalues>
</edge>
<edge source="authorswithaffiliations1_c115b11707e39396add31050ecbb4544" target="authorswithaffiliations1_96898246af0e163677ced29047485ada" weight="1">
<attvalues>
<attvalue for="matchings_count" value="1"></attvalue>
<attvalue for="attr_type" value="Title"></attvalue>
<attvalue for="attr_8" value="2008"></attvalue>
<attvalue for="attr_9" value="Medical Microbiology and Immunology"></attvalue>
</attvalues>
</edge>
<edge source="authorswithaffiliations1_c115b11707e39396add31050ecbb4544" target="authorswithaffiliations1_25323fbfff52633c12c81834bf65b944" weight="1">
<attvalues>
<attvalue for="matchings_count" value="1"></attvalue>
<attvalue for="attr_type" value="Title"></attvalue>
<attvalue for="attr_8" value="2008"></attvalue>
<attvalue for="attr_9" value="Medical Microbiology and Immunology"></attvalue>
</attvalues>
</edge>
<edge source="authorswithaffiliations1_c115b11707e39396add31050ecbb4544" target="authorswithaffiliations1_decd1813b4ea99b64c36009450e2a3ca" weight="1">
<attvalues>
<attvalue for="matchings_count" value="1"></attvalue>
<attvalue for="attr_type" value="Title"></attvalue>
<attvalue for="attr_8" value="2008"></attvalue>
<attvalue for="attr_9" value="Medical Microbiology and Immunology"></attvalue>
</attvalues>
</edge>
<edge source="authorswithaffiliations1_c115b11707e39396add31050ecbb4544" target="authorswithaffiliations1_f67e964f6524d127792e6690d80c263d" weight="2">
<attvalues>
<attvalue for="matchings_count" value="2"></attvalue>
<attvalue for="attr_type" value="Title"></attvalue>
<attvalue for="attr_8" value="2008 | 2012"></attvalue>
<attvalue for="attr_9" value="Medical Microbiology and Immunology | Parasites and Vectors"></attvalue>
</attvalues>
</edge>
<edge source="authorswithaffiliations1_c115b11707e39396add31050ecbb4544" target="authorswithaffiliations1_f33df3c432f85a5b084849cf866d6dfe" weight="1">
<attvalues>
<attvalue for="matchings_count" value="1"></attvalue>
<attvalue for="attr_type" value="Title"></attvalue>
<attvalue for="attr_8" value="2008"></attvalue>
<attvalue for="attr_9" value="Medical Microbiology and Immunology"></attvalue>
</attvalues>
</edge>
<edge source="authorswithaffiliations1_c115b11707e39396add31050ecbb4544" target="authorswithaffiliations1_b5cd71f36dfb298362ff8ec08922e8f6" weight="1">
<attvalues>
<attvalue for="matchings_count" value="1"></attvalue>
<attvalue for="attr_type" value="Title"></attvalue>
<attvalue for="attr_8" value="2008"></attvalue>
<attvalue for="attr_9" value="Medical Microbiology and Immunology"></attvalue>
</attvalues>
</edge>
<edge source="authorswithaffiliations1_c115b11707e39396add31050ecbb4544" target="authorswithaffiliations1_2c5ebbc1ab23f2e1a73d3141eeeb9d8f" weight="1">
<attvalues>
<attvalue for="matchings_count" value="1"></attvalue>
<attvalue for="attr_type" value="Title"></attvalue>
<attvalue for="attr_8" value="2012"></attvalue>
<attvalue for="attr_9" value="Parasites and Vectors"></attvalue>
</attvalues>
</edge>
<edge source="authorswithaffiliations1_c115b11707e39396add31050ecbb4544" target="authorswithaffiliations1_365e0279327e20ec84ebe04637851d3e" weight="1">
<attvalues>
<attvalue for="matchings_count" value="1"></attvalue>
<attvalue for="attr_type" value="Title"></attvalue>
<attvalue for="attr_8" value="2012"></attvalue>
<attvalue for="attr_9" value="Parasites and Vectors"></attvalue>
</attvalues>
</edge>
<edge source="authorswithaffiliations1_7b731a77925bbf6a691e8a7cac2662ca" target="authorswithaffiliations1_a6addeafbbf67bc9f7027440d1106096" weight="1">
<attvalues>
<attvalue for="matchings_count" value="1"></attvalue>
<attvalue for="attr_type" value="Title"></attvalue>
<attvalue for="attr_8" value="2007"></attvalue>
<attvalue for="attr_9" value="Science"></attvalue>
</attvalues>
</edge>
<edge source="authorswithaffiliations1_7b731a77925bbf6a691e8a7cac2662ca" target="authorswithaffiliations1_96d7cd8b9ea58cccaaa404569f09546f" weight="1">
<attvalues>
<attvalue for="matchings_count" value="1"></attvalue>
<attvalue for="attr_type" value="Title"></attvalue>
<attvalue for="attr_8" value="2007"></attvalue>
<attvalue for="attr_9" value="Science"></attvalue>
</attvalues>
</edge>
<edge source="authorswithaffiliations1_7b731a77925bbf6a691e8a7cac2662ca" target="authorswithaffiliations1_bb5659ff625363a29c47b3d6ab231c89" weight="1">
<attvalues>
<attvalue for="matchings_count" value="1"></attvalue>
<attvalue for="attr_type" value="Title"></attvalue>
<attvalue for="attr_8" value="2007"></attvalue>
<attvalue for="attr_9" value="Science"></attvalue>
</attvalues>
</edge>
<edge source="authorswithaffiliations1_7b731a77925bbf6a691e8a7cac2662ca" target="authorswithaffiliations1_b5a54b40508ecfd8554b42b939438ae7" weight="1">
<attvalues>
<attvalue for="matchings_count" value="1"></attvalue>
<attvalue for="attr_type" value="Title"></attvalue>
<attvalue for="attr_8" value="2007"></attvalue>
<attvalue for="attr_9" value="Science"></attvalue>
</attvalues>
</edge>
<edge source="authorswithaffiliations1_7b731a77925bbf6a691e8a7cac2662ca" target="authorswithaffiliations1_1df0ad2840a4729fac929ad72bb669b4" weight="1">
<attvalues>
<attvalue for="matchings_count" value="1"></attvalue>
<attvalue for="attr_type" value="Title"></attvalue>
<attvalue for="attr_8" value="2007"></attvalue>
<attvalue for="attr_9" value="Science"></attvalue>
</attvalues>
</edge>
<edge source="authorswithaffiliations1_7b731a77925bbf6a691e8a7cac2662ca" target="authorswithaffiliations1_d6f8fe81434b47dd1b6d8cb120a72cfe" weight="1">
<attvalues>
<attvalue for="matchings_count" value="1"></attvalue>
<attvalue for="attr_type" value="Title"></attvalue>
<attvalue for="attr_8" value="2007"></attvalue>
<attvalue for="attr_9" value="Science"></attvalue>
</attvalues>
</edge>
<edge source="authorswithaffiliations1_7b731a77925bbf6a691e8a7cac2662ca" target="authorswithaffiliations1_01d720de5ffe593c3bc9b528d0d7b01c" weight="1">
<attvalues>
<attvalue for="matchings_count" value="1"></attvalue>
<attvalue for="attr_type" value="Title"></attvalue>
<attvalue for="attr_8" value="2007"></attvalue>
<attvalue for="attr_9" value="Science"></attvalue>
</attvalues>
</edge>
<edge source="authorswithaffiliations1_7b731a77925bbf6a691e8a7cac2662ca" target="authorswithaffiliations1_4cf4841447d5c600e0d496e1bf996c21" weight="1">
<attvalues>
<attvalue for="matchings_count" value="1"></attvalue>
<attvalue for="attr_type" value="Title"></attvalue>
<attvalue for="attr_8" value="2007"></attvalue>
<attvalue for="attr_9" value="Science"></attvalue>
</attvalues>
</edge>
<edge source="authorswithaffiliations1_7b731a77925bbf6a691e8a7cac2662ca" target="authorswithaffiliations1_49eed8433baf431ccb147c9522e3332e" weight="1">
<attvalues>
<attvalue for="matchings_count" value="1"></attvalue>
<attvalue for="attr_type" value="Title"></attvalue>
<attvalue for="attr_8" value="2007"></attvalue>
<attvalue for="attr_9" value="Science"></attvalue>
</attvalues>
</edge>
<edge source="authorswithaffiliations1_7b731a77925bbf6a691e8a7cac2662ca" target="authorswithaffiliations1_de8ef65a7e242e72207a7512bc7c4dee" weight="1">
<attvalues>
<attvalue for="matchings_count" value="1"></attvalue>
<attvalue for="attr_type" value="Title"></attvalue>
<attvalue for="attr_8" value="2007"></attvalue>
<attvalue for="attr_9" value="Science"></attvalue>
</attvalues>
</edge>
<edge source="authorswithaffiliations1_7b731a77925bbf6a691e8a7cac2662ca" target="authorswithaffiliations1_922fa687bde147ac7e68501ba3953456" weight="1">
<attvalues>
<attvalue for="matchings_count" value="1"></attvalue>
<attvalue for="attr_type" value="Title"></attvalue>
<attvalue for="attr_8" value="2007"></attvalue>
<attvalue for="attr_9" value="Science"></attvalue>
</attvalues>
</edge>
<edge source="authorswithaffiliations1_7b731a77925bbf6a691e8a7cac2662ca" target="authorswithaffiliations1_765940075c6e04432e1088f06f4f4083" weight="1">
<attvalues>
<attvalue for="matchings_count" value="1"></attvalue>
<attvalue for="attr_type" value="Title"></attvalue>
<attvalue for="attr_8" value="2007"></attvalue>
<attvalue for="attr_9" value="Science"></attvalue>
</attvalues>
</edge>
<edge source="authorswithaffiliations1_7b731a77925bbf6a691e8a7cac2662ca" target="authorswithaffiliations1_e4f2a8c634f4d912aba95808c67ee56c" weight="1">
<attvalues>
<attvalue for="matchings_count" value="1"></attvalue>
<attvalue for="attr_type" value="Title"></attvalue>
<attvalue for="attr_8" value="2007"></attvalue>
<attvalue for="attr_9" value="Science"></attvalue>
</attvalues>
</edge>
<edge source="authorswithaffiliations1_7b731a77925bbf6a691e8a7cac2662ca" target="authorswithaffiliations1_232465a85e94e2fe1193e234246480ec" weight="1">
<attvalues>
<attvalue for="matchings_count" value="1"></attvalue>
<attvalue for="attr_type" value="Title"></attvalue>
<attvalue for="attr_8" value="2007"></attvalue>
<attvalue for="attr_9" value="Science"></attvalue>
</attvalues>
</edge>
<edge source="authorswithaffiliations1_7b731a77925bbf6a691e8a7cac2662ca" target="authorswithaffiliations1_e008902468c13ee73a0783c0eb7c7243" weight="1">
<attvalues>
<attvalue for="matchings_count" value="1"></attvalue>
<attvalue for="attr_type" value="Title"></attvalue>
<attvalue for="attr_8" value="2007"></attvalue>
<attvalue for="attr_9" value="Science"></attvalue>
</attvalues>
</edge>
<edge source="authorswithaffiliations1_7b731a77925bbf6a691e8a7cac2662ca" target="authorswithaffiliations1_f903898eaf599378a42a5e58236641b2" weight="1">
<attvalues>
<attvalue for="matchings_count" value="1"></attvalue>
<attvalue for="attr_type" value="Title"></attvalue>
<attvalue for="attr_8" value="2007"></attvalue>
<attvalue for="attr_9" value="Science"></attvalue>
</attvalues>
</edge>
<edge source="authorswithaffiliations1_7b731a77925bbf6a691e8a7cac2662ca" target="authorswithaffiliations1_cf3f7203577619aa712973ecfbfe497a" weight="1">
<attvalues>
<attvalue for="matchings_count" value="1"></attvalue>
<attvalue for="attr_type" value="Title"></attvalue>
<attvalue for="attr_8" value="2007"></attvalue>
<attvalue for="attr_9" value="Science"></attvalue>
</attvalues>
</edge>
<edge source="authorswithaffiliations1_7b731a77925bbf6a691e8a7cac2662ca" target="authorswithaffiliations1_5fa487414087aa437265d1a4b40019e8" weight="1">
<attvalues>
<attvalue for="matchings_count" value="1"></attvalue>
<attvalue for="attr_type" value="Title"></attvalue>
<attvalue for="attr_8" value="2007"></attvalue>
<attvalue for="attr_9" value="Science"></attvalue>
</attvalues>
</edge>
<edge source="authorswithaffiliations1_7b731a77925bbf6a691e8a7cac2662ca" target="authorswithaffiliations1_b61b33268b0d681948c11bd519b39e09" weight="1">
<attvalues>
<attvalue for="matchings_count" value="1"></attvalue>
<attvalue for="attr_type" value="Title"></attvalue>
<attvalue for="attr_8" value="2007"></attvalue>
<attvalue for="attr_9" value="Science"></attvalue>
</attvalues>
</edge>
<edge source="authorswithaffiliations1_7b731a77925bbf6a691e8a7cac2662ca" target="authorswithaffiliations1_2f2bf18397a76fb55766d332a8e90b46" weight="1">
<attvalues>
<attvalue for="matchings_count" value="1"></attvalue>
<attvalue for="attr_type" value="Title"></attvalue>
<attvalue for="attr_8" value="2007"></attvalue>
<attvalue for="attr_9" value="Science"></attvalue>
</attvalues>
</edge>
<edge source="authorswithaffiliations1_7b731a77925bbf6a691e8a7cac2662ca" target="authorswithaffiliations1_548d55a7593fc922747a1ac23735aba8" weight="1">
<attvalues>
<attvalue for="matchings_count" value="1"></attvalue>
<attvalue for="attr_type" value="Title"></attvalue>
<attvalue for="attr_8" value="2007"></attvalue>
<attvalue for="attr_9" value="Science"></attvalue>
</attvalues>
</edge>
<edge source="authorswithaffiliations1_7b731a77925bbf6a691e8a7cac2662ca" target="authorswithaffiliations1_01daadf7d29f31dc9f086aba3438e065" weight="1">
<attvalues>
<attvalue for="matchings_count" value="1"></attvalue>
<attvalue for="attr_type" value="Title"></attvalue>
<attvalue for="attr_8" value="2007"></attvalue>
<attvalue for="attr_9" value="Science"></attvalue>
</attvalues>
</edge>
<edge source="authorswithaffiliations1_7b731a77925bbf6a691e8a7cac2662ca" target="authorswithaffiliations1_ecdf044b6bd809629fcb01e0b2cb40e1" weight="1">
<attvalues>
<attvalue for="matchings_count" value="1"></attvalue>
<attvalue for="attr_type" value="Title"></attvalue>
<attvalue for="attr_8" value="2007"></attvalue>
<attvalue for="attr_9" value="Science"></attvalue>
</attvalues>
</edge>
<edge source="authorswithaffiliations1_7b731a77925bbf6a691e8a7cac2662ca" target="authorswithaffiliations1_044e2c01133214edeb18ad1ec233700b" weight="1">
<attvalues>
<attvalue for="matchings_count" value="1"></attvalue>
<attvalue for="attr_type" value="Title"></attvalue>
<attvalue for="attr_8" value="2007"></attvalue>
<attvalue for="attr_9" value="Science"></attvalue>
</attvalues>
</edge>
<edge source="authorswithaffiliations1_7b731a77925bbf6a691e8a7cac2662ca" target="authorswithaffiliations1_8edc452fe0209f51e9ca756b7db16a33" weight="1">
<attvalues>
<attvalue for="matchings_count" value="1"></attvalue>
<attvalue for="attr_type" value="Title"></attvalue>
<attvalue for="attr_8" value="2007"></attvalue>
<attvalue for="attr_9" value="Science"></attvalue>
</attvalues>
</edge>
<edge source="authorswithaffiliations1_7b731a77925bbf6a691e8a7cac2662ca" target="authorswithaffiliations1_5850ef76c726991714dfcb04d9af7114" weight="1">
<attvalues>
<attvalue for="matchings_count" value="1"></attvalue>
<attvalue for="attr_type" value="Title"></attvalue>
<attvalue for="attr_8" value="2007"></attvalue>
<attvalue for="attr_9" value="Science"></attvalue>
</attvalues>
</edge>
<edge source="authorswithaffiliations1_7b731a77925bbf6a691e8a7cac2662ca" target="authorswithaffiliations1_b6e3bb984e0f5234d63d3d83859f4086" weight="1">
<attvalues>
<attvalue for="matchings_count" value="1"></attvalue>
<attvalue for="attr_type" value="Title"></attvalue>
<attvalue for="attr_8" value="2007"></attvalue>
<attvalue for="attr_9" value="Science"></attvalue>
</attvalues>
</edge>
<edge source="authorswithaffiliations1_7b731a77925bbf6a691e8a7cac2662ca" target="authorswithaffiliations1_6772d982bf41690d3b96a6b47d27801e" weight="1">
<attvalues>
<attvalue for="matchings_count" value="1"></attvalue>
<attvalue for="attr_type" value="Title"></attvalue>
<attvalue for="attr_8" value="2007"></attvalue>
<attvalue for="attr_9" value="Science"></attvalue>
</attvalues>
</edge>
<edge source="authorswithaffiliations1_7b731a77925bbf6a691e8a7cac2662ca" target="authorswithaffiliations1_1e89c34167dec9c25c696f9408b9d51c" weight="1">
<attvalues>
<attvalue for="matchings_count" value="1"></attvalue>
<attvalue for="attr_type" value="Title"></attvalue>
<attvalue for="attr_8" value="2007"></attvalue>
<attvalue for="attr_9" value="Science"></attvalue>
</attvalues>
</edge>
<edge source="authorswithaffiliations1_7b731a77925bbf6a691e8a7cac2662ca" target="authorswithaffiliations1_8b76258591c7371173a4c41e5e9c0848" weight="1">
<attvalues>
<attvalue for="matchings_count" value="1"></attvalue>
<attvalue for="attr_type" value="Title"></attvalue>
<attvalue for="attr_8" value="2007"></attvalue>
<attvalue for="attr_9" value="Science"></attvalue>
</attvalues>
</edge>
<edge source="authorswithaffiliations1_7b731a77925bbf6a691e8a7cac2662ca" target="authorswithaffiliations1_9140ce3aa941ffba1a5cdbd90da0061c" weight="1">
<attvalues>
<attvalue for="matchings_count" value="1"></attvalue>
<attvalue for="attr_type" value="Title"></attvalue>
<attvalue for="attr_8" value="2007"></attvalue>
<attvalue for="attr_9" value="Science"></attvalue>
</attvalues>
</edge>
<edge source="authorswithaffiliations1_7b731a77925bbf6a691e8a7cac2662ca" target="authorswithaffiliations1_749e9a157b0514526bef948baa6437b2" weight="1">
<attvalues>
<attvalue for="matchings_count" value="1"></attvalue>
<attvalue for="attr_type" value="Title"></attvalue>
<attvalue for="attr_8" value="2007"></attvalue>
<attvalue for="attr_9" value="Science"></attvalue>
</attvalues>
</edge>
<edge source="authorswithaffiliations1_7b731a77925bbf6a691e8a7cac2662ca" target="authorswithaffiliations1_a1905fb95c2d143f997dedbbf4392707" weight="1">
<attvalues>
<attvalue for="matchings_count" value="1"></attvalue>
<attvalue for="attr_type" value="Title"></attvalue>
<attvalue for="attr_8" value="2007"></attvalue>
<attvalue for="attr_9" value="Science"></attvalue>
</attvalues>
</edge>
<edge source="authorswithaffiliations1_7b731a77925bbf6a691e8a7cac2662ca" target="authorswithaffiliations1_8e822c1440ee9db24f5c38e0d3b2217e" weight="1">
<attvalues>
<attvalue for="matchings_count" value="1"></attvalue>
<attvalue for="attr_type" value="Title"></attvalue>
<attvalue for="attr_8" value="2007"></attvalue>
<attvalue for="attr_9" value="Science"></attvalue>
</attvalues>
</edge>
<edge source="authorswithaffiliations1_7b731a77925bbf6a691e8a7cac2662ca" target="authorswithaffiliations1_89a8b2ff5c11d0b675a98a2d350013aa" weight="1">
<attvalues>
<attvalue for="matchings_count" value="1"></attvalue>
<attvalue for="attr_type" value="Title"></attvalue>
<attvalue for="attr_8" value="2007"></attvalue>
<attvalue for="attr_9" value="Science"></attvalue>
</attvalues>
</edge>
<edge source="authorswithaffiliations1_7b731a77925bbf6a691e8a7cac2662ca" target="authorswithaffiliations1_0dfa0e122b1c16e5f2b703c12e16827b" weight="1">
<attvalues>
<attvalue for="matchings_count" value="1"></attvalue>
<attvalue for="attr_type" value="Title"></attvalue>
<attvalue for="attr_8" value="2007"></attvalue>
<attvalue for="attr_9" value="Science"></attvalue>
</attvalues>
</edge>
<edge source="authorswithaffiliations1_7b731a77925bbf6a691e8a7cac2662ca" target="authorswithaffiliations1_2e87182901b0963cfe65e41ff086d522" weight="1">
<attvalues>
<attvalue for="matchings_count" value="1"></attvalue>
<attvalue for="attr_type" value="Title"></attvalue>
<attvalue for="attr_8" value="2007"></attvalue>
<attvalue for="attr_9" value="Science"></attvalue>
</attvalues>
</edge>
<edge source="authorswithaffiliations1_7b731a77925bbf6a691e8a7cac2662ca" target="authorswithaffiliations1_2b81dd576c79fd6a03b05b238432ef42" weight="1">
<attvalues>
<attvalue for="matchings_count" value="1"></attvalue>
<attvalue for="attr_type" value="Title"></attvalue>
<attvalue for="attr_8" value="2007"></attvalue>
<attvalue for="attr_9" value="Science"></attvalue>
</attvalues>
</edge>
<edge source="authorswithaffiliations1_7b731a77925bbf6a691e8a7cac2662ca" target="authorswithaffiliations1_97b83fffa9259a9d1d3438f54c7a2eeb" weight="1">
<attvalues>
<attvalue for="matchings_count" value="1"></attvalue>
<attvalue for="attr_type" value="Title"></attvalue>
<attvalue for="attr_8" value="2007"></attvalue>
<attvalue for="attr_9" value="Science"></attvalue>
</attvalues>
</edge>
<edge source="authorswithaffiliations1_7b731a77925bbf6a691e8a7cac2662ca" target="authorswithaffiliations1_e7ba0253569f04c96e1fd97e684e47d2" weight="1">
<attvalues>
<attvalue for="matchings_count" value="1"></attvalue>
<attvalue for="attr_type" value="Title"></attvalue>
<attvalue for="attr_8" value="2007"></attvalue>
<attvalue for="attr_9" value="Science"></attvalue>
</attvalues>
</edge>
<edge source="authorswithaffiliations1_7b731a77925bbf6a691e8a7cac2662ca" target="authorswithaffiliations1_8427cee09ddc7664d90dbc3ca71ba5ea" weight="1">
<attvalues>
<attvalue for="matchings_count" value="1"></attvalue>
<attvalue for="attr_type" value="Title"></attvalue>
<attvalue for="attr_8" value="2007"></attvalue>
<attvalue for="attr_9" value="Science"></attvalue>
</attvalues>
</edge>
<edge source="authorswithaffiliations1_7b731a77925bbf6a691e8a7cac2662ca" target="authorswithaffiliations1_e02791525e10869e75c047a9205d791e" weight="1">
<attvalues>
<attvalue for="matchings_count" value="1"></attvalue>
<attvalue for="attr_type" value="Title"></attvalue>
<attvalue for="attr_8" value="2007"></attvalue>
<attvalue for="attr_9" value="Science"></attvalue>
</attvalues>
</edge>
<edge source="authorswithaffiliations1_7b731a77925bbf6a691e8a7cac2662ca" target="authorswithaffiliations1_1533b9dd786ae9952e569578b3f077a6" weight="1">
<attvalues>
<attvalue for="matchings_count" value="1"></attvalue>
<attvalue for="attr_type" value="Title"></attvalue>
<attvalue for="attr_8" value="2007"></attvalue>
<attvalue for="attr_9" value="Science"></attvalue>
</attvalues>
</edge>
<edge source="authorswithaffiliations1_7b731a77925bbf6a691e8a7cac2662ca" target="authorswithaffiliations1_40edd3d306fca89476911fa6982fd68d" weight="1">
<attvalues>
<attvalue for="matchings_count" value="1"></attvalue>
<attvalue for="attr_type" value="Title"></attvalue>
<attvalue for="attr_8" value="2007"></attvalue>
<attvalue for="attr_9" value="Science"></attvalue>
</attvalues>
</edge>
<edge source="authorswithaffiliations1_7b731a77925bbf6a691e8a7cac2662ca" target="authorswithaffiliations1_6fff32ef012e6df74d477dd70dfa1a82" weight="1">
<attvalues>
<attvalue for="matchings_count" value="1"></attvalue>
<attvalue for="attr_type" value="Title"></attvalue>
<attvalue for="attr_8" value="2007"></attvalue>
<attvalue for="attr_9" value="Science"></attvalue>
</attvalues>
</edge>
<edge source="authorswithaffiliations1_7b731a77925bbf6a691e8a7cac2662ca" target="authorswithaffiliations1_91e3cb57b76a4fd52230b3106ae63d76" weight="1">
<attvalues>
<attvalue for="matchings_count" value="1"></attvalue>
<attvalue for="attr_type" value="Title"></attvalue>
<attvalue for="attr_8" value="2007"></attvalue>
<attvalue for="attr_9" value="Science"></attvalue>
</attvalues>
</edge>
<edge source="authorswithaffiliations1_7b731a77925bbf6a691e8a7cac2662ca" target="authorswithaffiliations1_56c075150af01f408ed9360e369e1af8" weight="1">
<attvalues>
<attvalue for="matchings_count" value="1"></attvalue>
<attvalue for="attr_type" value="Title"></attvalue>
<attvalue for="attr_8" value="2007"></attvalue>
<attvalue for="attr_9" value="Science"></attvalue>
</attvalues>
</edge>
<edge source="authorswithaffiliations1_7b731a77925bbf6a691e8a7cac2662ca" target="authorswithaffiliations1_a98930c8df70c5776aa358481e870860" weight="1">
<attvalues>
<attvalue for="matchings_count" value="1"></attvalue>
<attvalue for="attr_type" value="Title"></attvalue>
<attvalue for="attr_8" value="2007"></attvalue>
<attvalue for="attr_9" value="Science"></attvalue>
</attvalues>
</edge>
<edge source="authorswithaffiliations1_7b731a77925bbf6a691e8a7cac2662ca" target="authorswithaffiliations1_5e2dbe7bfc16393b4a5890accdd1fe01" weight="1">
<attvalues>
<attvalue for="matchings_count" value="1"></attvalue>
<attvalue for="attr_type" value="Title"></attvalue>
<attvalue for="attr_8" value="2007"></attvalue>
<attvalue for="attr_9" value="Science"></attvalue>
</attvalues>
</edge>
<edge source="authorswithaffiliations1_7b731a77925bbf6a691e8a7cac2662ca" target="authorswithaffiliations1_4f20ba771e8ed89514fd899d625474a8" weight="1">
<attvalues>
<attvalue for="matchings_count" value="1"></attvalue>
<attvalue for="attr_type" value="Title"></attvalue>
<attvalue for="attr_8" value="2007"></attvalue>
<attvalue for="attr_9" value="Science"></attvalue>
</attvalues>
</edge>
<edge source="authorswithaffiliations1_7b731a77925bbf6a691e8a7cac2662ca" target="authorswithaffiliations1_0b0a7e886369e57632bca7c8db15ee62" weight="1">
<attvalues>
<attvalue for="matchings_count" value="1"></attvalue>
<attvalue for="attr_type" value="Title"></attvalue>
<attvalue for="attr_8" value="2007"></attvalue>
<attvalue for="attr_9" value="Science"></attvalue>
</attvalues>
</edge>
<edge source="authorswithaffiliations1_7b731a77925bbf6a691e8a7cac2662ca" target="authorswithaffiliations1_b80fe2cb6b39310355a2723e9c89312f" weight="1">
<attvalues>
<attvalue for="matchings_count" value="1"></attvalue>
<attvalue for="attr_type" value="Title"></attvalue>
<attvalue for="attr_8" value="2007"></attvalue>
<attvalue for="attr_9" value="Science"></attvalue>
</attvalues>
</edge>
<edge source="authorswithaffiliations1_7b731a77925bbf6a691e8a7cac2662ca" target="authorswithaffiliations1_8808db4acfd3d792d65c485c68fcd255" weight="1">
<attvalues>
<attvalue for="matchings_count" value="1"></attvalue>
<attvalue for="attr_type" value="Title"></attvalue>
<attvalue for="attr_8" value="2007"></attvalue>
<attvalue for="attr_9" value="Science"></attvalue>
</attvalues>
</edge>
<edge source="authorswithaffiliations1_7b731a77925bbf6a691e8a7cac2662ca" target="authorswithaffiliations1_0e705e438ab0f98ec49fe16f6ebab85f" weight="1">
<attvalues>
<attvalue for="matchings_count" value="1"></attvalue>
<attvalue for="attr_type" value="Title"></attvalue>
<attvalue for="attr_8" value="2007"></attvalue>
<attvalue for="attr_9" value="Science"></attvalue>
</attvalues>
</edge>
<edge source="authorswithaffiliations1_7b731a77925bbf6a691e8a7cac2662ca" target="authorswithaffiliations1_250fa258bf8f5a3016335875e1f182b9" weight="1">
<attvalues>
<attvalue for="matchings_count" value="1"></attvalue>
<attvalue for="attr_type" value="Title"></attvalue>
<attvalue for="attr_8" value="2007"></attvalue>
<attvalue for="attr_9" value="Science"></attvalue>
</attvalues>
</edge>
<edge source="authorswithaffiliations1_7b731a77925bbf6a691e8a7cac2662ca" target="authorswithaffiliations1_8d597a571edbb21a122009684a1cc97c" weight="1">
<attvalues>
<attvalue for="matchings_count" value="1"></attvalue>
<attvalue for="attr_type" value="Title"></attvalue>
<attvalue for="attr_8" value="2007"></attvalue>
<attvalue for="attr_9" value="Science"></attvalue>
</attvalues>
</edge>
<edge source="authorswithaffiliations1_7b731a77925bbf6a691e8a7cac2662ca" target="authorswithaffiliations1_38a1dc82f80784ffd67e4bbeb2c2ce46" weight="1">
<attvalues>
<attvalue for="matchings_count" value="1"></attvalue>
<attvalue for="attr_type" value="Title"></attvalue>
<attvalue for="attr_8" value="2007"></attvalue>
<attvalue for="attr_9" value="Science"></attvalue>
</attvalues>
</edge>
<edge source="authorswithaffiliations1_7b731a77925bbf6a691e8a7cac2662ca" target="authorswithaffiliations1_466dcf668b4a7b3ae703f490c61423f0" weight="1">
<attvalues>
<attvalue for="matchings_count" value="1"></attvalue>
<attvalue for="attr_type" value="Title"></attvalue>
<attvalue for="attr_8" value="2007"></attvalue>
<attvalue for="attr_9" value="Science"></attvalue>
</attvalues>
</edge>
<edge source="authorswithaffiliations1_7b731a77925bbf6a691e8a7cac2662ca" target="authorswithaffiliations1_dc1e860e078f4e3fe3cd864c707382cb" weight="1">
<attvalues>
<attvalue for="matchings_count" value="1"></attvalue>
<attvalue for="attr_type" value="Title"></attvalue>
<attvalue for="attr_8" value="2007"></attvalue>
<attvalue for="attr_9" value="Science"></attvalue>
</attvalues>
</edge>
<edge source="authorswithaffiliations1_7b731a77925bbf6a691e8a7cac2662ca" target="authorswithaffiliations1_ae8383c49f3ebe8c1ec47ac8a380483c" weight="1">
<attvalues>
<attvalue for="matchings_count" value="1"></attvalue>
<attvalue for="attr_type" value="Title"></attvalue>
<attvalue for="attr_8" value="2007"></attvalue>
<attvalue for="attr_9" value="Science"></attvalue>
</attvalues>
</edge>
<edge source="authorswithaffiliations1_7b731a77925bbf6a691e8a7cac2662ca" target="authorswithaffiliations1_318908680ac1c1f0b5394890a9dc7cd8" weight="1">
<attvalues>
<attvalue for="matchings_count" value="1"></attvalue>
<attvalue for="attr_type" value="Title"></attvalue>
<attvalue for="attr_8" value="2007"></attvalue>
<attvalue for="attr_9" value="Science"></attvalue>
</attvalues>
</edge>
<edge source="authorswithaffiliations1_7b731a77925bbf6a691e8a7cac2662ca" target="authorswithaffiliations1_0e65389823af314f01f9099e767cb2b7" weight="1">
<attvalues>
<attvalue for="matchings_count" value="1"></attvalue>
<attvalue for="attr_type" value="Title"></attvalue>
<attvalue for="attr_8" value="2007"></attvalue>
<attvalue for="attr_9" value="Science"></attvalue>
</attvalues>
</edge>
<edge source="authorswithaffiliations1_7b731a77925bbf6a691e8a7cac2662ca" target="authorswithaffiliations1_c648b89560a884f743819824195709ec" weight="1">
<attvalues>
<attvalue for="matchings_count" value="1"></attvalue>
<attvalue for="attr_type" value="Title"></attvalue>
<attvalue for="attr_8" value="2007"></attvalue>
<attvalue for="attr_9" value="Science"></attvalue>
</attvalues>
</edge>
<edge source="authorswithaffiliations1_7b731a77925bbf6a691e8a7cac2662ca" target="authorswithaffiliations1_e970ce155a259de4fb86ac6b152a451d" weight="1">
<attvalues>
<attvalue for="matchings_count" value="1"></attvalue>
<attvalue for="attr_type" value="Title"></attvalue>
<attvalue for="attr_8" value="2007"></attvalue>
<attvalue for="attr_9" value="Science"></attvalue>
</attvalues>
</edge>
<edge source="authorswithaffiliations1_7b731a77925bbf6a691e8a7cac2662ca" target="authorswithaffiliations1_bf75d7d9b0538221645aca5f082c0b2d" weight="1">
<attvalues>
<attvalue for="matchings_count" value="1"></attvalue>
<attvalue for="attr_type" value="Title"></attvalue>
<attvalue for="attr_8" value="2007"></attvalue>
<attvalue for="attr_9" value="Science"></attvalue>
</attvalues>
</edge>
<edge source="authorswithaffiliations1_7b731a77925bbf6a691e8a7cac2662ca" target="authorswithaffiliations1_fa4428cff5d94ad3bd11ae47c63f96e8" weight="1">
<attvalues>
<attvalue for="matchings_count" value="1"></attvalue>
<attvalue for="attr_type" value="Title"></attvalue>
<attvalue for="attr_8" value="2007"></attvalue>
<attvalue for="attr_9" value="Science"></attvalue>
</attvalues>
</edge>
<edge source="authorswithaffiliations1_7b731a77925bbf6a691e8a7cac2662ca" target="authorswithaffiliations1_8a6cecb0b003de6ed0feac09bba0a3b9" weight="1">
<attvalues>
<attvalue for="matchings_count" value="1"></attvalue>
<attvalue for="attr_type" value="Title"></attvalue>
<attvalue for="attr_8" value="2007"></attvalue>
<attvalue for="attr_9" value="Science"></attvalue>
</attvalues>
</edge>
<edge source="authorswithaffiliations1_7b731a77925bbf6a691e8a7cac2662ca" target="authorswithaffiliations1_d9aa3225e5c36d4ed5797ce0d5dc5cb8" weight="1">
<attvalues>
<attvalue for="matchings_count" value="1"></attvalue>
<attvalue for="attr_type" value="Title"></attvalue>
<attvalue for="attr_8" value="2007"></attvalue>
<attvalue for="attr_9" value="Science"></attvalue>
</attvalues>
</edge>
<edge source="authorswithaffiliations1_7b731a77925bbf6a691e8a7cac2662ca" target="authorswithaffiliations1_6c56caf0a636d6e3c2388af652752e21" weight="1">
<attvalues>
<attvalue for="matchings_count" value="1"></attvalue>
<attvalue for="attr_type" value="Title"></attvalue>
<attvalue for="attr_8" value="2007"></attvalue>
<attvalue for="attr_9" value="Science"></attvalue>
</attvalues>
</edge>
<edge source="authorswithaffiliations1_7b731a77925bbf6a691e8a7cac2662ca" target="authorswithaffiliations1_4f984c077f957e3fe77b74b9e6159015" weight="1">
<attvalues>
<attvalue for="matchings_count" value="1"></attvalue>
<attvalue for="attr_type" value="Title"></attvalue>
<attvalue for="attr_8" value="2007"></attvalue>
<attvalue for="attr_9" value="Science"></attvalue>
</attvalues>
</edge>
<edge source="authorswithaffiliations1_3d979c7824dcc2848d9211e725ced040" target="authorswithaffiliations1_e4b2ad3d012ab12ffb5c760c89fa5d59" weight="1">
<attvalues>
<attvalue for="matchings_count" value="1"></attvalue>
<attvalue for="attr_type" value="Title"></attvalue>
<attvalue for="attr_8" value="2003"></attvalue>
<attvalue for="attr_9" value="Parasitology"></attvalue>
</attvalues>
</edge>
<edge source="authorswithaffiliations1_3d979c7824dcc2848d9211e725ced040" target="authorswithaffiliations1_0e12419d0113705dcb1e396d8f35379a" weight="1">
<attvalues>
<attvalue for="matchings_count" value="1"></attvalue>
<attvalue for="attr_type" value="Title"></attvalue>
<attvalue for="attr_8" value="2003"></attvalue>
<attvalue for="attr_9" value="Parasitology"></attvalue>
</attvalues>
</edge>
<edge source="authorswithaffiliations1_3d979c7824dcc2848d9211e725ced040" target="authorswithaffiliations1_b35c477bfeee5e637cdc8dc5b83d7139" weight="1">
<attvalues>
<attvalue for="matchings_count" value="1"></attvalue>
<attvalue for="attr_type" value="Title"></attvalue>
<attvalue for="attr_8" value="2003"></attvalue>
<attvalue for="attr_9" value="Parasitology"></attvalue>
</attvalues>
</edge>
<edge source="authorswithaffiliations1_3d979c7824dcc2848d9211e725ced040" target="authorswithaffiliations1_f01480c7b2e3614ea2a9e0439843a9bd" weight="1">
<attvalues>
<attvalue for="matchings_count" value="1"></attvalue>
<attvalue for="attr_type" value="Title"></attvalue>
<attvalue for="attr_8" value="2003"></attvalue>
<attvalue for="attr_9" value="Parasitology"></attvalue>
</attvalues>
</edge>
<edge source="authorswithaffiliations1_3d979c7824dcc2848d9211e725ced040" target="authorswithaffiliations1_2f2d1799b880166178ba2e1c8907e474" weight="1">
<attvalues>
<attvalue for="matchings_count" value="1"></attvalue>
<attvalue for="attr_type" value="Title"></attvalue>
<attvalue for="attr_8" value="2003"></attvalue>
<attvalue for="attr_9" value="Parasitology"></attvalue>
</attvalues>
</edge>
<edge source="authorswithaffiliations1_3d979c7824dcc2848d9211e725ced040" target="authorswithaffiliations1_8848678567a98181e6bca54b9b80efa0" weight="1">
<attvalues>
<attvalue for="matchings_count" value="1"></attvalue>
<attvalue for="attr_type" value="Title"></attvalue>
<attvalue for="attr_8" value="2003"></attvalue>
<attvalue for="attr_9" value="Parasitology"></attvalue>
</attvalues>
</edge>
<edge source="authorswithaffiliations1_e2a0bd95af3825593414e0a70ca8bc5f" target="authorswithaffiliations1_b806fc3c46d5cababd5398dc719fbefb" weight="1">
<attvalues>
<attvalue for="matchings_count" value="1"></attvalue>
<attvalue for="attr_type" value="Title"></attvalue>
<attvalue for="attr_8" value="2005"></attvalue>
<attvalue for="attr_9" value="East African Medical Journal"></attvalue>
</attvalues>
</edge>
<edge source="authorswithaffiliations1_e2a0bd95af3825593414e0a70ca8bc5f" target="authorswithaffiliations1_5a17b9342c2b3620559e278f22854d3c" weight="1">
<attvalues>
<attvalue for="matchings_count" value="1"></attvalue>
<attvalue for="attr_type" value="Title"></attvalue>
<attvalue for="attr_8" value="2005"></attvalue>
<attvalue for="attr_9" value="East African Medical Journal"></attvalue>
</attvalues>
</edge>
<edge source="authorswithaffiliations1_e2a0bd95af3825593414e0a70ca8bc5f" target="authorswithaffiliations1_356c1314b1c0976029f673b571d6d613" weight="1">
<attvalues>
<attvalue for="matchings_count" value="1"></attvalue>
<attvalue for="attr_type" value="Title"></attvalue>
<attvalue for="attr_8" value="2005"></attvalue>
<attvalue for="attr_9" value="East African Medical Journal"></attvalue>
</attvalues>
</edge>
<edge source="authorswithaffiliations1_e2a0bd95af3825593414e0a70ca8bc5f" target="authorswithaffiliations1_a60203c90c0db68ec45dfa73266d45bf" weight="1">
<attvalues>
<attvalue for="matchings_count" value="1"></attvalue>
<attvalue for="attr_type" value="Title"></attvalue>
<attvalue for="attr_8" value="2005"></attvalue>
<attvalue for="attr_9" value="East African Medical Journal"></attvalue>
</attvalues>
</edge>
<edge source="authorswithaffiliations1_8e6573a12229c222580abb1fa895919c" target="authorswithaffiliations1_ced1d5d4fb0566d90072c88daedc65ae" weight="1">
<attvalues>
<attvalue for="matchings_count" value="1"></attvalue>
<attvalue for="attr_type" value="Title"></attvalue>
<attvalue for="attr_8" value="2009"></attvalue>
<attvalue for="attr_9" value="Acta Tropica"></attvalue>
</attvalues>
</edge>
<edge source="authorswithaffiliations1_8e6573a12229c222580abb1fa895919c" target="authorswithaffiliations1_0b090aaf9ba0a9cd22d773e7558ed61c" weight="1">
<attvalues>
<attvalue for="matchings_count" value="1"></attvalue>
<attvalue for="attr_type" value="Title"></attvalue>
<attvalue for="attr_8" value="2009"></attvalue>
<attvalue for="attr_9" value="Acta Tropica"></attvalue>
</attvalues>
</edge>
<edge source="authorswithaffiliations1_8e6573a12229c222580abb1fa895919c" target="authorswithaffiliations1_f62f9cdfafb68aecc09503354d1c188d" weight="1">
<attvalues>
<attvalue for="matchings_count" value="1"></attvalue>
<attvalue for="attr_type" value="Title"></attvalue>
<attvalue for="attr_8" value="2009"></attvalue>
<attvalue for="attr_9" value="Acta Tropica"></attvalue>
</attvalues>
</edge>
<edge source="authorswithaffiliations1_8e6573a12229c222580abb1fa895919c" target="authorswithaffiliations1_b16bdacd7eb5fefc1b7ed9ad5a2a2bc6" weight="1">
<attvalues>
<attvalue for="matchings_count" value="1"></attvalue>
<attvalue for="attr_type" value="Title"></attvalue>
<attvalue for="attr_8" value="2009"></attvalue>
<attvalue for="attr_9" value="Acta Tropica"></attvalue>
</attvalues>
</edge>
<edge source="authorswithaffiliations1_8e6573a12229c222580abb1fa895919c" target="authorswithaffiliations1_3b4b1e40b62ef0ed7a0668e3e8e44af5" weight="1">
<attvalues>
<attvalue for="matchings_count" value="1"></attvalue>
<attvalue for="attr_type" value="Title"></attvalue>
<attvalue for="attr_8" value="2009"></attvalue>
<attvalue for="attr_9" value="Acta Tropica"></attvalue>
</attvalues>
</edge>
<edge source="authorswithaffiliations1_8e6573a12229c222580abb1fa895919c" target="authorswithaffiliations1_8439ec955039388aac8f48411cfc98c8" weight="1">
<attvalues>
<attvalue for="matchings_count" value="1"></attvalue>
<attvalue for="attr_type" value="Title"></attvalue>
<attvalue for="attr_8" value="2009"></attvalue>
<attvalue for="attr_9" value="Acta Tropica"></attvalue>
</attvalues>
</edge>
<edge source="authorswithaffiliations1_8e6573a12229c222580abb1fa895919c" target="authorswithaffiliations1_916f9f17b5342f737ff4b0fbd20cf342" weight="1">
<attvalues>
<attvalue for="matchings_count" value="1"></attvalue>
<attvalue for="attr_type" value="Title"></attvalue>
<attvalue for="attr_8" value="2009"></attvalue>
<attvalue for="attr_9" value="Acta Tropica"></attvalue>
</attvalues>
</edge>
<edge source="authorswithaffiliations1_8e6573a12229c222580abb1fa895919c" target="authorswithaffiliations1_113d6221b678258fe6c671ba0662e827" weight="1">
<attvalues>
<attvalue for="matchings_count" value="1"></attvalue>
<attvalue for="attr_type" value="Title"></attvalue>
<attvalue for="attr_8" value="2009"></attvalue>
<attvalue for="attr_9" value="Acta Tropica"></attvalue>
</attvalues>
</edge>
<edge source="authorswithaffiliations1_a6addeafbbf67bc9f7027440d1106096" target="authorswithaffiliations1_96d7cd8b9ea58cccaaa404569f09546f" weight="1">
<attvalues>
<attvalue for="matchings_count" value="1"></attvalue>
<attvalue for="attr_type" value="Title"></attvalue>
<attvalue for="attr_8" value="2007"></attvalue>
<attvalue for="attr_9" value="Science"></attvalue>
</attvalues>
</edge>
<edge source="authorswithaffiliations1_a6addeafbbf67bc9f7027440d1106096" target="authorswithaffiliations1_bb5659ff625363a29c47b3d6ab231c89" weight="1">
<attvalues>
<attvalue for="matchings_count" value="1"></attvalue>
<attvalue for="attr_type" value="Title"></attvalue>
<attvalue for="attr_8" value="2007"></attvalue>
<attvalue for="attr_9" value="Science"></attvalue>
</attvalues>
</edge>
<edge source="authorswithaffiliations1_a6addeafbbf67bc9f7027440d1106096" target="authorswithaffiliations1_b5a54b40508ecfd8554b42b939438ae7" weight="1">
<attvalues>
<attvalue for="matchings_count" value="1"></attvalue>
<attvalue for="attr_type" value="Title"></attvalue>
<attvalue for="attr_8" value="2007"></attvalue>
<attvalue for="attr_9" value="Science"></attvalue>
</attvalues>
</edge>
<edge source="authorswithaffiliations1_a6addeafbbf67bc9f7027440d1106096" target="authorswithaffiliations1_1df0ad2840a4729fac929ad72bb669b4" weight="1">
<attvalues>
<attvalue for="matchings_count" value="1"></attvalue>
<attvalue for="attr_type" value="Title"></attvalue>
<attvalue for="attr_8" value="2007"></attvalue>
<attvalue for="attr_9" value="Science"></attvalue>
</attvalues>
</edge>
<edge source="authorswithaffiliations1_a6addeafbbf67bc9f7027440d1106096" target="authorswithaffiliations1_d6f8fe81434b47dd1b6d8cb120a72cfe" weight="1">
<attvalues>
<attvalue for="matchings_count" value="1"></attvalue>
<attvalue for="attr_type" value="Title"></attvalue>
<attvalue for="attr_8" value="2007"></attvalue>
<attvalue for="attr_9" value="Science"></attvalue>
</attvalues>
</edge>
<edge source="authorswithaffiliations1_a6addeafbbf67bc9f7027440d1106096" target="authorswithaffiliations1_01d720de5ffe593c3bc9b528d0d7b01c" weight="1">
<attvalues>
<attvalue for="matchings_count" value="1"></attvalue>
<attvalue for="attr_type" value="Title"></attvalue>
<attvalue for="attr_8" value="2007"></attvalue>
<attvalue for="attr_9" value="Science"></attvalue>
</attvalues>
</edge>
<edge source="authorswithaffiliations1_a6addeafbbf67bc9f7027440d1106096" target="authorswithaffiliations1_4cf4841447d5c600e0d496e1bf996c21" weight="1">
<attvalues>
<attvalue for="matchings_count" value="1"></attvalue>
<attvalue for="attr_type" value="Title"></attvalue>
<attvalue for="attr_8" value="2007"></attvalue>
<attvalue for="attr_9" value="Science"></attvalue>
</attvalues>
</edge>
<edge source="authorswithaffiliations1_a6addeafbbf67bc9f7027440d1106096" target="authorswithaffiliations1_49eed8433baf431ccb147c9522e3332e" weight="1">
<attvalues>
<attvalue for="matchings_count" value="1"></attvalue>
<attvalue for="attr_type" value="Title"></attvalue>
<attvalue for="attr_8" value="2007"></attvalue>
<attvalue for="attr_9" value="Science"></attvalue>
</attvalues>
</edge>
<edge source="authorswithaffiliations1_a6addeafbbf67bc9f7027440d1106096" target="authorswithaffiliations1_de8ef65a7e242e72207a7512bc7c4dee" weight="1">
<attvalues>
<attvalue for="matchings_count" value="1"></attvalue>
<attvalue for="attr_type" value="Title"></attvalue>
<attvalue for="attr_8" value="2007"></attvalue>
<attvalue for="attr_9" value="Science"></attvalue>
</attvalues>
</edge>
<edge source="authorswithaffiliations1_a6addeafbbf67bc9f7027440d1106096" target="authorswithaffiliations1_922fa687bde147ac7e68501ba3953456" weight="1">
<attvalues>
<attvalue for="matchings_count" value="1"></attvalue>
<attvalue for="attr_type" value="Title"></attvalue>
<attvalue for="attr_8" value="2007"></attvalue>
<attvalue for="attr_9" value="Science"></attvalue>
</attvalues>
</edge>
<edge source="authorswithaffiliations1_a6addeafbbf67bc9f7027440d1106096" target="authorswithaffiliations1_765940075c6e04432e1088f06f4f4083" weight="1">
<attvalues>
<attvalue for="matchings_count" value="1"></attvalue>
<attvalue for="attr_type" value="Title"></attvalue>
<attvalue for="attr_8" value="2007"></attvalue>
<attvalue for="attr_9" value="Science"></attvalue>
</attvalues>
</edge>
<edge source="authorswithaffiliations1_a6addeafbbf67bc9f7027440d1106096" target="authorswithaffiliations1_e4f2a8c634f4d912aba95808c67ee56c" weight="1">
<attvalues>
<attvalue for="matchings_count" value="1"></attvalue>
<attvalue for="attr_type" value="Title"></attvalue>
<attvalue for="attr_8" value="2007"></attvalue>
<attvalue for="attr_9" value="Science"></attvalue>
</attvalues>
</edge>
<edge source="authorswithaffiliations1_a6addeafbbf67bc9f7027440d1106096" target="authorswithaffiliations1_232465a85e94e2fe1193e234246480ec" weight="1">
<attvalues>
<attvalue for="matchings_count" value="1"></attvalue>
<attvalue for="attr_type" value="Title"></attvalue>
<attvalue for="attr_8" value="2007"></attvalue>
<attvalue for="attr_9" value="Science"></attvalue>
</attvalues>
</edge>
<edge source="authorswithaffiliations1_a6addeafbbf67bc9f7027440d1106096" target="authorswithaffiliations1_e008902468c13ee73a0783c0eb7c7243" weight="1">
<attvalues>
<attvalue for="matchings_count" value="1"></attvalue>
<attvalue for="attr_type" value="Title"></attvalue>
<attvalue for="attr_8" value="2007"></attvalue>
<attvalue for="attr_9" value="Science"></attvalue>
</attvalues>
</edge>
<edge source="authorswithaffiliations1_a6addeafbbf67bc9f7027440d1106096" target="authorswithaffiliations1_f903898eaf599378a42a5e58236641b2" weight="1">
<attvalues>
<attvalue for="matchings_count" value="1"></attvalue>
<attvalue for="attr_type" value="Title"></attvalue>
<attvalue for="attr_8" value="2007"></attvalue>
<attvalue for="attr_9" value="Science"></attvalue>
</attvalues>
</edge>
<edge source="authorswithaffiliations1_a6addeafbbf67bc9f7027440d1106096" target="authorswithaffiliations1_cf3f7203577619aa712973ecfbfe497a" weight="1">
<attvalues>
<attvalue for="matchings_count" value="1"></attvalue>
<attvalue for="attr_type" value="Title"></attvalue>
<attvalue for="attr_8" value="2007"></attvalue>
<attvalue for="attr_9" value="Science"></attvalue>
</attvalues>
</edge>
<edge source="authorswithaffiliations1_a6addeafbbf67bc9f7027440d1106096" target="authorswithaffiliations1_5fa487414087aa437265d1a4b40019e8" weight="1">
<attvalues>
<attvalue for="matchings_count" value="1"></attvalue>
<attvalue for="attr_type" value="Title"></attvalue>
<attvalue for="attr_8" value="2007"></attvalue>
<attvalue for="attr_9" value="Science"></attvalue>
</attvalues>
</edge>
<edge source="authorswithaffiliations1_a6addeafbbf67bc9f7027440d1106096" target="authorswithaffiliations1_b61b33268b0d681948c11bd519b39e09" weight="1">
<attvalues>
<attvalue for="matchings_count" value="1"></attvalue>
<attvalue for="attr_type" value="Title"></attvalue>
<attvalue for="attr_8" value="2007"></attvalue>
<attvalue for="attr_9" value="Science"></attvalue>
</attvalues>
</edge>
<edge source="authorswithaffiliations1_a6addeafbbf67bc9f7027440d1106096" target="authorswithaffiliations1_2f2bf18397a76fb55766d332a8e90b46" weight="1">
<attvalues>
<attvalue for="matchings_count" value="1"></attvalue>
<attvalue for="attr_type" value="Title"></attvalue>
<attvalue for="attr_8" value="2007"></attvalue>
<attvalue for="attr_9" value="Science"></attvalue>
</attvalues>
</edge>
<edge source="authorswithaffiliations1_a6addeafbbf67bc9f7027440d1106096" target="authorswithaffiliations1_548d55a7593fc922747a1ac23735aba8" weight="1">
<attvalues>
<attvalue for="matchings_count" value="1"></attvalue>
<attvalue for="attr_type" value="Title"></attvalue>
<attvalue for="attr_8" value="2007"></attvalue>
<attvalue for="attr_9" value="Science"></attvalue>
</attvalues>
</edge>
<edge source="authorswithaffiliations1_a6addeafbbf67bc9f7027440d1106096" target="authorswithaffiliations1_01daadf7d29f31dc9f086aba3438e065" weight="1">
<attvalues>
<attvalue for="matchings_count" value="1"></attvalue>
<attvalue for="attr_type" value="Title"></attvalue>
<attvalue for="attr_8" value="2007"></attvalue>
<attvalue for="attr_9" value="Science"></attvalue>
</attvalues>
</edge>
<edge source="authorswithaffiliations1_a6addeafbbf67bc9f7027440d1106096" target="authorswithaffiliations1_ecdf044b6bd809629fcb01e0b2cb40e1" weight="1">
<attvalues>
<attvalue for="matchings_count" value="1"></attvalue>
<attvalue for="attr_type" value="Title"></attvalue>
<attvalue for="attr_8" value="2007"></attvalue>
<attvalue for="attr_9" value="Science"></attvalue>
</attvalues>
</edge>
<edge source="authorswithaffiliations1_a6addeafbbf67bc9f7027440d1106096" target="authorswithaffiliations1_044e2c01133214edeb18ad1ec233700b" weight="1">
<attvalues>
<attvalue for="matchings_count" value="1"></attvalue>
<attvalue for="attr_type" value="Title"></attvalue>
<attvalue for="attr_8" value="2007"></attvalue>
<attvalue for="attr_9" value="Science"></attvalue>
</attvalues>
</edge>
<edge source="authorswithaffiliations1_a6addeafbbf67bc9f7027440d1106096" target="authorswithaffiliations1_8edc452fe0209f51e9ca756b7db16a33" weight="1">
<attvalues>
<attvalue for="matchings_count" value="1"></attvalue>
<attvalue for="attr_type" value="Title"></attvalue>
<attvalue for="attr_8" value="2007"></attvalue>
<attvalue for="attr_9" value="Science"></attvalue>
</attvalues>
</edge>
<edge source="authorswithaffiliations1_a6addeafbbf67bc9f7027440d1106096" target="authorswithaffiliations1_5850ef76c726991714dfcb04d9af7114" weight="1">
<attvalues>
<attvalue for="matchings_count" value="1"></attvalue>
<attvalue for="attr_type" value="Title"></attvalue>
<attvalue for="attr_8" value="2007"></attvalue>
<attvalue for="attr_9" value="Science"></attvalue>
</attvalues>
</edge>
<edge source="authorswithaffiliations1_a6addeafbbf67bc9f7027440d1106096" target="authorswithaffiliations1_b6e3bb984e0f5234d63d3d83859f4086" weight="1">
<attvalues>
<attvalue for="matchings_count" value="1"></attvalue>
<attvalue for="attr_type" value="Title"></attvalue>
<attvalue for="attr_8" value="2007"></attvalue>
<attvalue for="attr_9" value="Science"></attvalue>
</attvalues>
</edge>
<edge source="authorswithaffiliations1_a6addeafbbf67bc9f7027440d1106096" target="authorswithaffiliations1_6772d982bf41690d3b96a6b47d27801e" weight="1">
<attvalues>
<attvalue for="matchings_count" value="1"></attvalue>
<attvalue for="attr_type" value="Title"></attvalue>
<attvalue for="attr_8" value="2007"></attvalue>
<attvalue for="attr_9" value="Science"></attvalue>
</attvalues>
</edge>
<edge source="authorswithaffiliations1_a6addeafbbf67bc9f7027440d1106096" target="authorswithaffiliations1_1e89c34167dec9c25c696f9408b9d51c" weight="1">
<attvalues>
<attvalue for="matchings_count" value="1"></attvalue>
<attvalue for="attr_type" value="Title"></attvalue>
<attvalue for="attr_8" value="2007"></attvalue>
<attvalue for="attr_9" value="Science"></attvalue>
</attvalues>
</edge>
<edge source="authorswithaffiliations1_a6addeafbbf67bc9f7027440d1106096" target="authorswithaffiliations1_8b76258591c7371173a4c41e5e9c0848" weight="1">
<attvalues>
<attvalue for="matchings_count" value="1"></attvalue>
<attvalue for="attr_type" value="Title"></attvalue>
<attvalue for="attr_8" value="2007"></attvalue>
<attvalue for="attr_9" value="Science"></attvalue>
</attvalues>
</edge>
<edge source="authorswithaffiliations1_a6addeafbbf67bc9f7027440d1106096" target="authorswithaffiliations1_9140ce3aa941ffba1a5cdbd90da0061c" weight="1">
<attvalues>
<attvalue for="matchings_count" value="1"></attvalue>
<attvalue for="attr_type" value="Title"></attvalue>
<attvalue for="attr_8" value="2007"></attvalue>
<attvalue for="attr_9" value="Science"></attvalue>
</attvalues>
</edge>
<edge source="authorswithaffiliations1_a6addeafbbf67bc9f7027440d1106096" target="authorswithaffiliations1_749e9a157b0514526bef948baa6437b2" weight="1">
<attvalues>
<attvalue for="matchings_count" value="1"></attvalue>
<attvalue for="attr_type" value="Title"></attvalue>
<attvalue for="attr_8" value="2007"></attvalue>
<attvalue for="attr_9" value="Science"></attvalue>
</attvalues>
</edge>
<edge source="authorswithaffiliations1_a6addeafbbf67bc9f7027440d1106096" target="authorswithaffiliations1_a1905fb95c2d143f997dedbbf4392707" weight="1">
<attvalues>
<attvalue for="matchings_count" value="1"></attvalue>
<attvalue for="attr_type" value="Title"></attvalue>
<attvalue for="attr_8" value="2007"></attvalue>
<attvalue for="attr_9" value="Science"></attvalue>
</attvalues>
</edge>
<edge source="authorswithaffiliations1_a6addeafbbf67bc9f7027440d1106096" target="authorswithaffiliations1_8e822c1440ee9db24f5c38e0d3b2217e" weight="1">
<attvalues>
<attvalue for="matchings_count" value="1"></attvalue>
<attvalue for="attr_type" value="Title"></attvalue>
<attvalue for="attr_8" value="2007"></attvalue>
<attvalue for="attr_9" value="Science"></attvalue>
</attvalues>
</edge>
<edge source="authorswithaffiliations1_a6addeafbbf67bc9f7027440d1106096" target="authorswithaffiliations1_89a8b2ff5c11d0b675a98a2d350013aa" weight="1">
<attvalues>
<attvalue for="matchings_count" value="1"></attvalue>
<attvalue for="attr_type" value="Title"></attvalue>
<attvalue for="attr_8" value="2007"></attvalue>
<attvalue for="attr_9" value="Science"></attvalue>
</attvalues>
</edge>
<edge source="authorswithaffiliations1_a6addeafbbf67bc9f7027440d1106096" target="authorswithaffiliations1_0dfa0e122b1c16e5f2b703c12e16827b" weight="1">
<attvalues>
<attvalue for="matchings_count" value="1"></attvalue>
<attvalue for="attr_type" value="Title"></attvalue>
<attvalue for="attr_8" value="2007"></attvalue>
<attvalue for="attr_9" value="Science"></attvalue>
</attvalues>
</edge>
<edge source="authorswithaffiliations1_a6addeafbbf67bc9f7027440d1106096" target="authorswithaffiliations1_2e87182901b0963cfe65e41ff086d522" weight="1">
<attvalues>
<attvalue for="matchings_count" value="1"></attvalue>
<attvalue for="attr_type" value="Title"></attvalue>
<attvalue for="attr_8" value="2007"></attvalue>
<attvalue for="attr_9" value="Science"></attvalue>
</attvalues>
</edge>
<edge source="authorswithaffiliations1_a6addeafbbf67bc9f7027440d1106096" target="authorswithaffiliations1_2b81dd576c79fd6a03b05b238432ef42" weight="1">
<attvalues>
<attvalue for="matchings_count" value="1"></attvalue>
<attvalue for="attr_type" value="Title"></attvalue>
<attvalue for="attr_8" value="2007"></attvalue>
<attvalue for="attr_9" value="Science"></attvalue>
</attvalues>
</edge>
<edge source="authorswithaffiliations1_a6addeafbbf67bc9f7027440d1106096" target="authorswithaffiliations1_97b83fffa9259a9d1d3438f54c7a2eeb" weight="1">
<attvalues>
<attvalue for="matchings_count" value="1"></attvalue>
<attvalue for="attr_type" value="Title"></attvalue>
<attvalue for="attr_8" value="2007"></attvalue>
<attvalue for="attr_9" value="Science"></attvalue>
</attvalues>
</edge>
<edge source="authorswithaffiliations1_a6addeafbbf67bc9f7027440d1106096" target="authorswithaffiliations1_e7ba0253569f04c96e1fd97e684e47d2" weight="1">
<attvalues>
<attvalue for="matchings_count" value="1"></attvalue>
<attvalue for="attr_type" value="Title"></attvalue>
<attvalue for="attr_8" value="2007"></attvalue>
<attvalue for="attr_9" value="Science"></attvalue>
</attvalues>
</edge>
<edge source="authorswithaffiliations1_a6addeafbbf67bc9f7027440d1106096" target="authorswithaffiliations1_8427cee09ddc7664d90dbc3ca71ba5ea" weight="1">
<attvalues>
<attvalue for="matchings_count" value="1"></attvalue>
<attvalue for="attr_type" value="Title"></attvalue>
<attvalue for="attr_8" value="2007"></attvalue>
<attvalue for="attr_9" value="Science"></attvalue>
</attvalues>
</edge>
<edge source="authorswithaffiliations1_a6addeafbbf67bc9f7027440d1106096" target="authorswithaffiliations1_e02791525e10869e75c047a9205d791e" weight="1">
<attvalues>
<attvalue for="matchings_count" value="1"></attvalue>
<attvalue for="attr_type" value="Title"></attvalue>
<attvalue for="attr_8" value="2007"></attvalue>
<attvalue for="attr_9" value="Science"></attvalue>
</attvalues>
</edge>
<edge source="authorswithaffiliations1_a6addeafbbf67bc9f7027440d1106096" target="authorswithaffiliations1_1533b9dd786ae9952e569578b3f077a6" weight="1">
<attvalues>
<attvalue for="matchings_count" value="1"></attvalue>
<attvalue for="attr_type" value="Title"></attvalue>
<attvalue for="attr_8" value="2007"></attvalue>
<attvalue for="attr_9" value="Science"></attvalue>
</attvalues>
</edge>
<edge source="authorswithaffiliations1_a6addeafbbf67bc9f7027440d1106096" target="authorswithaffiliations1_40edd3d306fca89476911fa6982fd68d" weight="1">
<attvalues>
<attvalue for="matchings_count" value="1"></attvalue>
<attvalue for="attr_type" value="Title"></attvalue>
<attvalue for="attr_8" value="2007"></attvalue>
<attvalue for="attr_9" value="Science"></attvalue>
</attvalues>
</edge>
<edge source="authorswithaffiliations1_a6addeafbbf67bc9f7027440d1106096" target="authorswithaffiliations1_6fff32ef012e6df74d477dd70dfa1a82" weight="1">
<attvalues>
<attvalue for="matchings_count" value="1"></attvalue>
<attvalue for="attr_type" value="Title"></attvalue>
<attvalue for="attr_8" value="2007"></attvalue>
<attvalue for="attr_9" value="Science"></attvalue>
</attvalues>
</edge>
<edge source="authorswithaffiliations1_a6addeafbbf67bc9f7027440d1106096" target="authorswithaffiliations1_91e3cb57b76a4fd52230b3106ae63d76" weight="1">
<attvalues>
<attvalue for="matchings_count" value="1"></attvalue>
<attvalue for="attr_type" value="Title"></attvalue>
<attvalue for="attr_8" value="2007"></attvalue>
<attvalue for="attr_9" value="Science"></attvalue>
</attvalues>
</edge>
<edge source="authorswithaffiliations1_a6addeafbbf67bc9f7027440d1106096" target="authorswithaffiliations1_56c075150af01f408ed9360e369e1af8" weight="1">
<attvalues>
<attvalue for="matchings_count" value="1"></attvalue>
<attvalue for="attr_type" value="Title"></attvalue>
<attvalue for="attr_8" value="2007"></attvalue>
<attvalue for="attr_9" value="Science"></attvalue>
</attvalues>
</edge>
<edge source="authorswithaffiliations1_a6addeafbbf67bc9f7027440d1106096" target="authorswithaffiliations1_a98930c8df70c5776aa358481e870860" weight="1">
<attvalues>
<attvalue for="matchings_count" value="1"></attvalue>
<attvalue for="attr_type" value="Title"></attvalue>
<attvalue for="attr_8" value="2007"></attvalue>
<attvalue for="attr_9" value="Science"></attvalue>
</attvalues>
</edge>
<edge source="authorswithaffiliations1_a6addeafbbf67bc9f7027440d1106096" target="authorswithaffiliations1_5e2dbe7bfc16393b4a5890accdd1fe01" weight="1">
<attvalues>
<attvalue for="matchings_count" value="1"></attvalue>
<attvalue for="attr_type" value="Title"></attvalue>
<attvalue for="attr_8" value="2007"></attvalue>
<attvalue for="attr_9" value="Science"></attvalue>
</attvalues>
</edge>
<edge source="authorswithaffiliations1_a6addeafbbf67bc9f7027440d1106096" target="authorswithaffiliations1_4f20ba771e8ed89514fd899d625474a8" weight="1">
<attvalues>
<attvalue for="matchings_count" value="1"></attvalue>
<attvalue for="attr_type" value="Title"></attvalue>
<attvalue for="attr_8" value="2007"></attvalue>
<attvalue for="attr_9" value="Science"></attvalue>
</attvalues>
</edge>
<edge source="authorswithaffiliations1_a6addeafbbf67bc9f7027440d1106096" target="authorswithaffiliations1_0b0a7e886369e57632bca7c8db15ee62" weight="1">
<attvalues>
<attvalue for="matchings_count" value="1"></attvalue>
<attvalue for="attr_type" value="Title"></attvalue>
<attvalue for="attr_8" value="2007"></attvalue>
<attvalue for="attr_9" value="Science"></attvalue>
</attvalues>
</edge>
<edge source="authorswithaffiliations1_a6addeafbbf67bc9f7027440d1106096" target="authorswithaffiliations1_b80fe2cb6b39310355a2723e9c89312f" weight="1">
<attvalues>
<attvalue for="matchings_count" value="1"></attvalue>
<attvalue for="attr_type" value="Title"></attvalue>
<attvalue for="attr_8" value="2007"></attvalue>
<attvalue for="attr_9" value="Science"></attvalue>
</attvalues>
</edge>
<edge source="authorswithaffiliations1_a6addeafbbf67bc9f7027440d1106096" target="authorswithaffiliations1_8808db4acfd3d792d65c485c68fcd255" weight="1">
<attvalues>
<attvalue for="matchings_count" value="1"></attvalue>
<attvalue for="attr_type" value="Title"></attvalue>
<attvalue for="attr_8" value="2007"></attvalue>
<attvalue for="attr_9" value="Science"></attvalue>
</attvalues>
</edge>
<edge source="authorswithaffiliations1_a6addeafbbf67bc9f7027440d1106096" target="authorswithaffiliations1_0e705e438ab0f98ec49fe16f6ebab85f" weight="1">
<attvalues>
<attvalue for="matchings_count" value="1"></attvalue>
<attvalue for="attr_type" value="Title"></attvalue>
<attvalue for="attr_8" value="2007"></attvalue>
<attvalue for="attr_9" value="Science"></attvalue>
</attvalues>
</edge>
<edge source="authorswithaffiliations1_a6addeafbbf67bc9f7027440d1106096" target="authorswithaffiliations1_250fa258bf8f5a3016335875e1f182b9" weight="1">
<attvalues>
<attvalue for="matchings_count" value="1"></attvalue>
<attvalue for="attr_type" value="Title"></attvalue>
<attvalue for="attr_8" value="2007"></attvalue>
<attvalue for="attr_9" value="Science"></attvalue>
</attvalues>
</edge>
<edge source="authorswithaffiliations1_a6addeafbbf67bc9f7027440d1106096" target="authorswithaffiliations1_8d597a571edbb21a122009684a1cc97c" weight="1">
<attvalues>
<attvalue for="matchings_count" value="1"></attvalue>
<attvalue for="attr_type" value="Title"></attvalue>
<attvalue for="attr_8" value="2007"></attvalue>
<attvalue for="attr_9" value="Science"></attvalue>
</attvalues>
</edge>
<edge source="authorswithaffiliations1_a6addeafbbf67bc9f7027440d1106096" target="authorswithaffiliations1_38a1dc82f80784ffd67e4bbeb2c2ce46" weight="1">
<attvalues>
<attvalue for="matchings_count" value="1"></attvalue>
<attvalue for="attr_type" value="Title"></attvalue>
<attvalue for="attr_8" value="2007"></attvalue>
<attvalue for="attr_9" value="Science"></attvalue>
</attvalues>
</edge>
<edge source="authorswithaffiliations1_a6addeafbbf67bc9f7027440d1106096" target="authorswithaffiliations1_466dcf668b4a7b3ae703f490c61423f0" weight="1">
<attvalues>
<attvalue for="matchings_count" value="1"></attvalue>
<attvalue for="attr_type" value="Title"></attvalue>
<attvalue for="attr_8" value="2007"></attvalue>
<attvalue for="attr_9" value="Science"></attvalue>
</attvalues>
</edge>
<edge source="authorswithaffiliations1_a6addeafbbf67bc9f7027440d1106096" target="authorswithaffiliations1_dc1e860e078f4e3fe3cd864c707382cb" weight="1">
<attvalues>
<attvalue for="matchings_count" value="1"></attvalue>
<attvalue for="attr_type" value="Title"></attvalue>
<attvalue for="attr_8" value="2007"></attvalue>
<attvalue for="attr_9" value="Science"></attvalue>
</attvalues>
</edge>
<edge source="authorswithaffiliations1_a6addeafbbf67bc9f7027440d1106096" target="authorswithaffiliations1_ae8383c49f3ebe8c1ec47ac8a380483c" weight="1">
<attvalues>
<attvalue for="matchings_count" value="1"></attvalue>
<attvalue for="attr_type" value="Title"></attvalue>
<attvalue for="attr_8" value="2007"></attvalue>
<attvalue for="attr_9" value="Science"></attvalue>
</attvalues>
</edge>
<edge source="authorswithaffiliations1_a6addeafbbf67bc9f7027440d1106096" target="authorswithaffiliations1_318908680ac1c1f0b5394890a9dc7cd8" weight="1">
<attvalues>
<attvalue for="matchings_count" value="1"></attvalue>
<attvalue for="attr_type" value="Title"></attvalue>
<attvalue for="attr_8" value="2007"></attvalue>
<attvalue for="attr_9" value="Science"></attvalue>
</attvalues>
</edge>
<edge source="authorswithaffiliations1_a6addeafbbf67bc9f7027440d1106096" target="authorswithaffiliations1_0e65389823af314f01f9099e767cb2b7" weight="1">
<attvalues>
<attvalue for="matchings_count" value="1"></attvalue>
<attvalue for="attr_type" value="Title"></attvalue>
<attvalue for="attr_8" value="2007"></attvalue>
<attvalue for="attr_9" value="Science"></attvalue>
</attvalues>
</edge>
<edge source="authorswithaffiliations1_a6addeafbbf67bc9f7027440d1106096" target="authorswithaffiliations1_c648b89560a884f743819824195709ec" weight="1">
<attvalues>
<attvalue for="matchings_count" value="1"></attvalue>
<attvalue for="attr_type" value="Title"></attvalue>
<attvalue for="attr_8" value="2007"></attvalue>
<attvalue for="attr_9" value="Science"></attvalue>
</attvalues>
</edge>
<edge source="authorswithaffiliations1_a6addeafbbf67bc9f7027440d1106096" target="authorswithaffiliations1_e970ce155a259de4fb86ac6b152a451d" weight="1">
<attvalues>
<attvalue for="matchings_count" value="1"></attvalue>
<attvalue for="attr_type" value="Title"></attvalue>
<attvalue for="attr_8" value="2007"></attvalue>
<attvalue for="attr_9" value="Science"></attvalue>
</attvalues>
</edge>
<edge source="authorswithaffiliations1_a6addeafbbf67bc9f7027440d1106096" target="authorswithaffiliations1_bf75d7d9b0538221645aca5f082c0b2d" weight="1">
<attvalues>
<attvalue for="matchings_count" value="1"></attvalue>
<attvalue for="attr_type" value="Title"></attvalue>
<attvalue for="attr_8" value="2007"></attvalue>
<attvalue for="attr_9" value="Science"></attvalue>
</attvalues>
</edge>
<edge source="authorswithaffiliations1_a6addeafbbf67bc9f7027440d1106096" target="authorswithaffiliations1_fa4428cff5d94ad3bd11ae47c63f96e8" weight="1">
<attvalues>
<attvalue for="matchings_count" value="1"></attvalue>
<attvalue for="attr_type" value="Title"></attvalue>
<attvalue for="attr_8" value="2007"></attvalue>
<attvalue for="attr_9" value="Science"></attvalue>
</attvalues>
</edge>
<edge source="authorswithaffiliations1_a6addeafbbf67bc9f7027440d1106096" target="authorswithaffiliations1_8a6cecb0b003de6ed0feac09bba0a3b9" weight="1">
<attvalues>
<attvalue for="matchings_count" value="1"></attvalue>
<attvalue for="attr_type" value="Title"></attvalue>
<attvalue for="attr_8" value="2007"></attvalue>
<attvalue for="attr_9" value="Science"></attvalue>
</attvalues>
</edge>
<edge source="authorswithaffiliations1_a6addeafbbf67bc9f7027440d1106096" target="authorswithaffiliations1_d9aa3225e5c36d4ed5797ce0d5dc5cb8" weight="1">
<attvalues>
<attvalue for="matchings_count" value="1"></attvalue>
<attvalue for="attr_type" value="Title"></attvalue>
<attvalue for="attr_8" value="2007"></attvalue>
<attvalue for="attr_9" value="Science"></attvalue>
</attvalues>
</edge>
<edge source="authorswithaffiliations1_a6addeafbbf67bc9f7027440d1106096" target="authorswithaffiliations1_6c56caf0a636d6e3c2388af652752e21" weight="1">
<attvalues>
<attvalue for="matchings_count" value="1"></attvalue>
<attvalue for="attr_type" value="Title"></attvalue>
<attvalue for="attr_8" value="2007"></attvalue>
<attvalue for="attr_9" value="Science"></attvalue>
</attvalues>
</edge>
<edge source="authorswithaffiliations1_a6addeafbbf67bc9f7027440d1106096" target="authorswithaffiliations1_4f984c077f957e3fe77b74b9e6159015" weight="1">
<attvalues>
<attvalue for="matchings_count" value="1"></attvalue>
<attvalue for="attr_type" value="Title"></attvalue>
<attvalue for="attr_8" value="2007"></attvalue>
<attvalue for="attr_9" value="Science"></attvalue>
</attvalues>
</edge>
<edge source="authorswithaffiliations1_e378b15573e39bdd272cc7b8a60d8b02" target="authorswithaffiliations1_b3ad28132615b0cc5f1017578328542b" weight="1">
<attvalues>
<attvalue for="matchings_count" value="1"></attvalue>
<attvalue for="attr_type" value="Title"></attvalue>
<attvalue for="attr_8" value="2008"></attvalue>
<attvalue for="attr_9" value="Journal of Clinical Pathology"></attvalue>
</attvalues>
</edge>
<edge source="authorswithaffiliations1_e378b15573e39bdd272cc7b8a60d8b02" target="authorswithaffiliations1_530506b62af699ba875a52373ac7b1a7" weight="1">
<attvalues>
<attvalue for="matchings_count" value="1"></attvalue>
<attvalue for="attr_type" value="Title"></attvalue>
<attvalue for="attr_8" value="2008"></attvalue>
<attvalue for="attr_9" value="Journal of Clinical Pathology"></attvalue>
</attvalues>
</edge>
<edge source="authorswithaffiliations1_e378b15573e39bdd272cc7b8a60d8b02" target="authorswithaffiliations1_df52c1c5850d1cbf7beac993cc4d9b0b" weight="1">
<attvalues>
<attvalue for="matchings_count" value="1"></attvalue>
<attvalue for="attr_type" value="Title"></attvalue>
<attvalue for="attr_8" value="2008"></attvalue>
<attvalue for="attr_9" value="Journal of Clinical Pathology"></attvalue>
</attvalues>
</edge>
<edge source="authorswithaffiliations1_e378b15573e39bdd272cc7b8a60d8b02" target="authorswithaffiliations1_6d2a2627c41a377ff96d4b10ab908fad" weight="1">
<attvalues>
<attvalue for="matchings_count" value="1"></attvalue>
<attvalue for="attr_type" value="Title"></attvalue>
<attvalue for="attr_8" value="2008"></attvalue>
<attvalue for="attr_9" value="Journal of Clinical Pathology"></attvalue>
</attvalues>
</edge>
<edge source="authorswithaffiliations1_e378b15573e39bdd272cc7b8a60d8b02" target="authorswithaffiliations1_10988959003c7479ab5e5c1a40e00782" weight="1">
<attvalues>
<attvalue for="matchings_count" value="1"></attvalue>
<attvalue for="attr_type" value="Title"></attvalue>
<attvalue for="attr_8" value="2008"></attvalue>
<attvalue for="attr_9" value="Journal of Clinical Pathology"></attvalue>
</attvalues>
</edge>
<edge source="authorswithaffiliations1_96d7cd8b9ea58cccaaa404569f09546f" target="authorswithaffiliations1_bb5659ff625363a29c47b3d6ab231c89" weight="1">
<attvalues>
<attvalue for="matchings_count" value="1"></attvalue>
<attvalue for="attr_type" value="Title"></attvalue>
<attvalue for="attr_8" value="2007"></attvalue>
<attvalue for="attr_9" value="Science"></attvalue>
</attvalues>
</edge>
<edge source="authorswithaffiliations1_96d7cd8b9ea58cccaaa404569f09546f" target="authorswithaffiliations1_b5a54b40508ecfd8554b42b939438ae7" weight="1">
<attvalues>
<attvalue for="matchings_count" value="1"></attvalue>
<attvalue for="attr_type" value="Title"></attvalue>
<attvalue for="attr_8" value="2007"></attvalue>
<attvalue for="attr_9" value="Science"></attvalue>
</attvalues>
</edge>
<edge source="authorswithaffiliations1_96d7cd8b9ea58cccaaa404569f09546f" target="authorswithaffiliations1_1df0ad2840a4729fac929ad72bb669b4" weight="1">
<attvalues>
<attvalue for="matchings_count" value="1"></attvalue>
<attvalue for="attr_type" value="Title"></attvalue>
<attvalue for="attr_8" value="2007"></attvalue>
<attvalue for="attr_9" value="Science"></attvalue>
</attvalues>
</edge>
<edge source="authorswithaffiliations1_96d7cd8b9ea58cccaaa404569f09546f" target="authorswithaffiliations1_d6f8fe81434b47dd1b6d8cb120a72cfe" weight="1">
<attvalues>
<attvalue for="matchings_count" value="1"></attvalue>
<attvalue for="attr_type" value="Title"></attvalue>
<attvalue for="attr_8" value="2007"></attvalue>
<attvalue for="attr_9" value="Science"></attvalue>
</attvalues>
</edge>
<edge source="authorswithaffiliations1_96d7cd8b9ea58cccaaa404569f09546f" target="authorswithaffiliations1_01d720de5ffe593c3bc9b528d0d7b01c" weight="1">
<attvalues>
<attvalue for="matchings_count" value="1"></attvalue>
<attvalue for="attr_type" value="Title"></attvalue>
<attvalue for="attr_8" value="2007"></attvalue>
<attvalue for="attr_9" value="Science"></attvalue>
</attvalues>
</edge>
<edge source="authorswithaffiliations1_96d7cd8b9ea58cccaaa404569f09546f" target="authorswithaffiliations1_4cf4841447d5c600e0d496e1bf996c21" weight="1">
<attvalues>
<attvalue for="matchings_count" value="1"></attvalue>
<attvalue for="attr_type" value="Title"></attvalue>
<attvalue for="attr_8" value="2007"></attvalue>
<attvalue for="attr_9" value="Science"></attvalue>
</attvalues>
</edge>
<edge source="authorswithaffiliations1_96d7cd8b9ea58cccaaa404569f09546f" target="authorswithaffiliations1_49eed8433baf431ccb147c9522e3332e" weight="1">
<attvalues>
<attvalue for="matchings_count" value="1"></attvalue>
<attvalue for="attr_type" value="Title"></attvalue>
<attvalue for="attr_8" value="2007"></attvalue>
<attvalue for="attr_9" value="Science"></attvalue>
</attvalues>
</edge>
<edge source="authorswithaffiliations1_96d7cd8b9ea58cccaaa404569f09546f" target="authorswithaffiliations1_de8ef65a7e242e72207a7512bc7c4dee" weight="1">
<attvalues>
<attvalue for="matchings_count" value="1"></attvalue>
<attvalue for="attr_type" value="Title"></attvalue>
<attvalue for="attr_8" value="2007"></attvalue>
<attvalue for="attr_9" value="Science"></attvalue>
</attvalues>
</edge>
<edge source="authorswithaffiliations1_96d7cd8b9ea58cccaaa404569f09546f" target="authorswithaffiliations1_922fa687bde147ac7e68501ba3953456" weight="1">
<attvalues>
<attvalue for="matchings_count" value="1"></attvalue>
<attvalue for="attr_type" value="Title"></attvalue>
<attvalue for="attr_8" value="2007"></attvalue>
<attvalue for="attr_9" value="Science"></attvalue>
</attvalues>
</edge>
<edge source="authorswithaffiliations1_96d7cd8b9ea58cccaaa404569f09546f" target="authorswithaffiliations1_765940075c6e04432e1088f06f4f4083" weight="1">
<attvalues>
<attvalue for="matchings_count" value="1"></attvalue>
<attvalue for="attr_type" value="Title"></attvalue>
<attvalue for="attr_8" value="2007"></attvalue>
<attvalue for="attr_9" value="Science"></attvalue>
</attvalues>
</edge>
<edge source="authorswithaffiliations1_96d7cd8b9ea58cccaaa404569f09546f" target="authorswithaffiliations1_e4f2a8c634f4d912aba95808c67ee56c" weight="1">
<attvalues>
<attvalue for="matchings_count" value="1"></attvalue>
<attvalue for="attr_type" value="Title"></attvalue>
<attvalue for="attr_8" value="2007"></attvalue>
<attvalue for="attr_9" value="Science"></attvalue>
</attvalues>
</edge>
<edge source="authorswithaffiliations1_96d7cd8b9ea58cccaaa404569f09546f" target="authorswithaffiliations1_232465a85e94e2fe1193e234246480ec" weight="1">
<attvalues>
<attvalue for="matchings_count" value="1"></attvalue>
<attvalue for="attr_type" value="Title"></attvalue>
<attvalue for="attr_8" value="2007"></attvalue>
<attvalue for="attr_9" value="Science"></attvalue>
</attvalues>
</edge>
<edge source="authorswithaffiliations1_96d7cd8b9ea58cccaaa404569f09546f" target="authorswithaffiliations1_e008902468c13ee73a0783c0eb7c7243" weight="1">
<attvalues>
<attvalue for="matchings_count" value="1"></attvalue>
<attvalue for="attr_type" value="Title"></attvalue>
<attvalue for="attr_8" value="2007"></attvalue>
<attvalue for="attr_9" value="Science"></attvalue>
</attvalues>
</edge>
<edge source="authorswithaffiliations1_96d7cd8b9ea58cccaaa404569f09546f" target="authorswithaffiliations1_f903898eaf599378a42a5e58236641b2" weight="1">
<attvalues>
<attvalue for="matchings_count" value="1"></attvalue>
<attvalue for="attr_type" value="Title"></attvalue>
<attvalue for="attr_8" value="2007"></attvalue>
<attvalue for="attr_9" value="Science"></attvalue>
</attvalues>
</edge>
<edge source="authorswithaffiliations1_96d7cd8b9ea58cccaaa404569f09546f" target="authorswithaffiliations1_cf3f7203577619aa712973ecfbfe497a" weight="1">
<attvalues>
<attvalue for="matchings_count" value="1"></attvalue>
<attvalue for="attr_type" value="Title"></attvalue>
<attvalue for="attr_8" value="2007"></attvalue>
<attvalue for="attr_9" value="Science"></attvalue>
</attvalues>
</edge>
<edge source="authorswithaffiliations1_96d7cd8b9ea58cccaaa404569f09546f" target="authorswithaffiliations1_5fa487414087aa437265d1a4b40019e8" weight="1">
<attvalues>
<attvalue for="matchings_count" value="1"></attvalue>
<attvalue for="attr_type" value="Title"></attvalue>
<attvalue for="attr_8" value="2007"></attvalue>
<attvalue for="attr_9" value="Science"></attvalue>
</attvalues>
</edge>
<edge source="authorswithaffiliations1_96d7cd8b9ea58cccaaa404569f09546f" target="authorswithaffiliations1_b61b33268b0d681948c11bd519b39e09" weight="1">
<attvalues>
<attvalue for="matchings_count" value="1"></attvalue>
<attvalue for="attr_type" value="Title"></attvalue>
<attvalue for="attr_8" value="2007"></attvalue>
<attvalue for="attr_9" value="Science"></attvalue>
</attvalues>
</edge>
<edge source="authorswithaffiliations1_96d7cd8b9ea58cccaaa404569f09546f" target="authorswithaffiliations1_2f2bf18397a76fb55766d332a8e90b46" weight="1">
<attvalues>
<attvalue for="matchings_count" value="1"></attvalue>
<attvalue for="attr_type" value="Title"></attvalue>
<attvalue for="attr_8" value="2007"></attvalue>
<attvalue for="attr_9" value="Science"></attvalue>
</attvalues>
</edge>
<edge source="authorswithaffiliations1_96d7cd8b9ea58cccaaa404569f09546f" target="authorswithaffiliations1_548d55a7593fc922747a1ac23735aba8" weight="1">
<attvalues>
<attvalue for="matchings_count" value="1"></attvalue>
<attvalue for="attr_type" value="Title"></attvalue>
<attvalue for="attr_8" value="2007"></attvalue>
<attvalue for="attr_9" value="Science"></attvalue>
</attvalues>
</edge>
<edge source="authorswithaffiliations1_96d7cd8b9ea58cccaaa404569f09546f" target="authorswithaffiliations1_01daadf7d29f31dc9f086aba3438e065" weight="1">
<attvalues>
<attvalue for="matchings_count" value="1"></attvalue>
<attvalue for="attr_type" value="Title"></attvalue>
<attvalue for="attr_8" value="2007"></attvalue>
<attvalue for="attr_9" value="Science"></attvalue>
</attvalues>
</edge>
<edge source="authorswithaffiliations1_96d7cd8b9ea58cccaaa404569f09546f" target="authorswithaffiliations1_ecdf044b6bd809629fcb01e0b2cb40e1" weight="1">
<attvalues>
<attvalue for="matchings_count" value="1"></attvalue>
<attvalue for="attr_type" value="Title"></attvalue>
<attvalue for="attr_8" value="2007"></attvalue>
<attvalue for="attr_9" value="Science"></attvalue>
</attvalues>
</edge>
<edge source="authorswithaffiliations1_96d7cd8b9ea58cccaaa404569f09546f" target="authorswithaffiliations1_044e2c01133214edeb18ad1ec233700b" weight="1">
<attvalues>
<attvalue for="matchings_count" value="1"></attvalue>
<attvalue for="attr_type" value="Title"></attvalue>
<attvalue for="attr_8" value="2007"></attvalue>
<attvalue for="attr_9" value="Science"></attvalue>
</attvalues>
</edge>
<edge source="authorswithaffiliations1_96d7cd8b9ea58cccaaa404569f09546f" target="authorswithaffiliations1_8edc452fe0209f51e9ca756b7db16a33" weight="1">
<attvalues>
<attvalue for="matchings_count" value="1"></attvalue>
<attvalue for="attr_type" value="Title"></attvalue>
<attvalue for="attr_8" value="2007"></attvalue>
<attvalue for="attr_9" value="Science"></attvalue>
</attvalues>
</edge>
<edge source="authorswithaffiliations1_96d7cd8b9ea58cccaaa404569f09546f" target="authorswithaffiliations1_5850ef76c726991714dfcb04d9af7114" weight="1">
<attvalues>
<attvalue for="matchings_count" value="1"></attvalue>
<attvalue for="attr_type" value="Title"></attvalue>
<attvalue for="attr_8" value="2007"></attvalue>
<attvalue for="attr_9" value="Science"></attvalue>
</attvalues>
</edge>
<edge source="authorswithaffiliations1_96d7cd8b9ea58cccaaa404569f09546f" target="authorswithaffiliations1_b6e3bb984e0f5234d63d3d83859f4086" weight="1">
<attvalues>
<attvalue for="matchings_count" value="1"></attvalue>
<attvalue for="attr_type" value="Title"></attvalue>
<attvalue for="attr_8" value="2007"></attvalue>
<attvalue for="attr_9" value="Science"></attvalue>
</attvalues>
</edge>
<edge source="authorswithaffiliations1_96d7cd8b9ea58cccaaa404569f09546f" target="authorswithaffiliations1_6772d982bf41690d3b96a6b47d27801e" weight="1">
<attvalues>
<attvalue for="matchings_count" value="1"></attvalue>
<attvalue for="attr_type" value="Title"></attvalue>
<attvalue for="attr_8" value="2007"></attvalue>
<attvalue for="attr_9" value="Science"></attvalue>
</attvalues>
</edge>
<edge source="authorswithaffiliations1_96d7cd8b9ea58cccaaa404569f09546f" target="authorswithaffiliations1_1e89c34167dec9c25c696f9408b9d51c" weight="1">
<attvalues>
<attvalue for="matchings_count" value="1"></attvalue>
<attvalue for="attr_type" value="Title"></attvalue>
<attvalue for="attr_8" value="2007"></attvalue>
<attvalue for="attr_9" value="Science"></attvalue>
</attvalues>
</edge>
<edge source="authorswithaffiliations1_96d7cd8b9ea58cccaaa404569f09546f" target="authorswithaffiliations1_8b76258591c7371173a4c41e5e9c0848" weight="1">
<attvalues>
<attvalue for="matchings_count" value="1"></attvalue>
<attvalue for="attr_type" value="Title"></attvalue>
<attvalue for="attr_8" value="2007"></attvalue>
<attvalue for="attr_9" value="Science"></attvalue>
</attvalues>
</edge>
<edge source="authorswithaffiliations1_96d7cd8b9ea58cccaaa404569f09546f" target="authorswithaffiliations1_9140ce3aa941ffba1a5cdbd90da0061c" weight="1">
<attvalues>
<attvalue for="matchings_count" value="1"></attvalue>
<attvalue for="attr_type" value="Title"></attvalue>
<attvalue for="attr_8" value="2007"></attvalue>
<attvalue for="attr_9" value="Science"></attvalue>
</attvalues>
</edge>
<edge source="authorswithaffiliations1_96d7cd8b9ea58cccaaa404569f09546f" target="authorswithaffiliations1_749e9a157b0514526bef948baa6437b2" weight="1">
<attvalues>
<attvalue for="matchings_count" value="1"></attvalue>
<attvalue for="attr_type" value="Title"></attvalue>
<attvalue for="attr_8" value="2007"></attvalue>
<attvalue for="attr_9" value="Science"></attvalue>
</attvalues>
</edge>
<edge source="authorswithaffiliations1_96d7cd8b9ea58cccaaa404569f09546f" target="authorswithaffiliations1_a1905fb95c2d143f997dedbbf4392707" weight="1">
<attvalues>
<attvalue for="matchings_count" value="1"></attvalue>
<attvalue for="attr_type" value="Title"></attvalue>
<attvalue for="attr_8" value="2007"></attvalue>
<attvalue for="attr_9" value="Science"></attvalue>
</attvalues>
</edge>
<edge source="authorswithaffiliations1_96d7cd8b9ea58cccaaa404569f09546f" target="authorswithaffiliations1_8e822c1440ee9db24f5c38e0d3b2217e" weight="1">
<attvalues>
<attvalue for="matchings_count" value="1"></attvalue>
<attvalue for="attr_type" value="Title"></attvalue>
<attvalue for="attr_8" value="2007"></attvalue>
<attvalue for="attr_9" value="Science"></attvalue>
</attvalues>
</edge>
<edge source="authorswithaffiliations1_96d7cd8b9ea58cccaaa404569f09546f" target="authorswithaffiliations1_89a8b2ff5c11d0b675a98a2d350013aa" weight="1">
<attvalues>
<attvalue for="matchings_count" value="1"></attvalue>
<attvalue for="attr_type" value="Title"></attvalue>
<attvalue for="attr_8" value="2007"></attvalue>
<attvalue for="attr_9" value="Science"></attvalue>
</attvalues>
</edge>
<edge source="authorswithaffiliations1_96d7cd8b9ea58cccaaa404569f09546f" target="authorswithaffiliations1_0dfa0e122b1c16e5f2b703c12e16827b" weight="1">
<attvalues>
<attvalue for="matchings_count" value="1"></attvalue>
<attvalue for="attr_type" value="Title"></attvalue>
<attvalue for="attr_8" value="2007"></attvalue>
<attvalue for="attr_9" value="Science"></attvalue>
</attvalues>
</edge>
<edge source="authorswithaffiliations1_96d7cd8b9ea58cccaaa404569f09546f" target="authorswithaffiliations1_2e87182901b0963cfe65e41ff086d522" weight="1">
<attvalues>
<attvalue for="matchings_count" value="1"></attvalue>
<attvalue for="attr_type" value="Title"></attvalue>
<attvalue for="attr_8" value="2007"></attvalue>
<attvalue for="attr_9" value="Science"></attvalue>
</attvalues>
</edge>
<edge source="authorswithaffiliations1_96d7cd8b9ea58cccaaa404569f09546f" target="authorswithaffiliations1_2b81dd576c79fd6a03b05b238432ef42" weight="1">
<attvalues>
<attvalue for="matchings_count" value="1"></attvalue>
<attvalue for="attr_type" value="Title"></attvalue>
<attvalue for="attr_8" value="2007"></attvalue>
<attvalue for="attr_9" value="Science"></attvalue>
</attvalues>
</edge>
<edge source="authorswithaffiliations1_96d7cd8b9ea58cccaaa404569f09546f" target="authorswithaffiliations1_97b83fffa9259a9d1d3438f54c7a2eeb" weight="1">
<attvalues>
<attvalue for="matchings_count" value="1"></attvalue>
<attvalue for="attr_type" value="Title"></attvalue>
<attvalue for="attr_8" value="2007"></attvalue>
<attvalue for="attr_9" value="Science"></attvalue>
</attvalues>
</edge>
<edge source="authorswithaffiliations1_96d7cd8b9ea58cccaaa404569f09546f" target="authorswithaffiliations1_e7ba0253569f04c96e1fd97e684e47d2" weight="1">
<attvalues>
<attvalue for="matchings_count" value="1"></attvalue>
<attvalue for="attr_type" value="Title"></attvalue>
<attvalue for="attr_8" value="2007"></attvalue>
<attvalue for="attr_9" value="Science"></attvalue>
</attvalues>
</edge>
<edge source="authorswithaffiliations1_96d7cd8b9ea58cccaaa404569f09546f" target="authorswithaffiliations1_8427cee09ddc7664d90dbc3ca71ba5ea" weight="1">
<attvalues>
<attvalue for="matchings_count" value="1"></attvalue>
<attvalue for="attr_type" value="Title"></attvalue>
<attvalue for="attr_8" value="2007"></attvalue>
<attvalue for="attr_9" value="Science"></attvalue>
</attvalues>
</edge>
<edge source="authorswithaffiliations1_96d7cd8b9ea58cccaaa404569f09546f" target="authorswithaffiliations1_e02791525e10869e75c047a9205d791e" weight="1">
<attvalues>
<attvalue for="matchings_count" value="1"></attvalue>
<attvalue for="attr_type" value="Title"></attvalue>
<attvalue for="attr_8" value="2007"></attvalue>
<attvalue for="attr_9" value="Science"></attvalue>
</attvalues>
</edge>
<edge source="authorswithaffiliations1_96d7cd8b9ea58cccaaa404569f09546f" target="authorswithaffiliations1_1533b9dd786ae9952e569578b3f077a6" weight="1">
<attvalues>
<attvalue for="matchings_count" value="1"></attvalue>
<attvalue for="attr_type" value="Title"></attvalue>
<attvalue for="attr_8" value="2007"></attvalue>
<attvalue for="attr_9" value="Science"></attvalue>
</attvalues>
</edge>
<edge source="authorswithaffiliations1_96d7cd8b9ea58cccaaa404569f09546f" target="authorswithaffiliations1_40edd3d306fca89476911fa6982fd68d" weight="1">
<attvalues>
<attvalue for="matchings_count" value="1"></attvalue>
<attvalue for="attr_type" value="Title"></attvalue>
<attvalue for="attr_8" value="2007"></attvalue>
<attvalue for="attr_9" value="Science"></attvalue>
</attvalues>
</edge>
<edge source="authorswithaffiliations1_96d7cd8b9ea58cccaaa404569f09546f" target="authorswithaffiliations1_6fff32ef012e6df74d477dd70dfa1a82" weight="1">
<attvalues>
<attvalue for="matchings_count" value="1"></attvalue>
<attvalue for="attr_type" value="Title"></attvalue>
<attvalue for="attr_8" value="2007"></attvalue>
<attvalue for="attr_9" value="Science"></attvalue>
</attvalues>
</edge>
<edge source="authorswithaffiliations1_96d7cd8b9ea58cccaaa404569f09546f" target="authorswithaffiliations1_91e3cb57b76a4fd52230b3106ae63d76" weight="1">
<attvalues>
<attvalue for="matchings_count" value="1"></attvalue>
<attvalue for="attr_type" value="Title"></attvalue>
<attvalue for="attr_8" value="2007"></attvalue>
<attvalue for="attr_9" value="Science"></attvalue>
</attvalues>
</edge>
<edge source="authorswithaffiliations1_96d7cd8b9ea58cccaaa404569f09546f" target="authorswithaffiliations1_56c075150af01f408ed9360e369e1af8" weight="1">
<attvalues>
<attvalue for="matchings_count" value="1"></attvalue>
<attvalue for="attr_type" value="Title"></attvalue>
<attvalue for="attr_8" value="2007"></attvalue>
<attvalue for="attr_9" value="Science"></attvalue>
</attvalues>
</edge>
<edge source="authorswithaffiliations1_96d7cd8b9ea58cccaaa404569f09546f" target="authorswithaffiliations1_a98930c8df70c5776aa358481e870860" weight="1">
<attvalues>
<attvalue for="matchings_count" value="1"></attvalue>
<attvalue for="attr_type" value="Title"></attvalue>
<attvalue for="attr_8" value="2007"></attvalue>
<attvalue for="attr_9" value="Science"></attvalue>
</attvalues>
</edge>
<edge source="authorswithaffiliations1_96d7cd8b9ea58cccaaa404569f09546f" target="authorswithaffiliations1_5e2dbe7bfc16393b4a5890accdd1fe01" weight="1">
<attvalues>
<attvalue for="matchings_count" value="1"></attvalue>
<attvalue for="attr_type" value="Title"></attvalue>
<attvalue for="attr_8" value="2007"></attvalue>
<attvalue for="attr_9" value="Science"></attvalue>
</attvalues>
</edge>
<edge source="authorswithaffiliations1_96d7cd8b9ea58cccaaa404569f09546f" target="authorswithaffiliations1_4f20ba771e8ed89514fd899d625474a8" weight="1">
<attvalues>
<attvalue for="matchings_count" value="1"></attvalue>
<attvalue for="attr_type" value="Title"></attvalue>
<attvalue for="attr_8" value="2007"></attvalue>
<attvalue for="attr_9" value="Science"></attvalue>
</attvalues>
</edge>
<edge source="authorswithaffiliations1_96d7cd8b9ea58cccaaa404569f09546f" target="authorswithaffiliations1_0b0a7e886369e57632bca7c8db15ee62" weight="1">
<attvalues>
<attvalue for="matchings_count" value="1"></attvalue>
<attvalue for="attr_type" value="Title"></attvalue>
<attvalue for="attr_8" value="2007"></attvalue>
<attvalue for="attr_9" value="Science"></attvalue>
</attvalues>
</edge>
<edge source="authorswithaffiliations1_96d7cd8b9ea58cccaaa404569f09546f" target="authorswithaffiliations1_b80fe2cb6b39310355a2723e9c89312f" weight="1">
<attvalues>
<attvalue for="matchings_count" value="1"></attvalue>
<attvalue for="attr_type" value="Title"></attvalue>
<attvalue for="attr_8" value="2007"></attvalue>
<attvalue for="attr_9" value="Science"></attvalue>
</attvalues>
</edge>
<edge source="authorswithaffiliations1_96d7cd8b9ea58cccaaa404569f09546f" target="authorswithaffiliations1_8808db4acfd3d792d65c485c68fcd255" weight="1">
<attvalues>
<attvalue for="matchings_count" value="1"></attvalue>
<attvalue for="attr_type" value="Title"></attvalue>
<attvalue for="attr_8" value="2007"></attvalue>
<attvalue for="attr_9" value="Science"></attvalue>
</attvalues>
</edge>
<edge source="authorswithaffiliations1_96d7cd8b9ea58cccaaa404569f09546f" target="authorswithaffiliations1_0e705e438ab0f98ec49fe16f6ebab85f" weight="1">
<attvalues>
<attvalue for="matchings_count" value="1"></attvalue>
<attvalue for="attr_type" value="Title"></attvalue>
<attvalue for="attr_8" value="2007"></attvalue>
<attvalue for="attr_9" value="Science"></attvalue>
</attvalues>
</edge>
<edge source="authorswithaffiliations1_96d7cd8b9ea58cccaaa404569f09546f" target="authorswithaffiliations1_250fa258bf8f5a3016335875e1f182b9" weight="1">
<attvalues>
<attvalue for="matchings_count" value="1"></attvalue>
<attvalue for="attr_type" value="Title"></attvalue>
<attvalue for="attr_8" value="2007"></attvalue>
<attvalue for="attr_9" value="Science"></attvalue>
</attvalues>
</edge>
<edge source="authorswithaffiliations1_96d7cd8b9ea58cccaaa404569f09546f" target="authorswithaffiliations1_8d597a571edbb21a122009684a1cc97c" weight="1">
<attvalues>
<attvalue for="matchings_count" value="1"></attvalue>
<attvalue for="attr_type" value="Title"></attvalue>
<attvalue for="attr_8" value="2007"></attvalue>
<attvalue for="attr_9" value="Science"></attvalue>
</attvalues>
</edge>
<edge source="authorswithaffiliations1_96d7cd8b9ea58cccaaa404569f09546f" target="authorswithaffiliations1_38a1dc82f80784ffd67e4bbeb2c2ce46" weight="1">
<attvalues>
<attvalue for="matchings_count" value="1"></attvalue>
<attvalue for="attr_type" value="Title"></attvalue>
<attvalue for="attr_8" value="2007"></attvalue>
<attvalue for="attr_9" value="Science"></attvalue>
</attvalues>
</edge>
<edge source="authorswithaffiliations1_96d7cd8b9ea58cccaaa404569f09546f" target="authorswithaffiliations1_466dcf668b4a7b3ae703f490c61423f0" weight="1">
<attvalues>
<attvalue for="matchings_count" value="1"></attvalue>
<attvalue for="attr_type" value="Title"></attvalue>
<attvalue for="attr_8" value="2007"></attvalue>
<attvalue for="attr_9" value="Science"></attvalue>
</attvalues>
</edge>
<edge source="authorswithaffiliations1_96d7cd8b9ea58cccaaa404569f09546f" target="authorswithaffiliations1_dc1e860e078f4e3fe3cd864c707382cb" weight="1">
<attvalues>
<attvalue for="matchings_count" value="1"></attvalue>
<attvalue for="attr_type" value="Title"></attvalue>
<attvalue for="attr_8" value="2007"></attvalue>
<attvalue for="attr_9" value="Science"></attvalue>
</attvalues>
</edge>
<edge source="authorswithaffiliations1_96d7cd8b9ea58cccaaa404569f09546f" target="authorswithaffiliations1_ae8383c49f3ebe8c1ec47ac8a380483c" weight="1">
<attvalues>
<attvalue for="matchings_count" value="1"></attvalue>
<attvalue for="attr_type" value="Title"></attvalue>
<attvalue for="attr_8" value="2007"></attvalue>
<attvalue for="attr_9" value="Science"></attvalue>
</attvalues>
</edge>
<edge source="authorswithaffiliations1_96d7cd8b9ea58cccaaa404569f09546f" target="authorswithaffiliations1_318908680ac1c1f0b5394890a9dc7cd8" weight="1">
<attvalues>
<attvalue for="matchings_count" value="1"></attvalue>
<attvalue for="attr_type" value="Title"></attvalue>
<attvalue for="attr_8" value="2007"></attvalue>
<attvalue for="attr_9" value="Science"></attvalue>
</attvalues>
</edge>
<edge source="authorswithaffiliations1_96d7cd8b9ea58cccaaa404569f09546f" target="authorswithaffiliations1_0e65389823af314f01f9099e767cb2b7" weight="1">
<attvalues>
<attvalue for="matchings_count" value="1"></attvalue>
<attvalue for="attr_type" value="Title"></attvalue>
<attvalue for="attr_8" value="2007"></attvalue>
<attvalue for="attr_9" value="Science"></attvalue>
</attvalues>
</edge>
<edge source="authorswithaffiliations1_96d7cd8b9ea58cccaaa404569f09546f" target="authorswithaffiliations1_c648b89560a884f743819824195709ec" weight="1">
<attvalues>
<attvalue for="matchings_count" value="1"></attvalue>
<attvalue for="attr_type" value="Title"></attvalue>
<attvalue for="attr_8" value="2007"></attvalue>
<attvalue for="attr_9" value="Science"></attvalue>
</attvalues>
</edge>
<edge source="authorswithaffiliations1_96d7cd8b9ea58cccaaa404569f09546f" target="authorswithaffiliations1_e970ce155a259de4fb86ac6b152a451d" weight="1">
<attvalues>
<attvalue for="matchings_count" value="1"></attvalue>
<attvalue for="attr_type" value="Title"></attvalue>
<attvalue for="attr_8" value="2007"></attvalue>
<attvalue for="attr_9" value="Science"></attvalue>
</attvalues>
</edge>
<edge source="authorswithaffiliations1_96d7cd8b9ea58cccaaa404569f09546f" target="authorswithaffiliations1_bf75d7d9b0538221645aca5f082c0b2d" weight="1">
<attvalues>
<attvalue for="matchings_count" value="1"></attvalue>
<attvalue for="attr_type" value="Title"></attvalue>
<attvalue for="attr_8" value="2007"></attvalue>
<attvalue for="attr_9" value="Science"></attvalue>
</attvalues>
</edge>
<edge source="authorswithaffiliations1_96d7cd8b9ea58cccaaa404569f09546f" target="authorswithaffiliations1_fa4428cff5d94ad3bd11ae47c63f96e8" weight="1">
<attvalues>
<attvalue for="matchings_count" value="1"></attvalue>
<attvalue for="attr_type" value="Title"></attvalue>
<attvalue for="attr_8" value="2007"></attvalue>
<attvalue for="attr_9" value="Science"></attvalue>
</attvalues>
</edge>
<edge source="authorswithaffiliations1_96d7cd8b9ea58cccaaa404569f09546f" target="authorswithaffiliations1_8a6cecb0b003de6ed0feac09bba0a3b9" weight="1">
<attvalues>
<attvalue for="matchings_count" value="1"></attvalue>
<attvalue for="attr_type" value="Title"></attvalue>
<attvalue for="attr_8" value="2007"></attvalue>
<attvalue for="attr_9" value="Science"></attvalue>
</attvalues>
</edge>
<edge source="authorswithaffiliations1_96d7cd8b9ea58cccaaa404569f09546f" target="authorswithaffiliations1_d9aa3225e5c36d4ed5797ce0d5dc5cb8" weight="1">
<attvalues>
<attvalue for="matchings_count" value="1"></attvalue>
<attvalue for="attr_type" value="Title"></attvalue>
<attvalue for="attr_8" value="2007"></attvalue>
<attvalue for="attr_9" value="Science"></attvalue>
</attvalues>
</edge>
<edge source="authorswithaffiliations1_96d7cd8b9ea58cccaaa404569f09546f" target="authorswithaffiliations1_6c56caf0a636d6e3c2388af652752e21" weight="1">
<attvalues>
<attvalue for="matchings_count" value="1"></attvalue>
<attvalue for="attr_type" value="Title"></attvalue>
<attvalue for="attr_8" value="2007"></attvalue>
<attvalue for="attr_9" value="Science"></attvalue>
</attvalues>
</edge>
<edge source="authorswithaffiliations1_96d7cd8b9ea58cccaaa404569f09546f" target="authorswithaffiliations1_4f984c077f957e3fe77b74b9e6159015" weight="1">
<attvalues>
<attvalue for="matchings_count" value="1"></attvalue>
<attvalue for="attr_type" value="Title"></attvalue>
<attvalue for="attr_8" value="2007"></attvalue>
<attvalue for="attr_9" value="Science"></attvalue>
</attvalues>
</edge>
<edge source="authorswithaffiliations1_68b24c04824a3489e4eb04bb44e57ac8" target="authorswithaffiliations1_12a4bb307b1d850d930252dc7159ac75" weight="1">
<attvalues>
<attvalue for="matchings_count" value="1"></attvalue>
<attvalue for="attr_type" value="Title"></attvalue>
<attvalue for="attr_8" value="2008"></attvalue>
<attvalue for="attr_9" value="European Journal of Immunology"></attvalue>
</attvalues>
</edge>
<edge source="authorswithaffiliations1_68b24c04824a3489e4eb04bb44e57ac8" target="authorswithaffiliations1_388d660d39ff30e0f2c5f5aa39232fb3" weight="1">
<attvalues>
<attvalue for="matchings_count" value="1"></attvalue>
<attvalue for="attr_type" value="Title"></attvalue>
<attvalue for="attr_8" value="2008"></attvalue>
<attvalue for="attr_9" value="European Journal of Immunology"></attvalue>
</attvalues>
</edge>
<edge source="authorswithaffiliations1_68b24c04824a3489e4eb04bb44e57ac8" target="authorswithaffiliations1_a2c88150963151bea29695db4d961af6" weight="1">
<attvalues>
<attvalue for="matchings_count" value="1"></attvalue>
<attvalue for="attr_type" value="Title"></attvalue>
<attvalue for="attr_8" value="2008"></attvalue>
<attvalue for="attr_9" value="European Journal of Immunology"></attvalue>
</attvalues>
</edge>
<edge source="authorswithaffiliations1_68b24c04824a3489e4eb04bb44e57ac8" target="authorswithaffiliations1_5f8dd216ddee34abff586f46aa8e1799" weight="1">
<attvalues>
<attvalue for="matchings_count" value="1"></attvalue>
<attvalue for="attr_type" value="Title"></attvalue>
<attvalue for="attr_8" value="2008"></attvalue>
<attvalue for="attr_9" value="European Journal of Immunology"></attvalue>
</attvalues>
</edge>
<edge source="authorswithaffiliations1_68b24c04824a3489e4eb04bb44e57ac8" target="authorswithaffiliations1_2c0dbdf966907ca09b42ab81ef9fe8b7" weight="1">
<attvalues>
<attvalue for="matchings_count" value="1"></attvalue>
<attvalue for="attr_type" value="Title"></attvalue>
<attvalue for="attr_8" value="2008"></attvalue>
<attvalue for="attr_9" value="European Journal of Immunology"></attvalue>
</attvalues>
</edge>
<edge source="authorswithaffiliations1_d94395714eb3bac48bcb7700cc862d89" target="authorswithaffiliations1_19d8447514190b111d90b88211e077dc" weight="1">
<attvalues>
<attvalue for="matchings_count" value="1"></attvalue>
<attvalue for="attr_type" value="Title"></attvalue>
<attvalue for="attr_8" value="2009"></attvalue>
<attvalue for="attr_9" value="PLoS ONE"></attvalue>
</attvalues>
</edge>
<edge source="authorswithaffiliations1_d94395714eb3bac48bcb7700cc862d89" target="authorswithaffiliations1_1e11d2000a25d612528606ce6d877044" weight="1">
<attvalues>
<attvalue for="matchings_count" value="1"></attvalue>
<attvalue for="attr_type" value="Title"></attvalue>
<attvalue for="attr_8" value="2009"></attvalue>
<attvalue for="attr_9" value="PLoS ONE"></attvalue>
</attvalues>
</edge>
<edge source="authorswithaffiliations1_d94395714eb3bac48bcb7700cc862d89" target="authorswithaffiliations1_94660973d020fca0f6dc86cf323ee655" weight="1">
<attvalues>
<attvalue for="matchings_count" value="1"></attvalue>
<attvalue for="attr_type" value="Title"></attvalue>
<attvalue for="attr_8" value="2009"></attvalue>
<attvalue for="attr_9" value="PLoS ONE"></attvalue>
</attvalues>
</edge>
<edge source="authorswithaffiliations1_d94395714eb3bac48bcb7700cc862d89" target="authorswithaffiliations1_d109e91df5173018d4e22beb3dadecce" weight="1">
<attvalues>
<attvalue for="matchings_count" value="1"></attvalue>
<attvalue for="attr_type" value="Title"></attvalue>
<attvalue for="attr_8" value="2009"></attvalue>
<attvalue for="attr_9" value="PLoS ONE"></attvalue>
</attvalues>
</edge>
<edge source="authorswithaffiliations1_d94395714eb3bac48bcb7700cc862d89" target="authorswithaffiliations1_388d660d39ff30e0f2c5f5aa39232fb3" weight="1">
<attvalues>
<attvalue for="matchings_count" value="1"></attvalue>
<attvalue for="attr_type" value="Title"></attvalue>
<attvalue for="attr_8" value="2009"></attvalue>
<attvalue for="attr_9" value="PLoS ONE"></attvalue>
</attvalues>
</edge>
<edge source="authorswithaffiliations1_d94395714eb3bac48bcb7700cc862d89" target="authorswithaffiliations1_25323fbfff52633c12c81834bf65b944" weight="1">
<attvalues>
<attvalue for="matchings_count" value="1"></attvalue>
<attvalue for="attr_type" value="Title"></attvalue>
<attvalue for="attr_8" value="2009"></attvalue>
<attvalue for="attr_9" value="PLoS ONE"></attvalue>
</attvalues>
</edge>
<edge source="authorswithaffiliations1_d94395714eb3bac48bcb7700cc862d89" target="authorswithaffiliations1_decd1813b4ea99b64c36009450e2a3ca" weight="1">
<attvalues>
<attvalue for="matchings_count" value="1"></attvalue>
<attvalue for="attr_type" value="Title"></attvalue>
<attvalue for="attr_8" value="2009"></attvalue>
<attvalue for="attr_9" value="PLoS ONE"></attvalue>
</attvalues>
</edge>
<edge source="authorswithaffiliations1_d94395714eb3bac48bcb7700cc862d89" target="authorswithaffiliations1_2f4fae49484f5ecfb46b6a3201c21a41" weight="1">
<attvalues>
<attvalue for="matchings_count" value="1"></attvalue>
<attvalue for="attr_type" value="Title"></attvalue>
<attvalue for="attr_8" value="2009"></attvalue>
<attvalue for="attr_9" value="PLoS ONE"></attvalue>
</attvalues>
</edge>
<edge source="authorswithaffiliations1_d94395714eb3bac48bcb7700cc862d89" target="authorswithaffiliations1_11c00220bb4bbeb38065fff6585fdf4c" weight="1">
<attvalues>
<attvalue for="matchings_count" value="1"></attvalue>
<attvalue for="attr_type" value="Title"></attvalue>
<attvalue for="attr_8" value="2009"></attvalue>
<attvalue for="attr_9" value="PLoS ONE"></attvalue>
</attvalues>
</edge>
<edge source="authorswithaffiliations1_d94395714eb3bac48bcb7700cc862d89" target="authorswithaffiliations1_f33df3c432f85a5b084849cf866d6dfe" weight="1">
<attvalues>
<attvalue for="matchings_count" value="1"></attvalue>
<attvalue for="attr_type" value="Title"></attvalue>
<attvalue for="attr_8" value="2009"></attvalue>
<attvalue for="attr_9" value="PLoS ONE"></attvalue>
</attvalues>
</edge>
<edge source="authorswithaffiliations1_d94395714eb3bac48bcb7700cc862d89" target="authorswithaffiliations1_365e0279327e20ec84ebe04637851d3e" weight="1">
<attvalues>
<attvalue for="matchings_count" value="1"></attvalue>
<attvalue for="attr_type" value="Title"></attvalue>
<attvalue for="attr_8" value="2009"></attvalue>
<attvalue for="attr_9" value="PLoS ONE"></attvalue>
</attvalues>
</edge>
<edge source="authorswithaffiliations1_2877ed3cc902b77ed475d39459e5034f" target="authorswithaffiliations1_6dda2c1250b8e3a8837bdf3184f02400" weight="1">
<attvalues>
<attvalue for="matchings_count" value="1"></attvalue>
<attvalue for="attr_type" value="Title"></attvalue>
<attvalue for="attr_8" value="2009"></attvalue>
<attvalue for="attr_9" value="Parasites and Vectors"></attvalue>
</attvalues>
</edge>
<edge source="authorswithaffiliations1_2877ed3cc902b77ed475d39459e5034f" target="authorswithaffiliations1_33ae2022fa7a96e8d3b8983af2b37851" weight="1">
<attvalues>
<attvalue for="matchings_count" value="1"></attvalue>
<attvalue for="attr_type" value="Title"></attvalue>
<attvalue for="attr_8" value="2006"></attvalue>
<attvalue for="attr_9" value="Molecular and Biochemical Parasitology"></attvalue>
</attvalues>
</edge>
<edge source="authorswithaffiliations1_2877ed3cc902b77ed475d39459e5034f" target="authorswithaffiliations1_2697c998819118999d2eba27c7f9d11d" weight="1">
<attvalues>
<attvalue for="matchings_count" value="1"></attvalue>
<attvalue for="attr_type" value="Title"></attvalue>
<attvalue for="attr_8" value="2009"></attvalue>
<attvalue for="attr_9" value="Parasites and Vectors"></attvalue>
</attvalues>
</edge>
<edge source="authorswithaffiliations1_2877ed3cc902b77ed475d39459e5034f" target="authorswithaffiliations1_83f9de31b2a95e621951b45e7b074fc6" weight="1">
<attvalues>
<attvalue for="matchings_count" value="1"></attvalue>
<attvalue for="attr_type" value="Title"></attvalue>
<attvalue for="attr_8" value="2006"></attvalue>
<attvalue for="attr_9" value="Molecular and Biochemical Parasitology"></attvalue>
</attvalues>
</edge>
<edge source="authorswithaffiliations1_2877ed3cc902b77ed475d39459e5034f" target="authorswithaffiliations1_7cd3216d643868162135e49bd4035fd1" weight="1">
<attvalues>
<attvalue for="matchings_count" value="1"></attvalue>
<attvalue for="attr_type" value="Title"></attvalue>
<attvalue for="attr_8" value="2009"></attvalue>
<attvalue for="attr_9" value="Parasites and Vectors"></attvalue>
</attvalues>
</edge>
<edge source="authorswithaffiliations1_2877ed3cc902b77ed475d39459e5034f" target="authorswithaffiliations1_e4b2ad3d012ab12ffb5c760c89fa5d59" weight="1">
<attvalues>
<attvalue for="matchings_count" value="1"></attvalue>
<attvalue for="attr_type" value="Title"></attvalue>
<attvalue for="attr_8" value="2009"></attvalue>
<attvalue for="attr_9" value="Parasites and Vectors"></attvalue>
</attvalues>
</edge>
<edge source="authorswithaffiliations1_2877ed3cc902b77ed475d39459e5034f" target="authorswithaffiliations1_97236edaf55b3d4c980b60607f09b4f4" weight="1">
<attvalues>
<attvalue for="matchings_count" value="1"></attvalue>
<attvalue for="attr_type" value="Title"></attvalue>
<attvalue for="attr_8" value="2009"></attvalue>
<attvalue for="attr_9" value="Parasites and Vectors"></attvalue>
</attvalues>
</edge>
<edge source="authorswithaffiliations1_2877ed3cc902b77ed475d39459e5034f" target="authorswithaffiliations1_c5495ad050fe5b4347a013ada0136397" weight="1">
<attvalues>
<attvalue for="matchings_count" value="1"></attvalue>
<attvalue for="attr_type" value="Title"></attvalue>
<attvalue for="attr_8" value="2006"></attvalue>
<attvalue for="attr_9" value="Molecular and Biochemical Parasitology"></attvalue>
</attvalues>
</edge>
<edge source="authorswithaffiliations1_2877ed3cc902b77ed475d39459e5034f" target="authorswithaffiliations1_9791e7db708ed8e48947fc870531da7d" weight="1">
<attvalues>
<attvalue for="matchings_count" value="1"></attvalue>
<attvalue for="attr_type" value="Title"></attvalue>
<attvalue for="attr_8" value="2009"></attvalue>
<attvalue for="attr_9" value="Parasites and Vectors"></attvalue>
</attvalues>
</edge>
<edge source="authorswithaffiliations1_2877ed3cc902b77ed475d39459e5034f" target="authorswithaffiliations1_94660973d020fca0f6dc86cf323ee655" weight="1">
<attvalues>
<attvalue for="matchings_count" value="1"></attvalue>
<attvalue for="attr_type" value="Title"></attvalue>
<attvalue for="attr_8" value="2009"></attvalue>
<attvalue for="attr_9" value="Parasites and Vectors"></attvalue>
</attvalues>
</edge>
<edge source="authorswithaffiliations1_2877ed3cc902b77ed475d39459e5034f" target="authorswithaffiliations1_546b9edb84dcd52caf8be8250d483416" weight="1">
<attvalues>
<attvalue for="matchings_count" value="1"></attvalue>
<attvalue for="attr_type" value="Title"></attvalue>
<attvalue for="attr_8" value="2009"></attvalue>
<attvalue for="attr_9" value="Parasites and Vectors"></attvalue>
</attvalues>
</edge>
<edge source="authorswithaffiliations1_2877ed3cc902b77ed475d39459e5034f" target="authorswithaffiliations1_1699e8f5749629f3040317fd16ff5cb4" weight="1">
<attvalues>
<attvalue for="matchings_count" value="1"></attvalue>
<attvalue for="attr_type" value="Title"></attvalue>
<attvalue for="attr_8" value="2006"></attvalue>
<attvalue for="attr_9" value="Molecular and Biochemical Parasitology"></attvalue>
</attvalues>
</edge>
<edge source="authorswithaffiliations1_2877ed3cc902b77ed475d39459e5034f" target="authorswithaffiliations1_5eefa0b38fd08103c8ba8886c09f6bfa" weight="1">
<attvalues>
<attvalue for="matchings_count" value="1"></attvalue>
<attvalue for="attr_type" value="Title"></attvalue>
<attvalue for="attr_8" value="2006"></attvalue>
<attvalue for="attr_9" value="Molecular and Biochemical Parasitology"></attvalue>
</attvalues>
</edge>
<edge source="authorswithaffiliations1_2877ed3cc902b77ed475d39459e5034f" target="authorswithaffiliations1_388d660d39ff30e0f2c5f5aa39232fb3" weight="1">
<attvalues>
<attvalue for="matchings_count" value="1"></attvalue>
<attvalue for="attr_type" value="Title"></attvalue>
<attvalue for="attr_8" value="2009"></attvalue>
<attvalue for="attr_9" value="Parasites and Vectors"></attvalue>
</attvalues>
</edge>
<edge source="authorswithaffiliations1_2877ed3cc902b77ed475d39459e5034f" target="authorswithaffiliations1_533a4eefedf69577c13ba3f95bf5618e" weight="1">
<attvalues>
<attvalue for="matchings_count" value="1"></attvalue>
<attvalue for="attr_type" value="Title"></attvalue>
<attvalue for="attr_8" value="2006"></attvalue>
<attvalue for="attr_9" value="Molecular and Biochemical Parasitology"></attvalue>
</attvalues>
</edge>
<edge source="authorswithaffiliations1_2877ed3cc902b77ed475d39459e5034f" target="authorswithaffiliations1_25323fbfff52633c12c81834bf65b944" weight="1">
<attvalues>
<attvalue for="matchings_count" value="1"></attvalue>
<attvalue for="attr_type" value="Title"></attvalue>
<attvalue for="attr_8" value="2009"></attvalue>
<attvalue for="attr_9" value="Parasites and Vectors"></attvalue>
</attvalues>
</edge>
<edge source="authorswithaffiliations1_2877ed3cc902b77ed475d39459e5034f" target="authorswithaffiliations1_0e7475aa8c2a474520327fe70d4bc014" weight="1">
<attvalues>
<attvalue for="matchings_count" value="1"></attvalue>
<attvalue for="attr_type" value="Title"></attvalue>
<attvalue for="attr_8" value="2009"></attvalue>
<attvalue for="attr_9" value="Parasites and Vectors"></attvalue>
</attvalues>
</edge>
<edge source="authorswithaffiliations1_2877ed3cc902b77ed475d39459e5034f" target="authorswithaffiliations1_ea180ed3eebe38c275b40b73836ad9e0" weight="2">
<attvalues>
<attvalue for="matchings_count" value="2"></attvalue>
<attvalue for="attr_type" value="Title"></attvalue>
<attvalue for="attr_8" value="2006 | 2009"></attvalue>
<attvalue for="attr_9" value="Molecular and Biochemical Parasitology | Parasites and Vectors"></attvalue>
</attvalues>
</edge>
<edge source="authorswithaffiliations1_2877ed3cc902b77ed475d39459e5034f" target="authorswithaffiliations1_8a9643fd1445f4fc6dce3b16d527fe0e" weight="2">
<attvalues>
<attvalue for="matchings_count" value="2"></attvalue>
<attvalue for="attr_type" value="Title"></attvalue>
<attvalue for="attr_8" value="2006 | 2009"></attvalue>
<attvalue for="attr_9" value="Molecular and Biochemical Parasitology | Parasites and Vectors"></attvalue>
</attvalues>
</edge>
<edge source="authorswithaffiliations1_2877ed3cc902b77ed475d39459e5034f" target="authorswithaffiliations1_b5cd71f36dfb298362ff8ec08922e8f6" weight="1">
<attvalues>
<attvalue for="matchings_count" value="1"></attvalue>
<attvalue for="attr_type" value="Title"></attvalue>
<attvalue for="attr_8" value="2009"></attvalue>
<attvalue for="attr_9" value="Parasites and Vectors"></attvalue>
</attvalues>
</edge>
<edge source="authorswithaffiliations1_2877ed3cc902b77ed475d39459e5034f" target="authorswithaffiliations1_ae8383c49f3ebe8c1ec47ac8a380483c" weight="1">
<attvalues>
<attvalue for="matchings_count" value="1"></attvalue>
<attvalue for="attr_type" value="Title"></attvalue>
<attvalue for="attr_8" value="2006"></attvalue>
<attvalue for="attr_9" value="Molecular and Biochemical Parasitology"></attvalue>
</attvalues>
</edge>
<edge source="authorswithaffiliations1_2877ed3cc902b77ed475d39459e5034f" target="authorswithaffiliations1_365e0279327e20ec84ebe04637851d3e" weight="1">
<attvalues>
<attvalue for="matchings_count" value="1"></attvalue>
<attvalue for="attr_type" value="Title"></attvalue>
<attvalue for="attr_8" value="2009"></attvalue>
<attvalue for="attr_9" value="Parasites and Vectors"></attvalue>
</attvalues>
</edge>
<edge source="authorswithaffiliations1_99b06e07ff1ae781eef9b491ba9ab618" target="authorswithaffiliations1_4fbdea425e6f911059783bf5ebe36aa6" weight="1">
<attvalues>
<attvalue for="matchings_count" value="1"></attvalue>
<attvalue for="attr_type" value="Title"></attvalue>
<attvalue for="attr_8" value="2008"></attvalue>
<attvalue for="attr_9" value="Microbes and Infection"></attvalue>
</attvalues>
</edge>
<edge source="authorswithaffiliations1_99b06e07ff1ae781eef9b491ba9ab618" target="authorswithaffiliations1_a19da44efadcc05af16a7e8f2eb98f3c" weight="1">
<attvalues>
<attvalue for="matchings_count" value="1"></attvalue>
<attvalue for="attr_type" value="Title"></attvalue>
<attvalue for="attr_8" value="2008"></attvalue>
<attvalue for="attr_9" value="Microbes and Infection"></attvalue>
</attvalues>
</edge>
<edge source="authorswithaffiliations1_99b06e07ff1ae781eef9b491ba9ab618" target="authorswithaffiliations1_2e72b59983324c8d178366c9155d2111" weight="2">
<attvalues>
<attvalue for="matchings_count" value="2"></attvalue>
<attvalue for="attr_type" value="Title"></attvalue>
<attvalue for="attr_8" value="2002 | 2008"></attvalue>
<attvalue for="attr_9" value="Microbes and Infection"></attvalue>
</attvalues>
</edge>
<edge source="authorswithaffiliations1_99b06e07ff1ae781eef9b491ba9ab618" target="authorswithaffiliations1_1be6a8187aac0fb3035edaf6306ddcda" weight="1">
<attvalues>
<attvalue for="matchings_count" value="1"></attvalue>
<attvalue for="attr_type" value="Title"></attvalue>
<attvalue for="attr_8" value="2002"></attvalue>
<attvalue for="attr_9" value="Microbes and Infection"></attvalue>
</attvalues>
</edge>
<edge source="authorswithaffiliations1_99b06e07ff1ae781eef9b491ba9ab618" target="authorswithaffiliations1_388d660d39ff30e0f2c5f5aa39232fb3" weight="2">
<attvalues>
<attvalue for="matchings_count" value="2"></attvalue>
<attvalue for="attr_type" value="Title"></attvalue>
<attvalue for="attr_8" value="2002 | 2008"></attvalue>
<attvalue for="attr_9" value="Microbes and Infection"></attvalue>
</attvalues>
</edge>
<edge source="authorswithaffiliations1_99b06e07ff1ae781eef9b491ba9ab618" target="authorswithaffiliations1_3106c5372876f43fd5964a34698ae648" weight="1">
<attvalues>
<attvalue for="matchings_count" value="1"></attvalue>
<attvalue for="attr_type" value="Title"></attvalue>
<attvalue for="attr_8" value="2008"></attvalue>
<attvalue for="attr_9" value="Microbes and Infection"></attvalue>
</attvalues>
</edge>
<edge source="authorswithaffiliations1_99b06e07ff1ae781eef9b491ba9ab618" target="authorswithaffiliations1_96898246af0e163677ced29047485ada" weight="1">
<attvalues>
<attvalue for="matchings_count" value="1"></attvalue>
<attvalue for="attr_type" value="Title"></attvalue>
<attvalue for="attr_8" value="2002"></attvalue>
<attvalue for="attr_9" value="Microbes and Infection"></attvalue>
</attvalues>
</edge>
<edge source="authorswithaffiliations1_99b06e07ff1ae781eef9b491ba9ab618" target="authorswithaffiliations1_d7b60cf07896536023fb976475e0c9dc" weight="1">
<attvalues>
<attvalue for="matchings_count" value="1"></attvalue>
<attvalue for="attr_type" value="Title"></attvalue>
<attvalue for="attr_8" value="2002"></attvalue>
<attvalue for="attr_9" value="Microbes and Infection"></attvalue>
</attvalues>
</edge>
<edge source="authorswithaffiliations1_99b06e07ff1ae781eef9b491ba9ab618" target="authorswithaffiliations1_5e8eb7ca7fdd790ea0e46fbb1bc909bf" weight="1">
<attvalues>
<attvalue for="matchings_count" value="1"></attvalue>
<attvalue for="attr_type" value="Title"></attvalue>
<attvalue for="attr_8" value="2002"></attvalue>
<attvalue for="attr_9" value="Microbes and Infection"></attvalue>
</attvalues>
</edge>
<edge source="authorswithaffiliations1_99b06e07ff1ae781eef9b491ba9ab618" target="authorswithaffiliations1_2c0dbdf966907ca09b42ab81ef9fe8b7" weight="1">
<attvalues>
<attvalue for="matchings_count" value="1"></attvalue>
<attvalue for="attr_type" value="Title"></attvalue>
<attvalue for="attr_8" value="2002"></attvalue>
<attvalue for="attr_9" value="Microbes and Infection"></attvalue>
</attvalues>
</edge>
<edge source="authorswithaffiliations1_19d8447514190b111d90b88211e077dc" target="authorswithaffiliations1_6663ba5effc8aae8f85e4bc2b66944fd" weight="1">
<attvalues>
<attvalue for="matchings_count" value="1"></attvalue>
<attvalue for="attr_type" value="Title"></attvalue>
<attvalue for="attr_8" value="2003"></attvalue>
<attvalue for="attr_9" value="Filaria Journal"></attvalue>
</attvalues>
</edge>
<edge source="authorswithaffiliations1_19d8447514190b111d90b88211e077dc" target="authorswithaffiliations1_1e11d2000a25d612528606ce6d877044" weight="1">
<attvalues>
<attvalue for="matchings_count" value="1"></attvalue>
<attvalue for="attr_type" value="Title"></attvalue>
<attvalue for="attr_8" value="2009"></attvalue>
<attvalue for="attr_9" value="PLoS ONE"></attvalue>
</attvalues>
</edge>
<edge source="authorswithaffiliations1_19d8447514190b111d90b88211e077dc" target="authorswithaffiliations1_a19da44efadcc05af16a7e8f2eb98f3c" weight="1">
<attvalues>
<attvalue for="matchings_count" value="1"></attvalue>
<attvalue for="attr_type" value="Title"></attvalue>
<attvalue for="attr_8" value="2003"></attvalue>
<attvalue for="attr_9" value="Filaria Journal"></attvalue>
</attvalues>
</edge>
<edge source="authorswithaffiliations1_19d8447514190b111d90b88211e077dc" target="authorswithaffiliations1_94660973d020fca0f6dc86cf323ee655" weight="1">
<attvalues>
<attvalue for="matchings_count" value="1"></attvalue>
<attvalue for="attr_type" value="Title"></attvalue>
<attvalue for="attr_8" value="2009"></attvalue>
<attvalue for="attr_9" value="PLoS ONE"></attvalue>
</attvalues>
</edge>
<edge source="authorswithaffiliations1_19d8447514190b111d90b88211e077dc" target="authorswithaffiliations1_bf8858885cb7cff80b081dfe2c472e4a" weight="1">
<attvalues>
<attvalue for="matchings_count" value="1"></attvalue>
<attvalue for="attr_type" value="Title"></attvalue>
<attvalue for="attr_8" value="2012"></attvalue>
<attvalue for="attr_9" value="PLoS Neglected Tropical Diseases"></attvalue>
</attvalues>
</edge>
<edge source="authorswithaffiliations1_19d8447514190b111d90b88211e077dc" target="authorswithaffiliations1_d109e91df5173018d4e22beb3dadecce" weight="1">
<attvalues>
<attvalue for="matchings_count" value="1"></attvalue>
<attvalue for="attr_type" value="Title"></attvalue>
<attvalue for="attr_8" value="2009"></attvalue>
<attvalue for="attr_9" value="PLoS ONE"></attvalue>
</attvalues>
</edge>
<edge source="authorswithaffiliations1_19d8447514190b111d90b88211e077dc" target="authorswithaffiliations1_b9326502fe4268e720aa7bc8015e757d" weight="1">
<attvalues>
<attvalue for="matchings_count" value="1"></attvalue>
<attvalue for="attr_type" value="Title"></attvalue>
<attvalue for="attr_8" value="2003"></attvalue>
<attvalue for="attr_9" value="Filaria Journal"></attvalue>
</attvalues>
</edge>
<edge source="authorswithaffiliations1_19d8447514190b111d90b88211e077dc" target="authorswithaffiliations1_388d660d39ff30e0f2c5f5aa39232fb3" weight="2">
<attvalues>
<attvalue for="matchings_count" value="2"></attvalue>
<attvalue for="attr_type" value="Title"></attvalue>
<attvalue for="attr_8" value="2009 | 2012"></attvalue>
<attvalue for="attr_9" value="PLoS Neglected Tropical Diseases | PLoS ONE"></attvalue>
</attvalues>
</edge>
<edge source="authorswithaffiliations1_19d8447514190b111d90b88211e077dc" target="authorswithaffiliations1_b35c477bfeee5e637cdc8dc5b83d7139" weight="1">
<attvalues>
<attvalue for="matchings_count" value="1"></attvalue>
<attvalue for="attr_type" value="Title"></attvalue>
<attvalue for="attr_8" value="2012"></attvalue>
<attvalue for="attr_9" value="PLoS Neglected Tropical Diseases"></attvalue>
</attvalues>
</edge>
<edge source="authorswithaffiliations1_19d8447514190b111d90b88211e077dc" target="authorswithaffiliations1_a1e5575a6295a8b1c7ebe89745b6c2b6" weight="1">
<attvalues>
<attvalue for="matchings_count" value="1"></attvalue>
<attvalue for="attr_type" value="Title"></attvalue>
<attvalue for="attr_8" value="2012"></attvalue>
<attvalue for="attr_9" value="PLoS Neglected Tropical Diseases"></attvalue>
</attvalues>
</edge>
<edge source="authorswithaffiliations1_19d8447514190b111d90b88211e077dc" target="authorswithaffiliations1_25323fbfff52633c12c81834bf65b944" weight="1">
<attvalues>
<attvalue for="matchings_count" value="1"></attvalue>
<attvalue for="attr_type" value="Title"></attvalue>
<attvalue for="attr_8" value="2009"></attvalue>
<attvalue for="attr_9" value="PLoS ONE"></attvalue>
</attvalues>
</edge>
<edge source="authorswithaffiliations1_19d8447514190b111d90b88211e077dc" target="authorswithaffiliations1_decd1813b4ea99b64c36009450e2a3ca" weight="1">
<attvalues>
<attvalue for="matchings_count" value="1"></attvalue>
<attvalue for="attr_type" value="Title"></attvalue>
<attvalue for="attr_8" value="2009"></attvalue>
<attvalue for="attr_9" value="PLoS ONE"></attvalue>
</attvalues>
</edge>
<edge source="authorswithaffiliations1_19d8447514190b111d90b88211e077dc" target="authorswithaffiliations1_2f4fae49484f5ecfb46b6a3201c21a41" weight="2">
<attvalues>
<attvalue for="matchings_count" value="2"></attvalue>
<attvalue for="attr_type" value="Title"></attvalue>
<attvalue for="attr_8" value="2009 | 2012"></attvalue>
<attvalue for="attr_9" value="PLoS Neglected Tropical Diseases | PLoS ONE"></attvalue>
</attvalues>
</edge>
<edge source="authorswithaffiliations1_19d8447514190b111d90b88211e077dc" target="authorswithaffiliations1_11c00220bb4bbeb38065fff6585fdf4c" weight="1">
<attvalues>
<attvalue for="matchings_count" value="1"></attvalue>
<attvalue for="attr_type" value="Title"></attvalue>
<attvalue for="attr_8" value="2009"></attvalue>
<attvalue for="attr_9" value="PLoS ONE"></attvalue>
</attvalues>
</edge>
<edge source="authorswithaffiliations1_19d8447514190b111d90b88211e077dc" target="authorswithaffiliations1_f33df3c432f85a5b084849cf866d6dfe" weight="2">
<attvalues>
<attvalue for="matchings_count" value="2"></attvalue>
<attvalue for="attr_type" value="Title"></attvalue>
<attvalue for="attr_8" value="2009 | 2012"></attvalue>
<attvalue for="attr_9" value="PLoS Neglected Tropical Diseases | PLoS ONE"></attvalue>
</attvalues>
</edge>
<edge source="authorswithaffiliations1_19d8447514190b111d90b88211e077dc" target="authorswithaffiliations1_365e0279327e20ec84ebe04637851d3e" weight="2">
<attvalues>
<attvalue for="matchings_count" value="2"></attvalue>
<attvalue for="attr_type" value="Title"></attvalue>
<attvalue for="attr_8" value="2003 | 2009"></attvalue>
<attvalue for="attr_9" value="Filaria Journal | PLoS ONE"></attvalue>
</attvalues>
</edge>
<edge source="authorswithaffiliations1_19d8447514190b111d90b88211e077dc" target="authorswithaffiliations1_c1d3ad6620b7359868b9b32b2f7c0dbb" weight="1">
<attvalues>
<attvalue for="matchings_count" value="1"></attvalue>
<attvalue for="attr_type" value="Title"></attvalue>
<attvalue for="attr_8" value="2012"></attvalue>
<attvalue for="attr_9" value="PLoS Neglected Tropical Diseases"></attvalue>
</attvalues>
</edge>
<edge source="authorswithaffiliations1_f9c9f74c005035eb3d31ada6cd27bc2f" target="authorswithaffiliations1_a19da44efadcc05af16a7e8f2eb98f3c" weight="1">
<attvalues>
<attvalue for="matchings_count" value="1"></attvalue>
<attvalue for="attr_type" value="Title"></attvalue>
<attvalue for="attr_8" value="2003"></attvalue>
<attvalue for="attr_9" value="American Journal of Tropical Medicine and Hygiene"></attvalue>
</attvalues>
</edge>
<edge source="authorswithaffiliations1_f9c9f74c005035eb3d31ada6cd27bc2f" target="authorswithaffiliations1_f62f9cdfafb68aecc09503354d1c188d" weight="1">
<attvalues>
<attvalue for="matchings_count" value="1"></attvalue>
<attvalue for="attr_type" value="Title"></attvalue>
<attvalue for="attr_8" value="2003"></attvalue>
<attvalue for="attr_9" value="American Journal of Tropical Medicine and Hygiene"></attvalue>
</attvalues>
</edge>
<edge source="authorswithaffiliations1_f9c9f74c005035eb3d31ada6cd27bc2f" target="authorswithaffiliations1_916f9f17b5342f737ff4b0fbd20cf342" weight="1">
<attvalues>
<attvalue for="matchings_count" value="1"></attvalue>
<attvalue for="attr_type" value="Title"></attvalue>
<attvalue for="attr_8" value="2003"></attvalue>
<attvalue for="attr_9" value="American Journal of Tropical Medicine and Hygiene"></attvalue>
</attvalues>
</edge>
<edge source="authorswithaffiliations1_69963c8b5ee1fa54c313919a8bf455fd" target="authorswithaffiliations1_537404d5799aac51cd7cd1382ede9def" weight="2">
<attvalues>
<attvalue for="matchings_count" value="2"></attvalue>
<attvalue for="attr_type" value="Title"></attvalue>
<attvalue for="attr_8" value="2008 | 2009"></attvalue>
<attvalue for="attr_9" value="Medical Microbiology and Immunology | Parasitology Research"></attvalue>
</attvalues>
</edge>
<edge source="authorswithaffiliations1_69963c8b5ee1fa54c313919a8bf455fd" target="authorswithaffiliations1_6663ba5effc8aae8f85e4bc2b66944fd" weight="1">
<attvalues>
<attvalue for="matchings_count" value="1"></attvalue>
<attvalue for="attr_type" value="Title"></attvalue>
<attvalue for="attr_8" value="2004"></attvalue>
<attvalue for="attr_9" value="Journal of Immunology"></attvalue>
</attvalues>
</edge>
<edge source="authorswithaffiliations1_69963c8b5ee1fa54c313919a8bf455fd" target="authorswithaffiliations1_4fbdea425e6f911059783bf5ebe36aa6" weight="4">
<attvalues>
<attvalue for="matchings_count" value="4"></attvalue>
<attvalue for="attr_type" value="Title"></attvalue>
<attvalue for="attr_8" value="2004 | 2008 | 2009 | 2010"></attvalue>
<attvalue for="attr_9" value="Journal of Immunology | Medical Microbiology and Immunology | Parasitology | Parasitology Research"></attvalue>
</attvalues>
</edge>
<edge source="authorswithaffiliations1_69963c8b5ee1fa54c313919a8bf455fd" target="authorswithaffiliations1_a19da44efadcc05af16a7e8f2eb98f3c" weight="4">
<attvalues>
<attvalue for="matchings_count" value="4"></attvalue>
<attvalue for="attr_type" value="Title"></attvalue>
<attvalue for="attr_8" value="2004 | 2008 | 2009 | 2010"></attvalue>
<attvalue for="attr_9" value="Journal of Immunology | Medical Microbiology and Immunology | Parasitology | Parasitology Research"></attvalue>
</attvalues>
</edge>
<edge source="authorswithaffiliations1_69963c8b5ee1fa54c313919a8bf455fd" target="authorswithaffiliations1_62430b5686be02b0a4301be23943bae7" weight="3">
<attvalues>
<attvalue for="matchings_count" value="3"></attvalue>
<attvalue for="attr_type" value="Title"></attvalue>
<attvalue for="attr_8" value="2008 | 2009 | 2010"></attvalue>
<attvalue for="attr_9" value="Medical Microbiology and Immunology | Parasitology | Parasitology Research"></attvalue>
</attvalues>
</edge>
<edge source="authorswithaffiliations1_69963c8b5ee1fa54c313919a8bf455fd" target="authorswithaffiliations1_32448308f1f7ab361375357530cc967f" weight="1">
<attvalues>
<attvalue for="matchings_count" value="1"></attvalue>
<attvalue for="attr_type" value="Title"></attvalue>
<attvalue for="attr_8" value="2004"></attvalue>
<attvalue for="attr_9" value="Journal of Immunology"></attvalue>
</attvalues>
</edge>
<edge source="authorswithaffiliations1_69963c8b5ee1fa54c313919a8bf455fd" target="authorswithaffiliations1_94660973d020fca0f6dc86cf323ee655" weight="3">
<attvalues>
<attvalue for="matchings_count" value="3"></attvalue>
<attvalue for="attr_type" value="Title"></attvalue>
<attvalue for="attr_8" value="2008 | 2009 | 2010"></attvalue>
<attvalue for="attr_9" value="Medical Microbiology and Immunology | Parasitology | Parasitology Research"></attvalue>
</attvalues>
</edge>
<edge source="authorswithaffiliations1_69963c8b5ee1fa54c313919a8bf455fd" target="authorswithaffiliations1_e946fc7c1e9cbf68bade30f9bc47ec47" weight="1">
<attvalues>
<attvalue for="matchings_count" value="1"></attvalue>
<attvalue for="attr_type" value="Title"></attvalue>
<attvalue for="attr_8" value="2004"></attvalue>
<attvalue for="attr_9" value="Journal of Immunology"></attvalue>
</attvalues>
</edge>
<edge source="authorswithaffiliations1_69963c8b5ee1fa54c313919a8bf455fd" target="authorswithaffiliations1_55a8c6a31a2151a89c631b2ba3e059fa" weight="2">
<attvalues>
<attvalue for="matchings_count" value="2"></attvalue>
<attvalue for="attr_type" value="Title"></attvalue>
<attvalue for="attr_8" value="2008 | 2009"></attvalue>
<attvalue for="attr_9" value="Medical Microbiology and Immunology | Parasitology Research"></attvalue>
</attvalues>
</edge>
<edge source="authorswithaffiliations1_69963c8b5ee1fa54c313919a8bf455fd" target="authorswithaffiliations1_b9326502fe4268e720aa7bc8015e757d" weight="1">
<attvalues>
<attvalue for="matchings_count" value="1"></attvalue>
<attvalue for="attr_type" value="Title"></attvalue>
<attvalue for="attr_8" value="2010"></attvalue>
<attvalue for="attr_9" value="Parasitology"></attvalue>
</attvalues>
</edge>
<edge source="authorswithaffiliations1_69963c8b5ee1fa54c313919a8bf455fd" target="authorswithaffiliations1_f23feceaef1c97ec65bf6bc310f2f885" weight="1">
<attvalues>
<attvalue for="matchings_count" value="1"></attvalue>
<attvalue for="attr_type" value="Title"></attvalue>
<attvalue for="attr_8" value="2004"></attvalue>
<attvalue for="attr_9" value="Journal of Immunology"></attvalue>
</attvalues>
</edge>
<edge source="authorswithaffiliations1_69963c8b5ee1fa54c313919a8bf455fd" target="authorswithaffiliations1_e145893de6e8389443729c57b9c6a36f" weight="1">
<attvalues>
<attvalue for="matchings_count" value="1"></attvalue>
<attvalue for="attr_type" value="Title"></attvalue>
<attvalue for="attr_8" value="2004"></attvalue>
<attvalue for="attr_9" value="Journal of Immunology"></attvalue>
</attvalues>
</edge>
<edge source="authorswithaffiliations1_69963c8b5ee1fa54c313919a8bf455fd" target="authorswithaffiliations1_388d660d39ff30e0f2c5f5aa39232fb3" weight="4">
<attvalues>
<attvalue for="matchings_count" value="4"></attvalue>
<attvalue for="attr_type" value="Title"></attvalue>
<attvalue for="attr_8" value="2004 | 2008 | 2009 | 2010"></attvalue>
<attvalue for="attr_9" value="Journal of Immunology | Medical Microbiology and Immunology | Parasitology | Parasitology Research"></attvalue>
</attvalues>
</edge>
<edge source="authorswithaffiliations1_69963c8b5ee1fa54c313919a8bf455fd" target="authorswithaffiliations1_6b3dc1124ecfa26669e26dc9fbb09d84" weight="1">
<attvalues>
<attvalue for="matchings_count" value="1"></attvalue>
<attvalue for="attr_type" value="Title"></attvalue>
<attvalue for="attr_8" value="2004"></attvalue>
<attvalue for="attr_9" value="Journal of Immunology"></attvalue>
</attvalues>
</edge>
<edge source="authorswithaffiliations1_69963c8b5ee1fa54c313919a8bf455fd" target="authorswithaffiliations1_27b956501374e4ed2ec88ecde8f5ebbe" weight="2">
<attvalues>
<attvalue for="matchings_count" value="2"></attvalue>
<attvalue for="attr_type" value="Title"></attvalue>
<attvalue for="attr_8" value="2008 | 2009"></attvalue>
<attvalue for="attr_9" value="Medical Microbiology and Immunology | Parasitology Research"></attvalue>
</attvalues>
</edge>
<edge source="authorswithaffiliations1_69963c8b5ee1fa54c313919a8bf455fd" target="authorswithaffiliations1_96898246af0e163677ced29047485ada" weight="1">
<attvalues>
<attvalue for="matchings_count" value="1"></attvalue>
[truncated: 1,606,243 more chars]
