# Supplementary material for: Using Co-authorship Networks to Map and Analyse Global Neglected Tropical Disease Research with an Affiliation to Germany
Source: PLoS Negl Trop Dis. 2015 Dec 31;9(12):e0004182. doi: 10.1371/journal.pntd.0004182 (PMC4703140; doi:10.1371/journal.pntd.0004182)
Supplement: S8 Dataset — (GEXF) [file pntd.0004182.s008.gexf]

<?xml version="1.0" encoding="UTF-8"?><gexf xmlns="http://www.gexf.net/1.1draft" version="1.1" xmlns:viz="http://www.gexf.net/1.1draft/viz" xmlns:xsi="http://www.w3.org/2001/XMLSchema-instance" xsi:schemaLocation="http://www.gexf.net/1.1draft http://www.gexf.net/1.1draft/gexf.xsd">
<meta lastmodifieddate="2011-06-15"><creator>GraphMaker</creator><description>Jacomy Mathieu, Sciences Po Medialab and WebAtlas</description></meta>
<graph defaultedgetype="undirected"  mode="static">
<attributes class="node" mode="static">
<attribute id="attr_type" title="Type" type="string"></attribute>
<attribute id="global_occurrences" title="Occurrences Count" type="integer"></attribute>
<attribute id="attr_3" title="Institution" type="string"></attribute>
<attribute id="attr_4" title="Location" type="string"></attribute>
<attribute id="attr_8" title="Country" type="string"></attribute>
<attribute id="attr_6" title="lon1" type="string"></attribute>
<attribute id="attr_7" title="Lat1" type="string"></attribute>
</attributes>
<attributes class="edge" mode="static">
<attribute id="attr_type" title="Type" type="string"></attribute>
<attribute id="matchings_count" title="Matchings Count" type="integer"></attribute>
<attribute id="attr_11" title="Year" type="string"></attribute>
<attribute id="attr_12" title="Source title" type="string"></attribute>
</attributes>
<nodes>
<node id="authorswithaffiliations2_5a020df0dd3080bec8364e0b7cd91c92" label="accra, ghana, health research unit ghana health service">
<attvalues>
<attvalue for="attr_type" value="Authors with affiliations 2"></attvalue>
<attvalue for="global_occurrences" value="1"></attvalue>
<attvalue for="attr_3" value="Health Research Unit Ghana Health Service"></attvalue>
<attvalue for="attr_4" value="Accra, Ghana"></attvalue>
<attvalue for="attr_8" value="Ghana"></attvalue>
<attvalue for="attr_6" value="-0.2057437"></attvalue>
<attvalue for="attr_7" value="5.5600141"></attvalue>
</attvalues>
</node>
<node id="authorswithaffiliations2_77acdac53ed66bb7d24b0fe9a940f6d6" label="accra, ghana, noguchi memorial institute for medical research">
<attvalues>
<attvalue for="attr_type" value="Authors with affiliations 2"></attvalue>
<attvalue for="global_occurrences" value="2"></attvalue>
<attvalue for="attr_3" value="Noguchi Memorial Institute for Medical Research"></attvalue>
<attvalue for="attr_4" value="Accra, Ghana"></attvalue>
<attvalue for="attr_8" value="Ghana"></attvalue>
<attvalue for="attr_6" value="-0.2057437"></attvalue>
<attvalue for="attr_7" value="5.5600141"></attvalue>
</attvalues>
</node>
<node id="authorswithaffiliations2_46d2ed66c9e6ee821858cf0e840aa801" label="arezzo, italy, d.r.e. am. italia">
<attvalues>
<attvalue for="attr_type" value="Authors with affiliations 2"></attvalue>
<attvalue for="global_occurrences" value="1"></attvalue>
<attvalue for="attr_3" value="D.R.E. Am. Italia"></attvalue>
<attvalue for="attr_4" value="Arezzo, Italy"></attvalue>
<attvalue for="attr_8" value="Italy"></attvalue>
<attvalue for="attr_6" value="11.8604704684926"></attvalue>
<attvalue for="attr_7" value="43.4641001"></attvalue>
</attvalues>
</node>
<node id="authorswithaffiliations2_246c876bf34dfa34fa486bdebc6b71b6" label="atlanta, united states, centers for disease control and prevention">
<attvalues>
<attvalue for="attr_type" value="Authors with affiliations 2"></attvalue>
<attvalue for="global_occurrences" value="3"></attvalue>
<attvalue for="attr_3" value="Centers for Disease Control and Prevention"></attvalue>
<attvalue for="attr_4" value="Atlanta, United States"></attvalue>
<attvalue for="attr_8" value="United States"></attvalue>
<attvalue for="attr_6" value="-84.3901849"></attvalue>
<attvalue for="attr_7" value="33.7490987"></attvalue>
</attvalues>
</node>
<node id="authorswithaffiliations2_4f0841c8fc58643c103babbfa432049f" label="baltimore, united states, johns hopkins university">
<attvalues>
<attvalue for="attr_type" value="Authors with affiliations 2"></attvalue>
<attvalue for="global_occurrences" value="1"></attvalue>
<attvalue for="attr_3" value="Johns Hopkins University"></attvalue>
<attvalue for="attr_4" value="Baltimore, United States"></attvalue>
<attvalue for="attr_8" value="United States"></attvalue>
<attvalue for="attr_6" value="-76.6108073"></attvalue>
<attvalue for="attr_7" value="39.2908608"></attvalue>
</attvalues>
</node>
<node id="authorswithaffiliations2_44a425a57eb41d41cd7898ede61958d2" label="barcelona, spain, university of barcelona">
<attvalues>
<attvalue for="attr_type" value="Authors with affiliations 2"></attvalue>
<attvalue for="global_occurrences" value="1"></attvalue>
<attvalue for="attr_3" value="University of Barcelona"></attvalue>
<attvalue for="attr_4" value="Barcelona, Spain"></attvalue>
<attvalue for="attr_8" value="Spain"></attvalue>
<attvalue for="attr_6" value="2.1700437"></attvalue>
<attvalue for="attr_7" value="41.3870186"></attvalue>
</attvalues>
</node>
<node id="authorswithaffiliations2_7f812048d1d814b0f762338aa25a6a5c" label="batesville, united states, lyon college">
<attvalues>
<attvalue for="attr_type" value="Authors with affiliations 2"></attvalue>
<attvalue for="global_occurrences" value="2"></attvalue>
<attvalue for="attr_3" value="Lyon College"></attvalue>
<attvalue for="attr_4" value="Batesville, United States"></attvalue>
<attvalue for="attr_8" value="United States"></attvalue>
<attvalue for="attr_6" value="-91.6409722"></attvalue>
<attvalue for="attr_7" value="35.769799"></attvalue>
</attvalues>
</node>
<node id="authorswithaffiliations2_555d5be21ccf96d8b5bcb7e40b98f467" label="berlin, germany, humboldt university berlin">
<attvalues>
<attvalue for="attr_type" value="Authors with affiliations 2"></attvalue>
<attvalue for="global_occurrences" value="7"></attvalue>
<attvalue for="attr_3" value="Humboldt University Berlin"></attvalue>
<attvalue for="attr_4" value="Berlin, Germany"></attvalue>
<attvalue for="attr_8" value="Germany"></attvalue>
<attvalue for="attr_6" value="13.3888599"></attvalue>
<attvalue for="attr_7" value="52.5170365"></attvalue>
</attvalues>
</node>
<node id="authorswithaffiliations2_002f79a00fb24c7694ae38ed94c9dfa3" label="bethesda, united states, national institutes of health">
<attvalues>
<attvalue for="attr_type" value="Authors with affiliations 2"></attvalue>
<attvalue for="global_occurrences" value="1"></attvalue>
<attvalue for="attr_3" value="National Institutes of Health"></attvalue>
<attvalue for="attr_4" value="Bethesda, United States"></attvalue>
<attvalue for="attr_8" value="United States"></attvalue>
<attvalue for="attr_6" value="-77.0971082"></attvalue>
<attvalue for="attr_7" value="38.9812237"></attvalue>
</attvalues>
</node>
<node id="authorswithaffiliations2_348e328cfad78db71671ab1ae555d70c" label="birmingham, united states, university of alabama at birmingham">
<attvalues>
<attvalue for="attr_type" value="Authors with affiliations 2"></attvalue>
<attvalue for="global_occurrences" value="4"></attvalue>
<attvalue for="attr_3" value="University of Alabama at Birmingham"></attvalue>
<attvalue for="attr_4" value="Birmingham, United States"></attvalue>
<attvalue for="attr_8" value="United States"></attvalue>
<attvalue for="attr_6" value="-86.8024326"></attvalue>
<attvalue for="attr_7" value="33.5206824"></attvalue>
</attvalues>
</node>
<node id="authorswithaffiliations2_2c6ce0989e890ef8bf72d386172baea6" label="blantyre, malawi, ministry of health and population">
<attvalues>
<attvalue for="attr_type" value="Authors with affiliations 2"></attvalue>
<attvalue for="global_occurrences" value="2"></attvalue>
<attvalue for="attr_3" value="Ministry of Health and Population"></attvalue>
<attvalue for="attr_4" value="Blantyre, Malawi"></attvalue>
<attvalue for="attr_8" value="Malawi"></attvalue>
<attvalue for="attr_6" value="35.0035694"></attvalue>
<attvalue for="attr_7" value="-15.7862543"></attvalue>
</attvalues>
</node>
<node id="authorswithaffiliations2_e7eb981a0417eb49147b573aa0e719c5" label="bologna, italy, university of bologna">
<attvalues>
<attvalue for="attr_type" value="Authors with affiliations 2"></attvalue>
<attvalue for="global_occurrences" value="5"></attvalue>
<attvalue for="attr_3" value="University of Bologna"></attvalue>
<attvalue for="attr_4" value="Bologna, Italy"></attvalue>
<attvalue for="attr_8" value="Italy"></attvalue>
<attvalue for="attr_6" value="11.3430347"></attvalue>
<attvalue for="attr_7" value="44.4936714"></attvalue>
</attvalues>
</node>
<node id="authorswithaffiliations2_7c7fff8deafd3fd8281d22e12e0049c0" label="bonn, germany, university of bonn">
<attvalues>
<attvalue for="attr_type" value="Authors with affiliations 2"></attvalue>
<attvalue for="global_occurrences" value="78"></attvalue>
<attvalue for="attr_3" value="University of Bonn"></attvalue>
<attvalue for="attr_4" value="Bonn, Germany"></attvalue>
<attvalue for="attr_8" value="Germany"></attvalue>
<attvalue for="attr_6" value="7.1006599"></attvalue>
<attvalue for="attr_7" value="50.7358511"></attvalue>
</attvalues>
</node>
<node id="authorswithaffiliations2_cfef3486a967a53a6f4a0b0443909d18" label="borstel, germany, research center borstel">
<attvalues>
<attvalue for="attr_type" value="Authors with affiliations 2"></attvalue>
<attvalue for="global_occurrences" value="2"></attvalue>
<attvalue for="attr_3" value="Research Center Borstel"></attvalue>
<attvalue for="attr_4" value="Borstel, Germany"></attvalue>
<attvalue for="attr_8" value="Germany"></attvalue>
<attvalue for="attr_6" value="9.7983589"></attvalue>
<attvalue for="attr_7" value="53.968094"></attvalue>
</attvalues>
</node>
<node id="authorswithaffiliations2_0601d72f22760dc2bc1a56bd6998220f" label="braunschweig, germany, german research centre for biotechnology mbh">
<attvalues>
<attvalue for="attr_type" value="Authors with affiliations 2"></attvalue>
<attvalue for="global_occurrences" value="2"></attvalue>
<attvalue for="attr_3" value="German Research Centre for Biotechnology mbH"></attvalue>
<attvalue for="attr_4" value="Braunschweig, Germany"></attvalue>
<attvalue for="attr_8" value="Germany"></attvalue>
<attvalue for="attr_6" value="10.5252669"></attvalue>
<attvalue for="attr_7" value="52.2639962"></attvalue>
</attvalues>
</node>
<node id="authorswithaffiliations2_0b654bdf70a08e3aa0a319d2aa2724ab" label="brussels, belgium, free university brussels">
<attvalues>
<attvalue for="attr_type" value="Authors with affiliations 2"></attvalue>
<attvalue for="global_occurrences" value="1"></attvalue>
<attvalue for="attr_3" value="Free University Brussels"></attvalue>
<attvalue for="attr_4" value="Brussels, Belgium"></attvalue>
<attvalue for="attr_8" value="Belgium"></attvalue>
<attvalue for="attr_6" value="4.3516841"></attvalue>
<attvalue for="attr_7" value="50.8465406"></attvalue>
</attvalues>
</node>
<node id="authorswithaffiliations2_dc84b3bea671fb75dcb5caf46159fa4f" label="buea, cameroon, research foundation for tropical diseases and environment">
<attvalues>
<attvalue for="attr_type" value="Authors with affiliations 2"></attvalue>
<attvalue for="global_occurrences" value="10"></attvalue>
<attvalue for="attr_3" value="Research Foundation for Tropical Diseases and Environment"></attvalue>
<attvalue for="attr_4" value="Buea, Cameroon"></attvalue>
<attvalue for="attr_8" value="Cameroon"></attvalue>
<attvalue for="attr_6" value="9.2427429"></attvalue>
<attvalue for="attr_7" value="4.1671179"></attvalue>
</attvalues>
</node>
<node id="authorswithaffiliations2_3c23d2a0c9dd6905c043d2a33363186f" label="buea, cameroon, university of buea">
<attvalues>
<attvalue for="attr_type" value="Authors with affiliations 2"></attvalue>
<attvalue for="global_occurrences" value="8"></attvalue>
<attvalue for="attr_3" value="University of Buea"></attvalue>
<attvalue for="attr_4" value="Buea, Cameroon"></attvalue>
<attvalue for="attr_8" value="Cameroon"></attvalue>
<attvalue for="attr_6" value="9.2427429"></attvalue>
<attvalue for="attr_7" value="4.1671179"></attvalue>
</attvalues>
</node>
<node id="authorswithaffiliations2_d51b39f645dc3b76da7ff749b7f242ed" label="cambridge, united kingdom, biotica technology limited">
<attvalues>
<attvalue for="attr_type" value="Authors with affiliations 2"></attvalue>
<attvalue for="global_occurrences" value="11"></attvalue>
<attvalue for="attr_3" value="Biotica Technology Limited"></attvalue>
<attvalue for="attr_4" value="Cambridge, United Kingdom"></attvalue>
<attvalue for="attr_8" value="United Kingdom"></attvalue>
<attvalue for="attr_6" value="0.124862"></attvalue>
<attvalue for="attr_7" value="52.2033051"></attvalue>
</attvalues>
</node>
<node id="authorswithaffiliations2_a935605670c4aa4a338f51b2f33ef1ef" label="cambridge, united kingdom, university of cambridge">
<attvalues>
<attvalue for="attr_type" value="Authors with affiliations 2"></attvalue>
<attvalue for="global_occurrences" value="2"></attvalue>
<attvalue for="attr_3" value="University of Cambridge"></attvalue>
<attvalue for="attr_4" value="Cambridge, United Kingdom"></attvalue>
<attvalue for="attr_8" value="United Kingdom"></attvalue>
<attvalue for="attr_6" value="0.124862"></attvalue>
<attvalue for="attr_7" value="52.2033051"></attvalue>
</attvalues>
</node>
<node id="authorswithaffiliations2_d1732e91d96e1aaf7a9ed0d1c5481caa" label="canberra, australia, australian national university">
<attvalues>
<attvalue for="attr_type" value="Authors with affiliations 2"></attvalue>
<attvalue for="global_occurrences" value="1"></attvalue>
<attvalue for="attr_3" value="Australian National University"></attvalue>
<attvalue for="attr_4" value="Canberra, Australia"></attvalue>
<attvalue for="attr_8" value="Australia"></attvalue>
<attvalue for="attr_6" value="149.1286673"></attvalue>
<attvalue for="attr_7" value="-35.2820709"></attvalue>
</attvalues>
</node>
<node id="authorswithaffiliations2_c9427624d6defc78ae6fb4bcb86efd5d" label="caracas, venezuela, central university of venezuela">
<attvalues>
<attvalue for="attr_type" value="Authors with affiliations 2"></attvalue>
<attvalue for="global_occurrences" value="2"></attvalue>
<attvalue for="attr_3" value="Central University of Venezuela"></attvalue>
<attvalue for="attr_4" value="Caracas, Venezuela"></attvalue>
<attvalue for="attr_8" value="Venezuela"></attvalue>
<attvalue for="attr_6" value="-66.9145543"></attvalue>
<attvalue for="attr_7" value="10.5062366"></attvalue>
</attvalues>
</node>
<node id="authorswithaffiliations2_4adceee615004fcc1a1fd75edf0358cc" label="chennai, india, anna university">
<attvalues>
<attvalue for="attr_type" value="Authors with affiliations 2"></attvalue>
<attvalue for="global_occurrences" value="1"></attvalue>
<attvalue for="attr_3" value="Anna University"></attvalue>
<attvalue for="attr_4" value="Chennai, India"></attvalue>
<attvalue for="attr_8" value="India"></attvalue>
<attvalue for="attr_6" value="80.4024075744165"></attvalue>
<attvalue for="attr_7" value="13.0112192"></attvalue>
</attvalues>
</node>
<node id="authorswithaffiliations2_1bcb7f83775bab48e919148c80ab100f" label="clamart, france, hôpital antoine béclére">
<attvalues>
<attvalue for="attr_type" value="Authors with affiliations 2"></attvalue>
<attvalue for="global_occurrences" value="1"></attvalue>
<attvalue for="attr_3" value="Hôpital Antoine Béclére"></attvalue>
<attvalue for="attr_4" value="Clamart, France"></attvalue>
<attvalue for="attr_8" value="France"></attvalue>
<attvalue for="attr_6" value="2.2630238"></attvalue>
<attvalue for="attr_7" value="48.8004599"></attvalue>
</attvalues>
</node>
<node id="authorswithaffiliations2_4e2109eb379d3793e60e74b027d3c458" label="cleveland, united states, case western reserve university">
<attvalues>
<attvalue for="attr_type" value="Authors with affiliations 2"></attvalue>
<attvalue for="global_occurrences" value="2"></attvalue>
<attvalue for="attr_3" value="Case Western Reserve University"></attvalue>
<attvalue for="attr_4" value="Cleveland, United States"></attvalue>
<attvalue for="attr_8" value="United States"></attvalue>
<attvalue for="attr_6" value="-81.6778691"></attvalue>
<attvalue for="attr_7" value="41.4871888"></attvalue>
</attvalues>
</node>
<node id="authorswithaffiliations2_06d4d2d25542653e1169821e51ed222d" label="cologne, germany, university of cologne">
<attvalues>
<attvalue for="attr_type" value="Authors with affiliations 2"></attvalue>
<attvalue for="global_occurrences" value="4"></attvalue>
<attvalue for="attr_3" value="University of Cologne"></attvalue>
<attvalue for="attr_4" value="Cologne, Germany"></attvalue>
<attvalue for="attr_8" value="Germany"></attvalue>
<attvalue for="attr_6" value="6.9580232"></attvalue>
<attvalue for="attr_7" value="50.9374863"></attvalue>
</attvalues>
</node>
<node id="authorswithaffiliations2_82ea6e5772eba8acfeff9fb12985c68e" label="dar es salaam, tanzania, aga khan hospital">
<attvalues>
<attvalue for="attr_type" value="Authors with affiliations 2"></attvalue>
<attvalue for="global_occurrences" value="2"></attvalue>
<attvalue for="attr_3" value="Aga Khan Hospital"></attvalue>
<attvalue for="attr_4" value="Dar es Salaam, Tanzania"></attvalue>
<attvalue for="attr_8" value="Tanzania"></attvalue>
<attvalue for="attr_6" value="39.2803756"></attvalue>
<attvalue for="attr_7" value="-6.8142737"></attvalue>
</attvalues>
</node>
<node id="authorswithaffiliations2_3af7f849237d49878258797c04c1fc1d" label="dar es salaam, tanzania, muhimbili medical centre">
<attvalues>
<attvalue for="attr_type" value="Authors with affiliations 2"></attvalue>
<attvalue for="global_occurrences" value="2"></attvalue>
<attvalue for="attr_3" value="Muhimbili Medical Centre"></attvalue>
<attvalue for="attr_4" value="Dar es Salaam, Tanzania"></attvalue>
<attvalue for="attr_8" value="Tanzania"></attvalue>
<attvalue for="attr_6" value="39.2803756"></attvalue>
<attvalue for="attr_7" value="-6.8142737"></attvalue>
</attvalues>
</node>
<node id="authorswithaffiliations2_a392b9b3d83750ef427b0afff9536755" label="davis, united states, university of california at davis">
<attvalues>
<attvalue for="attr_type" value="Authors with affiliations 2"></attvalue>
<attvalue for="global_occurrences" value="1"></attvalue>
<attvalue for="attr_3" value="University of California at Davis"></attvalue>
<attvalue for="attr_4" value="Davis, United States"></attvalue>
<attvalue for="attr_8" value="United States"></attvalue>
<attvalue for="attr_6" value="-121.7445835"></attvalue>
<attvalue for="attr_7" value="38.545379"></attvalue>
</attvalues>
</node>
<node id="authorswithaffiliations2_bbe71f7994afee018045a1b24a47d8c3" label="delta, canada, 571 english bluff road">
<attvalues>
<attvalue for="attr_type" value="Authors with affiliations 2"></attvalue>
<attvalue for="global_occurrences" value="1"></attvalue>
<attvalue for="attr_3" value="571 English Bluff Road"></attvalue>
<attvalue for="attr_4" value="Delta, Canada"></attvalue>
<attvalue for="attr_8" value="Canada"></attvalue>
<attvalue for="attr_6" value="-123.0579922"></attvalue>
<attvalue for="attr_7" value="49.0846823"></attvalue>
</attvalues>
</node>
<node id="authorswithaffiliations2_4185a155137541ff12eb206609654c3e" label="duesseldorf, germany, heinrich-heine-university duesseldorf">
<attvalues>
<attvalue for="attr_type" value="Authors with affiliations 2"></attvalue>
<attvalue for="global_occurrences" value="4"></attvalue>
<attvalue for="attr_3" value="Heinrich-Heine-University Duesseldorf"></attvalue>
<attvalue for="attr_4" value="Duesseldorf, Germany"></attvalue>
<attvalue for="attr_8" value="Germany"></attvalue>
<attvalue for="attr_6" value="6.7637565"></attvalue>
<attvalue for="attr_7" value="51.2235376"></attvalue>
</attvalues>
</node>
<node id="authorswithaffiliations2_67e17574c0bdfa19aac90c078a2ff227" label="duisburg, germany, clinic for small animals wintgensstrasse 81-83">
<attvalues>
<attvalue for="attr_type" value="Authors with affiliations 2"></attvalue>
<attvalue for="global_occurrences" value="2"></attvalue>
<attvalue for="attr_3" value="Clinic for Small Animals Wintgensstrasse 81-83"></attvalue>
<attvalue for="attr_4" value="Duisburg, Germany"></attvalue>
<attvalue for="attr_8" value="Germany"></attvalue>
<attvalue for="attr_6" value="6.74175498671042"></attvalue>
<attvalue for="attr_7" value="51.44650385"></attvalue>
</attvalues>
</node>
<node id="authorswithaffiliations2_4db92759c782b96332237e15eb0dd772" label="dundee, united kingdom, university of dundee">
<attvalues>
<attvalue for="attr_type" value="Authors with affiliations 2"></attvalue>
<attvalue for="global_occurrences" value="3"></attvalue>
<attvalue for="attr_3" value="University of Dundee"></attvalue>
<attvalue for="attr_4" value="Dundee, United Kingdom"></attvalue>
<attvalue for="attr_8" value="United Kingdom"></attvalue>
<attvalue for="attr_6" value="-2.9735213"></attvalue>
<attvalue for="attr_7" value="56.4593653"></attvalue>
</attvalues>
</node>
<node id="authorswithaffiliations2_e509cc355660a7653ea34cd590e25ef5" label="edinburgh, united kingdom, university of edinburgh">
<attvalues>
<attvalue for="attr_type" value="Authors with affiliations 2"></attvalue>
<attvalue for="global_occurrences" value="5"></attvalue>
<attvalue for="attr_3" value="University of Edinburgh"></attvalue>
<attvalue for="attr_4" value="Edinburgh, United Kingdom"></attvalue>
<attvalue for="attr_8" value="United Kingdom"></attvalue>
<attvalue for="attr_6" value="-3.1932723"></attvalue>
<attvalue for="attr_7" value="55.9483399"></attvalue>
</attvalues>
</node>
<node id="authorswithaffiliations2_273dfff13f91656840148a58db6c4b22" label="edmonton, canada, university of alberta">
<attvalues>
<attvalue for="attr_type" value="Authors with affiliations 2"></attvalue>
<attvalue for="global_occurrences" value="2"></attvalue>
<attvalue for="attr_3" value="University of Alberta"></attvalue>
<attvalue for="attr_4" value="Edmonton, Canada"></attvalue>
<attvalue for="attr_8" value="Canada"></attvalue>
<attvalue for="attr_6" value="-113.557352747797"></attvalue>
<attvalue for="attr_7" value="53.5558285"></attvalue>
</attvalues>
</node>
<node id="authorswithaffiliations2_d59683dd5b6a53a4c845fd48cddc12fa" label="fort portal, uganda, district health services">
<attvalues>
<attvalue for="attr_type" value="Authors with affiliations 2"></attvalue>
<attvalue for="global_occurrences" value="1"></attvalue>
<attvalue for="attr_3" value="District Health Services"></attvalue>
<attvalue for="attr_4" value="Fort Portal, Uganda"></attvalue>
<attvalue for="attr_8" value="Uganda"></attvalue>
<attvalue for="attr_6" value="30.2779432"></attvalue>
<attvalue for="attr_7" value="0.6561907"></attvalue>
</attvalues>
</node>
<node id="authorswithaffiliations2_a358aaaf9463303e36c8333002677771" label="fort portal, uganda, vector control unit ministry of health">
<attvalues>
<attvalue for="attr_type" value="Authors with affiliations 2"></attvalue>
<attvalue for="global_occurrences" value="4"></attvalue>
<attvalue for="attr_3" value="Vector Control Unit Ministry of Health"></attvalue>
<attvalue for="attr_4" value="Fort Portal, Uganda"></attvalue>
<attvalue for="attr_8" value="Uganda"></attvalue>
<attvalue for="attr_6" value="30.2779432"></attvalue>
<attvalue for="attr_7" value="0.6561907"></attvalue>
</attvalues>
</node>
<node id="authorswithaffiliations2_6a9a26a863817b383ec430b3606116a9" label="frankfurt am main, germany, johann wolfgang goethe university frankfurt">
<attvalues>
<attvalue for="attr_type" value="Authors with affiliations 2"></attvalue>
<attvalue for="global_occurrences" value="4"></attvalue>
<attvalue for="attr_3" value="Johann Wolfgang Goethe University Frankfurt"></attvalue>
<attvalue for="attr_4" value="Frankfurt am Main, Germany"></attvalue>
<attvalue for="attr_8" value="Germany"></attvalue>
<attvalue for="attr_6" value="8.66195118582712"></attvalue>
<attvalue for="attr_7" value="50.12134215"></attvalue>
</attvalues>
</node>
<node id="authorswithaffiliations2_2bc4d211b3220272aff8089501712f8d" label="freiburg, germany, albert ludwigs university freiburg">
<attvalues>
<attvalue for="attr_type" value="Authors with affiliations 2"></attvalue>
<attvalue for="global_occurrences" value="7"></attvalue>
<attvalue for="attr_3" value="Albert Ludwigs University Freiburg"></attvalue>
<attvalue for="attr_4" value="Freiburg, Germany"></attvalue>
<attvalue for="attr_8" value="Germany"></attvalue>
<attvalue for="attr_6" value="7.8494005"></attvalue>
<attvalue for="attr_7" value="47.9960901"></attvalue>
</attvalues>
</node>
<node id="authorswithaffiliations2_b885c1479d2b9211d51989c68f7786c8" label="geneva, switzerland, world health organization">
<attvalues>
<attvalue for="attr_type" value="Authors with affiliations 2"></attvalue>
<attvalue for="global_occurrences" value="1"></attvalue>
<attvalue for="attr_3" value="World Health Organization"></attvalue>
<attvalue for="attr_4" value="Geneva, Switzerland"></attvalue>
<attvalue for="attr_8" value="Switzerland"></attvalue>
<attvalue for="attr_6" value="6.1466014"></attvalue>
<attvalue for="attr_7" value="46.2017559"></attvalue>
</attvalues>
</node>
<node id="authorswithaffiliations2_20f25370a38b02ce036f102e5ed6588d" label="giessen, germany, justus liebig university giessen">
<attvalues>
<attvalue for="attr_type" value="Authors with affiliations 2"></attvalue>
<attvalue for="global_occurrences" value="7"></attvalue>
<attvalue for="attr_3" value="Justus Liebig University Giessen"></attvalue>
<attvalue for="attr_4" value="Giessen, Germany"></attvalue>
<attvalue for="attr_8" value="Germany"></attvalue>
<attvalue for="attr_6" value="8.67487"></attvalue>
<attvalue for="attr_7" value="50.5843976"></attvalue>
</attvalues>
</node>
<node id="authorswithaffiliations2_c3064f5682ff5206a0ee8bd6960f2835" label="glasgow, united kingdom, university of strathclyde">
<attvalues>
<attvalue for="attr_type" value="Authors with affiliations 2"></attvalue>
<attvalue for="global_occurrences" value="2"></attvalue>
<attvalue for="attr_3" value="University of Strathclyde"></attvalue>
<attvalue for="attr_4" value="Glasgow, United Kingdom"></attvalue>
<attvalue for="attr_8" value="United Kingdom"></attvalue>
<attvalue for="attr_6" value="-4.2499891"></attvalue>
<attvalue for="attr_7" value="55.861147"></attvalue>
</attvalues>
</node>
<node id="authorswithaffiliations2_32d485354ab12faa3ba7a805a8c12f20" label="goettingen, germany, georg august university of goettingen">
<attvalues>
<attvalue for="attr_type" value="Authors with affiliations 2"></attvalue>
<attvalue for="global_occurrences" value="7"></attvalue>
<attvalue for="attr_3" value="Georg August University of Goettingen"></attvalue>
<attvalue for="attr_4" value="Goettingen, Germany"></attvalue>
<attvalue for="attr_8" value="Germany"></attvalue>
<attvalue for="attr_6" value="9.9344982"></attvalue>
<attvalue for="attr_7" value="51.533684"></attvalue>
</attvalues>
</node>
<node id="authorswithaffiliations2_cad7752114382e856ed9d4006cdd4ec2" label="groton, united states, pfizer global research and devmt.">
<attvalues>
<attvalue for="attr_type" value="Authors with affiliations 2"></attvalue>
<attvalue for="global_occurrences" value="2"></attvalue>
<attvalue for="attr_3" value="Pfizer Global Research and Devmt."></attvalue>
<attvalue for="attr_4" value="Groton, United States"></attvalue>
<attvalue for="attr_8" value="United States"></attvalue>
<attvalue for="attr_6" value="-72.0687738097515"></attvalue>
<attvalue for="attr_7" value="41.322798"></attvalue>
</attvalues>
</node>
<node id="authorswithaffiliations2_fa32cea9397e122917868931cd8c04c2" label="halle (saale), germany, martin-luther universität halle-wittenberg">
<attvalues>
<attvalue for="attr_type" value="Authors with affiliations 2"></attvalue>
<attvalue for="global_occurrences" value="4"></attvalue>
<attvalue for="attr_3" value="Martin-Luther Universität Halle-Wittenberg"></attvalue>
<attvalue for="attr_4" value="Halle (Saale), Germany"></attvalue>
<attvalue for="attr_8" value="Germany"></attvalue>
<attvalue for="attr_6" value="11.9705452"></attvalue>
<attvalue for="attr_7" value="51.4825041"></attvalue>
</attvalues>
</node>
<node id="authorswithaffiliations2_33d17c9e7150e86a2febbfb513bf21c9" label="hamburg, germany, bernhard nocht institute for tropical medicine">
<attvalues>
<attvalue for="attr_type" value="Authors with affiliations 2"></attvalue>
<attvalue for="global_occurrences" value="163"></attvalue>
<attvalue for="attr_3" value="Bernhard Nocht Institute for Tropical Medicine"></attvalue>
<attvalue for="attr_4" value="Hamburg, Germany"></attvalue>
<attvalue for="attr_8" value="Germany"></attvalue>
<attvalue for="attr_6" value="10.0099133"></attvalue>
<attvalue for="attr_7" value="53.5437641"></attvalue>
</attvalues>
</node>
<node id="authorswithaffiliations2_7f5d504776624ef9bb63e8837f77a934" label="hamburg, germany, hamburg-eppendorf university medical center">
<attvalues>
<attvalue for="attr_type" value="Authors with affiliations 2"></attvalue>
<attvalue for="global_occurrences" value="2"></attvalue>
<attvalue for="attr_3" value="Hamburg-Eppendorf University Medical Center"></attvalue>
<attvalue for="attr_4" value="Hamburg, Germany"></attvalue>
<attvalue for="attr_8" value="Germany"></attvalue>
<attvalue for="attr_6" value="10.0099133"></attvalue>
<attvalue for="attr_7" value="53.5437641"></attvalue>
</attvalues>
</node>
<node id="authorswithaffiliations2_bd0ea6821478656b3d4b6d3084229b9c" label="hamburg, germany, scharpenbergsweg 8">
<attvalues>
<attvalue for="attr_type" value="Authors with affiliations 2"></attvalue>
<attvalue for="global_occurrences" value="1"></attvalue>
<attvalue for="attr_3" value="Scharpenbergsweg 8"></attvalue>
<attvalue for="attr_4" value="Hamburg, Germany"></attvalue>
<attvalue for="attr_8" value="Germany"></attvalue>
<attvalue for="attr_6" value="10.0099133"></attvalue>
<attvalue for="attr_7" value="53.5437641"></attvalue>
</attvalues>
</node>
<node id="authorswithaffiliations2_22d09578bfde500b43a97f1f62be0957" label="hamburg, germany, university of hamburg">
<attvalues>
<attvalue for="attr_type" value="Authors with affiliations 2"></attvalue>
<attvalue for="global_occurrences" value="7"></attvalue>
<attvalue for="attr_3" value="University of Hamburg"></attvalue>
<attvalue for="attr_4" value="Hamburg, Germany"></attvalue>
<attvalue for="attr_8" value="Germany"></attvalue>
<attvalue for="attr_6" value="10.0099133"></attvalue>
<attvalue for="attr_7" value="53.5437641"></attvalue>
</attvalues>
</node>
<node id="authorswithaffiliations2_b4dff9bda3ea7a5ef0c150792a1d330f" label="hannover, germany, school of veterinary medicine hannover">
<attvalues>
<attvalue for="attr_type" value="Authors with affiliations 2"></attvalue>
<attvalue for="global_occurrences" value="2"></attvalue>
<attvalue for="attr_3" value="School of Veterinary Medicine Hannover"></attvalue>
<attvalue for="attr_4" value="Hannover, Germany"></attvalue>
<attvalue for="attr_8" value="Germany"></attvalue>
<attvalue for="attr_6" value="9.7385532"></attvalue>
<attvalue for="attr_7" value="52.3744779"></attvalue>
</attvalues>
</node>
<node id="authorswithaffiliations2_e06bb4476834815b5d9f6f3161e09724" label="heidelberg, germany, european molecular biology laboratory embl">
<attvalues>
<attvalue for="attr_type" value="Authors with affiliations 2"></attvalue>
<attvalue for="global_occurrences" value="1"></attvalue>
<attvalue for="attr_3" value="European Molecular Biology Laboratory EMBL"></attvalue>
<attvalue for="attr_4" value="Heidelberg, Germany"></attvalue>
<attvalue for="attr_8" value="Germany"></attvalue>
<attvalue for="attr_6" value="8.6948125"></attvalue>
<attvalue for="attr_7" value="49.4093608"></attvalue>
</attvalues>
</node>
<node id="authorswithaffiliations2_3ac4a729520c3ba0bfee8d0b92f8bb64" label="heidelberg, germany, german cancer research center">
<attvalues>
<attvalue for="attr_type" value="Authors with affiliations 2"></attvalue>
<attvalue for="global_occurrences" value="5"></attvalue>
<attvalue for="attr_3" value="German Cancer Research Center"></attvalue>
<attvalue for="attr_4" value="Heidelberg, Germany"></attvalue>
<attvalue for="attr_8" value="Germany"></attvalue>
<attvalue for="attr_6" value="8.6948125"></attvalue>
<attvalue for="attr_7" value="49.4093608"></attvalue>
</attvalues>
</node>
<node id="authorswithaffiliations2_89104dd89ff895f02f7a3727363f4872" label="heidelberg, germany, ruprecht karls university heidelberg">
<attvalues>
<attvalue for="attr_type" value="Authors with affiliations 2"></attvalue>
<attvalue for="global_occurrences" value="8"></attvalue>
<attvalue for="attr_3" value="Ruprecht Karls University Heidelberg"></attvalue>
<attvalue for="attr_4" value="Heidelberg, Germany"></attvalue>
<attvalue for="attr_8" value="Germany"></attvalue>
<attvalue for="attr_6" value="8.6948125"></attvalue>
<attvalue for="attr_7" value="49.4093608"></attvalue>
</attvalues>
</node>
<node id="authorswithaffiliations2_f114c1fc08ef4b56f7b323bf0d4edefd" label="hohoe, ghana, onchocerciasis chemotherapy research centre (ocrc) hohoe hospital">
<attvalues>
<attvalue for="attr_type" value="Authors with affiliations 2"></attvalue>
<attvalue for="global_occurrences" value="2"></attvalue>
<attvalue for="attr_3" value="Onchocerciasis Chemotherapy Research Centre (OCRC) Hohoe Hospital"></attvalue>
<attvalue for="attr_4" value="Hohoe, Ghana"></attvalue>
<attvalue for="attr_8" value="Ghana"></attvalue>
<attvalue for="attr_6" value="0.4777347"></attvalue>
<attvalue for="attr_7" value="7.153187"></attvalue>
</attvalues>
</node>
<node id="authorswithaffiliations2_3cb8e8bb1660593f30493dc26958e3b3" label="houston, united states, university of texas">
<attvalues>
<attvalue for="attr_type" value="Authors with affiliations 2"></attvalue>
<attvalue for="global_occurrences" value="3"></attvalue>
<attvalue for="attr_3" value="University of Texas"></attvalue>
<attvalue for="attr_4" value="Houston, United States"></attvalue>
<attvalue for="attr_8" value="United States"></attvalue>
<attvalue for="attr_6" value="-95.5266759583333"></attvalue>
<attvalue for="attr_7" value="29.974286"></attvalue>
</attvalues>
</node>
<node id="authorswithaffiliations2_ada482866d90081518b2242ced396d1d" label="innsbruck, austria, innsbruck medical university">
<attvalues>
<attvalue for="attr_type" value="Authors with affiliations 2"></attvalue>
<attvalue for="global_occurrences" value="11"></attvalue>
<attvalue for="attr_3" value="Innsbruck Medical University"></attvalue>
<attvalue for="attr_4" value="Innsbruck, Austria"></attvalue>
<attvalue for="attr_8" value="Austria"></attvalue>
<attvalue for="attr_6" value="11.3927685"></attvalue>
<attvalue for="attr_7" value="47.2654296"></attvalue>
</attvalues>
</node>
<node id="authorswithaffiliations2_b245ca15a35b4166225da0d049b42405" label="iowa city, united states, university of iowa">
<attvalues>
<attvalue for="attr_type" value="Authors with affiliations 2"></attvalue>
<attvalue for="global_occurrences" value="1"></attvalue>
<attvalue for="attr_3" value="University of Iowa"></attvalue>
<attvalue for="attr_4" value="Iowa City, United States"></attvalue>
<attvalue for="attr_8" value="United States"></attvalue>
<attvalue for="attr_6" value="-91.5302214"></attvalue>
<attvalue for="attr_7" value="41.6606893"></attvalue>
</attvalues>
</node>
<node id="authorswithaffiliations2_e065a4b226d07f610dd206b6e1987891" label="ipswich, united states, new england biolabs inc.">
<attvalues>
<attvalue for="attr_type" value="Authors with affiliations 2"></attvalue>
<attvalue for="global_occurrences" value="15"></attvalue>
<attvalue for="attr_3" value="New England BioLabs Inc."></attvalue>
<attvalue for="attr_4" value="Ipswich, United States"></attvalue>
<attvalue for="attr_8" value="United States"></attvalue>
<attvalue for="attr_6" value="-70.8411612"></attvalue>
<attvalue for="attr_7" value="42.6792602"></attvalue>
</attvalues>
</node>
<node id="authorswithaffiliations2_fd1c10b447d0f1a7763661b332693899" label="jerusalem, israel, hebrew university of jerusalem">
<attvalues>
<attvalue for="attr_type" value="Authors with affiliations 2"></attvalue>
<attvalue for="global_occurrences" value="2"></attvalue>
<attvalue for="attr_3" value="Hebrew University of Jerusalem"></attvalue>
<attvalue for="attr_4" value="Jerusalem, Israel"></attvalue>
<attvalue for="attr_8" value="Israel"></attvalue>
<attvalue for="attr_6" value="35.2247239"></attvalue>
<attvalue for="attr_7" value="31.7774287"></attvalue>
</attvalues>
</node>
<node id="authorswithaffiliations2_ef688e3efd0703f44e484890b7dbba94" label="kaduna, nigeria, nigerian inst. for t. r.">
<attvalues>
<attvalue for="attr_type" value="Authors with affiliations 2"></attvalue>
<attvalue for="global_occurrences" value="2"></attvalue>
<attvalue for="attr_3" value="Nigerian Inst. for T. R."></attvalue>
<attvalue for="attr_4" value="Kaduna, Nigeria"></attvalue>
<attvalue for="attr_8" value="Nigeria"></attvalue>
<attvalue for="attr_6" value="7.9292945"></attvalue>
<attvalue for="attr_7" value="10.4802377"></attvalue>
</attvalues>
</node>
<node id="authorswithaffiliations2_f7a25639e9fe1a40d643be5ec408e7a5" label="kampala, uganda, makerere university">
<attvalues>
<attvalue for="attr_type" value="Authors with affiliations 2"></attvalue>
<attvalue for="global_occurrences" value="1"></attvalue>
<attvalue for="attr_3" value="Makerere University"></attvalue>
<attvalue for="attr_4" value="Kampala, Uganda"></attvalue>
<attvalue for="attr_8" value="Uganda"></attvalue>
<attvalue for="attr_6" value="32.5821691"></attvalue>
<attvalue for="attr_7" value="0.3162223"></attvalue>
</attvalues>
</node>
<node id="authorswithaffiliations2_1006e908650f384bc6990c5cd7e0f800" label="kampala, uganda, ministry of health">
<attvalues>
<attvalue for="attr_type" value="Authors with affiliations 2"></attvalue>
<attvalue for="global_occurrences" value="4"></attvalue>
<attvalue for="attr_3" value="Ministry of Health"></attvalue>
<attvalue for="attr_4" value="Kampala, Uganda"></attvalue>
<attvalue for="attr_8" value="Uganda"></attvalue>
<attvalue for="attr_6" value="32.5821691"></attvalue>
<attvalue for="attr_7" value="0.3162223"></attvalue>
</attvalues>
</node>
<node id="authorswithaffiliations2_5776cc8caa2857005b8d2566b614c0f6" label="kara, togo, national onchocerciasis control programme">
<attvalues>
<attvalue for="attr_type" value="Authors with affiliations 2"></attvalue>
<attvalue for="global_occurrences" value="1"></attvalue>
<attvalue for="attr_3" value="National Onchocerciasis Control Programme"></attvalue>
<attvalue for="attr_4" value="Kara, Togo"></attvalue>
<attvalue for="attr_8" value="Togo"></attvalue>
<attvalue for="attr_6" value="1.1980859"></attvalue>
<attvalue for="attr_7" value="9.548767"></attvalue>
</attvalues>
</node>
<node id="authorswithaffiliations2_30d722d93f66c6ef6e2dd63b10d9d558" label="karlsruhe, germany, university of karlsruhe">
<attvalues>
<attvalue for="attr_type" value="Authors with affiliations 2"></attvalue>
<attvalue for="global_occurrences" value="1"></attvalue>
<attvalue for="attr_3" value="University of Karlsruhe"></attvalue>
<attvalue for="attr_4" value="Karlsruhe, Germany"></attvalue>
<attvalue for="attr_8" value="Germany"></attvalue>
<attvalue for="attr_6" value="8.4041208"></attvalue>
<attvalue for="attr_7" value="49.0105758"></attvalue>
</attvalues>
</node>
<node id="authorswithaffiliations2_c245fe287240031cc6a334d539321dd3" label="kent, united kingdom, university of greenwich at medway">
<attvalues>
<attvalue for="attr_type" value="Authors with affiliations 2"></attvalue>
<attvalue for="global_occurrences" value="1"></attvalue>
<attvalue for="attr_3" value="University of Greenwich at Medway"></attvalue>
<attvalue for="attr_4" value="Kent, United Kingdom"></attvalue>
<attvalue for="attr_8" value="United Kingdom"></attvalue>
<attvalue for="attr_6" value="0.7334215"></attvalue>
<attvalue for="attr_7" value="51.2244644"></attvalue>
</attvalues>
</node>
<node id="authorswithaffiliations2_96f6a1f1ef5673bb9fd2490c6fd7f6ac" label="kiel, germany, university of kiel">
<attvalues>
<attvalue for="attr_type" value="Authors with affiliations 2"></attvalue>
<attvalue for="global_occurrences" value="1"></attvalue>
<attvalue for="attr_3" value="University of Kiel"></attvalue>
<attvalue for="attr_4" value="Kiel, Germany"></attvalue>
<attvalue for="attr_8" value="Germany"></attvalue>
<attvalue for="attr_6" value="10.1444023253091"></attvalue>
<attvalue for="attr_7" value="54.3418225"></attvalue>
</attvalues>
</node>
<node id="authorswithaffiliations2_8a9923cfc09be6ac15827e6a5fa8d914" label="kinshasa, congo, kinshasa university">
<attvalues>
<attvalue for="attr_type" value="Authors with affiliations 2"></attvalue>
<attvalue for="global_occurrences" value="3"></attvalue>
<attvalue for="attr_3" value="Kinshasa University"></attvalue>
<attvalue for="attr_4" value="Kinshasa, Congo"></attvalue>
<attvalue for="attr_8" value="Congo"></attvalue>
<attvalue for="attr_6" value="15.3125974"></attvalue>
<attvalue for="attr_7" value="-4.3217055"></attvalue>
</attvalues>
</node>
<node id="authorswithaffiliations2_184762cd91a6af46f1717a974d39fea6" label="kumasi, ghana, kumasi center for collaborative research (kccr)">
<attvalues>
<attvalue for="attr_type" value="Authors with affiliations 2"></attvalue>
<attvalue for="global_occurrences" value="26"></attvalue>
<attvalue for="attr_3" value="Kumasi Center for Collaborative Research (KCCR)"></attvalue>
<attvalue for="attr_4" value="Kumasi, Ghana"></attvalue>
<attvalue for="attr_8" value="Ghana"></attvalue>
<attvalue for="attr_6" value="-1.6230404"></attvalue>
<attvalue for="attr_7" value="6.698081"></attvalue>
</attvalues>
</node>
<node id="authorswithaffiliations2_289434dc62d2fc1ed5e50ceb2ec86eb1" label="kumasi, ghana, kwame nkrumah university of science and technology">
<attvalues>
<attvalue for="attr_type" value="Authors with affiliations 2"></attvalue>
<attvalue for="global_occurrences" value="18"></attvalue>
<attvalue for="attr_3" value="Kwame Nkrumah University of Science and Technology"></attvalue>
<attvalue for="attr_4" value="Kumasi, Ghana"></attvalue>
<attvalue for="attr_8" value="Ghana"></attvalue>
<attvalue for="attr_6" value="-1.6230404"></attvalue>
<attvalue for="attr_7" value="6.698081"></attvalue>
</attvalues>
</node>
<node id="authorswithaffiliations2_d78531053ce4282db54971640989d6ef" label="kumasi, ghana, university of science and technology (ust)">
<attvalues>
<attvalue for="attr_type" value="Authors with affiliations 2"></attvalue>
<attvalue for="global_occurrences" value="1"></attvalue>
<attvalue for="attr_3" value="University of Science and Technology (UST)"></attvalue>
<attvalue for="attr_4" value="Kumasi, Ghana"></attvalue>
<attvalue for="attr_8" value="Ghana"></attvalue>
<attvalue for="attr_6" value="-1.6230404"></attvalue>
<attvalue for="attr_7" value="6.698081"></attvalue>
</attvalues>
</node>
<node id="authorswithaffiliations2_79004c3bce9183413d4726f1e493b9df" label="kumba, cameroon, medical research centre (impm)">
<attvalues>
<attvalue for="attr_type" value="Authors with affiliations 2"></attvalue>
<attvalue for="global_occurrences" value="2"></attvalue>
<attvalue for="attr_3" value="Medical Research Centre (IMPM)"></attvalue>
<attvalue for="attr_4" value="Kumba, Cameroon"></attvalue>
<attvalue for="attr_8" value="Cameroon"></attvalue>
<attvalue for="attr_6" value="9.4495007"></attvalue>
<attvalue for="attr_7" value="4.6403012"></attvalue>
</attvalues>
</node>
<node id="authorswithaffiliations2_1e1b9d0d2aebecf001d203379d2639f3" label="kumba, cameroon, tropical medicine research station">
<attvalues>
<attvalue for="attr_type" value="Authors with affiliations 2"></attvalue>
<attvalue for="global_occurrences" value="1"></attvalue>
<attvalue for="attr_3" value="Tropical Medicine Research Station"></attvalue>
<attvalue for="attr_4" value="Kumba, Cameroon"></attvalue>
<attvalue for="attr_8" value="Cameroon"></attvalue>
<attvalue for="attr_6" value="9.4495007"></attvalue>
<attvalue for="attr_7" value="4.6403012"></attvalue>
</attvalues>
</node>
<node id="authorswithaffiliations2_183c49d72bae544fff1cf5649f517bd3" label="linkenheim-hohenstetten, germany, small animal clinic">
<attvalues>
<attvalue for="attr_type" value="Authors with affiliations 2"></attvalue>
<attvalue for="global_occurrences" value="1"></attvalue>
<attvalue for="attr_3" value="Small Animal Clinic"></attvalue>
<attvalue for="attr_4" value="Linkenheim-Hohenstetten, Germany"></attvalue>
<attvalue for="attr_8" value="Germany"></attvalue>
<attvalue for="attr_6" value=""></attvalue>
<attvalue for="attr_7" value=""></attvalue>
</attvalues>
</node>
<node id="authorswithaffiliations2_b32c8e2aaa3636d376a6b49d8e21a5e2" label="liverpool, united kingdom, liverpool school of tropical medicine">
<attvalues>
<attvalue for="attr_type" value="Authors with affiliations 2"></attvalue>
<attvalue for="global_occurrences" value="32"></attvalue>
<attvalue for="attr_3" value="Liverpool School of Tropical Medicine"></attvalue>
<attvalue for="attr_4" value="Liverpool, United Kingdom"></attvalue>
<attvalue for="attr_8" value="United Kingdom"></attvalue>
<attvalue for="attr_6" value="-2.9805393"></attvalue>
<attvalue for="attr_7" value="53.4054719"></attvalue>
</attvalues>
</node>
<node id="authorswithaffiliations2_18136bcb1ca9bcab917ac2f0d9d14ba6" label="liverpool, united kingdom, university of liverpool">
<attvalues>
<attvalue for="attr_type" value="Authors with affiliations 2"></attvalue>
<attvalue for="global_occurrences" value="3"></attvalue>
<attvalue for="attr_3" value="University of Liverpool"></attvalue>
<attvalue for="attr_4" value="Liverpool, United Kingdom"></attvalue>
<attvalue for="attr_8" value="United Kingdom"></attvalue>
<attvalue for="attr_6" value="-2.9805393"></attvalue>
<attvalue for="attr_7" value="53.4054719"></attvalue>
</attvalues>
</node>
<node id="authorswithaffiliations2_ed4033ebb298c573fff150be029e1c39" label="lomé, togo, université de lomé">
<attvalues>
<attvalue for="attr_type" value="Authors with affiliations 2"></attvalue>
<attvalue for="global_occurrences" value="5"></attvalue>
<attvalue for="attr_3" value="Université de Lomé"></attvalue>
<attvalue for="attr_4" value="Lomé, Togo"></attvalue>
<attvalue for="attr_8" value="Togo"></attvalue>
<attvalue for="attr_6" value="1.2248504"></attvalue>
<attvalue for="attr_7" value="6.1258594"></attvalue>
</attvalues>
</node>
<node id="authorswithaffiliations2_f93569b5a8d7f89a8433d7e6a2f8c456" label="london, united kingdom, hospital for tropical diseases">
<attvalues>
<attvalue for="attr_type" value="Authors with affiliations 2"></attvalue>
<attvalue for="global_occurrences" value="3"></attvalue>
<attvalue for="attr_3" value="Hospital for Tropical Diseases"></attvalue>
<attvalue for="attr_4" value="London, United Kingdom"></attvalue>
<attvalue for="attr_8" value="United Kingdom"></attvalue>
<attvalue for="attr_6" value="-0.1276597"></attvalue>
<attvalue for="attr_7" value="51.5072759"></attvalue>
</attvalues>
</node>
<node id="authorswithaffiliations2_aaae2c4fdfdae3fbee0a8ab63619e2e4" label="london, united kingdom, imperial college london">
<attvalues>
<attvalue for="attr_type" value="Authors with affiliations 2"></attvalue>
<attvalue for="global_occurrences" value="8"></attvalue>
<attvalue for="attr_3" value="Imperial College London"></attvalue>
<attvalue for="attr_4" value="London, United Kingdom"></attvalue>
<attvalue for="attr_8" value="United Kingdom"></attvalue>
<attvalue for="attr_6" value="-0.1276597"></attvalue>
<attvalue for="attr_7" value="51.5072759"></attvalue>
</attvalues>
</node>
<node id="authorswithaffiliations2_98b3b01ec5429d6def13ab10692c68aa" label="london, united kingdom, natural history museum">
<attvalues>
<attvalue for="attr_type" value="Authors with affiliations 2"></attvalue>
<attvalue for="global_occurrences" value="9"></attvalue>
<attvalue for="attr_3" value="Natural History Museum"></attvalue>
<attvalue for="attr_4" value="London, United Kingdom"></attvalue>
<attvalue for="attr_8" value="United Kingdom"></attvalue>
<attvalue for="attr_6" value="-0.1276597"></attvalue>
<attvalue for="attr_7" value="51.5072759"></attvalue>
</attvalues>
</node>
<node id="authorswithaffiliations2_c9f08d33644597931254ca1aef962b5d" label="london, united kingdom, university college london">
<attvalues>
<attvalue for="attr_type" value="Authors with affiliations 2"></attvalue>
<attvalue for="global_occurrences" value="1"></attvalue>
<attvalue for="attr_3" value="University College London"></attvalue>
<attvalue for="attr_4" value="London, United Kingdom"></attvalue>
<attvalue for="attr_8" value="United Kingdom"></attvalue>
<attvalue for="attr_6" value="-0.1276597"></attvalue>
<attvalue for="attr_7" value="51.5072759"></attvalue>
</attvalues>
</node>
<node id="authorswithaffiliations2_056caf801460a6777b36e766c8efaf60" label="ludwigsburg, germany, vet med labor gmbh">
<attvalues>
<attvalue for="attr_type" value="Authors with affiliations 2"></attvalue>
<attvalue for="global_occurrences" value="1"></attvalue>
<attvalue for="attr_3" value="Vet Med Labor GmbH"></attvalue>
<attvalue for="attr_4" value="Ludwigsburg, Germany"></attvalue>
<attvalue for="attr_8" value="Germany"></attvalue>
<attvalue for="attr_6" value="9.1895802"></attvalue>
<attvalue for="attr_7" value="48.8955078"></attvalue>
</attvalues>
</node>
<node id="authorswithaffiliations2_6c531113f6b2f902cfde4bfbf3ce5cb7" label="luebeck, germany, university of luebeck">
<attvalues>
<attvalue for="attr_type" value="Authors with affiliations 2"></attvalue>
<attvalue for="global_occurrences" value="6"></attvalue>
<attvalue for="attr_3" value="University of Luebeck"></attvalue>
<attvalue for="attr_4" value="Luebeck, Germany"></attvalue>
<attvalue for="attr_8" value="Germany"></attvalue>
<attvalue for="attr_6" value="10.6847384"></attvalue>
<attvalue for="attr_7" value="53.8664436"></attvalue>
</attvalues>
</node>
<node id="authorswithaffiliations2_c8617ffa8c3cb1aaa336f3b48d29f09c" label="mahenge, tanzania, mahenge district hospital">
<attvalues>
<attvalue for="attr_type" value="Authors with affiliations 2"></attvalue>
<attvalue for="global_occurrences" value="2"></attvalue>
<attvalue for="attr_3" value="Mahenge District Hospital"></attvalue>
<attvalue for="attr_4" value="Mahenge, Tanzania"></attvalue>
<attvalue for="attr_8" value="Tanzania"></attvalue>
<attvalue for="attr_6" value="36.7305454"></attvalue>
<attvalue for="attr_7" value="-8.6883014"></attvalue>
</attvalues>
</node>
<node id="authorswithaffiliations2_09b9cb56985c2200e8fb982038b64132" label="mainz, germany, johannes gutenberg university mainz">
<attvalues>
<attvalue for="attr_type" value="Authors with affiliations 2"></attvalue>
<attvalue for="global_occurrences" value="2"></attvalue>
<attvalue for="attr_3" value="Johannes Gutenberg University Mainz"></attvalue>
<attvalue for="attr_4" value="Mainz, Germany"></attvalue>
<attvalue for="attr_8" value="Germany"></attvalue>
<attvalue for="attr_6" value="8.2710237"></attvalue>
<attvalue for="attr_7" value="49.9999952"></attvalue>
</attvalues>
</node>
<node id="authorswithaffiliations2_1894f88f7ce56e1a10c5656c4484d6a5" label="malabo, equatorial guinea, onchocerciasis control programme">
<attvalues>
<attvalue for="attr_type" value="Authors with affiliations 2"></attvalue>
<attvalue for="global_occurrences" value="2"></attvalue>
<attvalue for="attr_3" value="Onchocerciasis Control Programme"></attvalue>
<attvalue for="attr_4" value="Malabo, Equatorial Guinea"></attvalue>
<attvalue for="attr_8" value="Equatorial Guinea"></attvalue>
<attvalue for="attr_6" value="8.7800748"></attvalue>
<attvalue for="attr_7" value="3.7527897"></attvalue>
</attvalues>
</node>
<node id="authorswithaffiliations2_8c2dbbf9bfad1091da59a9d12b9f61f9" label="mbanga, cameroon, mbanga health district services">
<attvalues>
<attvalue for="attr_type" value="Authors with affiliations 2"></attvalue>
<attvalue for="global_occurrences" value="1"></attvalue>
<attvalue for="attr_3" value="Mbanga Health District Services"></attvalue>
<attvalue for="attr_4" value="Mbanga, Cameroon"></attvalue>
<attvalue for="attr_8" value="Cameroon"></attvalue>
<attvalue for="attr_6" value="11.8663303"></attvalue>
<attvalue for="attr_7" value="3.8337429"></attvalue>
</attvalues>
</node>
<node id="authorswithaffiliations2_47a79bc70889f265929343c92f4d0985" label="melong, cameroon, melong health district services">
<attvalues>
<attvalue for="attr_type" value="Authors with affiliations 2"></attvalue>
<attvalue for="global_occurrences" value="1"></attvalue>
<attvalue for="attr_3" value="Melong Health District Services"></attvalue>
<attvalue for="attr_4" value="Melong, Cameroon"></attvalue>
<attvalue for="attr_8" value="Cameroon"></attvalue>
<attvalue for="attr_6" value="9.9482756"></attvalue>
<attvalue for="attr_7" value="5.1224524"></attvalue>
</attvalues>
</node>
<node id="authorswithaffiliations2_092fdb6757744844f70bf8543a085bf4" label="milan, italy, university of milan">
<attvalues>
<attvalue for="attr_type" value="Authors with affiliations 2"></attvalue>
<attvalue for="global_occurrences" value="7"></attvalue>
<attvalue for="attr_3" value="University of Milan"></attvalue>
<attvalue for="attr_4" value="Milan, Italy"></attvalue>
<attvalue for="attr_8" value="Italy"></attvalue>
<attvalue for="attr_6" value="9.1906166"></attvalue>
<attvalue for="attr_7" value="45.4666211"></attvalue>
</attvalues>
</node>
<node id="authorswithaffiliations2_53c1ac1bccf399ea4146ddc0c68adee1" label="monheim, germany, bayer ag">
<attvalues>
<attvalue for="attr_type" value="Authors with affiliations 2"></attvalue>
<attvalue for="global_occurrences" value="2"></attvalue>
<attvalue for="attr_3" value="Bayer AG"></attvalue>
<attvalue for="attr_4" value="Monheim, Germany"></attvalue>
<attvalue for="attr_8" value="Germany"></attvalue>
<attvalue for="attr_6" value="10.8562708"></attvalue>
<attvalue for="attr_7" value="48.8423558"></attvalue>
</attvalues>
</node>
<node id="authorswithaffiliations2_8641b46d334c3e08a545b02e15410a82" label="montpellier, france, ird">
<attvalues>
<attvalue for="attr_type" value="Authors with affiliations 2"></attvalue>
<attvalue for="global_occurrences" value="1"></attvalue>
<attvalue for="attr_3" value="IRD"></attvalue>
<attvalue for="attr_4" value="Montpellier, France"></attvalue>
<attvalue for="attr_8" value="France"></attvalue>
<attvalue for="attr_6" value="3.8767337"></attvalue>
<attvalue for="attr_7" value="43.6112422"></attvalue>
</attvalues>
</node>
<node id="authorswithaffiliations2_fd33ba50568b014f534059496e5627e6" label="montreal, canada, mcgill university">
<attvalues>
<attvalue for="attr_type" value="Authors with affiliations 2"></attvalue>
<attvalue for="global_occurrences" value="10"></attvalue>
<attvalue for="attr_3" value="McGill University"></attvalue>
<attvalue for="attr_4" value="Montreal, Canada"></attvalue>
<attvalue for="attr_8" value="Canada"></attvalue>
<attvalue for="attr_6" value="-73.5912827"></attvalue>
<attvalue for="attr_7" value="45.5224507"></attvalue>
</attvalues>
</node>
<node id="authorswithaffiliations2_17c28e679548c942d69a8f12156d1f0d" label="muenster, germany, university of muenster">
<attvalues>
<attvalue for="attr_type" value="Authors with affiliations 2"></attvalue>
<attvalue for="global_occurrences" value="17"></attvalue>
<attvalue for="attr_3" value="University of Muenster"></attvalue>
<attvalue for="attr_4" value="Muenster, Germany"></attvalue>
<attvalue for="attr_8" value="Germany"></attvalue>
<attvalue for="attr_6" value="7.6251879"></attvalue>
<attvalue for="attr_7" value="51.9625101"></attvalue>
</attvalues>
</node>
<node id="authorswithaffiliations2_734c7685f6b875c57aef73e35f0f3bd7" label="munich, germany, ludwig maximilians university of munich">
<attvalues>
<attvalue for="attr_type" value="Authors with affiliations 2"></attvalue>
<attvalue for="global_occurrences" value="5"></attvalue>
<attvalue for="attr_3" value="Ludwig Maximilians University of Munich"></attvalue>
<attvalue for="attr_4" value="Munich, Germany"></attvalue>
<attvalue for="attr_8" value="Germany"></attvalue>
<attvalue for="attr_6" value="11.5754815"></attvalue>
<attvalue for="attr_7" value="48.1372719"></attvalue>
</attvalues>
</node>
<node id="authorswithaffiliations2_4c3f772115307c47773a3ad93f37eff6" label="munich, germany, technical university of munich">
<attvalues>
<attvalue for="attr_type" value="Authors with affiliations 2"></attvalue>
<attvalue for="global_occurrences" value="6"></attvalue>
<attvalue for="attr_3" value="Technical University of Munich"></attvalue>
<attvalue for="attr_4" value="Munich, Germany"></attvalue>
<attvalue for="attr_8" value="Germany"></attvalue>
<attvalue for="attr_6" value="11.5754815"></attvalue>
<attvalue for="attr_7" value="48.1372719"></attvalue>
</attvalues>
</node>
<node id="authorswithaffiliations2_b2d1941c1bc55f54007e477488a08e9c" label="nairobi, kenya, international livestock research institute (ilri)">
<attvalues>
<attvalue for="attr_type" value="Authors with affiliations 2"></attvalue>
<attvalue for="global_occurrences" value="1"></attvalue>
<attvalue for="attr_3" value="International Livestock Research Institute (ILRI)"></attvalue>
<attvalue for="attr_4" value="Nairobi, Kenya"></attvalue>
<attvalue for="attr_8" value="Kenya"></attvalue>
<attvalue for="attr_6" value="36.8172449"></attvalue>
<attvalue for="attr_7" value="-1.2832533"></attvalue>
</attvalues>
</node>
<node id="authorswithaffiliations2_c0f9c1ccc8112ce1894dc84ce0accc59" label="nashville, united states, meharry medical college">
<attvalues>
<attvalue for="attr_type" value="Authors with affiliations 2"></attvalue>
<attvalue for="global_occurrences" value="1"></attvalue>
<attvalue for="attr_3" value="Meharry Medical College"></attvalue>
<attvalue for="attr_4" value="Nashville, United States"></attvalue>
<attvalue for="attr_8" value="United States"></attvalue>
<attvalue for="attr_6" value="-86.7743419"></attvalue>
<attvalue for="attr_7" value="36.1622257"></attvalue>
</attvalues>
</node>
<node id="authorswithaffiliations2_c86a9d6cf357970956a464c4b49a4ade" label="new york, united states, lindsley f. kimball research institute">
<attvalues>
<attvalue for="attr_type" value="Authors with affiliations 2"></attvalue>
<attvalue for="global_occurrences" value="1"></attvalue>
<attvalue for="attr_3" value="Lindsley F. Kimball Research Institute"></attvalue>
<attvalue for="attr_4" value="New York, United States"></attvalue>
<attvalue for="attr_8" value="United States"></attvalue>
<attvalue for="attr_6" value="-73.9865812"></attvalue>
<attvalue for="attr_7" value="40.7305991"></attvalue>
</attvalues>
</node>
<node id="authorswithaffiliations2_65a6296d1ecb6837bcdba362363e4f7c" label="ngaoundere, cameroon, university of ngaoundere">
<attvalues>
<attvalue for="attr_type" value="Authors with affiliations 2"></attvalue>
<attvalue for="global_occurrences" value="11"></attvalue>
<attvalue for="attr_3" value="University of Ngaoundere"></attvalue>
<attvalue for="attr_4" value="Ngaoundere, Cameroon"></attvalue>
<attvalue for="attr_8" value="Cameroon"></attvalue>
<attvalue for="attr_6" value="13.5886703"></attvalue>
<attvalue for="attr_7" value="7.3209258"></attvalue>
</attvalues>
</node>
<node id="authorswithaffiliations2_9f103cce3d571439e55eea91944407d9" label="ngaoundere, cameroon, wakwa centre">
<attvalues>
<attvalue for="attr_type" value="Authors with affiliations 2"></attvalue>
<attvalue for="global_occurrences" value="1"></attvalue>
<attvalue for="attr_3" value="Wakwa Centre"></attvalue>
<attvalue for="attr_4" value="Ngaoundere, Cameroon"></attvalue>
<attvalue for="attr_8" value="Cameroon"></attvalue>
<attvalue for="attr_6" value="13.5886703"></attvalue>
<attvalue for="attr_7" value="7.3209258"></attvalue>
</attvalues>
</node>
<node id="authorswithaffiliations2_3e136747058a31efa0b9d5d8b37019b1" label="northampton, united states, smith college">
<attvalues>
<attvalue for="attr_type" value="Authors with affiliations 2"></attvalue>
<attvalue for="global_occurrences" value="6"></attvalue>
<attvalue for="attr_3" value="Smith College"></attvalue>
<attvalue for="attr_4" value="Northampton, United States"></attvalue>
<attvalue for="attr_8" value="United States"></attvalue>
<attvalue for="attr_6" value="-72.6309533"></attvalue>
<attvalue for="attr_7" value="42.318344"></attvalue>
</attvalues>
</node>
<node id="authorswithaffiliations2_23ff8de55f5e967088765137fc97a947" label="notre dame, united states, university of notre dame">
<attvalues>
<attvalue for="attr_type" value="Authors with affiliations 2"></attvalue>
<attvalue for="global_occurrences" value="1"></attvalue>
<attvalue for="attr_3" value="University of Notre Dame"></attvalue>
<attvalue for="attr_4" value="Notre Dame, United States"></attvalue>
<attvalue for="attr_8" value="United States"></attvalue>
<attvalue for="attr_6" value="-86.2373691"></attvalue>
<attvalue for="attr_7" value="41.6992003"></attvalue>
</attvalues>
</node>
<node id="authorswithaffiliations2_58279c7654f6bf134321f9fd194d1c0d" label="nottingham, united kingdom, university of nottingham">
<attvalues>
<attvalue for="attr_type" value="Authors with affiliations 2"></attvalue>
<attvalue for="global_occurrences" value="2"></attvalue>
<attvalue for="attr_3" value="University of Nottingham"></attvalue>
<attvalue for="attr_4" value="Nottingham, United Kingdom"></attvalue>
<attvalue for="attr_8" value="United Kingdom"></attvalue>
<attvalue for="attr_6" value="-1.1511066"></attvalue>
<attvalue for="attr_7" value="52.9549771"></attvalue>
</attvalues>
</node>
<node id="authorswithaffiliations2_bed1b7cf41baf9ce3bf1dcc92a68f963" label="ouagadougou, burkina faso, onchocerciasis control programme">
<attvalues>
<attvalue for="attr_type" value="Authors with affiliations 2"></attvalue>
<attvalue for="global_occurrences" value="6"></attvalue>
<attvalue for="attr_3" value="Onchocerciasis Control Programme"></attvalue>
<attvalue for="attr_4" value="Ouagadougou, Burkina Faso"></attvalue>
<attvalue for="attr_8" value="Burkina Faso"></attvalue>
<attvalue for="attr_6" value="-1.5220077"></attvalue>
<attvalue for="attr_7" value="12.3690127"></attvalue>
</attvalues>
</node>
<node id="authorswithaffiliations2_1c25dab6662197d1c7781936ac2ae8d4" label="oxford, united kingdom, oxford university">
<attvalues>
<attvalue for="attr_type" value="Authors with affiliations 2"></attvalue>
<attvalue for="global_occurrences" value="2"></attvalue>
<attvalue for="attr_3" value="Oxford University"></attvalue>
<attvalue for="attr_4" value="Oxford, United Kingdom"></attvalue>
<attvalue for="attr_8" value="United Kingdom"></attvalue>
<attvalue for="attr_6" value="-1.2582135"></attvalue>
<attvalue for="attr_7" value="51.7521553"></attvalue>
</attvalues>
</node>
<node id="authorswithaffiliations2_08f2420e9e4abe09780acce5c89a9710" label="paris, france, institut de recherche pour le développement">
<attvalues>
<attvalue for="attr_type" value="Authors with affiliations 2"></attvalue>
<attvalue for="global_occurrences" value="1"></attvalue>
<attvalue for="attr_3" value="Institut de Recherche pour le Développement"></attvalue>
<attvalue for="attr_4" value="Paris, France"></attvalue>
<attvalue for="attr_8" value="France"></attvalue>
<attvalue for="attr_6" value="2.3521334"></attvalue>
<attvalue for="attr_7" value="48.8565056"></attvalue>
</attvalues>
</node>
<node id="authorswithaffiliations2_4f5836484cd6ff47ef88e73ce5bdff4d" label="paris, france, institut pasteur">
<attvalues>
<attvalue for="attr_type" value="Authors with affiliations 2"></attvalue>
<attvalue for="global_occurrences" value="2"></attvalue>
<attvalue for="attr_3" value="Institut Pasteur"></attvalue>
<attvalue for="attr_4" value="Paris, France"></attvalue>
<attvalue for="attr_8" value="France"></attvalue>
<attvalue for="attr_6" value="2.3521334"></attvalue>
<attvalue for="attr_7" value="48.8565056"></attvalue>
</attvalues>
</node>
<node id="authorswithaffiliations2_d41b50957856292dfde0a68be6682d37" label="paris, france, muséum national d'histoire naturelle">
<attvalues>
<attvalue for="attr_type" value="Authors with affiliations 2"></attvalue>
<attvalue for="global_occurrences" value="7"></attvalue>
<attvalue for="attr_3" value="Muséum National d'Histoire Naturelle"></attvalue>
<attvalue for="attr_4" value="Paris, France"></attvalue>
<attvalue for="attr_8" value="France"></attvalue>
<attvalue for="attr_6" value="2.3521334"></attvalue>
<attvalue for="attr_7" value="48.8565056"></attvalue>
</attvalues>
</node>
<node id="authorswithaffiliations2_013a189c38ff5bc7e9d4fe6a8b46f9d4" label="pisa, italy, university of pisa">
<attvalues>
<attvalue for="attr_type" value="Authors with affiliations 2"></attvalue>
<attvalue for="global_occurrences" value="1"></attvalue>
<attvalue for="attr_3" value="University of Pisa"></attvalue>
<attvalue for="attr_4" value="Pisa, Italy"></attvalue>
<attvalue for="attr_8" value="Italy"></attvalue>
<attvalue for="attr_6" value="10.4018984"></attvalue>
<attvalue for="attr_7" value="43.715925"></attvalue>
</attvalues>
</node>
<node id="authorswithaffiliations2_b1356e9697a94bec0f32db964e75232c" label="pittsburgh, united states, university of pittsburgh">
<attvalues>
<attvalue for="attr_type" value="Authors with affiliations 2"></attvalue>
<attvalue for="global_occurrences" value="2"></attvalue>
<attvalue for="attr_3" value="University of Pittsburgh"></attvalue>
<attvalue for="attr_4" value="Pittsburgh, United States"></attvalue>
<attvalue for="attr_8" value="United States"></attvalue>
<attvalue for="attr_6" value="-79.9900861"></attvalue>
<attvalue for="attr_7" value="40.4416941"></attvalue>
</attvalues>
</node>
<node id="authorswithaffiliations2_a2f30d4d569e19077ab09c58cd126b21" label="porto, portugal, university of porto">
<attvalues>
<attvalue for="attr_type" value="Authors with affiliations 2"></attvalue>
<attvalue for="global_occurrences" value="2"></attvalue>
<attvalue for="attr_3" value="University of Porto"></attvalue>
<attvalue for="attr_4" value="Porto, Portugal"></attvalue>
<attvalue for="attr_8" value="Portugal"></attvalue>
<attvalue for="attr_6" value="-8.67412613309778"></attvalue>
<attvalue for="attr_7" value="41.14302095"></attvalue>
</attvalues>
</node>
<node id="authorswithaffiliations2_e10906f4a39cc184f3c77b6c779d8b65" label="rockville, united states, j. craig venter institute">
<attvalues>
<attvalue for="attr_type" value="Authors with affiliations 2"></attvalue>
<attvalue for="global_occurrences" value="25"></attvalue>
<attvalue for="attr_3" value="J. Craig Venter Institute"></attvalue>
<attvalue for="attr_4" value="Rockville, United States"></attvalue>
<attvalue for="attr_8" value="United States"></attvalue>
<attvalue for="attr_6" value="-77.1527573"></attvalue>
<attvalue for="attr_7" value="39.0840054"></attvalue>
</attvalues>
</node>
<node id="authorswithaffiliations2_ed601ca839061e1602a741c3f104a992" label="salt lake city, united states, university of utah">
<attvalues>
<attvalue for="attr_type" value="Authors with affiliations 2"></attvalue>
<attvalue for="global_occurrences" value="1"></attvalue>
<attvalue for="attr_3" value="University of Utah"></attvalue>
<attvalue for="attr_4" value="Salt Lake City, United States"></attvalue>
<attvalue for="attr_8" value="United States"></attvalue>
<attvalue for="attr_6" value="-111.89109"></attvalue>
<attvalue for="attr_7" value="40.7606467"></attvalue>
</attvalues>
</node>
<node id="authorswithaffiliations2_46c31cbeb797db514b0f49e0e2ae2cb6" label="schwerin, germany, helios kliniken schwerin">
<attvalues>
<attvalue for="attr_type" value="Authors with affiliations 2"></attvalue>
<attvalue for="global_occurrences" value="4"></attvalue>
<attvalue for="attr_3" value="Helios Kliniken Schwerin"></attvalue>
<attvalue for="attr_4" value="Schwerin, Germany"></attvalue>
<attvalue for="attr_8" value="Germany"></attvalue>
<attvalue for="attr_6" value="11.4148038"></attvalue>
<attvalue for="attr_7" value="53.6288297"></attvalue>
</attvalues>
</node>
<node id="authorswithaffiliations2_7394e469b3b3e0f002545a421969251a" label="seattle, united states, bill and melinda gates foundation">
<attvalues>
<attvalue for="attr_type" value="Authors with affiliations 2"></attvalue>
<attvalue for="global_occurrences" value="1"></attvalue>
<attvalue for="attr_3" value="Bill and Melinda Gates Foundation"></attvalue>
<attvalue for="attr_4" value="Seattle, United States"></attvalue>
<attvalue for="attr_8" value="United States"></attvalue>
<attvalue for="attr_6" value="-122.3300624"></attvalue>
<attvalue for="attr_7" value="47.6038321"></attvalue>
</attvalues>
</node>
<node id="authorswithaffiliations2_945c39aa98f975cb71b2510d2f4ec905" label="sokode, togo, institut national d'hygiene">
<attvalues>
<attvalue for="attr_type" value="Authors with affiliations 2"></attvalue>
<attvalue for="global_occurrences" value="2"></attvalue>
<attvalue for="attr_3" value="Institut National d'Hygiene"></attvalue>
<attvalue for="attr_4" value="Sokode, Togo"></attvalue>
<attvalue for="attr_8" value="Togo"></attvalue>
<attvalue for="attr_6" value="1.1467144"></attvalue>
<attvalue for="attr_7" value="8.9882948"></attvalue>
</attvalues>
</node>
<node id="authorswithaffiliations2_b57a2b862d82319162d9f2ddc6913ba8" label="sokodé, togo, centre hospitalier regional">
<attvalues>
<attvalue for="attr_type" value="Authors with affiliations 2"></attvalue>
<attvalue for="global_occurrences" value="2"></attvalue>
<attvalue for="attr_3" value="Centre Hospitalier Regional"></attvalue>
<attvalue for="attr_4" value="Sokodé, Togo"></attvalue>
<attvalue for="attr_8" value="Togo"></attvalue>
<attvalue for="attr_6" value="1.1467144"></attvalue>
<attvalue for="attr_7" value="8.9882948"></attvalue>
</attvalues>
</node>
<node id="authorswithaffiliations2_98dde5e76ff59a9f2613e04d942e3289" label="sonoita, united states, p.o. box 715">
<attvalues>
<attvalue for="attr_type" value="Authors with affiliations 2"></attvalue>
<attvalue for="global_occurrences" value="1"></attvalue>
<attvalue for="attr_3" value="P.O. Box 715"></attvalue>
<attvalue for="attr_4" value="Sonoita, United States"></attvalue>
<attvalue for="attr_8" value="United States"></attvalue>
<attvalue for="attr_6" value="-110.661927569361"></attvalue>
<attvalue for="attr_7" value="31.672308"></attvalue>
</attvalues>
</node>
<node id="authorswithaffiliations2_f553eb43375d25a5c1c5a5a0778172e0" label="st. louis, united states, divergence">
<attvalues>
<attvalue for="attr_type" value="Authors with affiliations 2"></attvalue>
<attvalue for="global_occurrences" value="3"></attvalue>
<attvalue for="attr_3" value="Divergence"></attvalue>
<attvalue for="attr_4" value="St. Louis, United States"></attvalue>
<attvalue for="attr_8" value="United States"></attvalue>
<attvalue for="attr_6" value="-90.1978889"></attvalue>
<attvalue for="attr_7" value="38.6272733"></attvalue>
</attvalues>
</node>
<node id="authorswithaffiliations2_0c922a804bc1c2a0c341c37fd37c5d53" label="st. louis, united states, washington university school of medicine">
<attvalues>
<attvalue for="attr_type" value="Authors with affiliations 2"></attvalue>
<attvalue for="global_occurrences" value="9"></attvalue>
<attvalue for="attr_3" value="Washington University School of Medicine"></attvalue>
<attvalue for="attr_4" value="St. Louis, United States"></attvalue>
<attvalue for="attr_8" value="United States"></attvalue>
<attvalue for="attr_6" value="-90.1978889"></attvalue>
<attvalue for="attr_7" value="38.6272733"></attvalue>
</attvalues>
</node>
<node id="authorswithaffiliations2_1682230b8f23168ffb389e0fd900025e" label="stuttgart, germany, university of hohenheim">
<attvalues>
<attvalue for="attr_type" value="Authors with affiliations 2"></attvalue>
<attvalue for="global_occurrences" value="3"></attvalue>
<attvalue for="attr_3" value="University of Hohenheim"></attvalue>
<attvalue for="attr_4" value="Stuttgart, Germany"></attvalue>
<attvalue for="attr_8" value="Germany"></attvalue>
<attvalue for="attr_6" value="9.1829049"></attvalue>
<attvalue for="attr_7" value="48.7763511"></attvalue>
</attvalues>
</node>
<node id="authorswithaffiliations2_460efd5e0226f9384bb76cdf335fd07d" label="toledo, united states, university of toledo">
<attvalues>
<attvalue for="attr_type" value="Authors with affiliations 2"></attvalue>
<attvalue for="global_occurrences" value="2"></attvalue>
<attvalue for="attr_3" value="University of Toledo"></attvalue>
<attvalue for="attr_4" value="Toledo, United States"></attvalue>
<attvalue for="attr_8" value="United States"></attvalue>
<attvalue for="attr_6" value="-83.5127283"></attvalue>
<attvalue for="attr_7" value="41.6786754"></attvalue>
</attvalues>
</node>
<node id="authorswithaffiliations2_e0f83411fb8906402a6a3cb2508f31b7" label="toronto, canada, hospital for sick children">
<attvalues>
<attvalue for="attr_type" value="Authors with affiliations 2"></attvalue>
<attvalue for="global_occurrences" value="1"></attvalue>
<attvalue for="attr_3" value="Hospital for Sick Children"></attvalue>
<attvalue for="attr_4" value="Toronto, Canada"></attvalue>
<attvalue for="attr_8" value="Canada"></attvalue>
<attvalue for="attr_6" value="-79.3849008"></attvalue>
<attvalue for="attr_7" value="43.6529206"></attvalue>
</attvalues>
</node>
<node id="authorswithaffiliations2_f630406d421eae75aa91bc7c331fe548" label="toronto, canada, university of toronto">
<attvalues>
<attvalue for="attr_type" value="Authors with affiliations 2"></attvalue>
<attvalue for="global_occurrences" value="1"></attvalue>
<attvalue for="attr_3" value="University of Toronto"></attvalue>
<attvalue for="attr_4" value="Toronto, Canada"></attvalue>
<attvalue for="attr_8" value="Canada"></attvalue>
<attvalue for="attr_6" value="-79.3849008"></attvalue>
<attvalue for="attr_7" value="43.6529206"></attvalue>
</attvalues>
</node>
<node id="authorswithaffiliations2_f449ec9da8e5c6b18127d0eadb3ccff4" label="townsville, australia, james cook university">
<attvalues>
<attvalue for="attr_type" value="Authors with affiliations 2"></attvalue>
<attvalue for="global_occurrences" value="3"></attvalue>
<attvalue for="attr_3" value="James Cook University"></attvalue>
<attvalue for="attr_4" value="Townsville, Australia"></attvalue>
<attvalue for="attr_8" value="Australia"></attvalue>
<attvalue for="attr_6" value="146.8239537"></attvalue>
<attvalue for="attr_7" value="-19.2569391"></attvalue>
</attvalues>
</node>
<node id="authorswithaffiliations2_57af7a267d8fd863071623f63d43aaa7" label="tuebingen, germany, eberhard karls university of tuebingen">
<attvalues>
<attvalue for="attr_type" value="Authors with affiliations 2"></attvalue>
<attvalue for="global_occurrences" value="66"></attvalue>
<attvalue for="attr_3" value="Eberhard Karls University of Tuebingen"></attvalue>
<attvalue for="attr_4" value="Tuebingen, Germany"></attvalue>
<attvalue for="attr_8" value="Germany"></attvalue>
<attvalue for="attr_6" value="9.0535531"></attvalue>
<attvalue for="attr_7" value="48.5236164"></attvalue>
</attvalues>
</node>
<node id="authorswithaffiliations2_cd7394a5f4b7104e5aef8ae4bc555757" label="tuebingen, germany, max planck institute for developmental biology">
<attvalues>
<attvalue for="attr_type" value="Authors with affiliations 2"></attvalue>
<attvalue for="global_occurrences" value="2"></attvalue>
<attvalue for="attr_3" value="Max Planck Institute for Developmental Biology"></attvalue>
<attvalue for="attr_4" value="Tuebingen, Germany"></attvalue>
<attvalue for="attr_8" value="Germany"></attvalue>
<attvalue for="attr_6" value="9.0535531"></attvalue>
<attvalue for="attr_7" value="48.5236164"></attvalue>
</attvalues>
</node>
<node id="authorswithaffiliations2_80de64ecbb9b3f39dd575cedf13bbf27" label="tukuyu, tanzania, national institute for medical research tukuyu">
<attvalues>
<attvalue for="attr_type" value="Authors with affiliations 2"></attvalue>
<attvalue for="global_occurrences" value="11"></attvalue>
<attvalue for="attr_3" value="National Institute for Medical Research Tukuyu"></attvalue>
<attvalue for="attr_4" value="Tukuyu, Tanzania"></attvalue>
<attvalue for="attr_8" value="Tanzania"></attvalue>
<attvalue for="attr_6" value="33.6458601"></attvalue>
<attvalue for="attr_7" value="-9.2558985"></attvalue>
</attvalues>
</node>
<node id="authorswithaffiliations2_1df8360058c76cbe632b36dfabb8d1f5" label="ulm, germany, university of ulm">
<attvalues>
<attvalue for="attr_type" value="Authors with affiliations 2"></attvalue>
<attvalue for="global_occurrences" value="1"></attvalue>
<attvalue for="attr_3" value="University of Ulm"></attvalue>
<attvalue for="attr_4" value="Ulm, Germany"></attvalue>
<attvalue for="attr_8" value="Germany"></attvalue>
<attvalue for="attr_6" value="9.9910464"></attvalue>
<attvalue for="attr_7" value="48.398312"></attvalue>
</attvalues>
</node>
<node id="authorswithaffiliations2_43600a80b9b45decd0059aae9be1cb0b" label="vancouver, canada, university of british columbia">
<attvalues>
<attvalue for="attr_type" value="Authors with affiliations 2"></attvalue>
<attvalue for="global_occurrences" value="1"></attvalue>
<attvalue for="attr_3" value="University of British Columbia"></attvalue>
<attvalue for="attr_4" value="Vancouver, Canada"></attvalue>
<attvalue for="attr_8" value="Canada"></attvalue>
<attvalue for="attr_6" value="-123.1333301"></attvalue>
<attvalue for="attr_7" value="49.2499987"></attvalue>
</attvalues>
</node>
<node id="authorswithaffiliations2_ecf9d17d426ab6e3f9607396055d5f8b" label="wermelskirchen, germany., augenärztliche gemeinschaftspraxis">
<attvalues>
<attvalue for="attr_type" value="Authors with affiliations 2"></attvalue>
<attvalue for="global_occurrences" value="3"></attvalue>
<attvalue for="attr_3" value="Augenärztliche Gemeinschaftspraxis"></attvalue>
<attvalue for="attr_4" value="Wermelskirchen, Germany."></attvalue>
<attvalue for="attr_8" value="Germany."></attvalue>
<attvalue for="attr_6" value="7.215688"></attvalue>
<attvalue for="attr_7" value="51.1410876"></attvalue>
</attvalues>
</node>
<node id="authorswithaffiliations2_d977fbcee842fde7a346d3e98aba5ede" label="west lafayette, united states, purdue university">
<attvalues>
<attvalue for="attr_type" value="Authors with affiliations 2"></attvalue>
<attvalue for="global_occurrences" value="1"></attvalue>
<attvalue for="attr_3" value="Purdue University"></attvalue>
<attvalue for="attr_4" value="West Lafayette, United States"></attvalue>
<attvalue for="attr_8" value="United States"></attvalue>
<attvalue for="attr_6" value="-86.9080655"></attvalue>
<attvalue for="attr_7" value="40.4258686"></attvalue>
</attvalues>
</node>
<node id="authorswithaffiliations2_aa42384efc1bbe612bfaf1a1afd94198" label="woburn, united states, cambria biosciences">
<attvalues>
<attvalue for="attr_type" value="Authors with affiliations 2"></attvalue>
<attvalue for="global_occurrences" value="1"></attvalue>
<attvalue for="attr_3" value="Cambria Biosciences"></attvalue>
<attvalue for="attr_4" value="Woburn, United States"></attvalue>
<attvalue for="attr_8" value="United States"></attvalue>
<attvalue for="attr_6" value="-71.1522766"></attvalue>
<attvalue for="attr_7" value="42.4792618"></attvalue>
</attvalues>
</node>
<node id="authorswithaffiliations2_f413085ba5c431c96d5cdc6937201aea" label="wuerzburg, germany, julius maximilians university of wuerzburg">
<attvalues>
<attvalue for="attr_type" value="Authors with affiliations 2"></attvalue>
<attvalue for="global_occurrences" value="1"></attvalue>
<attvalue for="attr_3" value="Julius Maximilians University of Wuerzburg"></attvalue>
<attvalue for="attr_4" value="Wuerzburg, Germany"></attvalue>
<attvalue for="attr_8" value="Germany"></attvalue>
<attvalue for="attr_6" value="9.94346111761006"></attvalue>
<attvalue for="attr_7" value="49.778073"></attvalue>
</attvalues>
</node>
<node id="authorswithaffiliations2_6becf5f0edc039c46135d639e5e51e4e" label="yaoundé, cameroon, ministry of public health">
<attvalues>
<attvalue for="attr_type" value="Authors with affiliations 2"></attvalue>
<attvalue for="global_occurrences" value="1"></attvalue>
<attvalue for="attr_3" value="Ministry of Public Health"></attvalue>
<attvalue for="attr_4" value="Yaoundé, Cameroon"></attvalue>
<attvalue for="attr_8" value="Cameroon"></attvalue>
<attvalue for="attr_6" value="11.5213344"></attvalue>
<attvalue for="attr_7" value="3.8689867"></attvalue>
</attvalues>
</node>
</nodes>
<edges>
<edge source="authorswithaffiliations2_5a020df0dd3080bec8364e0b7cd91c92" target="authorswithaffiliations2_77acdac53ed66bb7d24b0fe9a940f6d6" weight="1">
<attvalues>
<attvalue for="matchings_count" value="1"></attvalue>
<attvalue for="attr_type" value="Title"></attvalue>
<attvalue for="attr_11" value="2009"></attvalue>
<attvalue for="attr_12" value="Parasites and Vectors"></attvalue>
</attvalues>
</edge>
<edge source="authorswithaffiliations2_5a020df0dd3080bec8364e0b7cd91c92" target="authorswithaffiliations2_7c7fff8deafd3fd8281d22e12e0049c0" weight="1">
<attvalues>
<attvalue for="matchings_count" value="1"></attvalue>
<attvalue for="attr_type" value="Title"></attvalue>
<attvalue for="attr_11" value="2009"></attvalue>
<attvalue for="attr_12" value="Parasites and Vectors"></attvalue>
</attvalues>
</edge>
<edge source="authorswithaffiliations2_5a020df0dd3080bec8364e0b7cd91c92" target="authorswithaffiliations2_dc84b3bea671fb75dcb5caf46159fa4f" weight="1">
<attvalues>
<attvalue for="matchings_count" value="1"></attvalue>
<attvalue for="attr_type" value="Title"></attvalue>
<attvalue for="attr_11" value="2009"></attvalue>
<attvalue for="attr_12" value="Parasites and Vectors"></attvalue>
</attvalues>
</edge>
<edge source="authorswithaffiliations2_5a020df0dd3080bec8364e0b7cd91c92" target="authorswithaffiliations2_b885c1479d2b9211d51989c68f7786c8" weight="1">
<attvalues>
<attvalue for="matchings_count" value="1"></attvalue>
<attvalue for="attr_type" value="Title"></attvalue>
<attvalue for="attr_11" value="2009"></attvalue>
<attvalue for="attr_12" value="Parasites and Vectors"></attvalue>
</attvalues>
</edge>
<edge source="authorswithaffiliations2_5a020df0dd3080bec8364e0b7cd91c92" target="authorswithaffiliations2_f114c1fc08ef4b56f7b323bf0d4edefd" weight="1">
<attvalues>
<attvalue for="matchings_count" value="1"></attvalue>
<attvalue for="attr_type" value="Title"></attvalue>
<attvalue for="attr_11" value="2009"></attvalue>
<attvalue for="attr_12" value="Parasites and Vectors"></attvalue>
</attvalues>
</edge>
<edge source="authorswithaffiliations2_5a020df0dd3080bec8364e0b7cd91c92" target="authorswithaffiliations2_184762cd91a6af46f1717a974d39fea6" weight="1">
<attvalues>
<attvalue for="matchings_count" value="1"></attvalue>
<attvalue for="attr_type" value="Title"></attvalue>
<attvalue for="attr_11" value="2009"></attvalue>
<attvalue for="attr_12" value="Parasites and Vectors"></attvalue>
</attvalues>
</edge>
<edge source="authorswithaffiliations2_5a020df0dd3080bec8364e0b7cd91c92" target="authorswithaffiliations2_b32c8e2aaa3636d376a6b49d8e21a5e2" weight="1">
<attvalues>
<attvalue for="matchings_count" value="1"></attvalue>
<attvalue for="attr_type" value="Title"></attvalue>
<attvalue for="attr_11" value="2009"></attvalue>
<attvalue for="attr_12" value="Parasites and Vectors"></attvalue>
</attvalues>
</edge>
<edge source="authorswithaffiliations2_5a020df0dd3080bec8364e0b7cd91c92" target="authorswithaffiliations2_aaae2c4fdfdae3fbee0a8ab63619e2e4" weight="1">
<attvalues>
<attvalue for="matchings_count" value="1"></attvalue>
<attvalue for="attr_type" value="Title"></attvalue>
<attvalue for="attr_11" value="2009"></attvalue>
<attvalue for="attr_12" value="Parasites and Vectors"></attvalue>
</attvalues>
</edge>
<edge source="authorswithaffiliations2_5a020df0dd3080bec8364e0b7cd91c92" target="authorswithaffiliations2_fd33ba50568b014f534059496e5627e6" weight="1">
<attvalues>
<attvalue for="matchings_count" value="1"></attvalue>
<attvalue for="attr_type" value="Title"></attvalue>
<attvalue for="attr_11" value="2009"></attvalue>
<attvalue for="attr_12" value="Parasites and Vectors"></attvalue>
</attvalues>
</edge>
<edge source="authorswithaffiliations2_77acdac53ed66bb7d24b0fe9a940f6d6" target="authorswithaffiliations2_44a425a57eb41d41cd7898ede61958d2" weight="1">
<attvalues>
<attvalue for="matchings_count" value="1"></attvalue>
<attvalue for="attr_type" value="Title"></attvalue>
<attvalue for="attr_11" value="2009"></attvalue>
<attvalue for="attr_12" value="Acta Zoologica Lituanica"></attvalue>
</attvalues>
</edge>
<edge source="authorswithaffiliations2_77acdac53ed66bb7d24b0fe9a940f6d6" target="authorswithaffiliations2_7c7fff8deafd3fd8281d22e12e0049c0" weight="1">
<attvalues>
<attvalue for="matchings_count" value="1"></attvalue>
<attvalue for="attr_type" value="Title"></attvalue>
<attvalue for="attr_11" value="2009"></attvalue>
<attvalue for="attr_12" value="Parasites and Vectors"></attvalue>
</attvalues>
</edge>
<edge source="authorswithaffiliations2_77acdac53ed66bb7d24b0fe9a940f6d6" target="authorswithaffiliations2_dc84b3bea671fb75dcb5caf46159fa4f" weight="1">
<attvalues>
<attvalue for="matchings_count" value="1"></attvalue>
<attvalue for="attr_type" value="Title"></attvalue>
<attvalue for="attr_11" value="2009"></attvalue>
<attvalue for="attr_12" value="Parasites and Vectors"></attvalue>
</attvalues>
</edge>
<edge source="authorswithaffiliations2_77acdac53ed66bb7d24b0fe9a940f6d6" target="authorswithaffiliations2_b885c1479d2b9211d51989c68f7786c8" weight="1">
<attvalues>
<attvalue for="matchings_count" value="1"></attvalue>
<attvalue for="attr_type" value="Title"></attvalue>
<attvalue for="attr_11" value="2009"></attvalue>
<attvalue for="attr_12" value="Parasites and Vectors"></attvalue>
</attvalues>
</edge>
<edge source="authorswithaffiliations2_77acdac53ed66bb7d24b0fe9a940f6d6" target="authorswithaffiliations2_bd0ea6821478656b3d4b6d3084229b9c" weight="1">
<attvalues>
<attvalue for="matchings_count" value="1"></attvalue>
<attvalue for="attr_type" value="Title"></attvalue>
<attvalue for="attr_11" value="2009"></attvalue>
<attvalue for="attr_12" value="Acta Zoologica Lituanica"></attvalue>
</attvalues>
</edge>
<edge source="authorswithaffiliations2_77acdac53ed66bb7d24b0fe9a940f6d6" target="authorswithaffiliations2_f114c1fc08ef4b56f7b323bf0d4edefd" weight="1">
<attvalues>
<attvalue for="matchings_count" value="1"></attvalue>
<attvalue for="attr_type" value="Title"></attvalue>
<attvalue for="attr_11" value="2009"></attvalue>
<attvalue for="attr_12" value="Parasites and Vectors"></attvalue>
</attvalues>
</edge>
<edge source="authorswithaffiliations2_77acdac53ed66bb7d24b0fe9a940f6d6" target="authorswithaffiliations2_c245fe287240031cc6a334d539321dd3" weight="1">
<attvalues>
<attvalue for="matchings_count" value="1"></attvalue>
<attvalue for="attr_type" value="Title"></attvalue>
<attvalue for="attr_11" value="2009"></attvalue>
<attvalue for="attr_12" value="Acta Zoologica Lituanica"></attvalue>
</attvalues>
</edge>
<edge source="authorswithaffiliations2_77acdac53ed66bb7d24b0fe9a940f6d6" target="authorswithaffiliations2_184762cd91a6af46f1717a974d39fea6" weight="1">
<attvalues>
<attvalue for="matchings_count" value="1"></attvalue>
<attvalue for="attr_type" value="Title"></attvalue>
<attvalue for="attr_11" value="2009"></attvalue>
<attvalue for="attr_12" value="Parasites and Vectors"></attvalue>
</attvalues>
</edge>
<edge source="authorswithaffiliations2_77acdac53ed66bb7d24b0fe9a940f6d6" target="authorswithaffiliations2_b32c8e2aaa3636d376a6b49d8e21a5e2" weight="1">
<attvalues>
<attvalue for="matchings_count" value="1"></attvalue>
<attvalue for="attr_type" value="Title"></attvalue>
<attvalue for="attr_11" value="2009"></attvalue>
<attvalue for="attr_12" value="Parasites and Vectors"></attvalue>
</attvalues>
</edge>
<edge source="authorswithaffiliations2_77acdac53ed66bb7d24b0fe9a940f6d6" target="authorswithaffiliations2_aaae2c4fdfdae3fbee0a8ab63619e2e4" weight="1">
<attvalues>
<attvalue for="matchings_count" value="1"></attvalue>
<attvalue for="attr_type" value="Title"></attvalue>
<attvalue for="attr_11" value="2009"></attvalue>
<attvalue for="attr_12" value="Parasites and Vectors"></attvalue>
</attvalues>
</edge>
<edge source="authorswithaffiliations2_77acdac53ed66bb7d24b0fe9a940f6d6" target="authorswithaffiliations2_1894f88f7ce56e1a10c5656c4484d6a5" weight="1">
<attvalues>
<attvalue for="matchings_count" value="1"></attvalue>
<attvalue for="attr_type" value="Title"></attvalue>
<attvalue for="attr_11" value="2009"></attvalue>
<attvalue for="attr_12" value="Acta Zoologica Lituanica"></attvalue>
</attvalues>
</edge>
<edge source="authorswithaffiliations2_77acdac53ed66bb7d24b0fe9a940f6d6" target="authorswithaffiliations2_fd33ba50568b014f534059496e5627e6" weight="1">
<attvalues>
<attvalue for="matchings_count" value="1"></attvalue>
<attvalue for="attr_type" value="Title"></attvalue>
<attvalue for="attr_11" value="2009"></attvalue>
<attvalue for="attr_12" value="Parasites and Vectors"></attvalue>
</attvalues>
</edge>
<edge source="authorswithaffiliations2_77acdac53ed66bb7d24b0fe9a940f6d6" target="authorswithaffiliations2_bed1b7cf41baf9ce3bf1dcc92a68f963" weight="1">
<attvalues>
<attvalue for="matchings_count" value="1"></attvalue>
<attvalue for="attr_type" value="Title"></attvalue>
<attvalue for="attr_11" value="2009"></attvalue>
<attvalue for="attr_12" value="Acta Zoologica Lituanica"></attvalue>
</attvalues>
</edge>
<edge source="authorswithaffiliations2_46d2ed66c9e6ee821858cf0e840aa801" target="authorswithaffiliations2_e7eb981a0417eb49147b573aa0e719c5" weight="1">
<attvalues>
<attvalue for="matchings_count" value="1"></attvalue>
<attvalue for="attr_type" value="Title"></attvalue>
<attvalue for="attr_11" value="2011"></attvalue>
<attvalue for="attr_12" value="Journal of Wildlife Diseases"></attvalue>
</attvalues>
</edge>
<edge source="authorswithaffiliations2_46d2ed66c9e6ee821858cf0e840aa801" target="authorswithaffiliations2_33d17c9e7150e86a2febbfb513bf21c9" weight="1">
<attvalues>
<attvalue for="matchings_count" value="1"></attvalue>
<attvalue for="attr_type" value="Title"></attvalue>
<attvalue for="attr_11" value="2011"></attvalue>
<attvalue for="attr_12" value="Journal of Wildlife Diseases"></attvalue>
</attvalues>
</edge>
<edge source="authorswithaffiliations2_46d2ed66c9e6ee821858cf0e840aa801" target="authorswithaffiliations2_013a189c38ff5bc7e9d4fe6a8b46f9d4" weight="1">
<attvalues>
<attvalue for="matchings_count" value="1"></attvalue>
<attvalue for="attr_type" value="Title"></attvalue>
<attvalue for="attr_11" value="2011"></attvalue>
<attvalue for="attr_12" value="Journal of Wildlife Diseases"></attvalue>
</attvalues>
</edge>
<edge source="authorswithaffiliations2_246c876bf34dfa34fa486bdebc6b71b6" target="authorswithaffiliations2_348e328cfad78db71671ab1ae555d70c" weight="1">
<attvalues>
<attvalue for="matchings_count" value="1"></attvalue>
<attvalue for="attr_type" value="Title"></attvalue>
<attvalue for="attr_11" value="2011"></attvalue>
<attvalue for="attr_12" value="Clinical Infectious Diseases"></attvalue>
</attvalues>
</edge>
<edge source="authorswithaffiliations2_246c876bf34dfa34fa486bdebc6b71b6" target="authorswithaffiliations2_33d17c9e7150e86a2febbfb513bf21c9" weight="2">
<attvalues>
<attvalue for="matchings_count" value="2"></attvalue>
<attvalue for="attr_type" value="Title"></attvalue>
<attvalue for="attr_11" value="2011"></attvalue>
<attvalue for="attr_12" value="Acta Tropica | Clinical Infectious Diseases"></attvalue>
</attvalues>
</edge>
<edge source="authorswithaffiliations2_246c876bf34dfa34fa486bdebc6b71b6" target="authorswithaffiliations2_89104dd89ff895f02f7a3727363f4872" weight="1">
<attvalues>
<attvalue for="matchings_count" value="1"></attvalue>
<attvalue for="attr_type" value="Title"></attvalue>
<attvalue for="attr_11" value="2011"></attvalue>
<attvalue for="attr_12" value="Clinical Infectious Diseases"></attvalue>
</attvalues>
</edge>
<edge source="authorswithaffiliations2_246c876bf34dfa34fa486bdebc6b71b6" target="authorswithaffiliations2_3cb8e8bb1660593f30493dc26958e3b3" weight="1">
<attvalues>
<attvalue for="matchings_count" value="1"></attvalue>
<attvalue for="attr_type" value="Title"></attvalue>
<attvalue for="attr_11" value="2011"></attvalue>
<attvalue for="attr_12" value="Clinical Infectious Diseases"></attvalue>
</attvalues>
</edge>
<edge source="authorswithaffiliations2_246c876bf34dfa34fa486bdebc6b71b6" target="authorswithaffiliations2_fd33ba50568b014f534059496e5627e6" weight="1">
<attvalues>
<attvalue for="matchings_count" value="1"></attvalue>
<attvalue for="attr_type" value="Title"></attvalue>
<attvalue for="attr_11" value="2011"></attvalue>
<attvalue for="attr_12" value="Clinical Infectious Diseases"></attvalue>
</attvalues>
</edge>
<edge source="authorswithaffiliations2_246c876bf34dfa34fa486bdebc6b71b6" target="authorswithaffiliations2_4c3f772115307c47773a3ad93f37eff6" weight="1">
<attvalues>
<attvalue for="matchings_count" value="1"></attvalue>
<attvalue for="attr_type" value="Title"></attvalue>
<attvalue for="attr_11" value="2011"></attvalue>
<attvalue for="attr_12" value="Clinical Infectious Diseases"></attvalue>
</attvalues>
</edge>
<edge source="authorswithaffiliations2_246c876bf34dfa34fa486bdebc6b71b6" target="authorswithaffiliations2_ed601ca839061e1602a741c3f104a992" weight="1">
<attvalues>
<attvalue for="matchings_count" value="1"></attvalue>
<attvalue for="attr_type" value="Title"></attvalue>
<attvalue for="attr_11" value="2011"></attvalue>
<attvalue for="attr_12" value="Clinical Infectious Diseases"></attvalue>
</attvalues>
</edge>
<edge source="authorswithaffiliations2_246c876bf34dfa34fa486bdebc6b71b6" target="authorswithaffiliations2_0c922a804bc1c2a0c341c37fd37c5d53" weight="1">
<attvalues>
<attvalue for="matchings_count" value="1"></attvalue>
<attvalue for="attr_type" value="Title"></attvalue>
<attvalue for="attr_11" value="2011"></attvalue>
<attvalue for="attr_12" value="Acta Tropica"></attvalue>
</attvalues>
</edge>
<edge source="authorswithaffiliations2_246c876bf34dfa34fa486bdebc6b71b6" target="authorswithaffiliations2_f630406d421eae75aa91bc7c331fe548" weight="1">
<attvalues>
<attvalue for="matchings_count" value="1"></attvalue>
<attvalue for="attr_type" value="Title"></attvalue>
<attvalue for="attr_11" value="2011"></attvalue>
<attvalue for="attr_12" value="Clinical Infectious Diseases"></attvalue>
</attvalues>
</edge>
<edge source="authorswithaffiliations2_246c876bf34dfa34fa486bdebc6b71b6" target="authorswithaffiliations2_f449ec9da8e5c6b18127d0eadb3ccff4" weight="1">
<attvalues>
<attvalue for="matchings_count" value="1"></attvalue>
<attvalue for="attr_type" value="Title"></attvalue>
<attvalue for="attr_11" value="2011"></attvalue>
<attvalue for="attr_12" value="Acta Tropica"></attvalue>
</attvalues>
</edge>
<edge source="authorswithaffiliations2_4f0841c8fc58643c103babbfa432049f" target="authorswithaffiliations2_7f812048d1d814b0f762338aa25a6a5c" weight="1">
<attvalues>
<attvalue for="matchings_count" value="1"></attvalue>
<attvalue for="attr_type" value="Title"></attvalue>
<attvalue for="attr_11" value="2007"></attvalue>
<attvalue for="attr_12" value="Science"></attvalue>
</attvalues>
</edge>
<edge source="authorswithaffiliations2_4f0841c8fc58643c103babbfa432049f" target="authorswithaffiliations2_002f79a00fb24c7694ae38ed94c9dfa3" weight="1">
<attvalues>
<attvalue for="matchings_count" value="1"></attvalue>
<attvalue for="attr_type" value="Title"></attvalue>
<attvalue for="attr_11" value="2007"></attvalue>
<attvalue for="attr_12" value="Science"></attvalue>
</attvalues>
</edge>
<edge source="authorswithaffiliations2_4f0841c8fc58643c103babbfa432049f" target="authorswithaffiliations2_348e328cfad78db71671ab1ae555d70c" weight="1">
<attvalues>
<attvalue for="matchings_count" value="1"></attvalue>
<attvalue for="attr_type" value="Title"></attvalue>
<attvalue for="attr_11" value="2007"></attvalue>
<attvalue for="attr_12" value="Science"></attvalue>
</attvalues>
</edge>
<edge source="authorswithaffiliations2_4f0841c8fc58643c103babbfa432049f" target="authorswithaffiliations2_d1732e91d96e1aaf7a9ed0d1c5481caa" weight="1">
<attvalues>
<attvalue for="matchings_count" value="1"></attvalue>
<attvalue for="attr_type" value="Title"></attvalue>
<attvalue for="attr_11" value="2007"></attvalue>
<attvalue for="attr_12" value="Science"></attvalue>
</attvalues>
</edge>
<edge source="authorswithaffiliations2_4f0841c8fc58643c103babbfa432049f" target="authorswithaffiliations2_a392b9b3d83750ef427b0afff9536755" weight="1">
<attvalues>
<attvalue for="matchings_count" value="1"></attvalue>
<attvalue for="attr_type" value="Title"></attvalue>
<attvalue for="attr_11" value="2007"></attvalue>
<attvalue for="attr_12" value="Science"></attvalue>
</attvalues>
</edge>
<edge source="authorswithaffiliations2_4f0841c8fc58643c103babbfa432049f" target="authorswithaffiliations2_4db92759c782b96332237e15eb0dd772" weight="1">
<attvalues>
<attvalue for="matchings_count" value="1"></attvalue>
<attvalue for="attr_type" value="Title"></attvalue>
<attvalue for="attr_11" value="2007"></attvalue>
<attvalue for="attr_12" value="Science"></attvalue>
</attvalues>
</edge>
<edge source="authorswithaffiliations2_4f0841c8fc58643c103babbfa432049f" target="authorswithaffiliations2_e509cc355660a7653ea34cd590e25ef5" weight="1">
<attvalues>
<attvalue for="matchings_count" value="1"></attvalue>
<attvalue for="attr_type" value="Title"></attvalue>
<attvalue for="attr_11" value="2007"></attvalue>
<attvalue for="attr_12" value="Science"></attvalue>
</attvalues>
</edge>
<edge source="authorswithaffiliations2_4f0841c8fc58643c103babbfa432049f" target="authorswithaffiliations2_32d485354ab12faa3ba7a805a8c12f20" weight="1">
<attvalues>
<attvalue for="matchings_count" value="1"></attvalue>
<attvalue for="attr_type" value="Title"></attvalue>
<attvalue for="attr_11" value="2007"></attvalue>
<attvalue for="attr_12" value="Science"></attvalue>
</attvalues>
</edge>
<edge source="authorswithaffiliations2_4f0841c8fc58643c103babbfa432049f" target="authorswithaffiliations2_e065a4b226d07f610dd206b6e1987891" weight="1">
<attvalues>
<attvalue for="matchings_count" value="1"></attvalue>
<attvalue for="attr_type" value="Title"></attvalue>
<attvalue for="attr_11" value="2007"></attvalue>
<attvalue for="attr_12" value="Science"></attvalue>
</attvalues>
</edge>
<edge source="authorswithaffiliations2_4f0841c8fc58643c103babbfa432049f" target="authorswithaffiliations2_aaae2c4fdfdae3fbee0a8ab63619e2e4" weight="1">
<attvalues>
<attvalue for="matchings_count" value="1"></attvalue>
<attvalue for="attr_type" value="Title"></attvalue>
<attvalue for="attr_11" value="2007"></attvalue>
<attvalue for="attr_12" value="Science"></attvalue>
</attvalues>
</edge>
<edge source="authorswithaffiliations2_4f0841c8fc58643c103babbfa432049f" target="authorswithaffiliations2_c86a9d6cf357970956a464c4b49a4ade" weight="1">
<attvalues>
<attvalue for="matchings_count" value="1"></attvalue>
<attvalue for="attr_type" value="Title"></attvalue>
<attvalue for="attr_11" value="2007"></attvalue>
<attvalue for="attr_12" value="Science"></attvalue>
</attvalues>
</edge>
<edge source="authorswithaffiliations2_4f0841c8fc58643c103babbfa432049f" target="authorswithaffiliations2_3e136747058a31efa0b9d5d8b37019b1" weight="1">
<attvalues>
<attvalue for="matchings_count" value="1"></attvalue>
<attvalue for="attr_type" value="Title"></attvalue>
<attvalue for="attr_11" value="2007"></attvalue>
<attvalue for="attr_12" value="Science"></attvalue>
</attvalues>
</edge>
<edge source="authorswithaffiliations2_4f0841c8fc58643c103babbfa432049f" target="authorswithaffiliations2_b1356e9697a94bec0f32db964e75232c" weight="1">
<attvalues>
<attvalue for="matchings_count" value="1"></attvalue>
<attvalue for="attr_type" value="Title"></attvalue>
<attvalue for="attr_11" value="2007"></attvalue>
<attvalue for="attr_12" value="Science"></attvalue>
</attvalues>
</edge>
<edge source="authorswithaffiliations2_4f0841c8fc58643c103babbfa432049f" target="authorswithaffiliations2_e10906f4a39cc184f3c77b6c779d8b65" weight="1">
<attvalues>
<attvalue for="matchings_count" value="1"></attvalue>
<attvalue for="attr_type" value="Title"></attvalue>
<attvalue for="attr_11" value="2007"></attvalue>
<attvalue for="attr_12" value="Science"></attvalue>
</attvalues>
</edge>
<edge source="authorswithaffiliations2_4f0841c8fc58643c103babbfa432049f" target="authorswithaffiliations2_f553eb43375d25a5c1c5a5a0778172e0" weight="1">
<attvalues>
<attvalue for="matchings_count" value="1"></attvalue>
<attvalue for="attr_type" value="Title"></attvalue>
<attvalue for="attr_11" value="2007"></attvalue>
<attvalue for="attr_12" value="Science"></attvalue>
</attvalues>
</edge>
<edge source="authorswithaffiliations2_4f0841c8fc58643c103babbfa432049f" target="authorswithaffiliations2_0c922a804bc1c2a0c341c37fd37c5d53" weight="1">
<attvalues>
<attvalue for="matchings_count" value="1"></attvalue>
<attvalue for="attr_type" value="Title"></attvalue>
<attvalue for="attr_11" value="2007"></attvalue>
<attvalue for="attr_12" value="Science"></attvalue>
</attvalues>
</edge>
<edge source="authorswithaffiliations2_4f0841c8fc58643c103babbfa432049f" target="authorswithaffiliations2_460efd5e0226f9384bb76cdf335fd07d" weight="1">
<attvalues>
<attvalue for="matchings_count" value="1"></attvalue>
<attvalue for="attr_type" value="Title"></attvalue>
<attvalue for="attr_11" value="2007"></attvalue>
<attvalue for="attr_12" value="Science"></attvalue>
</attvalues>
</edge>
<edge source="authorswithaffiliations2_4f0841c8fc58643c103babbfa432049f" target="authorswithaffiliations2_e0f83411fb8906402a6a3cb2508f31b7" weight="1">
<attvalues>
<attvalue for="matchings_count" value="1"></attvalue>
<attvalue for="attr_type" value="Title"></attvalue>
<attvalue for="attr_11" value="2007"></attvalue>
<attvalue for="attr_12" value="Science"></attvalue>
</attvalues>
</edge>
<edge source="authorswithaffiliations2_4f0841c8fc58643c103babbfa432049f" target="authorswithaffiliations2_aa42384efc1bbe612bfaf1a1afd94198" weight="1">
<attvalues>
<attvalue for="matchings_count" value="1"></attvalue>
<attvalue for="attr_type" value="Title"></attvalue>
<attvalue for="attr_11" value="2007"></attvalue>
<attvalue for="attr_12" value="Science"></attvalue>
</attvalues>
</edge>
<edge source="authorswithaffiliations2_44a425a57eb41d41cd7898ede61958d2" target="authorswithaffiliations2_bd0ea6821478656b3d4b6d3084229b9c" weight="1">
<attvalues>
<attvalue for="matchings_count" value="1"></attvalue>
<attvalue for="attr_type" value="Title"></attvalue>
<attvalue for="attr_11" value="2009"></attvalue>
<attvalue for="attr_12" value="Acta Zoologica Lituanica"></attvalue>
</attvalues>
</edge>
<edge source="authorswithaffiliations2_44a425a57eb41d41cd7898ede61958d2" target="authorswithaffiliations2_c245fe287240031cc6a334d539321dd3" weight="1">
<attvalues>
<attvalue for="matchings_count" value="1"></attvalue>
<attvalue for="attr_type" value="Title"></attvalue>
<attvalue for="attr_11" value="2009"></attvalue>
<attvalue for="attr_12" value="Acta Zoologica Lituanica"></attvalue>
</attvalues>
</edge>
<edge source="authorswithaffiliations2_44a425a57eb41d41cd7898ede61958d2" target="authorswithaffiliations2_1894f88f7ce56e1a10c5656c4484d6a5" weight="1">
<attvalues>
<attvalue for="matchings_count" value="1"></attvalue>
<attvalue for="attr_type" value="Title"></attvalue>
<attvalue for="attr_11" value="2009"></attvalue>
<attvalue for="attr_12" value="Acta Zoologica Lituanica"></attvalue>
</attvalues>
</edge>
<edge source="authorswithaffiliations2_44a425a57eb41d41cd7898ede61958d2" target="authorswithaffiliations2_bed1b7cf41baf9ce3bf1dcc92a68f963" weight="1">
<attvalues>
<attvalue for="matchings_count" value="1"></attvalue>
<attvalue for="attr_type" value="Title"></attvalue>
<attvalue for="attr_11" value="2009"></attvalue>
<attvalue for="attr_12" value="Acta Zoologica Lituanica"></attvalue>
</attvalues>
</edge>
<edge source="authorswithaffiliations2_7f812048d1d814b0f762338aa25a6a5c" target="authorswithaffiliations2_002f79a00fb24c7694ae38ed94c9dfa3" weight="1">
<attvalues>
<attvalue for="matchings_count" value="1"></attvalue>
<attvalue for="attr_type" value="Title"></attvalue>
<attvalue for="attr_11" value="2007"></attvalue>
<attvalue for="attr_12" value="Science"></attvalue>
</attvalues>
</edge>
<edge source="authorswithaffiliations2_7f812048d1d814b0f762338aa25a6a5c" target="authorswithaffiliations2_348e328cfad78db71671ab1ae555d70c" weight="1">
<attvalues>
<attvalue for="matchings_count" value="1"></attvalue>
<attvalue for="attr_type" value="Title"></attvalue>
<attvalue for="attr_11" value="2007"></attvalue>
<attvalue for="attr_12" value="Science"></attvalue>
</attvalues>
</edge>
<edge source="authorswithaffiliations2_7f812048d1d814b0f762338aa25a6a5c" target="authorswithaffiliations2_d1732e91d96e1aaf7a9ed0d1c5481caa" weight="1">
<attvalues>
<attvalue for="matchings_count" value="1"></attvalue>
<attvalue for="attr_type" value="Title"></attvalue>
<attvalue for="attr_11" value="2007"></attvalue>
<attvalue for="attr_12" value="Science"></attvalue>
</attvalues>
</edge>
<edge source="authorswithaffiliations2_7f812048d1d814b0f762338aa25a6a5c" target="authorswithaffiliations2_a392b9b3d83750ef427b0afff9536755" weight="1">
<attvalues>
<attvalue for="matchings_count" value="1"></attvalue>
<attvalue for="attr_type" value="Title"></attvalue>
<attvalue for="attr_11" value="2007"></attvalue>
<attvalue for="attr_12" value="Science"></attvalue>
</attvalues>
</edge>
<edge source="authorswithaffiliations2_7f812048d1d814b0f762338aa25a6a5c" target="authorswithaffiliations2_4db92759c782b96332237e15eb0dd772" weight="1">
<attvalues>
<attvalue for="matchings_count" value="1"></attvalue>
<attvalue for="attr_type" value="Title"></attvalue>
<attvalue for="attr_11" value="2007"></attvalue>
<attvalue for="attr_12" value="Science"></attvalue>
</attvalues>
</edge>
<edge source="authorswithaffiliations2_7f812048d1d814b0f762338aa25a6a5c" target="authorswithaffiliations2_e509cc355660a7653ea34cd590e25ef5" weight="1">
<attvalues>
<attvalue for="matchings_count" value="1"></attvalue>
<attvalue for="attr_type" value="Title"></attvalue>
<attvalue for="attr_11" value="2007"></attvalue>
<attvalue for="attr_12" value="Science"></attvalue>
</attvalues>
</edge>
<edge source="authorswithaffiliations2_7f812048d1d814b0f762338aa25a6a5c" target="authorswithaffiliations2_32d485354ab12faa3ba7a805a8c12f20" weight="1">
<attvalues>
<attvalue for="matchings_count" value="1"></attvalue>
<attvalue for="attr_type" value="Title"></attvalue>
<attvalue for="attr_11" value="2007"></attvalue>
<attvalue for="attr_12" value="Science"></attvalue>
</attvalues>
</edge>
<edge source="authorswithaffiliations2_7f812048d1d814b0f762338aa25a6a5c" target="authorswithaffiliations2_e065a4b226d07f610dd206b6e1987891" weight="1">
<attvalues>
<attvalue for="matchings_count" value="1"></attvalue>
<attvalue for="attr_type" value="Title"></attvalue>
<attvalue for="attr_11" value="2007"></attvalue>
<attvalue for="attr_12" value="Science"></attvalue>
</attvalues>
</edge>
<edge source="authorswithaffiliations2_7f812048d1d814b0f762338aa25a6a5c" target="authorswithaffiliations2_aaae2c4fdfdae3fbee0a8ab63619e2e4" weight="1">
<attvalues>
<attvalue for="matchings_count" value="1"></attvalue>
<attvalue for="attr_type" value="Title"></attvalue>
<attvalue for="attr_11" value="2007"></attvalue>
<attvalue for="attr_12" value="Science"></attvalue>
</attvalues>
</edge>
<edge source="authorswithaffiliations2_7f812048d1d814b0f762338aa25a6a5c" target="authorswithaffiliations2_c86a9d6cf357970956a464c4b49a4ade" weight="1">
<attvalues>
<attvalue for="matchings_count" value="1"></attvalue>
<attvalue for="attr_type" value="Title"></attvalue>
<attvalue for="attr_11" value="2007"></attvalue>
<attvalue for="attr_12" value="Science"></attvalue>
</attvalues>
</edge>
<edge source="authorswithaffiliations2_7f812048d1d814b0f762338aa25a6a5c" target="authorswithaffiliations2_3e136747058a31efa0b9d5d8b37019b1" weight="1">
<attvalues>
<attvalue for="matchings_count" value="1"></attvalue>
<attvalue for="attr_type" value="Title"></attvalue>
<attvalue for="attr_11" value="2007"></attvalue>
<attvalue for="attr_12" value="Science"></attvalue>
</attvalues>
</edge>
<edge source="authorswithaffiliations2_7f812048d1d814b0f762338aa25a6a5c" target="authorswithaffiliations2_b1356e9697a94bec0f32db964e75232c" weight="1">
<attvalues>
<attvalue for="matchings_count" value="1"></attvalue>
<attvalue for="attr_type" value="Title"></attvalue>
<attvalue for="attr_11" value="2007"></attvalue>
<attvalue for="attr_12" value="Science"></attvalue>
</attvalues>
</edge>
<edge source="authorswithaffiliations2_7f812048d1d814b0f762338aa25a6a5c" target="authorswithaffiliations2_e10906f4a39cc184f3c77b6c779d8b65" weight="1">
<attvalues>
<attvalue for="matchings_count" value="1"></attvalue>
<attvalue for="attr_type" value="Title"></attvalue>
<attvalue for="attr_11" value="2007"></attvalue>
<attvalue for="attr_12" value="Science"></attvalue>
</attvalues>
</edge>
<edge source="authorswithaffiliations2_7f812048d1d814b0f762338aa25a6a5c" target="authorswithaffiliations2_f553eb43375d25a5c1c5a5a0778172e0" weight="1">
<attvalues>
<attvalue for="matchings_count" value="1"></attvalue>
<attvalue for="attr_type" value="Title"></attvalue>
<attvalue for="attr_11" value="2007"></attvalue>
<attvalue for="attr_12" value="Science"></attvalue>
</attvalues>
</edge>
<edge source="authorswithaffiliations2_7f812048d1d814b0f762338aa25a6a5c" target="authorswithaffiliations2_0c922a804bc1c2a0c341c37fd37c5d53" weight="1">
<attvalues>
<attvalue for="matchings_count" value="1"></attvalue>
<attvalue for="attr_type" value="Title"></attvalue>
<attvalue for="attr_11" value="2007"></attvalue>
<attvalue for="attr_12" value="Science"></attvalue>
</attvalues>
</edge>
<edge source="authorswithaffiliations2_7f812048d1d814b0f762338aa25a6a5c" target="authorswithaffiliations2_460efd5e0226f9384bb76cdf335fd07d" weight="1">
<attvalues>
<attvalue for="matchings_count" value="1"></attvalue>
<attvalue for="attr_type" value="Title"></attvalue>
<attvalue for="attr_11" value="2007"></attvalue>
<attvalue for="attr_12" value="Science"></attvalue>
</attvalues>
</edge>
<edge source="authorswithaffiliations2_7f812048d1d814b0f762338aa25a6a5c" target="authorswithaffiliations2_e0f83411fb8906402a6a3cb2508f31b7" weight="1">
<attvalues>
<attvalue for="matchings_count" value="1"></attvalue>
<attvalue for="attr_type" value="Title"></attvalue>
<attvalue for="attr_11" value="2007"></attvalue>
<attvalue for="attr_12" value="Science"></attvalue>
</attvalues>
</edge>
<edge source="authorswithaffiliations2_7f812048d1d814b0f762338aa25a6a5c" target="authorswithaffiliations2_aa42384efc1bbe612bfaf1a1afd94198" weight="1">
<attvalues>
<attvalue for="matchings_count" value="1"></attvalue>
<attvalue for="attr_type" value="Title"></attvalue>
<attvalue for="attr_11" value="2007"></attvalue>
<attvalue for="attr_12" value="Science"></attvalue>
</attvalues>
</edge>
<edge source="authorswithaffiliations2_555d5be21ccf96d8b5bcb7e40b98f467" target="authorswithaffiliations2_3c23d2a0c9dd6905c043d2a33363186f" weight="1">
<attvalues>
<attvalue for="matchings_count" value="1"></attvalue>
<attvalue for="attr_type" value="Title"></attvalue>
<attvalue for="attr_11" value="2005"></attvalue>
<attvalue for="attr_12" value="East African Medical Journal"></attvalue>
</attvalues>
</edge>
<edge source="authorswithaffiliations2_555d5be21ccf96d8b5bcb7e40b98f467" target="authorswithaffiliations2_30d722d93f66c6ef6e2dd63b10d9d558" weight="1">
<attvalues>
<attvalue for="matchings_count" value="1"></attvalue>
<attvalue for="attr_type" value="Title"></attvalue>
<attvalue for="attr_11" value="2005"></attvalue>
<attvalue for="attr_12" value="East African Medical Journal"></attvalue>
</attvalues>
</edge>
<edge source="authorswithaffiliations2_555d5be21ccf96d8b5bcb7e40b98f467" target="authorswithaffiliations2_f93569b5a8d7f89a8433d7e6a2f8c456" weight="1">
<attvalues>
<attvalue for="matchings_count" value="1"></attvalue>
<attvalue for="attr_type" value="Title"></attvalue>
<attvalue for="attr_11" value="2008"></attvalue>
<attvalue for="attr_12" value="Journal of Clinical Pathology"></attvalue>
</attvalues>
</edge>
<edge source="authorswithaffiliations2_555d5be21ccf96d8b5bcb7e40b98f467" target="authorswithaffiliations2_b2d1941c1bc55f54007e477488a08e9c" weight="1">
<attvalues>
<attvalue for="matchings_count" value="1"></attvalue>
<attvalue for="attr_type" value="Title"></attvalue>
<attvalue for="attr_11" value="2005"></attvalue>
<attvalue for="attr_12" value="East African Medical Journal"></attvalue>
</attvalues>
</edge>
<edge source="authorswithaffiliations2_555d5be21ccf96d8b5bcb7e40b98f467" target="authorswithaffiliations2_c0f9c1ccc8112ce1894dc84ce0accc59" weight="1">
<attvalues>
<attvalue for="matchings_count" value="1"></attvalue>
<attvalue for="attr_type" value="Title"></attvalue>
<attvalue for="attr_11" value="2008"></attvalue>
<attvalue for="attr_12" value="Journal of Clinical Pathology"></attvalue>
</attvalues>
</edge>
<edge source="authorswithaffiliations2_555d5be21ccf96d8b5bcb7e40b98f467" target="authorswithaffiliations2_58279c7654f6bf134321f9fd194d1c0d" weight="1">
<attvalues>
<attvalue for="matchings_count" value="1"></attvalue>
<attvalue for="attr_type" value="Title"></attvalue>
<attvalue for="attr_11" value="2008"></attvalue>
<attvalue for="attr_12" value="Journal of Clinical Pathology"></attvalue>
</attvalues>
</edge>
<edge source="authorswithaffiliations2_002f79a00fb24c7694ae38ed94c9dfa3" target="authorswithaffiliations2_348e328cfad78db71671ab1ae555d70c" weight="1">
<attvalues>
<attvalue for="matchings_count" value="1"></attvalue>
<attvalue for="attr_type" value="Title"></attvalue>
<attvalue for="attr_11" value="2007"></attvalue>
<attvalue for="attr_12" value="Science"></attvalue>
</attvalues>
</edge>
<edge source="authorswithaffiliations2_002f79a00fb24c7694ae38ed94c9dfa3" target="authorswithaffiliations2_d1732e91d96e1aaf7a9ed0d1c5481caa" weight="1">
<attvalues>
<attvalue for="matchings_count" value="1"></attvalue>
<attvalue for="attr_type" value="Title"></attvalue>
<attvalue for="attr_11" value="2007"></attvalue>
<attvalue for="attr_12" value="Science"></attvalue>
</attvalues>
</edge>
<edge source="authorswithaffiliations2_002f79a00fb24c7694ae38ed94c9dfa3" target="authorswithaffiliations2_a392b9b3d83750ef427b0afff9536755" weight="1">
<attvalues>
<attvalue for="matchings_count" value="1"></attvalue>
<attvalue for="attr_type" value="Title"></attvalue>
<attvalue for="attr_11" value="2007"></attvalue>
<attvalue for="attr_12" value="Science"></attvalue>
</attvalues>
</edge>
<edge source="authorswithaffiliations2_002f79a00fb24c7694ae38ed94c9dfa3" target="authorswithaffiliations2_4db92759c782b96332237e15eb0dd772" weight="1">
<attvalues>
<attvalue for="matchings_count" value="1"></attvalue>
<attvalue for="attr_type" value="Title"></attvalue>
<attvalue for="attr_11" value="2007"></attvalue>
<attvalue for="attr_12" value="Science"></attvalue>
</attvalues>
</edge>
<edge source="authorswithaffiliations2_002f79a00fb24c7694ae38ed94c9dfa3" target="authorswithaffiliations2_e509cc355660a7653ea34cd590e25ef5" weight="1">
<attvalues>
<attvalue for="matchings_count" value="1"></attvalue>
<attvalue for="attr_type" value="Title"></attvalue>
<attvalue for="attr_11" value="2007"></attvalue>
<attvalue for="attr_12" value="Science"></attvalue>
</attvalues>
</edge>
<edge source="authorswithaffiliations2_002f79a00fb24c7694ae38ed94c9dfa3" target="authorswithaffiliations2_32d485354ab12faa3ba7a805a8c12f20" weight="1">
<attvalues>
<attvalue for="matchings_count" value="1"></attvalue>
<attvalue for="attr_type" value="Title"></attvalue>
<attvalue for="attr_11" value="2007"></attvalue>
<attvalue for="attr_12" value="Science"></attvalue>
</attvalues>
</edge>
<edge source="authorswithaffiliations2_002f79a00fb24c7694ae38ed94c9dfa3" target="authorswithaffiliations2_e065a4b226d07f610dd206b6e1987891" weight="1">
<attvalues>
<attvalue for="matchings_count" value="1"></attvalue>
<attvalue for="attr_type" value="Title"></attvalue>
<attvalue for="attr_11" value="2007"></attvalue>
<attvalue for="attr_12" value="Science"></attvalue>
</attvalues>
</edge>
<edge source="authorswithaffiliations2_002f79a00fb24c7694ae38ed94c9dfa3" target="authorswithaffiliations2_aaae2c4fdfdae3fbee0a8ab63619e2e4" weight="1">
<attvalues>
<attvalue for="matchings_count" value="1"></attvalue>
<attvalue for="attr_type" value="Title"></attvalue>
<attvalue for="attr_11" value="2007"></attvalue>
<attvalue for="attr_12" value="Science"></attvalue>
</attvalues>
</edge>
<edge source="authorswithaffiliations2_002f79a00fb24c7694ae38ed94c9dfa3" target="authorswithaffiliations2_c86a9d6cf357970956a464c4b49a4ade" weight="1">
<attvalues>
<attvalue for="matchings_count" value="1"></attvalue>
<attvalue for="attr_type" value="Title"></attvalue>
<attvalue for="attr_11" value="2007"></attvalue>
<attvalue for="attr_12" value="Science"></attvalue>
</attvalues>
</edge>
<edge source="authorswithaffiliations2_002f79a00fb24c7694ae38ed94c9dfa3" target="authorswithaffiliations2_3e136747058a31efa0b9d5d8b37019b1" weight="1">
<attvalues>
<attvalue for="matchings_count" value="1"></attvalue>
<attvalue for="attr_type" value="Title"></attvalue>
<attvalue for="attr_11" value="2007"></attvalue>
<attvalue for="attr_12" value="Science"></attvalue>
</attvalues>
</edge>
<edge source="authorswithaffiliations2_002f79a00fb24c7694ae38ed94c9dfa3" target="authorswithaffiliations2_b1356e9697a94bec0f32db964e75232c" weight="1">
<attvalues>
<attvalue for="matchings_count" value="1"></attvalue>
<attvalue for="attr_type" value="Title"></attvalue>
<attvalue for="attr_11" value="2007"></attvalue>
<attvalue for="attr_12" value="Science"></attvalue>
</attvalues>
</edge>
<edge source="authorswithaffiliations2_002f79a00fb24c7694ae38ed94c9dfa3" target="authorswithaffiliations2_e10906f4a39cc184f3c77b6c779d8b65" weight="1">
<attvalues>
<attvalue for="matchings_count" value="1"></attvalue>
<attvalue for="attr_type" value="Title"></attvalue>
<attvalue for="attr_11" value="2007"></attvalue>
<attvalue for="attr_12" value="Science"></attvalue>
</attvalues>
</edge>
<edge source="authorswithaffiliations2_002f79a00fb24c7694ae38ed94c9dfa3" target="authorswithaffiliations2_f553eb43375d25a5c1c5a5a0778172e0" weight="1">
<attvalues>
<attvalue for="matchings_count" value="1"></attvalue>
<attvalue for="attr_type" value="Title"></attvalue>
<attvalue for="attr_11" value="2007"></attvalue>
<attvalue for="attr_12" value="Science"></attvalue>
</attvalues>
</edge>
<edge source="authorswithaffiliations2_002f79a00fb24c7694ae38ed94c9dfa3" target="authorswithaffiliations2_0c922a804bc1c2a0c341c37fd37c5d53" weight="1">
<attvalues>
<attvalue for="matchings_count" value="1"></attvalue>
<attvalue for="attr_type" value="Title"></attvalue>
<attvalue for="attr_11" value="2007"></attvalue>
<attvalue for="attr_12" value="Science"></attvalue>
</attvalues>
</edge>
<edge source="authorswithaffiliations2_002f79a00fb24c7694ae38ed94c9dfa3" target="authorswithaffiliations2_460efd5e0226f9384bb76cdf335fd07d" weight="1">
<attvalues>
<attvalue for="matchings_count" value="1"></attvalue>
<attvalue for="attr_type" value="Title"></attvalue>
<attvalue for="attr_11" value="2007"></attvalue>
<attvalue for="attr_12" value="Science"></attvalue>
</attvalues>
</edge>
<edge source="authorswithaffiliations2_002f79a00fb24c7694ae38ed94c9dfa3" target="authorswithaffiliations2_e0f83411fb8906402a6a3cb2508f31b7" weight="1">
<attvalues>
<attvalue for="matchings_count" value="1"></attvalue>
<attvalue for="attr_type" value="Title"></attvalue>
<attvalue for="attr_11" value="2007"></attvalue>
<attvalue for="attr_12" value="Science"></attvalue>
</attvalues>
</edge>
<edge source="authorswithaffiliations2_002f79a00fb24c7694ae38ed94c9dfa3" target="authorswithaffiliations2_aa42384efc1bbe612bfaf1a1afd94198" weight="1">
<attvalues>
<attvalue for="matchings_count" value="1"></attvalue>
<attvalue for="attr_type" value="Title"></attvalue>
<attvalue for="attr_11" value="2007"></attvalue>
<attvalue for="attr_12" value="Science"></attvalue>
</attvalues>
</edge>
<edge source="authorswithaffiliations2_348e328cfad78db71671ab1ae555d70c" target="authorswithaffiliations2_7c7fff8deafd3fd8281d22e12e0049c0" weight="1">
<attvalues>
<attvalue for="matchings_count" value="1"></attvalue>
<attvalue for="attr_type" value="Title"></attvalue>
<attvalue for="attr_11" value="2012"></attvalue>
<attvalue for="attr_12" value="Journal of Infectious Diseases"></attvalue>
</attvalues>
</edge>
<edge source="authorswithaffiliations2_348e328cfad78db71671ab1ae555d70c" target="authorswithaffiliations2_d1732e91d96e1aaf7a9ed0d1c5481caa" weight="1">
<attvalues>
<attvalue for="matchings_count" value="1"></attvalue>
<attvalue for="attr_type" value="Title"></attvalue>
<attvalue for="attr_11" value="2007"></attvalue>
<attvalue for="attr_12" value="Science"></attvalue>
</attvalues>
</edge>
<edge source="authorswithaffiliations2_348e328cfad78db71671ab1ae555d70c" target="authorswithaffiliations2_a392b9b3d83750ef427b0afff9536755" weight="1">
<attvalues>
<attvalue for="matchings_count" value="1"></attvalue>
<attvalue for="attr_type" value="Title"></attvalue>
<attvalue for="attr_11" value="2007"></attvalue>
<attvalue for="attr_12" value="Science"></attvalue>
</attvalues>
</edge>
<edge source="authorswithaffiliations2_348e328cfad78db71671ab1ae555d70c" target="authorswithaffiliations2_4db92759c782b96332237e15eb0dd772" weight="1">
<attvalues>
<attvalue for="matchings_count" value="1"></attvalue>
<attvalue for="attr_type" value="Title"></attvalue>
<attvalue for="attr_11" value="2007"></attvalue>
<attvalue for="attr_12" value="Science"></attvalue>
</attvalues>
</edge>
<edge source="authorswithaffiliations2_348e328cfad78db71671ab1ae555d70c" target="authorswithaffiliations2_e509cc355660a7653ea34cd590e25ef5" weight="1">
<attvalues>
<attvalue for="matchings_count" value="1"></attvalue>
<attvalue for="attr_type" value="Title"></attvalue>
<attvalue for="attr_11" value="2007"></attvalue>
<attvalue for="attr_12" value="Science"></attvalue>
</attvalues>
</edge>
<edge source="authorswithaffiliations2_348e328cfad78db71671ab1ae555d70c" target="authorswithaffiliations2_32d485354ab12faa3ba7a805a8c12f20" weight="1">
<attvalues>
<attvalue for="matchings_count" value="1"></attvalue>
<attvalue for="attr_type" value="Title"></attvalue>
<attvalue for="attr_11" value="2007"></attvalue>
<attvalue for="attr_12" value="Science"></attvalue>
</attvalues>
</edge>
<edge source="authorswithaffiliations2_348e328cfad78db71671ab1ae555d70c" target="authorswithaffiliations2_33d17c9e7150e86a2febbfb513bf21c9" weight="1">
<attvalues>
<attvalue for="matchings_count" value="1"></attvalue>
<attvalue for="attr_type" value="Title"></attvalue>
<attvalue for="attr_11" value="2011"></attvalue>
<attvalue for="attr_12" value="Clinical Infectious Diseases"></attvalue>
</attvalues>
</edge>
<edge source="authorswithaffiliations2_348e328cfad78db71671ab1ae555d70c" target="authorswithaffiliations2_b4dff9bda3ea7a5ef0c150792a1d330f" weight="1">
<attvalues>
<attvalue for="matchings_count" value="1"></attvalue>
<attvalue for="attr_type" value="Title"></attvalue>
<attvalue for="attr_11" value="2006"></attvalue>
<attvalue for="attr_12" value="Molecular and Biochemical Parasitology"></attvalue>
</attvalues>
</edge>
<edge source="authorswithaffiliations2_348e328cfad78db71671ab1ae555d70c" target="authorswithaffiliations2_89104dd89ff895f02f7a3727363f4872" weight="1">
<attvalues>
<attvalue for="matchings_count" value="1"></attvalue>
<attvalue for="attr_type" value="Title"></attvalue>
<attvalue for="attr_11" value="2011"></attvalue>
<attvalue for="attr_12" value="Clinical Infectious Diseases"></attvalue>
</attvalues>
</edge>
<edge source="authorswithaffiliations2_348e328cfad78db71671ab1ae555d70c" target="authorswithaffiliations2_f114c1fc08ef4b56f7b323bf0d4edefd" weight="1">
<attvalues>
<attvalue for="matchings_count" value="1"></attvalue>
<attvalue for="attr_type" value="Title"></attvalue>
<attvalue for="attr_11" value="2006"></attvalue>
<attvalue for="attr_12" value="Molecular and Biochemical Parasitology"></attvalue>
</attvalues>
</edge>
<edge source="authorswithaffiliations2_348e328cfad78db71671ab1ae555d70c" target="authorswithaffiliations2_3cb8e8bb1660593f30493dc26958e3b3" weight="1">
<attvalues>
<attvalue for="matchings_count" value="1"></attvalue>
<attvalue for="attr_type" value="Title"></attvalue>
<attvalue for="attr_11" value="2011"></attvalue>
<attvalue for="attr_12" value="Clinical Infectious Diseases"></attvalue>
</attvalues>
</edge>
<edge source="authorswithaffiliations2_348e328cfad78db71671ab1ae555d70c" target="authorswithaffiliations2_e065a4b226d07f610dd206b6e1987891" weight="1">
<attvalues>
<attvalue for="matchings_count" value="1"></attvalue>
<attvalue for="attr_type" value="Title"></attvalue>
<attvalue for="attr_11" value="2007"></attvalue>
<attvalue for="attr_12" value="Science"></attvalue>
</attvalues>
</edge>
<edge source="authorswithaffiliations2_348e328cfad78db71671ab1ae555d70c" target="authorswithaffiliations2_f7a25639e9fe1a40d643be5ec408e7a5" weight="1">
<attvalues>
<attvalue for="matchings_count" value="1"></attvalue>
<attvalue for="attr_type" value="Title"></attvalue>
<attvalue for="attr_11" value="2006"></attvalue>
<attvalue for="attr_12" value="Molecular and Biochemical Parasitology"></attvalue>
</attvalues>
</edge>
<edge source="authorswithaffiliations2_348e328cfad78db71671ab1ae555d70c" target="authorswithaffiliations2_b32c8e2aaa3636d376a6b49d8e21a5e2" weight="1">
<attvalues>
<attvalue for="matchings_count" value="1"></attvalue>
<attvalue for="attr_type" value="Title"></attvalue>
<attvalue for="attr_11" value="2012"></attvalue>
<attvalue for="attr_12" value="Journal of Infectious Diseases"></attvalue>
</attvalues>
</edge>
<edge source="authorswithaffiliations2_348e328cfad78db71671ab1ae555d70c" target="authorswithaffiliations2_aaae2c4fdfdae3fbee0a8ab63619e2e4" weight="1">
<attvalues>
<attvalue for="matchings_count" value="1"></attvalue>
<attvalue for="attr_type" value="Title"></attvalue>
<attvalue for="attr_11" value="2007"></attvalue>
<attvalue for="attr_12" value="Science"></attvalue>
</attvalues>
</edge>
<edge source="authorswithaffiliations2_348e328cfad78db71671ab1ae555d70c" target="authorswithaffiliations2_fd33ba50568b014f534059496e5627e6" weight="2">
<attvalues>
<attvalue for="matchings_count" value="2"></attvalue>
<attvalue for="attr_type" value="Title"></attvalue>
<attvalue for="attr_11" value="2006 | 2011"></attvalue>
<attvalue for="attr_12" value="Clinical Infectious Diseases | Molecular and Biochemical Parasitology"></attvalue>
</attvalues>
</edge>
<edge source="authorswithaffiliations2_348e328cfad78db71671ab1ae555d70c" target="authorswithaffiliations2_4c3f772115307c47773a3ad93f37eff6" weight="1">
<attvalues>
<attvalue for="matchings_count" value="1"></attvalue>
<attvalue for="attr_type" value="Title"></attvalue>
<attvalue for="attr_11" value="2011"></attvalue>
<attvalue for="attr_12" value="Clinical Infectious Diseases"></attvalue>
</attvalues>
</edge>
<edge source="authorswithaffiliations2_348e328cfad78db71671ab1ae555d70c" target="authorswithaffiliations2_c86a9d6cf357970956a464c4b49a4ade" weight="1">
<attvalues>
<attvalue for="matchings_count" value="1"></attvalue>
<attvalue for="attr_type" value="Title"></attvalue>
<attvalue for="attr_11" value="2007"></attvalue>
<attvalue for="attr_12" value="Science"></attvalue>
</attvalues>
</edge>
<edge source="authorswithaffiliations2_348e328cfad78db71671ab1ae555d70c" target="authorswithaffiliations2_3e136747058a31efa0b9d5d8b37019b1" weight="1">
<attvalues>
<attvalue for="matchings_count" value="1"></attvalue>
<attvalue for="attr_type" value="Title"></attvalue>
<attvalue for="attr_11" value="2007"></attvalue>
<attvalue for="attr_12" value="Science"></attvalue>
</attvalues>
</edge>
<edge source="authorswithaffiliations2_348e328cfad78db71671ab1ae555d70c" target="authorswithaffiliations2_b1356e9697a94bec0f32db964e75232c" weight="1">
<attvalues>
<attvalue for="matchings_count" value="1"></attvalue>
<attvalue for="attr_type" value="Title"></attvalue>
<attvalue for="attr_11" value="2007"></attvalue>
<attvalue for="attr_12" value="Science"></attvalue>
</attvalues>
</edge>
<edge source="authorswithaffiliations2_348e328cfad78db71671ab1ae555d70c" target="authorswithaffiliations2_e10906f4a39cc184f3c77b6c779d8b65" weight="1">
<attvalues>
<attvalue for="matchings_count" value="1"></attvalue>
<attvalue for="attr_type" value="Title"></attvalue>
<attvalue for="attr_11" value="2007"></attvalue>
<attvalue for="attr_12" value="Science"></attvalue>
</attvalues>
</edge>
<edge source="authorswithaffiliations2_348e328cfad78db71671ab1ae555d70c" target="authorswithaffiliations2_ed601ca839061e1602a741c3f104a992" weight="1">
<attvalues>
<attvalue for="matchings_count" value="1"></attvalue>
<attvalue for="attr_type" value="Title"></attvalue>
<attvalue for="attr_11" value="2011"></attvalue>
<attvalue for="attr_12" value="Clinical Infectious Diseases"></attvalue>
</attvalues>
</edge>
<edge source="authorswithaffiliations2_348e328cfad78db71671ab1ae555d70c" target="authorswithaffiliations2_f553eb43375d25a5c1c5a5a0778172e0" weight="1">
<attvalues>
<attvalue for="matchings_count" value="1"></attvalue>
<attvalue for="attr_type" value="Title"></attvalue>
<attvalue for="attr_11" value="2007"></attvalue>
<attvalue for="attr_12" value="Science"></attvalue>
</attvalues>
</edge>
<edge source="authorswithaffiliations2_348e328cfad78db71671ab1ae555d70c" target="authorswithaffiliations2_0c922a804bc1c2a0c341c37fd37c5d53" weight="1">
<attvalues>
<attvalue for="matchings_count" value="1"></attvalue>
<attvalue for="attr_type" value="Title"></attvalue>
<attvalue for="attr_11" value="2007"></attvalue>
<attvalue for="attr_12" value="Science"></attvalue>
</attvalues>
</edge>
<edge source="authorswithaffiliations2_348e328cfad78db71671ab1ae555d70c" target="authorswithaffiliations2_460efd5e0226f9384bb76cdf335fd07d" weight="1">
<attvalues>
<attvalue for="matchings_count" value="1"></attvalue>
<attvalue for="attr_type" value="Title"></attvalue>
<attvalue for="attr_11" value="2007"></attvalue>
<attvalue for="attr_12" value="Science"></attvalue>
</attvalues>
</edge>
<edge source="authorswithaffiliations2_348e328cfad78db71671ab1ae555d70c" target="authorswithaffiliations2_e0f83411fb8906402a6a3cb2508f31b7" weight="1">
<attvalues>
<attvalue for="matchings_count" value="1"></attvalue>
<attvalue for="attr_type" value="Title"></attvalue>
<attvalue for="attr_11" value="2007"></attvalue>
<attvalue for="attr_12" value="Science"></attvalue>
</attvalues>
</edge>
<edge source="authorswithaffiliations2_348e328cfad78db71671ab1ae555d70c" target="authorswithaffiliations2_f630406d421eae75aa91bc7c331fe548" weight="1">
<attvalues>
<attvalue for="matchings_count" value="1"></attvalue>
<attvalue for="attr_type" value="Title"></attvalue>
<attvalue for="attr_11" value="2011"></attvalue>
<attvalue for="attr_12" value="Clinical Infectious Diseases"></attvalue>
</attvalues>
</edge>
<edge source="authorswithaffiliations2_348e328cfad78db71671ab1ae555d70c" target="authorswithaffiliations2_aa42384efc1bbe612bfaf1a1afd94198" weight="1">
<attvalues>
<attvalue for="matchings_count" value="1"></attvalue>
<attvalue for="attr_type" value="Title"></attvalue>
<attvalue for="attr_11" value="2007"></attvalue>
<attvalue for="attr_12" value="Science"></attvalue>
</attvalues>
</edge>
<edge source="authorswithaffiliations2_2c6ce0989e890ef8bf72d386172baea6" target="authorswithaffiliations2_33d17c9e7150e86a2febbfb513bf21c9" weight="2">
<attvalues>
<attvalue for="matchings_count" value="2"></attvalue>
<attvalue for="attr_type" value="Title"></attvalue>
<attvalue for="attr_11" value="2005 | 2006"></attvalue>
<attvalue for="attr_12" value="Annals of Tropical Medicine and Parasitology | Medical and Veterinary Entomology"></attvalue>
</attvalues>
</edge>
<edge source="authorswithaffiliations2_2c6ce0989e890ef8bf72d386172baea6" target="authorswithaffiliations2_98b3b01ec5429d6def13ab10692c68aa" weight="2">
<attvalues>
<attvalue for="matchings_count" value="2"></attvalue>
<attvalue for="attr_type" value="Title"></attvalue>
<attvalue for="attr_11" value="2005 | 2006"></attvalue>
<attvalue for="attr_12" value="Annals of Tropical Medicine and Parasitology | Medical and Veterinary Entomology"></attvalue>
</attvalues>
</edge>
<edge source="authorswithaffiliations2_2c6ce0989e890ef8bf72d386172baea6" target="authorswithaffiliations2_80de64ecbb9b3f39dd575cedf13bbf27" weight="1">
<attvalues>
<attvalue for="matchings_count" value="1"></attvalue>
<attvalue for="attr_type" value="Title"></attvalue>
<attvalue for="attr_11" value="2006"></attvalue>
<attvalue for="attr_12" value="Medical and Veterinary Entomology"></attvalue>
</attvalues>
</edge>
<edge source="authorswithaffiliations2_e7eb981a0417eb49147b573aa0e719c5" target="authorswithaffiliations2_33d17c9e7150e86a2febbfb513bf21c9" weight="1">
<attvalues>
<attvalue for="matchings_count" value="1"></attvalue>
<attvalue for="attr_type" value="Title"></attvalue>
<attvalue for="attr_11" value="2011"></attvalue>
<attvalue for="attr_12" value="Journal of Wildlife Diseases"></attvalue>
</attvalues>
</edge>
<edge source="authorswithaffiliations2_e7eb981a0417eb49147b573aa0e719c5" target="authorswithaffiliations2_013a189c38ff5bc7e9d4fe6a8b46f9d4" weight="1">
<attvalues>
<attvalue for="matchings_count" value="1"></attvalue>
<attvalue for="attr_type" value="Title"></attvalue>
<attvalue for="attr_11" value="2011"></attvalue>
<attvalue for="attr_12" value="Journal of Wildlife Diseases"></attvalue>
</attvalues>
</edge>
<edge source="authorswithaffiliations2_7c7fff8deafd3fd8281d22e12e0049c0" target="authorswithaffiliations2_cfef3486a967a53a6f4a0b0443909d18" weight="1">
<attvalues>
<attvalue for="matchings_count" value="1"></attvalue>
<attvalue for="attr_type" value="Title"></attvalue>
<attvalue for="attr_11" value="2004"></attvalue>
<attvalue for="attr_12" value="Journal of Immunology"></attvalue>
</attvalues>
</edge>
<edge source="authorswithaffiliations2_7c7fff8deafd3fd8281d22e12e0049c0" target="authorswithaffiliations2_dc84b3bea671fb75dcb5caf46159fa4f" weight="4">
<attvalues>
<attvalue for="matchings_count" value="4"></attvalue>
<attvalue for="attr_type" value="Title"></attvalue>
<attvalue for="attr_11" value="2009 | 2012"></attvalue>
<attvalue for="attr_12" value="PLoS ONE | Parasites and Vectors"></attvalue>
</attvalues>
</edge>
<edge source="authorswithaffiliations2_7c7fff8deafd3fd8281d22e12e0049c0" target="authorswithaffiliations2_3c23d2a0c9dd6905c043d2a33363186f" weight="2">
<attvalues>
<attvalue for="matchings_count" value="2"></attvalue>
<attvalue for="attr_type" value="Title"></attvalue>
<attvalue for="attr_11" value="2009 | 2010"></attvalue>
<attvalue for="attr_12" value="PLoS Neglected Tropical Diseases | Parasites and Vectors"></attvalue>
</attvalues>
</edge>
<edge source="authorswithaffiliations2_7c7fff8deafd3fd8281d22e12e0049c0" target="authorswithaffiliations2_1bcb7f83775bab48e919148c80ab100f" weight="1">
<attvalues>
<attvalue for="matchings_count" value="1"></attvalue>
<attvalue for="attr_type" value="Title"></attvalue>
<attvalue for="attr_11" value="2009"></attvalue>
<attvalue for="attr_12" value="PLoS ONE"></attvalue>
</attvalues>
</edge>
<edge source="authorswithaffiliations2_7c7fff8deafd3fd8281d22e12e0049c0" target="authorswithaffiliations2_4e2109eb379d3793e60e74b027d3c458" weight="2">
<attvalues>
<attvalue for="matchings_count" value="2"></attvalue>
<attvalue for="attr_type" value="Title"></attvalue>
<attvalue for="attr_11" value="2009 | 2011"></attvalue>
<attvalue for="attr_12" value="Clinical Microbiology Reviews | Infection and Immunity"></attvalue>
</attvalues>
</edge>
<edge source="authorswithaffiliations2_7c7fff8deafd3fd8281d22e12e0049c0" target="authorswithaffiliations2_e509cc355660a7653ea34cd590e25ef5" weight="1">
<attvalues>
<attvalue for="matchings_count" value="1"></attvalue>
<attvalue for="attr_type" value="Title"></attvalue>
<attvalue for="attr_11" value="2009"></attvalue>
<attvalue for="attr_12" value="Parasites and Vectors"></attvalue>
</attvalues>
</edge>
<edge source="authorswithaffiliations2_7c7fff8deafd3fd8281d22e12e0049c0" target="authorswithaffiliations2_6a9a26a863817b383ec430b3606116a9" weight="1">
<attvalues>
<attvalue for="matchings_count" value="1"></attvalue>
<attvalue for="attr_type" value="Title"></attvalue>
<attvalue for="attr_11" value="2006"></attvalue>
<attvalue for="attr_12" value="Klinische Padiatrie"></attvalue>
</attvalues>
</edge>
<edge source="authorswithaffiliations2_7c7fff8deafd3fd8281d22e12e0049c0" target="authorswithaffiliations2_b885c1479d2b9211d51989c68f7786c8" weight="1">
<attvalues>
<attvalue for="matchings_count" value="1"></attvalue>
<attvalue for="attr_type" value="Title"></attvalue>
<attvalue for="attr_11" value="2009"></attvalue>
<attvalue for="attr_12" value="Parasites and Vectors"></attvalue>
</attvalues>
</edge>
<edge source="authorswithaffiliations2_7c7fff8deafd3fd8281d22e12e0049c0" target="authorswithaffiliations2_33d17c9e7150e86a2febbfb513bf21c9" weight="15">
<attvalues>
<attvalue for="matchings_count" value="15"></attvalue>
<attvalue for="attr_type" value="Title"></attvalue>
<attvalue for="attr_11" value="2004 | 2005 | 2008 | 2009 | 2010 | 2011"></attvalue>
<attvalue for="attr_12" value="Acta Tropica | Filaria Journal | Journal of Immunology | Medical Microbiology and Immunology | Microbes and Infection | Parasitology | Parasitology Research"></attvalue>
</attvalues>
</edge>
<edge source="authorswithaffiliations2_7c7fff8deafd3fd8281d22e12e0049c0" target="authorswithaffiliations2_7f5d504776624ef9bb63e8837f77a934" weight="2">
<attvalues>
<attvalue for="matchings_count" value="2"></attvalue>
<attvalue for="attr_type" value="Title"></attvalue>
<attvalue for="attr_11" value="2010 | 2011"></attvalue>
<attvalue for="attr_12" value="Microbes and Infection | Parasitology"></attvalue>
</attvalues>
</edge>
<edge source="authorswithaffiliations2_7c7fff8deafd3fd8281d22e12e0049c0" target="authorswithaffiliations2_f114c1fc08ef4b56f7b323bf0d4edefd" weight="1">
<attvalues>
<attvalue for="matchings_count" value="1"></attvalue>
<attvalue for="attr_type" value="Title"></attvalue>
<attvalue for="attr_11" value="2009"></attvalue>
<attvalue for="attr_12" value="Parasites and Vectors"></attvalue>
</attvalues>
</edge>
<edge source="authorswithaffiliations2_7c7fff8deafd3fd8281d22e12e0049c0" target="authorswithaffiliations2_e065a4b226d07f610dd206b6e1987891" weight="1">
<attvalues>
<attvalue for="matchings_count" value="1"></attvalue>
<attvalue for="attr_type" value="Title"></attvalue>
<attvalue for="attr_11" value="2007"></attvalue>
<attvalue for="attr_12" value="Issues in Infectious Diseases"></attvalue>
</attvalues>
</edge>
<edge source="authorswithaffiliations2_7c7fff8deafd3fd8281d22e12e0049c0" target="authorswithaffiliations2_184762cd91a6af46f1717a974d39fea6" weight="9">
<attvalues>
<attvalue for="matchings_count" value="9"></attvalue>
<attvalue for="attr_type" value="Title"></attvalue>
<attvalue for="attr_11" value="2005 | 2006 | 2008 | 2009"></attvalue>
<attvalue for="attr_12" value="Filaria Journal | Medical Microbiology and Immunology | PLoS ONE | Parasites and Vectors | Parasitology Research"></attvalue>
</attvalues>
</edge>
<edge source="authorswithaffiliations2_7c7fff8deafd3fd8281d22e12e0049c0" target="authorswithaffiliations2_289434dc62d2fc1ed5e50ceb2ec86eb1" weight="6">
<attvalues>
<attvalue for="matchings_count" value="6"></attvalue>
<attvalue for="attr_type" value="Title"></attvalue>
<attvalue for="attr_11" value="2006 | 2008 | 2009 | 2010"></attvalue>
<attvalue for="attr_12" value="Filaria Journal | Medical Microbiology and Immunology | Parasitology | Parasitology Research"></attvalue>
</attvalues>
</edge>
<edge source="authorswithaffiliations2_7c7fff8deafd3fd8281d22e12e0049c0" target="authorswithaffiliations2_d78531053ce4282db54971640989d6ef" weight="1">
<attvalues>
<attvalue for="matchings_count" value="1"></attvalue>
<attvalue for="attr_type" value="Title"></attvalue>
<attvalue for="attr_11" value="2005"></attvalue>
<attvalue for="attr_12" value="Filaria Journal"></attvalue>
</attvalues>
</edge>
<edge source="authorswithaffiliations2_7c7fff8deafd3fd8281d22e12e0049c0" target="authorswithaffiliations2_1e1b9d0d2aebecf001d203379d2639f3" weight="1">
<attvalues>
<attvalue for="matchings_count" value="1"></attvalue>
<attvalue for="attr_type" value="Title"></attvalue>
<attvalue for="attr_11" value="2010"></attvalue>
<attvalue for="attr_12" value="PLoS Neglected Tropical Diseases"></attvalue>
</attvalues>
</edge>
<edge source="authorswithaffiliations2_7c7fff8deafd3fd8281d22e12e0049c0" target="authorswithaffiliations2_b32c8e2aaa3636d376a6b49d8e21a5e2" weight="7">
<attvalues>
<attvalue for="matchings_count" value="7"></attvalue>
<attvalue for="attr_type" value="Title"></attvalue>
<attvalue for="attr_11" value="2005 | 2008 | 2009 | 2010 | 2011 | 2012"></attvalue>
<attvalue for="attr_12" value="Clinical Microbiology Reviews | Journal of Infectious Diseases | Medical Microbiology and Immunology | PLoS Neglected Tropical Diseases | Parasites and Vectors"></attvalue>
</attvalues>
</edge>
<edge source="authorswithaffiliations2_7c7fff8deafd3fd8281d22e12e0049c0" target="authorswithaffiliations2_aaae2c4fdfdae3fbee0a8ab63619e2e4" weight="1">
<attvalues>
<attvalue for="matchings_count" value="1"></attvalue>
<attvalue for="attr_type" value="Title"></attvalue>
<attvalue for="attr_11" value="2009"></attvalue>
<attvalue for="attr_12" value="Parasites and Vectors"></attvalue>
</attvalues>
</edge>
<edge source="authorswithaffiliations2_7c7fff8deafd3fd8281d22e12e0049c0" target="authorswithaffiliations2_8c2dbbf9bfad1091da59a9d12b9f61f9" weight="1">
<attvalues>
<attvalue for="matchings_count" value="1"></attvalue>
<attvalue for="attr_type" value="Title"></attvalue>
<attvalue for="attr_11" value="2009"></attvalue>
<attvalue for="attr_12" value="Parasites and Vectors"></attvalue>
</attvalues>
</edge>
<edge source="authorswithaffiliations2_7c7fff8deafd3fd8281d22e12e0049c0" target="authorswithaffiliations2_47a79bc70889f265929343c92f4d0985" weight="1">
<attvalues>
<attvalue for="matchings_count" value="1"></attvalue>
<attvalue for="attr_type" value="Title"></attvalue>
<attvalue for="attr_11" value="2009"></attvalue>
<attvalue for="attr_12" value="Parasites and Vectors"></attvalue>
</attvalues>
</edge>
<edge source="authorswithaffiliations2_7c7fff8deafd3fd8281d22e12e0049c0" target="authorswithaffiliations2_092fdb6757744844f70bf8543a085bf4" weight="4">
<attvalues>
<attvalue for="matchings_count" value="4"></attvalue>
<attvalue for="attr_type" value="Title"></attvalue>
<attvalue for="attr_11" value="2004 | 2008 | 2009 | 2010"></attvalue>
<attvalue for="attr_12" value="Journal of Immunology | Medical Microbiology and Immunology | Parasitology | Parasitology Research"></attvalue>
</attvalues>
</edge>
<edge source="authorswithaffiliations2_7c7fff8deafd3fd8281d22e12e0049c0" target="authorswithaffiliations2_8641b46d334c3e08a545b02e15410a82" weight="1">
<attvalues>
<attvalue for="matchings_count" value="1"></attvalue>
<attvalue for="attr_type" value="Title"></attvalue>
<attvalue for="attr_11" value="2009"></attvalue>
<attvalue for="attr_12" value="PLoS ONE"></attvalue>
</attvalues>
</edge>
<edge source="authorswithaffiliations2_7c7fff8deafd3fd8281d22e12e0049c0" target="authorswithaffiliations2_fd33ba50568b014f534059496e5627e6" weight="1">
<attvalues>
<attvalue for="matchings_count" value="1"></attvalue>
<attvalue for="attr_type" value="Title"></attvalue>
<attvalue for="attr_11" value="2009"></attvalue>
<attvalue for="attr_12" value="Parasites and Vectors"></attvalue>
</attvalues>
</edge>
<edge source="authorswithaffiliations2_7c7fff8deafd3fd8281d22e12e0049c0" target="authorswithaffiliations2_17c28e679548c942d69a8f12156d1f0d" weight="1">
<attvalues>
<attvalue for="matchings_count" value="1"></attvalue>
<attvalue for="attr_type" value="Title"></attvalue>
<attvalue for="attr_11" value="2010"></attvalue>
<attvalue for="attr_12" value="Parasitology"></attvalue>
</attvalues>
</edge>
<edge source="authorswithaffiliations2_7c7fff8deafd3fd8281d22e12e0049c0" target="authorswithaffiliations2_4c3f772115307c47773a3ad93f37eff6" weight="1">
<attvalues>
<attvalue for="matchings_count" value="1"></attvalue>
<attvalue for="attr_type" value="Title"></attvalue>
<attvalue for="attr_11" value="2004"></attvalue>
<attvalue for="attr_12" value="Journal of Immunology"></attvalue>
</attvalues>
</edge>
<edge source="authorswithaffiliations2_7c7fff8deafd3fd8281d22e12e0049c0" target="authorswithaffiliations2_65a6296d1ecb6837bcdba362363e4f7c" weight="1">
<attvalues>
<attvalue for="matchings_count" value="1"></attvalue>
<attvalue for="attr_type" value="Title"></attvalue>
<attvalue for="attr_11" value="2005"></attvalue>
<attvalue for="attr_12" value="Journal of Infectious Diseases"></attvalue>
</attvalues>
</edge>
<edge source="authorswithaffiliations2_7c7fff8deafd3fd8281d22e12e0049c0" target="authorswithaffiliations2_d41b50957856292dfde0a68be6682d37" weight="2">
<attvalues>
<attvalue for="matchings_count" value="2"></attvalue>
<attvalue for="attr_type" value="Title"></attvalue>
<attvalue for="attr_11" value="2009 | 2012"></attvalue>
<attvalue for="attr_12" value="PLoS Neglected Tropical Diseases | PLoS ONE"></attvalue>
</attvalues>
</edge>
<edge source="authorswithaffiliations2_7c7fff8deafd3fd8281d22e12e0049c0" target="authorswithaffiliations2_0c922a804bc1c2a0c341c37fd37c5d53" weight="1">
<attvalues>
<attvalue for="matchings_count" value="1"></attvalue>
<attvalue for="attr_type" value="Title"></attvalue>
<attvalue for="attr_11" value="2010"></attvalue>
<attvalue for="attr_12" value="Parasitology"></attvalue>
</attvalues>
</edge>
<edge source="authorswithaffiliations2_7c7fff8deafd3fd8281d22e12e0049c0" target="authorswithaffiliations2_57af7a267d8fd863071623f63d43aaa7" weight="2">
<attvalues>
<attvalue for="matchings_count" value="2"></attvalue>
<attvalue for="attr_type" value="Title"></attvalue>
<attvalue for="attr_11" value="2005 | 2012"></attvalue>
<attvalue for="attr_12" value="Journal of Infectious Diseases | PLoS Neglected Tropical Diseases"></attvalue>
</attvalues>
</edge>
<edge source="authorswithaffiliations2_7c7fff8deafd3fd8281d22e12e0049c0" target="authorswithaffiliations2_ecf9d17d426ab6e3f9607396055d5f8b" weight="1">
<attvalues>
<attvalue for="matchings_count" value="1"></attvalue>
<attvalue for="attr_type" value="Title"></attvalue>
<attvalue for="attr_11" value="2007"></attvalue>
<attvalue for="attr_12" value="Ophthalmologe"></attvalue>
</attvalues>
</edge>
<edge source="authorswithaffiliations2_7c7fff8deafd3fd8281d22e12e0049c0" target="authorswithaffiliations2_6becf5f0edc039c46135d639e5e51e4e" weight="1">
<attvalues>
<attvalue for="matchings_count" value="1"></attvalue>
<attvalue for="attr_type" value="Title"></attvalue>
<attvalue for="attr_11" value="2009"></attvalue>
<attvalue for="attr_12" value="Parasites and Vectors"></attvalue>
</attvalues>
</edge>
<edge source="authorswithaffiliations2_cfef3486a967a53a6f4a0b0443909d18" target="authorswithaffiliations2_33d17c9e7150e86a2febbfb513bf21c9" weight="1">
<attvalues>
<attvalue for="matchings_count" value="1"></attvalue>
<attvalue for="attr_type" value="Title"></attvalue>
<attvalue for="attr_11" value="2004"></attvalue>
<attvalue for="attr_12" value="Journal of Immunology"></attvalue>
</attvalues>
</edge>
<edge source="authorswithaffiliations2_cfef3486a967a53a6f4a0b0443909d18" target="authorswithaffiliations2_092fdb6757744844f70bf8543a085bf4" weight="1">
<attvalues>
<attvalue for="matchings_count" value="1"></attvalue>
<attvalue for="attr_type" value="Title"></attvalue>
<attvalue for="attr_11" value="2004"></attvalue>
<attvalue for="attr_12" value="Journal of Immunology"></attvalue>
</attvalues>
</edge>
<edge source="authorswithaffiliations2_cfef3486a967a53a6f4a0b0443909d18" target="authorswithaffiliations2_4c3f772115307c47773a3ad93f37eff6" weight="1">
<attvalues>
<attvalue for="matchings_count" value="1"></attvalue>
<attvalue for="attr_type" value="Title"></attvalue>
<attvalue for="attr_11" value="2004"></attvalue>
<attvalue for="attr_12" value="Journal of Immunology"></attvalue>
</attvalues>
</edge>
<edge source="authorswithaffiliations2_0601d72f22760dc2bc1a56bd6998220f" target="authorswithaffiliations2_33d17c9e7150e86a2febbfb513bf21c9" weight="1">
<attvalues>
<attvalue for="matchings_count" value="1"></attvalue>
<attvalue for="attr_type" value="Title"></attvalue>
<attvalue for="attr_11" value="2003"></attvalue>
<attvalue for="attr_12" value="Biochimica et Biophysica Acta - Gene Structure and Expression"></attvalue>
</attvalues>
</edge>
<edge source="authorswithaffiliations2_0b654bdf70a08e3aa0a319d2aa2724ab" target="authorswithaffiliations2_33d17c9e7150e86a2febbfb513bf21c9" weight="1">
<attvalues>
<attvalue for="matchings_count" value="1"></attvalue>
<attvalue for="attr_type" value="Title"></attvalue>
<attvalue for="attr_11" value="2007"></attvalue>
<attvalue for="attr_12" value="Annals of Tropical Medicine and Parasitology"></attvalue>
</attvalues>
</edge>
<edge source="authorswithaffiliations2_0b654bdf70a08e3aa0a319d2aa2724ab" target="authorswithaffiliations2_8a9923cfc09be6ac15827e6a5fa8d914" weight="1">
<attvalues>
<attvalue for="matchings_count" value="1"></attvalue>
<attvalue for="attr_type" value="Title"></attvalue>
<attvalue for="attr_11" value="2007"></attvalue>
<attvalue for="attr_12" value="Annals of Tropical Medicine and Parasitology"></attvalue>
</attvalues>
</edge>
<edge source="authorswithaffiliations2_dc84b3bea671fb75dcb5caf46159fa4f" target="authorswithaffiliations2_3c23d2a0c9dd6905c043d2a33363186f" weight="1">
<attvalues>
<attvalue for="matchings_count" value="1"></attvalue>
<attvalue for="attr_type" value="Title"></attvalue>
<attvalue for="attr_11" value="2009"></attvalue>
<attvalue for="attr_12" value="Parasites and Vectors"></attvalue>
</attvalues>
</edge>
<edge source="authorswithaffiliations2_dc84b3bea671fb75dcb5caf46159fa4f" target="authorswithaffiliations2_1bcb7f83775bab48e919148c80ab100f" weight="1">
<attvalues>
<attvalue for="matchings_count" value="1"></attvalue>
<attvalue for="attr_type" value="Title"></attvalue>
<attvalue for="attr_11" value="2009"></attvalue>
<attvalue for="attr_12" value="PLoS ONE"></attvalue>
</attvalues>
</edge>
<edge source="authorswithaffiliations2_dc84b3bea671fb75dcb5caf46159fa4f" target="authorswithaffiliations2_e509cc355660a7653ea34cd590e25ef5" weight="1">
<attvalues>
<attvalue for="matchings_count" value="1"></attvalue>
<attvalue for="attr_type" value="Title"></attvalue>
<attvalue for="attr_11" value="2009"></attvalue>
<attvalue for="attr_12" value="Parasites and Vectors"></attvalue>
</attvalues>
</edge>
<edge source="authorswithaffiliations2_dc84b3bea671fb75dcb5caf46159fa4f" target="authorswithaffiliations2_b885c1479d2b9211d51989c68f7786c8" weight="1">
<attvalues>
<attvalue for="matchings_count" value="1"></attvalue>
<attvalue for="attr_type" value="Title"></attvalue>
<attvalue for="attr_11" value="2009"></attvalue>
<attvalue for="attr_12" value="Parasites and Vectors"></attvalue>
</attvalues>
</edge>
<edge source="authorswithaffiliations2_dc84b3bea671fb75dcb5caf46159fa4f" target="authorswithaffiliations2_f114c1fc08ef4b56f7b323bf0d4edefd" weight="1">
<attvalues>
<attvalue for="matchings_count" value="1"></attvalue>
<attvalue for="attr_type" value="Title"></attvalue>
<attvalue for="attr_11" value="2009"></attvalue>
<attvalue for="attr_12" value="Parasites and Vectors"></attvalue>
</attvalues>
</edge>
<edge source="authorswithaffiliations2_dc84b3bea671fb75dcb5caf46159fa4f" target="authorswithaffiliations2_184762cd91a6af46f1717a974d39fea6" weight="2">
<attvalues>
<attvalue for="matchings_count" value="2"></attvalue>
<attvalue for="attr_type" value="Title"></attvalue>
<attvalue for="attr_11" value="2009"></attvalue>
<attvalue for="attr_12" value="PLoS ONE | Parasites and Vectors"></attvalue>
</attvalues>
</edge>
<edge source="authorswithaffiliations2_dc84b3bea671fb75dcb5caf46159fa4f" target="authorswithaffiliations2_b32c8e2aaa3636d376a6b49d8e21a5e2" weight="2">
<attvalues>
<attvalue for="matchings_count" value="2"></attvalue>
<attvalue for="attr_type" value="Title"></attvalue>
<attvalue for="attr_11" value="2009"></attvalue>
<attvalue for="attr_12" value="Parasites and Vectors"></attvalue>
</attvalues>
</edge>
<edge source="authorswithaffiliations2_dc84b3bea671fb75dcb5caf46159fa4f" target="authorswithaffiliations2_aaae2c4fdfdae3fbee0a8ab63619e2e4" weight="1">
<attvalues>
<attvalue for="matchings_count" value="1"></attvalue>
<attvalue for="attr_type" value="Title"></attvalue>
<attvalue for="attr_11" value="2009"></attvalue>
<attvalue for="attr_12" value="Parasites and Vectors"></attvalue>
</attvalues>
</edge>
<edge source="authorswithaffiliations2_dc84b3bea671fb75dcb5caf46159fa4f" target="authorswithaffiliations2_8c2dbbf9bfad1091da59a9d12b9f61f9" weight="1">
<attvalues>
<attvalue for="matchings_count" value="1"></attvalue>
<attvalue for="attr_type" value="Title"></attvalue>
<attvalue for="attr_11" value="2009"></attvalue>
<attvalue for="attr_12" value="Parasites and Vectors"></attvalue>
</attvalues>
</edge>
<edge source="authorswithaffiliations2_dc84b3bea671fb75dcb5caf46159fa4f" target="authorswithaffiliations2_47a79bc70889f265929343c92f4d0985" weight="1">
<attvalues>
<attvalue for="matchings_count" value="1"></attvalue>
<attvalue for="attr_type" value="Title"></attvalue>
<attvalue for="attr_11" value="2009"></attvalue>
<attvalue for="attr_12" value="Parasites and Vectors"></attvalue>
</attvalues>
</edge>
<edge source="authorswithaffiliations2_dc84b3bea671fb75dcb5caf46159fa4f" target="authorswithaffiliations2_8641b46d334c3e08a545b02e15410a82" weight="1">
<attvalues>
<attvalue for="matchings_count" value="1"></attvalue>
<attvalue for="attr_type" value="Title"></attvalue>
<attvalue for="attr_11" value="2009"></attvalue>
<attvalue for="attr_12" value="PLoS ONE"></attvalue>
</attvalues>
</edge>
<edge source="authorswithaffiliations2_dc84b3bea671fb75dcb5caf46159fa4f" target="authorswithaffiliations2_fd33ba50568b014f534059496e5627e6" weight="1">
<attvalues>
<attvalue for="matchings_count" value="1"></attvalue>
<attvalue for="attr_type" value="Title"></attvalue>
<attvalue for="attr_11" value="2009"></attvalue>
<attvalue for="attr_12" value="Parasites and Vectors"></attvalue>
</attvalues>
</edge>
<edge source="authorswithaffiliations2_dc84b3bea671fb75dcb5caf46159fa4f" target="authorswithaffiliations2_d41b50957856292dfde0a68be6682d37" weight="1">
<attvalues>
<attvalue for="matchings_count" value="1"></attvalue>
<attvalue for="attr_type" value="Title"></attvalue>
<attvalue for="attr_11" value="2009"></attvalue>
<attvalue for="attr_12" value="PLoS ONE"></attvalue>
</attvalues>
</edge>
<edge source="authorswithaffiliations2_dc84b3bea671fb75dcb5caf46159fa4f" target="authorswithaffiliations2_6becf5f0edc039c46135d639e5e51e4e" weight="1">
<attvalues>
<attvalue for="matchings_count" value="1"></attvalue>
<attvalue for="attr_type" value="Title"></attvalue>
<attvalue for="attr_11" value="2009"></attvalue>
<attvalue for="attr_12" value="Parasites and Vectors"></attvalue>
</attvalues>
</edge>
<edge source="authorswithaffiliations2_3c23d2a0c9dd6905c043d2a33363186f" target="authorswithaffiliations2_e509cc355660a7653ea34cd590e25ef5" weight="1">
<attvalues>
<attvalue for="matchings_count" value="1"></attvalue>
<attvalue for="attr_type" value="Title"></attvalue>
<attvalue for="attr_11" value="2009"></attvalue>
<attvalue for="attr_12" value="Parasites and Vectors"></attvalue>
</attvalues>
</edge>
<edge source="authorswithaffiliations2_3c23d2a0c9dd6905c043d2a33363186f" target="authorswithaffiliations2_33d17c9e7150e86a2febbfb513bf21c9" weight="1">
<attvalues>
<attvalue for="matchings_count" value="1"></attvalue>
<attvalue for="attr_type" value="Title"></attvalue>
<attvalue for="attr_11" value="2003"></attvalue>
<attvalue for="attr_12" value="Filaria Journal"></attvalue>
</attvalues>
</edge>
<edge source="authorswithaffiliations2_3c23d2a0c9dd6905c043d2a33363186f" target="authorswithaffiliations2_30d722d93f66c6ef6e2dd63b10d9d558" weight="1">
<attvalues>
<attvalue for="matchings_count" value="1"></attvalue>
<attvalue for="attr_type" value="Title"></attvalue>
<attvalue for="attr_11" value="2005"></attvalue>
<attvalue for="attr_12" value="East African Medical Journal"></attvalue>
</attvalues>
</edge>
<edge source="authorswithaffiliations2_3c23d2a0c9dd6905c043d2a33363186f" target="authorswithaffiliations2_1e1b9d0d2aebecf001d203379d2639f3" weight="1">
<attvalues>
<attvalue for="matchings_count" value="1"></attvalue>
<attvalue for="attr_type" value="Title"></attvalue>
<attvalue for="attr_11" value="2010"></attvalue>
<attvalue for="attr_12" value="PLoS Neglected Tropical Diseases"></attvalue>
</attvalues>
</edge>
<edge source="authorswithaffiliations2_3c23d2a0c9dd6905c043d2a33363186f" target="authorswithaffiliations2_b32c8e2aaa3636d376a6b49d8e21a5e2" weight="2">
<attvalues>
<attvalue for="matchings_count" value="2"></attvalue>
<attvalue for="attr_type" value="Title"></attvalue>
<attvalue for="attr_11" value="2009 | 2010"></attvalue>
<attvalue for="attr_12" value="PLoS Neglected Tropical Diseases | Parasites and Vectors"></attvalue>
</attvalues>
</edge>
<edge source="authorswithaffiliations2_3c23d2a0c9dd6905c043d2a33363186f" target="authorswithaffiliations2_8c2dbbf9bfad1091da59a9d12b9f61f9" weight="1">
<attvalues>
<attvalue for="matchings_count" value="1"></attvalue>
<attvalue for="attr_type" value="Title"></attvalue>
<attvalue for="attr_11" value="2009"></attvalue>
<attvalue for="attr_12" value="Parasites and Vectors"></attvalue>
</attvalues>
</edge>
<edge source="authorswithaffiliations2_3c23d2a0c9dd6905c043d2a33363186f" target="authorswithaffiliations2_47a79bc70889f265929343c92f4d0985" weight="1">
<attvalues>
<attvalue for="matchings_count" value="1"></attvalue>
<attvalue for="attr_type" value="Title"></attvalue>
<attvalue for="attr_11" value="2009"></attvalue>
<attvalue for="attr_12" value="Parasites and Vectors"></attvalue>
</attvalues>
</edge>
<edge source="authorswithaffiliations2_3c23d2a0c9dd6905c043d2a33363186f" target="authorswithaffiliations2_092fdb6757744844f70bf8543a085bf4" weight="1">
<attvalues>
<attvalue for="matchings_count" value="1"></attvalue>
<attvalue for="attr_type" value="Title"></attvalue>
<attvalue for="attr_11" value="2003"></attvalue>
<attvalue for="attr_12" value="Filaria Journal"></attvalue>
</attvalues>
</edge>
<edge source="authorswithaffiliations2_3c23d2a0c9dd6905c043d2a33363186f" target="authorswithaffiliations2_b2d1941c1bc55f54007e477488a08e9c" weight="1">
<attvalues>
<attvalue for="matchings_count" value="1"></attvalue>
<attvalue for="attr_type" value="Title"></attvalue>
<attvalue for="attr_11" value="2005"></attvalue>
<attvalue for="attr_12" value="East African Medical Journal"></attvalue>
</attvalues>
</edge>
<edge source="authorswithaffiliations2_3c23d2a0c9dd6905c043d2a33363186f" target="authorswithaffiliations2_d41b50957856292dfde0a68be6682d37" weight="1">
<attvalues>
<attvalue for="matchings_count" value="1"></attvalue>
<attvalue for="attr_type" value="Title"></attvalue>
<attvalue for="attr_11" value="2003"></attvalue>
<attvalue for="attr_12" value="Filaria Journal"></attvalue>
</attvalues>
</edge>
<edge source="authorswithaffiliations2_3c23d2a0c9dd6905c043d2a33363186f" target="authorswithaffiliations2_6becf5f0edc039c46135d639e5e51e4e" weight="1">
<attvalues>
<attvalue for="matchings_count" value="1"></attvalue>
<attvalue for="attr_type" value="Title"></attvalue>
<attvalue for="attr_11" value="2009"></attvalue>
<attvalue for="attr_12" value="Parasites and Vectors"></attvalue>
</attvalues>
</edge>
<edge source="authorswithaffiliations2_d51b39f645dc3b76da7ff749b7f242ed" target="authorswithaffiliations2_a935605670c4aa4a338f51b2f33ef1ef" weight="1">
<attvalues>
<attvalue for="matchings_count" value="1"></attvalue>
<attvalue for="attr_type" value="Title"></attvalue>
<attvalue for="attr_11" value="2003"></attvalue>
<attvalue for="attr_12" value="Organic and Biomolecular Chemistry"></attvalue>
</attvalues>
</edge>
<edge source="authorswithaffiliations2_d51b39f645dc3b76da7ff749b7f242ed" target="authorswithaffiliations2_cad7752114382e856ed9d4006cdd4ec2" weight="1">
<attvalues>
<attvalue for="matchings_count" value="1"></attvalue>
<attvalue for="attr_type" value="Title"></attvalue>
<attvalue for="attr_11" value="2003"></attvalue>
<attvalue for="attr_12" value="Organic and Biomolecular Chemistry"></attvalue>
</attvalues>
</edge>
<edge source="authorswithaffiliations2_a935605670c4aa4a338f51b2f33ef1ef" target="authorswithaffiliations2_cad7752114382e856ed9d4006cdd4ec2" weight="1">
<attvalues>
<attvalue for="matchings_count" value="1"></attvalue>
<attvalue for="attr_type" value="Title"></attvalue>
<attvalue for="attr_11" value="2003"></attvalue>
<attvalue for="attr_12" value="Organic and Biomolecular Chemistry"></attvalue>
</attvalues>
</edge>
<edge source="authorswithaffiliations2_d1732e91d96e1aaf7a9ed0d1c5481caa" target="authorswithaffiliations2_a392b9b3d83750ef427b0afff9536755" weight="1">
<attvalues>
<attvalue for="matchings_count" value="1"></attvalue>
<attvalue for="attr_type" value="Title"></attvalue>
<attvalue for="attr_11" value="2007"></attvalue>
<attvalue for="attr_12" value="Science"></attvalue>
</attvalues>
</edge>
<edge source="authorswithaffiliations2_d1732e91d96e1aaf7a9ed0d1c5481caa" target="authorswithaffiliations2_4db92759c782b96332237e15eb0dd772" weight="1">
<attvalues>
<attvalue for="matchings_count" value="1"></attvalue>
<attvalue for="attr_type" value="Title"></attvalue>
<attvalue for="attr_11" value="2007"></attvalue>
<attvalue for="attr_12" value="Science"></attvalue>
</attvalues>
</edge>
<edge source="authorswithaffiliations2_d1732e91d96e1aaf7a9ed0d1c5481caa" target="authorswithaffiliations2_e509cc355660a7653ea34cd590e25ef5" weight="1">
<attvalues>
<attvalue for="matchings_count" value="1"></attvalue>
<attvalue for="attr_type" value="Title"></attvalue>
<attvalue for="attr_11" value="2007"></attvalue>
<attvalue for="attr_12" value="Science"></attvalue>
</attvalues>
</edge>
<edge source="authorswithaffiliations2_d1732e91d96e1aaf7a9ed0d1c5481caa" target="authorswithaffiliations2_32d485354ab12faa3ba7a805a8c12f20" weight="1">
<attvalues>
<attvalue for="matchings_count" value="1"></attvalue>
<attvalue for="attr_type" value="Title"></attvalue>
<attvalue for="attr_11" value="2007"></attvalue>
<attvalue for="attr_12" value="Science"></attvalue>
</attvalues>
</edge>
<edge source="authorswithaffiliations2_d1732e91d96e1aaf7a9ed0d1c5481caa" target="authorswithaffiliations2_e065a4b226d07f610dd206b6e1987891" weight="1">
<attvalues>
<attvalue for="matchings_count" value="1"></attvalue>
<attvalue for="attr_type" value="Title"></attvalue>
<attvalue for="attr_11" value="2007"></attvalue>
<attvalue for="attr_12" value="Science"></attvalue>
</attvalues>
</edge>
<edge source="authorswithaffiliations2_d1732e91d96e1aaf7a9ed0d1c5481caa" target="authorswithaffiliations2_aaae2c4fdfdae3fbee0a8ab63619e2e4" weight="1">
<attvalues>
<attvalue for="matchings_count" value="1"></attvalue>
<attvalue for="attr_type" value="Title"></attvalue>
<attvalue for="attr_11" value="2007"></attvalue>
<attvalue for="attr_12" value="Science"></attvalue>
</attvalues>
</edge>
<edge source="authorswithaffiliations2_d1732e91d96e1aaf7a9ed0d1c5481caa" target="authorswithaffiliations2_c86a9d6cf357970956a464c4b49a4ade" weight="1">
<attvalues>
<attvalue for="matchings_count" value="1"></attvalue>
<attvalue for="attr_type" value="Title"></attvalue>
<attvalue for="attr_11" value="2007"></attvalue>
<attvalue for="attr_12" value="Science"></attvalue>
</attvalues>
</edge>
<edge source="authorswithaffiliations2_d1732e91d96e1aaf7a9ed0d1c5481caa" target="authorswithaffiliations2_3e136747058a31efa0b9d5d8b37019b1" weight="1">
<attvalues>
<attvalue for="matchings_count" value="1"></attvalue>
<attvalue for="attr_type" value="Title"></attvalue>
<attvalue for="attr_11" value="2007"></attvalue>
<attvalue for="attr_12" value="Science"></attvalue>
</attvalues>
</edge>
<edge source="authorswithaffiliations2_d1732e91d96e1aaf7a9ed0d1c5481caa" target="authorswithaffiliations2_b1356e9697a94bec0f32db964e75232c" weight="1">
<attvalues>
<attvalue for="matchings_count" value="1"></attvalue>
<attvalue for="attr_type" value="Title"></attvalue>
<attvalue for="attr_11" value="2007"></attvalue>
<attvalue for="attr_12" value="Science"></attvalue>
</attvalues>
</edge>
<edge source="authorswithaffiliations2_d1732e91d96e1aaf7a9ed0d1c5481caa" target="authorswithaffiliations2_e10906f4a39cc184f3c77b6c779d8b65" weight="1">
<attvalues>
<attvalue for="matchings_count" value="1"></attvalue>
<attvalue for="attr_type" value="Title"></attvalue>
<attvalue for="attr_11" value="2007"></attvalue>
<attvalue for="attr_12" value="Science"></attvalue>
</attvalues>
</edge>
<edge source="authorswithaffiliations2_d1732e91d96e1aaf7a9ed0d1c5481caa" target="authorswithaffiliations2_f553eb43375d25a5c1c5a5a0778172e0" weight="1">
<attvalues>
<attvalue for="matchings_count" value="1"></attvalue>
<attvalue for="attr_type" value="Title"></attvalue>
<attvalue for="attr_11" value="2007"></attvalue>
<attvalue for="attr_12" value="Science"></attvalue>
</attvalues>
</edge>
<edge source="authorswithaffiliations2_d1732e91d96e1aaf7a9ed0d1c5481caa" target="authorswithaffiliations2_0c922a804bc1c2a0c341c37fd37c5d53" weight="1">
<attvalues>
<attvalue for="matchings_count" value="1"></attvalue>
<attvalue for="attr_type" value="Title"></attvalue>
<attvalue for="attr_11" value="2007"></attvalue>
<attvalue for="attr_12" value="Science"></attvalue>
</attvalues>
</edge>
<edge source="authorswithaffiliations2_d1732e91d96e1aaf7a9ed0d1c5481caa" target="authorswithaffiliations2_460efd5e0226f9384bb76cdf335fd07d" weight="1">
<attvalues>
<attvalue for="matchings_count" value="1"></attvalue>
<attvalue for="attr_type" value="Title"></attvalue>
<attvalue for="attr_11" value="2007"></attvalue>
<attvalue for="attr_12" value="Science"></attvalue>
</attvalues>
</edge>
<edge source="authorswithaffiliations2_d1732e91d96e1aaf7a9ed0d1c5481caa" target="authorswithaffiliations2_e0f83411fb8906402a6a3cb2508f31b7" weight="1">
<attvalues>
<attvalue for="matchings_count" value="1"></attvalue>
<attvalue for="attr_type" value="Title"></attvalue>
<attvalue for="attr_11" value="2007"></attvalue>
<attvalue for="attr_12" value="Science"></attvalue>
</attvalues>
</edge>
<edge source="authorswithaffiliations2_d1732e91d96e1aaf7a9ed0d1c5481caa" target="authorswithaffiliations2_aa42384efc1bbe612bfaf1a1afd94198" weight="1">
<attvalues>
<attvalue for="matchings_count" value="1"></attvalue>
<attvalue for="attr_type" value="Title"></attvalue>
<attvalue for="attr_11" value="2007"></attvalue>
<attvalue for="attr_12" value="Science"></attvalue>
</attvalues>
</edge>
<edge source="authorswithaffiliations2_c9427624d6defc78ae6fb4bcb86efd5d" target="authorswithaffiliations2_aaae2c4fdfdae3fbee0a8ab63619e2e4" weight="1">
<attvalues>
<attvalue for="matchings_count" value="1"></attvalue>
<attvalue for="attr_type" value="Title"></attvalue>
<attvalue for="attr_11" value="2005"></attvalue>
<attvalue for="attr_12" value="Proceedings of the National Academy of Sciences of the United States of America"></attvalue>
</attvalues>
</edge>
<edge source="authorswithaffiliations2_c9427624d6defc78ae6fb4bcb86efd5d" target="authorswithaffiliations2_08f2420e9e4abe09780acce5c89a9710" weight="1">
<attvalues>
<attvalue for="matchings_count" value="1"></attvalue>
<attvalue for="attr_type" value="Title"></attvalue>
<attvalue for="attr_11" value="2005"></attvalue>
<attvalue for="attr_12" value="Proceedings of the National Academy of Sciences of the United States of America"></attvalue>
</attvalues>
</edge>
<edge source="authorswithaffiliations2_c9427624d6defc78ae6fb4bcb86efd5d" target="authorswithaffiliations2_98dde5e76ff59a9f2613e04d942e3289" weight="1">
<attvalues>
<attvalue for="matchings_count" value="1"></attvalue>
<attvalue for="attr_type" value="Title"></attvalue>
<attvalue for="attr_11" value="2005"></attvalue>
<attvalue for="attr_12" value="Proceedings of the National Academy of Sciences of the United States of America"></attvalue>
</attvalues>
</edge>
<edge source="authorswithaffiliations2_c9427624d6defc78ae6fb4bcb86efd5d" target="authorswithaffiliations2_57af7a267d8fd863071623f63d43aaa7" weight="1">
<attvalues>
<attvalue for="matchings_count" value="1"></attvalue>
<attvalue for="attr_type" value="Title"></attvalue>
<attvalue for="attr_11" value="2005"></attvalue>
<attvalue for="attr_12" value="Proceedings of the National Academy of Sciences of the United States of America"></attvalue>
</attvalues>
</edge>
<edge source="authorswithaffiliations2_4adceee615004fcc1a1fd75edf0358cc" target="authorswithaffiliations2_89104dd89ff895f02f7a3727363f4872" weight="1">
<attvalues>
<attvalue for="matchings_count" value="1"></attvalue>
<attvalue for="attr_type" value="Title"></attvalue>
<attvalue for="attr_11" value="2003"></attvalue>
<attvalue for="attr_12" value="Parasitology International"></attvalue>
</attvalues>
</edge>
<edge source="authorswithaffiliations2_4adceee615004fcc1a1fd75edf0358cc" target="authorswithaffiliations2_ef688e3efd0703f44e484890b7dbba94" weight="1">
<attvalues>
<attvalue for="matchings_count" value="1"></attvalue>
<attvalue for="attr_type" value="Title"></attvalue>
<attvalue for="attr_11" value="2003"></attvalue>
<attvalue for="attr_12" value="Parasitology International"></attvalue>
</attvalues>
</edge>
<edge source="authorswithaffiliations2_1bcb7f83775bab48e919148c80ab100f" target="authorswithaffiliations2_184762cd91a6af46f1717a974d39fea6" weight="1">
<attvalues>
<attvalue for="matchings_count" value="1"></attvalue>
<attvalue for="attr_type" value="Title"></attvalue>
<attvalue for="attr_11" value="2009"></attvalue>
<attvalue for="attr_12" value="PLoS ONE"></attvalue>
</attvalues>
</edge>
<edge source="authorswithaffiliations2_1bcb7f83775bab48e919148c80ab100f" target="authorswithaffiliations2_8641b46d334c3e08a545b02e15410a82" weight="1">
<attvalues>
<attvalue for="matchings_count" value="1"></attvalue>
<attvalue for="attr_type" value="Title"></attvalue>
<attvalue for="attr_11" value="2009"></attvalue>
<attvalue for="attr_12" value="PLoS ONE"></attvalue>
</attvalues>
</edge>
<edge source="authorswithaffiliations2_1bcb7f83775bab48e919148c80ab100f" target="authorswithaffiliations2_d41b50957856292dfde0a68be6682d37" weight="1">
<attvalues>
<attvalue for="matchings_count" value="1"></attvalue>
<attvalue for="attr_type" value="Title"></attvalue>
<attvalue for="attr_11" value="2009"></attvalue>
<attvalue for="attr_12" value="PLoS ONE"></attvalue>
</attvalues>
</edge>
<edge source="authorswithaffiliations2_4e2109eb379d3793e60e74b027d3c458" target="authorswithaffiliations2_b32c8e2aaa3636d376a6b49d8e21a5e2" weight="1">
<attvalues>
<attvalue for="matchings_count" value="1"></attvalue>
<attvalue for="attr_type" value="Title"></attvalue>
<attvalue for="attr_11" value="2011"></attvalue>
<attvalue for="attr_12" value="Clinical Microbiology Reviews"></attvalue>
</attvalues>
</edge>
<edge source="authorswithaffiliations2_06d4d2d25542653e1169821e51ed222d" target="authorswithaffiliations2_c9f08d33644597931254ca1aef962b5d" weight="1">
<attvalues>
<attvalue for="matchings_count" value="1"></attvalue>
<attvalue for="attr_type" value="Title"></attvalue>
<attvalue for="attr_11" value="2007"></attvalue>
<attvalue for="attr_12" value="Genome Biology"></attvalue>
</attvalues>
</edge>
<edge source="authorswithaffiliations2_06d4d2d25542653e1169821e51ed222d" target="authorswithaffiliations2_fd33ba50568b014f534059496e5627e6" weight="1">
<attvalues>
<attvalue for="matchings_count" value="1"></attvalue>
<attvalue for="attr_type" value="Title"></attvalue>
<attvalue for="attr_11" value="2007"></attvalue>
<attvalue for="attr_12" value="Genome Biology"></attvalue>
</attvalues>
</edge>
<edge source="authorswithaffiliations2_82ea6e5772eba8acfeff9fb12985c68e" target="authorswithaffiliations2_3af7f849237d49878258797c04c1fc1d" weight="1">
<attvalues>
<attvalue for="matchings_count" value="1"></attvalue>
<attvalue for="attr_type" value="Title"></attvalue>
<attvalue for="attr_11" value="2008"></attvalue>
<attvalue for="attr_12" value="Epilepsia"></attvalue>
</attvalues>
</edge>
<edge source="authorswithaffiliations2_82ea6e5772eba8acfeff9fb12985c68e" target="authorswithaffiliations2_ada482866d90081518b2242ced396d1d" weight="1">
<attvalues>
<attvalue for="matchings_count" value="1"></attvalue>
<attvalue for="attr_type" value="Title"></attvalue>
<attvalue for="attr_11" value="2008"></attvalue>
<attvalue for="attr_12" value="Epilepsia"></attvalue>
</attvalues>
</edge>
<edge source="authorswithaffiliations2_82ea6e5772eba8acfeff9fb12985c68e" target="authorswithaffiliations2_c8617ffa8c3cb1aaa336f3b48d29f09c" weight="1">
<attvalues>
<attvalue for="matchings_count" value="1"></attvalue>
<attvalue for="attr_type" value="Title"></attvalue>
<attvalue for="attr_11" value="2008"></attvalue>
<attvalue for="attr_12" value="Epilepsia"></attvalue>
</attvalues>
</edge>
<edge source="authorswithaffiliations2_82ea6e5772eba8acfeff9fb12985c68e" target="authorswithaffiliations2_1df8360058c76cbe632b36dfabb8d1f5" weight="1">
<attvalues>
<attvalue for="matchings_count" value="1"></attvalue>
<attvalue for="attr_type" value="Title"></attvalue>
<attvalue for="attr_11" value="2008"></attvalue>
<attvalue for="attr_12" value="Epilepsia"></attvalue>
</attvalues>
</edge>
<edge source="authorswithaffiliations2_82ea6e5772eba8acfeff9fb12985c68e" target="authorswithaffiliations2_43600a80b9b45decd0059aae9be1cb0b" weight="1">
<attvalues>
<attvalue for="matchings_count" value="1"></attvalue>
<attvalue for="attr_type" value="Title"></attvalue>
<attvalue for="attr_11" value="2008"></attvalue>
<attvalue for="attr_12" value="Epilepsia"></attvalue>
</attvalues>
</edge>
<edge source="authorswithaffiliations2_3af7f849237d49878258797c04c1fc1d" target="authorswithaffiliations2_bbe71f7994afee018045a1b24a47d8c3" weight="1">
<attvalues>
<attvalue for="matchings_count" value="1"></attvalue>
<attvalue for="attr_type" value="Title"></attvalue>
<attvalue for="attr_11" value="2010"></attvalue>
<attvalue for="attr_12" value="Parasitology"></attvalue>
</attvalues>
</edge>
<edge source="authorswithaffiliations2_3af7f849237d49878258797c04c1fc1d" target="authorswithaffiliations2_ada482866d90081518b2242ced396d1d" weight="2">
<attvalues>
<attvalue for="matchings_count" value="2"></attvalue>
<attvalue for="attr_type" value="Title"></attvalue>
<attvalue for="attr_11" value="2008 | 2010"></attvalue>
<attvalue for="attr_12" value="Epilepsia | Parasitology"></attvalue>
</attvalues>
</edge>
<edge source="authorswithaffiliations2_3af7f849237d49878258797c04c1fc1d" target="authorswithaffiliations2_c8617ffa8c3cb1aaa336f3b48d29f09c" weight="2">
<attvalues>
<attvalue for="matchings_count" value="2"></attvalue>
<attvalue for="attr_type" value="Title"></attvalue>
<attvalue for="attr_11" value="2008 | 2010"></attvalue>
<attvalue for="attr_12" value="Epilepsia | Parasitology"></attvalue>
</attvalues>
</edge>
<edge source="authorswithaffiliations2_3af7f849237d49878258797c04c1fc1d" target="authorswithaffiliations2_734c7685f6b875c57aef73e35f0f3bd7" weight="1">
<attvalues>
<attvalue for="matchings_count" value="1"></attvalue>
<attvalue for="attr_type" value="Title"></attvalue>
<attvalue for="attr_11" value="2010"></attvalue>
<attvalue for="attr_12" value="Parasitology"></attvalue>
</attvalues>
</edge>
<edge source="authorswithaffiliations2_3af7f849237d49878258797c04c1fc1d" target="authorswithaffiliations2_1df8360058c76cbe632b36dfabb8d1f5" weight="1">
<attvalues>
<attvalue for="matchings_count" value="1"></attvalue>
<attvalue for="attr_type" value="Title"></attvalue>
<attvalue for="attr_11" value="2008"></attvalue>
<attvalue for="attr_12" value="Epilepsia"></attvalue>
</attvalues>
</edge>
<edge source="authorswithaffiliations2_3af7f849237d49878258797c04c1fc1d" target="authorswithaffiliations2_43600a80b9b45decd0059aae9be1cb0b" weight="1">
<attvalues>
<attvalue for="matchings_count" value="1"></attvalue>
<attvalue for="attr_type" value="Title"></attvalue>
<attvalue for="attr_11" value="2008"></attvalue>
<attvalue for="attr_12" value="Epilepsia"></attvalue>
</attvalues>
</edge>
<edge source="authorswithaffiliations2_a392b9b3d83750ef427b0afff9536755" target="authorswithaffiliations2_4db92759c782b96332237e15eb0dd772" weight="1">
<attvalues>
<attvalue for="matchings_count" value="1"></attvalue>
<attvalue for="attr_type" value="Title"></attvalue>
<attvalue for="attr_11" value="2007"></attvalue>
<attvalue for="attr_12" value="Science"></attvalue>
</attvalues>
</edge>
<edge source="authorswithaffiliations2_a392b9b3d83750ef427b0afff9536755" target="authorswithaffiliations2_e509cc355660a7653ea34cd590e25ef5" weight="1">
<attvalues>
<attvalue for="matchings_count" value="1"></attvalue>
<attvalue for="attr_type" value="Title"></attvalue>
<attvalue for="attr_11" value="2007"></attvalue>
<attvalue for="attr_12" value="Science"></attvalue>
</attvalues>
</edge>
<edge source="authorswithaffiliations2_a392b9b3d83750ef427b0afff9536755" target="authorswithaffiliations2_32d485354ab12faa3ba7a805a8c12f20" weight="1">
<attvalues>
<attvalue for="matchings_count" value="1"></attvalue>
<attvalue for="attr_type" value="Title"></attvalue>
<attvalue for="attr_11" value="2007"></attvalue>
<attvalue for="attr_12" value="Science"></attvalue>
</attvalues>
</edge>
<edge source="authorswithaffiliations2_a392b9b3d83750ef427b0afff9536755" target="authorswithaffiliations2_e065a4b226d07f610dd206b6e1987891" weight="1">
<attvalues>
<attvalue for="matchings_count" value="1"></attvalue>
<attvalue for="attr_type" value="Title"></attvalue>
<attvalue for="attr_11" value="2007"></attvalue>
<attvalue for="attr_12" value="Science"></attvalue>
</attvalues>
</edge>
<edge source="authorswithaffiliations2_a392b9b3d83750ef427b0afff9536755" target="authorswithaffiliations2_aaae2c4fdfdae3fbee0a8ab63619e2e4" weight="1">
<attvalues>
<attvalue for="matchings_count" value="1"></attvalue>
<attvalue for="attr_type" value="Title"></attvalue>
<attvalue for="attr_11" value="2007"></attvalue>
<attvalue for="attr_12" value="Science"></attvalue>
</attvalues>
</edge>
<edge source="authorswithaffiliations2_a392b9b3d83750ef427b0afff9536755" target="authorswithaffiliations2_c86a9d6cf357970956a464c4b49a4ade" weight="1">
<attvalues>
<attvalue for="matchings_count" value="1"></attvalue>
<attvalue for="attr_type" value="Title"></attvalue>
<attvalue for="attr_11" value="2007"></attvalue>
<attvalue for="attr_12" value="Science"></attvalue>
</attvalues>
</edge>
<edge source="authorswithaffiliations2_a392b9b3d83750ef427b0afff9536755" target="authorswithaffiliations2_3e136747058a31efa0b9d5d8b37019b1" weight="1">
<attvalues>
<attvalue for="matchings_count" value="1"></attvalue>
<attvalue for="attr_type" value="Title"></attvalue>
<attvalue for="attr_11" value="2007"></attvalue>
<attvalue for="attr_12" value="Science"></attvalue>
</attvalues>
</edge>
<edge source="authorswithaffiliations2_a392b9b3d83750ef427b0afff9536755" target="authorswithaffiliations2_b1356e9697a94bec0f32db964e75232c" weight="1">
<attvalues>
<attvalue for="matchings_count" value="1"></attvalue>
<attvalue for="attr_type" value="Title"></attvalue>
<attvalue for="attr_11" value="2007"></attvalue>
<attvalue for="attr_12" value="Science"></attvalue>
</attvalues>
</edge>
<edge source="authorswithaffiliations2_a392b9b3d83750ef427b0afff9536755" target="authorswithaffiliations2_e10906f4a39cc184f3c77b6c779d8b65" weight="1">
<attvalues>
<attvalue for="matchings_count" value="1"></attvalue>
<attvalue for="attr_type" value="Title"></attvalue>
<attvalue for="attr_11" value="2007"></attvalue>
<attvalue for="attr_12" value="Science"></attvalue>
</attvalues>
</edge>
<edge source="authorswithaffiliations2_a392b9b3d83750ef427b0afff9536755" target="authorswithaffiliations2_f553eb43375d25a5c1c5a5a0778172e0" weight="1">
<attvalues>
<attvalue for="matchings_count" value="1"></attvalue>
<attvalue for="attr_type" value="Title"></attvalue>
<attvalue for="attr_11" value="2007"></attvalue>
<attvalue for="attr_12" value="Science"></attvalue>
</attvalues>
</edge>
<edge source="authorswithaffiliations2_a392b9b3d83750ef427b0afff9536755" target="authorswithaffiliations2_0c922a804bc1c2a0c341c37fd37c5d53" weight="1">
<attvalues>
<attvalue for="matchings_count" value="1"></attvalue>
<attvalue for="attr_type" value="Title"></attvalue>
<attvalue for="attr_11" value="2007"></attvalue>
<attvalue for="attr_12" value="Science"></attvalue>
</attvalues>
</edge>
<edge source="authorswithaffiliations2_a392b9b3d83750ef427b0afff9536755" target="authorswithaffiliations2_460efd5e0226f9384bb76cdf335fd07d" weight="1">
<attvalues>
<attvalue for="matchings_count" value="1"></attvalue>
<attvalue for="attr_type" value="Title"></attvalue>
<attvalue for="attr_11" value="2007"></attvalue>
<attvalue for="attr_12" value="Science"></attvalue>
</attvalues>
</edge>
<edge source="authorswithaffiliations2_a392b9b3d83750ef427b0afff9536755" target="authorswithaffiliations2_e0f83411fb8906402a6a3cb2508f31b7" weight="1">
<attvalues>
<attvalue for="matchings_count" value="1"></attvalue>
<attvalue for="attr_type" value="Title"></attvalue>
<attvalue for="attr_11" value="2007"></attvalue>
<attvalue for="attr_12" value="Science"></attvalue>
</attvalues>
</edge>
<edge source="authorswithaffiliations2_a392b9b3d83750ef427b0afff9536755" target="authorswithaffiliations2_aa42384efc1bbe612bfaf1a1afd94198" weight="1">
<attvalues>
<attvalue for="matchings_count" value="1"></attvalue>
<attvalue for="attr_type" value="Title"></attvalue>
<attvalue for="attr_11" value="2007"></attvalue>
<attvalue for="attr_12" value="Science"></attvalue>
</attvalues>
</edge>
<edge source="authorswithaffiliations2_bbe71f7994afee018045a1b24a47d8c3" target="authorswithaffiliations2_ada482866d90081518b2242ced396d1d" weight="1">
<attvalues>
<attvalue for="matchings_count" value="1"></attvalue>
<attvalue for="attr_type" value="Title"></attvalue>
<attvalue for="attr_11" value="2010"></attvalue>
<attvalue for="attr_12" value="Parasitology"></attvalue>
</attvalues>
</edge>
<edge source="authorswithaffiliations2_bbe71f7994afee018045a1b24a47d8c3" target="authorswithaffiliations2_c8617ffa8c3cb1aaa336f3b48d29f09c" weight="1">
<attvalues>
<attvalue for="matchings_count" value="1"></attvalue>
<attvalue for="attr_type" value="Title"></attvalue>
<attvalue for="attr_11" value="2010"></attvalue>
<attvalue for="attr_12" value="Parasitology"></attvalue>
</attvalues>
</edge>
<edge source="authorswithaffiliations2_bbe71f7994afee018045a1b24a47d8c3" target="authorswithaffiliations2_734c7685f6b875c57aef73e35f0f3bd7" weight="1">
<attvalues>
<attvalue for="matchings_count" value="1"></attvalue>
<attvalue for="attr_type" value="Title"></attvalue>
<attvalue for="attr_11" value="2010"></attvalue>
<attvalue for="attr_12" value="Parasitology"></attvalue>
</attvalues>
</edge>
<edge source="authorswithaffiliations2_4185a155137541ff12eb206609654c3e" target="authorswithaffiliations2_2bc4d211b3220272aff8089501712f8d" weight="1">
<attvalues>
<attvalue for="matchings_count" value="1"></attvalue>
<attvalue for="attr_type" value="Title"></attvalue>
<attvalue for="attr_11" value="2007"></attvalue>
<attvalue for="attr_12" value="ChemMedChem"></attvalue>
</attvalues>
</edge>
<edge source="authorswithaffiliations2_4185a155137541ff12eb206609654c3e" target="authorswithaffiliations2_fa32cea9397e122917868931cd8c04c2" weight="1">
<attvalues>
<attvalue for="matchings_count" value="1"></attvalue>
<attvalue for="attr_type" value="Title"></attvalue>
<attvalue for="attr_11" value="2007"></attvalue>
<attvalue for="attr_12" value="ChemMedChem"></attvalue>
</attvalues>
</edge>
<edge source="authorswithaffiliations2_4185a155137541ff12eb206609654c3e" target="authorswithaffiliations2_fd1c10b447d0f1a7763661b332693899" weight="1">
<attvalues>
<attvalue for="matchings_count" value="1"></attvalue>
<attvalue for="attr_type" value="Title"></attvalue>
<attvalue for="attr_11" value="2003"></attvalue>
<attvalue for="attr_12" value="Hautarzt"></attvalue>
</attvalues>
</edge>
<edge source="authorswithaffiliations2_67e17574c0bdfa19aac90c078a2ff227" target="authorswithaffiliations2_20f25370a38b02ce036f102e5ed6588d" weight="1">
<attvalues>
<attvalue for="matchings_count" value="1"></attvalue>
<attvalue for="attr_type" value="Title"></attvalue>
<attvalue for="attr_11" value="2005"></attvalue>
<attvalue for="attr_12" value="Veterinary Record"></attvalue>
</attvalues>
</edge>
<edge source="authorswithaffiliations2_4db92759c782b96332237e15eb0dd772" target="authorswithaffiliations2_e509cc355660a7653ea34cd590e25ef5" weight="1">
<attvalues>
<attvalue for="matchings_count" value="1"></attvalue>
<attvalue for="attr_type" value="Title"></attvalue>
<attvalue for="attr_11" value="2007"></attvalue>
<attvalue for="attr_12" value="Science"></attvalue>
</attvalues>
</edge>
<edge source="authorswithaffiliations2_4db92759c782b96332237e15eb0dd772" target="authorswithaffiliations2_32d485354ab12faa3ba7a805a8c12f20" weight="1">
<attvalues>
<attvalue for="matchings_count" value="1"></attvalue>
<attvalue for="attr_type" value="Title"></attvalue>
<attvalue for="attr_11" value="2007"></attvalue>
<attvalue for="attr_12" value="Science"></attvalue>
</attvalues>
</edge>
<edge source="authorswithaffiliations2_4db92759c782b96332237e15eb0dd772" target="authorswithaffiliations2_e065a4b226d07f610dd206b6e1987891" weight="1">
<attvalues>
<attvalue for="matchings_count" value="1"></attvalue>
<attvalue for="attr_type" value="Title"></attvalue>
<attvalue for="attr_11" value="2007"></attvalue>
<attvalue for="attr_12" value="Science"></attvalue>
</attvalues>
</edge>
<edge source="authorswithaffiliations2_4db92759c782b96332237e15eb0dd772" target="authorswithaffiliations2_aaae2c4fdfdae3fbee0a8ab63619e2e4" weight="1">
<attvalues>
<attvalue for="matchings_count" value="1"></attvalue>
<attvalue for="attr_type" value="Title"></attvalue>
<attvalue for="attr_11" value="2007"></attvalue>
<attvalue for="attr_12" value="Science"></attvalue>
</attvalues>
</edge>
<edge source="authorswithaffiliations2_4db92759c782b96332237e15eb0dd772" target="authorswithaffiliations2_c86a9d6cf357970956a464c4b49a4ade" weight="1">
<attvalues>
<attvalue for="matchings_count" value="1"></attvalue>
<attvalue for="attr_type" value="Title"></attvalue>
<attvalue for="attr_11" value="2007"></attvalue>
<attvalue for="attr_12" value="Science"></attvalue>
</attvalues>
</edge>
<edge source="authorswithaffiliations2_4db92759c782b96332237e15eb0dd772" target="authorswithaffiliations2_3e136747058a31efa0b9d5d8b37019b1" weight="1">
<attvalues>
<attvalue for="matchings_count" value="1"></attvalue>
<attvalue for="attr_type" value="Title"></attvalue>
<attvalue for="attr_11" value="2007"></attvalue>
<attvalue for="attr_12" value="Science"></attvalue>
</attvalues>
</edge>
<edge source="authorswithaffiliations2_4db92759c782b96332237e15eb0dd772" target="authorswithaffiliations2_b1356e9697a94bec0f32db964e75232c" weight="1">
<attvalues>
<attvalue for="matchings_count" value="1"></attvalue>
<attvalue for="attr_type" value="Title"></attvalue>
<attvalue for="attr_11" value="2007"></attvalue>
<attvalue for="attr_12" value="Science"></attvalue>
</attvalues>
</edge>
<edge source="authorswithaffiliations2_4db92759c782b96332237e15eb0dd772" target="authorswithaffiliations2_e10906f4a39cc184f3c77b6c779d8b65" weight="1">
<attvalues>
<attvalue for="matchings_count" value="1"></attvalue>
<attvalue for="attr_type" value="Title"></attvalue>
<attvalue for="attr_11" value="2007"></attvalue>
<attvalue for="attr_12" value="Science"></attvalue>
</attvalues>
</edge>
<edge source="authorswithaffiliations2_4db92759c782b96332237e15eb0dd772" target="authorswithaffiliations2_f553eb43375d25a5c1c5a5a0778172e0" weight="1">
<attvalues>
<attvalue for="matchings_count" value="1"></attvalue>
<attvalue for="attr_type" value="Title"></attvalue>
<attvalue for="attr_11" value="2007"></attvalue>
<attvalue for="attr_12" value="Science"></attvalue>
</attvalues>
</edge>
<edge source="authorswithaffiliations2_4db92759c782b96332237e15eb0dd772" target="authorswithaffiliations2_0c922a804bc1c2a0c341c37fd37c5d53" weight="1">
<attvalues>
<attvalue for="matchings_count" value="1"></attvalue>
<attvalue for="attr_type" value="Title"></attvalue>
<attvalue for="attr_11" value="2007"></attvalue>
<attvalue for="attr_12" value="Science"></attvalue>
</attvalues>
</edge>
<edge source="authorswithaffiliations2_4db92759c782b96332237e15eb0dd772" target="authorswithaffiliations2_460efd5e0226f9384bb76cdf335fd07d" weight="1">
<attvalues>
<attvalue for="matchings_count" value="1"></attvalue>
<attvalue for="attr_type" value="Title"></attvalue>
<attvalue for="attr_11" value="2007"></attvalue>
<attvalue for="attr_12" value="Science"></attvalue>
</attvalues>
</edge>
<edge source="authorswithaffiliations2_4db92759c782b96332237e15eb0dd772" target="authorswithaffiliations2_e0f83411fb8906402a6a3cb2508f31b7" weight="1">
<attvalues>
<attvalue for="matchings_count" value="1"></attvalue>
<attvalue for="attr_type" value="Title"></attvalue>
<attvalue for="attr_11" value="2007"></attvalue>
<attvalue for="attr_12" value="Science"></attvalue>
</attvalues>
</edge>
<edge source="authorswithaffiliations2_4db92759c782b96332237e15eb0dd772" target="authorswithaffiliations2_aa42384efc1bbe612bfaf1a1afd94198" weight="1">
<attvalues>
<attvalue for="matchings_count" value="1"></attvalue>
<attvalue for="attr_type" value="Title"></attvalue>
<attvalue for="attr_11" value="2007"></attvalue>
<attvalue for="attr_12" value="Science"></attvalue>
</attvalues>
</edge>
<edge source="authorswithaffiliations2_e509cc355660a7653ea34cd590e25ef5" target="authorswithaffiliations2_32d485354ab12faa3ba7a805a8c12f20" weight="1">
<attvalues>
<attvalue for="matchings_count" value="1"></attvalue>
<attvalue for="attr_type" value="Title"></attvalue>
<attvalue for="attr_11" value="2007"></attvalue>
<attvalue for="attr_12" value="Science"></attvalue>
</attvalues>
</edge>
<edge source="authorswithaffiliations2_e509cc355660a7653ea34cd590e25ef5" target="authorswithaffiliations2_e065a4b226d07f610dd206b6e1987891" weight="1">
<attvalues>
<attvalue for="matchings_count" value="1"></attvalue>
<attvalue for="attr_type" value="Title"></attvalue>
<attvalue for="attr_11" value="2007"></attvalue>
<attvalue for="attr_12" value="Science"></attvalue>
</attvalues>
</edge>
<edge source="authorswithaffiliations2_e509cc355660a7653ea34cd590e25ef5" target="authorswithaffiliations2_b32c8e2aaa3636d376a6b49d8e21a5e2" weight="1">
<attvalues>
<attvalue for="matchings_count" value="1"></attvalue>
<attvalue for="attr_type" value="Title"></attvalue>
<attvalue for="attr_11" value="2009"></attvalue>
<attvalue for="attr_12" value="Parasites and Vectors"></attvalue>
</attvalues>
</edge>
<edge source="authorswithaffiliations2_e509cc355660a7653ea34cd590e25ef5" target="authorswithaffiliations2_aaae2c4fdfdae3fbee0a8ab63619e2e4" weight="1">
<attvalues>
<attvalue for="matchings_count" value="1"></attvalue>
<attvalue for="attr_type" value="Title"></attvalue>
<attvalue for="attr_11" value="2007"></attvalue>
<attvalue for="attr_12" value="Science"></attvalue>
</attvalues>
</edge>
<edge source="authorswithaffiliations2_e509cc355660a7653ea34cd590e25ef5" target="authorswithaffiliations2_8c2dbbf9bfad1091da59a9d12b9f61f9" weight="1">
<attvalues>
<attvalue for="matchings_count" value="1"></attvalue>
<attvalue for="attr_type" value="Title"></attvalue>
<attvalue for="attr_11" value="2009"></attvalue>
<attvalue for="attr_12" value="Parasites and Vectors"></attvalue>
</attvalues>
</edge>
<edge source="authorswithaffiliations2_e509cc355660a7653ea34cd590e25ef5" target="authorswithaffiliations2_47a79bc70889f265929343c92f4d0985" weight="1">
<attvalues>
<attvalue for="matchings_count" value="1"></attvalue>
<attvalue for="attr_type" value="Title"></attvalue>
<attvalue for="attr_11" value="2009"></attvalue>
<attvalue for="attr_12" value="Parasites and Vectors"></attvalue>
</attvalues>
</edge>
<edge source="authorswithaffiliations2_e509cc355660a7653ea34cd590e25ef5" target="authorswithaffiliations2_c86a9d6cf357970956a464c4b49a4ade" weight="1">
<attvalues>
<attvalue for="matchings_count" value="1"></attvalue>
<attvalue for="attr_type" value="Title"></attvalue>
<attvalue for="attr_11" value="2007"></attvalue>
<attvalue for="attr_12" value="Science"></attvalue>
</attvalues>
</edge>
<edge source="authorswithaffiliations2_e509cc355660a7653ea34cd590e25ef5" target="authorswithaffiliations2_3e136747058a31efa0b9d5d8b37019b1" weight="1">
<attvalues>
<attvalue for="matchings_count" value="1"></attvalue>
<attvalue for="attr_type" value="Title"></attvalue>
<attvalue for="attr_11" value="2007"></attvalue>
<attvalue for="attr_12" value="Science"></attvalue>
</attvalues>
</edge>
<edge source="authorswithaffiliations2_e509cc355660a7653ea34cd590e25ef5" target="authorswithaffiliations2_b1356e9697a94bec0f32db964e75232c" weight="1">
<attvalues>
<attvalue for="matchings_count" value="1"></attvalue>
<attvalue for="attr_type" value="Title"></attvalue>
<attvalue for="attr_11" value="2007"></attvalue>
<attvalue for="attr_12" value="Science"></attvalue>
</attvalues>
</edge>
<edge source="authorswithaffiliations2_e509cc355660a7653ea34cd590e25ef5" target="authorswithaffiliations2_e10906f4a39cc184f3c77b6c779d8b65" weight="1">
<attvalues>
<attvalue for="matchings_count" value="1"></attvalue>
<attvalue for="attr_type" value="Title"></attvalue>
<attvalue for="attr_11" value="2007"></attvalue>
<attvalue for="attr_12" value="Science"></attvalue>
</attvalues>
</edge>
<edge source="authorswithaffiliations2_e509cc355660a7653ea34cd590e25ef5" target="authorswithaffiliations2_f553eb43375d25a5c1c5a5a0778172e0" weight="1">
<attvalues>
<attvalue for="matchings_count" value="1"></attvalue>
<attvalue for="attr_type" value="Title"></attvalue>
<attvalue for="attr_11" value="2007"></attvalue>
<attvalue for="attr_12" value="Science"></attvalue>
</attvalues>
</edge>
<edge source="authorswithaffiliations2_e509cc355660a7653ea34cd590e25ef5" target="authorswithaffiliations2_0c922a804bc1c2a0c341c37fd37c5d53" weight="1">
<attvalues>
<attvalue for="matchings_count" value="1"></attvalue>
<attvalue for="attr_type" value="Title"></attvalue>
<attvalue for="attr_11" value="2007"></attvalue>
<attvalue for="attr_12" value="Science"></attvalue>
</attvalues>
</edge>
<edge source="authorswithaffiliations2_e509cc355660a7653ea34cd590e25ef5" target="authorswithaffiliations2_460efd5e0226f9384bb76cdf335fd07d" weight="1">
<attvalues>
<attvalue for="matchings_count" value="1"></attvalue>
<attvalue for="attr_type" value="Title"></attvalue>
<attvalue for="attr_11" value="2007"></attvalue>
<attvalue for="attr_12" value="Science"></attvalue>
</attvalues>
</edge>
<edge source="authorswithaffiliations2_e509cc355660a7653ea34cd590e25ef5" target="authorswithaffiliations2_e0f83411fb8906402a6a3cb2508f31b7" weight="1">
<attvalues>
<attvalue for="matchings_count" value="1"></attvalue>
<attvalue for="attr_type" value="Title"></attvalue>
<attvalue for="attr_11" value="2007"></attvalue>
<attvalue for="attr_12" value="Science"></attvalue>
</attvalues>
</edge>
<edge source="authorswithaffiliations2_e509cc355660a7653ea34cd590e25ef5" target="authorswithaffiliations2_aa42384efc1bbe612bfaf1a1afd94198" weight="1">
<attvalues>
<attvalue for="matchings_count" value="1"></attvalue>
<attvalue for="attr_type" value="Title"></attvalue>
<attvalue for="attr_11" value="2007"></attvalue>
<attvalue for="attr_12" value="Science"></attvalue>
</attvalues>
</edge>
<edge source="authorswithaffiliations2_e509cc355660a7653ea34cd590e25ef5" target="authorswithaffiliations2_6becf5f0edc039c46135d639e5e51e4e" weight="1">
<attvalues>
<attvalue for="matchings_count" value="1"></attvalue>
<attvalue for="attr_type" value="Title"></attvalue>
<attvalue for="attr_11" value="2009"></attvalue>
<attvalue for="attr_12" value="Parasites and Vectors"></attvalue>
</attvalues>
</edge>
<edge source="authorswithaffiliations2_273dfff13f91656840148a58db6c4b22" target="authorswithaffiliations2_d59683dd5b6a53a4c845fd48cddc12fa" weight="1">
<attvalues>
<attvalue for="matchings_count" value="1"></attvalue>
<attvalue for="attr_type" value="Title"></attvalue>
<attvalue for="attr_11" value="2009"></attvalue>
<attvalue for="attr_12" value="Acta Tropica"></attvalue>
</attvalues>
</edge>
<edge source="authorswithaffiliations2_273dfff13f91656840148a58db6c4b22" target="authorswithaffiliations2_a358aaaf9463303e36c8333002677771" weight="2">
<attvalues>
<attvalue for="matchings_count" value="2"></attvalue>
<attvalue for="attr_type" value="Title"></attvalue>
<attvalue for="attr_11" value="2003 | 2009"></attvalue>
<attvalue for="attr_12" value="Acta Tropica | American Journal of Tropical Medicine and Hygiene"></attvalue>
</attvalues>
</edge>
<edge source="authorswithaffiliations2_273dfff13f91656840148a58db6c4b22" target="authorswithaffiliations2_33d17c9e7150e86a2febbfb513bf21c9" weight="2">
<attvalues>
<attvalue for="matchings_count" value="2"></attvalue>
<attvalue for="attr_type" value="Title"></attvalue>
<attvalue for="attr_11" value="2003 | 2009"></attvalue>
<attvalue for="attr_12" value="Acta Tropica | American Journal of Tropical Medicine and Hygiene"></attvalue>
</attvalues>
</edge>
<edge source="authorswithaffiliations2_273dfff13f91656840148a58db6c4b22" target="authorswithaffiliations2_1006e908650f384bc6990c5cd7e0f800" weight="1">
<attvalues>
<attvalue for="matchings_count" value="1"></attvalue>
<attvalue for="attr_type" value="Title"></attvalue>
<attvalue for="attr_11" value="2009"></attvalue>
<attvalue for="attr_12" value="Acta Tropica"></attvalue>
</attvalues>
</edge>
<edge source="authorswithaffiliations2_273dfff13f91656840148a58db6c4b22" target="authorswithaffiliations2_98b3b01ec5429d6def13ab10692c68aa" weight="1">
<attvalues>
<attvalue for="matchings_count" value="1"></attvalue>
<attvalue for="attr_type" value="Title"></attvalue>
<attvalue for="attr_11" value="2009"></attvalue>
<attvalue for="attr_12" value="Acta Tropica"></attvalue>
</attvalues>
</edge>
<edge source="authorswithaffiliations2_273dfff13f91656840148a58db6c4b22" target="authorswithaffiliations2_bed1b7cf41baf9ce3bf1dcc92a68f963" weight="1">
<attvalues>
<attvalue for="matchings_count" value="1"></attvalue>
<attvalue for="attr_type" value="Title"></attvalue>
<attvalue for="attr_11" value="2009"></attvalue>
<attvalue for="attr_12" value="Acta Tropica"></attvalue>
</attvalues>
</edge>
<edge source="authorswithaffiliations2_d59683dd5b6a53a4c845fd48cddc12fa" target="authorswithaffiliations2_a358aaaf9463303e36c8333002677771" weight="1">
<attvalues>
<attvalue for="matchings_count" value="1"></attvalue>
<attvalue for="attr_type" value="Title"></attvalue>
<attvalue for="attr_11" value="2009"></attvalue>
<attvalue for="attr_12" value="Acta Tropica"></attvalue>
</attvalues>
</edge>
<edge source="authorswithaffiliations2_d59683dd5b6a53a4c845fd48cddc12fa" target="authorswithaffiliations2_33d17c9e7150e86a2febbfb513bf21c9" weight="1">
<attvalues>
<attvalue for="matchings_count" value="1"></attvalue>
<attvalue for="attr_type" value="Title"></attvalue>
<attvalue for="attr_11" value="2009"></attvalue>
<attvalue for="attr_12" value="Acta Tropica"></attvalue>
</attvalues>
</edge>
<edge source="authorswithaffiliations2_d59683dd5b6a53a4c845fd48cddc12fa" target="authorswithaffiliations2_1006e908650f384bc6990c5cd7e0f800" weight="1">
<attvalues>
<attvalue for="matchings_count" value="1"></attvalue>
<attvalue for="attr_type" value="Title"></attvalue>
<attvalue for="attr_11" value="2009"></attvalue>
<attvalue for="attr_12" value="Acta Tropica"></attvalue>
</attvalues>
</edge>
<edge source="authorswithaffiliations2_d59683dd5b6a53a4c845fd48cddc12fa" target="authorswithaffiliations2_98b3b01ec5429d6def13ab10692c68aa" weight="1">
<attvalues>
<attvalue for="matchings_count" value="1"></attvalue>
<attvalue for="attr_type" value="Title"></attvalue>
<attvalue for="attr_11" value="2009"></attvalue>
<attvalue for="attr_12" value="Acta Tropica"></attvalue>
</attvalues>
</edge>
<edge source="authorswithaffiliations2_d59683dd5b6a53a4c845fd48cddc12fa" target="authorswithaffiliations2_bed1b7cf41baf9ce3bf1dcc92a68f963" weight="1">
<attvalues>
<attvalue for="matchings_count" value="1"></attvalue>
<attvalue for="attr_type" value="Title"></attvalue>
<attvalue for="attr_11" value="2009"></attvalue>
<attvalue for="attr_12" value="Acta Tropica"></attvalue>
</attvalues>
</edge>
<edge source="authorswithaffiliations2_a358aaaf9463303e36c8333002677771" target="authorswithaffiliations2_33d17c9e7150e86a2febbfb513bf21c9" weight="2">
<attvalues>
<attvalue for="matchings_count" value="2"></attvalue>
<attvalue for="attr_type" value="Title"></attvalue>
<attvalue for="attr_11" value="2003 | 2009"></attvalue>
<attvalue for="attr_12" value="Acta Tropica | American Journal of Tropical Medicine and Hygiene"></attvalue>
</attvalues>
</edge>
<edge source="authorswithaffiliations2_a358aaaf9463303e36c8333002677771" target="authorswithaffiliations2_1006e908650f384bc6990c5cd7e0f800" weight="1">
<attvalues>
<attvalue for="matchings_count" value="1"></attvalue>
<attvalue for="attr_type" value="Title"></attvalue>
<attvalue for="attr_11" value="2009"></attvalue>
<attvalue for="attr_12" value="Acta Tropica"></attvalue>
</attvalues>
</edge>
<edge source="authorswithaffiliations2_a358aaaf9463303e36c8333002677771" target="authorswithaffiliations2_98b3b01ec5429d6def13ab10692c68aa" weight="1">
<attvalues>
<attvalue for="matchings_count" value="1"></attvalue>
<attvalue for="attr_type" value="Title"></attvalue>
<attvalue for="attr_11" value="2009"></attvalue>
<attvalue for="attr_12" value="Acta Tropica"></attvalue>
</attvalues>
</edge>
<edge source="authorswithaffiliations2_a358aaaf9463303e36c8333002677771" target="authorswithaffiliations2_bed1b7cf41baf9ce3bf1dcc92a68f963" weight="1">
<attvalues>
<attvalue for="matchings_count" value="1"></attvalue>
<attvalue for="attr_type" value="Title"></attvalue>
<attvalue for="attr_11" value="2009"></attvalue>
<attvalue for="attr_12" value="Acta Tropica"></attvalue>
</attvalues>
</edge>
<edge source="authorswithaffiliations2_2bc4d211b3220272aff8089501712f8d" target="authorswithaffiliations2_fa32cea9397e122917868931cd8c04c2" weight="2">
<attvalues>
<attvalue for="matchings_count" value="2"></attvalue>
<attvalue for="attr_type" value="Title"></attvalue>
<attvalue for="attr_11" value="2007 | 2010"></attvalue>
<attvalue for="attr_12" value="ChemMedChem | Medicinal Research Reviews"></attvalue>
</attvalues>
</edge>
<edge source="authorswithaffiliations2_2bc4d211b3220272aff8089501712f8d" target="authorswithaffiliations2_33d17c9e7150e86a2febbfb513bf21c9" weight="1">
<attvalues>
<attvalue for="matchings_count" value="1"></attvalue>
<attvalue for="attr_type" value="Title"></attvalue>
<attvalue for="attr_11" value="2002"></attvalue>
<attvalue for="attr_12" value="Microbes and Infection"></attvalue>
</attvalues>
</edge>
<edge source="authorswithaffiliations2_b885c1479d2b9211d51989c68f7786c8" target="authorswithaffiliations2_f114c1fc08ef4b56f7b323bf0d4edefd" weight="1">
<attvalues>
<attvalue for="matchings_count" value="1"></attvalue>
<attvalue for="attr_type" value="Title"></attvalue>
<attvalue for="attr_11" value="2009"></attvalue>
<attvalue for="attr_12" value="Parasites and Vectors"></attvalue>
</attvalues>
</edge>
<edge source="authorswithaffiliations2_b885c1479d2b9211d51989c68f7786c8" target="authorswithaffiliations2_184762cd91a6af46f1717a974d39fea6" weight="1">
<attvalues>
<attvalue for="matchings_count" value="1"></attvalue>
<attvalue for="attr_type" value="Title"></attvalue>
<attvalue for="attr_11" value="2009"></attvalue>
<attvalue for="attr_12" value="Parasites and Vectors"></attvalue>
</attvalues>
</edge>
<edge source="authorswithaffiliations2_b885c1479d2b9211d51989c68f7786c8" target="authorswithaffiliations2_b32c8e2aaa3636d376a6b49d8e21a5e2" weight="1">
<attvalues>
<attvalue for="matchings_count" value="1"></attvalue>
<attvalue for="attr_type" value="Title"></attvalue>
<attvalue for="attr_11" value="2009"></attvalue>
<attvalue for="attr_12" value="Parasites and Vectors"></attvalue>
</attvalues>
</edge>
<edge source="authorswithaffiliations2_b885c1479d2b9211d51989c68f7786c8" target="authorswithaffiliations2_aaae2c4fdfdae3fbee0a8ab63619e2e4" weight="1">
<attvalues>
<attvalue for="matchings_count" value="1"></attvalue>
<attvalue for="attr_type" value="Title"></attvalue>
<attvalue for="attr_11" value="2009"></attvalue>
<attvalue for="attr_12" value="Parasites and Vectors"></attvalue>
</attvalues>
</edge>
<edge source="authorswithaffiliations2_b885c1479d2b9211d51989c68f7786c8" target="authorswithaffiliations2_fd33ba50568b014f534059496e5627e6" weight="1">
<attvalues>
<attvalue for="matchings_count" value="1"></attvalue>
<attvalue for="attr_type" value="Title"></attvalue>
<attvalue for="attr_11" value="2009"></attvalue>
<attvalue for="attr_12" value="Parasites and Vectors"></attvalue>
</attvalues>
</edge>
<edge source="authorswithaffiliations2_20f25370a38b02ce036f102e5ed6588d" target="authorswithaffiliations2_33d17c9e7150e86a2febbfb513bf21c9" weight="1">
<attvalues>
<attvalue for="matchings_count" value="1"></attvalue>
<attvalue for="attr_type" value="Title"></attvalue>
<attvalue for="attr_11" value="2008"></attvalue>
<attvalue for="attr_12" value="FEBS Journal"></attvalue>
</attvalues>
</edge>
<edge source="authorswithaffiliations2_20f25370a38b02ce036f102e5ed6588d" target="authorswithaffiliations2_183c49d72bae544fff1cf5649f517bd3" weight="1">
<attvalues>
<attvalue for="matchings_count" value="1"></attvalue>
<attvalue for="attr_type" value="Title"></attvalue>
<attvalue for="attr_11" value="2006"></attvalue>
<attvalue for="attr_12" value="Veterinary Record"></attvalue>
</attvalues>
</edge>
<edge source="authorswithaffiliations2_20f25370a38b02ce036f102e5ed6588d" target="authorswithaffiliations2_056caf801460a6777b36e766c8efaf60" weight="1">
<attvalues>
<attvalue for="matchings_count" value="1"></attvalue>
<attvalue for="attr_type" value="Title"></attvalue>
<attvalue for="attr_11" value="2006"></attvalue>
<attvalue for="attr_12" value="Veterinary Record"></attvalue>
</attvalues>
</edge>
<edge source="authorswithaffiliations2_20f25370a38b02ce036f102e5ed6588d" target="authorswithaffiliations2_6c531113f6b2f902cfde4bfbf3ce5cb7" weight="1">
<attvalues>
<attvalue for="matchings_count" value="1"></attvalue>
<attvalue for="attr_type" value="Title"></attvalue>
<attvalue for="attr_11" value="2008"></attvalue>
<attvalue for="attr_12" value="FEBS Journal"></attvalue>
</attvalues>
</edge>
<edge source="authorswithaffiliations2_20f25370a38b02ce036f102e5ed6588d" target="authorswithaffiliations2_17c28e679548c942d69a8f12156d1f0d" weight="1">
<attvalues>
<attvalue for="matchings_count" value="1"></attvalue>
<attvalue for="attr_type" value="Title"></attvalue>
<attvalue for="attr_11" value="2008"></attvalue>
<attvalue for="attr_12" value="FEBS Journal"></attvalue>
</attvalues>
</edge>
<edge source="authorswithaffiliations2_c3064f5682ff5206a0ee8bd6960f2835" target="authorswithaffiliations2_79004c3bce9183413d4726f1e493b9df" weight="1">
<attvalues>
<attvalue for="matchings_count" value="1"></attvalue>
<attvalue for="attr_type" value="Title"></attvalue>
<attvalue for="attr_11" value="2007"></attvalue>
<attvalue for="attr_12" value="Parasite Immunology"></attvalue>
</attvalues>
</edge>
<edge source="authorswithaffiliations2_c3064f5682ff5206a0ee8bd6960f2835" target="authorswithaffiliations2_65a6296d1ecb6837bcdba362363e4f7c" weight="1">
<attvalues>
<attvalue for="matchings_count" value="1"></attvalue>
<attvalue for="attr_type" value="Title"></attvalue>
<attvalue for="attr_11" value="2007"></attvalue>
<attvalue for="attr_12" value="Parasite Immunology"></attvalue>
</attvalues>
</edge>
<edge source="authorswithaffiliations2_c3064f5682ff5206a0ee8bd6960f2835" target="authorswithaffiliations2_9f103cce3d571439e55eea91944407d9" weight="1">
<attvalues>
<attvalue for="matchings_count" value="1"></attvalue>
<attvalue for="attr_type" value="Title"></attvalue>
<attvalue for="attr_11" value="2004"></attvalue>
<attvalue for="attr_12" value="Veterinary Parasitology"></attvalue>
</attvalues>
</edge>
<edge source="authorswithaffiliations2_c3064f5682ff5206a0ee8bd6960f2835" target="authorswithaffiliations2_58279c7654f6bf134321f9fd194d1c0d" weight="1">
<attvalues>
<attvalue for="matchings_count" value="1"></attvalue>
<attvalue for="attr_type" value="Title"></attvalue>
<attvalue for="attr_11" value="2004"></attvalue>
<attvalue for="attr_12" value="Veterinary Parasitology"></attvalue>
</attvalues>
</edge>
<edge source="authorswithaffiliations2_c3064f5682ff5206a0ee8bd6960f2835" target="authorswithaffiliations2_57af7a267d8fd863071623f63d43aaa7" weight="2">
<attvalues>
<attvalue for="matchings_count" value="2"></attvalue>
<attvalue for="attr_type" value="Title"></attvalue>
<attvalue for="attr_11" value="2004 | 2007"></attvalue>
<attvalue for="attr_12" value="Parasite Immunology | Veterinary Parasitology"></attvalue>
</attvalues>
</edge>
<edge source="authorswithaffiliations2_32d485354ab12faa3ba7a805a8c12f20" target="authorswithaffiliations2_e065a4b226d07f610dd206b6e1987891" weight="1">
<attvalues>
<attvalue for="matchings_count" value="1"></attvalue>
<attvalue for="attr_type" value="Title"></attvalue>
<attvalue for="attr_11" value="2007"></attvalue>
<attvalue for="attr_12" value="Science"></attvalue>
</attvalues>
</edge>
<edge source="authorswithaffiliations2_32d485354ab12faa3ba7a805a8c12f20" target="authorswithaffiliations2_aaae2c4fdfdae3fbee0a8ab63619e2e4" weight="1">
<attvalues>
<attvalue for="matchings_count" value="1"></attvalue>
<attvalue for="attr_type" value="Title"></attvalue>
<attvalue for="attr_11" value="2007"></attvalue>
<attvalue for="attr_12" value="Science"></attvalue>
</attvalues>
</edge>
<edge source="authorswithaffiliations2_32d485354ab12faa3ba7a805a8c12f20" target="authorswithaffiliations2_c86a9d6cf357970956a464c4b49a4ade" weight="1">
<attvalues>
<attvalue for="matchings_count" value="1"></attvalue>
<attvalue for="attr_type" value="Title"></attvalue>
<attvalue for="attr_11" value="2007"></attvalue>
<attvalue for="attr_12" value="Science"></attvalue>
</attvalues>
</edge>
<edge source="authorswithaffiliations2_32d485354ab12faa3ba7a805a8c12f20" target="authorswithaffiliations2_3e136747058a31efa0b9d5d8b37019b1" weight="1">
<attvalues>
<attvalue for="matchings_count" value="1"></attvalue>
<attvalue for="attr_type" value="Title"></attvalue>
<attvalue for="attr_11" value="2007"></attvalue>
<attvalue for="attr_12" value="Science"></attvalue>
</attvalues>
</edge>
<edge source="authorswithaffiliations2_32d485354ab12faa3ba7a805a8c12f20" target="authorswithaffiliations2_b1356e9697a94bec0f32db964e75232c" weight="1">
<attvalues>
<attvalue for="matchings_count" value="1"></attvalue>
<attvalue for="attr_type" value="Title"></attvalue>
<attvalue for="attr_11" value="2007"></attvalue>
<attvalue for="attr_12" value="Science"></attvalue>
</attvalues>
</edge>
<edge source="authorswithaffiliations2_32d485354ab12faa3ba7a805a8c12f20" target="authorswithaffiliations2_e10906f4a39cc184f3c77b6c779d8b65" weight="1">
<attvalues>
<attvalue for="matchings_count" value="1"></attvalue>
<attvalue for="attr_type" value="Title"></attvalue>
<attvalue for="attr_11" value="2007"></attvalue>
<attvalue for="attr_12" value="Science"></attvalue>
</attvalues>
</edge>
<edge source="authorswithaffiliations2_32d485354ab12faa3ba7a805a8c12f20" target="authorswithaffiliations2_f553eb43375d25a5c1c5a5a0778172e0" weight="1">
<attvalues>
<attvalue for="matchings_count" value="1"></attvalue>
<attvalue for="attr_type" value="Title"></attvalue>
<attvalue for="attr_11" value="2007"></attvalue>
<attvalue for="attr_12" value="Science"></attvalue>
</attvalues>
</edge>
<edge source="authorswithaffiliations2_32d485354ab12faa3ba7a805a8c12f20" target="authorswithaffiliations2_0c922a804bc1c2a0c341c37fd37c5d53" weight="1">
<attvalues>
<attvalue for="matchings_count" value="1"></attvalue>
<attvalue for="attr_type" value="Title"></attvalue>
<attvalue for="attr_11" value="2007"></attvalue>
<attvalue for="attr_12" value="Science"></attvalue>
</attvalues>
</edge>
<edge source="authorswithaffiliations2_32d485354ab12faa3ba7a805a8c12f20" target="authorswithaffiliations2_460efd5e0226f9384bb76cdf335fd07d" weight="1">
<attvalues>
<attvalue for="matchings_count" value="1"></attvalue>
<attvalue for="attr_type" value="Title"></attvalue>
<attvalue for="attr_11" value="2007"></attvalue>
<attvalue for="attr_12" value="Science"></attvalue>
</attvalues>
</edge>
<edge source="authorswithaffiliations2_32d485354ab12faa3ba7a805a8c12f20" target="authorswithaffiliations2_e0f83411fb8906402a6a3cb2508f31b7" weight="1">
<attvalues>
<attvalue for="matchings_count" value="1"></attvalue>
<attvalue for="attr_type" value="Title"></attvalue>
<attvalue for="attr_11" value="2007"></attvalue>
<attvalue for="attr_12" value="Science"></attvalue>
</attvalues>
</edge>
<edge source="authorswithaffiliations2_32d485354ab12faa3ba7a805a8c12f20" target="authorswithaffiliations2_aa42384efc1bbe612bfaf1a1afd94198" weight="1">
<attvalues>
<attvalue for="matchings_count" value="1"></attvalue>
<attvalue for="attr_type" value="Title"></attvalue>
<attvalue for="attr_11" value="2007"></attvalue>
<attvalue for="attr_12" value="Science"></attvalue>
</attvalues>
</edge>
<edge source="authorswithaffiliations2_33d17c9e7150e86a2febbfb513bf21c9" target="authorswithaffiliations2_7f5d504776624ef9bb63e8837f77a934" weight="2">
<attvalues>
<attvalue for="matchings_count" value="2"></attvalue>
<attvalue for="attr_type" value="Title"></attvalue>
<attvalue for="attr_11" value="2010 | 2011"></attvalue>
<attvalue for="attr_12" value="Microbes and Infection | Parasitology"></attvalue>
</attvalues>
</edge>
<edge source="authorswithaffiliations2_33d17c9e7150e86a2febbfb513bf21c9" target="authorswithaffiliations2_22d09578bfde500b43a97f1f62be0957" weight="4">
<attvalues>
<attvalue for="matchings_count" value="4"></attvalue>
<attvalue for="attr_type" value="Title"></attvalue>
<attvalue for="attr_11" value="2002 | 2005 | 2006 | 2012"></attvalue>
<attvalue for="attr_12" value="Acta Tropica | Journal of Biological Chemistry | Microbes and Infection"></attvalue>
</attvalues>
</edge>
<edge source="authorswithaffiliations2_33d17c9e7150e86a2febbfb513bf21c9" target="authorswithaffiliations2_89104dd89ff895f02f7a3727363f4872" weight="1">
<attvalues>
<attvalue for="matchings_count" value="1"></attvalue>
<attvalue for="attr_type" value="Title"></attvalue>
<attvalue for="attr_11" value="2011"></attvalue>
<attvalue for="attr_12" value="Clinical Infectious Diseases"></attvalue>
</attvalues>
</edge>
<edge source="authorswithaffiliations2_33d17c9e7150e86a2febbfb513bf21c9" target="authorswithaffiliations2_3cb8e8bb1660593f30493dc26958e3b3" weight="1">
<attvalues>
<attvalue for="matchings_count" value="1"></attvalue>
<attvalue for="attr_type" value="Title"></attvalue>
<attvalue for="attr_11" value="2011"></attvalue>
<attvalue for="attr_12" value="Clinical Infectious Diseases"></attvalue>
</attvalues>
</edge>
<edge source="authorswithaffiliations2_33d17c9e7150e86a2febbfb513bf21c9" target="authorswithaffiliations2_e065a4b226d07f610dd206b6e1987891" weight="1">
<attvalues>
<attvalue for="matchings_count" value="1"></attvalue>
<attvalue for="attr_type" value="Title"></attvalue>
<attvalue for="attr_11" value="2003"></attvalue>
<attvalue for="attr_12" value="Parasitology Research"></attvalue>
</attvalues>
</edge>
<edge source="authorswithaffiliations2_33d17c9e7150e86a2febbfb513bf21c9" target="authorswithaffiliations2_1006e908650f384bc6990c5cd7e0f800" weight="2">
<attvalues>
<attvalue for="matchings_count" value="2"></attvalue>
<attvalue for="attr_type" value="Title"></attvalue>
<attvalue for="attr_11" value="2004 | 2009"></attvalue>
<attvalue for="attr_12" value="Acta Tropica | Tropical Medicine and International Health"></attvalue>
</attvalues>
</edge>
<edge source="authorswithaffiliations2_33d17c9e7150e86a2febbfb513bf21c9" target="authorswithaffiliations2_8a9923cfc09be6ac15827e6a5fa8d914" weight="1">
<attvalues>
<attvalue for="matchings_count" value="1"></attvalue>
<attvalue for="attr_type" value="Title"></attvalue>
<attvalue for="attr_11" value="2007"></attvalue>
<attvalue for="attr_12" value="Annals of Tropical Medicine and Parasitology"></attvalue>
</attvalues>
</edge>
<edge source="authorswithaffiliations2_33d17c9e7150e86a2febbfb513bf21c9" target="authorswithaffiliations2_184762cd91a6af46f1717a974d39fea6" weight="8">
<attvalues>
<attvalue for="matchings_count" value="8"></attvalue>
<attvalue for="attr_type" value="Title"></attvalue>
<attvalue for="attr_11" value="2002 | 2005 | 2008 | 2009"></attvalue>
<attvalue for="attr_12" value="Filaria Journal | Journal of Infectious Diseases | Medical Microbiology and Immunology | Microbes and Infection | Parasitology Research"></attvalue>
</attvalues>
</edge>
<edge source="authorswithaffiliations2_33d17c9e7150e86a2febbfb513bf21c9" target="authorswithaffiliations2_289434dc62d2fc1ed5e50ceb2ec86eb1" weight="9">
<attvalues>
<attvalue for="matchings_count" value="9"></attvalue>
<attvalue for="attr_type" value="Title"></attvalue>
<attvalue for="attr_11" value="2003 | 2004 | 2008 | 2009 | 2010"></attvalue>
<attvalue for="attr_12" value="British Journal of Dermatology | Medical Microbiology and Immunology | Medical and Veterinary Entomology | Microbes and Infection | Parasitology | Parasitology Research"></attvalue>
</attvalues>
</edge>
<edge source="authorswithaffiliations2_33d17c9e7150e86a2febbfb513bf21c9" target="authorswithaffiliations2_d78531053ce4282db54971640989d6ef" weight="1">
<attvalues>
<attvalue for="matchings_count" value="1"></attvalue>
<attvalue for="attr_type" value="Title"></attvalue>
<attvalue for="attr_11" value="2005"></attvalue>
<attvalue for="attr_12" value="Filaria Journal"></attvalue>
</attvalues>
</edge>
<edge source="authorswithaffiliations2_33d17c9e7150e86a2febbfb513bf21c9" target="authorswithaffiliations2_b32c8e2aaa3636d376a6b49d8e21a5e2" weight="2">
<attvalues>
<attvalue for="matchings_count" value="2"></attvalue>
<attvalue for="attr_type" value="Title"></attvalue>
<attvalue for="attr_11" value="2003 | 2008"></attvalue>
<attvalue for="attr_12" value="Medical Microbiology and Immunology | Microbes and Infection"></attvalue>
</attvalues>
</edge>
<edge source="authorswithaffiliations2_33d17c9e7150e86a2febbfb513bf21c9" target="authorswithaffiliations2_98b3b01ec5429d6def13ab10692c68aa" weight="6">
<attvalues>
<attvalue for="matchings_count" value="6"></attvalue>
<attvalue for="attr_type" value="Title"></attvalue>
<attvalue for="attr_11" value="2004 | 2005 | 2006 | 2009 | 2011"></attvalue>
<attvalue for="attr_12" value="Acta Tropica | Annals of Tropical Medicine and Parasitology | Medical and Veterinary Entomology | Tropical Medicine and International Health"></attvalue>
</attvalues>
</edge>
<edge source="authorswithaffiliations2_33d17c9e7150e86a2febbfb513bf21c9" target="authorswithaffiliations2_6c531113f6b2f902cfde4bfbf3ce5cb7" weight="2">
<attvalues>
<attvalue for="matchings_count" value="2"></attvalue>
<attvalue for="attr_type" value="Title"></attvalue>
<attvalue for="attr_11" value="2008"></attvalue>
<attvalue for="attr_12" value="FEBS Journal | Journal of Infectious Diseases"></attvalue>
</attvalues>
</edge>
<edge source="authorswithaffiliations2_33d17c9e7150e86a2febbfb513bf21c9" target="authorswithaffiliations2_09b9cb56985c2200e8fb982038b64132" weight="1">
<attvalues>
<attvalue for="matchings_count" value="1"></attvalue>
<attvalue for="attr_type" value="Title"></attvalue>
<attvalue for="attr_11" value="2007"></attvalue>
<attvalue for="attr_12" value="Microbes and Infection"></attvalue>
</attvalues>
</edge>
<edge source="authorswithaffiliations2_33d17c9e7150e86a2febbfb513bf21c9" target="authorswithaffiliations2_092fdb6757744844f70bf8543a085bf4" weight="5">
<attvalues>
<attvalue for="matchings_count" value="5"></attvalue>
<attvalue for="attr_type" value="Title"></attvalue>
<attvalue for="attr_11" value="2003 | 2004 | 2008 | 2009 | 2010"></attvalue>
<attvalue for="attr_12" value="Filaria Journal | Journal of Immunology | Medical Microbiology and Immunology | Parasitology | Parasitology Research"></attvalue>
</attvalues>
</edge>
<edge source="authorswithaffiliations2_33d17c9e7150e86a2febbfb513bf21c9" target="authorswithaffiliations2_fd33ba50568b014f534059496e5627e6" weight="1">
<attvalues>
<attvalue for="matchings_count" value="1"></attvalue>
<attvalue for="attr_type" value="Title"></attvalue>
<attvalue for="attr_11" value="2011"></attvalue>
<attvalue for="attr_12" value="Clinical Infectious Diseases"></attvalue>
</attvalues>
</edge>
<edge source="authorswithaffiliations2_33d17c9e7150e86a2febbfb513bf21c9" target="authorswithaffiliations2_17c28e679548c942d69a8f12156d1f0d" weight="3">
<attvalues>
<attvalue for="matchings_count" value="3"></attvalue>
<attvalue for="attr_type" value="Title"></attvalue>
<attvalue for="attr_11" value="2008 | 2010 | 2012"></attvalue>
<attvalue for="attr_12" value="Acta Tropica | FEBS Journal | Parasitology"></attvalue>
</attvalues>
</edge>
<edge source="authorswithaffiliations2_33d17c9e7150e86a2febbfb513bf21c9" target="authorswithaffiliations2_4c3f772115307c47773a3ad93f37eff6" weight="2">
<attvalues>
<attvalue for="matchings_count" value="2"></attvalue>
<attvalue for="attr_type" value="Title"></attvalue>
<attvalue for="attr_11" value="2004 | 2011"></attvalue>
<attvalue for="attr_12" value="Clinical Infectious Diseases | Journal of Immunology"></attvalue>
</attvalues>
</edge>
<edge source="authorswithaffiliations2_33d17c9e7150e86a2febbfb513bf21c9" target="authorswithaffiliations2_65a6296d1ecb6837bcdba362363e4f7c" weight="1">
<attvalues>
<attvalue for="matchings_count" value="1"></attvalue>
<attvalue for="attr_type" value="Title"></attvalue>
<attvalue for="attr_11" value="2012"></attvalue>
<attvalue for="attr_12" value="Acta Tropica"></attvalue>
</attvalues>
</edge>
<edge source="authorswithaffiliations2_33d17c9e7150e86a2febbfb513bf21c9" target="authorswithaffiliations2_bed1b7cf41baf9ce3bf1dcc92a68f963" weight="1">
<attvalues>
<attvalue for="matchings_count" value="1"></attvalue>
<attvalue for="attr_type" value="Title"></attvalue>
<attvalue for="attr_11" value="2009"></attvalue>
<attvalue for="attr_12" value="Acta Tropica"></attvalue>
</attvalues>
</edge>
<edge source="authorswithaffiliations2_33d17c9e7150e86a2febbfb513bf21c9" target="authorswithaffiliations2_4f5836484cd6ff47ef88e73ce5bdff4d" weight="1">
<attvalues>
<attvalue for="matchings_count" value="1"></attvalue>
<attvalue for="attr_type" value="Title"></attvalue>
<attvalue for="attr_11" value="2002"></attvalue>
<attvalue for="attr_12" value="Microbes and Infection"></attvalue>
</attvalues>
</edge>
<edge source="authorswithaffiliations2_33d17c9e7150e86a2febbfb513bf21c9" target="authorswithaffiliations2_d41b50957856292dfde0a68be6682d37" weight="1">
<attvalues>
<attvalue for="matchings_count" value="1"></attvalue>
<attvalue for="attr_type" value="Title"></attvalue>
<attvalue for="attr_11" value="2003"></attvalue>
<attvalue for="attr_12" value="Filaria Journal"></attvalue>
</attvalues>
</edge>
<edge source="authorswithaffiliations2_33d17c9e7150e86a2febbfb513bf21c9" target="authorswithaffiliations2_013a189c38ff5bc7e9d4fe6a8b46f9d4" weight="1">
<attvalues>
<attvalue for="matchings_count" value="1"></attvalue>
<attvalue for="attr_type" value="Title"></attvalue>
<attvalue for="attr_11" value="2011"></attvalue>
<attvalue for="attr_12" value="Journal of Wildlife Diseases"></attvalue>
</attvalues>
</edge>
<edge source="authorswithaffiliations2_33d17c9e7150e86a2febbfb513bf21c9" target="authorswithaffiliations2_a2f30d4d569e19077ab09c58cd126b21" weight="2">
<attvalues>
<attvalue for="matchings_count" value="2"></attvalue>
<attvalue for="attr_type" value="Title"></attvalue>
<attvalue for="attr_11" value="2007 | 2009"></attvalue>
<attvalue for="attr_12" value="Acta Tropica | Medical and Veterinary Entomology"></attvalue>
</attvalues>
</edge>
<edge source="authorswithaffiliations2_33d17c9e7150e86a2febbfb513bf21c9" target="authorswithaffiliations2_ed601ca839061e1602a741c3f104a992" weight="1">
<attvalues>
<attvalue for="matchings_count" value="1"></attvalue>
<attvalue for="attr_type" value="Title"></attvalue>
<attvalue for="attr_11" value="2011"></attvalue>
<attvalue for="attr_12" value="Clinical Infectious Diseases"></attvalue>
</attvalues>
</edge>
<edge source="authorswithaffiliations2_33d17c9e7150e86a2febbfb513bf21c9" target="authorswithaffiliations2_0c922a804bc1c2a0c341c37fd37c5d53" weight="3">
<attvalues>
<attvalue for="matchings_count" value="3"></attvalue>
<attvalue for="attr_type" value="Title"></attvalue>
<attvalue for="attr_11" value="2007 | 2010 | 2011"></attvalue>
<attvalue for="attr_12" value="Acta Tropica | Parasitology"></attvalue>
</attvalues>
</edge>
<edge source="authorswithaffiliations2_33d17c9e7150e86a2febbfb513bf21c9" target="authorswithaffiliations2_f630406d421eae75aa91bc7c331fe548" weight="1">
<attvalues>
<attvalue for="matchings_count" value="1"></attvalue>
<attvalue for="attr_type" value="Title"></attvalue>
<attvalue for="attr_11" value="2011"></attvalue>
<attvalue for="attr_12" value="Clinical Infectious Diseases"></attvalue>
</attvalues>
</edge>
<edge source="authorswithaffiliations2_33d17c9e7150e86a2febbfb513bf21c9" target="authorswithaffiliations2_f449ec9da8e5c6b18127d0eadb3ccff4" weight="2">
<attvalues>
<attvalue for="matchings_count" value="2"></attvalue>
<attvalue for="attr_type" value="Title"></attvalue>
<attvalue for="attr_11" value="2004 | 2011"></attvalue>
<attvalue for="attr_12" value="Acta Tropica | Experimental Parasitology"></attvalue>
</attvalues>
</edge>
<edge source="authorswithaffiliations2_33d17c9e7150e86a2febbfb513bf21c9" target="authorswithaffiliations2_57af7a267d8fd863071623f63d43aaa7" weight="2">
<attvalues>
<attvalue for="matchings_count" value="2"></attvalue>
<attvalue for="attr_type" value="Title"></attvalue>
<attvalue for="attr_11" value="2003 | 2004"></attvalue>
<attvalue for="attr_12" value="International Journal for Parasitology | Transactions of the Royal Society of Tropical Medicine and Hygiene"></attvalue>
</attvalues>
</edge>
<edge source="authorswithaffiliations2_33d17c9e7150e86a2febbfb513bf21c9" target="authorswithaffiliations2_80de64ecbb9b3f39dd575cedf13bbf27" weight="4">
<attvalues>
<attvalue for="matchings_count" value="4"></attvalue>
<attvalue for="attr_type" value="Title"></attvalue>
<attvalue for="attr_11" value="2004 | 2006 | 2011"></attvalue>
<attvalue for="attr_12" value="Acta Tropica | Medical and Veterinary Entomology | Tropical Medicine and International Health"></attvalue>
</attvalues>
</edge>
<edge source="authorswithaffiliations2_33d17c9e7150e86a2febbfb513bf21c9" target="authorswithaffiliations2_f413085ba5c431c96d5cdc6937201aea" weight="1">
<attvalues>
<attvalue for="matchings_count" value="1"></attvalue>
<attvalue for="attr_type" value="Title"></attvalue>
<attvalue for="attr_11" value="2005"></attvalue>
<attvalue for="attr_12" value="Biochimica et Biophysica Acta - Molecular Basis of Disease"></attvalue>
</attvalues>
</edge>
<edge source="authorswithaffiliations2_bd0ea6821478656b3d4b6d3084229b9c" target="authorswithaffiliations2_c245fe287240031cc6a334d539321dd3" weight="1">
<attvalues>
<attvalue for="matchings_count" value="1"></attvalue>
<attvalue for="attr_type" value="Title"></attvalue>
<attvalue for="attr_11" value="2009"></attvalue>
<attvalue for="attr_12" value="Acta Zoologica Lituanica"></attvalue>
</attvalues>
</edge>
<edge source="authorswithaffiliations2_bd0ea6821478656b3d4b6d3084229b9c" target="authorswithaffiliations2_1894f88f7ce56e1a10c5656c4484d6a5" weight="1">
<attvalues>
<attvalue for="matchings_count" value="1"></attvalue>
<attvalue for="attr_type" value="Title"></attvalue>
<attvalue for="attr_11" value="2009"></attvalue>
<attvalue for="attr_12" value="Acta Zoologica Lituanica"></attvalue>
</attvalues>
</edge>
<edge source="authorswithaffiliations2_bd0ea6821478656b3d4b6d3084229b9c" target="authorswithaffiliations2_bed1b7cf41baf9ce3bf1dcc92a68f963" weight="1">
<attvalues>
<attvalue for="matchings_count" value="1"></attvalue>
<attvalue for="attr_type" value="Title"></attvalue>
<attvalue for="attr_11" value="2009"></attvalue>
<attvalue for="attr_12" value="Acta Zoologica Lituanica"></attvalue>
</attvalues>
</edge>
<edge source="authorswithaffiliations2_22d09578bfde500b43a97f1f62be0957" target="authorswithaffiliations2_184762cd91a6af46f1717a974d39fea6" weight="1">
<attvalues>
<attvalue for="matchings_count" value="1"></attvalue>
<attvalue for="attr_type" value="Title"></attvalue>
<attvalue for="attr_11" value="2002"></attvalue>
<attvalue for="attr_12" value="Microbes and Infection"></attvalue>
</attvalues>
</edge>
<edge source="authorswithaffiliations2_22d09578bfde500b43a97f1f62be0957" target="authorswithaffiliations2_6c531113f6b2f902cfde4bfbf3ce5cb7" weight="1">
<attvalues>
<attvalue for="matchings_count" value="1"></attvalue>
<attvalue for="attr_type" value="Title"></attvalue>
<attvalue for="attr_11" value="2008"></attvalue>
<attvalue for="attr_12" value="Journal of Molecular Biology"></attvalue>
</attvalues>
</edge>
<edge source="authorswithaffiliations2_22d09578bfde500b43a97f1f62be0957" target="authorswithaffiliations2_17c28e679548c942d69a8f12156d1f0d" weight="2">
<attvalues>
<attvalue for="matchings_count" value="2"></attvalue>
<attvalue for="attr_type" value="Title"></attvalue>
<attvalue for="attr_11" value="2008 | 2012"></attvalue>
<attvalue for="attr_12" value="Acta Tropica | Journal of Molecular Biology"></attvalue>
</attvalues>
</edge>
<edge source="authorswithaffiliations2_22d09578bfde500b43a97f1f62be0957" target="authorswithaffiliations2_65a6296d1ecb6837bcdba362363e4f7c" weight="1">
<attvalues>
<attvalue for="matchings_count" value="1"></attvalue>
<attvalue for="attr_type" value="Title"></attvalue>
<attvalue for="attr_11" value="2012"></attvalue>
<attvalue for="attr_12" value="Acta Tropica"></attvalue>
</attvalues>
</edge>
<edge source="authorswithaffiliations2_22d09578bfde500b43a97f1f62be0957" target="authorswithaffiliations2_4f5836484cd6ff47ef88e73ce5bdff4d" weight="1">
<attvalues>
<attvalue for="matchings_count" value="1"></attvalue>
<attvalue for="attr_type" value="Title"></attvalue>
<attvalue for="attr_11" value="2002"></attvalue>
<attvalue for="attr_12" value="Microbes and Infection"></attvalue>
</attvalues>
</edge>
<edge source="authorswithaffiliations2_b4dff9bda3ea7a5ef0c150792a1d330f" target="authorswithaffiliations2_f114c1fc08ef4b56f7b323bf0d4edefd" weight="1">
<attvalues>
<attvalue for="matchings_count" value="1"></attvalue>
<attvalue for="attr_type" value="Title"></attvalue>
<attvalue for="attr_11" value="2006"></attvalue>
<attvalue for="attr_12" value="Molecular and Biochemical Parasitology"></attvalue>
</attvalues>
</edge>
<edge source="authorswithaffiliations2_b4dff9bda3ea7a5ef0c150792a1d330f" target="authorswithaffiliations2_f7a25639e9fe1a40d643be5ec408e7a5" weight="1">
<attvalues>
<attvalue for="matchings_count" value="1"></attvalue>
<attvalue for="attr_type" value="Title"></attvalue>
<attvalue for="attr_11" value="2006"></attvalue>
<attvalue for="attr_12" value="Molecular and Biochemical Parasitology"></attvalue>
</attvalues>
</edge>
<edge source="authorswithaffiliations2_b4dff9bda3ea7a5ef0c150792a1d330f" target="authorswithaffiliations2_53c1ac1bccf399ea4146ddc0c68adee1" weight="1">
<attvalues>
<attvalue for="matchings_count" value="1"></attvalue>
<attvalue for="attr_type" value="Title"></attvalue>
<attvalue for="attr_11" value="2002"></attvalue>
<attvalue for="attr_12" value="Parasitology Research"></attvalue>
</attvalues>
</edge>
<edge source="authorswithaffiliations2_b4dff9bda3ea7a5ef0c150792a1d330f" target="authorswithaffiliations2_fd33ba50568b014f534059496e5627e6" weight="1">
<attvalues>
<attvalue for="matchings_count" value="1"></attvalue>
<attvalue for="attr_type" value="Title"></attvalue>
<attvalue for="attr_11" value="2006"></attvalue>
<attvalue for="attr_12" value="Molecular and Biochemical Parasitology"></attvalue>
</attvalues>
</edge>
<edge source="authorswithaffiliations2_e06bb4476834815b5d9f6f3161e09724" target="authorswithaffiliations2_23ff8de55f5e967088765137fc97a947" weight="1">
<attvalues>
<attvalue for="matchings_count" value="1"></attvalue>
<attvalue for="attr_type" value="Title"></attvalue>
<attvalue for="attr_11" value="2005"></attvalue>
<attvalue for="attr_12" value="Nature Reviews Microbiology"></attvalue>
</attvalues>
</edge>
<edge source="authorswithaffiliations2_e06bb4476834815b5d9f6f3161e09724" target="authorswithaffiliations2_7394e469b3b3e0f002545a421969251a" weight="1">
<attvalues>
<attvalue for="matchings_count" value="1"></attvalue>
<attvalue for="attr_type" value="Title"></attvalue>
<attvalue for="attr_11" value="2005"></attvalue>
<attvalue for="attr_12" value="Nature Reviews Microbiology"></attvalue>
</attvalues>
</edge>
<edge source="authorswithaffiliations2_e06bb4476834815b5d9f6f3161e09724" target="authorswithaffiliations2_d977fbcee842fde7a346d3e98aba5ede" weight="1">
<attvalues>
<attvalue for="matchings_count" value="1"></attvalue>
<attvalue for="attr_type" value="Title"></attvalue>
<attvalue for="attr_11" value="2005"></attvalue>
<attvalue for="attr_12" value="Nature Reviews Microbiology"></attvalue>
</attvalues>
</edge>
<edge source="authorswithaffiliations2_89104dd89ff895f02f7a3727363f4872" target="authorswithaffiliations2_3cb8e8bb1660593f30493dc26958e3b3" weight="1">
<attvalues>
<attvalue for="matchings_count" value="1"></attvalue>
<attvalue for="attr_type" value="Title"></attvalue>
<attvalue for="attr_11" value="2011"></attvalue>
<attvalue for="attr_12" value="Clinical Infectious Diseases"></attvalue>
</attvalues>
</edge>
<edge source="authorswithaffiliations2_89104dd89ff895f02f7a3727363f4872" target="authorswithaffiliations2_ef688e3efd0703f44e484890b7dbba94" weight="1">
<attvalues>
<attvalue for="matchings_count" value="1"></attvalue>
<attvalue for="attr_type" value="Title"></attvalue>
<attvalue for="attr_11" value="2003"></attvalue>
<attvalue for="attr_12" value="Parasitology International"></attvalue>
</attvalues>
</edge>
<edge source="authorswithaffiliations2_89104dd89ff895f02f7a3727363f4872" target="authorswithaffiliations2_fd33ba50568b014f534059496e5627e6" weight="1">
<attvalues>
<attvalue for="matchings_count" value="1"></attvalue>
<attvalue for="attr_type" value="Title"></attvalue>
<attvalue for="attr_11" value="2011"></attvalue>
<attvalue for="attr_12" value="Clinical Infectious Diseases"></attvalue>
</attvalues>
</edge>
<edge source="authorswithaffiliations2_89104dd89ff895f02f7a3727363f4872" target="authorswithaffiliations2_4c3f772115307c47773a3ad93f37eff6" weight="1">
<attvalues>
<attvalue for="matchings_count" value="1"></attvalue>
<attvalue for="attr_type" value="Title"></attvalue>
<attvalue for="attr_11" value="2011"></attvalue>
<attvalue for="attr_12" value="Clinical Infectious Diseases"></attvalue>
</attvalues>
</edge>
<edge source="authorswithaffiliations2_89104dd89ff895f02f7a3727363f4872" target="authorswithaffiliations2_ed601ca839061e1602a741c3f104a992" weight="1">
<attvalues>
<attvalue for="matchings_count" value="1"></attvalue>
<attvalue for="attr_type" value="Title"></attvalue>
<attvalue for="attr_11" value="2011"></attvalue>
<attvalue for="attr_12" value="Clinical Infectious Diseases"></attvalue>
</attvalues>
</edge>
<edge source="authorswithaffiliations2_89104dd89ff895f02f7a3727363f4872" target="authorswithaffiliations2_f630406d421eae75aa91bc7c331fe548" weight="1">
<attvalues>
<attvalue for="matchings_count" value="1"></attvalue>
<attvalue for="attr_type" value="Title"></attvalue>
<attvalue for="attr_11" value="2011"></attvalue>
<attvalue for="attr_12" value="Clinical Infectious Diseases"></attvalue>
</attvalues>
</edge>
<edge source="authorswithaffiliations2_f114c1fc08ef4b56f7b323bf0d4edefd" target="authorswithaffiliations2_f7a25639e9fe1a40d643be5ec408e7a5" weight="1">
<attvalues>
<attvalue for="matchings_count" value="1"></attvalue>
<attvalue for="attr_type" value="Title"></attvalue>
<attvalue for="attr_11" value="2006"></attvalue>
<attvalue for="attr_12" value="Molecular and Biochemical Parasitology"></attvalue>
</attvalues>
</edge>
<edge source="authorswithaffiliations2_f114c1fc08ef4b56f7b323bf0d4edefd" target="authorswithaffiliations2_184762cd91a6af46f1717a974d39fea6" weight="1">
<attvalues>
<attvalue for="matchings_count" value="1"></attvalue>
<attvalue for="attr_type" value="Title"></attvalue>
<attvalue for="attr_11" value="2009"></attvalue>
<attvalue for="attr_12" value="Parasites and Vectors"></attvalue>
</attvalues>
</edge>
<edge source="authorswithaffiliations2_f114c1fc08ef4b56f7b323bf0d4edefd" target="authorswithaffiliations2_b32c8e2aaa3636d376a6b49d8e21a5e2" weight="1">
<attvalues>
<attvalue for="matchings_count" value="1"></attvalue>
<attvalue for="attr_type" value="Title"></attvalue>
<attvalue for="attr_11" value="2009"></attvalue>
<attvalue for="attr_12" value="Parasites and Vectors"></attvalue>
</attvalues>
</edge>
<edge source="authorswithaffiliations2_f114c1fc08ef4b56f7b323bf0d4edefd" target="authorswithaffiliations2_aaae2c4fdfdae3fbee0a8ab63619e2e4" weight="1">
<attvalues>
<attvalue for="matchings_count" value="1"></attvalue>
<attvalue for="attr_type" value="Title"></attvalue>
<attvalue for="attr_11" value="2009"></attvalue>
<attvalue for="attr_12" value="Parasites and Vectors"></attvalue>
</attvalues>
</edge>
<edge source="authorswithaffiliations2_f114c1fc08ef4b56f7b323bf0d4edefd" target="authorswithaffiliations2_fd33ba50568b014f534059496e5627e6" weight="2">
<attvalues>
<attvalue for="matchings_count" value="2"></attvalue>
<attvalue for="attr_type" value="Title"></attvalue>
<attvalue for="attr_11" value="2006 | 2009"></attvalue>
<attvalue for="attr_12" value="Molecular and Biochemical Parasitology | Parasites and Vectors"></attvalue>
</attvalues>
</edge>
<edge source="authorswithaffiliations2_3cb8e8bb1660593f30493dc26958e3b3" target="authorswithaffiliations2_fd33ba50568b014f534059496e5627e6" weight="1">
<attvalues>
<attvalue for="matchings_count" value="1"></attvalue>
<attvalue for="attr_type" value="Title"></attvalue>
<attvalue for="attr_11" value="2011"></attvalue>
<attvalue for="attr_12" value="Clinical Infectious Diseases"></attvalue>
</attvalues>
</edge>
<edge source="authorswithaffiliations2_3cb8e8bb1660593f30493dc26958e3b3" target="authorswithaffiliations2_4c3f772115307c47773a3ad93f37eff6" weight="1">
<attvalues>
<attvalue for="matchings_count" value="1"></attvalue>
<attvalue for="attr_type" value="Title"></attvalue>
<attvalue for="attr_11" value="2011"></attvalue>
<attvalue for="attr_12" value="Clinical Infectious Diseases"></attvalue>
</attvalues>
</edge>
<edge source="authorswithaffiliations2_3cb8e8bb1660593f30493dc26958e3b3" target="authorswithaffiliations2_ed601ca839061e1602a741c3f104a992" weight="1">
<attvalues>
<attvalue for="matchings_count" value="1"></attvalue>
<attvalue for="attr_type" value="Title"></attvalue>
<attvalue for="attr_11" value="2011"></attvalue>
<attvalue for="attr_12" value="Clinical Infectious Diseases"></attvalue>
</attvalues>
</edge>
<edge source="authorswithaffiliations2_3cb8e8bb1660593f30493dc26958e3b3" target="authorswithaffiliations2_f630406d421eae75aa91bc7c331fe548" weight="1">
<attvalues>
<attvalue for="matchings_count" value="1"></attvalue>
<attvalue for="attr_type" value="Title"></attvalue>
<attvalue for="attr_11" value="2011"></attvalue>
<attvalue for="attr_12" value="Clinical Infectious Diseases"></attvalue>
</attvalues>
</edge>
<edge source="authorswithaffiliations2_ada482866d90081518b2242ced396d1d" target="authorswithaffiliations2_c8617ffa8c3cb1aaa336f3b48d29f09c" weight="2">
<attvalues>
<attvalue for="matchings_count" value="2"></attvalue>
<attvalue for="attr_type" value="Title"></attvalue>
<attvalue for="attr_11" value="2008 | 2010"></attvalue>
<attvalue for="attr_12" value="Epilepsia | Parasitology"></attvalue>
</attvalues>
</edge>
<edge source="authorswithaffiliations2_ada482866d90081518b2242ced396d1d" target="authorswithaffiliations2_734c7685f6b875c57aef73e35f0f3bd7" weight="1">
<attvalues>
<attvalue for="matchings_count" value="1"></attvalue>
<attvalue for="attr_type" value="Title"></attvalue>
<attvalue for="attr_11" value="2010"></attvalue>
<attvalue for="attr_12" value="Parasitology"></attvalue>
</attvalues>
</edge>
<edge source="authorswithaffiliations2_ada482866d90081518b2242ced396d1d" target="authorswithaffiliations2_1df8360058c76cbe632b36dfabb8d1f5" weight="1">
<attvalues>
<attvalue for="matchings_count" value="1"></attvalue>
<attvalue for="attr_type" value="Title"></attvalue>
<attvalue for="attr_11" value="2008"></attvalue>
<attvalue for="attr_12" value="Epilepsia"></attvalue>
</attvalues>
</edge>
<edge source="authorswithaffiliations2_ada482866d90081518b2242ced396d1d" target="authorswithaffiliations2_43600a80b9b45decd0059aae9be1cb0b" weight="1">
<attvalues>
<attvalue for="matchings_count" value="1"></attvalue>
<attvalue for="attr_type" value="Title"></attvalue>
<attvalue for="attr_11" value="2008"></attvalue>
<attvalue for="attr_12" value="Epilepsia"></attvalue>
</attvalues>
</edge>
<edge source="authorswithaffiliations2_b245ca15a35b4166225da0d049b42405" target="authorswithaffiliations2_b32c8e2aaa3636d376a6b49d8e21a5e2" weight="1">
<attvalues>
<attvalue for="matchings_count" value="1"></attvalue>
<attvalue for="attr_type" value="Title"></attvalue>
<attvalue for="attr_11" value="2008"></attvalue>
<attvalue for="attr_12" value="Parasites and Vectors"></attvalue>
</attvalues>
</edge>
<edge source="authorswithaffiliations2_b245ca15a35b4166225da0d049b42405" target="authorswithaffiliations2_65a6296d1ecb6837bcdba362363e4f7c" weight="1">
<attvalues>
<attvalue for="matchings_count" value="1"></attvalue>
<attvalue for="attr_type" value="Title"></attvalue>
<attvalue for="attr_11" value="2008"></attvalue>
<attvalue for="attr_12" value="Parasites and Vectors"></attvalue>
</attvalues>
</edge>
<edge source="authorswithaffiliations2_b245ca15a35b4166225da0d049b42405" target="authorswithaffiliations2_1682230b8f23168ffb389e0fd900025e" weight="1">
<attvalues>
<attvalue for="matchings_count" value="1"></attvalue>
<attvalue for="attr_type" value="Title"></attvalue>
<attvalue for="attr_11" value="2008"></attvalue>
<attvalue for="attr_12" value="Parasites and Vectors"></attvalue>
</attvalues>
</edge>
<edge source="authorswithaffiliations2_e065a4b226d07f610dd206b6e1987891" target="authorswithaffiliations2_aaae2c4fdfdae3fbee0a8ab63619e2e4" weight="1">
<attvalues>
<attvalue for="matchings_count" value="1"></attvalue>
<attvalue for="attr_type" value="Title"></attvalue>
<attvalue for="attr_11" value="2007"></attvalue>
<attvalue for="attr_12" value="Science"></attvalue>
</attvalues>
</edge>
<edge source="authorswithaffiliations2_e065a4b226d07f610dd206b6e1987891" target="authorswithaffiliations2_c86a9d6cf357970956a464c4b49a4ade" weight="1">
<attvalues>
<attvalue for="matchings_count" value="1"></attvalue>
<attvalue for="attr_type" value="Title"></attvalue>
<attvalue for="attr_11" value="2007"></attvalue>
<attvalue for="attr_12" value="Science"></attvalue>
</attvalues>
</edge>
<edge source="authorswithaffiliations2_e065a4b226d07f610dd206b6e1987891" target="authorswithaffiliations2_3e136747058a31efa0b9d5d8b37019b1" weight="1">
<attvalues>
<attvalue for="matchings_count" value="1"></attvalue>
<attvalue for="attr_type" value="Title"></attvalue>
<attvalue for="attr_11" value="2007"></attvalue>
<attvalue for="attr_12" value="Science"></attvalue>
</attvalues>
</edge>
<edge source="authorswithaffiliations2_e065a4b226d07f610dd206b6e1987891" target="authorswithaffiliations2_b1356e9697a94bec0f32db964e75232c" weight="1">
<attvalues>
<attvalue for="matchings_count" value="1"></attvalue>
<attvalue for="attr_type" value="Title"></attvalue>
<attvalue for="attr_11" value="2007"></attvalue>
<attvalue for="attr_12" value="Science"></attvalue>
</attvalues>
</edge>
<edge source="authorswithaffiliations2_e065a4b226d07f610dd206b6e1987891" target="authorswithaffiliations2_e10906f4a39cc184f3c77b6c779d8b65" weight="1">
<attvalues>
<attvalue for="matchings_count" value="1"></attvalue>
<attvalue for="attr_type" value="Title"></attvalue>
<attvalue for="attr_11" value="2007"></attvalue>
<attvalue for="attr_12" value="Science"></attvalue>
</attvalues>
</edge>
<edge source="authorswithaffiliations2_e065a4b226d07f610dd206b6e1987891" target="authorswithaffiliations2_f553eb43375d25a5c1c5a5a0778172e0" weight="1">
<attvalues>
<attvalue for="matchings_count" value="1"></attvalue>
<attvalue for="attr_type" value="Title"></attvalue>
<attvalue for="attr_11" value="2007"></attvalue>
<attvalue for="attr_12" value="Science"></attvalue>
</attvalues>
</edge>
<edge source="authorswithaffiliations2_e065a4b226d07f610dd206b6e1987891" target="authorswithaffiliations2_0c922a804bc1c2a0c341c37fd37c5d53" weight="1">
<attvalues>
<attvalue for="matchings_count" value="1"></attvalue>
<attvalue for="attr_type" value="Title"></attvalue>
<attvalue for="attr_11" value="2007"></attvalue>
<attvalue for="attr_12" value="Science"></attvalue>
</attvalues>
</edge>
<edge source="authorswithaffiliations2_e065a4b226d07f610dd206b6e1987891" target="authorswithaffiliations2_460efd5e0226f9384bb76cdf335fd07d" weight="1">
<attvalues>
<attvalue for="matchings_count" value="1"></attvalue>
<attvalue for="attr_type" value="Title"></attvalue>
<attvalue for="attr_11" value="2007"></attvalue>
<attvalue for="attr_12" value="Science"></attvalue>
</attvalues>
</edge>
<edge source="authorswithaffiliations2_e065a4b226d07f610dd206b6e1987891" target="authorswithaffiliations2_e0f83411fb8906402a6a3cb2508f31b7" weight="1">
<attvalues>
<attvalue for="matchings_count" value="1"></attvalue>
<attvalue for="attr_type" value="Title"></attvalue>
<attvalue for="attr_11" value="2007"></attvalue>
<attvalue for="attr_12" value="Science"></attvalue>
</attvalues>
</edge>
<edge source="authorswithaffiliations2_e065a4b226d07f610dd206b6e1987891" target="authorswithaffiliations2_aa42384efc1bbe612bfaf1a1afd94198" weight="1">
<attvalues>
<attvalue for="matchings_count" value="1"></attvalue>
<attvalue for="attr_type" value="Title"></attvalue>
<attvalue for="attr_11" value="2007"></attvalue>
<attvalue for="attr_12" value="Science"></attvalue>
</attvalues>
</edge>
<edge source="authorswithaffiliations2_f7a25639e9fe1a40d643be5ec408e7a5" target="authorswithaffiliations2_fd33ba50568b014f534059496e5627e6" weight="1">
<attvalues>
<attvalue for="matchings_count" value="1"></attvalue>
<attvalue for="attr_type" value="Title"></attvalue>
<attvalue for="attr_11" value="2006"></attvalue>
<attvalue for="attr_12" value="Molecular and Biochemical Parasitology"></attvalue>
</attvalues>
</edge>
<edge source="authorswithaffiliations2_1006e908650f384bc6990c5cd7e0f800" target="authorswithaffiliations2_98b3b01ec5429d6def13ab10692c68aa" weight="1">
<attvalues>
<attvalue for="matchings_count" value="1"></attvalue>
<attvalue for="attr_type" value="Title"></attvalue>
<attvalue for="attr_11" value="2009"></attvalue>
<attvalue for="attr_12" value="Acta Tropica"></attvalue>
</attvalues>
</edge>
<edge source="authorswithaffiliations2_1006e908650f384bc6990c5cd7e0f800" target="authorswithaffiliations2_bed1b7cf41baf9ce3bf1dcc92a68f963" weight="1">
<attvalues>
<attvalue for="matchings_count" value="1"></attvalue>
<attvalue for="attr_type" value="Title"></attvalue>
<attvalue for="attr_11" value="2009"></attvalue>
<attvalue for="attr_12" value="Acta Tropica"></attvalue>
</attvalues>
</edge>
<edge source="authorswithaffiliations2_5776cc8caa2857005b8d2566b614c0f6" target="authorswithaffiliations2_945c39aa98f975cb71b2510d2f4ec905" weight="1">
<attvalues>
<attvalue for="matchings_count" value="1"></attvalue>
<attvalue for="attr_type" value="Title"></attvalue>
<attvalue for="attr_11" value="2012"></attvalue>
<attvalue for="attr_12" value="Microbes and Infection"></attvalue>
</attvalues>
</edge>
<edge source="authorswithaffiliations2_5776cc8caa2857005b8d2566b614c0f6" target="authorswithaffiliations2_57af7a267d8fd863071623f63d43aaa7" weight="1">
<attvalues>
<attvalue for="matchings_count" value="1"></attvalue>
<attvalue for="attr_type" value="Title"></attvalue>
<attvalue for="attr_11" value="2012"></attvalue>
<attvalue for="attr_12" value="Microbes and Infection"></attvalue>
</attvalues>
</edge>
<edge source="authorswithaffiliations2_30d722d93f66c6ef6e2dd63b10d9d558" target="authorswithaffiliations2_b2d1941c1bc55f54007e477488a08e9c" weight="1">
<attvalues>
<attvalue for="matchings_count" value="1"></attvalue>
<attvalue for="attr_type" value="Title"></attvalue>
<attvalue for="attr_11" value="2005"></attvalue>
<attvalue for="attr_12" value="East African Medical Journal"></attvalue>
</attvalues>
</edge>
<edge source="authorswithaffiliations2_c245fe287240031cc6a334d539321dd3" target="authorswithaffiliations2_1894f88f7ce56e1a10c5656c4484d6a5" weight="1">
<attvalues>
<attvalue for="matchings_count" value="1"></attvalue>
<attvalue for="attr_type" value="Title"></attvalue>
<attvalue for="attr_11" value="2009"></attvalue>
<attvalue for="attr_12" value="Acta Zoologica Lituanica"></attvalue>
</attvalues>
</edge>
<edge source="authorswithaffiliations2_c245fe287240031cc6a334d539321dd3" target="authorswithaffiliations2_bed1b7cf41baf9ce3bf1dcc92a68f963" weight="1">
<attvalues>
<attvalue for="matchings_count" value="1"></attvalue>
<attvalue for="attr_type" value="Title"></attvalue>
<attvalue for="attr_11" value="2009"></attvalue>
<attvalue for="attr_12" value="Acta Zoologica Lituanica"></attvalue>
</attvalues>
</edge>
<edge source="authorswithaffiliations2_184762cd91a6af46f1717a974d39fea6" target="authorswithaffiliations2_289434dc62d2fc1ed5e50ceb2ec86eb1" weight="5">
<attvalues>
<attvalue for="matchings_count" value="5"></attvalue>
<attvalue for="attr_type" value="Title"></attvalue>
<attvalue for="attr_11" value="2006 | 2008 | 2009"></attvalue>
<attvalue for="attr_12" value="Filaria Journal | Medical Microbiology and Immunology | Parasitology Research"></attvalue>
</attvalues>
</edge>
<edge source="authorswithaffiliations2_184762cd91a6af46f1717a974d39fea6" target="authorswithaffiliations2_d78531053ce4282db54971640989d6ef" weight="1">
<attvalues>
<attvalue for="matchings_count" value="1"></attvalue>
<attvalue for="attr_type" value="Title"></attvalue>
<attvalue for="attr_11" value="2005"></attvalue>
<attvalue for="attr_12" value="Filaria Journal"></attvalue>
</attvalues>
</edge>
<edge source="authorswithaffiliations2_184762cd91a6af46f1717a974d39fea6" target="authorswithaffiliations2_b32c8e2aaa3636d376a6b49d8e21a5e2" weight="2">
<attvalues>
<attvalue for="matchings_count" value="2"></attvalue>
<attvalue for="attr_type" value="Title"></attvalue>
<attvalue for="attr_11" value="2008 | 2009"></attvalue>
<attvalue for="attr_12" value="Medical Microbiology and Immunology | Parasites and Vectors"></attvalue>
</attvalues>
</edge>
<edge source="authorswithaffiliations2_184762cd91a6af46f1717a974d39fea6" target="authorswithaffiliations2_aaae2c4fdfdae3fbee0a8ab63619e2e4" weight="1">
<attvalues>
<attvalue for="matchings_count" value="1"></attvalue>
<attvalue for="attr_type" value="Title"></attvalue>
<attvalue for="attr_11" value="2009"></attvalue>
<attvalue for="attr_12" value="Parasites and Vectors"></attvalue>
</attvalues>
</edge>
<edge source="authorswithaffiliations2_184762cd91a6af46f1717a974d39fea6" target="authorswithaffiliations2_6c531113f6b2f902cfde4bfbf3ce5cb7" weight="1">
<attvalues>
<attvalue for="matchings_count" value="1"></attvalue>
<attvalue for="attr_type" value="Title"></attvalue>
<attvalue for="attr_11" value="2008"></attvalue>
<attvalue for="attr_12" value="Journal of Infectious Diseases"></attvalue>
</attvalues>
</edge>
<edge source="authorswithaffiliations2_184762cd91a6af46f1717a974d39fea6" target="authorswithaffiliations2_092fdb6757744844f70bf8543a085bf4" weight="2">
<attvalues>
<attvalue for="matchings_count" value="2"></attvalue>
<attvalue for="attr_type" value="Title"></attvalue>
<attvalue for="attr_11" value="2008 | 2009"></attvalue>
<attvalue for="attr_12" value="Medical Microbiology and Immunology | Parasitology Research"></attvalue>
</attvalues>
</edge>
<edge source="authorswithaffiliations2_184762cd91a6af46f1717a974d39fea6" target="authorswithaffiliations2_8641b46d334c3e08a545b02e15410a82" weight="1">
<attvalues>
<attvalue for="matchings_count" value="1"></attvalue>
<attvalue for="attr_type" value="Title"></attvalue>
<attvalue for="attr_11" value="2009"></attvalue>
<attvalue for="attr_12" value="PLoS ONE"></attvalue>
</attvalues>
</edge>
<edge source="authorswithaffiliations2_184762cd91a6af46f1717a974d39fea6" target="authorswithaffiliations2_fd33ba50568b014f534059496e5627e6" weight="1">
<attvalues>
<attvalue for="matchings_count" value="1"></attvalue>
<attvalue for="attr_type" value="Title"></attvalue>
<attvalue for="attr_11" value="2009"></attvalue>
<attvalue for="attr_12" value="Parasites and Vectors"></attvalue>
</attvalues>
</edge>
<edge source="authorswithaffiliations2_184762cd91a6af46f1717a974d39fea6" target="authorswithaffiliations2_4f5836484cd6ff47ef88e73ce5bdff4d" weight="1">
<attvalues>
<attvalue for="matchings_count" value="1"></attvalue>
<attvalue for="attr_type" value="Title"></attvalue>
<attvalue for="attr_11" value="2002"></attvalue>
<attvalue for="attr_12" value="Microbes and Infection"></attvalue>
</attvalues>
</edge>
<edge source="authorswithaffiliations2_184762cd91a6af46f1717a974d39fea6" target="authorswithaffiliations2_d41b50957856292dfde0a68be6682d37" weight="1">
<attvalues>
<attvalue for="matchings_count" value="1"></attvalue>
<attvalue for="attr_type" value="Title"></attvalue>
<attvalue for="attr_11" value="2009"></attvalue>
<attvalue for="attr_12" value="PLoS ONE"></attvalue>
</attvalues>
</edge>
<edge source="authorswithaffiliations2_289434dc62d2fc1ed5e50ceb2ec86eb1" target="authorswithaffiliations2_b32c8e2aaa3636d376a6b49d8e21a5e2" weight="2">
<attvalues>
<attvalue for="matchings_count" value="2"></attvalue>
<attvalue for="attr_type" value="Title"></attvalue>
<attvalue for="attr_11" value="2003 | 2008"></attvalue>
<attvalue for="attr_12" value="Medical Microbiology and Immunology | Microbes and Infection"></attvalue>
</attvalues>
</edge>
<edge source="authorswithaffiliations2_289434dc62d2fc1ed5e50ceb2ec86eb1" target="authorswithaffiliations2_092fdb6757744844f70bf8543a085bf4" weight="3">
<attvalues>
<attvalue for="matchings_count" value="3"></attvalue>
<attvalue for="attr_type" value="Title"></attvalue>
<attvalue for="attr_11" value="2008 | 2009 | 2010"></attvalue>
<attvalue for="attr_12" value="Medical Microbiology and Immunology | Parasitology | Parasitology Research"></attvalue>
</attvalues>
</edge>
<edge source="authorswithaffiliations2_289434dc62d2fc1ed5e50ceb2ec86eb1" target="authorswithaffiliations2_17c28e679548c942d69a8f12156d1f0d" weight="1">
<attvalues>
<attvalue for="matchings_count" value="1"></attvalue>
<attvalue for="attr_type" value="Title"></attvalue>
<attvalue for="attr_11" value="2010"></attvalue>
<attvalue for="attr_12" value="Parasitology"></attvalue>
</attvalues>
</edge>
<edge source="authorswithaffiliations2_289434dc62d2fc1ed5e50ceb2ec86eb1" target="authorswithaffiliations2_0c922a804bc1c2a0c341c37fd37c5d53" weight="1">
<attvalues>
<attvalue for="matchings_count" value="1"></attvalue>
<attvalue for="attr_type" value="Title"></attvalue>
<attvalue for="attr_11" value="2010"></attvalue>
<attvalue for="attr_12" value="Parasitology"></attvalue>
</attvalues>
</edge>
<edge source="authorswithaffiliations2_79004c3bce9183413d4726f1e493b9df" target="authorswithaffiliations2_65a6296d1ecb6837bcdba362363e4f7c" weight="1">
<attvalues>
<attvalue for="matchings_count" value="1"></attvalue>
<attvalue for="attr_type" value="Title"></attvalue>
<attvalue for="attr_11" value="2007"></attvalue>
<attvalue for="attr_12" value="Parasite Immunology"></attvalue>
</attvalues>
</edge>
<edge source="authorswithaffiliations2_79004c3bce9183413d4726f1e493b9df" target="authorswithaffiliations2_57af7a267d8fd863071623f63d43aaa7" weight="2">
<attvalues>
<attvalue for="matchings_count" value="2"></attvalue>
<attvalue for="attr_type" value="Title"></attvalue>
<attvalue for="attr_11" value="2007 | 2010"></attvalue>
<attvalue for="attr_12" value="Parasite Immunology | Parasites and Vectors"></attvalue>
</attvalues>
</edge>
<edge source="authorswithaffiliations2_1e1b9d0d2aebecf001d203379d2639f3" target="authorswithaffiliations2_b32c8e2aaa3636d376a6b49d8e21a5e2" weight="1">
<attvalues>
<attvalue for="matchings_count" value="1"></attvalue>
<attvalue for="attr_type" value="Title"></attvalue>
<attvalue for="attr_11" value="2010"></attvalue>
<attvalue for="attr_12" value="PLoS Neglected Tropical Diseases"></attvalue>
</attvalues>
</edge>
<edge source="authorswithaffiliations2_183c49d72bae544fff1cf5649f517bd3" target="authorswithaffiliations2_056caf801460a6777b36e766c8efaf60" weight="1">
<attvalues>
<attvalue for="matchings_count" value="1"></attvalue>
<attvalue for="attr_type" value="Title"></attvalue>
<attvalue for="attr_11" value="2006"></attvalue>
<attvalue for="attr_12" value="Veterinary Record"></attvalue>
</attvalues>
</edge>
<edge source="authorswithaffiliations2_b32c8e2aaa3636d376a6b49d8e21a5e2" target="authorswithaffiliations2_aaae2c4fdfdae3fbee0a8ab63619e2e4" weight="1">
<attvalues>
<attvalue for="matchings_count" value="1"></attvalue>
<attvalue for="attr_type" value="Title"></attvalue>
<attvalue for="attr_11" value="2009"></attvalue>
<attvalue for="attr_12" value="Parasites and Vectors"></attvalue>
</attvalues>
</edge>
<edge source="authorswithaffiliations2_b32c8e2aaa3636d376a6b49d8e21a5e2" target="authorswithaffiliations2_8c2dbbf9bfad1091da59a9d12b9f61f9" weight="1">
<attvalues>
<attvalue for="matchings_count" value="1"></attvalue>
<attvalue for="attr_type" value="Title"></attvalue>
<attvalue for="attr_11" value="2009"></attvalue>
<attvalue for="attr_12" value="Parasites and Vectors"></attvalue>
</attvalues>
</edge>
<edge source="authorswithaffiliations2_b32c8e2aaa3636d376a6b49d8e21a5e2" target="authorswithaffiliations2_47a79bc70889f265929343c92f4d0985" weight="1">
<attvalues>
<attvalue for="matchings_count" value="1"></attvalue>
<attvalue for="attr_type" value="Title"></attvalue>
<attvalue for="attr_11" value="2009"></attvalue>
<attvalue for="attr_12" value="Parasites and Vectors"></attvalue>
</attvalues>
</edge>
<edge source="authorswithaffiliations2_b32c8e2aaa3636d376a6b49d8e21a5e2" target="authorswithaffiliations2_092fdb6757744844f70bf8543a085bf4" weight="1">
<attvalues>
<attvalue for="matchings_count" value="1"></attvalue>
<attvalue for="attr_type" value="Title"></attvalue>
<attvalue for="attr_11" value="2008"></attvalue>
<attvalue for="attr_12" value="Medical Microbiology and Immunology"></attvalue>
</attvalues>
</edge>
<edge source="authorswithaffiliations2_b32c8e2aaa3636d376a6b49d8e21a5e2" target="authorswithaffiliations2_fd33ba50568b014f534059496e5627e6" weight="1">
<attvalues>
<attvalue for="matchings_count" value="1"></attvalue>
<attvalue for="attr_type" value="Title"></attvalue>
<attvalue for="attr_11" value="2009"></attvalue>
<attvalue for="attr_12" value="Parasites and Vectors"></attvalue>
</attvalues>
</edge>
<edge source="authorswithaffiliations2_b32c8e2aaa3636d376a6b49d8e21a5e2" target="authorswithaffiliations2_65a6296d1ecb6837bcdba362363e4f7c" weight="3">
<attvalues>
<attvalue for="matchings_count" value="3"></attvalue>
<attvalue for="attr_type" value="Title"></attvalue>
<attvalue for="attr_11" value="2005 | 2008 | 2009"></attvalue>
<attvalue for="attr_12" value="Journal of Infectious Diseases | PLoS Neglected Tropical Diseases | Parasites and Vectors"></attvalue>
</attvalues>
</edge>
<edge source="authorswithaffiliations2_b32c8e2aaa3636d376a6b49d8e21a5e2" target="authorswithaffiliations2_3e136747058a31efa0b9d5d8b37019b1" weight="1">
<attvalues>
<attvalue for="matchings_count" value="1"></attvalue>
<attvalue for="attr_type" value="Title"></attvalue>
<attvalue for="attr_11" value="2009"></attvalue>
<attvalue for="attr_12" value="PLoS Neglected Tropical Diseases"></attvalue>
</attvalues>
</edge>
<edge source="authorswithaffiliations2_b32c8e2aaa3636d376a6b49d8e21a5e2" target="authorswithaffiliations2_1682230b8f23168ffb389e0fd900025e" weight="1">
<attvalues>
<attvalue for="matchings_count" value="1"></attvalue>
<attvalue for="attr_type" value="Title"></attvalue>
<attvalue for="attr_11" value="2008"></attvalue>
<attvalue for="attr_12" value="Parasites and Vectors"></attvalue>
</attvalues>
</edge>
<edge source="authorswithaffiliations2_b32c8e2aaa3636d376a6b49d8e21a5e2" target="authorswithaffiliations2_57af7a267d8fd863071623f63d43aaa7" weight="1">
<attvalues>
<attvalue for="matchings_count" value="1"></attvalue>
<attvalue for="attr_type" value="Title"></attvalue>
<attvalue for="attr_11" value="2005"></attvalue>
<attvalue for="attr_12" value="Journal of Infectious Diseases"></attvalue>
</attvalues>
</edge>
<edge source="authorswithaffiliations2_b32c8e2aaa3636d376a6b49d8e21a5e2" target="authorswithaffiliations2_6becf5f0edc039c46135d639e5e51e4e" weight="1">
<attvalues>
<attvalue for="matchings_count" value="1"></attvalue>
<attvalue for="attr_type" value="Title"></attvalue>
<attvalue for="attr_11" value="2009"></attvalue>
<attvalue for="attr_12" value="Parasites and Vectors"></attvalue>
</attvalues>
</edge>
<edge source="authorswithaffiliations2_18136bcb1ca9bcab917ac2f0d9d14ba6" target="authorswithaffiliations2_65a6296d1ecb6837bcdba362363e4f7c" weight="1">
<attvalues>
<attvalue for="matchings_count" value="1"></attvalue>
<attvalue for="attr_type" value="Title"></attvalue>
<attvalue for="attr_11" value="2005"></attvalue>
<attvalue for="attr_12" value="Filaria Journal"></attvalue>
</attvalues>
</edge>
<edge source="authorswithaffiliations2_18136bcb1ca9bcab917ac2f0d9d14ba6" target="authorswithaffiliations2_1682230b8f23168ffb389e0fd900025e" weight="1">
<attvalues>
<attvalue for="matchings_count" value="1"></attvalue>
<attvalue for="attr_type" value="Title"></attvalue>
<attvalue for="attr_11" value="2005"></attvalue>
<attvalue for="attr_12" value="Filaria Journal"></attvalue>
</attvalues>
</edge>
<edge source="authorswithaffiliations2_ed4033ebb298c573fff150be029e1c39" target="authorswithaffiliations2_b57a2b862d82319162d9f2ddc6913ba8" weight="2">
<attvalues>
<attvalue for="matchings_count" value="2"></attvalue>
<attvalue for="attr_type" value="Title"></attvalue>
<attvalue for="attr_11" value="2007 | 2010"></attvalue>
<attvalue for="attr_12" value="Clinical and Experimental Immunology | Pediatric Allergy and Immunology"></attvalue>
</attvalues>
</edge>
<edge source="authorswithaffiliations2_ed4033ebb298c573fff150be029e1c39" target="authorswithaffiliations2_57af7a267d8fd863071623f63d43aaa7" weight="4">
<attvalues>
<attvalue for="matchings_count" value="4"></attvalue>
<attvalue for="attr_type" value="Title"></attvalue>
<attvalue for="attr_11" value="2003 | 2005 | 2007 | 2010"></attvalue>
<attvalue for="attr_12" value="Clinical and Experimental Immunology | Parasite Immunology | Pediatric Allergy and Immunology"></attvalue>
</attvalues>
</edge>
<edge source="authorswithaffiliations2_f93569b5a8d7f89a8433d7e6a2f8c456" target="authorswithaffiliations2_c0f9c1ccc8112ce1894dc84ce0accc59" weight="1">
<attvalues>
<attvalue for="matchings_count" value="1"></attvalue>
<attvalue for="attr_type" value="Title"></attvalue>
<attvalue for="attr_11" value="2008"></attvalue>
<attvalue for="attr_12" value="Journal of Clinical Pathology"></attvalue>
</attvalues>
</edge>
<edge source="authorswithaffiliations2_f93569b5a8d7f89a8433d7e6a2f8c456" target="authorswithaffiliations2_58279c7654f6bf134321f9fd194d1c0d" weight="1">
<attvalues>
<attvalue for="matchings_count" value="1"></attvalue>
<attvalue for="attr_type" value="Title"></attvalue>
<attvalue for="attr_11" value="2008"></attvalue>
<attvalue for="attr_12" value="Journal of Clinical Pathology"></attvalue>
</attvalues>
</edge>
<edge source="authorswithaffiliations2_aaae2c4fdfdae3fbee0a8ab63619e2e4" target="authorswithaffiliations2_fd33ba50568b014f534059496e5627e6" weight="1">
<attvalues>
<attvalue for="matchings_count" value="1"></attvalue>
<attvalue for="attr_type" value="Title"></attvalue>
<attvalue for="attr_11" value="2009"></attvalue>
<attvalue for="attr_12" value="Parasites and Vectors"></attvalue>
</attvalues>
</edge>
<edge source="authorswithaffiliations2_aaae2c4fdfdae3fbee0a8ab63619e2e4" target="authorswithaffiliations2_c86a9d6cf357970956a464c4b49a4ade" weight="1">
<attvalues>
<attvalue for="matchings_count" value="1"></attvalue>
<attvalue for="attr_type" value="Title"></attvalue>
<attvalue for="attr_11" value="2007"></attvalue>
<attvalue for="attr_12" value="Science"></attvalue>
</attvalues>
</edge>
<edge source="authorswithaffiliations2_aaae2c4fdfdae3fbee0a8ab63619e2e4" target="authorswithaffiliations2_3e136747058a31efa0b9d5d8b37019b1" weight="1">
<attvalues>
<attvalue for="matchings_count" value="1"></attvalue>
<attvalue for="attr_type" value="Title"></attvalue>
<attvalue for="attr_11" value="2007"></attvalue>
<attvalue for="attr_12" value="Science"></attvalue>
</attvalues>
</edge>
<edge source="authorswithaffiliations2_aaae2c4fdfdae3fbee0a8ab63619e2e4" target="authorswithaffiliations2_1c25dab6662197d1c7781936ac2ae8d4" weight="1">
<attvalues>
<attvalue for="matchings_count" value="1"></attvalue>
<attvalue for="attr_type" value="Title"></attvalue>
<attvalue for="attr_11" value="2007"></attvalue>
<attvalue for="attr_12" value="Transactions of the Royal Society of Tropical Medicine and Hygiene"></attvalue>
</attvalues>
</edge>
<edge source="authorswithaffiliations2_aaae2c4fdfdae3fbee0a8ab63619e2e4" target="authorswithaffiliations2_08f2420e9e4abe09780acce5c89a9710" weight="1">
<attvalues>
<attvalue for="matchings_count" value="1"></attvalue>
<attvalue for="attr_type" value="Title"></attvalue>
<attvalue for="attr_11" value="2005"></attvalue>
<attvalue for="attr_12" value="Proceedings of the National Academy of Sciences of the United States of America"></attvalue>
</attvalues>
</edge>
<edge source="authorswithaffiliations2_aaae2c4fdfdae3fbee0a8ab63619e2e4" target="authorswithaffiliations2_b1356e9697a94bec0f32db964e75232c" weight="1">
<attvalues>
<attvalue for="matchings_count" value="1"></attvalue>
<attvalue for="attr_type" value="Title"></attvalue>
<attvalue for="attr_11" value="2007"></attvalue>
<attvalue for="attr_12" value="Science"></attvalue>
</attvalues>
</edge>
<edge source="authorswithaffiliations2_aaae2c4fdfdae3fbee0a8ab63619e2e4" target="authorswithaffiliations2_e10906f4a39cc184f3c77b6c779d8b65" weight="1">
<attvalues>
<attvalue for="matchings_count" value="1"></attvalue>
<attvalue for="attr_type" value="Title"></attvalue>
<attvalue for="attr_11" value="2007"></attvalue>
<attvalue for="attr_12" value="Science"></attvalue>
</attvalues>
</edge>
<edge source="authorswithaffiliations2_aaae2c4fdfdae3fbee0a8ab63619e2e4" target="authorswithaffiliations2_98dde5e76ff59a9f2613e04d942e3289" weight="1">
<attvalues>
<attvalue for="matchings_count" value="1"></attvalue>
<attvalue for="attr_type" value="Title"></attvalue>
<attvalue for="attr_11" value="2005"></attvalue>
<attvalue for="attr_12" value="Proceedings of the National Academy of Sciences of the United States of America"></attvalue>
</attvalues>
</edge>
<edge source="authorswithaffiliations2_aaae2c4fdfdae3fbee0a8ab63619e2e4" target="authorswithaffiliations2_f553eb43375d25a5c1c5a5a0778172e0" weight="1">
<attvalues>
<attvalue for="matchings_count" value="1"></attvalue>
<attvalue for="attr_type" value="Title"></attvalue>
<attvalue for="attr_11" value="2007"></attvalue>
<attvalue for="attr_12" value="Science"></attvalue>
</attvalues>
</edge>
<edge source="authorswithaffiliations2_aaae2c4fdfdae3fbee0a8ab63619e2e4" target="authorswithaffiliations2_0c922a804bc1c2a0c341c37fd37c5d53" weight="1">
<attvalues>
<attvalue for="matchings_count" value="1"></attvalue>
<attvalue for="attr_type" value="Title"></attvalue>
<attvalue for="attr_11" value="2007"></attvalue>
<attvalue for="attr_12" value="Science"></attvalue>
</attvalues>
</edge>
<edge source="authorswithaffiliations2_aaae2c4fdfdae3fbee0a8ab63619e2e4" target="authorswithaffiliations2_460efd5e0226f9384bb76cdf335fd07d" weight="1">
<attvalues>
<attvalue for="matchings_count" value="1"></attvalue>
<attvalue for="attr_type" value="Title"></attvalue>
<attvalue for="attr_11" value="2007"></attvalue>
<attvalue for="attr_12" value="Science"></attvalue>
</attvalues>
</edge>
<edge source="authorswithaffiliations2_aaae2c4fdfdae3fbee0a8ab63619e2e4" target="authorswithaffiliations2_e0f83411fb8906402a6a3cb2508f31b7" weight="1">
<attvalues>
<attvalue for="matchings_count" value="1"></attvalue>
<attvalue for="attr_type" value="Title"></attvalue>
<attvalue for="attr_11" value="2007"></attvalue>
<attvalue for="attr_12" value="Science"></attvalue>
</attvalues>
</edge>
<edge source="authorswithaffiliations2_aaae2c4fdfdae3fbee0a8ab63619e2e4" target="authorswithaffiliations2_57af7a267d8fd863071623f63d43aaa7" weight="2">
<attvalues>
<attvalue for="matchings_count" value="2"></attvalue>
<attvalue for="attr_type" value="Title"></attvalue>
<attvalue for="attr_11" value="2005 | 2007"></attvalue>
<attvalue for="attr_12" value="Proceedings of the National Academy of Sciences of the United States of America | Transactions of the Royal Society of Tropical Medicine and Hygiene"></attvalue>
</attvalues>
</edge>
<edge source="authorswithaffiliations2_aaae2c4fdfdae3fbee0a8ab63619e2e4" target="authorswithaffiliations2_aa42384efc1bbe612bfaf1a1afd94198" weight="1">
<attvalues>
<attvalue for="matchings_count" value="1"></attvalue>
<attvalue for="attr_type" value="Title"></attvalue>
<attvalue for="attr_11" value="2007"></attvalue>
<attvalue for="attr_12" value="Science"></attvalue>
</attvalues>
</edge>
<edge source="authorswithaffiliations2_98b3b01ec5429d6def13ab10692c68aa" target="authorswithaffiliations2_bed1b7cf41baf9ce3bf1dcc92a68f963" weight="1">
<attvalues>
<attvalue for="matchings_count" value="1"></attvalue>
<attvalue for="attr_type" value="Title"></attvalue>
<attvalue for="attr_11" value="2009"></attvalue>
<attvalue for="attr_12" value="Acta Tropica"></attvalue>
</attvalues>
</edge>
<edge source="authorswithaffiliations2_98b3b01ec5429d6def13ab10692c68aa" target="authorswithaffiliations2_80de64ecbb9b3f39dd575cedf13bbf27" weight="3">
<attvalues>
<attvalue for="matchings_count" value="3"></attvalue>
<attvalue for="attr_type" value="Title"></attvalue>
<attvalue for="attr_11" value="2004 | 2006 | 2011"></attvalue>
<attvalue for="attr_12" value="Acta Tropica | Medical and Veterinary Entomology | Tropical Medicine and International Health"></attvalue>
</attvalues>
</edge>
<edge source="authorswithaffiliations2_c9f08d33644597931254ca1aef962b5d" target="authorswithaffiliations2_fd33ba50568b014f534059496e5627e6" weight="1">
<attvalues>
<attvalue for="matchings_count" value="1"></attvalue>
<attvalue for="attr_type" value="Title"></attvalue>
<attvalue for="attr_11" value="2007"></attvalue>
<attvalue for="attr_12" value="Genome Biology"></attvalue>
</attvalues>
</edge>
<edge source="authorswithaffiliations2_6c531113f6b2f902cfde4bfbf3ce5cb7" target="authorswithaffiliations2_17c28e679548c942d69a8f12156d1f0d" weight="2">
<attvalues>
<attvalue for="matchings_count" value="2"></attvalue>
<attvalue for="attr_type" value="Title"></attvalue>
<attvalue for="attr_11" value="2008"></attvalue>
<attvalue for="attr_12" value="FEBS Journal | Journal of Molecular Biology"></attvalue>
</attvalues>
</edge>
<edge source="authorswithaffiliations2_c8617ffa8c3cb1aaa336f3b48d29f09c" target="authorswithaffiliations2_734c7685f6b875c57aef73e35f0f3bd7" weight="1">
<attvalues>
<attvalue for="matchings_count" value="1"></attvalue>
<attvalue for="attr_type" value="Title"></attvalue>
<attvalue for="attr_11" value="2010"></attvalue>
<attvalue for="attr_12" value="Parasitology"></attvalue>
</attvalues>
</edge>
<edge source="authorswithaffiliations2_c8617ffa8c3cb1aaa336f3b48d29f09c" target="authorswithaffiliations2_1df8360058c76cbe632b36dfabb8d1f5" weight="1">
<attvalues>
<attvalue for="matchings_count" value="1"></attvalue>
<attvalue for="attr_type" value="Title"></attvalue>
<attvalue for="attr_11" value="2008"></attvalue>
<attvalue for="attr_12" value="Epilepsia"></attvalue>
</attvalues>
</edge>
<edge source="authorswithaffiliations2_c8617ffa8c3cb1aaa336f3b48d29f09c" target="authorswithaffiliations2_43600a80b9b45decd0059aae9be1cb0b" weight="1">
<attvalues>
<attvalue for="matchings_count" value="1"></attvalue>
<attvalue for="attr_type" value="Title"></attvalue>
<attvalue for="attr_11" value="2008"></attvalue>
<attvalue for="attr_12" value="Epilepsia"></attvalue>
</attvalues>
</edge>
<edge source="authorswithaffiliations2_1894f88f7ce56e1a10c5656c4484d6a5" target="authorswithaffiliations2_bed1b7cf41baf9ce3bf1dcc92a68f963" weight="1">
<attvalues>
<attvalue for="matchings_count" value="1"></attvalue>
<attvalue for="attr_type" value="Title"></attvalue>
<attvalue for="attr_11" value="2009"></attvalue>
<attvalue for="attr_12" value="Acta Zoologica Lituanica"></attvalue>
</attvalues>
</edge>
<edge source="authorswithaffiliations2_8c2dbbf9bfad1091da59a9d12b9f61f9" target="authorswithaffiliations2_47a79bc70889f265929343c92f4d0985" weight="1">
<attvalues>
<attvalue for="matchings_count" value="1"></attvalue>
<attvalue for="attr_type" value="Title"></attvalue>
<attvalue for="attr_11" value="2009"></attvalue>
<attvalue for="attr_12" value="Parasites and Vectors"></attvalue>
</attvalues>
</edge>
<edge source="authorswithaffiliations2_8c2dbbf9bfad1091da59a9d12b9f61f9" target="authorswithaffiliations2_6becf5f0edc039c46135d639e5e51e4e" weight="1">
<attvalues>
<attvalue for="matchings_count" value="1"></attvalue>
<attvalue for="attr_type" value="Title"></attvalue>
<attvalue for="attr_11" value="2009"></attvalue>
<attvalue for="attr_12" value="Parasites and Vectors"></attvalue>
</attvalues>
</edge>
<edge source="authorswithaffiliations2_47a79bc70889f265929343c92f4d0985" target="authorswithaffiliations2_6becf5f0edc039c46135d639e5e51e4e" weight="1">
<attvalues>
<attvalue for="matchings_count" value="1"></attvalue>
<attvalue for="attr_type" value="Title"></attvalue>
<attvalue for="attr_11" value="2009"></attvalue>
<attvalue for="attr_12" value="Parasites and Vectors"></attvalue>
</attvalues>
</edge>
<edge source="authorswithaffiliations2_092fdb6757744844f70bf8543a085bf4" target="authorswithaffiliations2_17c28e679548c942d69a8f12156d1f0d" weight="1">
<attvalues>
<attvalue for="matchings_count" value="1"></attvalue>
<attvalue for="attr_type" value="Title"></attvalue>
<attvalue for="attr_11" value="2010"></attvalue>
<attvalue for="attr_12" value="Parasitology"></attvalue>
</attvalues>
</edge>
<edge source="authorswithaffiliations2_092fdb6757744844f70bf8543a085bf4" target="authorswithaffiliations2_4c3f772115307c47773a3ad93f37eff6" weight="1">
<attvalues>
<attvalue for="matchings_count" value="1"></attvalue>
<attvalue for="attr_type" value="Title"></attvalue>
<attvalue for="attr_11" value="2004"></attvalue>
<attvalue for="attr_12" value="Journal of Immunology"></attvalue>
</attvalues>
</edge>
<edge source="authorswithaffiliations2_092fdb6757744844f70bf8543a085bf4" target="authorswithaffiliations2_d41b50957856292dfde0a68be6682d37" weight="1">
<attvalues>
<attvalue for="matchings_count" value="1"></attvalue>
<attvalue for="attr_type" value="Title"></attvalue>
<attvalue for="attr_11" value="2003"></attvalue>
<attvalue for="attr_12" value="Filaria Journal"></attvalue>
</attvalues>
</edge>
<edge source="authorswithaffiliations2_092fdb6757744844f70bf8543a085bf4" target="authorswithaffiliations2_0c922a804bc1c2a0c341c37fd37c5d53" weight="1">
<attvalues>
<attvalue for="matchings_count" value="1"></attvalue>
<attvalue for="attr_type" value="Title"></attvalue>
<attvalue for="attr_11" value="2010"></attvalue>
<attvalue for="attr_12" value="Parasitology"></attvalue>
</attvalues>
</edge>
<edge source="authorswithaffiliations2_8641b46d334c3e08a545b02e15410a82" target="authorswithaffiliations2_d41b50957856292dfde0a68be6682d37" weight="1">
<attvalues>
<attvalue for="matchings_count" value="1"></attvalue>
<attvalue for="attr_type" value="Title"></attvalue>
<attvalue for="attr_11" value="2009"></attvalue>
<attvalue for="attr_12" value="PLoS ONE"></attvalue>
</attvalues>
</edge>
<edge source="authorswithaffiliations2_fd33ba50568b014f534059496e5627e6" target="authorswithaffiliations2_4c3f772115307c47773a3ad93f37eff6" weight="1">
<attvalues>
<attvalue for="matchings_count" value="1"></attvalue>
<attvalue for="attr_type" value="Title"></attvalue>
<attvalue for="attr_11" value="2011"></attvalue>
<attvalue for="attr_12" value="Clinical Infectious Diseases"></attvalue>
</attvalues>
</edge>
<edge source="authorswithaffiliations2_fd33ba50568b014f534059496e5627e6" target="authorswithaffiliations2_ed601ca839061e1602a741c3f104a992" weight="1">
<attvalues>
<attvalue for="matchings_count" value="1"></attvalue>
<attvalue for="attr_type" value="Title"></attvalue>
<attvalue for="attr_11" value="2011"></attvalue>
<attvalue for="attr_12" value="Clinical Infectious Diseases"></attvalue>
</attvalues>
</edge>
<edge source="authorswithaffiliations2_fd33ba50568b014f534059496e5627e6" target="authorswithaffiliations2_f630406d421eae75aa91bc7c331fe548" weight="1">
<attvalues>
<attvalue for="matchings_count" value="1"></attvalue>
<attvalue for="attr_type" value="Title"></attvalue>
<attvalue for="attr_11" value="2011"></attvalue>
<attvalue for="attr_12" value="Clinical Infectious Diseases"></attvalue>
</attvalues>
</edge>
<edge source="authorswithaffiliations2_17c28e679548c942d69a8f12156d1f0d" target="authorswithaffiliations2_65a6296d1ecb6837bcdba362363e4f7c" weight="2">
<attvalues>
<attvalue for="matchings_count" value="2"></attvalue>
<attvalue for="attr_type" value="Title"></attvalue>
<attvalue for="attr_11" value="2012"></attvalue>
<attvalue for="attr_12" value="Acta Tropica | Veterinary Parasitology"></attvalue>
</attvalues>
</edge>
<edge source="authorswithaffiliations2_17c28e679548c942d69a8f12156d1f0d" target="authorswithaffiliations2_0c922a804bc1c2a0c341c37fd37c5d53" weight="1">
<attvalues>
<attvalue for="matchings_count" value="1"></attvalue>
<attvalue for="attr_type" value="Title"></attvalue>
<attvalue for="attr_11" value="2010"></attvalue>
<attvalue for="attr_12" value="Parasitology"></attvalue>
</attvalues>
</edge>
<edge source="authorswithaffiliations2_4c3f772115307c47773a3ad93f37eff6" target="authorswithaffiliations2_ed601ca839061e1602a741c3f104a992" weight="1">
<attvalues>
<attvalue for="matchings_count" value="1"></attvalue>
<attvalue for="attr_type" value="Title"></attvalue>
<attvalue for="attr_11" value="2011"></attvalue>
<attvalue for="attr_12" value="Clinical Infectious Diseases"></attvalue>
</attvalues>
</edge>
<edge source="authorswithaffiliations2_4c3f772115307c47773a3ad93f37eff6" target="authorswithaffiliations2_f630406d421eae75aa91bc7c331fe548" weight="1">
<attvalues>
<attvalue for="matchings_count" value="1"></attvalue>
<attvalue for="attr_type" value="Title"></attvalue>
<attvalue for="attr_11" value="2011"></attvalue>
<attvalue for="attr_12" value="Clinical Infectious Diseases"></attvalue>
</attvalues>
</edge>
<edge source="authorswithaffiliations2_c0f9c1ccc8112ce1894dc84ce0accc59" target="authorswithaffiliations2_58279c7654f6bf134321f9fd194d1c0d" weight="1">
<attvalues>
<attvalue for="matchings_count" value="1"></attvalue>
<attvalue for="attr_type" value="Title"></attvalue>
<attvalue for="attr_11" value="2008"></attvalue>
<attvalue for="attr_12" value="Journal of Clinical Pathology"></attvalue>
</attvalues>
</edge>
<edge source="authorswithaffiliations2_c86a9d6cf357970956a464c4b49a4ade" target="authorswithaffiliations2_3e136747058a31efa0b9d5d8b37019b1" weight="1">
<attvalues>
<attvalue for="matchings_count" value="1"></attvalue>
<attvalue for="attr_type" value="Title"></attvalue>
<attvalue for="attr_11" value="2007"></attvalue>
<attvalue for="attr_12" value="Science"></attvalue>
</attvalues>
</edge>
<edge source="authorswithaffiliations2_c86a9d6cf357970956a464c4b49a4ade" target="authorswithaffiliations2_b1356e9697a94bec0f32db964e75232c" weight="1">
<attvalues>
<attvalue for="matchings_count" value="1"></attvalue>
<attvalue for="attr_type" value="Title"></attvalue>
<attvalue for="attr_11" value="2007"></attvalue>
<attvalue for="attr_12" value="Science"></attvalue>
</attvalues>
</edge>
<edge source="authorswithaffiliations2_c86a9d6cf357970956a464c4b49a4ade" target="authorswithaffiliations2_e10906f4a39cc184f3c77b6c779d8b65" weight="1">
<attvalues>
<attvalue for="matchings_count" value="1"></attvalue>
<attvalue for="attr_type" value="Title"></attvalue>
<attvalue for="attr_11" value="2007"></attvalue>
<attvalue for="attr_12" value="Science"></attvalue>
</attvalues>
</edge>
<edge source="authorswithaffiliations2_c86a9d6cf357970956a464c4b49a4ade" target="authorswithaffiliations2_f553eb43375d25a5c1c5a5a0778172e0" weight="1">
<attvalues>
<attvalue for="matchings_count" value="1"></attvalue>
<attvalue for="attr_type" value="Title"></attvalue>
<attvalue for="attr_11" value="2007"></attvalue>
<attvalue for="attr_12" value="Science"></attvalue>
</attvalues>
</edge>
<edge source="authorswithaffiliations2_c86a9d6cf357970956a464c4b49a4ade" target="authorswithaffiliations2_0c922a804bc1c2a0c341c37fd37c5d53" weight="1">
<attvalues>
<attvalue for="matchings_count" value="1"></attvalue>
<attvalue for="attr_type" value="Title"></attvalue>
<attvalue for="attr_11" value="2007"></attvalue>
<attvalue for="attr_12" value="Science"></attvalue>
</attvalues>
</edge>
<edge source="authorswithaffiliations2_c86a9d6cf357970956a464c4b49a4ade" target="authorswithaffiliations2_460efd5e0226f9384bb76cdf335fd07d" weight="1">
<attvalues>
<attvalue for="matchings_count" value="1"></attvalue>
<attvalue for="attr_type" value="Title"></attvalue>
<attvalue for="attr_11" value="2007"></attvalue>
<attvalue for="attr_12" value="Science"></attvalue>
</attvalues>
</edge>
<edge source="authorswithaffiliations2_c86a9d6cf357970956a464c4b49a4ade" target="authorswithaffiliations2_e0f83411fb8906402a6a3cb2508f31b7" weight="1">
<attvalues>
<attvalue for="matchings_count" value="1"></attvalue>
<attvalue for="attr_type" value="Title"></attvalue>
<attvalue for="attr_11" value="2007"></attvalue>
<attvalue for="attr_12" value="Science"></attvalue>
</attvalues>
</edge>
<edge source="authorswithaffiliations2_c86a9d6cf357970956a464c4b49a4ade" target="authorswithaffiliations2_aa42384efc1bbe612bfaf1a1afd94198" weight="1">
<attvalues>
<attvalue for="matchings_count" value="1"></attvalue>
<attvalue for="attr_type" value="Title"></attvalue>
<attvalue for="attr_11" value="2007"></attvalue>
<attvalue for="attr_12" value="Science"></attvalue>
</attvalues>
</edge>
<edge source="authorswithaffiliations2_65a6296d1ecb6837bcdba362363e4f7c" target="authorswithaffiliations2_3e136747058a31efa0b9d5d8b37019b1" weight="1">
<attvalues>
<attvalue for="matchings_count" value="1"></attvalue>
<attvalue for="attr_type" value="Title"></attvalue>
<attvalue for="attr_11" value="2009"></attvalue>
<attvalue for="attr_12" value="PLoS Neglected Tropical Diseases"></attvalue>
</attvalues>
</edge>
<edge source="authorswithaffiliations2_65a6296d1ecb6837bcdba362363e4f7c" target="authorswithaffiliations2_1682230b8f23168ffb389e0fd900025e" weight="2">
<attvalues>
<attvalue for="matchings_count" value="2"></attvalue>
<attvalue for="attr_type" value="Title"></attvalue>
<attvalue for="attr_11" value="2005 | 2008"></attvalue>
<attvalue for="attr_12" value="Filaria Journal | Parasites and Vectors"></attvalue>
</attvalues>
</edge>
<edge source="authorswithaffiliations2_65a6296d1ecb6837bcdba362363e4f7c" target="authorswithaffiliations2_57af7a267d8fd863071623f63d43aaa7" weight="2">
<attvalues>
<attvalue for="matchings_count" value="2"></attvalue>
<attvalue for="attr_type" value="Title"></attvalue>
<attvalue for="attr_11" value="2005 | 2007"></attvalue>
<attvalue for="attr_12" value="Journal of Infectious Diseases | Parasite Immunology"></attvalue>
</attvalues>
</edge>
<edge source="authorswithaffiliations2_9f103cce3d571439e55eea91944407d9" target="authorswithaffiliations2_58279c7654f6bf134321f9fd194d1c0d" weight="1">
<attvalues>
<attvalue for="matchings_count" value="1"></attvalue>
<attvalue for="attr_type" value="Title"></attvalue>
<attvalue for="attr_11" value="2004"></attvalue>
<attvalue for="attr_12" value="Veterinary Parasitology"></attvalue>
</attvalues>
</edge>
<edge source="authorswithaffiliations2_9f103cce3d571439e55eea91944407d9" target="authorswithaffiliations2_57af7a267d8fd863071623f63d43aaa7" weight="1">
<attvalues>
<attvalue for="matchings_count" value="1"></attvalue>
<attvalue for="attr_type" value="Title"></attvalue>
<attvalue for="attr_11" value="2004"></attvalue>
<attvalue for="attr_12" value="Veterinary Parasitology"></attvalue>
</attvalues>
</edge>
<edge source="authorswithaffiliations2_3e136747058a31efa0b9d5d8b37019b1" target="authorswithaffiliations2_b1356e9697a94bec0f32db964e75232c" weight="1">
<attvalues>
<attvalue for="matchings_count" value="1"></attvalue>
<attvalue for="attr_type" value="Title"></attvalue>
<attvalue for="attr_11" value="2007"></attvalue>
<attvalue for="attr_12" value="Science"></attvalue>
</attvalues>
</edge>
<edge source="authorswithaffiliations2_3e136747058a31efa0b9d5d8b37019b1" target="authorswithaffiliations2_e10906f4a39cc184f3c77b6c779d8b65" weight="1">
<attvalues>
<attvalue for="matchings_count" value="1"></attvalue>
<attvalue for="attr_type" value="Title"></attvalue>
<attvalue for="attr_11" value="2007"></attvalue>
<attvalue for="attr_12" value="Science"></attvalue>
</attvalues>
</edge>
<edge source="authorswithaffiliations2_3e136747058a31efa0b9d5d8b37019b1" target="authorswithaffiliations2_f553eb43375d25a5c1c5a5a0778172e0" weight="1">
<attvalues>
<attvalue for="matchings_count" value="1"></attvalue>
<attvalue for="attr_type" value="Title"></attvalue>
<attvalue for="attr_11" value="2007"></attvalue>
<attvalue for="attr_12" value="Science"></attvalue>
</attvalues>
</edge>
<edge source="authorswithaffiliations2_3e136747058a31efa0b9d5d8b37019b1" target="authorswithaffiliations2_0c922a804bc1c2a0c341c37fd37c5d53" weight="1">
<attvalues>
<attvalue for="matchings_count" value="1"></attvalue>
<attvalue for="attr_type" value="Title"></attvalue>
<attvalue for="attr_11" value="2007"></attvalue>
<attvalue for="attr_12" value="Science"></attvalue>
</attvalues>
</edge>
<edge source="authorswithaffiliations2_3e136747058a31efa0b9d5d8b37019b1" target="authorswithaffiliations2_460efd5e0226f9384bb76cdf335fd07d" weight="1">
<attvalues>
<attvalue for="matchings_count" value="1"></attvalue>
<attvalue for="attr_type" value="Title"></attvalue>
<attvalue for="attr_11" value="2007"></attvalue>
<attvalue for="attr_12" value="Science"></attvalue>
</attvalues>
</edge>
<edge source="authorswithaffiliations2_3e136747058a31efa0b9d5d8b37019b1" target="authorswithaffiliations2_e0f83411fb8906402a6a3cb2508f31b7" weight="1">
<attvalues>
<attvalue for="matchings_count" value="1"></attvalue>
<attvalue for="attr_type" value="Title"></attvalue>
<attvalue for="attr_11" value="2007"></attvalue>
<attvalue for="attr_12" value="Science"></attvalue>
</attvalues>
</edge>
<edge source="authorswithaffiliations2_3e136747058a31efa0b9d5d8b37019b1" target="authorswithaffiliations2_aa42384efc1bbe612bfaf1a1afd94198" weight="1">
<attvalues>
<attvalue for="matchings_count" value="1"></attvalue>
<attvalue for="attr_type" value="Title"></attvalue>
<attvalue for="attr_11" value="2007"></attvalue>
<attvalue for="attr_12" value="Science"></attvalue>
</attvalues>
</edge>
<edge source="authorswithaffiliations2_23ff8de55f5e967088765137fc97a947" target="authorswithaffiliations2_7394e469b3b3e0f002545a421969251a" weight="1">
<attvalues>
<attvalue for="matchings_count" value="1"></attvalue>
<attvalue for="attr_type" value="Title"></attvalue>
<attvalue for="attr_11" value="2005"></attvalue>
<attvalue for="attr_12" value="Nature Reviews Microbiology"></attvalue>
</attvalues>
</edge>
<edge source="authorswithaffiliations2_23ff8de55f5e967088765137fc97a947" target="authorswithaffiliations2_d977fbcee842fde7a346d3e98aba5ede" weight="1">
<attvalues>
<attvalue for="matchings_count" value="1"></attvalue>
<attvalue for="attr_type" value="Title"></attvalue>
<attvalue for="attr_11" value="2005"></attvalue>
<attvalue for="attr_12" value="Nature Reviews Microbiology"></attvalue>
</attvalues>
</edge>
<edge source="authorswithaffiliations2_58279c7654f6bf134321f9fd194d1c0d" target="authorswithaffiliations2_57af7a267d8fd863071623f63d43aaa7" weight="1">
<attvalues>
<attvalue for="matchings_count" value="1"></attvalue>
<attvalue for="attr_type" value="Title"></attvalue>
<attvalue for="attr_11" value="2004"></attvalue>
<attvalue for="attr_12" value="Veterinary Parasitology"></attvalue>
</attvalues>
</edge>
<edge source="authorswithaffiliations2_bed1b7cf41baf9ce3bf1dcc92a68f963" target="authorswithaffiliations2_57af7a267d8fd863071623f63d43aaa7" weight="1">
<attvalues>
<attvalue for="matchings_count" value="1"></attvalue>
<attvalue for="attr_type" value="Title"></attvalue>
<attvalue for="attr_11" value="2003"></attvalue>
<attvalue for="attr_12" value="Parasitology"></attvalue>
</attvalues>
</edge>
<edge source="authorswithaffiliations2_1c25dab6662197d1c7781936ac2ae8d4" target="authorswithaffiliations2_57af7a267d8fd863071623f63d43aaa7" weight="1">
<attvalues>
<attvalue for="matchings_count" value="1"></attvalue>
<attvalue for="attr_type" value="Title"></attvalue>
<attvalue for="attr_11" value="2007"></attvalue>
<attvalue for="attr_12" value="Transactions of the Royal Society of Tropical Medicine and Hygiene"></attvalue>
</attvalues>
</edge>
<edge source="authorswithaffiliations2_08f2420e9e4abe09780acce5c89a9710" target="authorswithaffiliations2_98dde5e76ff59a9f2613e04d942e3289" weight="1">
<attvalues>
<attvalue for="matchings_count" value="1"></attvalue>
<attvalue for="attr_type" value="Title"></attvalue>
<attvalue for="attr_11" value="2005"></attvalue>
<attvalue for="attr_12" value="Proceedings of the National Academy of Sciences of the United States of America"></attvalue>
</attvalues>
</edge>
<edge source="authorswithaffiliations2_08f2420e9e4abe09780acce5c89a9710" target="authorswithaffiliations2_57af7a267d8fd863071623f63d43aaa7" weight="1">
<attvalues>
<attvalue for="matchings_count" value="1"></attvalue>
<attvalue for="attr_type" value="Title"></attvalue>
<attvalue for="attr_11" value="2005"></attvalue>
<attvalue for="attr_12" value="Proceedings of the National Academy of Sciences of the United States of America"></attvalue>
</attvalues>
</edge>
<edge source="authorswithaffiliations2_d41b50957856292dfde0a68be6682d37" target="authorswithaffiliations2_57af7a267d8fd863071623f63d43aaa7" weight="1">
<attvalues>
<attvalue for="matchings_count" value="1"></attvalue>
<attvalue for="attr_type" value="Title"></attvalue>
<attvalue for="attr_11" value="2012"></attvalue>
<attvalue for="attr_12" value="PLoS Neglected Tropical Diseases"></attvalue>
</attvalues>
</edge>
<edge source="authorswithaffiliations2_b1356e9697a94bec0f32db964e75232c" target="authorswithaffiliations2_e10906f4a39cc184f3c77b6c779d8b65" weight="1">
<attvalues>
<attvalue for="matchings_count" value="1"></attvalue>
<attvalue for="attr_type" value="Title"></attvalue>
<attvalue for="attr_11" value="2007"></attvalue>
<attvalue for="attr_12" value="Science"></attvalue>
</attvalues>
</edge>
<edge source="authorswithaffiliations2_b1356e9697a94bec0f32db964e75232c" target="authorswithaffiliations2_f553eb43375d25a5c1c5a5a0778172e0" weight="1">
<attvalues>
<attvalue for="matchings_count" value="1"></attvalue>
<attvalue for="attr_type" value="Title"></attvalue>
<attvalue for="attr_11" value="2007"></attvalue>
<attvalue for="attr_12" value="Science"></attvalue>
</attvalues>
</edge>
<edge source="authorswithaffiliations2_b1356e9697a94bec0f32db964e75232c" target="authorswithaffiliations2_0c922a804bc1c2a0c341c37fd37c5d53" weight="1">
<attvalues>
<attvalue for="matchings_count" value="1"></attvalue>
<attvalue for="attr_type" value="Title"></attvalue>
<attvalue for="attr_11" value="2007"></attvalue>
<attvalue for="attr_12" value="Science"></attvalue>
</attvalues>
</edge>
<edge source="authorswithaffiliations2_b1356e9697a94bec0f32db964e75232c" target="authorswithaffiliations2_460efd5e0226f9384bb76cdf335fd07d" weight="1">
<attvalues>
<attvalue for="matchings_count" value="1"></attvalue>
<attvalue for="attr_type" value="Title"></attvalue>
<attvalue for="attr_11" value="2007"></attvalue>
<attvalue for="attr_12" value="Science"></attvalue>
</attvalues>
</edge>
<edge source="authorswithaffiliations2_b1356e9697a94bec0f32db964e75232c" target="authorswithaffiliations2_e0f83411fb8906402a6a3cb2508f31b7" weight="1">
<attvalues>
<attvalue for="matchings_count" value="1"></attvalue>
<attvalue for="attr_type" value="Title"></attvalue>
<attvalue for="attr_11" value="2007"></attvalue>
<attvalue for="attr_12" value="Science"></attvalue>
</attvalues>
</edge>
<edge source="authorswithaffiliations2_b1356e9697a94bec0f32db964e75232c" target="authorswithaffiliations2_aa42384efc1bbe612bfaf1a1afd94198" weight="1">
<attvalues>
<attvalue for="matchings_count" value="1"></attvalue>
<attvalue for="attr_type" value="Title"></attvalue>
<attvalue for="attr_11" value="2007"></attvalue>
<attvalue for="attr_12" value="Science"></attvalue>
</attvalues>
</edge>
<edge source="authorswithaffiliations2_a2f30d4d569e19077ab09c58cd126b21" target="authorswithaffiliations2_0c922a804bc1c2a0c341c37fd37c5d53" weight="1">
<attvalues>
<attvalue for="matchings_count" value="1"></attvalue>
<attvalue for="attr_type" value="Title"></attvalue>
<attvalue for="attr_11" value="2007"></attvalue>
<attvalue for="attr_12" value="Acta Tropica"></attvalue>
</attvalues>
</edge>
<edge source="authorswithaffiliations2_e10906f4a39cc184f3c77b6c779d8b65" target="authorswithaffiliations2_f553eb43375d25a5c1c5a5a0778172e0" weight="1">
<attvalues>
<attvalue for="matchings_count" value="1"></attvalue>
<attvalue for="attr_type" value="Title"></attvalue>
<attvalue for="attr_11" value="2007"></attvalue>
<attvalue for="attr_12" value="Science"></attvalue>
</attvalues>
</edge>
<edge source="authorswithaffiliations2_e10906f4a39cc184f3c77b6c779d8b65" target="authorswithaffiliations2_0c922a804bc1c2a0c341c37fd37c5d53" weight="1">
<attvalues>
<attvalue for="matchings_count" value="1"></attvalue>
<attvalue for="attr_type" value="Title"></attvalue>
<attvalue for="attr_11" value="2007"></attvalue>
<attvalue for="attr_12" value="Science"></attvalue>
</attvalues>
</edge>
<edge source="authorswithaffiliations2_e10906f4a39cc184f3c77b6c779d8b65" target="authorswithaffiliations2_460efd5e0226f9384bb76cdf335fd07d" weight="1">
<attvalues>
<attvalue for="matchings_count" value="1"></attvalue>
<attvalue for="attr_type" value="Title"></attvalue>
<attvalue for="attr_11" value="2007"></attvalue>
<attvalue for="attr_12" value="Science"></attvalue>
</attvalues>
</edge>
<edge source="authorswithaffiliations2_e10906f4a39cc184f3c77b6c779d8b65" target="authorswithaffiliations2_e0f83411fb8906402a6a3cb2508f31b7" weight="1">
<attvalues>
<attvalue for="matchings_count" value="1"></attvalue>
<attvalue for="attr_type" value="Title"></attvalue>
<attvalue for="attr_11" value="2007"></attvalue>
<attvalue for="attr_12" value="Science"></attvalue>
</attvalues>
</edge>
<edge source="authorswithaffiliations2_e10906f4a39cc184f3c77b6c779d8b65" target="authorswithaffiliations2_aa42384efc1bbe612bfaf1a1afd94198" weight="1">
<attvalues>
<attvalue for="matchings_count" value="1"></attvalue>
<attvalue for="attr_type" value="Title"></attvalue>
<attvalue for="attr_11" value="2007"></attvalue>
<attvalue for="attr_12" value="Science"></attvalue>
</attvalues>
</edge>
<edge source="authorswithaffiliations2_ed601ca839061e1602a741c3f104a992" target="authorswithaffiliations2_f630406d421eae75aa91bc7c331fe548" weight="1">
<attvalues>
<attvalue for="matchings_count" value="1"></attvalue>
<attvalue for="attr_type" value="Title"></attvalue>
<attvalue for="attr_11" value="2011"></attvalue>
<attvalue for="attr_12" value="Clinical Infectious Diseases"></attvalue>
</attvalues>
</edge>
<edge source="authorswithaffiliations2_7394e469b3b3e0f002545a421969251a" target="authorswithaffiliations2_d977fbcee842fde7a346d3e98aba5ede" weight="1">
<attvalues>
<attvalue for="matchings_count" value="1"></attvalue>
<attvalue for="attr_type" value="Title"></attvalue>
<attvalue for="attr_11" value="2005"></attvalue>
<attvalue for="attr_12" value="Nature Reviews Microbiology"></attvalue>
</attvalues>
</edge>
<edge source="authorswithaffiliations2_945c39aa98f975cb71b2510d2f4ec905" target="authorswithaffiliations2_57af7a267d8fd863071623f63d43aaa7" weight="1">
<attvalues>
<attvalue for="matchings_count" value="1"></attvalue>
<attvalue for="attr_type" value="Title"></attvalue>
<attvalue for="attr_11" value="2012"></attvalue>
<attvalue for="attr_12" value="Microbes and Infection"></attvalue>
</attvalues>
</edge>
<edge source="authorswithaffiliations2_b57a2b862d82319162d9f2ddc6913ba8" target="authorswithaffiliations2_57af7a267d8fd863071623f63d43aaa7" weight="2">
<attvalues>
<attvalue for="matchings_count" value="2"></attvalue>
<attvalue for="attr_type" value="Title"></attvalue>
<attvalue for="attr_11" value="2007 | 2010"></attvalue>
<attvalue for="attr_12" value="Clinical and Experimental Immunology | Pediatric Allergy and Immunology"></attvalue>
</attvalues>
</edge>
<edge source="authorswithaffiliations2_98dde5e76ff59a9f2613e04d942e3289" target="authorswithaffiliations2_57af7a267d8fd863071623f63d43aaa7" weight="1">
<attvalues>
<attvalue for="matchings_count" value="1"></attvalue>
<attvalue for="attr_type" value="Title"></attvalue>
<attvalue for="attr_11" value="2005"></attvalue>
<attvalue for="attr_12" value="Proceedings of the National Academy of Sciences of the United States of America"></attvalue>
</attvalues>
</edge>
<edge source="authorswithaffiliations2_f553eb43375d25a5c1c5a5a0778172e0" target="authorswithaffiliations2_0c922a804bc1c2a0c341c37fd37c5d53" weight="1">
<attvalues>
<attvalue for="matchings_count" value="1"></attvalue>
<attvalue for="attr_type" value="Title"></attvalue>
<attvalue for="attr_11" value="2007"></attvalue>
<attvalue for="attr_12" value="Science"></attvalue>
</attvalues>
</edge>
<edge source="authorswithaffiliations2_f553eb43375d25a5c1c5a5a0778172e0" target="authorswithaffiliations2_460efd5e0226f9384bb76cdf335fd07d" weight="1">
<attvalues>
<attvalue for="matchings_count" value="1"></attvalue>
<attvalue for="attr_type" value="Title"></attvalue>
<attvalue for="attr_11" value="2007"></attvalue>
<attvalue for="attr_12" value="Science"></attvalue>
</attvalues>
</edge>
<edge source="authorswithaffiliations2_f553eb43375d25a5c1c5a5a0778172e0" target="authorswithaffiliations2_e0f83411fb8906402a6a3cb2508f31b7" weight="1">
<attvalues>
<attvalue for="matchings_count" value="1"></attvalue>
<attvalue for="attr_type" value="Title"></attvalue>
<attvalue for="attr_11" value="2007"></attvalue>
<attvalue for="attr_12" value="Science"></attvalue>
</attvalues>
</edge>
<edge source="authorswithaffiliations2_f553eb43375d25a5c1c5a5a0778172e0" target="authorswithaffiliations2_aa42384efc1bbe612bfaf1a1afd94198" weight="1">
<attvalues>
<attvalue for="matchings_count" value="1"></attvalue>
<attvalue for="attr_type" value="Title"></attvalue>
<attvalue for="attr_11" value="2007"></attvalue>
<attvalue for="attr_12" value="Science"></attvalue>
</attvalues>
</edge>
<edge source="authorswithaffiliations2_0c922a804bc1c2a0c341c37fd37c5d53" target="authorswithaffiliations2_460efd5e0226f9384bb76cdf335fd07d" weight="1">
<attvalues>
<attvalue for="matchings_count" value="1"></attvalue>
<attvalue for="attr_type" value="Title"></attvalue>
<attvalue for="attr_11" value="2007"></attvalue>
<attvalue for="attr_12" value="Science"></attvalue>
</attvalues>
</edge>
<edge source="authorswithaffiliations2_0c922a804bc1c2a0c341c37fd37c5d53" target="authorswithaffiliations2_e0f83411fb8906402a6a3cb2508f31b7" weight="1">
<attvalues>
<attvalue for="matchings_count" value="1"></attvalue>
<attvalue for="attr_type" value="Title"></attvalue>
<attvalue for="attr_11" value="2007"></attvalue>
<attvalue for="attr_12" value="Science"></attvalue>
</attvalues>
</edge>
<edge source="authorswithaffiliations2_0c922a804bc1c2a0c341c37fd37c5d53" target="authorswithaffiliations2_f449ec9da8e5c6b18127d0eadb3ccff4" weight="1">
<attvalues>
<attvalue for="matchings_count" value="1"></attvalue>
<attvalue for="attr_type" value="Title"></attvalue>
<attvalue for="attr_11" value="2011"></attvalue>
<attvalue for="attr_12" value="Acta Tropica"></attvalue>
</attvalues>
</edge>
<edge source="authorswithaffiliations2_0c922a804bc1c2a0c341c37fd37c5d53" target="authorswithaffiliations2_aa42384efc1bbe612bfaf1a1afd94198" weight="1">
<attvalues>
<attvalue for="matchings_count" value="1"></attvalue>
<attvalue for="attr_type" value="Title"></attvalue>
<attvalue for="attr_11" value="2007"></attvalue>
<attvalue for="attr_12" value="Science"></attvalue>
</attvalues>
</edge>
<edge source="authorswithaffiliations2_460efd5e0226f9384bb76cdf335fd07d" target="authorswithaffiliations2_e0f83411fb8906402a6a3cb2508f31b7" weight="1">
<attvalues>
<attvalue for="matchings_count" value="1"></attvalue>
<attvalue for="attr_type" value="Title"></attvalue>
<attvalue for="attr_11" value="2007"></attvalue>
<attvalue for="attr_12" value="Science"></attvalue>
</attvalues>
</edge>
<edge source="authorswithaffiliations2_460efd5e0226f9384bb76cdf335fd07d" target="authorswithaffiliations2_aa42384efc1bbe612bfaf1a1afd94198" weight="1">
<attvalues>
<attvalue for="matchings_count" value="1"></attvalue>
<attvalue for="attr_type" value="Title"></attvalue>
<attvalue for="attr_11" value="2007"></attvalue>
<attvalue for="attr_12" value="Science"></attvalue>
</attvalues>
</edge>
<edge source="authorswithaffiliations2_e0f83411fb8906402a6a3cb2508f31b7" target="authorswithaffiliations2_aa42384efc1bbe612bfaf1a1afd94198" weight="1">
<attvalues>
<attvalue for="matchings_count" value="1"></attvalue>
<attvalue for="attr_type" value="Title"></attvalue>
<attvalue for="attr_11" value="2007"></attvalue>
<attvalue for="attr_12" value="Science"></attvalue>
</attvalues>
</edge>
<edge source="authorswithaffiliations2_57af7a267d8fd863071623f63d43aaa7" target="authorswithaffiliations2_cd7394a5f4b7104e5aef8ae4bc555757" weight="1">
<attvalues>
<attvalue for="matchings_count" value="1"></attvalue>
<attvalue for="attr_type" value="Title"></attvalue>
<attvalue for="attr_11" value="2012"></attvalue>
<attvalue for="attr_12" value="Parasitology Research"></attvalue>
</attvalues>
</edge>
<edge source="authorswithaffiliations2_1df8360058c76cbe632b36dfabb8d1f5" target="authorswithaffiliations2_43600a80b9b45decd0059aae9be1cb0b" weight="1">
<attvalues>
<attvalue for="matchings_count" value="1"></attvalue>
<attvalue for="attr_type" value="Title"></attvalue>
<attvalue for="attr_11" value="2008"></attvalue>
<attvalue for="attr_12" value="Epilepsia"></attvalue>
</attvalues>
</edge>
</edges>
</graph></gexf>
