# Supplementary material for: Using Co-authorship Networks to Map and Analyse Global Neglected Tropical Disease Research with an Affiliation to Germany
Source: PLoS Negl Trop Dis. 2015 Dec 31;9(12):e0004182. doi: 10.1371/journal.pntd.0004182 (PMC4703140; doi:10.1371/journal.pntd.0004182)
Supplement: S9 Dataset — (GEXF) [file pntd.0004182.s009.gexf]

<?xml version="1.0" encoding="UTF-8"?><gexf xmlns="http://www.gexf.net/1.1draft" version="1.1" xmlns:viz="http://www.gexf.net/1.1draft/viz" xmlns:xsi="http://www.w3.org/2001/XMLSchema-instance" xsi:schemaLocation="http://www.gexf.net/1.1draft http://www.gexf.net/1.1draft/gexf.xsd">
<meta lastmodifieddate="2011-06-15"><creator>GraphMaker</creator><description>Jacomy Mathieu, Sciences Po Medialab and WebAtlas</description></meta>
<graph defaultedgetype="undirected"  mode="static">
<attributes class="node" mode="static">
<attribute id="attr_type" title="Type" type="string"></attribute>
<attribute id="global_occurrences" title="Occurrences Count" type="integer"></attribute>
<attribute id="attr_3" title="Institution" type="string"></attribute>
<attribute id="attr_4" title="Location" type="string"></attribute>
<attribute id="attr_5" title="Country" type="string"></attribute>
<attribute id="attr_11" title="hindex" type="string"></attribute>
</attributes>
<attributes class="edge" mode="static">
<attribute id="attr_type" title="Type" type="string"></attribute>
<attribute id="matchings_count" title="Matchings Count" type="integer"></attribute>
<attribute id="attr_8" title="Year" type="string"></attribute>
<attribute id="attr_9" title="Source title" type="string"></attribute>
</attributes>
<nodes>
<node id="authorswithaffiliations1_f8c9f1ee73755e6405ffef6a9a6673c3" label="abdelsalam, y.m">
<attvalues>
<attvalue for="attr_type" value="Authors with affiliations 1"></attvalue>
<attvalue for="global_occurrences" value="1"></attvalue>
<attvalue for="attr_3" value="Assiut University"></attvalue>
<attvalue for="attr_4" value="Assiut, Egypt"></attvalue>
<attvalue for="attr_5" value="Egypt"></attvalue>
<attvalue for="attr_11" value="1"></attvalue>
</attvalues>
</node>
<node id="authorswithaffiliations1_390fea7d85af0f2fe390326941a816b1" label="aboul-enein, m.n">
<attvalues>
<attvalue for="attr_type" value="Authors with affiliations 1"></attvalue>
<attvalue for="global_occurrences" value="1"></attvalue>
<attvalue for="attr_3" value="National Research Center"></attvalue>
<attvalue for="attr_4" value="Dokki, Egypt"></attvalue>
<attvalue for="attr_5" value="Egypt"></attvalue>
<attvalue for="attr_11" value="1"></attvalue>
</attvalues>
</node>
<node id="authorswithaffiliations1_a3f6cad889b9a1ca260217b540ba63b9" label="adegnika, a.a">
<attvalues>
<attvalue for="attr_type" value="Authors with affiliations 1"></attvalue>
<attvalue for="global_occurrences" value="7"></attvalue>
<attvalue for="attr_3" value="Albert Schweitzer Hospital Medical Research Unit | Leiden University Medical Center"></attvalue>
<attvalue for="attr_4" value="Lambaréné, Gabon | Leiden, Netherlands"></attvalue>
<attvalue for="attr_5" value="Gabon | Netherlands"></attvalue>
<attvalue for="attr_11" value="4"></attvalue>
</attvalues>
</node>
<node id="authorswithaffiliations1_ced93e1c17786c13b2ae76a519c45a14" label="adeyeba, a.o">
<attvalues>
<attvalue for="attr_type" value="Authors with affiliations 1"></attvalue>
<attvalue for="global_occurrences" value="1"></attvalue>
<attvalue for="attr_3" value="Ladoke Akintola University of Technology"></attvalue>
<attvalue for="attr_4" value="Ogbomoso, Nigeria"></attvalue>
<attvalue for="attr_5" value="Nigeria"></attvalue>
<attvalue for="attr_11" value="1"></attvalue>
</attvalues>
</node>
<node id="authorswithaffiliations1_0f49112a1fe23ec9f8f1872a287c7d4a" label="agnandji, s.t">
<attvalues>
<attvalue for="attr_type" value="Authors with affiliations 1"></attvalue>
<attvalue for="global_occurrences" value="1"></attvalue>
<attvalue for="attr_3" value="Albert Schweitzer Hospital Medical Research Unit"></attvalue>
<attvalue for="attr_4" value="Lambaréné, Gabon"></attvalue>
<attvalue for="attr_5" value="Gabon"></attvalue>
<attvalue for="attr_11" value="1"></attvalue>
</attvalues>
</node>
<node id="authorswithaffiliations1_be30a52c8bf037839e69831e56802db7" label="agossou, a">
<attvalues>
<attvalue for="attr_type" value="Authors with affiliations 1"></attvalue>
<attvalue for="global_occurrences" value="1"></attvalue>
<attvalue for="attr_3" value="Centre Hospitalier Regional"></attvalue>
<attvalue for="attr_4" value="Sokodé, Togo"></attvalue>
<attvalue for="attr_5" value="Togo"></attvalue>
<attvalue for="attr_11" value="1"></attvalue>
</attvalues>
</node>
<node id="authorswithaffiliations1_d0349d3eac010b9816143b31df830528" label="ahier, a">
<attvalues>
<attvalue for="attr_type" value="Authors with affiliations 1"></attvalue>
<attvalue for="global_occurrences" value="1"></attvalue>
<attvalue for="attr_3" value="Institut Pasteur de Lille"></attvalue>
<attvalue for="attr_4" value="Lille, France"></attvalue>
<attvalue for="attr_5" value="France"></attvalue>
<attvalue for="attr_11" value="1"></attvalue>
</attvalues>
</node>
<node id="authorswithaffiliations1_1b49457c625614188801a56c92fda334" label="ahlberg, b.m">
<attvalues>
<attvalue for="attr_type" value="Authors with affiliations 1"></attvalue>
<attvalue for="global_occurrences" value="2"></attvalue>
<attvalue for="attr_3" value="Skaraborg Inst. for R. and D."></attvalue>
<attvalue for="attr_4" value="Skövde, Sweden"></attvalue>
<attvalue for="attr_5" value="Sweden"></attvalue>
<attvalue for="attr_11" value="1"></attvalue>
</attvalues>
</node>
<node id="authorswithaffiliations1_83b3915f58af7b30b79beab54bfdba29" label="ahmed, m.b">
<attvalues>
<attvalue for="attr_type" value="Authors with affiliations 1"></attvalue>
<attvalue for="global_occurrences" value="1"></attvalue>
<attvalue for="attr_3" value="Beni Suef University"></attvalue>
<attvalue for="attr_4" value="Beni Suef, Egypt"></attvalue>
<attvalue for="attr_5" value="Egypt"></attvalue>
<attvalue for="attr_11" value=""></attvalue>
</attvalues>
</node>
<node id="authorswithaffiliations1_4a791e0a8f9e1d71e2c75c019d8081c5" label="akindele, a.a">
<attvalues>
<attvalue for="attr_type" value="Authors with affiliations 1"></attvalue>
<attvalue for="global_occurrences" value="1"></attvalue>
<attvalue for="attr_3" value="Ladoke Akintola University of Technology"></attvalue>
<attvalue for="attr_4" value="Ogbomoso, Nigeria"></attvalue>
<attvalue for="attr_5" value="Nigeria"></attvalue>
<attvalue for="attr_11" value="1"></attvalue>
</attvalues>
</node>
<node id="authorswithaffiliations1_d3cfe6ac276341b51312d7a2711c3303" label="akl, m">
<attvalues>
<attvalue for="attr_type" value="Authors with affiliations 1"></attvalue>
<attvalue for="global_occurrences" value="1"></attvalue>
<attvalue for="attr_3" value="Theodor Bilharz Research Institute"></attvalue>
<attvalue for="attr_4" value="Giza, Egypt"></attvalue>
<attvalue for="attr_5" value="Egypt"></attvalue>
<attvalue for="attr_11" value="1"></attvalue>
</attvalues>
</node>
<node id="authorswithaffiliations1_62f5a5024ee263191eb99f8faf004cc5" label="al jabri, a.a">
<attvalues>
<attvalue for="attr_type" value="Authors with affiliations 1"></attvalue>
<attvalue for="global_occurrences" value="1"></attvalue>
<attvalue for="attr_3" value="Sultan Qaboos University"></attvalue>
<attvalue for="attr_4" value="Muscat, Oman"></attvalue>
<attvalue for="attr_5" value="Oman"></attvalue>
<attvalue for="attr_11" value="1"></attvalue>
</attvalues>
</node>
<node id="authorswithaffiliations1_b82cad0d45ddbb4189f8c1fd14fd8ee9" label="al-harbi, a">
<attvalues>
<attvalue for="attr_type" value="Authors with affiliations 1"></attvalue>
<attvalue for="global_occurrences" value="1"></attvalue>
<attvalue for="attr_3" value="Al Hada Armed Forces Hospital"></attvalue>
<attvalue for="attr_4" value="Taif, Saudi Arabia"></attvalue>
<attvalue for="attr_5" value="Saudi Arabia"></attvalue>
<attvalue for="attr_11" value="1"></attvalue>
</attvalues>
</node>
<node id="authorswithaffiliations1_bbcfe63c442a087aaf6f9bd75df04b79" label="al-jaser, m.h">
<attvalues>
<attvalue for="attr_type" value="Authors with affiliations 1"></attvalue>
<attvalue for="global_occurrences" value="1"></attvalue>
<attvalue for="attr_3" value="King Saud University"></attvalue>
<attvalue for="attr_4" value="Riyadh, Saudi Arabia"></attvalue>
<attvalue for="attr_5" value="Saudi Arabia"></attvalue>
<attvalue for="attr_11" value="1"></attvalue>
</attvalues>
</node>
<node id="authorswithaffiliations1_9d2c7c53c21be5cd190bcd384e10c366" label="al-lazikani, b">
<attvalues>
<attvalue for="attr_type" value="Authors with affiliations 1"></attvalue>
<attvalue for="global_occurrences" value="1"></attvalue>
<attvalue for="attr_3" value="Institute of Cancer Research"></attvalue>
<attvalue for="attr_4" value="Belmont, United Kingdom"></attvalue>
<attvalue for="attr_5" value="United Kingdom"></attvalue>
<attvalue for="attr_11" value="1"></attvalue>
</attvalues>
</node>
<node id="authorswithaffiliations1_7705cf33db04c9ba3940374198e90bef" label="al-malki, t">
<attvalues>
<attvalue for="attr_type" value="Authors with affiliations 1"></attvalue>
<attvalue for="global_occurrences" value="1"></attvalue>
<attvalue for="attr_3" value="Al Hada Armed Forces Hospital"></attvalue>
<attvalue for="attr_4" value="Taif, Saudi Arabia"></attvalue>
<attvalue for="attr_5" value="Saudi Arabia"></attvalue>
<attvalue for="attr_11" value="1"></attvalue>
</attvalues>
</node>
<node id="authorswithaffiliations1_1075f77154e7dd026368d0df7dab8cfa" label="al-sherbiny, m">
<attvalues>
<attvalue for="attr_type" value="Authors with affiliations 1"></attvalue>
<attvalue for="global_occurrences" value="2"></attvalue>
<attvalue for="attr_3" value="National Research Center | University of Cairo"></attvalue>
<attvalue for="attr_4" value="Cairo, Egypt | Dokki, Egypt"></attvalue>
<attvalue for="attr_5" value="Egypt"></attvalue>
<attvalue for="attr_11" value="2"></attvalue>
</attvalues>
</node>
<node id="authorswithaffiliations1_1035fc7bbe1373b193597cf80a428b4a" label="alberer, m">
<attvalues>
<attvalue for="attr_type" value="Authors with affiliations 1"></attvalue>
<attvalue for="global_occurrences" value="1"></attvalue>
<attvalue for="attr_3" value="Ludwig Maximilians University of Munich"></attvalue>
<attvalue for="attr_4" value="Munich, Germany"></attvalue>
<attvalue for="attr_5" value="Germany"></attvalue>
<attvalue for="attr_11" value="1"></attvalue>
</attvalues>
</node>
<node id="authorswithaffiliations1_5d67fedf3f3939acf7ed43f31db676ed" label="albrecht, c">
<attvalues>
<attvalue for="attr_type" value="Authors with affiliations 1"></attvalue>
<attvalue for="global_occurrences" value="1"></attvalue>
<attvalue for="attr_3" value="Johann Wolfgang Goethe University Frankfurt"></attvalue>
<attvalue for="attr_4" value="Frankfurt am Main, Germany"></attvalue>
<attvalue for="attr_5" value="Germany"></attvalue>
<attvalue for="attr_11" value="1"></attvalue>
</attvalues>
</node>
<node id="authorswithaffiliations1_ed95596260469b99df0a2f3b2bd3759d" label="alexandrov, t">
<attvalues>
<attvalue for="attr_type" value="Authors with affiliations 1"></attvalue>
<attvalue for="global_occurrences" value="1"></attvalue>
<attvalue for="attr_3" value="University of Bremen"></attvalue>
<attvalue for="attr_4" value="Bremen, Germany"></attvalue>
<attvalue for="attr_5" value="Germany"></attvalue>
<attvalue for="attr_11" value="1"></attvalue>
</attvalues>
</node>
<node id="authorswithaffiliations1_b4986aaa1b8cd546454d6744e8817b97" label="alfidja, a.t">
<attvalues>
<attvalue for="attr_type" value="Authors with affiliations 1"></attvalue>
<attvalue for="global_occurrences" value="1"></attvalue>
<attvalue for="attr_3" value="CHU de Fann"></attvalue>
<attvalue for="attr_4" value="Dakar, Senegal"></attvalue>
<attvalue for="attr_5" value="Senegal"></attvalue>
<attvalue for="attr_11" value="1"></attvalue>
</attvalues>
</node>
<node id="authorswithaffiliations1_406ae0f0d12d20694e9e047f214422ef" label="aljurf, m.d">
<attvalues>
<attvalue for="attr_type" value="Authors with affiliations 1"></attvalue>
<attvalue for="global_occurrences" value="1"></attvalue>
<attvalue for="attr_3" value="King Faisal Specialist Hospital and Research Centre"></attvalue>
<attvalue for="attr_4" value="Riyadh, Saudi Arabia"></attvalue>
<attvalue for="attr_5" value="Saudi Arabia"></attvalue>
<attvalue for="attr_11" value="1"></attvalue>
</attvalues>
</node>
<node id="authorswithaffiliations1_2d2aab6372b31926d2f89b71ef40f547" label="amoah, a.s">
<attvalues>
<attvalue for="attr_type" value="Authors with affiliations 1"></attvalue>
<attvalue for="global_occurrences" value="1"></attvalue>
<attvalue for="attr_3" value="Noguchi Memorial Institute for Medical Research"></attvalue>
<attvalue for="attr_4" value="Accra, Ghana"></attvalue>
<attvalue for="attr_5" value="Ghana"></attvalue>
<attvalue for="attr_11" value="1"></attvalue>
</attvalues>
</node>
<node id="authorswithaffiliations1_f1d25d01d6f2f553d7eca6b8be26b3c5" label="anderton, s.m">
<attvalues>
<attvalue for="attr_type" value="Authors with affiliations 1"></attvalue>
<attvalue for="global_occurrences" value="1"></attvalue>
<attvalue for="attr_3" value="University of Edinburgh"></attvalue>
<attvalue for="attr_4" value="Edinburgh, United Kingdom"></attvalue>
<attvalue for="attr_5" value="United Kingdom"></attvalue>
<attvalue for="attr_11" value="1"></attvalue>
</attvalues>
</node>
<node id="authorswithaffiliations1_982f33bc8b7a4d66e7d7170fa4b389fb" label="andrade, l.f">
<attvalues>
<attvalue for="attr_type" value="Authors with affiliations 1"></attvalue>
<attvalue for="global_occurrences" value="1"></attvalue>
<attvalue for="attr_3" value="Research Center René Rachou Fundação Oswaldo Cruz"></attvalue>
<attvalue for="attr_4" value="Belo Horizonte, Brazil"></attvalue>
<attvalue for="attr_5" value="Brazil"></attvalue>
<attvalue for="attr_11" value="1"></attvalue>
</attvalues>
</node>
<node id="authorswithaffiliations1_ed4ffb895580a4dac658d58a18e46c98" label="angelucci, f">
<attvalues>
<attvalue for="attr_type" value="Authors with affiliations 1"></attvalue>
<attvalue for="global_occurrences" value="1"></attvalue>
<attvalue for="attr_3" value="University of Rome La Sapienza"></attvalue>
<attvalue for="attr_4" value="Rome, Italy"></attvalue>
<attvalue for="attr_5" value="Italy"></attvalue>
<attvalue for="attr_11" value="1"></attvalue>
</attvalues>
</node>
<node id="authorswithaffiliations1_420715bee28d6edaaaae2d5a4c692d07" label="appleton, c.c">
<attvalues>
<attvalue for="attr_type" value="Authors with affiliations 1"></attvalue>
<attvalue for="global_occurrences" value="2"></attvalue>
<attvalue for="attr_3" value="University of KwaZulu-Natal"></attvalue>
<attvalue for="attr_4" value="Durban, South Africa"></attvalue>
<attvalue for="attr_5" value="South Africa"></attvalue>
<attvalue for="attr_11" value="2"></attvalue>
</attvalues>
</node>
<node id="authorswithaffiliations1_77a3fe153d536d90ac182f77779d553c" label="arendse, b">
<attvalues>
<attvalue for="attr_type" value="Authors with affiliations 1"></attvalue>
<attvalue for="global_occurrences" value="1"></attvalue>
<attvalue for="attr_3" value="University of Cape Town"></attvalue>
<attvalue for="attr_4" value="Cape Town, South Africa"></attvalue>
<attvalue for="attr_5" value="South Africa"></attvalue>
<attvalue for="attr_11" value="1"></attvalue>
</attvalues>
</node>
<node id="authorswithaffiliations1_eb5120365912815687cf07d42692c16a" label="armstrong, v.w">
<attvalues>
<attvalue for="attr_type" value="Authors with affiliations 1"></attvalue>
<attvalue for="global_occurrences" value="1"></attvalue>
<attvalue for="attr_3" value="Georg August University of Goettingen"></attvalue>
<attvalue for="attr_4" value="Goettingen, Germany"></attvalue>
<attvalue for="attr_5" value="Germany"></attvalue>
<attvalue for="attr_11" value="1"></attvalue>
</attvalues>
</node>
<node id="authorswithaffiliations1_27d80f93e6f04037e9c1a0a5fd1a94c8" label="arnér, e.s.j">
<attvalues>
<attvalue for="attr_type" value="Authors with affiliations 1"></attvalue>
<attvalue for="global_occurrences" value="1"></attvalue>
<attvalue for="attr_3" value="Karolinska Institute"></attvalue>
<attvalue for="attr_4" value="Stockholm, Sweden"></attvalue>
<attvalue for="attr_5" value="Sweden"></attvalue>
<attvalue for="attr_11" value="1"></attvalue>
</attvalues>
</node>
<node id="authorswithaffiliations1_781f87411878bf37db2e2cf226c7ad34" label="arrese, m">
<attvalues>
<attvalue for="attr_type" value="Authors with affiliations 1"></attvalue>
<attvalue for="global_occurrences" value="1"></attvalue>
<attvalue for="attr_3" value="Pontificia Universidad Catolica de Chile"></attvalue>
<attvalue for="attr_4" value="Santiago, Chile"></attvalue>
<attvalue for="attr_5" value="Chile"></attvalue>
<attvalue for="attr_11" value="1"></attvalue>
</attvalues>
</node>
<node id="authorswithaffiliations1_3cafbf3acba2abd115569c5ed6d2956d" label="ashton, p.d">
<attvalues>
<attvalue for="attr_type" value="Authors with affiliations 1"></attvalue>
<attvalue for="global_occurrences" value="1"></attvalue>
<attvalue for="attr_3" value="University of Texas"></attvalue>
<attvalue for="attr_4" value="San Antonio, United States"></attvalue>
<attvalue for="attr_5" value="United States"></attvalue>
<attvalue for="attr_11" value="1"></attvalue>
</attvalues>
</node>
<node id="authorswithaffiliations1_4f8c6317cb71e08772f4eddf5bff910e" label="aslett, m.a">
<attvalues>
<attvalue for="attr_type" value="Authors with affiliations 1"></attvalue>
<attvalue for="global_occurrences" value="1"></attvalue>
<attvalue for="attr_3" value="Wellcome Trust Sanger Institute"></attvalue>
<attvalue for="attr_4" value="Cambridge, United Kingdom"></attvalue>
<attvalue for="attr_5" value="United Kingdom"></attvalue>
<attvalue for="attr_11" value="1"></attvalue>
</attvalues>
</node>
<node id="authorswithaffiliations1_7d7b534582ef902c047be7caded8d51f" label="atanasova, s">
<attvalues>
<attvalue for="attr_type" value="Authors with affiliations 1"></attvalue>
<attvalue for="global_occurrences" value="1"></attvalue>
<attvalue for="attr_3" value="Georg August University of Goettingen"></attvalue>
<attvalue for="attr_4" value="Goettingen, Germany"></attvalue>
<attvalue for="attr_5" value="Germany"></attvalue>
<attvalue for="attr_11" value="1"></attvalue>
</attvalues>
</node>
<node id="authorswithaffiliations1_569c6c1b0e8c1247c63dae931fd0344c" label="ateba ngoa, u">
<attvalues>
<attvalue for="attr_type" value="Authors with affiliations 1"></attvalue>
<attvalue for="global_occurrences" value="1"></attvalue>
<attvalue for="attr_3" value="Albert Schweitzer Hospital Medical Research Unit"></attvalue>
<attvalue for="attr_4" value="Lambaréné, Gabon"></attvalue>
<attvalue for="attr_5" value="Gabon"></attvalue>
<attvalue for="attr_11" value="1"></attvalue>
</attvalues>
</node>
<node id="authorswithaffiliations1_f0f3b95700e96621799b99316205ca80" label="avram, d">
<attvalues>
<attvalue for="attr_type" value="Authors with affiliations 1"></attvalue>
<attvalue for="global_occurrences" value="1"></attvalue>
<attvalue for="attr_3" value="Utrecht University"></attvalue>
<attvalue for="attr_4" value="Utrecht, Netherlands"></attvalue>
<attvalue for="attr_5" value="Netherlands"></attvalue>
<attvalue for="attr_11" value="1"></attvalue>
</attvalues>
</node>
<node id="authorswithaffiliations1_f107e169c9f752eafa00a64e45a0f4e9" label="ba diop, s">
<attvalues>
<attvalue for="attr_type" value="Authors with affiliations 1"></attvalue>
<attvalue for="global_occurrences" value="1"></attvalue>
<attvalue for="attr_3" value="CHU de Fann"></attvalue>
<attvalue for="attr_4" value="Dakar, Senegal"></attvalue>
<attvalue for="attr_5" value="Senegal"></attvalue>
<attvalue for="attr_11" value="1"></attvalue>
</attvalues>
</node>
<node id="authorswithaffiliations1_ef327b1468ad61cd239cd71cb0e131d1" label="baba, h.a">
<attvalues>
<attvalue for="attr_type" value="Authors with affiliations 1"></attvalue>
<attvalue for="global_occurrences" value="1"></attvalue>
<attvalue for="attr_3" value="University of Duisburg-Essen"></attvalue>
<attvalue for="attr_4" value="Essen, Germany"></attvalue>
<attvalue for="attr_5" value="Germany"></attvalue>
<attvalue for="attr_11" value="1"></attvalue>
</attvalues>
</node>
<node id="authorswithaffiliations1_4feb943099b788c7bcfc883423983e92" label="badiane, m">
<attvalues>
<attvalue for="attr_type" value="Authors with affiliations 1"></attvalue>
<attvalue for="global_occurrences" value="1"></attvalue>
<attvalue for="attr_3" value="CHU de Fann"></attvalue>
<attvalue for="attr_4" value="Dakar, Senegal"></attvalue>
<attvalue for="attr_5" value="Senegal"></attvalue>
<attvalue for="attr_11" value="1"></attvalue>
</attvalues>
</node>
<node id="authorswithaffiliations1_1a769e88d7aca4534564d6d511b2e91e" label="baer, k">
<attvalues>
<attvalue for="attr_type" value="Authors with affiliations 1"></attvalue>
<attvalue for="global_occurrences" value="1"></attvalue>
<attvalue for="attr_3" value="University of Cologne"></attvalue>
<attvalue for="attr_4" value="Cologne, Germany"></attvalue>
<attvalue for="attr_5" value="Germany"></attvalue>
<attvalue for="attr_11" value="1"></attvalue>
</attvalues>
</node>
<node id="authorswithaffiliations1_5d7a87270c9cd13090e4996dbba2a945" label="bahgat, m.m">
<attvalues>
<attvalue for="attr_type" value="Authors with affiliations 1"></attvalue>
<attvalue for="global_occurrences" value="7"></attvalue>
<attvalue for="attr_3" value="National Research Center | Ruprecht Karls University Heidelberg"></attvalue>
<attvalue for="attr_4" value="Dokki, Egypt | Heidelberg, Germany"></attvalue>
<attvalue for="attr_5" value="Egypt | Germany"></attvalue>
<attvalue for="attr_11" value="4"></attvalue>
</attvalues>
</node>
<node id="authorswithaffiliations1_d70de5f4a0cb3d0784e53cccab3356c6" label="baiocco, p">
<attvalues>
<attvalue for="attr_type" value="Authors with affiliations 1"></attvalue>
<attvalue for="global_occurrences" value="1"></attvalue>
<attvalue for="attr_3" value="University of Rome La Sapienza"></attvalue>
<attvalue for="attr_4" value="Rome, Italy"></attvalue>
<attvalue for="attr_5" value="Italy"></attvalue>
<attvalue for="attr_11" value="1"></attvalue>
</attvalues>
</node>
<node id="authorswithaffiliations1_08f83050e46b7f5fa89005a23db7932d" label="baldus, s.e">
<attvalues>
<attvalue for="attr_type" value="Authors with affiliations 1"></attvalue>
<attvalue for="global_occurrences" value="1"></attvalue>
<attvalue for="attr_3" value="Heinrich-Heine-University Duesseldorf"></attvalue>
<attvalue for="attr_4" value="Duesseldorf, Germany"></attvalue>
<attvalue for="attr_5" value="Germany"></attvalue>
<attvalue for="attr_11" value=""></attvalue>
</attvalues>
</node>
<node id="authorswithaffiliations1_93368095ea5293c7b804e06c228867b8" label="bale, m.j">
<attvalues>
<attvalue for="attr_type" value="Authors with affiliations 1"></attvalue>
<attvalue for="global_occurrences" value="1"></attvalue>
<attvalue for="attr_3" value="Emory University"></attvalue>
<attvalue for="attr_4" value="Atlanta, United States"></attvalue>
<attvalue for="attr_5" value="United States"></attvalue>
<attvalue for="attr_11" value="1"></attvalue>
</attvalues>
</node>
<node id="authorswithaffiliations1_72fc40925a81288182843179e5874f66" label="balog, c.i.a">
<attvalues>
<attvalue for="attr_type" value="Authors with affiliations 1"></attvalue>
<attvalue for="global_occurrences" value="2"></attvalue>
<attvalue for="attr_3" value="Leiden University Medical Center"></attvalue>
<attvalue for="attr_4" value="Leiden, Netherlands"></attvalue>
<attvalue for="attr_5" value="Netherlands"></attvalue>
<attvalue for="attr_11" value="2"></attvalue>
</attvalues>
</node>
<node id="authorswithaffiliations1_32014d137989816822f7813cd70c29eb" label="bani, m.r">
<attvalues>
<attvalue for="attr_type" value="Authors with affiliations 1"></attvalue>
<attvalue for="global_occurrences" value="1"></attvalue>
<attvalue for="attr_3" value="Friedrich-Alexander-University Erlangen-Nuremberg"></attvalue>
<attvalue for="attr_4" value="Erlangen, Germany"></attvalue>
<attvalue for="attr_5" value="Germany"></attvalue>
<attvalue for="attr_11" value=""></attvalue>
</attvalues>
</node>
<node id="authorswithaffiliations1_b8bbd020a5f9d842e4bf4114e2f28280" label="banla, m">
<attvalues>
<attvalue for="attr_type" value="Authors with affiliations 1"></attvalue>
<attvalue for="global_occurrences" value="1"></attvalue>
<attvalue for="attr_3" value="Université de Lomé"></attvalue>
<attvalue for="attr_4" value="Lomé, Togo"></attvalue>
<attvalue for="attr_5" value="Togo"></attvalue>
<attvalue for="attr_11" value="1"></attvalue>
</attvalues>
</node>
<node id="authorswithaffiliations1_0cd48ab1c5bc0ceafb55197463b1e9d8" label="barcelos morais da silveira, a">
<attvalues>
<attvalue for="attr_type" value="Authors with affiliations 1"></attvalue>
<attvalue for="global_occurrences" value="1"></attvalue>
<attvalue for="attr_3" value="Universidade Federal de Uberlândia"></attvalue>
<attvalue for="attr_4" value="Minas Gerais, Brazil"></attvalue>
<attvalue for="attr_5" value="Brazil"></attvalue>
<attvalue for="attr_11" value="1"></attvalue>
</attvalues>
</node>
<node id="authorswithaffiliations1_99b119a764f693f5150f6ab152c8eb91" label="barr, t.a">
<attvalues>
<attvalue for="attr_type" value="Authors with affiliations 1"></attvalue>
<attvalue for="global_occurrences" value="2"></attvalue>
<attvalue for="attr_3" value="J. Craig Venter Institute | University of Edinburgh"></attvalue>
<attvalue for="attr_4" value="Edinburgh, United Kingdom | Rockville, United States"></attvalue>
<attvalue for="attr_5" value="United Kingdom | United States"></attvalue>
<attvalue for="attr_11" value="2"></attvalue>
</attvalues>
</node>
<node id="authorswithaffiliations1_52d5717eff629a5d2b7bded566427b88" label="barrell, b.g">
<attvalues>
<attvalue for="attr_type" value="Authors with affiliations 1"></attvalue>
<attvalue for="global_occurrences" value="1"></attvalue>
<attvalue for="attr_3" value="Wellcome Trust Sanger Institute"></attvalue>
<attvalue for="attr_4" value="Cambridge, United Kingdom"></attvalue>
<attvalue for="attr_5" value="United Kingdom"></attvalue>
<attvalue for="attr_11" value="1"></attvalue>
</attvalues>
</node>
<node id="authorswithaffiliations1_70d943061a7a15fcf382843eddffaa1a" label="bartholomeu, d.c">
<attvalues>
<attvalue for="attr_type" value="Authors with affiliations 1"></attvalue>
<attvalue for="global_occurrences" value="1"></attvalue>
<attvalue for="attr_3" value="J. Craig Venter Institute"></attvalue>
<attvalue for="attr_4" value="Rockville, United States"></attvalue>
<attvalue for="attr_5" value="United States"></attvalue>
<attvalue for="attr_11" value="1"></attvalue>
</attvalues>
</node>
<node id="authorswithaffiliations1_8c2aa9c9ed1b9b11a4b7e6372676e86d" label="basto, f">
<attvalues>
<attvalue for="attr_type" value="Authors with affiliations 1"></attvalue>
<attvalue for="global_occurrences" value="1"></attvalue>
<attvalue for="attr_3" value="Hospital Centre São João"></attvalue>
<attvalue for="attr_4" value="Porto, Portugal"></attvalue>
<attvalue for="attr_5" value="Portugal"></attvalue>
<attvalue for="attr_11" value="1"></attvalue>
</attvalues>
</node>
<node id="authorswithaffiliations1_09cbc79829f82cb7f3f0a1ec9bfd9023" label="bauerfeind, i">
<attvalues>
<attvalue for="attr_type" value="Authors with affiliations 1"></attvalue>
<attvalue for="global_occurrences" value="1"></attvalue>
<attvalue for="attr_3" value="Ludwig Maximilians University of Munich"></attvalue>
<attvalue for="attr_4" value="Munich, Germany"></attvalue>
<attvalue for="attr_5" value="Germany"></attvalue>
<attvalue for="attr_11" value="1"></attvalue>
</attvalues>
</node>
<node id="authorswithaffiliations1_c8425099775f384fe6182ac676bee079" label="baümer, b">
<attvalues>
<attvalue for="attr_type" value="Authors with affiliations 1"></attvalue>
<attvalue for="global_occurrences" value="1"></attvalue>
<attvalue for="attr_3" value="Charité University Medicine Berlin"></attvalue>
<attvalue for="attr_4" value="Berlin, Germany"></attvalue>
<attvalue for="attr_5" value="Germany"></attvalue>
<attvalue for="attr_11" value="1"></attvalue>
</attvalues>
</node>
<node id="authorswithaffiliations1_b1ac2ad5fbd66c39c9ed2d33be9f8ea2" label="bechlars, s">
<attvalues>
<attvalue for="attr_type" value="Authors with affiliations 1"></attvalue>
<attvalue for="global_occurrences" value="1"></attvalue>
<attvalue for="attr_3" value="Eberhard Karls University of Tuebingen"></attvalue>
<attvalue for="attr_4" value="Tuebingen, Germany"></attvalue>
<attvalue for="attr_5" value="Germany"></attvalue>
<attvalue for="attr_11" value="1"></attvalue>
</attvalues>
</node>
<node id="authorswithaffiliations1_45cb867cf1e3a59d0d4726f6b8982c3d" label="becker, k">
<attvalues>
<attvalue for="attr_type" value="Authors with affiliations 1"></attvalue>
<attvalue for="global_occurrences" value="1"></attvalue>
<attvalue for="attr_3" value="Justus Liebig University Giessen"></attvalue>
<attvalue for="attr_4" value="Giessen, Germany"></attvalue>
<attvalue for="attr_5" value="Germany"></attvalue>
<attvalue for="attr_11" value="1"></attvalue>
</attvalues>
</node>
<node id="authorswithaffiliations1_e32a81af632976a5325efc07d42f0090" label="becker, r.p">
<attvalues>
<attvalue for="attr_type" value="Authors with affiliations 1"></attvalue>
<attvalue for="global_occurrences" value="1"></attvalue>
<attvalue for="attr_3" value="Helios Klinikum Krefeld Academic Hospital"></attvalue>
<attvalue for="attr_4" value="Krefeld, Germany"></attvalue>
<attvalue for="attr_5" value="Germany"></attvalue>
<attvalue for="attr_11" value="1"></attvalue>
</attvalues>
</node>
<node id="authorswithaffiliations1_ec9e4a6bce957b56d2e9946a749a68c7" label="becker, w">
<attvalues>
<attvalue for="attr_type" value="Authors with affiliations 1"></attvalue>
<attvalue for="global_occurrences" value="1"></attvalue>
<attvalue for="attr_3" value="University of Hamburg"></attvalue>
<attvalue for="attr_4" value="Hamburg, Germany"></attvalue>
<attvalue for="attr_5" value="Germany"></attvalue>
<attvalue for="attr_11" value="1"></attvalue>
</attvalues>
</node>
<node id="authorswithaffiliations1_a7ffb73395049f4cfb4608aec5f72ad6" label="beckmann, m.w">
<attvalues>
<attvalue for="attr_type" value="Authors with affiliations 1"></attvalue>
<attvalue for="global_occurrences" value="1"></attvalue>
<attvalue for="attr_3" value="Friedrich-Alexander-University Erlangen-Nuremberg"></attvalue>
<attvalue for="attr_4" value="Erlangen, Germany"></attvalue>
<attvalue for="attr_5" value="Germany"></attvalue>
<attvalue for="attr_11" value=""></attvalue>
</attvalues>
</node>
<node id="authorswithaffiliations1_473ccb6b7498ef2ac64c8c04b0c20f14" label="beckmann, s">
<attvalues>
<attvalue for="attr_type" value="Authors with affiliations 1"></attvalue>
<attvalue for="global_occurrences" value="5"></attvalue>
<attvalue for="attr_3" value="Justus Liebig University Giessen"></attvalue>
<attvalue for="attr_4" value="Giessen, Germany"></attvalue>
<attvalue for="attr_5" value="Germany"></attvalue>
<attvalue for="attr_11" value="4"></attvalue>
</attvalues>
</node>
<node id="authorswithaffiliations1_1c9729e82ae7c3c78312cfce22b37a6d" label="beetz, c">
<attvalues>
<attvalue for="attr_type" value="Authors with affiliations 1"></attvalue>
<attvalue for="global_occurrences" value="1"></attvalue>
<attvalue for="attr_3" value="Friedrich Schiller University Jena"></attvalue>
<attvalue for="attr_4" value="Jena, Germany"></attvalue>
<attvalue for="attr_5" value="Germany"></attvalue>
<attvalue for="attr_11" value="1"></attvalue>
</attvalues>
</node>
<node id="authorswithaffiliations1_e1d56f5f15c0ada56e1772285c7c6bc0" label="behring, s">
<attvalues>
<attvalue for="attr_type" value="Authors with affiliations 1"></attvalue>
<attvalue for="global_occurrences" value="1"></attvalue>
<attvalue for="attr_3" value="Friedrich-Alexander-University Erlangen-Nuremberg"></attvalue>
<attvalue for="attr_4" value="Erlangen, Germany"></attvalue>
<attvalue for="attr_5" value="Germany"></attvalue>
<attvalue for="attr_11" value="1"></attvalue>
</attvalues>
</node>
<node id="authorswithaffiliations1_9495c62f39bb81306b701fcc3ced4b50" label="bellelli, a">
<attvalues>
<attvalue for="attr_type" value="Authors with affiliations 1"></attvalue>
<attvalue for="global_occurrences" value="1"></attvalue>
<attvalue for="attr_3" value="University of Rome La Sapienza"></attvalue>
<attvalue for="attr_4" value="Rome, Italy"></attvalue>
<attvalue for="attr_5" value="Italy"></attvalue>
<attvalue for="attr_11" value="1"></attvalue>
</attvalues>
</node>
<node id="authorswithaffiliations1_bfda20738d3abec5999553669a0d3f86" label="ben-smith, a">
<attvalues>
<attvalue for="attr_type" value="Authors with affiliations 1"></attvalue>
<attvalue for="global_occurrences" value="1"></attvalue>
<attvalue for="attr_3" value="Maame Akua"></attvalue>
<attvalue for="attr_4" value="Lilongwe, Malawi"></attvalue>
<attvalue for="attr_5" value="Malawi"></attvalue>
<attvalue for="attr_11" value="1"></attvalue>
</attvalues>
</node>
<node id="authorswithaffiliations1_ad505ed652c45ebb9cfe2d5f31c3ed6e" label="benchekroun, s">
<attvalues>
<attvalue for="attr_type" value="Authors with affiliations 1"></attvalue>
<attvalue for="global_occurrences" value="1"></attvalue>
<attvalue for="attr_3" value="Children's Hospital"></attvalue>
<attvalue for="attr_4" value="Casablanca, Morocco"></attvalue>
<attvalue for="attr_5" value="Morocco"></attvalue>
<attvalue for="attr_11" value="1"></attvalue>
</attvalues>
</node>
<node id="authorswithaffiliations1_2bb8b00f03f0910bc5985349cb613806" label="benyounes, a">
<attvalues>
<attvalue for="attr_type" value="Authors with affiliations 1"></attvalue>
<attvalue for="global_occurrences" value="1"></attvalue>
<attvalue for="attr_3" value="Institut Pasteur de Lille"></attvalue>
<attvalue for="attr_4" value="Lille, France"></attvalue>
<attvalue for="attr_5" value="France"></attvalue>
<attvalue for="attr_11" value="1"></attvalue>
</attvalues>
</node>
<node id="authorswithaffiliations1_e2fdaf879db5b7173959761ce1428087" label="beran, j">
<attvalues>
<attvalue for="attr_type" value="Authors with affiliations 1"></attvalue>
<attvalue for="global_occurrences" value="1"></attvalue>
<attvalue for="attr_3" value="Military Medical Academy"></attvalue>
<attvalue for="attr_4" value="Hradec Kralove, Czech Republic"></attvalue>
<attvalue for="attr_5" value="Czech Republic"></attvalue>
<attvalue for="attr_11" value="1"></attvalue>
</attvalues>
</node>
<node id="authorswithaffiliations1_93a6127de62f30b1aa9323699b938195" label="berezowska, s">
<attvalues>
<attvalue for="attr_type" value="Authors with affiliations 1"></attvalue>
<attvalue for="global_occurrences" value="1"></attvalue>
<attvalue for="attr_3" value="University of Bern"></attvalue>
<attvalue for="attr_4" value="Bern, Switzerland"></attvalue>
<attvalue for="attr_5" value="Switzerland"></attvalue>
<attvalue for="attr_11" value="1"></attvalue>
</attvalues>
</node>
<node id="authorswithaffiliations1_54c954d7f791b4170792807a302da14b" label="berod, l">
<attvalues>
<attvalue for="attr_type" value="Authors with affiliations 1"></attvalue>
<attvalue for="global_occurrences" value="1"></attvalue>
<attvalue for="attr_3" value="TWINCORE Centre for Experimental and Clinical Infection Research Joint Venture"></attvalue>
<attvalue for="attr_4" value="Hannover, Germany"></attvalue>
<attvalue for="attr_5" value="Germany"></attvalue>
<attvalue for="attr_11" value="1"></attvalue>
</attvalues>
</node>
<node id="authorswithaffiliations1_0be55f68226c7da6016f2c17b7286ea0" label="berriman, m">
<attvalues>
<attvalue for="attr_type" value="Authors with affiliations 1"></attvalue>
<attvalue for="global_occurrences" value="1"></attvalue>
<attvalue for="attr_3" value="Wellcome Trust Sanger Institute"></attvalue>
<attvalue for="attr_4" value="Cambridge, United Kingdom"></attvalue>
<attvalue for="attr_5" value="United Kingdom"></attvalue>
<attvalue for="attr_11" value="1"></attvalue>
</attvalues>
</node>
<node id="authorswithaffiliations1_7130c9d063e8f8aac34898839bed6ba4" label="bertrand, b">
<attvalues>
<attvalue for="attr_type" value="Authors with affiliations 1"></attvalue>
<attvalue for="global_occurrences" value="1"></attvalue>
<attvalue for="attr_3" value="University of Strasbourg"></attvalue>
<attvalue for="attr_4" value="Strasbourg, France"></attvalue>
<attvalue for="attr_5" value="France"></attvalue>
<attvalue for="attr_11" value="1"></attvalue>
</attvalues>
</node>
<node id="authorswithaffiliations1_d1440215ed12278386fcaf023edb5bb2" label="beuerlein, k">
<attvalues>
<attvalue for="attr_type" value="Authors with affiliations 1"></attvalue>
<attvalue for="global_occurrences" value="1"></attvalue>
<attvalue for="attr_3" value="Justus Liebig University Giessen"></attvalue>
<attvalue for="attr_4" value="Giessen, Germany"></attvalue>
<attvalue for="attr_5" value="Germany"></attvalue>
<attvalue for="attr_11" value="1"></attvalue>
</attvalues>
</node>
<node id="authorswithaffiliations1_fcc1ca291125d24057a0083df2a47aae" label="beyer, i">
<attvalues>
<attvalue for="attr_type" value="Authors with affiliations 1"></attvalue>
<attvalue for="global_occurrences" value="1"></attvalue>
<attvalue for="attr_3" value="Heinrich-Heine-University Duesseldorf"></attvalue>
<attvalue for="attr_4" value="Duesseldorf, Germany"></attvalue>
<attvalue for="attr_5" value="Germany"></attvalue>
<attvalue for="attr_11" value=""></attvalue>
</attvalues>
</node>
<node id="authorswithaffiliations1_b9154cdcbe6ae226273100f5614ea00c" label="bianchi, l">
<attvalues>
<attvalue for="attr_type" value="Authors with affiliations 1"></attvalue>
<attvalue for="global_occurrences" value="1"></attvalue>
<attvalue for="attr_3" value="University of Basel"></attvalue>
<attvalue for="attr_4" value="Basel, Switzerland"></attvalue>
<attvalue for="attr_5" value="Switzerland"></attvalue>
<attvalue for="attr_11" value="1"></attvalue>
</attvalues>
</node>
<node id="authorswithaffiliations1_5a7f770cec9dba07f58a412e800260af" label="bickle, q">
<attvalues>
<attvalue for="attr_type" value="Authors with affiliations 1"></attvalue>
<attvalue for="global_occurrences" value="1"></attvalue>
<attvalue for="attr_3" value="Justus Liebig University Giessen"></attvalue>
<attvalue for="attr_4" value="Giessen, Germany"></attvalue>
<attvalue for="attr_5" value="Germany"></attvalue>
<attvalue for="attr_11" value="1"></attvalue>
</attvalues>
</node>
<node id="authorswithaffiliations1_039d91914477f7f5b4d6ea8613aebd6d" label="bisoffi, z">
<attvalues>
<attvalue for="attr_type" value="Authors with affiliations 1"></attvalue>
<attvalue for="global_occurrences" value="1"></attvalue>
<attvalue for="attr_3" value="Ospedale S Cuore Negrar"></attvalue>
<attvalue for="attr_4" value="Verona, Italy"></attvalue>
<attvalue for="attr_5" value="Italy"></attvalue>
<attvalue for="attr_11" value="1"></attvalue>
</attvalues>
</node>
<node id="authorswithaffiliations1_5156873a9f0d8820703959f234571b41" label="blair, d">
<attvalues>
<attvalue for="attr_type" value="Authors with affiliations 1"></attvalue>
<attvalue for="global_occurrences" value="1"></attvalue>
<attvalue for="attr_3" value="James Cook University"></attvalue>
<attvalue for="attr_4" value="Townsville, Australia"></attvalue>
<attvalue for="attr_5" value="Australia"></attvalue>
<attvalue for="attr_11" value="1"></attvalue>
</attvalues>
</node>
<node id="authorswithaffiliations1_d74138c890de6247cb0445bcf7f7f536" label="blandin, g">
<attvalues>
<attvalue for="attr_type" value="Authors with affiliations 1"></attvalue>
<attvalue for="global_occurrences" value="1"></attvalue>
<attvalue for="attr_3" value="J. Craig Venter Institute"></attvalue>
<attvalue for="attr_4" value="Rockville, United States"></attvalue>
<attvalue for="attr_5" value="United States"></attvalue>
<attvalue for="attr_11" value="1"></attvalue>
</attvalues>
</node>
<node id="authorswithaffiliations1_f1c6decdd3a74af834a1da8de3b84e0d" label="bligh, j">
<attvalues>
<attvalue for="attr_type" value="Authors with affiliations 1"></attvalue>
<attvalue for="global_occurrences" value="1"></attvalue>
<attvalue for="attr_3" value="Hospital for Tropical Diseases"></attvalue>
<attvalue for="attr_4" value="London, United Kingdom"></attvalue>
<attvalue for="attr_5" value="United Kingdom"></attvalue>
<attvalue for="attr_11" value="1"></attvalue>
</attvalues>
</node>
<node id="authorswithaffiliations1_027723ebe23d7d585e4d22aed321126c" label="blindow, s">
<attvalues>
<attvalue for="attr_type" value="Authors with affiliations 1"></attvalue>
<attvalue for="global_occurrences" value="1"></attvalue>
<attvalue for="attr_3" value="Research Center Borstel"></attvalue>
<attvalue for="attr_4" value="Borstel, Germany"></attvalue>
<attvalue for="attr_5" value="Germany"></attvalue>
<attvalue for="attr_11" value="1"></attvalue>
</attvalues>
</node>
<node id="authorswithaffiliations1_4188e4f871ec390096ad86eec1ea5f90" label="boakye, d.a">
<attvalues>
<attvalue for="attr_type" value="Authors with affiliations 1"></attvalue>
<attvalue for="global_occurrences" value="1"></attvalue>
<attvalue for="attr_3" value="Noguchi Memorial Institute for Medical Research"></attvalue>
<attvalue for="attr_4" value="Accra, Ghana"></attvalue>
<attvalue for="attr_5" value="Ghana"></attvalue>
<attvalue for="attr_11" value="1"></attvalue>
</attvalues>
</node>
<node id="authorswithaffiliations1_a08a3ca655a9d0ee1f429a08d56cf5a8" label="bodammer, p">
<attvalues>
<attvalue for="attr_type" value="Authors with affiliations 1"></attvalue>
<attvalue for="global_occurrences" value="2"></attvalue>
<attvalue for="attr_3" value="Rostock University"></attvalue>
<attvalue for="attr_4" value="Rostock, Germany"></attvalue>
<attvalue for="attr_5" value="Germany"></attvalue>
<attvalue for="attr_11" value="2"></attvalue>
</attvalues>
</node>
<node id="authorswithaffiliations1_1ac3ebcda4e282d237f18f2eb0930f40" label="boddaert, j">
<attvalues>
<attvalue for="attr_type" value="Authors with affiliations 1"></attvalue>
<attvalue for="global_occurrences" value="1"></attvalue>
<attvalue for="attr_3" value="Pitié-Salpêtrière University Hospital"></attvalue>
<attvalue for="attr_4" value="Paris, France"></attvalue>
<attvalue for="attr_5" value="France"></attvalue>
<attvalue for="attr_11" value="1"></attvalue>
</attvalues>
</node>
<node id="authorswithaffiliations1_29e823f0d8b956bdb4a3e9c80538503d" label="boehm, s">
<attvalues>
<attvalue for="attr_type" value="Authors with affiliations 1"></attvalue>
<attvalue for="global_occurrences" value="1"></attvalue>
<attvalue for="attr_3" value="Research Institute for Occupational Medicine"></attvalue>
<attvalue for="attr_4" value="Bochum, Germany"></attvalue>
<attvalue for="attr_5" value="Germany"></attvalue>
<attvalue for="attr_11" value="1"></attvalue>
</attvalues>
</node>
<node id="authorswithaffiliations1_f2766255a15d07f5fdb3f89d14c504af" label="bohle, r.m">
<attvalues>
<attvalue for="attr_type" value="Authors with affiliations 1"></attvalue>
<attvalue for="global_occurrences" value="1"></attvalue>
<attvalue for="attr_3" value="University of Saarland"></attvalue>
<attvalue for="attr_4" value="Homburg, Germany"></attvalue>
<attvalue for="attr_5" value="Germany"></attvalue>
<attvalue for="attr_11" value="1"></attvalue>
</attvalues>
</node>
<node id="authorswithaffiliations1_571b3af17ec18bc9137a4de378717592" label="boissier, j">
<attvalues>
<attvalue for="attr_type" value="Authors with affiliations 1"></attvalue>
<attvalue for="global_occurrences" value="2"></attvalue>
<attvalue for="attr_3" value="Université de Perpignan"></attvalue>
<attvalue for="attr_4" value="Perpignan, France"></attvalue>
<attvalue for="attr_5" value="France"></attvalue>
<attvalue for="attr_11" value="2"></attvalue>
</attvalues>
</node>
<node id="authorswithaffiliations1_ee8892a8f1106b698c18defea2344230" label="boon, l">
<attvalues>
<attvalue for="attr_type" value="Authors with affiliations 1"></attvalue>
<attvalue for="global_occurrences" value="1"></attvalue>
<attvalue for="attr_3" value="Bioceros B.V."></attvalue>
<attvalue for="attr_4" value="Utrecht, Netherlands"></attvalue>
<attvalue for="attr_5" value="Netherlands"></attvalue>
<attvalue for="attr_11" value="1"></attvalue>
</attvalues>
</node>
<node id="authorswithaffiliations1_3a3efcff48e35c73b62183cb16c4f93a" label="borrmann, s">
<attvalues>
<attvalue for="attr_type" value="Authors with affiliations 1"></attvalue>
<attvalue for="global_occurrences" value="1"></attvalue>
<attvalue for="attr_3" value="Albert Schweitzer Hospital Medical Research Unit"></attvalue>
<attvalue for="attr_4" value="Lambaréné, Gabon"></attvalue>
<attvalue for="attr_5" value="Gabon"></attvalue>
<attvalue for="attr_11" value="1"></attvalue>
</attvalues>
</node>
<node id="authorswithaffiliations1_e944f18d452fb5f605542794259e44f6" label="bosello, f">
<attvalues>
<attvalue for="attr_type" value="Authors with affiliations 1"></attvalue>
<attvalue for="global_occurrences" value="1"></attvalue>
<attvalue for="attr_3" value="Fondazione Eni Enrico Mattei"></attvalue>
<attvalue for="attr_4" value="Venice, Italy"></attvalue>
<attvalue for="attr_5" value="Italy"></attvalue>
<attvalue for="attr_11" value="1"></attvalue>
</attvalues>
</node>
<node id="authorswithaffiliations1_a16f56e291e723dc413fa6398f9a950a" label="bothe, h">
<attvalues>
<attvalue for="attr_type" value="Authors with affiliations 1"></attvalue>
<attvalue for="global_occurrences" value="1"></attvalue>
<attvalue for="attr_3" value="Intervet Innovation GmbH"></attvalue>
<attvalue for="attr_4" value="Schwabenheim, Germany"></attvalue>
<attvalue for="attr_5" value="Germany"></attvalue>
<attvalue for="attr_11" value="1"></attvalue>
</attvalues>
</node>
<node id="authorswithaffiliations1_6d6c947f44c372cacca70f485902ef03" label="botros, s">
<attvalues>
<attvalue for="attr_type" value="Authors with affiliations 1"></attvalue>
<attvalue for="global_occurrences" value="1"></attvalue>
<attvalue for="attr_3" value="Theodor Bilharz Research Institute"></attvalue>
<attvalue for="attr_4" value="Giza, Egypt"></attvalue>
<attvalue for="attr_5" value="Egypt"></attvalue>
<attvalue for="attr_11" value="1"></attvalue>
</attvalues>
</node>
<node id="authorswithaffiliations1_94e90e5b2bccab58ae364d8259addd56" label="bottieau, e">
<attvalues>
<attvalue for="attr_type" value="Authors with affiliations 1"></attvalue>
<attvalue for="global_occurrences" value="1"></attvalue>
<attvalue for="attr_3" value="Institute of Tropical Medicine"></attvalue>
<attvalue for="attr_4" value="Antwerp, Belgium"></attvalue>
<attvalue for="attr_5" value="Belgium"></attvalue>
<attvalue for="attr_11" value="1"></attvalue>
</attvalues>
</node>
<node id="authorswithaffiliations1_5161e0bffddc7fb48493cb91a16d3571" label="brankin, a">
<attvalues>
<attvalue for="attr_type" value="Authors with affiliations 1"></attvalue>
<attvalue for="global_occurrences" value="1"></attvalue>
<attvalue for="attr_3" value="Uniformed Services University"></attvalue>
<attvalue for="attr_4" value="Bethesda, United States"></attvalue>
<attvalue for="attr_5" value="United States"></attvalue>
<attvalue for="attr_11" value="1"></attvalue>
</attvalues>
</node>
<node id="authorswithaffiliations1_a8d1b533362d064b3355cba7adf22714" label="braschi, s">
<attvalues>
<attvalue for="attr_type" value="Authors with affiliations 1"></attvalue>
<attvalue for="global_occurrences" value="1"></attvalue>
<attvalue for="attr_3" value="Sandler Center for Basic Research in Parasitic Diseases University of California"></attvalue>
<attvalue for="attr_4" value="San Francisco, United States"></attvalue>
<attvalue for="attr_5" value="United States"></attvalue>
<attvalue for="attr_11" value="1"></attvalue>
</attvalues>
</node>
<node id="authorswithaffiliations1_4fbdea425e6f911059783bf5ebe36aa6" label="brattig, n.w">
<attvalues>
<attvalue for="attr_type" value="Authors with affiliations 1"></attvalue>
<attvalue for="global_occurrences" value="1"></attvalue>
<attvalue for="attr_3" value="Bernhard Nocht Institute for Tropical Medicine"></attvalue>
<attvalue for="attr_4" value="Hamburg, Germany"></attvalue>
<attvalue for="attr_5" value="Germany"></attvalue>
<attvalue for="attr_11" value="1"></attvalue>
</attvalues>
</node>
<node id="authorswithaffiliations1_8ed7fd90a8edb445c570783da72b08b4" label="braukmann, s">
<attvalues>
<attvalue for="attr_type" value="Authors with affiliations 1"></attvalue>
<attvalue for="global_occurrences" value="1"></attvalue>
<attvalue for="attr_3" value="Johannes Gutenberg University Mainz"></attvalue>
<attvalue for="attr_4" value="Mainz, Germany"></attvalue>
<attvalue for="attr_5" value="Germany"></attvalue>
<attvalue for="attr_11" value=""></attvalue>
</attvalues>
</node>
<node id="authorswithaffiliations1_0a94d34948d2015cca98ce93c0032d3b" label="brehm, k">
<attvalues>
<attvalue for="attr_type" value="Authors with affiliations 1"></attvalue>
<attvalue for="global_occurrences" value="2"></attvalue>
<attvalue for="attr_3" value="Julius Maximilians University of Wuerzburg"></attvalue>
<attvalue for="attr_4" value="Wuerzburg, Germany"></attvalue>
<attvalue for="attr_5" value="Germany"></attvalue>
<attvalue for="attr_11" value="2"></attvalue>
</attvalues>
</node>
<node id="authorswithaffiliations1_54d363918fbe2ec46dedd7930c81c70d" label="brehmer, a">
<attvalues>
<attvalue for="attr_type" value="Authors with affiliations 1"></attvalue>
<attvalue for="global_occurrences" value="1"></attvalue>
<attvalue for="attr_3" value="Friedrich-Alexander-University Erlangen-Nuremberg"></attvalue>
<attvalue for="attr_4" value="Erlangen, Germany"></attvalue>
<attvalue for="attr_5" value="Germany"></attvalue>
<attvalue for="attr_11" value="1"></attvalue>
</attvalues>
</node>
<node id="authorswithaffiliations1_7dd4cb8218dcb6f8c166bb38e9eb7591" label="breitkopf, k">
<attvalues>
<attvalue for="attr_type" value="Authors with affiliations 1"></attvalue>
<attvalue for="global_occurrences" value="1"></attvalue>
<attvalue for="attr_3" value="University Medical Center and Medical Faculty Mannheim"></attvalue>
<attvalue for="attr_4" value="Mannheim, Germany"></attvalue>
<attvalue for="attr_5" value="Germany"></attvalue>
<attvalue for="attr_11" value="1"></attvalue>
</attvalues>
</node>
<node id="authorswithaffiliations1_73d5b4e127c8f55e43ca924cd4ba4673" label="broelsch, c.e">
<attvalues>
<attvalue for="attr_type" value="Authors with affiliations 1"></attvalue>
<attvalue for="global_occurrences" value="1"></attvalue>
<attvalue for="attr_3" value="University of Duisburg-Essen"></attvalue>
<attvalue for="attr_4" value="Essen, Germany"></attvalue>
<attvalue for="attr_5" value="Germany"></attvalue>
<attvalue for="attr_11" value="1"></attvalue>
</attvalues>
</node>
<node id="authorswithaffiliations1_c62ace7c23f6b17b8e06be8f057ea403" label="brombacher, f">
<attvalues>
<attvalue for="attr_type" value="Authors with affiliations 1"></attvalue>
<attvalue for="global_occurrences" value="1"></attvalue>
<attvalue for="attr_3" value="University of Cape Town"></attvalue>
<attvalue for="attr_4" value="Cape Town, South Africa"></attvalue>
<attvalue for="attr_5" value="South Africa"></attvalue>
<attvalue for="attr_11" value="1"></attvalue>
</attvalues>
</node>
<node id="authorswithaffiliations1_bb52137539c9d700d77a26a38fbd14ca" label="bronner, u">
<attvalues>
<attvalue for="attr_type" value="Authors with affiliations 1"></attvalue>
<attvalue for="global_occurrences" value="1"></attvalue>
<attvalue for="attr_3" value="Karolinska Institute"></attvalue>
<attvalue for="attr_4" value="Stockholm, Sweden"></attvalue>
<attvalue for="attr_5" value="Sweden"></attvalue>
<attvalue for="attr_11" value="1"></attvalue>
</attvalues>
</node>
<node id="authorswithaffiliations1_49e6dd25c192cfecd316810fd515d01b" label="brouqui, p">
<attvalues>
<attvalue for="attr_type" value="Authors with affiliations 1"></attvalue>
<attvalue for="global_occurrences" value="1"></attvalue>
<attvalue for="attr_3" value="Assitance Publique-Hôpitaux de Marseille"></attvalue>
<attvalue for="attr_4" value="Marseille, France"></attvalue>
<attvalue for="attr_5" value="France"></attvalue>
<attvalue for="attr_11" value="1"></attvalue>
</attvalues>
</node>
<node id="authorswithaffiliations1_5e9d0283602ed0433fa6cdb4df451bcf" label="browaeys, e">
<attvalues>
<attvalue for="attr_type" value="Authors with affiliations 1"></attvalue>
<attvalue for="global_occurrences" value="1"></attvalue>
<attvalue for="attr_3" value="University Lille 1 Sciences and Technology"></attvalue>
<attvalue for="attr_4" value="Villeneuve d'Ascq, France"></attvalue>
<attvalue for="attr_5" value="France"></attvalue>
<attvalue for="attr_11" value="1"></attvalue>
</attvalues>
</node>
<node id="authorswithaffiliations1_564b8a130cd312bd92ce5bd74bf0812a" label="bruijns, s.c.m">
<attvalues>
<attvalue for="attr_type" value="Authors with affiliations 1"></attvalue>
<attvalue for="global_occurrences" value="1"></attvalue>
<attvalue for="attr_3" value="Vrije Universiteit Medical Center (VUMC)"></attvalue>
<attvalue for="attr_4" value="Amsterdam, Netherlands"></attvalue>
<attvalue for="attr_5" value="Netherlands"></attvalue>
<attvalue for="attr_11" value="1"></attvalue>
</attvalues>
</node>
<node id="authorswithaffiliations1_d29967b9e55c439f7df45ead198a7252" label="brunori, m">
<attvalues>
<attvalue for="attr_type" value="Authors with affiliations 1"></attvalue>
<attvalue for="global_occurrences" value="1"></attvalue>
<attvalue for="attr_3" value="University of Rome La Sapienza"></attvalue>
<attvalue for="attr_4" value="Rome, Italy"></attvalue>
<attvalue for="attr_5" value="Italy"></attvalue>
<attvalue for="attr_11" value="1"></attvalue>
</attvalues>
</node>
<node id="authorswithaffiliations1_37fb49395b1df370ced1caa688b15753" label="bucher, k">
<attvalues>
<attvalue for="attr_type" value="Authors with affiliations 1"></attvalue>
<attvalue for="global_occurrences" value="1"></attvalue>
<attvalue for="attr_3" value="Eberhard Karls University of Tuebingen"></attvalue>
<attvalue for="attr_4" value="Tuebingen, Germany"></attvalue>
<attvalue for="attr_5" value="Germany"></attvalue>
<attvalue for="attr_11" value="1"></attvalue>
</attvalues>
</node>
<node id="authorswithaffiliations1_af27185a3b748deedb39d479db5ac3d2" label="burchard, g.-d">
<attvalues>
<attvalue for="attr_type" value="Authors with affiliations 1"></attvalue>
<attvalue for="global_occurrences" value="3"></attvalue>
<attvalue for="attr_3" value="Bernhard Nocht Institute for Tropical Medicine | Hamburg-Eppendorf University Medical Center"></attvalue>
<attvalue for="attr_4" value="Hamburg, Germany"></attvalue>
<attvalue for="attr_5" value="Germany"></attvalue>
<attvalue for="attr_11" value="2"></attvalue>
</attvalues>
</node>
<node id="authorswithaffiliations1_1f4f5c3faa2bed992f2ea3c8314ef0c6" label="butrous, g">
<attvalues>
<attvalue for="attr_type" value="Authors with affiliations 1"></attvalue>
<attvalue for="global_occurrences" value="1"></attvalue>
<attvalue for="attr_3" value="University of Kent"></attvalue>
<attvalue for="attr_4" value="Canterbury, United Kingdom"></attvalue>
<attvalue for="attr_5" value="United Kingdom"></attvalue>
<attvalue for="attr_11" value="1"></attvalue>
</attvalues>
</node>
<node id="authorswithaffiliations1_8be820699212d0d293cdc8526c2ab7e0" label="butterworth, a.e">
<attvalues>
<attvalue for="attr_type" value="Authors with affiliations 1"></attvalue>
<attvalue for="global_occurrences" value="1"></attvalue>
<attvalue for="attr_3" value="Biomedical Research/Training Inst."></attvalue>
<attvalue for="attr_4" value="Harare, Zimbabwe"></attvalue>
<attvalue for="attr_5" value="Zimbabwe"></attvalue>
<attvalue for="attr_11" value="1"></attvalue>
</attvalues>
</node>
<node id="authorswithaffiliations1_c236009b2750cf5881e59104af5a22ff" label="caffrey, c.r">
<attvalues>
<attvalue for="attr_type" value="Authors with affiliations 1"></attvalue>
<attvalue for="global_occurrences" value="2"></attvalue>
<attvalue for="attr_3" value="Sandler Center for Basic Research in Parasitic Diseases University of California"></attvalue>
<attvalue for="attr_4" value="San Francisco, United States"></attvalue>
<attvalue for="attr_5" value="United States"></attvalue>
<attvalue for="attr_11" value="2"></attvalue>
</attvalues>
</node>
<node id="authorswithaffiliations1_fcff4c4e57e1af6664649a4e293cd0ee" label="cailliau, k">
<attvalues>
<attvalue for="attr_type" value="Authors with affiliations 1"></attvalue>
<attvalue for="global_occurrences" value="1"></attvalue>
<attvalue for="attr_3" value="University Lille 1 Sciences and Technology"></attvalue>
<attvalue for="attr_4" value="Villeneuve d'Ascq, France"></attvalue>
<attvalue for="attr_5" value="France"></attvalue>
<attvalue for="attr_11" value="1"></attvalue>
</attvalues>
</node>
<node id="authorswithaffiliations1_d228681f50cdfb5556cb585a1fb52e13" label="califf, l.l">
<attvalues>
<attvalue for="attr_type" value="Authors with affiliations 1"></attvalue>
<attvalue for="global_occurrences" value="1"></attvalue>
<attvalue for="attr_3" value="Illinois State University"></attvalue>
<attvalue for="attr_4" value="Normal, United States"></attvalue>
<attvalue for="attr_5" value="United States"></attvalue>
<attvalue for="attr_11" value="1"></attvalue>
</attvalues>
</node>
<node id="authorswithaffiliations1_dda833522e38484619b19e0fc91c692e" label="caligiuri, a">
<attvalues>
<attvalue for="attr_type" value="Authors with affiliations 1"></attvalue>
<attvalue for="global_occurrences" value="1"></attvalue>
<attvalue for="attr_3" value="University of Florence"></attvalue>
<attvalue for="attr_4" value="Florence, Italy"></attvalue>
<attvalue for="attr_5" value="Italy"></attvalue>
<attvalue for="attr_11" value="1"></attvalue>
</attvalues>
</node>
<node id="authorswithaffiliations1_9586d11ecf893ffe8e08095d6c9d2acd" label="carrasco, g">
<attvalues>
<attvalue for="attr_type" value="Authors with affiliations 1"></attvalue>
<attvalue for="global_occurrences" value="1"></attvalue>
<attvalue for="attr_3" value="Pontificia Universidad Catolica de Chile"></attvalue>
<attvalue for="attr_4" value="Santiago, Chile"></attvalue>
<attvalue for="attr_5" value="Chile"></attvalue>
<attvalue for="attr_11" value="1"></attvalue>
</attvalues>
</node>
<node id="authorswithaffiliations1_e317d0c50f836ead2d5579c3897f9d27" label="castelli, f">
<attvalues>
<attvalue for="attr_type" value="Authors with affiliations 1"></attvalue>
<attvalue for="global_occurrences" value="3"></attvalue>
<attvalue for="attr_3" value="University of Brescia"></attvalue>
<attvalue for="attr_4" value="Brescia, Italy"></attvalue>
<attvalue for="attr_5" value="Italy"></attvalue>
<attvalue for="attr_11" value="3"></attvalue>
</attvalues>
</node>
<node id="authorswithaffiliations1_65ce0d36a5aa607abc7239b8ccb8d0c2" label="caumes, e">
<attvalues>
<attvalue for="attr_type" value="Authors with affiliations 1"></attvalue>
<attvalue for="global_occurrences" value="1"></attvalue>
<attvalue for="attr_3" value="Pitié-Salpêtrière University Hospital"></attvalue>
<attvalue for="attr_4" value="Paris, France"></attvalue>
<attvalue for="attr_5" value="France"></attvalue>
<attvalue for="attr_11" value="1"></attvalue>
</attvalues>
</node>
<node id="authorswithaffiliations1_5689186f07f959c984b5e64a7878018c" label="cavalcante, f.g.t">
<attvalues>
<attvalue for="attr_type" value="Authors with affiliations 1"></attvalue>
<attvalue for="global_occurrences" value="1"></attvalue>
<attvalue for="attr_3" value="Clinica Pró-Mulher"></attvalue>
<attvalue for="attr_4" value="Maceió, Brazil"></attvalue>
<attvalue for="attr_5" value="Brazil"></attvalue>
<attvalue for="attr_11" value="1"></attvalue>
</attvalues>
</node>
<node id="authorswithaffiliations1_4479d85c6a7155fa0504c554322dd831" label="cerqueira, g.c">
<attvalues>
<attvalue for="attr_type" value="Authors with affiliations 1"></attvalue>
<attvalue for="global_occurrences" value="1"></attvalue>
<attvalue for="attr_3" value="University of Maryland"></attvalue>
<attvalue for="attr_4" value="College Park, United States"></attvalue>
<attvalue for="attr_5" value="United States"></attvalue>
<attvalue for="attr_11" value="1"></attvalue>
</attvalues>
</node>
<node id="authorswithaffiliations1_856ddb121456c0c76dec7cd4321b9018" label="cesar-rodo, e">
<attvalues>
<attvalue for="attr_type" value="Authors with affiliations 1"></attvalue>
<attvalue for="global_occurrences" value="1"></attvalue>
<attvalue for="attr_3" value="University of Strasbourg"></attvalue>
<attvalue for="attr_4" value="Strasbourg, France"></attvalue>
<attvalue for="attr_5" value="France"></attvalue>
<attvalue for="attr_11" value="1"></attvalue>
</attvalues>
</node>
<node id="authorswithaffiliations1_14f32e798da5802a70593f451cc556b2" label="chalmers, i.w">
<attvalues>
<attvalue for="attr_type" value="Authors with affiliations 1"></attvalue>
<attvalue for="global_occurrences" value="1"></attvalue>
<attvalue for="attr_3" value="University of Cambridge"></attvalue>
<attvalue for="attr_4" value="Cambridge, United Kingdom"></attvalue>
<attvalue for="attr_5" value="United Kingdom"></attvalue>
<attvalue for="attr_11" value="1"></attvalue>
</attvalues>
</node>
<node id="authorswithaffiliations1_6be3e7727c3bce977b1768ca7a81b248" label="chaudhri, n">
<attvalues>
<attvalue for="attr_type" value="Authors with affiliations 1"></attvalue>
<attvalue for="global_occurrences" value="1"></attvalue>
<attvalue for="attr_3" value="King Faisal Specialist Hospital and Research Centre"></attvalue>
<attvalue for="attr_4" value="Riyadh, Saudi Arabia"></attvalue>
<attvalue for="attr_5" value="Saudi Arabia"></attvalue>
<attvalue for="attr_11" value="1"></attvalue>
</attvalues>
</node>
<node id="authorswithaffiliations1_232645c729d122c240fed566e62b5baa" label="chen, j.-l">
<attvalues>
<attvalue for="attr_type" value="Authors with affiliations 1"></attvalue>
<attvalue for="global_occurrences" value="1"></attvalue>
<attvalue for="attr_3" value="College of Jiaxing"></attvalue>
<attvalue for="attr_4" value="Jiaxing, China"></attvalue>
<attvalue for="attr_5" value="China"></attvalue>
<attvalue for="attr_11" value="1"></attvalue>
</attvalues>
</node>
<node id="authorswithaffiliations1_c2af38a658f07cfd54b265676255187e" label="chen, l.h">
<attvalues>
<attvalue for="attr_type" value="Authors with affiliations 1"></attvalue>
<attvalue for="global_occurrences" value="1"></attvalue>
<attvalue for="attr_3" value="Mount Auburn Hospital"></attvalue>
<attvalue for="attr_4" value="Cambridge, United States"></attvalue>
<attvalue for="attr_5" value="United States"></attvalue>
<attvalue for="attr_11" value="1"></attvalue>
</attvalues>
</node>
<node id="authorswithaffiliations1_06c61d1632c2b7c59467423838c5c281" label="cheng, y.-l">
<attvalues>
<attvalue for="attr_type" value="Authors with affiliations 1"></attvalue>
<attvalue for="global_occurrences" value="1"></attvalue>
<attvalue for="attr_3" value="Huazhong University of Science and Technology"></attvalue>
<attvalue for="attr_4" value="Wuhan, China"></attvalue>
<attvalue for="attr_5" value="China"></attvalue>
<attvalue for="attr_11" value="1"></attvalue>
</attvalues>
</node>
<node id="authorswithaffiliations1_0152180b8b4eae9cf00c432b47bc5cc5" label="chilengi, r">
<attvalues>
<attvalue for="attr_type" value="Authors with affiliations 1"></attvalue>
<attvalue for="global_occurrences" value="1"></attvalue>
<attvalue for="attr_3" value="Kenya Medical Research Institute"></attvalue>
<attvalue for="attr_4" value="Nairobi, Kenya"></attvalue>
<attvalue for="attr_5" value="Kenya"></attvalue>
<attvalue for="attr_11" value="1"></attvalue>
</attvalues>
</node>
<node id="authorswithaffiliations1_df52c1c5850d1cbf7beac993cc4d9b0b" label="chiodini, p.l">
<attvalues>
<attvalue for="attr_type" value="Authors with affiliations 1"></attvalue>
<attvalue for="global_occurrences" value="1"></attvalue>
<attvalue for="attr_3" value="Hospital for Tropical Diseases"></attvalue>
<attvalue for="attr_4" value="London, United Kingdom"></attvalue>
<attvalue for="attr_5" value="United Kingdom"></attvalue>
<attvalue for="attr_11" value="1"></attvalue>
</attvalues>
</node>
<node id="authorswithaffiliations1_ed9c446db7677092e3d5d779b9a3d854" label="chlichlia, k">
<attvalues>
<attvalue for="attr_type" value="Authors with affiliations 1"></attvalue>
<attvalue for="global_occurrences" value="4"></attvalue>
<attvalue for="attr_3" value="Ruprecht Karls University Heidelberg"></attvalue>
<attvalue for="attr_4" value="Heidelberg, Germany"></attvalue>
<attvalue for="attr_5" value="Germany"></attvalue>
<attvalue for="attr_11" value="3"></attvalue>
</attvalues>
</node>
<node id="authorswithaffiliations1_b5b2a98abc6defa66f53661e7dd33d6a" label="christiansen, b">
<attvalues>
<attvalue for="attr_type" value="Authors with affiliations 1"></attvalue>
<attvalue for="global_occurrences" value="1"></attvalue>
<attvalue for="attr_3" value="University of Kiel"></attvalue>
<attvalue for="attr_4" value="Kiel, Germany"></attvalue>
<attvalue for="attr_5" value="Germany"></attvalue>
<attvalue for="attr_11" value=""></attvalue>
</attvalues>
</node>
<node id="authorswithaffiliations1_b8290b9c54f090ac23a7ab5080afddcc" label="cioli, d">
<attvalues>
<attvalue for="attr_type" value="Authors with affiliations 1"></attvalue>
<attvalue for="global_occurrences" value="2"></attvalue>
<attvalue for="attr_3" value="CNR Institute of Cell Biology"></attvalue>
<attvalue for="attr_4" value="Monterotondo, Italy"></attvalue>
<attvalue for="attr_5" value="Italy"></attvalue>
<attvalue for="attr_11" value="2"></attvalue>
</attvalues>
</node>
<node id="authorswithaffiliations1_2312153a75c1573bf320a2eaee74c96d" label="ciuclan, l">
<attvalues>
<attvalue for="attr_type" value="Authors with affiliations 1"></attvalue>
<attvalue for="global_occurrences" value="1"></attvalue>
<attvalue for="attr_3" value="University Medical Center and Medical Faculty Mannheim"></attvalue>
<attvalue for="attr_4" value="Mannheim, Germany"></attvalue>
<attvalue for="attr_5" value="Germany"></attvalue>
<attvalue for="attr_11" value="1"></attvalue>
</attvalues>
</node>
<node id="authorswithaffiliations1_77017fca96e33f55d2ecc5f9243efd77" label="claussen, b">
<attvalues>
<attvalue for="attr_type" value="Authors with affiliations 1"></attvalue>
<attvalue for="global_occurrences" value="1"></attvalue>
<attvalue for="attr_3" value="Ludwig Maximilians University of Munich"></attvalue>
<attvalue for="attr_4" value="Munich, Germany"></attvalue>
<attvalue for="attr_5" value="Germany"></attvalue>
<attvalue for="attr_11" value="1"></attvalue>
</attvalues>
</node>
<node id="authorswithaffiliations1_897b49525e909725fbd0c7ec08de9afd" label="clerinx, j">
<attvalues>
<attvalue for="attr_type" value="Authors with affiliations 1"></attvalue>
<attvalue for="global_occurrences" value="3"></attvalue>
<attvalue for="attr_3" value="Institute of Tropical Medicine"></attvalue>
<attvalue for="attr_4" value="Antwerp, Belgium"></attvalue>
<attvalue for="attr_5" value="Belgium"></attvalue>
<attvalue for="attr_11" value="3"></attvalue>
</attvalues>
</node>
<node id="authorswithaffiliations1_e74a2a647bb43ec12ba9a38d59102421" label="clos, j">
<attvalues>
<attvalue for="attr_type" value="Authors with affiliations 1"></attvalue>
<attvalue for="global_occurrences" value="1"></attvalue>
<attvalue for="attr_3" value="Bernhard Nocht Institute for Tropical Medicine"></attvalue>
<attvalue for="attr_4" value="Hamburg, Germany"></attvalue>
<attvalue for="attr_5" value="Germany"></attvalue>
<attvalue for="attr_11" value="1"></attvalue>
</attvalues>
</node>
<node id="authorswithaffiliations1_305736c769103339e1549603121097a5" label="cnops, l">
<attvalues>
<attvalue for="attr_type" value="Authors with affiliations 1"></attvalue>
<attvalue for="global_occurrences" value="1"></attvalue>
<attvalue for="attr_3" value="Institute of Tropical Medicine"></attvalue>
<attvalue for="attr_4" value="Antwerp, Belgium"></attvalue>
<attvalue for="attr_5" value="Belgium"></attvalue>
<attvalue for="attr_11" value="1"></attvalue>
</attvalues>
</node>
<node id="authorswithaffiliations1_baad93fa067632ab8deb722156adeeee" label="coghlan, a">
<attvalues>
<attvalue for="attr_type" value="Authors with affiliations 1"></attvalue>
<attvalue for="global_occurrences" value="1"></attvalue>
<attvalue for="attr_3" value="University College Cork"></attvalue>
<attvalue for="attr_4" value="Cork, Ireland"></attvalue>
<attvalue for="attr_5" value="Ireland"></attvalue>
<attvalue for="attr_11" value="1"></attvalue>
</attvalues>
</node>
<node id="authorswithaffiliations1_1c5986adbfe5a9eb4492d2492f14bee3" label="cook, p.c">
<attvalues>
<attvalue for="attr_type" value="Authors with affiliations 1"></attvalue>
<attvalue for="global_occurrences" value="1"></attvalue>
<attvalue for="attr_3" value="University of Edinburgh"></attvalue>
<attvalue for="attr_4" value="Edinburgh, United Kingdom"></attvalue>
<attvalue for="attr_5" value="United Kingdom"></attvalue>
<attvalue for="attr_11" value="1"></attvalue>
</attvalues>
</node>
<node id="authorswithaffiliations1_2f9e80d83dde0bebe1ecd4221417c9e7" label="corachán, m">
<attvalues>
<attvalue for="attr_type" value="Authors with affiliations 1"></attvalue>
<attvalue for="global_occurrences" value="1"></attvalue>
<attvalue for="attr_3" value="Seccion de Medicina Tropical Hospital Clinic"></attvalue>
<attvalue for="attr_4" value="Barcelona, Spain"></attvalue>
<attvalue for="attr_5" value="Spain"></attvalue>
<attvalue for="attr_11" value="1"></attvalue>
</attvalues>
</node>
<node id="authorswithaffiliations1_ae9e17861316b852f964612f2187f034" label="correa oliveira, r">
<attvalues>
<attvalue for="attr_type" value="Authors with affiliations 1"></attvalue>
<attvalue for="global_occurrences" value="1"></attvalue>
<attvalue for="attr_3" value="Research Center René Rachou Fundação Oswaldo Cruz"></attvalue>
<attvalue for="attr_4" value="Belo Horizonte, Brazil"></attvalue>
<attvalue for="attr_5" value="Brazil"></attvalue>
<attvalue for="attr_11" value="1"></attvalue>
</attvalues>
</node>
<node id="authorswithaffiliations1_95f208d4d24ae1ef3951cd019cfb0526" label="coulibaly, g">
<attvalues>
<attvalue for="attr_type" value="Authors with affiliations 1"></attvalue>
<attvalue for="global_occurrences" value="1"></attvalue>
<attvalue for="attr_3" value="Inst. Natl. de Rech. en Sante Pub."></attvalue>
<attvalue for="attr_4" value="Bamako, Mali"></attvalue>
<attvalue for="attr_5" value="Mali"></attvalue>
<attvalue for="attr_11" value="1"></attvalue>
</attvalues>
</node>
<node id="authorswithaffiliations1_8b577d06724199962a198e7472383782" label="coulson, r">
<attvalues>
<attvalue for="attr_type" value="Authors with affiliations 1"></attvalue>
<attvalue for="global_occurrences" value="1"></attvalue>
<attvalue for="attr_3" value="European Bioinformatics Institute (EMBL-EBI) Wellcome Trust Genome Campus"></attvalue>
<attvalue for="attr_4" value="Cambridge, United Kingdom"></attvalue>
<attvalue for="attr_5" value="United Kingdom"></attvalue>
<attvalue for="attr_11" value="1"></attvalue>
</attvalues>
</node>
<node id="authorswithaffiliations1_9d3ed476dfdb2c93d74731e9760ec53f" label="coustau, c">
<attvalues>
<attvalue for="attr_type" value="Authors with affiliations 1"></attvalue>
<attvalue for="global_occurrences" value="1"></attvalue>
<attvalue for="attr_3" value="Université de Perpignan"></attvalue>
<attvalue for="attr_4" value="Perpignan, France"></attvalue>
<attvalue for="attr_5" value="France"></attvalue>
<attvalue for="attr_11" value="1"></attvalue>
</attvalues>
</node>
<node id="authorswithaffiliations1_d6fbc7fd15a5f994c8c8157db0e751db" label="cramer, j">
<attvalues>
<attvalue for="attr_type" value="Authors with affiliations 1"></attvalue>
<attvalue for="global_occurrences" value="2"></attvalue>
<attvalue for="attr_3" value="Bernhard Nocht Institute for Tropical Medicine | Hamburg-Eppendorf University Medical Center"></attvalue>
<attvalue for="attr_4" value="Hamburg, Germany"></attvalue>
<attvalue for="attr_5" value="Germany"></attvalue>
<attvalue for="attr_11" value="1"></attvalue>
</attvalues>
</node>
<node id="authorswithaffiliations1_d762b84f8ffb48c7151739c77cd29173" label="cramer, j.p">
<attvalues>
<attvalue for="attr_type" value="Authors with affiliations 1"></attvalue>
<attvalue for="global_occurrences" value="1"></attvalue>
<attvalue for="attr_3" value="Hamburg-Eppendorf University Medical Center"></attvalue>
<attvalue for="attr_4" value="Hamburg, Germany"></attvalue>
<attvalue for="attr_5" value="Germany"></attvalue>
<attvalue for="attr_11" value="1"></attvalue>
</attvalues>
</node>
<node id="authorswithaffiliations1_a80409915422f010da0282abb96e3faf" label="crosby, a">
<attvalues>
<attvalue for="attr_type" value="Authors with affiliations 1"></attvalue>
<attvalue for="global_occurrences" value="1"></attvalue>
<attvalue for="attr_3" value="Addenbrooke's Hospital"></attvalue>
<attvalue for="attr_4" value="Cambridge, United Kingdom"></attvalue>
<attvalue for="attr_5" value="United Kingdom"></attvalue>
<attvalue for="attr_11" value="1"></attvalue>
</attvalues>
</node>
<node id="authorswithaffiliations1_0035b49a58873fc817b20949d0aa8a64" label="cupisti, s">
<attvalues>
<attvalue for="attr_type" value="Authors with affiliations 1"></attvalue>
<attvalue for="global_occurrences" value="1"></attvalue>
<attvalue for="attr_3" value="Friedrich-Alexander-University Erlangen-Nuremberg"></attvalue>
<attvalue for="attr_4" value="Erlangen, Germany"></attvalue>
<attvalue for="attr_5" value="Germany"></attvalue>
<attvalue for="attr_11" value=""></attvalue>
</attvalues>
</node>
<node id="authorswithaffiliations1_3f8037356787beb426165cabcdda62d3" label="d'andrea, p.s">
<attvalues>
<attvalue for="attr_type" value="Authors with affiliations 1"></attvalue>
<attvalue for="global_occurrences" value="1"></attvalue>
<attvalue for="attr_3" value="Instituto Oswaldo Cruz FIOCRUZ"></attvalue>
<attvalue for="attr_4" value="Rio de Janeiro, Brazil"></attvalue>
<attvalue for="attr_5" value="Brazil"></attvalue>
<attvalue for="attr_11" value="1"></attvalue>
</attvalues>
</node>
<node id="authorswithaffiliations1_263efc599e423f99c6614fa50ff9ad8c" label="da cunha, s">
<attvalues>
<attvalue for="attr_type" value="Authors with affiliations 1"></attvalue>
<attvalue for="global_occurrences" value="1"></attvalue>
<attvalue for="attr_3" value="Hospital Universitario Coimbra"></attvalue>
<attvalue for="attr_4" value="Coimbra, Portugal"></attvalue>
<attvalue for="attr_5" value="Portugal"></attvalue>
<attvalue for="attr_11" value="1"></attvalue>
</attvalues>
</node>
<node id="authorswithaffiliations1_336570f5308bf715d2cdb5de5a8b7f40" label="dacal, a.r.c">
<attvalues>
<attvalue for="attr_type" value="Authors with affiliations 1"></attvalue>
<attvalue for="global_occurrences" value="1"></attvalue>
<attvalue for="attr_3" value="Escola de Ciências Médicas de Alagoas"></attvalue>
<attvalue for="attr_4" value="Maceió, Brazil"></attvalue>
<attvalue for="attr_5" value="Brazil"></attvalue>
<attvalue for="attr_11" value="1"></attvalue>
</attvalues>
</node>
<node id="authorswithaffiliations1_7f0070e308ee632e0d3ab9758c49eae0" label="dahm, h.h">
<attvalues>
<attvalue for="attr_type" value="Authors with affiliations 1"></attvalue>
<attvalue for="global_occurrences" value="1"></attvalue>
<attvalue for="attr_3" value="Institut Fr Pathologie"></attvalue>
<attvalue for="attr_4" value="Esslingen, Germany"></attvalue>
<attvalue for="attr_5" value="Germany"></attvalue>
<attvalue for="attr_11" value="1"></attvalue>
</attvalues>
</node>
<node id="authorswithaffiliations1_2a0e43151a24a5905690cb7930b9363f" label="dahmen, u">
<attvalues>
<attvalue for="attr_type" value="Authors with affiliations 1"></attvalue>
<attvalue for="global_occurrences" value="1"></attvalue>
<attvalue for="attr_3" value="University of Duisburg-Essen"></attvalue>
<attvalue for="attr_4" value="Essen, Germany"></attvalue>
<attvalue for="attr_5" value="Germany"></attvalue>
<attvalue for="attr_11" value=""></attvalue>
</attvalues>
</node>
<node id="authorswithaffiliations1_c667fa1e99081ab2ffad9f2482fe6089" label="dancygier, h">
<attvalues>
<attvalue for="attr_type" value="Authors with affiliations 1"></attvalue>
<attvalue for="global_occurrences" value="1"></attvalue>
<attvalue for="attr_3" value="Klinikum Offenbach"></attvalue>
<attvalue for="attr_4" value="Offenbach, Germany"></attvalue>
<attvalue for="attr_5" value="Germany"></attvalue>
<attvalue for="attr_11" value=""></attvalue>
</attvalues>
</node>
<node id="authorswithaffiliations1_a124d3cb5d45ce26304a6917560298ce" label="daum, s">
<attvalues>
<attvalue for="attr_type" value="Authors with affiliations 1"></attvalue>
<attvalue for="global_occurrences" value="1"></attvalue>
<attvalue for="attr_3" value="Charité University Medicine Berlin"></attvalue>
<attvalue for="attr_4" value="Berlin, Germany"></attvalue>
<attvalue for="attr_5" value="Germany"></attvalue>
<attvalue for="attr_11" value=""></attvalue>
</attvalues>
</node>
<node id="authorswithaffiliations1_d0a8018e667f488f16a2010d81c997f7" label="davies, s.j">
<attvalues>
<attvalue for="attr_type" value="Authors with affiliations 1"></attvalue>
<attvalue for="global_occurrences" value="1"></attvalue>
<attvalue for="attr_3" value="Uniformed Services University"></attvalue>
<attvalue for="attr_4" value="Bethesda, United States"></attvalue>
<attvalue for="attr_5" value="United States"></attvalue>
<attvalue for="attr_11" value="1"></attvalue>
</attvalues>
</node>
<node id="authorswithaffiliations1_67ad5f4376458805cc5205d778cee9de" label="davioud-charvet, e">
<attvalues>
<attvalue for="attr_type" value="Authors with affiliations 1"></attvalue>
<attvalue for="global_occurrences" value="2"></attvalue>
<attvalue for="attr_3" value="Ruprecht Karls University Heidelberg | University of Strasbourg"></attvalue>
<attvalue for="attr_4" value="Heidelberg, Germany | Strasbourg, France"></attvalue>
<attvalue for="attr_5" value="France | Germany"></attvalue>
<attvalue for="attr_11" value="2"></attvalue>
</attvalues>
</node>
<node id="authorswithaffiliations1_21b23615e4a50157ca2473e5b2a5c9f9" label="davis, g.m">
<attvalues>
<attvalue for="attr_type" value="Authors with affiliations 1"></attvalue>
<attvalue for="global_occurrences" value="1"></attvalue>
<attvalue for="attr_3" value="George Washington University Medical Center"></attvalue>
<attvalue for="attr_4" value="Washington,  United States"></attvalue>
<attvalue for="attr_5" value="United States"></attvalue>
<attvalue for="attr_11" value="1"></attvalue>
</attvalues>
</node>
<node id="authorswithaffiliations1_257fba0829eac64ffe07ddb48212d55e" label="davis, x.m">
<attvalues>
<attvalue for="attr_type" value="Authors with affiliations 1"></attvalue>
<attvalue for="global_occurrences" value="1"></attvalue>
<attvalue for="attr_3" value="Centers for Disease Control and Prevention"></attvalue>
<attvalue for="attr_4" value="Atlanta, United States"></attvalue>
<attvalue for="attr_5" value="United States"></attvalue>
<attvalue for="attr_11" value="1"></attvalue>
</attvalues>
</node>
<node id="authorswithaffiliations1_346ca9c3e52d548fc9f7f20466e598c6" label="day, l">
<attvalues>
<attvalue for="attr_type" value="Authors with affiliations 1"></attvalue>
<attvalue for="global_occurrences" value="1"></attvalue>
<attvalue for="attr_3" value="Rush University Medical Center"></attvalue>
<attvalue for="attr_4" value="Chicago, United States"></attvalue>
<attvalue for="attr_5" value="United States"></attvalue>
<attvalue for="attr_11" value="1"></attvalue>
</attvalues>
</node>
<node id="authorswithaffiliations1_8da9da2406ec68006dcd8451a90f68d0" label="day, t.a">
<attvalues>
<attvalue for="attr_type" value="Authors with affiliations 1"></attvalue>
<attvalue for="global_occurrences" value="1"></attvalue>
<attvalue for="attr_3" value="Iowa State University"></attvalue>
<attvalue for="attr_4" value="Ames, United States"></attvalue>
<attvalue for="attr_5" value="United States"></attvalue>
<attvalue for="attr_11" value="1"></attvalue>
</attvalues>
</node>
<node id="authorswithaffiliations1_67d8f79d8672a60f13c08ef472db9861" label="de oliveira, e.c">
<attvalues>
<attvalue for="attr_type" value="Authors with affiliations 1"></attvalue>
<attvalue for="global_occurrences" value="1"></attvalue>
<attvalue for="attr_3" value="Universidade Federal de Goiás"></attvalue>
<attvalue for="attr_4" value="Goiânia, Brazil"></attvalue>
<attvalue for="attr_5" value="Brazil"></attvalue>
<attvalue for="attr_11" value="1"></attvalue>
</attvalues>
</node>
<node id="authorswithaffiliations1_08b46cce74a7af1f5b6a1d8a453784c7" label="de vries, p.j">
<attvalues>
<attvalue for="attr_type" value="Authors with affiliations 1"></attvalue>
<attvalue for="global_occurrences" value="1"></attvalue>
<attvalue for="attr_3" value="Academic Medical Center"></attvalue>
<attvalue for="attr_4" value="Amsterdam, Netherlands"></attvalue>
<attvalue for="attr_5" value="Netherlands"></attvalue>
<attvalue for="attr_11" value="1"></attvalue>
</attvalues>
</node>
<node id="authorswithaffiliations1_462ecdd36928c0b16c5acef980d36101" label="deelder, a.m">
<attvalues>
<attvalue for="attr_type" value="Authors with affiliations 1"></attvalue>
<attvalue for="global_occurrences" value="3"></attvalue>
<attvalue for="attr_3" value="Leiden University Medical Center"></attvalue>
<attvalue for="attr_4" value="Leiden, Netherlands"></attvalue>
<attvalue for="attr_5" value="Netherlands"></attvalue>
<attvalue for="attr_11" value="3"></attvalue>
</attvalues>
</node>
<node id="authorswithaffiliations1_6e6837ece5d3581e2ec554c764943184" label="dejong, r.j">
<attvalues>
<attvalue for="attr_type" value="Authors with affiliations 1"></attvalue>
<attvalue for="global_occurrences" value="2"></attvalue>
<attvalue for="attr_3" value="University of New Mexico"></attvalue>
<attvalue for="attr_4" value="Albuquerque, United States"></attvalue>
<attvalue for="attr_5" value="United States"></attvalue>
<attvalue for="attr_11" value="2"></attvalue>
</attvalues>
</node>
<node id="authorswithaffiliations1_343cd80d43edf6d6594a4f1416e4f943" label="delcher, a">
<attvalues>
<attvalue for="attr_type" value="Authors with affiliations 1"></attvalue>
<attvalue for="global_occurrences" value="1"></attvalue>
<attvalue for="attr_3" value="University of Maryland"></attvalue>
<attvalue for="attr_4" value="College Park, United States"></attvalue>
<attvalue for="attr_5" value="United States"></attvalue>
<attvalue for="attr_11" value="1"></attvalue>
</attvalues>
</node>
<node id="authorswithaffiliations1_f5d45c8e6aae6e2b4cb9bfac855e1abb" label="demarco, r">
<attvalues>
<attvalue for="attr_type" value="Authors with affiliations 1"></attvalue>
<attvalue for="global_occurrences" value="1"></attvalue>
<attvalue for="attr_3" value="University of York"></attvalue>
<attvalue for="attr_4" value="York, United Kingdom"></attvalue>
<attvalue for="attr_5" value="United Kingdom"></attvalue>
<attvalue for="attr_11" value="1"></attvalue>
</attvalues>
</node>
<node id="authorswithaffiliations1_886cac67a2c2de36b01f7c19f7e5fdfd" label="demmer, p">
<attvalues>
<attvalue for="attr_type" value="Authors with affiliations 1"></attvalue>
<attvalue for="global_occurrences" value="1"></attvalue>
<attvalue for="attr_3" value="Julius Maximilians University of Wuerzburg"></attvalue>
<attvalue for="attr_4" value="Wuerzburg, Germany"></attvalue>
<attvalue for="attr_5" value="Germany"></attvalue>
<attvalue for="attr_11" value=""></attvalue>
</attvalues>
</node>
<node id="authorswithaffiliations1_bacfa94d47a1b48dbc13495ef0b7525d" label="denk, h">
<attvalues>
<attvalue for="attr_type" value="Authors with affiliations 1"></attvalue>
<attvalue for="global_occurrences" value="1"></attvalue>
<attvalue for="attr_3" value="University of Florence"></attvalue>
<attvalue for="attr_4" value="Florence, Italy"></attvalue>
<attvalue for="attr_5" value="Italy"></attvalue>
<attvalue for="attr_11" value="1"></attvalue>
</attvalues>
</node>
<node id="authorswithaffiliations1_45b19cbcecad527524afd07cecbe0d0c" label="dennis, r.d">
<attvalues>
<attvalue for="attr_type" value="Authors with affiliations 1"></attvalue>
<attvalue for="global_occurrences" value="1"></attvalue>
<attvalue for="attr_3" value="Justus Liebig University Giessen"></attvalue>
<attvalue for="attr_4" value="Giessen, Germany"></attvalue>
<attvalue for="attr_5" value="Germany"></attvalue>
<attvalue for="attr_11" value="1"></attvalue>
</attvalues>
</node>
<node id="authorswithaffiliations1_3bbee7d6e8e661eb488d3252e0b0598a" label="dennison, d">
<attvalues>
<attvalue for="attr_type" value="Authors with affiliations 1"></attvalue>
<attvalue for="global_occurrences" value="1"></attvalue>
<attvalue for="attr_3" value="Sultan Qaboos University"></attvalue>
<attvalue for="attr_4" value="Muscat, Oman"></attvalue>
<attvalue for="attr_5" value="Oman"></attvalue>
<attvalue for="attr_11" value="1"></attvalue>
</attvalues>
</node>
<node id="authorswithaffiliations1_407bcafbaa795a775db3c05459285d64" label="derks, r.j">
<attvalues>
<attvalue for="attr_type" value="Authors with affiliations 1"></attvalue>
<attvalue for="global_occurrences" value="1"></attvalue>
<attvalue for="attr_3" value="Leiden University Medical Center"></attvalue>
<attvalue for="attr_4" value="Leiden, Netherlands"></attvalue>
<attvalue for="attr_5" value="Netherlands"></attvalue>
<attvalue for="attr_11" value="1"></attvalue>
</attvalues>
</node>
<node id="authorswithaffiliations1_2acaa64c0adca085462572640336847a" label="dessolin, j">
<attvalues>
<attvalue for="attr_type" value="Authors with affiliations 1"></attvalue>
<attvalue for="global_occurrences" value="1"></attvalue>
<attvalue for="attr_3" value="Ruprecht Karls University Heidelberg"></attvalue>
<attvalue for="attr_4" value="Heidelberg, Germany"></attvalue>
<attvalue for="attr_5" value="Germany"></attvalue>
<attvalue for="attr_11" value="1"></attvalue>
</attvalues>
</node>
<node id="authorswithaffiliations1_08aa2ce7fbb88f8137b6c80efd76e17e" label="dial, y">
<attvalues>
<attvalue for="attr_type" value="Authors with affiliations 1"></attvalue>
<attvalue for="global_occurrences" value="1"></attvalue>
<attvalue for="attr_3" value="Region Medicale de Saint Louis"></attvalue>
<attvalue for="attr_4" value="Saint Louis, Senegal"></attvalue>
<attvalue for="attr_5" value="Senegal"></attvalue>
<attvalue for="attr_11" value="1"></attvalue>
</attvalues>
</node>
<node id="authorswithaffiliations1_b37f1f5b6fb58642638c34846f35f273" label="dietz, k">
<attvalues>
<attvalue for="attr_type" value="Authors with affiliations 1"></attvalue>
<attvalue for="global_occurrences" value="2"></attvalue>
<attvalue for="attr_3" value="Eberhard Karls University of Tuebingen"></attvalue>
<attvalue for="attr_4" value="Tuebingen, Germany"></attvalue>
<attvalue for="attr_5" value="Germany"></attvalue>
<attvalue for="attr_11" value="2"></attvalue>
</attvalues>
</node>
<node id="authorswithaffiliations1_edcafec0f40d665fb675623740c3d03e" label="digon, y">
<attvalues>
<attvalue for="attr_type" value="Authors with affiliations 1"></attvalue>
<attvalue for="global_occurrences" value="1"></attvalue>
<attvalue for="attr_3" value="Université de Perpignan"></attvalue>
<attvalue for="attr_4" value="Perpignan, France"></attvalue>
<attvalue for="attr_5" value="France"></attvalue>
<attvalue for="attr_11" value="1"></attvalue>
</attvalues>
</node>
<node id="authorswithaffiliations1_4917e770157a676419e593f56a99e1d5" label="dillon, g.p">
<attvalues>
<attvalue for="attr_type" value="Authors with affiliations 1"></attvalue>
<attvalue for="global_occurrences" value="1"></attvalue>
<attvalue for="attr_3" value="University of York"></attvalue>
<attvalue for="attr_4" value="York, United Kingdom"></attvalue>
<attvalue for="attr_5" value="United Kingdom"></attvalue>
<attvalue for="attr_11" value="1"></attvalue>
</attvalues>
</node>
<node id="authorswithaffiliations1_8ad1a318d0f6880678cd566ef5019f20" label="dimmler, a">
<attvalues>
<attvalue for="attr_type" value="Authors with affiliations 1"></attvalue>
<attvalue for="global_occurrences" value="1"></attvalue>
<attvalue for="attr_3" value="Friedrich-Alexander-University Erlangen-Nuremberg"></attvalue>
<attvalue for="attr_4" value="Erlangen, Germany"></attvalue>
<attvalue for="attr_5" value="Germany"></attvalue>
<attvalue for="attr_11" value=""></attvalue>
</attvalues>
</node>
<node id="authorswithaffiliations1_66c8bd0539e39fa2dbe9e92e21081d69" label="dirsch, o">
<attvalues>
<attvalue for="attr_type" value="Authors with affiliations 1"></attvalue>
<attvalue for="global_occurrences" value="1"></attvalue>
<attvalue for="attr_3" value="German Heart Institute"></attvalue>
<attvalue for="attr_4" value="Berlin, Germany"></attvalue>
<attvalue for="attr_5" value="Germany"></attvalue>
<attvalue for="attr_11" value=""></attvalue>
</attvalues>
</node>
<node id="authorswithaffiliations1_4a17d57072fbea5f5ec58b9b18e5959e" label="dissous, c">
<attvalues>
<attvalue for="attr_type" value="Authors with affiliations 1"></attvalue>
<attvalue for="global_occurrences" value="5"></attvalue>
<attvalue for="attr_3" value="Institut Pasteur de Lille"></attvalue>
<attvalue for="attr_4" value="Lille, France"></attvalue>
<attvalue for="attr_5" value="France"></attvalue>
<attvalue for="attr_11" value="3"></attvalue>
</attvalues>
</node>
<node id="authorswithaffiliations1_b90772f37ee363cb353b3d0a78a4c3ab" label="dittrich, s">
<attvalues>
<attvalue for="attr_type" value="Authors with affiliations 1"></attvalue>
<attvalue for="global_occurrences" value="1"></attvalue>
<attvalue for="attr_3" value="Charité University Medicine Berlin"></attvalue>
<attvalue for="attr_4" value="Berlin, Germany"></attvalue>
<attvalue for="attr_5" value="Germany"></attvalue>
<attvalue for="attr_11" value="1"></attvalue>
</attvalues>
</node>
<node id="authorswithaffiliations1_92efa0592ab708694e8b171042a60e6c" label="dièye, t.n">
<attvalues>
<attvalue for="attr_type" value="Authors with affiliations 1"></attvalue>
<attvalue for="global_occurrences" value="1"></attvalue>
<attvalue for="attr_3" value="Centre Hospitalier Universitaire Le Dantec"></attvalue>
<attvalue for="attr_4" value="Dakar, Senegal"></attvalue>
<attvalue for="attr_5" value="Senegal"></attvalue>
<attvalue for="attr_11" value="1"></attvalue>
</attvalues>
</node>
<node id="authorswithaffiliations1_7cb4a19f156beacc0412f735cc427d11" label="djikeng, a">
<attvalues>
<attvalue for="attr_type" value="Authors with affiliations 1"></attvalue>
<attvalue for="global_occurrences" value="1"></attvalue>
<attvalue for="attr_3" value="J. Craig Venter Institute"></attvalue>
<attvalue for="attr_4" value="Rockville, United States"></attvalue>
<attvalue for="attr_5" value="United States"></attvalue>
<attvalue for="attr_11" value="1"></attvalue>
</attvalues>
</node>
<node id="authorswithaffiliations1_6ce99967841f7f4a9de3a4df943112cb" label="doehring, e">
<attvalues>
<attvalue for="attr_type" value="Authors with affiliations 1"></attvalue>
<attvalue for="global_occurrences" value="1"></attvalue>
<attvalue for="attr_3" value="Hannover Medical University"></attvalue>
<attvalue for="attr_4" value="Hannover, Germany"></attvalue>
<attvalue for="attr_5" value="Germany"></attvalue>
<attvalue for="attr_11" value="1"></attvalue>
</attvalues>
</node>
<node id="authorswithaffiliations1_2c4f37d1aaf671a8f4b00aeccc11e06a" label="doenhoff, m.j">
<attvalues>
<attvalue for="attr_type" value="Authors with affiliations 1"></attvalue>
<attvalue for="global_occurrences" value="9"></attvalue>
<attvalue for="attr_3" value="Justus Liebig University Giessen | University of Nottingham | University of Wales"></attvalue>
<attvalue for="attr_4" value="Bangor, United Kingdom | Giessen, Germany | Nottingham, United Kingdom"></attvalue>
<attvalue for="attr_5" value="Germany | United Kingdom"></attvalue>
<attvalue for="attr_11" value="7"></attvalue>
</attvalues>
</node>
<node id="authorswithaffiliations1_e97329a3d62e30e642bba45e1d1c8714" label="dong, h.f">
<attvalues>
<attvalue for="attr_type" value="Authors with affiliations 1"></attvalue>
<attvalue for="global_occurrences" value="2"></attvalue>
<attvalue for="attr_3" value="Wuhan University"></attvalue>
<attvalue for="attr_4" value="Wuhan, China"></attvalue>
<attvalue for="attr_5" value="China"></attvalue>
<attvalue for="attr_11" value="1"></attvalue>
</attvalues>
</node>
<node id="authorswithaffiliations1_a589465d9fd1718ce542e92a578e57bd" label="dooley, s">
<attvalues>
<attvalue for="attr_type" value="Authors with affiliations 1"></attvalue>
<attvalue for="global_occurrences" value="2"></attvalue>
<attvalue for="attr_3" value="Ruprecht Karls University Heidelberg | University Medical Center and Medical Faculty Mannheim"></attvalue>
<attvalue for="attr_4" value="Heidelberg, Germany | Mannheim, Germany"></attvalue>
<attvalue for="attr_5" value="Germany"></attvalue>
<attvalue for="attr_11" value="2"></attvalue>
</attvalues>
</node>
<node id="authorswithaffiliations1_1443a80be5af617f528be2096e8aa7c5" label="drerup, l">
<attvalues>
<attvalue for="attr_type" value="Authors with affiliations 1"></attvalue>
<attvalue for="global_occurrences" value="1"></attvalue>
<attvalue for="attr_3" value="Ludwig Maximilians University of Munich"></attvalue>
<attvalue for="attr_4" value="Munich, Germany"></attvalue>
<attvalue for="attr_5" value="Germany"></attvalue>
<attvalue for="attr_11" value="1"></attvalue>
</attvalues>
</node>
<node id="authorswithaffiliations1_cad5968d917ec8fbee6749a6ef85c958" label="drosten, c">
<attvalues>
<attvalue for="attr_type" value="Authors with affiliations 1"></attvalue>
<attvalue for="global_occurrences" value="1"></attvalue>
<attvalue for="attr_3" value="Bernhard Nocht Institute for Tropical Medicine"></attvalue>
<attvalue for="attr_4" value="Hamburg, Germany"></attvalue>
<attvalue for="attr_5" value="Germany"></attvalue>
<attvalue for="attr_11" value="1"></attvalue>
</attvalues>
</node>
<node id="authorswithaffiliations1_10d4f67f539a9d904690afc9abde74ee" label="duke, m">
<attvalues>
<attvalue for="attr_type" value="Authors with affiliations 1"></attvalue>
<attvalue for="global_occurrences" value="1"></attvalue>
<attvalue for="attr_3" value="University of Queensland"></attvalue>
<attvalue for="attr_4" value="Brisbane, Australia"></attvalue>
<attvalue for="attr_5" value="Australia"></attvalue>
<attvalue for="attr_11" value="1"></attvalue>
</attvalues>
</node>
<node id="authorswithaffiliations1_e6e9b333cdaa856ddd16dfd5855d5e88" label="dunne, d.w">
<attvalues>
<attvalue for="attr_type" value="Authors with affiliations 1"></attvalue>
<attvalue for="global_occurrences" value="2"></attvalue>
<attvalue for="attr_3" value="University of Cambridge"></attvalue>
<attvalue for="attr_4" value="Cambridge, United Kingdom"></attvalue>
<attvalue for="attr_5" value="United Kingdom"></attvalue>
<attvalue for="attr_11" value="2"></attvalue>
</attvalues>
</node>
<node id="authorswithaffiliations1_52fa003ff5d234514cbff7862c7b3d95" label="dwek, r.a">
<attvalues>
<attvalue for="attr_type" value="Authors with affiliations 1"></attvalue>
<attvalue for="global_occurrences" value="1"></attvalue>
<attvalue for="attr_3" value="Oxford University"></attvalue>
<attvalue for="attr_4" value="Oxford, United Kingdom"></attvalue>
<attvalue for="attr_5" value="United Kingdom"></attvalue>
<attvalue for="attr_11" value="1"></attvalue>
</attvalues>
</node>
<node id="authorswithaffiliations1_d3f86d457ee4920ec5f17b23acb28f73" label="dömling, a">
<attvalues>
<attvalue for="attr_type" value="Authors with affiliations 1"></attvalue>
<attvalue for="global_occurrences" value="1"></attvalue>
<attvalue for="attr_3" value="University of Pittsburgh"></attvalue>
<attvalue for="attr_4" value="Pittsburgh, United States"></attvalue>
<attvalue for="attr_5" value="United States"></attvalue>
<attvalue for="attr_11" value="1"></attvalue>
</attvalues>
</node>
<node id="authorswithaffiliations1_fa41588bb67ac81ddad1d476612347d7" label="eberl, m">
<attvalues>
<attvalue for="attr_type" value="Authors with affiliations 1"></attvalue>
<attvalue for="global_occurrences" value="1"></attvalue>
<attvalue for="attr_3" value="University of York"></attvalue>
<attvalue for="attr_4" value="York, United Kingdom"></attvalue>
<attvalue for="attr_5" value="United Kingdom"></attvalue>
<attvalue for="attr_11" value="1"></attvalue>
</attvalues>
</node>
<node id="authorswithaffiliations1_8d99c2d2e0b85023e7e4de319f6cc373" label="ebersberger, i">
<attvalues>
<attvalue for="attr_type" value="Authors with affiliations 1"></attvalue>
<attvalue for="global_occurrences" value="1"></attvalue>
<attvalue for="attr_3" value="Heinrich-Heine-University Duesseldorf"></attvalue>
<attvalue for="attr_4" value="Duesseldorf, Germany"></attvalue>
<attvalue for="attr_5" value="Germany"></attvalue>
<attvalue for="attr_11" value="1"></attvalue>
</attvalues>
</node>
<node id="authorswithaffiliations1_7d046c0fe7889eb7b46b3040c0f3dfa5" label="ebert, m.p">
<attvalues>
<attvalue for="attr_type" value="Authors with affiliations 1"></attvalue>
<attvalue for="global_occurrences" value="1"></attvalue>
<attvalue for="attr_3" value="Technical University of Munich"></attvalue>
<attvalue for="attr_4" value="Munich, Germany"></attvalue>
<attvalue for="attr_5" value="Germany"></attvalue>
<attvalue for="attr_11" value="1"></attvalue>
</attvalues>
</node>
<node id="authorswithaffiliations1_18f17a1eca4a5d5dc78ba27d2085e988" label="efferth, t">
<attvalues>
<attvalue for="attr_type" value="Authors with affiliations 1"></attvalue>
<attvalue for="global_occurrences" value="1"></attvalue>
<attvalue for="attr_3" value="German Cancer Research Center"></attvalue>
<attvalue for="attr_4" value="Heidelberg, Germany"></attvalue>
<attvalue for="attr_5" value="Germany"></attvalue>
<attvalue for="attr_11" value="1"></attvalue>
</attvalues>
</node>
<node id="authorswithaffiliations1_6a03a7b5dfb0ac9a8ade75d57c31c845" label="ehnert, s">
<attvalues>
<attvalue for="attr_type" value="Authors with affiliations 1"></attvalue>
<attvalue for="global_occurrences" value="1"></attvalue>
<attvalue for="attr_3" value="University Medical Center and Medical Faculty Mannheim"></attvalue>
<attvalue for="attr_4" value="Mannheim, Germany"></attvalue>
<attvalue for="attr_5" value="Germany"></attvalue>
<attvalue for="attr_11" value="1"></attvalue>
</attvalues>
</node>
<node id="authorswithaffiliations1_b680f4aaf5843c34844be06c3cdb4ffc" label="ehrich, j.h.h">
<attvalues>
<attvalue for="attr_type" value="Authors with affiliations 1"></attvalue>
<attvalue for="global_occurrences" value="1"></attvalue>
<attvalue for="attr_3" value="Hannover Medical University"></attvalue>
<attvalue for="attr_4" value="Hannover, Germany"></attvalue>
<attvalue for="attr_5" value="Germany"></attvalue>
<attvalue for="attr_11" value="1"></attvalue>
</attvalues>
</node>
<node id="authorswithaffiliations1_22aacbb73bb00e6f52f2e34986a295f5" label="ekamp, h">
<attvalues>
<attvalue for="attr_type" value="Authors with affiliations 1"></attvalue>
<attvalue for="global_occurrences" value="1"></attvalue>
<attvalue for="attr_3" value="University of Witten/Herdecke"></attvalue>
<attvalue for="attr_4" value="Witten, Germany"></attvalue>
<attvalue for="attr_5" value="Germany"></attvalue>
<attvalue for="attr_11" value="1"></attvalue>
</attvalues>
</node>
<node id="authorswithaffiliations1_9182b6657dd4447584dde03ce95537e0" label="el akkad, m.a">
<attvalues>
<attvalue for="attr_type" value="Authors with affiliations 1"></attvalue>
<attvalue for="global_occurrences" value="1"></attvalue>
<attvalue for="attr_3" value="Assiut University"></attvalue>
<attvalue for="attr_4" value="Assiut, Egypt"></attvalue>
<attvalue for="attr_5" value="Egypt"></attvalue>
<attvalue for="attr_11" value="1"></attvalue>
</attvalues>
</node>
<node id="authorswithaffiliations1_cd232fa364db5603722475821c6ec56b" label="el azzouny, a.a">
<attvalues>
<attvalue for="attr_type" value="Authors with affiliations 1"></attvalue>
<attvalue for="global_occurrences" value="1"></attvalue>
<attvalue for="attr_3" value="National Research Center"></attvalue>
<attvalue for="attr_4" value="Dokki, Egypt"></attvalue>
<attvalue for="attr_5" value="Egypt"></attvalue>
<attvalue for="attr_11" value="1"></attvalue>
</attvalues>
</node>
<node id="authorswithaffiliations1_d1cf3f82bae757a317e7ddda0970037a" label="el bendary, o">
<attvalues>
<attvalue for="attr_type" value="Authors with affiliations 1"></attvalue>
<attvalue for="global_occurrences" value="1"></attvalue>
<attvalue for="attr_3" value="Theodor Bilharz Research Institute"></attvalue>
<attvalue for="attr_4" value="Giza, Egypt"></attvalue>
<attvalue for="attr_5" value="Egypt"></attvalue>
<attvalue for="attr_11" value="1"></attvalue>
</attvalues>
</node>
<node id="authorswithaffiliations1_9373ba7acb7494460f2643c386e24e5f" label="el desoky, e.s">
<attvalues>
<attvalue for="attr_type" value="Authors with affiliations 1"></attvalue>
<attvalue for="global_occurrences" value="1"></attvalue>
<attvalue for="attr_3" value="Assiut University"></attvalue>
<attvalue for="attr_4" value="Assiut, Egypt"></attvalue>
<attvalue for="attr_5" value="Egypt"></attvalue>
<attvalue for="attr_11" value="1"></attvalue>
</attvalues>
</node>
<node id="authorswithaffiliations1_5cc92b47de89cbf17e94f94f501002e1" label="el fandy, g">
<attvalues>
<attvalue for="attr_type" value="Authors with affiliations 1"></attvalue>
<attvalue for="global_occurrences" value="1"></attvalue>
<attvalue for="attr_3" value="Theodor Bilharz Research Institute"></attvalue>
<attvalue for="attr_4" value="Giza, Egypt"></attvalue>
<attvalue for="attr_5" value="Egypt"></attvalue>
<attvalue for="attr_11" value="1"></attvalue>
</attvalues>
</node>
<node id="authorswithaffiliations1_00c3a581ca546f4acee46c4097212c40" label="el solh, h">
<attvalues>
<attvalue for="attr_type" value="Authors with affiliations 1"></attvalue>
<attvalue for="global_occurrences" value="1"></attvalue>
<attvalue for="attr_3" value="King Faisal Specialist Hospital and Research Centre"></attvalue>
<attvalue for="attr_4" value="Riyadh, Saudi Arabia"></attvalue>
<attvalue for="attr_5" value="Saudi Arabia"></attvalue>
<attvalue for="attr_11" value="1"></attvalue>
</attvalues>
</node>
<node id="authorswithaffiliations1_e4f2a8c634f4d912aba95808c67ee56c" label="el-sayed, n.m">
<attvalues>
<attvalue for="attr_type" value="Authors with affiliations 1"></attvalue>
<attvalue for="global_occurrences" value="1"></attvalue>
<attvalue for="attr_3" value="J. Craig Venter Institute"></attvalue>
<attvalue for="attr_4" value="Rockville, United States"></attvalue>
<attvalue for="attr_5" value="United States"></attvalue>
<attvalue for="attr_11" value="1"></attvalue>
</attvalues>
</node>
<node id="authorswithaffiliations1_75b70a6b3558702ff04cbeedc1c9e042" label="el-shabrawi, h.f.m">
<attvalues>
<attvalue for="attr_type" value="Authors with affiliations 1"></attvalue>
<attvalue for="global_occurrences" value="1"></attvalue>
<attvalue for="attr_3" value="University of Cairo"></attvalue>
<attvalue for="attr_4" value="Cairo, Egypt"></attvalue>
<attvalue for="attr_5" value="Egypt"></attvalue>
<attvalue for="attr_11" value="1"></attvalue>
</attvalues>
</node>
<node id="authorswithaffiliations1_0a0b32feb70aa3847ecb9bf741e21bd5" label="elhabiri, m">
<attvalues>
<attvalue for="attr_type" value="Authors with affiliations 1"></attvalue>
<attvalue for="global_occurrences" value="1"></attvalue>
<attvalue for="attr_3" value="University of Strasbourg"></attvalue>
<attvalue for="attr_4" value="Strasbourg, France"></attvalue>
<attvalue for="attr_5" value="France"></attvalue>
<attvalue for="attr_11" value="1"></attvalue>
</attvalues>
</node>
<node id="authorswithaffiliations1_3fff74251ac926b1694c799e93637f8a" label="elkhafif, n">
<attvalues>
<attvalue for="attr_type" value="Authors with affiliations 1"></attvalue>
<attvalue for="global_occurrences" value="1"></attvalue>
<attvalue for="attr_3" value="Theodor Bilharz Research Institute"></attvalue>
<attvalue for="attr_4" value="Giza, Egypt"></attvalue>
<attvalue for="attr_5" value="Egypt"></attvalue>
<attvalue for="attr_11" value="1"></attvalue>
</attvalues>
</node>
<node id="authorswithaffiliations1_4db016a365c8d613d6991a944420c56d" label="emmrich, j">
<attvalues>
<attvalue for="attr_type" value="Authors with affiliations 1"></attvalue>
<attvalue for="global_occurrences" value="1"></attvalue>
<attvalue for="attr_3" value="Rostock University"></attvalue>
<attvalue for="attr_4" value="Rostock, Germany"></attvalue>
<attvalue for="attr_5" value="Germany"></attvalue>
<attvalue for="attr_11" value="1"></attvalue>
</attvalues>
</node>
<node id="authorswithaffiliations1_7a2f147082cdce19a9c1e9b8603c7e36" label="engene, n">
<attvalues>
<attvalue for="attr_type" value="Authors with affiliations 1"></attvalue>
<attvalue for="global_occurrences" value="1"></attvalue>
<attvalue for="attr_3" value="University of California at San Diego"></attvalue>
<attvalue for="attr_4" value="San Diego, United States"></attvalue>
<attvalue for="attr_5" value="United States"></attvalue>
<attvalue for="attr_11" value="1"></attvalue>
</attvalues>
</node>
<node id="authorswithaffiliations1_ccf639b32ae07dadd5c3c2e28d015eb8" label="erhardt, a">
<attvalues>
<attvalue for="attr_type" value="Authors with affiliations 1"></attvalue>
<attvalue for="global_occurrences" value="1"></attvalue>
<attvalue for="attr_3" value="Heinrich-Heine-University Duesseldorf"></attvalue>
<attvalue for="attr_4" value="Duesseldorf, Germany"></attvalue>
<attvalue for="attr_5" value="Germany"></attvalue>
<attvalue for="attr_11" value=""></attvalue>
</attvalues>
</node>
<node id="authorswithaffiliations1_f5ba5962a2139b06a8c66fc5055c77e9" label="eriksen, l">
<attvalues>
<attvalue for="attr_type" value="Authors with affiliations 1"></attvalue>
<attvalue for="global_occurrences" value="1"></attvalue>
<attvalue for="attr_3" value="Roy. Vet./Agricultural University"></attvalue>
<attvalue for="attr_4" value="Copenhagen, Denmark"></attvalue>
<attvalue for="attr_5" value="Denmark"></attvalue>
<attvalue for="attr_11" value="1"></attvalue>
</attvalues>
</node>
<node id="authorswithaffiliations1_5c38880267701853a1897592905898ff" label="erko, b">
<attvalues>
<attvalue for="attr_type" value="Authors with affiliations 1"></attvalue>
<attvalue for="global_occurrences" value="1"></attvalue>
<attvalue for="attr_3" value="Addis Ababa University"></attvalue>
<attvalue for="attr_4" value="Addis Ababa, Ethiopia"></attvalue>
<attvalue for="attr_5" value="Ethiopia"></attvalue>
<attvalue for="attr_11" value="1"></attvalue>
</attvalues>
</node>
<node id="authorswithaffiliations1_ed2f66e94d78dbfe228b3f6679d19301" label="esser, g">
<attvalues>
<attvalue for="attr_type" value="Authors with affiliations 1"></attvalue>
<attvalue for="global_occurrences" value="1"></attvalue>
<attvalue for="attr_3" value="Albert Schweitzer Hospital Medical Research Unit"></attvalue>
<attvalue for="attr_4" value="Lambaréné, Gabon"></attvalue>
<attvalue for="attr_5" value="Gabon"></attvalue>
<attvalue for="attr_11" value="1"></attvalue>
</attvalues>
</node>
<node id="authorswithaffiliations1_628242787c4ff5ed431da72c02e208bd" label="etzbach, l">
<attvalues>
<attvalue for="attr_type" value="Authors with affiliations 1"></attvalue>
<attvalue for="global_occurrences" value="1"></attvalue>
<attvalue for="attr_3" value="University of California at San Diego"></attvalue>
<attvalue for="attr_4" value="San Diego, United States"></attvalue>
<attvalue for="attr_5" value="United States"></attvalue>
<attvalue for="attr_11" value="1"></attvalue>
</attvalues>
</node>
<node id="authorswithaffiliations1_11bafba02df4f779438ca184f9479917" label="everts, b">
<attvalues>
<attvalue for="attr_type" value="Authors with affiliations 1"></attvalue>
<attvalue for="global_occurrences" value="3"></attvalue>
<attvalue for="attr_3" value="Leiden University Medical Center"></attvalue>
<attvalue for="attr_4" value="Leiden, Netherlands"></attvalue>
<attvalue for="attr_5" value="Netherlands"></attvalue>
<attvalue for="attr_11" value="3"></attvalue>
</attvalues>
</node>
<node id="authorswithaffiliations1_e7b72761638a0f93a4a8e9cec94d28f8" label="eyre, t">
<attvalues>
<attvalue for="attr_type" value="Authors with affiliations 1"></attvalue>
<attvalue for="global_occurrences" value="1"></attvalue>
<attvalue for="attr_3" value="Wellcome Trust Sanger Institute"></attvalue>
<attvalue for="attr_4" value="Cambridge, United Kingdom"></attvalue>
<attvalue for="attr_5" value="United Kingdom"></attvalue>
<attvalue for="attr_11" value="1"></attvalue>
</attvalues>
</node>
<node id="authorswithaffiliations1_2adb7f99c3262c956355b1ed135d0c2c" label="falcone, f.h">
<attvalues>
<attvalue for="attr_type" value="Authors with affiliations 1"></attvalue>
<attvalue for="global_occurrences" value="1"></attvalue>
<attvalue for="attr_3" value="University of Nottingham"></attvalue>
<attvalue for="attr_4" value="Nottingham, United Kingdom"></attvalue>
<attvalue for="attr_5" value="United Kingdom"></attvalue>
<attvalue for="attr_11" value="1"></attvalue>
</attvalues>
</node>
<node id="authorswithaffiliations1_666af6927a97e35010d4cf94855867fc" label="feldmeier, h">
<attvalues>
<attvalue for="attr_type" value="Authors with affiliations 1"></attvalue>
<attvalue for="global_occurrences" value="1"></attvalue>
<attvalue for="attr_3" value="Charité University Medicine Berlin"></attvalue>
<attvalue for="attr_4" value="Berlin, Germany"></attvalue>
<attvalue for="attr_5" value="Germany"></attvalue>
<attvalue for="attr_11" value="1"></attvalue>
</attvalues>
</node>
<node id="authorswithaffiliations1_eb67a570d006ea9196a214df8142300b" label="fendel, r">
<attvalues>
<attvalue for="attr_type" value="Authors with affiliations 1"></attvalue>
<attvalue for="global_occurrences" value="1"></attvalue>
<attvalue for="attr_3" value="Eberhard Karls University of Tuebingen"></attvalue>
<attvalue for="attr_4" value="Tuebingen, Germany"></attvalue>
<attvalue for="attr_5" value="Germany"></attvalue>
<attvalue for="attr_11" value="1"></attvalue>
</attvalues>
</node>
<node id="authorswithaffiliations1_5b655e2508493b03922783fe7d490cfa" label="feugap, e.n">
<attvalues>
<attvalue for="attr_type" value="Authors with affiliations 1"></attvalue>
<attvalue for="global_occurrences" value="1"></attvalue>
<attvalue for="attr_3" value="Albert Schweitzer Hospital Medical Research Unit"></attvalue>
<attvalue for="attr_4" value="Lambaréné, Gabon"></attvalue>
<attvalue for="attr_5" value="Gabon"></attvalue>
<attvalue for="attr_11" value="1"></attvalue>
</attvalues>
</node>
<node id="authorswithaffiliations1_074240dc207da1508408043272c14aaa" label="fickensher, h">
<attvalues>
<attvalue for="attr_type" value="Authors with affiliations 1"></attvalue>
<attvalue for="global_occurrences" value="1"></attvalue>
<attvalue for="attr_3" value="University of Kiel"></attvalue>
<attvalue for="attr_4" value="Kiel, Germany"></attvalue>
<attvalue for="attr_5" value="Germany"></attvalue>
<attvalue for="attr_11" value=""></attvalue>
</attvalues>
</node>
<node id="authorswithaffiliations1_68397f2889c82277fc803e412da960b6" label="fickert, p">
<attvalues>
<attvalue for="attr_type" value="Authors with affiliations 1"></attvalue>
<attvalue for="global_occurrences" value="2"></attvalue>
<attvalue for="attr_3" value="Graz Medical University"></attvalue>
<attvalue for="attr_4" value="Graz, Austria"></attvalue>
<attvalue for="attr_5" value="Austria"></attvalue>
<attvalue for="attr_11" value="2"></attvalue>
</attvalues>
</node>
<node id="authorswithaffiliations1_4928f1c5cb76fab1b9e74ea4c8813eae" label="field, v">
<attvalues>
<attvalue for="attr_type" value="Authors with affiliations 1"></attvalue>
<attvalue for="global_occurrences" value="1"></attvalue>
<attvalue for="attr_3" value="InterHealth and National Travel Health Network and Centre (NaTHNaC)"></attvalue>
<attvalue for="attr_4" value="London, United Kingdom"></attvalue>
<attvalue for="attr_5" value="United Kingdom"></attvalue>
<attvalue for="attr_11" value="1"></attvalue>
</attvalues>
</node>
<node id="authorswithaffiliations1_34b7e5801ad7464b178315727c6e7889" label="fillie, y">
<attvalues>
<attvalue for="attr_type" value="Authors with affiliations 1"></attvalue>
<attvalue for="global_occurrences" value="1"></attvalue>
<attvalue for="attr_3" value="Leiden University Medical Center"></attvalue>
<attvalue for="attr_4" value="Leiden, Netherlands"></attvalue>
<attvalue for="attr_5" value="Netherlands"></attvalue>
<attvalue for="attr_11" value="1"></attvalue>
</attvalues>
</node>
<node id="authorswithaffiliations1_a6fd40a07208a9cb1f46eae450a91f16" label="fink, a">
<attvalues>
<attvalue for="attr_type" value="Authors with affiliations 1"></attvalue>
<attvalue for="global_occurrences" value="1"></attvalue>
<attvalue for="attr_3" value="Bernhard Nocht Institute for Tropical Medicine"></attvalue>
<attvalue for="attr_4" value="Hamburg, Germany"></attvalue>
<attvalue for="attr_5" value="Germany"></attvalue>
<attvalue for="attr_11" value="1"></attvalue>
</attvalues>
</node>
<node id="authorswithaffiliations1_3a277cd47ec57faed4dff991ef817a8a" label="fishelson, z">
<attvalues>
<attvalue for="attr_type" value="Authors with affiliations 1"></attvalue>
<attvalue for="global_occurrences" value="2"></attvalue>
<attvalue for="attr_3" value="Tel Aviv University"></attvalue>
<attvalue for="attr_4" value="Tel Aviv, Israel"></attvalue>
<attvalue for="attr_5" value="Israel"></attvalue>
<attvalue for="attr_11" value="2"></attvalue>
</attvalues>
</node>
<node id="authorswithaffiliations1_dc0ec319f8cf44d9e0ca4f5713a82763" label="fitzpatrick, j.m">
<attvalues>
<attvalue for="attr_type" value="Authors with affiliations 1"></attvalue>
<attvalue for="global_occurrences" value="1"></attvalue>
<attvalue for="attr_3" value="University of Cambridge"></attvalue>
<attvalue for="attr_4" value="Cambridge, United Kingdom"></attvalue>
<attvalue for="attr_5" value="United Kingdom"></attvalue>
<attvalue for="attr_11" value="1"></attvalue>
</attvalues>
</node>
<node id="authorswithaffiliations1_2204cb1a13c45d7ae940ae23ffbba2b8" label="fleischer, k">
<attvalues>
<attvalue for="attr_type" value="Authors with affiliations 1"></attvalue>
<attvalue for="global_occurrences" value="1"></attvalue>
<attvalue for="attr_3" value="Medical Mission Clinic Wuerzburg"></attvalue>
<attvalue for="attr_4" value="Wuerzburg, Germany"></attvalue>
<attvalue for="attr_5" value="Germany"></attvalue>
<attvalue for="attr_11" value="1"></attvalue>
</attvalues>
</node>
<node id="authorswithaffiliations1_ab0d97f1474402e7cdc80e04cc1994a7" label="flescher, e">
<attvalues>
<attvalue for="attr_type" value="Authors with affiliations 1"></attvalue>
<attvalue for="global_occurrences" value="1"></attvalue>
<attvalue for="attr_3" value="Tel Aviv University"></attvalue>
<attvalue for="attr_4" value="Tel Aviv, Israel"></attvalue>
<attvalue for="attr_5" value="Israel"></attvalue>
<attvalue for="attr_11" value="1"></attvalue>
</attvalues>
</node>
<node id="authorswithaffiliations1_0659027e59d772f18ef802bd6a2b2cb5" label="foya, j">
<attvalues>
<attvalue for="attr_type" value="Authors with affiliations 1"></attvalue>
<attvalue for="global_occurrences" value="1"></attvalue>
<attvalue for="attr_3" value="National Institute for Medical Research Mwanza"></attvalue>
<attvalue for="attr_4" value="Mwanza, Tanzania"></attvalue>
<attvalue for="attr_5" value="Tanzania"></attvalue>
<attvalue for="attr_11" value="1"></attvalue>
</attvalues>
</node>
<node id="authorswithaffiliations1_3f12d5bf6c439da405402105ce87f09b" label="fraga, f">
<attvalues>
<attvalue for="attr_type" value="Authors with affiliations 1"></attvalue>
<attvalue for="global_occurrences" value="1"></attvalue>
<attvalue for="attr_3" value="Hospital Padre Quiliano"></attvalue>
<attvalue for="attr_4" value="Ceará, Brazil"></attvalue>
<attvalue for="attr_5" value="Brazil"></attvalue>
<attvalue for="attr_11" value="1"></attvalue>
</attvalues>
</node>
<node id="authorswithaffiliations1_8e3232ab9065eb340b4b6e67b54e6095" label="frank, s">
<attvalues>
<attvalue for="attr_type" value="Authors with affiliations 1"></attvalue>
<attvalue for="global_occurrences" value="1"></attvalue>
<attvalue for="attr_3" value="Justus Liebig University Giessen"></attvalue>
<attvalue for="attr_4" value="Giessen, Germany"></attvalue>
<attvalue for="attr_5" value="Germany"></attvalue>
<attvalue for="attr_11" value="1"></attvalue>
</attvalues>
</node>
<node id="authorswithaffiliations1_620c7f0fe32cc7fca74ea2d753a7c7d6" label="fraser-liggett, c.m">
<attvalues>
<attvalue for="attr_type" value="Authors with affiliations 1"></attvalue>
<attvalue for="global_occurrences" value="1"></attvalue>
<attvalue for="attr_3" value="J. Craig Venter Institute"></attvalue>
<attvalue for="attr_4" value="Rockville, United States"></attvalue>
<attvalue for="attr_5" value="United States"></attvalue>
<attvalue for="attr_11" value="1"></attvalue>
</attvalues>
</node>
<node id="authorswithaffiliations1_599da4d0512b88faab5bb68c99ba9a14" label="freedman, d.o">
<attvalues>
<attvalue for="attr_type" value="Authors with affiliations 1"></attvalue>
<attvalue for="global_occurrences" value="2"></attvalue>
<attvalue for="attr_3" value="University of Alabama at Birmingham"></attvalue>
<attvalue for="attr_4" value="Birmingham, United States"></attvalue>
<attvalue for="attr_5" value="United States"></attvalue>
<attvalue for="attr_11" value="2"></attvalue>
</attvalues>
</node>
<node id="authorswithaffiliations1_6a22eb1a5f7c9a46f256d35fd291bb59" label="frei, e">
<attvalues>
<attvalue for="attr_type" value="Authors with affiliations 1"></attvalue>
<attvalue for="global_occurrences" value="1"></attvalue>
<attvalue for="attr_3" value="German Cancer Research Center"></attvalue>
<attvalue for="attr_4" value="Heidelberg, Germany"></attvalue>
<attvalue for="attr_5" value="Germany"></attvalue>
<attvalue for="attr_11" value="1"></attvalue>
</attvalues>
</node>
<node id="authorswithaffiliations1_51df5f8b5909280925cd274b0db6434a" label="freudenthal, s">
<attvalues>
<attvalue for="attr_type" value="Authors with affiliations 1"></attvalue>
<attvalue for="global_occurrences" value="2"></attvalue>
<attvalue for="attr_3" value="Skaraborg Inst. for R. and D."></attvalue>
<attvalue for="attr_4" value="Skövde, Sweden"></attvalue>
<attvalue for="attr_5" value="Sweden"></attvalue>
<attvalue for="attr_11" value="1"></attvalue>
</attvalues>
</node>
<node id="authorswithaffiliations1_90f16cd4fb77d4f62fc0428571a8bfd3" label="frilling, a">
<attvalues>
<attvalue for="attr_type" value="Authors with affiliations 1"></attvalue>
<attvalue for="global_occurrences" value="1"></attvalue>
<attvalue for="attr_3" value="University of Duisburg-Essen"></attvalue>
<attvalue for="attr_4" value="Essen, Germany"></attvalue>
<attvalue for="attr_5" value="Germany"></attvalue>
<attvalue for="attr_11" value="1"></attvalue>
</attvalues>
</node>
<node id="authorswithaffiliations1_472323d3b68a28a7ea639a2c4d6dea76" label="fritzsche, c">
<attvalues>
<attvalue for="attr_type" value="Authors with affiliations 1"></attvalue>
<attvalue for="global_occurrences" value="1"></attvalue>
<attvalue for="attr_3" value="Rostock University"></attvalue>
<attvalue for="attr_4" value="Rostock, Germany"></attvalue>
<attvalue for="attr_5" value="Germany"></attvalue>
<attvalue for="attr_11" value="1"></attvalue>
</attvalues>
</node>
<node id="authorswithaffiliations1_80a5c8a36854d7b91ccaf24c84fd1971" label="frosch, m">
<attvalues>
<attvalue for="attr_type" value="Authors with affiliations 1"></attvalue>
<attvalue for="global_occurrences" value="1"></attvalue>
<attvalue for="attr_3" value="Julius Maximilians University of Wuerzburg"></attvalue>
<attvalue for="attr_4" value="Wuerzburg, Germany"></attvalue>
<attvalue for="attr_5" value="Germany"></attvalue>
<attvalue for="attr_11" value=""></attvalue>
</attvalues>
</node>
<node id="authorswithaffiliations1_f4661ba8d3962b26614422fa56c5c09b" label="fry, g">
<attvalues>
<attvalue for="attr_type" value="Authors with affiliations 1"></attvalue>
<attvalue for="global_occurrences" value="1"></attvalue>
<attvalue for="attr_3" value="Tropical Medical Bureau"></attvalue>
<attvalue for="attr_4" value="Dublin, Ireland"></attvalue>
<attvalue for="attr_5" value="Ireland"></attvalue>
<attvalue for="attr_11" value="1"></attvalue>
</attvalues>
</node>
<node id="authorswithaffiliations1_677d947bc69ec620082f4cec60070872" label="frühauf, n.r">
<attvalues>
<attvalue for="attr_type" value="Authors with affiliations 1"></attvalue>
<attvalue for="global_occurrences" value="1"></attvalue>
<attvalue for="attr_3" value="University of Duisburg-Essen"></attvalue>
<attvalue for="attr_4" value="Essen, Germany"></attvalue>
<attvalue for="attr_5" value="Germany"></attvalue>
<attvalue for="attr_11" value="1"></attvalue>
</attvalues>
</node>
<node id="authorswithaffiliations1_0331fc0df5653559de5b2af624b13fd3" label="fuchs, m">
<attvalues>
<attvalue for="attr_type" value="Authors with affiliations 1"></attvalue>
<attvalue for="global_occurrences" value="1"></attvalue>
<attvalue for="attr_3" value="Friedrich-Alexander-University Erlangen-Nuremberg"></attvalue>
<attvalue for="attr_4" value="Erlangen, Germany"></attvalue>
<attvalue for="attr_5" value="Germany"></attvalue>
<attvalue for="attr_11" value="1"></attvalue>
</attvalues>
</node>
<node id="authorswithaffiliations1_89392dda4eaa2318dfced2e9f4c49de1" label="fuchs, s">
<attvalues>
<attvalue for="attr_type" value="Authors with affiliations 1"></attvalue>
<attvalue for="global_occurrences" value="1"></attvalue>
<attvalue for="attr_3" value="Intervet Innovation GmbH"></attvalue>
<attvalue for="attr_4" value="Schwabenheim, Germany"></attvalue>
<attvalue for="attr_5" value="Germany"></attvalue>
<attvalue for="attr_11" value="1"></attvalue>
</attvalues>
</node>
<node id="authorswithaffiliations1_efce19fbed13d181d04353473c8433b8" label="fuchsbichler, a">
<attvalues>
<attvalue for="attr_type" value="Authors with affiliations 1"></attvalue>
<attvalue for="global_occurrences" value="2"></attvalue>
<attvalue for="attr_3" value="Graz Medical University | Rostock University"></attvalue>
<attvalue for="attr_4" value="Graz, Austria | Rostock, Germany"></attvalue>
<attvalue for="attr_5" value="Austria | Germany"></attvalue>
<attvalue for="attr_11" value="2"></attvalue>
</attvalues>
</node>
<node id="authorswithaffiliations1_6f7bf12d41f5ee046dda814f692019d6" label="fuentes, j.m">
<attvalues>
<attvalue for="attr_type" value="Authors with affiliations 1"></attvalue>
<attvalue for="global_occurrences" value="1"></attvalue>
<attvalue for="attr_3" value="Universidad de Extremadura"></attvalue>
<attvalue for="attr_4" value="Caceres, Spain"></attvalue>
<attvalue for="attr_5" value="Spain"></attvalue>
<attvalue for="attr_11" value="1"></attvalue>
</attvalues>
</node>
<node id="authorswithaffiliations1_1d86cadd17168311018e578767e85434" label="funk, m">
<attvalues>
<attvalue for="attr_type" value="Authors with affiliations 1"></attvalue>
<attvalue for="global_occurrences" value="1"></attvalue>
<attvalue for="attr_3" value="Battor Hospital"></attvalue>
<attvalue for="attr_4" value="Jirapa, Ghana"></attvalue>
<attvalue for="attr_5" value="Ghana"></attvalue>
<attvalue for="attr_11" value="1"></attvalue>
</attvalues>
</node>
<node id="authorswithaffiliations1_638fe9b6e97451634bbd2bf434114f16" label="förster, i">
<attvalues>
<attvalue for="attr_type" value="Authors with affiliations 1"></attvalue>
<attvalue for="global_occurrences" value="1"></attvalue>
<attvalue for="attr_3" value="Ludwig Maximilians University of Munich"></attvalue>
<attvalue for="attr_4" value="Munich, Germany"></attvalue>
<attvalue for="attr_5" value="Germany"></attvalue>
<attvalue for="attr_11" value="1"></attvalue>
</attvalues>
</node>
<node id="authorswithaffiliations1_85377145516a02ac6041863b941fa97d" label="g lalloo, d">
<attvalues>
<attvalue for="attr_type" value="Authors with affiliations 1"></attvalue>
<attvalue for="global_occurrences" value="1"></attvalue>
<attvalue for="attr_3" value="Liverpool School of Tropical Medicine"></attvalue>
<attvalue for="attr_4" value="Liverpool, United Kingdom"></attvalue>
<attvalue for="attr_5" value="United Kingdom"></attvalue>
<attvalue for="attr_11" value="1"></attvalue>
</attvalues>
</node>
<node id="authorswithaffiliations1_eb42a2799c3f4cc8ed958c9a752610f2" label="gaber, h.m">
<attvalues>
<attvalue for="attr_type" value="Authors with affiliations 1"></attvalue>
<attvalue for="global_occurrences" value="1"></attvalue>
<attvalue for="attr_3" value="National Research Center"></attvalue>
<attvalue for="attr_4" value="Dokki, Egypt"></attvalue>
<attvalue for="attr_5" value="Egypt"></attvalue>
<attvalue for="attr_11" value=""></attvalue>
</attvalues>
</node>
<node id="authorswithaffiliations1_e96b2cd9542f9b9c54a16117447d0a54" label="gamble, j.a">
<attvalues>
<attvalue for="attr_type" value="Authors with affiliations 1"></attvalue>
<attvalue for="global_occurrences" value="1"></attvalue>
<attvalue for="attr_3" value="Wellcome Trust Sanger Institute"></attvalue>
<attvalue for="attr_4" value="Cambridge, United Kingdom"></attvalue>
<attvalue for="attr_5" value="United Kingdom"></attvalue>
<attvalue for="attr_11" value="1"></attvalue>
</attvalues>
</node>
<node id="authorswithaffiliations1_778e5b2346e6dbf20a1e828d9958ff12" label="gantin, r.g">
<attvalues>
<attvalue for="attr_type" value="Authors with affiliations 1"></attvalue>
<attvalue for="global_occurrences" value="1"></attvalue>
<attvalue for="attr_3" value="Université de Lomé"></attvalue>
<attvalue for="attr_4" value="Lomé, Togo"></attvalue>
<attvalue for="attr_5" value="Togo"></attvalue>
<attvalue for="attr_11" value="1"></attvalue>
</attvalues>
</node>
<node id="authorswithaffiliations1_a8d3c18c5bb1e3530a79c8d577223b27" label="gaudart, j">
<attvalues>
<attvalue for="attr_type" value="Authors with affiliations 1"></attvalue>
<attvalue for="global_occurrences" value="2"></attvalue>
<attvalue for="attr_3" value="Faculty of Medicine of Marseille"></attvalue>
<attvalue for="attr_4" value="Marseille, France"></attvalue>
<attvalue for="attr_5" value="France"></attvalue>
<attvalue for="attr_11" value="2"></attvalue>
</attvalues>
</node>
<node id="authorswithaffiliations1_8161a50e138035d194d5c0eb9da42453" label="gautret, p">
<attvalues>
<attvalue for="attr_type" value="Authors with affiliations 1"></attvalue>
<attvalue for="global_occurrences" value="3"></attvalue>
<attvalue for="attr_3" value="Assitance Publique-Hôpitaux de Marseille | University Hospital Institute for Infectious and Tropical Diseases"></attvalue>
<attvalue for="attr_4" value="Marseille, France"></attvalue>
<attvalue for="attr_5" value="France"></attvalue>
<attvalue for="attr_11" value="3"></attvalue>
</attvalues>
</node>
<node id="authorswithaffiliations1_ad8571331cff677ef753090d178a94c6" label="gebauer, w">
<attvalues>
<attvalue for="attr_type" value="Authors with affiliations 1"></attvalue>
<attvalue for="global_occurrences" value="1"></attvalue>
<attvalue for="attr_3" value="Johannes Gutenberg University Mainz"></attvalue>
<attvalue for="attr_4" value="Mainz, Germany"></attvalue>
<attvalue for="attr_5" value="Germany"></attvalue>
<attvalue for="attr_11" value=""></attvalue>
</attvalues>
</node>
<node id="authorswithaffiliations1_5335a4953c461754677e388f9ac12539" label="gebhardt, r">
<attvalues>
<attvalue for="attr_type" value="Authors with affiliations 1"></attvalue>
<attvalue for="global_occurrences" value="1"></attvalue>
<attvalue for="attr_3" value="Leipzig University"></attvalue>
<attvalue for="attr_4" value="Leipzig, Germany"></attvalue>
<attvalue for="attr_5" value="Germany"></attvalue>
<attvalue for="attr_11" value="1"></attvalue>
</attvalues>
</node>
<node id="authorswithaffiliations1_99060f04267d79a43b31499168c482cd" label="gege, b.e">
<attvalues>
<attvalue for="attr_type" value="Authors with affiliations 1"></attvalue>
<attvalue for="global_occurrences" value="1"></attvalue>
<attvalue for="attr_3" value="Eberhard Karls University of Tuebingen"></attvalue>
<attvalue for="attr_4" value="Tuebingen, Germany"></attvalue>
<attvalue for="attr_5" value="Germany"></attvalue>
<attvalue for="attr_11" value="1"></attvalue>
</attvalues>
</node>
<node id="authorswithaffiliations1_cbf31e11f91d297f77db219f53cdb1dd" label="geier, a">
<attvalues>
<attvalue for="attr_type" value="Authors with affiliations 1"></attvalue>
<attvalue for="global_occurrences" value="1"></attvalue>
<attvalue for="attr_3" value="University of Zurich"></attvalue>
<attvalue for="attr_4" value="Zurich, Switzerland"></attvalue>
<attvalue for="attr_5" value="Switzerland"></attvalue>
<attvalue for="attr_11" value="1"></attvalue>
</attvalues>
</node>
<node id="authorswithaffiliations1_56c6e8440046a66bc31898e6c368db54" label="geis, c">
<attvalues>
<attvalue for="attr_type" value="Authors with affiliations 1"></attvalue>
<attvalue for="global_occurrences" value="1"></attvalue>
<attvalue for="attr_3" value="Friedrich-Alexander-University Erlangen-Nuremberg"></attvalue>
<attvalue for="attr_4" value="Erlangen, Germany"></attvalue>
<attvalue for="attr_5" value="Germany"></attvalue>
<attvalue for="attr_11" value="1"></attvalue>
</attvalues>
</node>
<node id="authorswithaffiliations1_3290c1d88d8e011455e6bb1ce1808b49" label="gerding, h">
<attvalues>
<attvalue for="attr_type" value="Authors with affiliations 1"></attvalue>
<attvalue for="global_occurrences" value="1"></attvalue>
<attvalue for="attr_3" value="Augenzentrum Klinik Pallas"></attvalue>
<attvalue for="attr_4" value="Olten, Switzerland"></attvalue>
<attvalue for="attr_5" value="Switzerland"></attvalue>
<attvalue for="attr_11" value=""></attvalue>
</attvalues>
</node>
<node id="authorswithaffiliations1_aefc65e3766f562f77de6d17362f5eec" label="gerken, g">
<attvalues>
<attvalue for="attr_type" value="Authors with affiliations 1"></attvalue>
<attvalue for="global_occurrences" value="1"></attvalue>
<attvalue for="attr_3" value="University of Duisburg-Essen"></attvalue>
<attvalue for="attr_4" value="Essen, Germany"></attvalue>
<attvalue for="attr_5" value="Germany"></attvalue>
<attvalue for="attr_11" value="1"></attvalue>
</attvalues>
</node>
<node id="authorswithaffiliations1_14e2ac3aa9507396cba763006a4ec88f" label="gerwick, w.h">
<attvalues>
<attvalue for="attr_type" value="Authors with affiliations 1"></attvalue>
<attvalue for="global_occurrences" value="1"></attvalue>
<attvalue for="attr_3" value="University of California at San Diego"></attvalue>
<attvalue for="attr_4" value="San Diego, United States"></attvalue>
<attvalue for="attr_5" value="United States"></attvalue>
<attvalue for="attr_11" value="1"></attvalue>
</attvalues>
</node>
<node id="authorswithaffiliations1_a80b204a26e2692c2289a83c1a108ded" label="geyer, h">
<attvalues>
<attvalue for="attr_type" value="Authors with affiliations 1"></attvalue>
<attvalue for="global_occurrences" value="2"></attvalue>
<attvalue for="attr_3" value="Justus Liebig University Giessen"></attvalue>
<attvalue for="attr_4" value="Giessen, Germany"></attvalue>
<attvalue for="attr_5" value="Germany"></attvalue>
<attvalue for="attr_11" value="2"></attvalue>
</attvalues>
</node>
<node id="authorswithaffiliations1_f97f50070e2b7522da7d63eec939cb24" label="geyer, r">
<attvalues>
<attvalue for="attr_type" value="Authors with affiliations 1"></attvalue>
<attvalue for="global_occurrences" value="6"></attvalue>
<attvalue for="attr_3" value="Justus Liebig University Giessen | Ruprecht Karls University Heidelberg"></attvalue>
<attvalue for="attr_4" value="Giessen, Germany | Heidelberg, Germany"></attvalue>
<attvalue for="attr_5" value="Germany"></attvalue>
<attvalue for="attr_11" value="5"></attvalue>
</attvalues>
</node>
<node id="authorswithaffiliations1_6c7ff961119a3c9cf283f339ee307378" label="ghanem, l.y">
<attvalues>
<attvalue for="attr_type" value="Authors with affiliations 1"></attvalue>
<attvalue for="global_occurrences" value="1"></attvalue>
<attvalue for="attr_3" value="Theodor Bilharz Research Institute"></attvalue>
<attvalue for="attr_4" value="Giza, Egypt"></attvalue>
<attvalue for="attr_5" value="Egypt"></attvalue>
<attvalue for="attr_11" value=""></attvalue>
</attvalues>
</node>
<node id="authorswithaffiliations1_028df2e67b44f967e44513c7fd01cdb8" label="ghavamzadeh, a">
<attvalues>
<attvalue for="attr_type" value="Authors with affiliations 1"></attvalue>
<attvalue for="global_occurrences" value="1"></attvalue>
<attvalue for="attr_3" value="Tehran University of Medical Sciences"></attvalue>
<attvalue for="attr_4" value="Tehran, Iran"></attvalue>
<attvalue for="attr_5" value="Iran"></attvalue>
<attvalue for="attr_11" value="1"></attvalue>
</attvalues>
</node>
<node id="authorswithaffiliations1_b61b33268b0d681948c11bd519b39e09" label="ghedin, e">
<attvalues>
<attvalue for="attr_type" value="Authors with affiliations 1"></attvalue>
<attvalue for="global_occurrences" value="1"></attvalue>
<attvalue for="attr_3" value="J. Craig Venter Institute"></attvalue>
<attvalue for="attr_4" value="Rockville, United States"></attvalue>
<attvalue for="attr_5" value="United States"></attvalue>
<attvalue for="attr_11" value="1"></attvalue>
</attvalues>
</node>
<node id="authorswithaffiliations1_4a64ae096caf5d002b2acd5763981707" label="gigou, m">
<attvalues>
<attvalue for="attr_type" value="Authors with affiliations 1"></attvalue>
<attvalue for="global_occurrences" value="1"></attvalue>
<attvalue for="attr_3" value="Institut National de la Santé et de la Recherche Médicale"></attvalue>
<attvalue for="attr_4" value="Villejuif, France"></attvalue>
<attvalue for="attr_5" value="France"></attvalue>
<attvalue for="attr_11" value="1"></attvalue>
</attvalues>
</node>
<node id="authorswithaffiliations1_6e722ec5ef3d10ff94fe7e01a7f8e7e9" label="gjørup, i">
<attvalues>
<attvalue for="attr_type" value="Authors with affiliations 1"></attvalue>
<attvalue for="global_occurrences" value="1"></attvalue>
<attvalue for="attr_3" value="University of Copenhagen"></attvalue>
<attvalue for="attr_4" value="Copenhagen, Denmark"></attvalue>
<attvalue for="attr_5" value="Denmark"></attvalue>
<attvalue for="attr_11" value="1"></attvalue>
</attvalues>
</node>
<node id="authorswithaffiliations1_3de605d5bdf5547d9d941cc17279065c" label="gkrania-klotsas, e">
<attvalues>
<attvalue for="attr_type" value="Authors with affiliations 1"></attvalue>
<attvalue for="global_occurrences" value="1"></attvalue>
<attvalue for="attr_3" value="Addenbrooke's Hospital"></attvalue>
<attvalue for="attr_4" value="Cambridge, United Kingdom"></attvalue>
<attvalue for="attr_5" value="United Kingdom"></attvalue>
<attvalue for="attr_11" value="1"></attvalue>
</attvalues>
</node>
<node id="authorswithaffiliations1_1f0cd13cf499795ccc075f26022f2063" label="gloudemans, a.k">
<attvalues>
<attvalue for="attr_type" value="Authors with affiliations 1"></attvalue>
<attvalue for="global_occurrences" value="1"></attvalue>
<attvalue for="attr_3" value="Leiden University Medical Center"></attvalue>
<attvalue for="attr_4" value="Leiden, Netherlands"></attvalue>
<attvalue for="attr_5" value="Netherlands"></attvalue>
<attvalue for="attr_11" value="1"></attvalue>
</attvalues>
</node>
<node id="authorswithaffiliations1_8016cf510cd3bdcc70721990b09d2f9f" label="gobert, g.n">
<attvalues>
<attvalue for="attr_type" value="Authors with affiliations 1"></attvalue>
<attvalue for="global_occurrences" value="1"></attvalue>
<attvalue for="attr_3" value="University of Queensland"></attvalue>
<attvalue for="attr_4" value="Brisbane, Australia"></attvalue>
<attvalue for="attr_5" value="Australia"></attvalue>
<attvalue for="attr_11" value="1"></attvalue>
</attvalues>
</node>
<node id="authorswithaffiliations1_349a8517e03e7c9739f27fcd4c18e738" label="godoy, p">
<attvalues>
<attvalue for="attr_type" value="Authors with affiliations 1"></attvalue>
<attvalue for="global_occurrences" value="2"></attvalue>
<attvalue for="attr_3" value="Ruprecht Karls University Heidelberg | University Medical Center and Medical Faculty Mannheim"></attvalue>
<attvalue for="attr_4" value="Heidelberg, Germany | Mannheim, Germany"></attvalue>
<attvalue for="attr_5" value="Germany"></attvalue>
<attvalue for="attr_11" value="2"></attvalue>
</attvalues>
</node>
<node id="authorswithaffiliations1_15cad696cff5a32b269eb8902481edf5" label="gold, d">
<attvalues>
<attvalue for="attr_type" value="Authors with affiliations 1"></attvalue>
<attvalue for="global_occurrences" value="1"></attvalue>
<attvalue for="attr_3" value="Tel Aviv University"></attvalue>
<attvalue for="attr_4" value="Tel Aviv, Israel"></attvalue>
<attvalue for="attr_5" value="Israel"></attvalue>
<attvalue for="attr_11" value="1"></attvalue>
</attvalues>
</node>
<node id="authorswithaffiliations1_8962b15d20e979a1ad3f223a36b3ea2d" label="goldmann, t">
<attvalues>
<attvalue for="attr_type" value="Authors with affiliations 1"></attvalue>
<attvalue for="global_occurrences" value="1"></attvalue>
<attvalue for="attr_3" value="Research Center Borstel"></attvalue>
<attvalue for="attr_4" value="Borstel, Germany"></attvalue>
<attvalue for="attr_5" value="Germany"></attvalue>
<attvalue for="attr_11" value="1"></attvalue>
</attvalues>
</node>
<node id="authorswithaffiliations1_dd45b4a6f6411a6a2c171edc2449450d" label="golenser, j">
<attvalues>
<attvalue for="attr_type" value="Authors with affiliations 1"></attvalue>
<attvalue for="global_occurrences" value="1"></attvalue>
<attvalue for="attr_3" value="Hebrew University of Jerusalem"></attvalue>
<attvalue for="attr_4" value="Jerusalem, Israel"></attvalue>
<attvalue for="attr_5" value="Israel"></attvalue>
<attvalue for="attr_11" value="1"></attvalue>
</attvalues>
</node>
<node id="authorswithaffiliations1_ff34e7b094d340be56f1181352f47695" label="gouignard, n">
<attvalues>
<attvalue for="attr_type" value="Authors with affiliations 1"></attvalue>
<attvalue for="global_occurrences" value="1"></attvalue>
<attvalue for="attr_3" value="Institut Pasteur de Lille"></attvalue>
<attvalue for="attr_4" value="Lille, France"></attvalue>
<attvalue for="attr_5" value="France"></attvalue>
<attvalue for="attr_11" value="1"></attvalue>
</attvalues>
</node>
<node id="authorswithaffiliations1_6a698070c07e2376c2f4e90745130483" label="grabe, k">
<attvalues>
<attvalue for="attr_type" value="Authors with affiliations 1"></attvalue>
<attvalue for="global_occurrences" value="2"></attvalue>
<attvalue for="attr_3" value="Friedrich-Alexander-University Erlangen-Nuremberg"></attvalue>
<attvalue for="attr_4" value="Erlangen, Germany"></attvalue>
<attvalue for="attr_5" value="Germany"></attvalue>
<attvalue for="attr_11" value="2"></attvalue>
</attvalues>
</node>
<node id="authorswithaffiliations1_86578854cc931c64a6a9ef94e8cd6514" label="graham, c.s">
<attvalues>
<attvalue for="attr_type" value="Authors with affiliations 1"></attvalue>
<attvalue for="global_occurrences" value="1"></attvalue>
<attvalue for="attr_3" value="Harvard University"></attvalue>
<attvalue for="attr_4" value="Boston, United States"></attvalue>
<attvalue for="attr_5" value="United States"></attvalue>
<attvalue for="attr_11" value="1"></attvalue>
</attvalues>
</node>
<node id="authorswithaffiliations1_ebb352ecbed19f4faf213ccb894f7f0c" label="gratwohl, a">
<attvalues>
<attvalue for="attr_type" value="Authors with affiliations 1"></attvalue>
<attvalue for="global_occurrences" value="1"></attvalue>
<attvalue for="attr_3" value="University of Basel"></attvalue>
<attvalue for="attr_4" value="Basel, Switzerland"></attvalue>
<attvalue for="attr_5" value="Switzerland"></attvalue>
<attvalue for="attr_11" value="1"></attvalue>
</attvalues>
</node>
<node id="authorswithaffiliations1_812de42ceef553f9a705b85dc152b184" label="gray, d">
<attvalues>
<attvalue for="attr_type" value="Authors with affiliations 1"></attvalue>
<attvalue for="global_occurrences" value="1"></attvalue>
<attvalue for="attr_3" value="J. Craig Venter Institute"></attvalue>
<attvalue for="attr_4" value="Rockville, United States"></attvalue>
<attvalue for="attr_5" value="United States"></attvalue>
<attvalue for="attr_11" value="1"></attvalue>
</attvalues>
</node>
<node id="authorswithaffiliations1_acb41f0d143824a17633b35dd3474529" label="greenberg, r.m">
<attvalues>
<attvalue for="attr_type" value="Authors with affiliations 1"></attvalue>
<attvalue for="global_occurrences" value="2"></attvalue>
<attvalue for="attr_3" value="Marine Biological Laboratory | University of Pennsylvania"></attvalue>
<attvalue for="attr_4" value="Philadelphia, United States | Woods Hole, United States"></attvalue>
<attvalue for="attr_5" value="United States"></attvalue>
<attvalue for="attr_11" value="2"></attvalue>
</attvalues>
</node>
<node id="authorswithaffiliations1_daea9f59c085b377ee427d76b24ff7c4" label="grevelding, c.g">
<attvalues>
<attvalue for="attr_type" value="Authors with affiliations 1"></attvalue>
<attvalue for="global_occurrences" value="13"></attvalue>
<attvalue for="attr_3" value="Heinrich-Heine-University Duesseldorf | Justus Liebig University Giessen"></attvalue>
<attvalue for="attr_4" value="Duesseldorf, Germany | Giessen, Germany"></attvalue>
<attvalue for="attr_5" value="Germany"></attvalue>
<attvalue for="attr_11" value="9"></attvalue>
</attvalues>
</node>
<node id="authorswithaffiliations1_05dd499f7196836f56800ffab6ec7608" label="grobusch, m.p">
<attvalues>
<attvalue for="attr_type" value="Authors with affiliations 1"></attvalue>
<attvalue for="global_occurrences" value="2"></attvalue>
<attvalue for="attr_3" value="Academic Medical Center | Eberhard Karls University of Tuebingen"></attvalue>
<attvalue for="attr_4" value="Amsterdam, Netherlands | Tuebingen, Germany"></attvalue>
<attvalue for="attr_5" value="Germany | Netherlands"></attvalue>
<attvalue for="attr_11" value="2"></attvalue>
</attvalues>
</node>
<node id="authorswithaffiliations1_b1740a06d040d6faddbcba7396843632" label="gronow, a">
<attvalues>
<attvalue for="attr_type" value="Authors with affiliations 1"></attvalue>
<attvalue for="global_occurrences" value="1"></attvalue>
<attvalue for="attr_3" value="Research Center Borstel"></attvalue>
<attvalue for="attr_4" value="Borstel, Germany"></attvalue>
<attvalue for="attr_5" value="Germany"></attvalue>
<attvalue for="attr_11" value="1"></attvalue>
</attvalues>
</node>
<node id="authorswithaffiliations1_fb76439347aa680f6b495824105f765a" label="grüner, b">
<attvalues>
<attvalue for="attr_type" value="Authors with affiliations 1"></attvalue>
<attvalue for="global_occurrences" value="1"></attvalue>
<attvalue for="attr_3" value="University of Ulm"></attvalue>
<attvalue for="attr_4" value="Ulm, Germany"></attvalue>
<attvalue for="attr_5" value="Germany"></attvalue>
<attvalue for="attr_11" value=""></attvalue>
</attvalues>
</node>
<node id="authorswithaffiliations1_a1bf100ec2c0ab09f12b2cfd16cd9b63" label="gu, y">
<attvalues>
<attvalue for="attr_type" value="Authors with affiliations 1"></attvalue>
<attvalue for="global_occurrences" value="1"></attvalue>
<attvalue for="attr_3" value="Wellcome Trust Sanger Institute"></attvalue>
<attvalue for="attr_4" value="Cambridge, United Kingdom"></attvalue>
<attvalue for="attr_5" value="United Kingdom"></attvalue>
<attvalue for="attr_11" value="1"></attvalue>
</attvalues>
</node>
<node id="authorswithaffiliations1_19166f872c2cc603024ee3d747ce5e7d" label="gumhold, j">
<attvalues>
<attvalue for="attr_type" value="Authors with affiliations 1"></attvalue>
<attvalue for="global_occurrences" value="1"></attvalue>
<attvalue for="attr_3" value="Graz Medical University"></attvalue>
<attvalue for="attr_4" value="Graz, Austria"></attvalue>
<attvalue for="attr_5" value="Austria"></attvalue>
<attvalue for="attr_11" value="1"></attvalue>
</attvalues>
</node>
<node id="authorswithaffiliations1_cbd581b6d6af7a7b9e5ab6f39f82f55c" label="gundersen, s.g">
<attvalues>
<attvalue for="attr_type" value="Authors with affiliations 1"></attvalue>
<attvalue for="global_occurrences" value="1"></attvalue>
<attvalue for="attr_3" value="University of Agder"></attvalue>
<attvalue for="attr_4" value="Kristiansand, Norway"></attvalue>
<attvalue for="attr_5" value="Norway"></attvalue>
<attvalue for="attr_11" value="1"></attvalue>
</attvalues>
</node>
<node id="authorswithaffiliations1_a1e68a9a13c8f3d1b9fe09c6f9c8fdb5" label="guthoff, r.f">
<attvalues>
<attvalue for="attr_type" value="Authors with affiliations 1"></attvalue>
<attvalue for="global_occurrences" value="2"></attvalue>
<attvalue for="attr_3" value="Rostock University"></attvalue>
<attvalue for="attr_4" value="Rostock, Germany"></attvalue>
<attvalue for="attr_5" value="Germany"></attvalue>
<attvalue for="attr_11" value="1"></attvalue>
</attvalues>
</node>
<node id="authorswithaffiliations1_2478a93556f02570c7242370d1e0a89a" label="göbel, t">
<attvalues>
<attvalue for="attr_type" value="Authors with affiliations 1"></attvalue>
<attvalue for="global_occurrences" value="1"></attvalue>
<attvalue for="attr_3" value="Heinrich-Heine-University Duesseldorf"></attvalue>
<attvalue for="attr_4" value="Duesseldorf, Germany"></attvalue>
<attvalue for="attr_5" value="Germany"></attvalue>
<attvalue for="attr_11" value=""></attvalue>
</attvalues>
</node>
<node id="authorswithaffiliations1_604d7274fd5b66c934a708387925fbc0" label="göbels, k.">
<attvalues>
<attvalue for="attr_type" value="Authors with affiliations 1"></attvalue>
<attvalue for="global_occurrences" value="1"></attvalue>
<attvalue for="attr_3" value="Heinrich-Heine-University Duesseldorf"></attvalue>
<attvalue for="attr_4" value="Duesseldorf, Germany"></attvalue>
<attvalue for="attr_5" value="Germany"></attvalue>
<attvalue for="attr_11" value=""></attvalue>
</attvalues>
</node>
<node id="authorswithaffiliations1_ead7fdce5bdcdbe9551230e5c371ea9f" label="haas, b.j">
<attvalues>
<attvalue for="attr_type" value="Authors with affiliations 1"></attvalue>
<attvalue for="global_occurrences" value="1"></attvalue>
<attvalue for="attr_3" value="J. Craig Venter Institute"></attvalue>
<attvalue for="attr_4" value="Rockville, United States"></attvalue>
<attvalue for="attr_5" value="United States"></attvalue>
<attvalue for="attr_11" value="1"></attvalue>
</attvalues>
</node>
<node id="authorswithaffiliations1_2ea68b7ec82ac1a23208c535455b6b38" label="haas, h">
<attvalues>
<attvalue for="attr_type" value="Authors with affiliations 1"></attvalue>
<attvalue for="global_occurrences" value="3"></attvalue>
<attvalue for="attr_3" value="Research Center Borstel"></attvalue>
<attvalue for="attr_4" value="Borstel, Germany"></attvalue>
<attvalue for="attr_5" value="Germany"></attvalue>
<attvalue for="attr_11" value="3"></attvalue>
</attvalues>
</node>
<node id="authorswithaffiliations1_85cb8771248929090a170ebd82ac845e" label="haas, w">
<attvalues>
<attvalue for="attr_type" value="Authors with affiliations 1"></attvalue>
<attvalue for="global_occurrences" value="4"></attvalue>
<attvalue for="attr_3" value="Friedrich-Alexander-University Erlangen-Nuremberg"></attvalue>
<attvalue for="attr_4" value="Erlangen, Germany"></attvalue>
<attvalue for="attr_5" value="Germany"></attvalue>
<attvalue for="attr_11" value="4"></attvalue>
</attvalues>
</node>
<node id="authorswithaffiliations1_e5f1eb0214312167ed177d18ea76e0ca" label="haberl, b">
<attvalues>
<attvalue for="attr_type" value="Authors with affiliations 1"></attvalue>
<attvalue for="global_occurrences" value="1"></attvalue>
<attvalue for="attr_3" value="Friedrich-Alexander-University Erlangen-Nuremberg"></attvalue>
<attvalue for="attr_4" value="Erlangen, Germany"></attvalue>
<attvalue for="attr_5" value="Germany"></attvalue>
<attvalue for="attr_11" value="1"></attvalue>
</attvalues>
</node>
<node id="authorswithaffiliations1_ef9b098874c60fe076d4eb2d504430aa" label="habscheid, w">
<attvalues>
<attvalue for="attr_type" value="Authors with affiliations 1"></attvalue>
<attvalue for="global_occurrences" value="1"></attvalue>
<attvalue for="attr_3" value="Paracelsus Krankenhaus Ruit"></attvalue>
<attvalue for="attr_4" value="Ostfildern, Germany"></attvalue>
<attvalue for="attr_5" value="Germany"></attvalue>
<attvalue for="attr_11" value="1"></attvalue>
</attvalues>
</node>
<node id="authorswithaffiliations1_36fd15f752f3a0e1686c19f238f391b5" label="haeberlein, s">
<attvalues>
<attvalue for="attr_type" value="Authors with affiliations 1"></attvalue>
<attvalue for="global_occurrences" value="1"></attvalue>
<attvalue for="attr_3" value="Friedrich-Alexander-University Erlangen-Nuremberg"></attvalue>
<attvalue for="attr_4" value="Erlangen, Germany"></attvalue>
<attvalue for="attr_5" value="Germany"></attvalue>
<attvalue for="attr_11" value="1"></attvalue>
</attvalues>
</node>
<node id="authorswithaffiliations1_2d202820becbed12c311a8af5df5345c" label="hagan, p">
<attvalues>
<attvalue for="attr_type" value="Authors with affiliations 1"></attvalue>
<attvalue for="global_occurrences" value="1"></attvalue>
<attvalue for="attr_3" value="University of Glasgow"></attvalue>
<attvalue for="attr_4" value="Glasgow, United Kingdom"></attvalue>
<attvalue for="attr_5" value="United Kingdom"></attvalue>
<attvalue for="attr_11" value="1"></attvalue>
</attvalues>
</node>
<node id="authorswithaffiliations1_6020fa8ace3ffcad2d4c48f433678658" label="hailemariam, s">
<attvalues>
<attvalue for="attr_type" value="Authors with affiliations 1"></attvalue>
<attvalue for="global_occurrences" value="1"></attvalue>
<attvalue for="attr_3" value="Institut für Histologische und Zytologische Diagnostik Aarau"></attvalue>
<attvalue for="attr_4" value="Aarau, Germany"></attvalue>
<attvalue for="attr_5" value="Germany"></attvalue>
<attvalue for="attr_11" value=""></attvalue>
</attvalues>
</node>
<node id="authorswithaffiliations1_33874bbac5e296da5ac3307ac2558289" label="hale, d">
<attvalues>
<attvalue for="attr_type" value="Authors with affiliations 1"></attvalue>
<attvalue for="global_occurrences" value="1"></attvalue>
<attvalue for="attr_3" value="University of Utah"></attvalue>
<attvalue for="attr_4" value="Salt Lake City, United States"></attvalue>
<attvalue for="attr_5" value="United States"></attvalue>
<attvalue for="attr_11" value="1"></attvalue>
</attvalues>
</node>
<node id="authorswithaffiliations1_1733985a232e0cd8c68fef421edc15c2" label="halilbasic, e">
<attvalues>
<attvalue for="attr_type" value="Authors with affiliations 1"></attvalue>
<attvalue for="global_occurrences" value="1"></attvalue>
<attvalue for="attr_3" value="Graz Medical University"></attvalue>
<attvalue for="attr_4" value="Graz, Austria"></attvalue>
<attvalue for="attr_5" value="Austria"></attvalue>
<attvalue for="attr_11" value="1"></attvalue>
</attvalues>
</node>
<node id="authorswithaffiliations1_5ba9b725f584dacda815ac81b625679e" label="hall, p">
<attvalues>
<attvalue for="attr_type" value="Authors with affiliations 1"></attvalue>
<attvalue for="global_occurrences" value="1"></attvalue>
<attvalue for="attr_3" value="University of Cape Town"></attvalue>
<attvalue for="attr_4" value="Cape Town, South Africa"></attvalue>
<attvalue for="attr_5" value="South Africa"></attvalue>
<attvalue for="attr_11" value="1"></attvalue>
</attvalues>
</node>
<node id="authorswithaffiliations1_574728f7b9d621a06e73f9a9ca4ab4eb" label="hamburger, j">
<attvalues>
<attvalue for="attr_type" value="Authors with affiliations 1"></attvalue>
<attvalue for="global_occurrences" value="1"></attvalue>
<attvalue for="attr_3" value="Ruprecht Karls University Heidelberg"></attvalue>
<attvalue for="attr_4" value="Heidelberg, Germany"></attvalue>
<attvalue for="attr_5" value="Germany"></attvalue>
<attvalue for="attr_11" value="1"></attvalue>
</attvalues>
</node>
<node id="authorswithaffiliations1_86060cf8400fb713bbad6d45ff43d95c" label="hamilton, j.v">
<attvalues>
<attvalue for="attr_type" value="Authors with affiliations 1"></attvalue>
<attvalue for="global_occurrences" value="1"></attvalue>
<attvalue for="attr_3" value="Aberystwyth University"></attvalue>
<attvalue for="attr_4" value="Ceredigion, United Kingdom"></attvalue>
<attvalue for="attr_5" value="United Kingdom"></attvalue>
<attvalue for="attr_11" value="1"></attvalue>
</attvalues>
</node>
<node id="authorswithaffiliations1_0a37bd7258b77e093ece294e652b6973" label="hamm, d.m">
<attvalues>
<attvalue for="attr_type" value="Authors with affiliations 1"></attvalue>
<attvalue for="global_occurrences" value="1"></attvalue>
<attvalue for="attr_3" value="Eberhard Karls University of Tuebingen"></attvalue>
<attvalue for="attr_4" value="Tuebingen, Germany"></attvalue>
<attvalue for="attr_5" value="Germany"></attvalue>
<attvalue for="attr_11" value="1"></attvalue>
</attvalues>
</node>
<node id="authorswithaffiliations1_e71d4e83cdbd404b1d300ac106f96e47" label="hammam, o">
<attvalues>
<attvalue for="attr_type" value="Authors with affiliations 1"></attvalue>
<attvalue for="global_occurrences" value="1"></attvalue>
<attvalue for="attr_3" value="Theodor Bilharz Research Institute"></attvalue>
<attvalue for="attr_4" value="Giza, Egypt"></attvalue>
<attvalue for="attr_5" value="Egypt"></attvalue>
<attvalue for="attr_11" value="1"></attvalue>
</attvalues>
</node>
<node id="authorswithaffiliations1_3e2bc9d0aae2fc4a477c7eab2dbd1dbf" label="hamzavi, j">
<attvalues>
<attvalue for="attr_type" value="Authors with affiliations 1"></attvalue>
<attvalue for="global_occurrences" value="1"></attvalue>
<attvalue for="attr_3" value="University Medical Center and Medical Faculty Mannheim"></attvalue>
<attvalue for="attr_4" value="Mannheim, Germany"></attvalue>
<attvalue for="attr_5" value="Germany"></attvalue>
<attvalue for="attr_11" value="1"></attvalue>
</attvalues>
</node>
<node id="authorswithaffiliations1_6b75ee7c345a1b2699a208493018ad9f" label="han, p">
<attvalues>
<attvalue for="attr_type" value="Authors with affiliations 1"></attvalue>
<attvalue for="global_occurrences" value="1"></attvalue>
<attvalue for="attr_3" value="Centers for Disease Control and Prevention"></attvalue>
<attvalue for="attr_4" value="Atlanta, United States"></attvalue>
<attvalue for="attr_5" value="United States"></attvalue>
<attvalue for="attr_11" value="1"></attvalue>
</attvalues>
</node>
<node id="authorswithaffiliations1_880e74416101f21660f24dbb4396ce4c" label="harder, a">
<attvalues>
<attvalue for="attr_type" value="Authors with affiliations 1"></attvalue>
<attvalue for="global_occurrences" value="2"></attvalue>
<attvalue for="attr_3" value="Bayer AG"></attvalue>
<attvalue for="attr_4" value="Monheim, Germany"></attvalue>
<attvalue for="attr_5" value="Germany"></attvalue>
<attvalue for="attr_11" value="2"></attvalue>
</attvalues>
</node>
<node id="authorswithaffiliations1_bb381473933d3481684e62de674006e5" label="harms, g">
<attvalues>
<attvalue for="attr_type" value="Authors with affiliations 1"></attvalue>
<attvalue for="global_occurrences" value="1"></attvalue>
<attvalue for="attr_3" value="Charité University Medicine Berlin"></attvalue>
<attvalue for="attr_4" value="Berlin, Germany"></attvalue>
<attvalue for="attr_5" value="Germany"></attvalue>
<attvalue for="attr_11" value="1"></attvalue>
</attvalues>
</node>
<node id="authorswithaffiliations1_78314ca41e58397d1ac271e6f054780a" label="hartung, g">
<attvalues>
<attvalue for="attr_type" value="Authors with affiliations 1"></attvalue>
<attvalue for="global_occurrences" value="1"></attvalue>
<attvalue for="attr_3" value="Klinikum Oldenburg"></attvalue>
<attvalue for="attr_4" value="Oldenburg, Germany"></attvalue>
<attvalue for="attr_5" value="Germany"></attvalue>
<attvalue for="attr_11" value="1"></attvalue>
</attvalues>
</node>
<node id="authorswithaffiliations1_087c1158b9f438ea3f0ab1901c3d1570" label="hase, s">
<attvalues>
<attvalue for="attr_type" value="Authors with affiliations 1"></attvalue>
<attvalue for="global_occurrences" value="1"></attvalue>
<attvalue for="attr_3" value="Osaka University"></attvalue>
<attvalue for="attr_4" value="Osaka, Japan"></attvalue>
<attvalue for="attr_5" value="Japan"></attvalue>
<attvalue for="attr_11" value="1"></attvalue>
</attvalues>
</node>
<node id="authorswithaffiliations1_e9b3e7a296703f99367fa27bfa1e48b9" label="hatz, c">
<attvalues>
<attvalue for="attr_type" value="Authors with affiliations 1"></attvalue>
<attvalue for="global_occurrences" value="2"></attvalue>
<attvalue for="attr_3" value="Swiss Tropical and Public Health Institute"></attvalue>
<attvalue for="attr_4" value="Basel, Switzerland"></attvalue>
<attvalue for="attr_5" value="Switzerland"></attvalue>
<attvalue for="attr_11" value="2"></attvalue>
</attvalues>
</node>
<node id="authorswithaffiliations1_260b9155528ac9bc21cdfa73bcd3770b" label="hauswald, a.-k">
<attvalues>
<attvalue for="attr_type" value="Authors with affiliations 1"></attvalue>
<attvalue for="global_occurrences" value="1"></attvalue>
<attvalue for="attr_3" value="Justus Liebig University Giessen"></attvalue>
<attvalue for="attr_4" value="Giessen, Germany"></attvalue>
<attvalue for="attr_5" value="Germany"></attvalue>
<attvalue for="attr_11" value="1"></attvalue>
</attvalues>
</node>
<node id="authorswithaffiliations1_7d8317eb498d70cd250e41edac3b5a4d" label="hayen, h">
<attvalues>
<attvalue for="attr_type" value="Authors with affiliations 1"></attvalue>
<attvalue for="global_occurrences" value="1"></attvalue>
<attvalue for="attr_3" value="ISAS-Institute for Analytical Sciences"></attvalue>
<attvalue for="attr_4" value="Dortmund, Germany"></attvalue>
<attvalue for="attr_5" value="Germany"></attvalue>
<attvalue for="attr_11" value=""></attvalue>
</attvalues>
</node>
<node id="authorswithaffiliations1_1686a96e605b16e8a3adaad0b87f24ad" label="he, q">
<attvalues>
<attvalue for="attr_type" value="Authors with affiliations 1"></attvalue>
<attvalue for="global_occurrences" value="1"></attvalue>
<attvalue for="attr_3" value="Harvard University"></attvalue>
<attvalue for="attr_4" value="Boston, United States"></attvalue>
<attvalue for="attr_5" value="United States"></attvalue>
<attvalue for="attr_11" value="1"></attvalue>
</attvalues>
</node>
<node id="authorswithaffiliations1_db083ab4b710b00bff3ffd20fc213f64" label="heery, d.m">
<attvalues>
<attvalue for="attr_type" value="Authors with affiliations 1"></attvalue>
<attvalue for="global_occurrences" value="1"></attvalue>
<attvalue for="attr_3" value="University of Nottingham"></attvalue>
<attvalue for="attr_4" value="Nottingham, United Kingdom"></attvalue>
<attvalue for="attr_5" value="United Kingdom"></attvalue>
<attvalue for="attr_11" value="1"></attvalue>
</attvalues>
</node>
<node id="authorswithaffiliations1_1c501a2608b1ae690667cea200c09834" label="hefner, l">
<attvalues>
<attvalue for="attr_type" value="Authors with affiliations 1"></attvalue>
<attvalue for="global_occurrences" value="1"></attvalue>
<attvalue for="attr_3" value="Augenzentrum Klinik Pallas"></attvalue>
<attvalue for="attr_4" value="Olten, Switzerland"></attvalue>
<attvalue for="attr_5" value="Switzerland"></attvalue>
<attvalue for="attr_11" value=""></attvalue>
</attvalues>
</node>
<node id="authorswithaffiliations1_d954364cd22d1dcf03ef1057d909f5bc" label="helfer, a">
<attvalues>
<attvalue for="attr_type" value="Authors with affiliations 1"></attvalue>
<attvalue for="global_occurrences" value="1"></attvalue>
<attvalue for="attr_3" value="German Cancer Research Center"></attvalue>
<attvalue for="attr_4" value="Heidelberg, Germany"></attvalue>
<attvalue for="attr_5" value="Germany"></attvalue>
<attvalue for="attr_11" value="1"></attvalue>
</attvalues>
</node>
<node id="authorswithaffiliations1_d939ea0d44c1015b71588329879f8ffc" label="hellgren, u">
<attvalues>
<attvalue for="attr_type" value="Authors with affiliations 1"></attvalue>
<attvalue for="global_occurrences" value="1"></attvalue>
<attvalue for="attr_3" value="Karolinska Institute"></attvalue>
<attvalue for="attr_4" value="Stockholm, Sweden"></attvalue>
<attvalue for="attr_5" value="Sweden"></attvalue>
<attvalue for="attr_11" value="1"></attvalue>
</attvalues>
</node>
<node id="authorswithaffiliations1_eca9bdbca9ed7c7e27e485383328bd9d" label="hennig, m">
<attvalues>
<attvalue for="attr_type" value="Authors with affiliations 1"></attvalue>
<attvalue for="global_occurrences" value="1"></attvalue>
<attvalue for="attr_3" value="F. Hoffmann-La Roche AG"></attvalue>
<attvalue for="attr_4" value="Basel, Switzerland"></attvalue>
<attvalue for="attr_5" value="Switzerland"></attvalue>
<attvalue for="attr_11" value="1"></attvalue>
</attvalues>
</node>
<node id="authorswithaffiliations1_9148f7f931989ba901bf194ee3e9aa64" label="hensbergen, p.j">
<attvalues>
<attvalue for="attr_type" value="Authors with affiliations 1"></attvalue>
<attvalue for="global_occurrences" value="1"></attvalue>
<attvalue for="attr_3" value="Leiden University Medical Center"></attvalue>
<attvalue for="attr_4" value="Leiden, Netherlands"></attvalue>
<attvalue for="attr_5" value="Netherlands"></attvalue>
<attvalue for="attr_11" value="1"></attvalue>
</attvalues>
</node>
<node id="authorswithaffiliations1_8f283c4d974cf0b333e33359f5d27959" label="heratizadeh, a">
<attvalues>
<attvalue for="attr_type" value="Authors with affiliations 1"></attvalue>
<attvalue for="global_occurrences" value="1"></attvalue>
<attvalue for="attr_3" value="Hannover Medical University"></attvalue>
<attvalue for="attr_4" value="Hannover, Germany"></attvalue>
<attvalue for="attr_5" value="Germany"></attvalue>
<attvalue for="attr_11" value=""></attvalue>
</attvalues>
</node>
<node id="authorswithaffiliations1_b2ce19b6ffbc1a0692d0709bb81e4053" label="herbert, d.r">
<attvalues>
<attvalue for="attr_type" value="Authors with affiliations 1"></attvalue>
<attvalue for="global_occurrences" value="1"></attvalue>
<attvalue for="attr_3" value="University of Cape Town"></attvalue>
<attvalue for="attr_4" value="Cape Town, South Africa"></attvalue>
<attvalue for="attr_5" value="South Africa"></attvalue>
<attvalue for="attr_11" value="1"></attvalue>
</attvalues>
</node>
<node id="authorswithaffiliations1_a39fd679b68208a83141cb7d6ff1c3fa" label="herbinger, k.-h">
<attvalues>
<attvalue for="attr_type" value="Authors with affiliations 1"></attvalue>
<attvalue for="global_occurrences" value="2"></attvalue>
<attvalue for="attr_3" value="Ludwig Maximilians University of Munich"></attvalue>
<attvalue for="attr_4" value="Munich, Germany"></attvalue>
<attvalue for="attr_5" value="Germany"></attvalue>
<attvalue for="attr_11" value="2"></attvalue>
</attvalues>
</node>
<node id="authorswithaffiliations1_8cf23a0822280307f283d8835fd3b80c" label="herdtweck, e">
<attvalues>
<attvalue for="attr_type" value="Authors with affiliations 1"></attvalue>
<attvalue for="global_occurrences" value="1"></attvalue>
<attvalue for="attr_3" value="Technical University of Munich"></attvalue>
<attvalue for="attr_4" value="Munich, Germany"></attvalue>
<attvalue for="attr_5" value="Germany"></attvalue>
<attvalue for="attr_11" value="1"></attvalue>
</attvalues>
</node>
<node id="authorswithaffiliations1_920da4d9e5fc0db5bf4468089a6548ce" label="herter, u">
<attvalues>
<attvalue for="attr_type" value="Authors with affiliations 1"></attvalue>
<attvalue for="global_occurrences" value="1"></attvalue>
<attvalue for="attr_3" value="Ruprecht Karls University Heidelberg"></attvalue>
<attvalue for="attr_4" value="Heidelberg, Germany"></attvalue>
<attvalue for="attr_5" value="Germany"></attvalue>
<attvalue for="attr_11" value="1"></attvalue>
</attvalues>
</node>
<node id="authorswithaffiliations1_8634d38303a1ca8aaab28e389d64ae1d" label="hertz-fowler, c">
<attvalues>
<attvalue for="attr_type" value="Authors with affiliations 1"></attvalue>
<attvalue for="global_occurrences" value="1"></attvalue>
<attvalue for="attr_3" value="Wellcome Trust Sanger Institute"></attvalue>
<attvalue for="attr_4" value="Cambridge, United Kingdom"></attvalue>
<attvalue for="attr_5" value="United Kingdom"></attvalue>
<attvalue for="attr_11" value="1"></attvalue>
</attvalues>
</node>
<node id="authorswithaffiliations1_943f68a7c8aa40994cadceae0e1926d2" label="hervius askling, h">
<attvalues>
<attvalue for="attr_type" value="Authors with affiliations 1"></attvalue>
<attvalue for="global_occurrences" value="1"></attvalue>
<attvalue for="attr_3" value="Karolinska Institute"></attvalue>
<attvalue for="attr_4" value="Stockholm, Sweden"></attvalue>
<attvalue for="attr_5" value="Sweden"></attvalue>
<attvalue for="attr_11" value="1"></attvalue>
</attvalues>
</node>
<node id="authorswithaffiliations1_ca96cab4822fe6db852146c9e1a719f4" label="hess, a.p">
<attvalues>
<attvalue for="attr_type" value="Authors with affiliations 1"></attvalue>
<attvalue for="global_occurrences" value="1"></attvalue>
<attvalue for="attr_3" value="Heinrich-Heine-University Duesseldorf"></attvalue>
<attvalue for="attr_4" value="Duesseldorf, Germany"></attvalue>
<attvalue for="attr_5" value="Germany"></attvalue>
<attvalue for="attr_11" value=""></attvalue>
</attvalues>
</node>
<node id="authorswithaffiliations1_903dd35a662df42b108478c362ba1978" label="hesse, m">
<attvalues>
<attvalue for="attr_type" value="Authors with affiliations 1"></attvalue>
<attvalue for="global_occurrences" value="1"></attvalue>
<attvalue for="attr_3" value="National Institutes of Health"></attvalue>
<attvalue for="attr_4" value="Bethesda, United States"></attvalue>
<attvalue for="attr_5" value="United States"></attvalue>
<attvalue for="attr_11" value="1"></attvalue>
</attvalues>
</node>
<node id="authorswithaffiliations1_0e58209e5572983676b7a092947946ad" label="heyfets, a">
<attvalues>
<attvalue for="attr_type" value="Authors with affiliations 1"></attvalue>
<attvalue for="global_occurrences" value="1"></attvalue>
<attvalue for="attr_3" value="Tel Aviv University"></attvalue>
<attvalue for="attr_4" value="Tel Aviv, Israel"></attvalue>
<attvalue for="attr_5" value="Israel"></attvalue>
<attvalue for="attr_11" value="1"></attvalue>
</attvalues>
</node>
<node id="authorswithaffiliations1_7ab91beb745d5eb7ef413318c1be44fe" label="hirai, h">
<attvalues>
<attvalue for="attr_type" value="Authors with affiliations 1"></attvalue>
<attvalue for="global_occurrences" value="1"></attvalue>
<attvalue for="attr_3" value="Kyoto University"></attvalue>
<attvalue for="attr_4" value="Inuyama, Japan"></attvalue>
<attvalue for="attr_5" value="Japan"></attvalue>
<attvalue for="attr_11" value="1"></attvalue>
</attvalues>
</node>
<node id="authorswithaffiliations1_c0697b7ba1777233bcc6bdea0855ea69" label="hirai, y">
<attvalues>
<attvalue for="attr_type" value="Authors with affiliations 1"></attvalue>
<attvalue for="global_occurrences" value="1"></attvalue>
<attvalue for="attr_3" value="Kyoto University"></attvalue>
<attvalue for="attr_4" value="Inuyama, Japan"></attvalue>
<attvalue for="attr_5" value="Japan"></attvalue>
<attvalue for="attr_11" value="1"></attvalue>
</attvalues>
</node>
<node id="authorswithaffiliations1_aac3770845d08e079e884c97660f5dcb" label="hochweller, k">
<attvalues>
<attvalue for="attr_type" value="Authors with affiliations 1"></attvalue>
<attvalue for="global_occurrences" value="1"></attvalue>
<attvalue for="attr_3" value="German Cancer Research Center"></attvalue>
<attvalue for="attr_4" value="Heidelberg, Germany"></attvalue>
<attvalue for="attr_5" value="Germany"></attvalue>
<attvalue for="attr_11" value="1"></attvalue>
</attvalues>
</node>
<node id="authorswithaffiliations1_388d660d39ff30e0f2c5f5aa39232fb3" label="hoerauf, a">
<attvalues>
<attvalue for="attr_type" value="Authors with affiliations 1"></attvalue>
<attvalue for="global_occurrences" value="1"></attvalue>
<attvalue for="attr_3" value="University of Bonn"></attvalue>
<attvalue for="attr_4" value="Bonn, Germany"></attvalue>
<attvalue for="attr_5" value="Germany"></attvalue>
<attvalue for="attr_11" value="1"></attvalue>
</attvalues>
</node>
<node id="authorswithaffiliations1_6648030145e92e79f118980e0937ac5e" label="hofer, l">
<attvalues>
<attvalue for="attr_type" value="Authors with affiliations 1"></attvalue>
<attvalue for="global_occurrences" value="1"></attvalue>
<attvalue for="attr_3" value="Academic Medical Center"></attvalue>
<attvalue for="attr_4" value="Amsterdam, Netherlands"></attvalue>
<attvalue for="attr_5" value="Netherlands"></attvalue>
<attvalue for="attr_11" value="1"></attvalue>
</attvalues>
</node>
<node id="authorswithaffiliations1_c57924b74c1239776c06faefe94e52bc" label="hoffmann, k.f">
<attvalues>
<attvalue for="attr_type" value="Authors with affiliations 1"></attvalue>
<attvalue for="global_occurrences" value="1"></attvalue>
<attvalue for="attr_3" value="University of Cambridge"></attvalue>
<attvalue for="attr_4" value="Cambridge, United Kingdom"></attvalue>
<attvalue for="attr_5" value="United Kingdom"></attvalue>
<attvalue for="attr_11" value="1"></attvalue>
</attvalues>
</node>
<node id="authorswithaffiliations1_b35c477bfeee5e637cdc8dc5b83d7139" label="hoffmann, w.h">
<attvalues>
<attvalue for="attr_type" value="Authors with affiliations 1"></attvalue>
<attvalue for="global_occurrences" value="2"></attvalue>
<attvalue for="attr_3" value="Eberhard Karls University of Tuebingen | Ludwig Maximilians University of Munich"></attvalue>
<attvalue for="attr_4" value="Munich, Germany | Tuebingen, Germany"></attvalue>
<attvalue for="attr_5" value="Germany"></attvalue>
<attvalue for="attr_11" value="2"></attvalue>
</attvalues>
</node>
<node id="authorswithaffiliations1_2a9da7d372b2d4a6e281c2e19eff9ad5" label="hofmann, c">
<attvalues>
<attvalue for="attr_type" value="Authors with affiliations 1"></attvalue>
<attvalue for="global_occurrences" value="1"></attvalue>
<attvalue for="attr_3" value="University of Luebeck"></attvalue>
<attvalue for="attr_4" value="Luebeck, Germany"></attvalue>
<attvalue for="attr_5" value="Germany"></attvalue>
<attvalue for="attr_11" value="1"></attvalue>
</attvalues>
</node>
<node id="authorswithaffiliations1_46841f89129b840e7103387293689fc7" label="hokke, c.h">
<attvalues>
<attvalue for="attr_type" value="Authors with affiliations 1"></attvalue>
<attvalue for="global_occurrences" value="2"></attvalue>
<attvalue for="attr_3" value="Leiden University Medical Center"></attvalue>
<attvalue for="attr_4" value="Leiden, Netherlands"></attvalue>
<attvalue for="attr_5" value="Netherlands"></attvalue>
<attvalue for="attr_11" value="2"></attvalue>
</attvalues>
</node>
<node id="authorswithaffiliations1_9133f143921ccc23730f47d4df5c8602" label="hollwitz, b">
<attvalues>
<attvalue for="attr_type" value="Authors with affiliations 1"></attvalue>
<attvalue for="global_occurrences" value="1"></attvalue>
<attvalue for="attr_3" value="Hannover Medical University"></attvalue>
<attvalue for="attr_4" value="Hannover, Germany"></attvalue>
<attvalue for="attr_5" value="Germany"></attvalue>
<attvalue for="attr_11" value="1"></attvalue>
</attvalues>
</node>
<node id="authorswithaffiliations1_7bc70622604c15e78028fbaf6798e35f" label="holtfreter, m.c">
<attvalues>
<attvalue for="attr_type" value="Authors with affiliations 1"></attvalue>
<attvalue for="global_occurrences" value="6"></attvalue>
<attvalue for="attr_3" value="Rostock University"></attvalue>
<attvalue for="attr_4" value="Rostock, Germany"></attvalue>
<attvalue for="attr_5" value="Germany"></attvalue>
<attvalue for="attr_11" value="3"></attvalue>
</attvalues>
</node>
<node id="authorswithaffiliations1_ec3772f782b1734256644ea86fc9449d" label="horowitz, m">
<attvalues>
<attvalue for="attr_type" value="Authors with affiliations 1"></attvalue>
<attvalue for="global_occurrences" value="1"></attvalue>
<attvalue for="attr_3" value="Center for International Blood and Marrow Transplant Research"></attvalue>
<attvalue for="attr_4" value="Miwaukee, United States"></attvalue>
<attvalue for="attr_5" value="United States"></attvalue>
<attvalue for="attr_11" value="1"></attvalue>
</attvalues>
</node>
<node id="authorswithaffiliations1_3917cf6473b4bd7638bf55cd9230c8a5" label="houston, r">
<attvalues>
<attvalue for="attr_type" value="Authors with affiliations 1"></attvalue>
<attvalue for="global_occurrences" value="1"></attvalue>
<attvalue for="attr_3" value="Wellcome Trust Sanger Institute"></attvalue>
<attvalue for="attr_4" value="Cambridge, United Kingdom"></attvalue>
<attvalue for="attr_5" value="United Kingdom"></attvalue>
<attvalue for="attr_11" value="1"></attvalue>
</attvalues>
</node>
<node id="authorswithaffiliations1_a0ac53a2e7ae913cf542ea8e1f921931" label="hu, j.-h">
<attvalues>
<attvalue for="attr_type" value="Authors with affiliations 1"></attvalue>
<attvalue for="global_occurrences" value="1"></attvalue>
<attvalue for="attr_3" value="Ruprecht Karls University Heidelberg"></attvalue>
<attvalue for="attr_4" value="Heidelberg, Germany"></attvalue>
<attvalue for="attr_5" value="Germany"></attvalue>
<attvalue for="attr_11" value="1"></attvalue>
</attvalues>
</node>
<node id="authorswithaffiliations1_e35f6445399c453778b703be12c76cc8" label="huang, h.-h">
<attvalues>
<attvalue for="attr_type" value="Authors with affiliations 1"></attvalue>
<attvalue for="global_occurrences" value="1"></attvalue>
<attvalue for="attr_3" value="Rush University Medical Center"></attvalue>
<attvalue for="attr_4" value="Chicago, United States"></attvalue>
<attvalue for="attr_5" value="United States"></attvalue>
<attvalue for="attr_11" value="1"></attvalue>
</attvalues>
</node>
<node id="authorswithaffiliations1_4f7694a6302cb9e5be8422ec7ef191a6" label="huang, t">
<attvalues>
<attvalue for="attr_type" value="Authors with affiliations 1"></attvalue>
<attvalue for="global_occurrences" value="1"></attvalue>
<attvalue for="attr_3" value="Zhenhai Lianhua Hospital"></attvalue>
<attvalue for="attr_4" value="Ningbo, China"></attvalue>
<attvalue for="attr_5" value="China"></attvalue>
<attvalue for="attr_11" value="1"></attvalue>
</attvalues>
</node>
<node id="authorswithaffiliations1_6b335b16b3d2fa07f04a404d0be379c6" label="huang, x">
<attvalues>
<attvalue for="attr_type" value="Authors with affiliations 1"></attvalue>
<attvalue for="global_occurrences" value="1"></attvalue>
<attvalue for="attr_3" value="Eberhard Karls University of Tuebingen"></attvalue>
<attvalue for="attr_4" value="Tuebingen, Germany"></attvalue>
<attvalue for="attr_5" value="Germany"></attvalue>
<attvalue for="attr_11" value="1"></attvalue>
</attvalues>
</node>
<node id="authorswithaffiliations1_06f881282cee826b5e6caf372b7278d3" label="huchzermeyer, h">
<attvalues>
<attvalue for="attr_type" value="Authors with affiliations 1"></attvalue>
<attvalue for="global_occurrences" value="1"></attvalue>
<attvalue for="attr_3" value="Klinikum Minden"></attvalue>
<attvalue for="attr_4" value="Minden, Germany"></attvalue>
<attvalue for="attr_5" value="Germany"></attvalue>
<attvalue for="attr_11" value=""></attvalue>
</attvalues>
</node>
<node id="authorswithaffiliations1_c0859f4db63b74bda85d1e7642914649" label="huehn, j">
<attvalues>
<attvalue for="attr_type" value="Authors with affiliations 1"></attvalue>
<attvalue for="global_occurrences" value="1"></attvalue>
<attvalue for="attr_3" value="Helmholtz Centre for Infection Research"></attvalue>
<attvalue for="attr_4" value="Braunschweig, Germany"></attvalue>
<attvalue for="attr_5" value="Germany"></attvalue>
<attvalue for="attr_11" value="1"></attvalue>
</attvalues>
</node>
<node id="authorswithaffiliations1_006968acecd8d375bc37a2d878289249" label="hussain, f">
<attvalues>
<attvalue for="attr_type" value="Authors with affiliations 1"></attvalue>
<attvalue for="global_occurrences" value="1"></attvalue>
<attvalue for="attr_3" value="King Faisal Specialist Hospital and Research Centre"></attvalue>
<attvalue for="attr_4" value="Riyadh, Saudi Arabia"></attvalue>
<attvalue for="attr_5" value="Saudi Arabia"></attvalue>
<attvalue for="attr_11" value="1"></attvalue>
</attvalues>
</node>
<node id="authorswithaffiliations1_7b027f6a27ebf03209cf12c04e8d0d08" label="hymete, a">
<attvalues>
<attvalue for="attr_type" value="Authors with affiliations 1"></attvalue>
<attvalue for="global_occurrences" value="1"></attvalue>
<attvalue for="attr_3" value="Norwegian University of Science and Technology"></attvalue>
<attvalue for="attr_4" value="Trondheim, Norway"></attvalue>
<attvalue for="attr_5" value="Norway"></attvalue>
<attvalue for="attr_11" value="1"></attvalue>
</attvalues>
</node>
<node id="authorswithaffiliations1_c2fc9143d8d1d80a98f3b4e9cad1f36e" label="hämmerling, g.j">
<attvalues>
<attvalue for="attr_type" value="Authors with affiliations 1"></attvalue>
<attvalue for="global_occurrences" value="1"></attvalue>
<attvalue for="attr_3" value="German Cancer Research Center"></attvalue>
<attvalue for="attr_4" value="Heidelberg, Germany"></attvalue>
<attvalue for="attr_5" value="Germany"></attvalue>
<attvalue for="attr_11" value="1"></attvalue>
</attvalues>
</node>
<node id="authorswithaffiliations1_68990f745e95219f223cd3b311657a8d" label="häussinger, d">
<attvalues>
<attvalue for="attr_type" value="Authors with affiliations 1"></attvalue>
<attvalue for="global_occurrences" value="3"></attvalue>
<attvalue for="attr_3" value="Heinrich-Heine-University Duesseldorf"></attvalue>
<attvalue for="attr_4" value="Duesseldorf, Germany"></attvalue>
<attvalue for="attr_5" value="Germany"></attvalue>
<attvalue for="attr_11" value="1"></attvalue>
</attvalues>
</node>
<node id="authorswithaffiliations1_0e6e540083216ec3bef7cff2bbc9dccd" label="hölscher, c">
<attvalues>
<attvalue for="attr_type" value="Authors with affiliations 1"></attvalue>
<attvalue for="global_occurrences" value="1"></attvalue>
<attvalue for="attr_3" value="University of Cape Town"></attvalue>
<attvalue for="attr_4" value="Cape Town, South Africa"></attvalue>
<attvalue for="attr_5" value="South Africa"></attvalue>
<attvalue for="attr_11" value="1"></attvalue>
</attvalues>
</node>
<node id="authorswithaffiliations1_a1e5575a6295a8b1c7ebe89745b6c2b6" label="hübner, m.p">
<attvalues>
<attvalue for="attr_type" value="Authors with affiliations 1"></attvalue>
<attvalue for="global_occurrences" value="1"></attvalue>
<attvalue for="attr_3" value="Uniformed Services University"></attvalue>
<attvalue for="attr_4" value="Bethesda, United States"></attvalue>
<attvalue for="attr_5" value="United States"></attvalue>
<attvalue for="attr_11" value="1"></attvalue>
</attvalues>
</node>
<node id="authorswithaffiliations1_0b2a5e2050eaa81e6e2844d2e954ed2e" label="ibrahim, a">
<attvalues>
<attvalue for="attr_type" value="Authors with affiliations 1"></attvalue>
<attvalue for="global_occurrences" value="1"></attvalue>
<attvalue for="attr_3" value="Makassed General Hopspital"></attvalue>
<attvalue for="attr_4" value="Beirut, Lebanon"></attvalue>
<attvalue for="attr_5" value="Lebanon"></attvalue>
<attvalue for="attr_11" value="1"></attvalue>
</attvalues>
</node>
<node id="authorswithaffiliations1_1acadd1cb68f2353f46b290567bdb555" label="idris, m.a">
<attvalues>
<attvalue for="attr_type" value="Authors with affiliations 1"></attvalue>
<attvalue for="global_occurrences" value="3"></attvalue>
<attvalue for="attr_3" value="Sultan Qaboos University"></attvalue>
<attvalue for="attr_4" value="Muscat, Oman"></attvalue>
<attvalue for="attr_5" value="Oman"></attvalue>
<attvalue for="attr_11" value="3"></attvalue>
</attvalues>
</node>
<node id="authorswithaffiliations1_909e293464e6ad0bb97c29de25a66eb0" label="idris, z.md">
<attvalues>
<attvalue for="attr_type" value="Authors with affiliations 1"></attvalue>
<attvalue for="global_occurrences" value="1"></attvalue>
<attvalue for="attr_3" value="Universiti Sains Malaysia"></attvalue>
<attvalue for="attr_4" value="Penang, Malaysia"></attvalue>
<attvalue for="attr_5" value="Malaysia"></attvalue>
<attvalue for="attr_11" value=""></attvalue>
</attvalues>
</node>
<node id="authorswithaffiliations1_589aae3dda12d34ab166f2f314e1417b" label="igogote, j">
<attvalues>
<attvalue for="attr_type" value="Authors with affiliations 1"></attvalue>
<attvalue for="global_occurrences" value="1"></attvalue>
<attvalue for="attr_3" value="National Institute for Medical Research Mwanza"></attvalue>
<attvalue for="attr_4" value="Mwanza, Tanzania"></attvalue>
<attvalue for="attr_5" value="Tanzania"></attvalue>
<attvalue for="attr_11" value="1"></attvalue>
</attvalues>
</node>
<node id="authorswithaffiliations1_e058fdd7c0582157d21c615e045f49e4" label="ilkavets, i">
<attvalues>
<attvalue for="attr_type" value="Authors with affiliations 1"></attvalue>
<attvalue for="global_occurrences" value="1"></attvalue>
<attvalue for="attr_3" value="University Medical Center and Medical Faculty Mannheim"></attvalue>
<attvalue for="attr_4" value="Mannheim, Germany"></attvalue>
<attvalue for="attr_5" value="Germany"></attvalue>
<attvalue for="attr_11" value="1"></attvalue>
</attvalues>
</node>
<node id="authorswithaffiliations1_cfa07be1703f6af6639de0f3c393ef8c" label="imberty, a">
<attvalues>
<attvalue for="attr_type" value="Authors with affiliations 1"></attvalue>
<attvalue for="global_occurrences" value="1"></attvalue>
<attvalue for="attr_3" value="University Joseph Fourier"></attvalue>
<attvalue for="attr_4" value="Grenoble, France"></attvalue>
<attvalue for="attr_5" value="France"></attvalue>
<attvalue for="attr_11" value="1"></attvalue>
</attvalues>
</node>
<node id="authorswithaffiliations1_93400f1ccd32208ecd00140825462084" label="issifou, s">
<attvalues>
<attvalue for="attr_type" value="Authors with affiliations 1"></attvalue>
<attvalue for="global_occurrences" value="3"></attvalue>
<attvalue for="attr_3" value="Albert Schweitzer Hospital Medical Research Unit"></attvalue>
<attvalue for="attr_4" value="Lambaréné, Gabon"></attvalue>
<attvalue for="attr_5" value="Gabon"></attvalue>
<attvalue for="attr_11" value="2"></attvalue>
</attvalues>
</node>
<node id="authorswithaffiliations1_f685e07b1e5d366bc9872f76488dd435" label="ivens, a">
<attvalues>
<attvalue for="attr_type" value="Authors with affiliations 1"></attvalue>
<attvalue for="global_occurrences" value="1"></attvalue>
<attvalue for="attr_3" value="Wellcome Trust Sanger Institute"></attvalue>
<attvalue for="attr_4" value="Cambridge, United Kingdom"></attvalue>
<attvalue for="attr_5" value="United Kingdom"></attvalue>
<attvalue for="attr_11" value="1"></attvalue>
</attvalues>
</node>
<node id="authorswithaffiliations1_f423a257e693501d577a17885519240d" label="iversen, t.-h">
<attvalues>
<attvalue for="attr_type" value="Authors with affiliations 1"></attvalue>
<attvalue for="global_occurrences" value="1"></attvalue>
<attvalue for="attr_3" value="Norwegian University of Science and Technology"></attvalue>
<attvalue for="attr_4" value="Trondheim, Norway"></attvalue>
<attvalue for="attr_5" value="Norway"></attvalue>
<attvalue for="attr_11" value="1"></attvalue>
</attvalues>
</node>
<node id="authorswithaffiliations1_12c5d63bdced37598cc5b265d1efd66b" label="jaeschke, h">
<attvalues>
<attvalue for="attr_type" value="Authors with affiliations 1"></attvalue>
<attvalue for="global_occurrences" value="1"></attvalue>
<attvalue for="attr_3" value="University of Kansas"></attvalue>
<attvalue for="attr_4" value="Kansas City, United States"></attvalue>
<attvalue for="attr_5" value="United States"></attvalue>
<attvalue for="attr_11" value="1"></attvalue>
</attvalues>
</node>
<node id="authorswithaffiliations1_be4160948b1cd4f1256b28409511ceb4" label="janje, b">
<attvalues>
<attvalue for="attr_type" value="Authors with affiliations 1"></attvalue>
<attvalue for="global_occurrences" value="1"></attvalue>
<attvalue for="attr_3" value="Eberhard Karls University of Tuebingen"></attvalue>
<attvalue for="attr_4" value="Tuebingen, Germany"></attvalue>
<attvalue for="attr_5" value="Germany"></attvalue>
<attvalue for="attr_11" value="1"></attvalue>
</attvalues>
</node>
<node id="authorswithaffiliations1_aeef64f6e1859e6d18c4bd69ba0a7c24" label="jelinek, t">
<attvalues>
<attvalue for="attr_type" value="Authors with affiliations 1"></attvalue>
<attvalue for="global_occurrences" value="3"></attvalue>
<attvalue for="attr_3" value="Berlin Center for Travel &amp; Tropical Medicine | Ludwig Maximilians University of Munich"></attvalue>
<attvalue for="attr_4" value="Berlin, Germany | Munich, Germany"></attvalue>
<attvalue for="attr_5" value="Germany"></attvalue>
<attvalue for="attr_11" value="1"></attvalue>
</attvalues>
</node>
<node id="authorswithaffiliations1_9e6a550d942e80e2eb3a488de2115207" label="jensen, o.n">
<attvalues>
<attvalue for="attr_type" value="Authors with affiliations 1"></attvalue>
<attvalue for="global_occurrences" value="1"></attvalue>
<attvalue for="attr_3" value="University of Southern Denmark"></attvalue>
<attvalue for="attr_4" value="Odense, Denmark"></attvalue>
<attvalue for="attr_5" value="Denmark"></attvalue>
<attvalue for="attr_11" value="1"></attvalue>
</attvalues>
</node>
<node id="authorswithaffiliations1_1cefd595f46473200a41797646bf7cf7" label="jensenius, m">
<attvalues>
<attvalue for="attr_type" value="Authors with affiliations 1"></attvalue>
<attvalue for="global_occurrences" value="1"></attvalue>
<attvalue for="attr_3" value="University of Oslo"></attvalue>
<attvalue for="attr_4" value="Oslo, Norway"></attvalue>
<attvalue for="attr_5" value="Norway"></attvalue>
<attvalue for="attr_11" value="1"></attvalue>
</attvalues>
</node>
<node id="authorswithaffiliations1_a1035adf5107c7c6d427b4c29aa68499" label="jiang, m.s">
<attvalues>
<attvalue for="attr_type" value="Authors with affiliations 1"></attvalue>
<attvalue for="global_occurrences" value="2"></attvalue>
<attvalue for="attr_3" value="Wuhan University"></attvalue>
<attvalue for="attr_4" value="Wuhan, China"></attvalue>
<attvalue for="attr_5" value="China"></attvalue>
<attvalue for="attr_11" value="1"></attvalue>
</attvalues>
</node>
<node id="authorswithaffiliations1_c754803f7d6bad003459fc62c0b341d2" label="johann, l">
<attvalues>
<attvalue for="attr_type" value="Authors with affiliations 1"></attvalue>
<attvalue for="global_occurrences" value="1"></attvalue>
<attvalue for="attr_3" value="University of Strasbourg"></attvalue>
<attvalue for="attr_4" value="Strasbourg, France"></attvalue>
<attvalue for="attr_5" value="France"></attvalue>
<attvalue for="attr_11" value="1"></attvalue>
</attvalues>
</node>
<node id="authorswithaffiliations1_78abf508862a2ce91f211b33eb640a3b" label="johansen, m.v">
<attvalues>
<attvalue for="attr_type" value="Authors with affiliations 1"></attvalue>
<attvalue for="global_occurrences" value="1"></attvalue>
<attvalue for="attr_3" value="Danish Bilharziasis Laboratory"></attvalue>
<attvalue for="attr_4" value="Charlottenlund, Denmark"></attvalue>
<attvalue for="attr_5" value="Denmark"></attvalue>
<attvalue for="attr_11" value="1"></attvalue>
</attvalues>
</node>
<node id="authorswithaffiliations1_3c2ce2f8c77f387ef825407b567ee584" label="john von freyend, s">
<attvalues>
<attvalue for="attr_type" value="Authors with affiliations 1"></attvalue>
<attvalue for="global_occurrences" value="1"></attvalue>
<attvalue for="attr_3" value="University of Strathclyde"></attvalue>
<attvalue for="attr_4" value="Glasgow, United Kingdom"></attvalue>
<attvalue for="attr_5" value="United Kingdom"></attvalue>
<attvalue for="attr_11" value="1"></attvalue>
</attvalues>
</node>
<node id="authorswithaffiliations1_03a71c2aedd4f5ca523b31bb58d3a610" label="john, h">
<attvalues>
<attvalue for="attr_type" value="Authors with affiliations 1"></attvalue>
<attvalue for="global_occurrences" value="1"></attvalue>
<attvalue for="attr_3" value="University of Zurich"></attvalue>
<attvalue for="attr_4" value="Zurich, Switzerland"></attvalue>
<attvalue for="attr_5" value="Switzerland"></attvalue>
<attvalue for="attr_11" value="1"></attvalue>
</attvalues>
</node>
<node id="authorswithaffiliations1_5d60d02d9d7ef492d3cc6706768f4fb2" label="johnson, k.a">
<attvalues>
<attvalue for="attr_type" value="Authors with affiliations 1"></attvalue>
<attvalue for="global_occurrences" value="1"></attvalue>
<attvalue for="attr_3" value="University of Rome La Sapienza"></attvalue>
<attvalue for="attr_4" value="Rome, Italy"></attvalue>
<attvalue for="attr_5" value="Italy"></attvalue>
<attvalue for="attr_11" value="1"></attvalue>
</attvalues>
</node>
<node id="authorswithaffiliations1_ef5c679c8a3f6493fa652cd53a9f2e1f" label="johnston, d.a">
<attvalues>
<attvalue for="attr_type" value="Authors with affiliations 1"></attvalue>
<attvalue for="global_occurrences" value="1"></attvalue>
<attvalue for="attr_3" value="Natural History Museum"></attvalue>
<attvalue for="attr_4" value="London, United Kingdom"></attvalue>
<attvalue for="attr_5" value="United Kingdom"></attvalue>
<attvalue for="attr_11" value="1"></attvalue>
</attvalues>
</node>
<node id="authorswithaffiliations1_585a8825e2561394d9c5c627e0c74483" label="jomaa, h">
<attvalues>
<attvalue for="attr_type" value="Authors with affiliations 1"></attvalue>
<attvalue for="global_occurrences" value="1"></attvalue>
<attvalue for="attr_3" value="Justus Liebig University Giessen"></attvalue>
<attvalue for="attr_4" value="Giessen, Germany"></attvalue>
<attvalue for="attr_5" value="Germany"></attvalue>
<attvalue for="attr_11" value="1"></attvalue>
</attvalues>
</node>
<node id="authorswithaffiliations1_aa37b1551a0b34171ac3d1f55e7dda72" label="jones, a.t">
<attvalues>
<attvalue for="attr_type" value="Authors with affiliations 1"></attvalue>
<attvalue for="global_occurrences" value="1"></attvalue>
<attvalue for="attr_3" value="University of Cardiff"></attvalue>
<attvalue for="attr_4" value="Cardiff, United Kingdom"></attvalue>
<attvalue for="attr_5" value="United Kingdom"></attvalue>
<attvalue for="attr_11" value="1"></attvalue>
</attvalues>
</node>
<node id="authorswithaffiliations1_8aae90e5d506879bf36e46ac9e2202a5" label="jones, f.m">
<attvalues>
<attvalue for="attr_type" value="Authors with affiliations 1"></attvalue>
<attvalue for="global_occurrences" value="1"></attvalue>
<attvalue for="attr_3" value="University of Cambridge"></attvalue>
<attvalue for="attr_4" value="Cambridge, United Kingdom"></attvalue>
<attvalue for="attr_5" value="United Kingdom"></attvalue>
<attvalue for="attr_11" value="1"></attvalue>
</attvalues>
</node>
<node id="authorswithaffiliations1_10f5813a82f0eada8ebd290b384e64fe" label="jones, l.h">
<attvalues>
<attvalue for="attr_type" value="Authors with affiliations 1"></attvalue>
<attvalue for="global_occurrences" value="1"></attvalue>
<attvalue for="attr_3" value="University of Edinburgh"></attvalue>
<attvalue for="attr_4" value="Edinburgh, United Kingdom"></attvalue>
<attvalue for="attr_5" value="United Kingdom"></attvalue>
<attvalue for="attr_11" value="1"></attvalue>
</attvalues>
</node>
<node id="authorswithaffiliations1_30d89a51cf8a110e13101a517c27a1ee" label="jones, m.k">
<attvalues>
<attvalue for="attr_type" value="Authors with affiliations 1"></attvalue>
<attvalue for="global_occurrences" value="1"></attvalue>
<attvalue for="attr_3" value="University of Queensland"></attvalue>
<attvalue for="attr_4" value="Brisbane, Australia"></attvalue>
<attvalue for="attr_5" value="Australia"></attvalue>
<attvalue for="attr_11" value="1"></attvalue>
</attvalues>
</node>
<node id="authorswithaffiliations1_50235030e1f45de513e7dca7bc463a69" label="jouini, r">
<attvalues>
<attvalue for="attr_type" value="Authors with affiliations 1"></attvalue>
<attvalue for="global_occurrences" value="1"></attvalue>
<attvalue for="attr_3" value="Al Hada Armed Forces Hospital"></attvalue>
<attvalue for="attr_4" value="Taif, Saudi Arabia"></attvalue>
<attvalue for="attr_5" value="Saudi Arabia"></attvalue>
<attvalue for="attr_11" value="1"></attvalue>
</attvalues>
</node>
<node id="authorswithaffiliations1_91a0f2ea69093ae18c1171be12928d62" label="jourdan, p.m">
<attvalues>
<attvalue for="attr_type" value="Authors with affiliations 1"></attvalue>
<attvalue for="global_occurrences" value="1"></attvalue>
<attvalue for="attr_3" value="University of Oslo"></attvalue>
<attvalue for="attr_4" value="Oslo, Norway"></attvalue>
<attvalue for="attr_5" value="Norway"></attvalue>
<attvalue for="attr_11" value="1"></attvalue>
</attvalues>
</node>
<node id="authorswithaffiliations1_a070bc7d8b7d013070d2d172c0b5f0c3" label="jourdane, j">
<attvalues>
<attvalue for="attr_type" value="Authors with affiliations 1"></attvalue>
<attvalue for="global_occurrences" value="2"></attvalue>
<attvalue for="attr_3" value="Ruprecht Karls University Heidelberg | Université de Perpignan"></attvalue>
<attvalue for="attr_4" value="Heidelberg, Germany | Perpignan, France"></attvalue>
<attvalue for="attr_5" value="France | Germany"></attvalue>
<attvalue for="attr_11" value="2"></attvalue>
</attvalues>
</node>
<node id="authorswithaffiliations1_7dc5ee95fc038f2e68211c71cc758d08" label="jung, y">
<attvalues>
<attvalue for="attr_type" value="Authors with affiliations 1"></attvalue>
<attvalue for="global_occurrences" value="1"></attvalue>
<attvalue for="attr_3" value="Inha University College of Medicine"></attvalue>
<attvalue for="attr_4" value="Inchon, South Korea"></attvalue>
<attvalue for="attr_5" value="South Korea"></attvalue>
<attvalue for="attr_11" value="1"></attvalue>
</attvalues>
</node>
<node id="authorswithaffiliations1_6570e6746558a9740d00293667282ec7" label="kaatano, g">
<attvalues>
<attvalue for="attr_type" value="Authors with affiliations 1"></attvalue>
<attvalue for="global_occurrences" value="1"></attvalue>
<attvalue for="attr_3" value="National Institute for Medical Research Mwanza"></attvalue>
<attvalue for="attr_4" value="Mwanza, Tanzania"></attvalue>
<attvalue for="attr_5" value="Tanzania"></attvalue>
<attvalue for="attr_11" value="1"></attvalue>
</attvalues>
</node>
<node id="authorswithaffiliations1_432c8f86057fd4044f3838c352a3293b" label="kabatereine, n.b">
<attvalues>
<attvalue for="attr_type" value="Authors with affiliations 1"></attvalue>
<attvalue for="global_occurrences" value="2"></attvalue>
<attvalue for="attr_3" value="Ministry of Health"></attvalue>
<attvalue for="attr_4" value="Kampala, Uganda"></attvalue>
<attvalue for="attr_5" value="Uganda"></attvalue>
<attvalue for="attr_11" value="2"></attvalue>
</attvalues>
</node>
<node id="authorswithaffiliations1_4aaf43251cf0758afc91b3988a8d5119" label="kadzo, h">
<attvalues>
<attvalue for="attr_type" value="Authors with affiliations 1"></attvalue>
<attvalue for="global_occurrences" value="1"></attvalue>
<attvalue for="attr_3" value="Kenyatta National Hospital"></attvalue>
<attvalue for="attr_4" value="Nairobi, Kenya"></attvalue>
<attvalue for="attr_5" value="Kenya"></attvalue>
<attvalue for="attr_11" value="1"></attvalue>
</attvalues>
</node>
<node id="authorswithaffiliations1_82418acbea20f322264266870843fb74" label="kamal, n.m">
<attvalues>
<attvalue for="attr_type" value="Authors with affiliations 1"></attvalue>
<attvalue for="global_occurrences" value="1"></attvalue>
<attvalue for="attr_3" value="University of Cairo"></attvalue>
<attvalue for="attr_4" value="Cairo, Egypt"></attvalue>
<attvalue for="attr_5" value="Egypt"></attvalue>
<attvalue for="attr_11" value="1"></attvalue>
</attvalues>
</node>
<node id="authorswithaffiliations1_cb6c971d2ced38a6bb6addc5d9a00ab0" label="kamal, s.m">
<attvalues>
<attvalue for="attr_type" value="Authors with affiliations 1"></attvalue>
<attvalue for="global_occurrences" value="1"></attvalue>
<attvalue for="attr_3" value="Harvard University"></attvalue>
<attvalue for="attr_4" value="Boston, United States"></attvalue>
<attvalue for="attr_5" value="United States"></attvalue>
<attvalue for="attr_11" value="1"></attvalue>
</attvalues>
</node>
<node id="authorswithaffiliations1_d3723eb297e87dea8e5037ffab3a0436" label="kamiza, s">
<attvalues>
<attvalue for="attr_type" value="Authors with affiliations 1"></attvalue>
<attvalue for="global_occurrences" value="1"></attvalue>
<attvalue for="attr_3" value="University of Malawi"></attvalue>
<attvalue for="attr_4" value="Blantyre, Malawi"></attvalue>
<attvalue for="attr_5" value="Malawi"></attvalue>
<attvalue for="attr_11" value="1"></attvalue>
</attvalues>
</node>
<node id="authorswithaffiliations1_58c9ba089f9e9feb33b92bc2791ec0af" label="kantelhardt, s.r">
<attvalues>
<attvalue for="attr_type" value="Authors with affiliations 1"></attvalue>
<attvalue for="global_occurrences" value="1"></attvalue>
<attvalue for="attr_3" value="Justus Liebig University Giessen"></attvalue>
<attvalue for="attr_4" value="Giessen, Germany"></attvalue>
<attvalue for="attr_5" value="Germany"></attvalue>
<attvalue for="attr_11" value="1"></attvalue>
</attvalues>
</node>
<node id="authorswithaffiliations1_94129abcc0484598eda721def41eda6b" label="kanzler, s">
<attvalues>
<attvalue for="attr_type" value="Authors with affiliations 1"></attvalue>
<attvalue for="global_occurrences" value="1"></attvalue>
<attvalue for="attr_3" value="Johannes Gutenberg University Mainz"></attvalue>
<attvalue for="attr_4" value="Mainz, Germany"></attvalue>
<attvalue for="attr_5" value="Germany"></attvalue>
<attvalue for="attr_11" value="1"></attvalue>
</attvalues>
</node>
<node id="authorswithaffiliations1_0f7eda55171dfba76ba1843e9a432fb9" label="kapaun, a">
<attvalues>
<attvalue for="attr_type" value="Authors with affiliations 1"></attvalue>
<attvalue for="global_occurrences" value="1"></attvalue>
<attvalue for="attr_3" value="Ruprecht Karls University Heidelberg"></attvalue>
<attvalue for="attr_4" value="Heidelberg, Germany"></attvalue>
<attvalue for="attr_5" value="Germany"></attvalue>
<attvalue for="attr_11" value="1"></attvalue>
</attvalues>
</node>
<node id="authorswithaffiliations1_14a1fc618d8ba4abb69c177f9714ba05" label="kapetanopoulos, k">
<attvalues>
<attvalue for="attr_type" value="Authors with affiliations 1"></attvalue>
<attvalue for="global_occurrences" value="1"></attvalue>
<attvalue for="attr_3" value="Johannes Gutenberg University Mainz"></attvalue>
<attvalue for="attr_4" value="Mainz, Germany"></attvalue>
<attvalue for="attr_5" value="Germany"></attvalue>
<attvalue for="attr_11" value=""></attvalue>
</attvalues>
</node>
<node id="authorswithaffiliations1_06be2bbd2442a9c565696b864b24f061" label="kapp, a">
<attvalues>
<attvalue for="attr_type" value="Authors with affiliations 1"></attvalue>
<attvalue for="global_occurrences" value="1"></attvalue>
<attvalue for="attr_3" value="Hannover Medical University"></attvalue>
<attvalue for="attr_4" value="Hannover, Germany"></attvalue>
<attvalue for="attr_5" value="Germany"></attvalue>
<attvalue for="attr_11" value=""></attvalue>
</attvalues>
</node>
<node id="authorswithaffiliations1_fdbbcd5530e2c3c4943453931849f4f8" label="kapp, k">
<attvalues>
<attvalue for="attr_type" value="Authors with affiliations 1"></attvalue>
<attvalue for="global_occurrences" value="1"></attvalue>
<attvalue for="attr_3" value="Heinrich-Heine-University Duesseldorf"></attvalue>
<attvalue for="attr_4" value="Duesseldorf, Germany"></attvalue>
<attvalue for="attr_5" value="Germany"></attvalue>
<attvalue for="attr_11" value="1"></attvalue>
</attvalues>
</node>
<node id="authorswithaffiliations1_4484d55731f9d241d159930cf00909c4" label="kardorff, r">
<attvalues>
<attvalue for="attr_type" value="Authors with affiliations 1"></attvalue>
<attvalue for="global_occurrences" value="2"></attvalue>
<attvalue for="attr_3" value="Clinic for Childrens Diseases | Marien-Hospital"></attvalue>
<attvalue for="attr_4" value="Wesel, Germany"></attvalue>
<attvalue for="attr_5" value="Germany"></attvalue>
<attvalue for="attr_11" value="2"></attvalue>
</attvalues>
</node>
<node id="authorswithaffiliations1_bb1bb72221a988657be8db32d579e013" label="kariuki, h.c">
<attvalues>
<attvalue for="attr_type" value="Authors with affiliations 1"></attvalue>
<attvalue for="global_occurrences" value="1"></attvalue>
<attvalue for="attr_3" value="Division of Vector Borne Diseases Ministry of Health"></attvalue>
<attvalue for="attr_4" value="Nairobi, Kenya"></attvalue>
<attvalue for="attr_5" value="Kenya"></attvalue>
<attvalue for="attr_11" value="1"></attvalue>
</attvalues>
</node>
<node id="authorswithaffiliations1_fab6daf0549679b6b5e31155fa945abc" label="karst, k">
<attvalues>
<attvalue for="attr_type" value="Authors with affiliations 1"></attvalue>
<attvalue for="global_occurrences" value="1"></attvalue>
<attvalue for="attr_3" value="Centers for Orphans (DEFSCO)"></attvalue>
<attvalue for="attr_4" value="Mwanza, Tanzania"></attvalue>
<attvalue for="attr_5" value="Tanzania"></attvalue>
<attvalue for="attr_11" value="1"></attvalue>
</attvalues>
</node>
<node id="authorswithaffiliations1_7a0baedc8c388c58790655c8294dced7" label="kasinathan, r.s">
<attvalues>
<attvalue for="attr_type" value="Authors with affiliations 1"></attvalue>
<attvalue for="global_occurrences" value="1"></attvalue>
<attvalue for="attr_3" value="University of Pennsylvania"></attvalue>
<attvalue for="attr_4" value="Philadelphia, United States"></attvalue>
<attvalue for="attr_5" value="United States"></attvalue>
<attvalue for="attr_11" value="1"></attvalue>
</attvalues>
</node>
<node id="authorswithaffiliations1_6cbfeb88f7b39fa00b5bc6debb6a3fbd" label="kaur, i">
<attvalues>
<attvalue for="attr_type" value="Authors with affiliations 1"></attvalue>
<attvalue for="global_occurrences" value="1"></attvalue>
<attvalue for="attr_3" value="University of Nottingham"></attvalue>
<attvalue for="attr_4" value="Nottingham, United Kingdom"></attvalue>
<attvalue for="attr_5" value="United Kingdom"></attvalue>
<attvalue for="attr_11" value="1"></attvalue>
</attvalues>
</node>
<node id="authorswithaffiliations1_57432393f5d3b6fa7beabc4d6c04cea2" label="kellner, u">
<attvalues>
<attvalue for="attr_type" value="Authors with affiliations 1"></attvalue>
<attvalue for="global_occurrences" value="1"></attvalue>
<attvalue for="attr_3" value="Klinikum Minden"></attvalue>
<attvalue for="attr_4" value="Minden, Germany"></attvalue>
<attvalue for="attr_5" value="Germany"></attvalue>
<attvalue for="attr_11" value=""></attvalue>
</attvalues>
</node>
<node id="authorswithaffiliations1_a901d31ad4dd727d2c6877de57a47766" label="kemijumbi, j">
<attvalues>
<attvalue for="attr_type" value="Authors with affiliations 1"></attvalue>
<attvalue for="global_occurrences" value="1"></attvalue>
<attvalue for="attr_3" value="Ministry of Health"></attvalue>
<attvalue for="attr_4" value="Kampala, Uganda"></attvalue>
<attvalue for="attr_5" value="Uganda"></attvalue>
<attvalue for="attr_11" value="1"></attvalue>
</attvalues>
</node>
<node id="authorswithaffiliations1_9368879f310e781b1502754cdeeb5744" label="kern, p">
<attvalues>
<attvalue for="attr_type" value="Authors with affiliations 1"></attvalue>
<attvalue for="global_occurrences" value="1"></attvalue>
<attvalue for="attr_3" value="University of Ulm"></attvalue>
<attvalue for="attr_4" value="Ulm, Germany"></attvalue>
<attvalue for="attr_5" value="Germany"></attvalue>
<attvalue for="attr_11" value=""></attvalue>
</attvalues>
</node>
<node id="authorswithaffiliations1_7c6cee34ea27c5641f919a42e354d6ef" label="keystone, j">
<attvalues>
<attvalue for="attr_type" value="Authors with affiliations 1"></attvalue>
<attvalue for="global_occurrences" value="1"></attvalue>
<attvalue for="attr_3" value="Toronto General Hospital"></attvalue>
<attvalue for="attr_4" value="Toronto, Canada"></attvalue>
<attvalue for="attr_5" value="Canada"></attvalue>
<attvalue for="attr_11" value="1"></attvalue>
</attvalues>
</node>
<node id="authorswithaffiliations1_f9592931cd5a86709b6abb9e8531216a" label="khalifa, k.a">
<attvalues>
<attvalue for="attr_type" value="Authors with affiliations 1"></attvalue>
<attvalue for="global_occurrences" value="1"></attvalue>
<attvalue for="attr_3" value="Ain Shams Faculty of Medicine"></attvalue>
<attvalue for="attr_4" value="Cairo, Egypt"></attvalue>
<attvalue for="attr_5" value="Egypt"></attvalue>
<attvalue for="attr_11" value="1"></attvalue>
</attvalues>
</node>
<node id="authorswithaffiliations1_b4a1836dd62f4cd12071d6b2466a83f4" label="khallaayoune, k">
<attvalues>
<attvalue for="attr_type" value="Authors with affiliations 1"></attvalue>
<attvalue for="global_occurrences" value="1"></attvalue>
<attvalue for="attr_3" value="Institut Agronomique Et Veterinaire Hassan II"></attvalue>
<attvalue for="attr_4" value="Rabat, Morocco"></attvalue>
<attvalue for="attr_5" value="Morocco"></attvalue>
<attvalue for="attr_11" value="1"></attvalue>
</attvalues>
</node>
<node id="authorswithaffiliations1_5f6a3066ef35a95df3c20e0e3956990a" label="khayath, n">
<attvalues>
<attvalue for="attr_type" value="Authors with affiliations 1"></attvalue>
<attvalue for="global_occurrences" value="1"></attvalue>
<attvalue for="attr_3" value="Institut Pasteur de Lille"></attvalue>
<attvalue for="attr_4" value="Lille, France"></attvalue>
<attvalue for="attr_5" value="France"></attvalue>
<attvalue for="attr_11" value="1"></attvalue>
</attvalues>
</node>
<node id="authorswithaffiliations1_c210b329de17d1da25a14db7bb10c06e" label="kindle, k.b">
<attvalues>
<attvalue for="attr_type" value="Authors with affiliations 1"></attvalue>
<attvalue for="global_occurrences" value="1"></attvalue>
<attvalue for="attr_3" value="University of Nottingham"></attvalue>
<attvalue for="attr_4" value="Nottingham, United Kingdom"></attvalue>
<attvalue for="attr_5" value="United Kingdom"></attvalue>
<attvalue for="attr_11" value="1"></attvalue>
</attvalues>
</node>
<node id="authorswithaffiliations1_648ffca2d28e5a23e69e786194492796" label="kinkel, h.-f">
<attvalues>
<attvalue for="attr_type" value="Authors with affiliations 1"></attvalue>
<attvalue for="global_occurrences" value="1"></attvalue>
<attvalue for="attr_3" value="Charité University Medicine Berlin"></attvalue>
<attvalue for="attr_4" value="Berlin, Germany"></attvalue>
<attvalue for="attr_5" value="Germany"></attvalue>
<attvalue for="attr_11" value="1"></attvalue>
</attvalues>
</node>
<node id="authorswithaffiliations1_4f7cb9f033e91a7e1c98c6e5fb5efd38" label="kinzelbach, r">
<attvalues>
<attvalue for="attr_type" value="Authors with affiliations 1"></attvalue>
<attvalue for="global_occurrences" value="2"></attvalue>
<attvalue for="attr_3" value="Rostock University"></attvalue>
<attvalue for="attr_4" value="Rostock, Germany"></attvalue>
<attvalue for="attr_5" value="Germany"></attvalue>
<attvalue for="attr_11" value="2"></attvalue>
</attvalues>
</node>
<node id="authorswithaffiliations1_728babc24951c84365c8fb951568a901" label="kirsch, r">
<attvalues>
<attvalue for="attr_type" value="Authors with affiliations 1"></attvalue>
<attvalue for="global_occurrences" value="1"></attvalue>
<attvalue for="attr_3" value="University of Cape Town"></attvalue>
<attvalue for="attr_4" value="Cape Town, South Africa"></attvalue>
<attvalue for="attr_5" value="South Africa"></attvalue>
<attvalue for="attr_11" value="1"></attvalue>
</attvalues>
</node>
<node id="authorswithaffiliations1_d0f59d2b1a9560b2aaffcb50ee2f83e3" label="kirschfink, m">
<attvalues>
<attvalue for="attr_type" value="Authors with affiliations 1"></attvalue>
<attvalue for="global_occurrences" value="1"></attvalue>
<attvalue for="attr_3" value="Ruprecht Karls University Heidelberg"></attvalue>
<attvalue for="attr_4" value="Heidelberg, Germany"></attvalue>
<attvalue for="attr_5" value="Germany"></attvalue>
<attvalue for="attr_11" value="1"></attvalue>
</attvalues>
</node>
<node id="authorswithaffiliations1_16f635a7890bdc35008862af97960996" label="kirsten, c">
<attvalues>
<attvalue for="attr_type" value="Authors with affiliations 1"></attvalue>
<attvalue for="global_occurrences" value="2"></attvalue>
<attvalue for="attr_3" value="Ruprecht Karls University Heidelberg"></attvalue>
<attvalue for="attr_4" value="Heidelberg, Germany"></attvalue>
<attvalue for="attr_5" value="Germany"></attvalue>
<attvalue for="attr_11" value="2"></attvalue>
</attvalues>
</node>
<node id="authorswithaffiliations1_e7fefe16fe51dcc886b1ea140cb85a9c" label="kjetland, e.f">
<attvalues>
<attvalue for="attr_type" value="Authors with affiliations 1"></attvalue>
<attvalue for="global_occurrences" value="1"></attvalue>
<attvalue for="attr_3" value="University of Oslo"></attvalue>
<attvalue for="attr_4" value="Oslo, Norway"></attvalue>
<attvalue for="attr_5" value="Norway"></attvalue>
<attvalue for="attr_11" value="1"></attvalue>
</attvalues>
</node>
<node id="authorswithaffiliations1_58e5e7753c32ad2a9e58250b4485d513" label="klammt, s">
<attvalues>
<attvalue for="attr_type" value="Authors with affiliations 1"></attvalue>
<attvalue for="global_occurrences" value="1"></attvalue>
<attvalue for="attr_3" value="Rostock University"></attvalue>
<attvalue for="attr_4" value="Rostock, Germany"></attvalue>
<attvalue for="attr_5" value="Germany"></attvalue>
<attvalue for="attr_11" value="1"></attvalue>
</attvalues>
</node>
<node id="authorswithaffiliations1_e0fbdfb173580ccda1246b008fd09621" label="klein, h.w">
<attvalues>
<attvalue for="attr_type" value="Authors with affiliations 1"></attvalue>
<attvalue for="global_occurrences" value="1"></attvalue>
<attvalue for="attr_3" value="University of Cologne"></attvalue>
<attvalue for="attr_4" value="Cologne, Germany"></attvalue>
<attvalue for="attr_5" value="Germany"></attvalue>
<attvalue for="attr_11" value="1"></attvalue>
</attvalues>
</node>
<node id="authorswithaffiliations1_e3b47fdfd7cd72ffe846061471c44c8c" label="klinkert, m.-q">
<attvalues>
<attvalue for="attr_type" value="Authors with affiliations 1"></attvalue>
<attvalue for="global_occurrences" value="1"></attvalue>
<attvalue for="attr_3" value="Bernhard Nocht Institute for Tropical Medicine"></attvalue>
<attvalue for="attr_4" value="Hamburg, Germany"></attvalue>
<attvalue for="attr_5" value="Germany"></attvalue>
<attvalue for="attr_11" value="1"></attvalue>
</attvalues>
</node>
<node id="authorswithaffiliations1_f744519c527101d10ddc19f4b8118708" label="klumperman, j">
<attvalues>
<attvalue for="attr_type" value="Authors with affiliations 1"></attvalue>
<attvalue for="global_occurrences" value="1"></attvalue>
<attvalue for="attr_3" value="Utrecht University"></attvalue>
<attvalue for="attr_4" value="Utrecht, Netherlands"></attvalue>
<attvalue for="attr_5" value="Netherlands"></attvalue>
<attvalue for="attr_11" value="1"></attvalue>
</attvalues>
</node>
<node id="authorswithaffiliations1_e00ff044b2c837cd27a40adffbd013dd" label="knappik, m">
<attvalues>
<attvalue for="attr_type" value="Authors with affiliations 1"></attvalue>
<attvalue for="global_occurrences" value="1"></attvalue>
<attvalue for="attr_3" value="Berlin Center for Travel &amp; Tropical Medicine"></attvalue>
<attvalue for="attr_4" value="Berlin, Germany"></attvalue>
<attvalue for="attr_5" value="Germany"></attvalue>
<attvalue for="attr_11" value=""></attvalue>
</attvalues>
</node>
<node id="authorswithaffiliations1_1b157990632714690fc9df01237da4e0" label="knobloch, j">
<attvalues>
<attvalue for="attr_type" value="Authors with affiliations 1"></attvalue>
<attvalue for="global_occurrences" value="4"></attvalue>
<attvalue for="attr_3" value="Eberhard Karls University of Tuebingen | Heinrich-Heine-University Duesseldorf"></attvalue>
<attvalue for="attr_4" value="Duesseldorf, Germany | Tuebingen, Germany"></attvalue>
<attvalue for="attr_5" value="Germany"></attvalue>
<attvalue for="attr_11" value="4"></attvalue>
</attvalues>
</node>
<node id="authorswithaffiliations1_f87243568af38d627ada5b7f2d2c6473" label="kocherscheidt, l">
<attvalues>
<attvalue for="attr_type" value="Authors with affiliations 1"></attvalue>
<attvalue for="global_occurrences" value="1"></attvalue>
<attvalue for="attr_3" value="Eberhard Karls University of Tuebingen"></attvalue>
<attvalue for="attr_4" value="Tuebingen, Germany"></attvalue>
<attvalue for="attr_5" value="Germany"></attvalue>
<attvalue for="attr_11" value="1"></attvalue>
</attvalues>
</node>
<node id="authorswithaffiliations1_ee310ea0fa30c1e180dc89ee22c49da9" label="kock, s">
<attvalues>
<attvalue for="attr_type" value="Authors with affiliations 1"></attvalue>
<attvalue for="global_occurrences" value="1"></attvalue>
<attvalue for="attr_3" value="Philipps University Marburg"></attvalue>
<attvalue for="attr_4" value="Marburg, Germany"></attvalue>
<attvalue for="attr_5" value="Germany"></attvalue>
<attvalue for="attr_11" value="1"></attvalue>
</attvalues>
</node>
<node id="authorswithaffiliations1_5ee178286927a3a2eb4cc4881fe9ce84" label="kocot, a">
<attvalues>
<attvalue for="attr_type" value="Authors with affiliations 1"></attvalue>
<attvalue for="global_occurrences" value="1"></attvalue>
<attvalue for="attr_3" value="Julius Maximilians University of Wuerzburg"></attvalue>
<attvalue for="attr_4" value="Wuerzburg, Germany"></attvalue>
<attvalue for="attr_5" value="Germany"></attvalue>
<attvalue for="attr_11" value=""></attvalue>
</attvalues>
</node>
<node id="authorswithaffiliations1_741b7903b86f3b3d9f1a2983c740e356" label="koeleman, c.a.m">
<attvalues>
<attvalue for="attr_type" value="Authors with affiliations 1"></attvalue>
<attvalue for="global_occurrences" value="1"></attvalue>
<attvalue for="attr_3" value="Leiden University Medical Center"></attvalue>
<attvalue for="attr_4" value="Leiden, Netherlands"></attvalue>
<attvalue for="attr_5" value="Netherlands"></attvalue>
<attvalue for="attr_11" value="1"></attvalue>
</attvalues>
</node>
<node id="authorswithaffiliations1_e6c3ede8a66b9b1820570bccc8cd19a8" label="konrad, c">
<attvalues>
<attvalue for="attr_type" value="Authors with affiliations 1"></attvalue>
<attvalue for="global_occurrences" value="1"></attvalue>
<attvalue for="attr_3" value="Julius Maximilians University of Wuerzburg"></attvalue>
<attvalue for="attr_4" value="Wuerzburg, Germany"></attvalue>
<attvalue for="attr_5" value="Germany"></attvalue>
<attvalue for="attr_11" value="1"></attvalue>
</attvalues>
</node>
<node id="authorswithaffiliations1_df3787b07476b30ed04c6e7e51b366bd" label="kotlyar, d">
<attvalues>
<attvalue for="attr_type" value="Authors with affiliations 1"></attvalue>
<attvalue for="global_occurrences" value="1"></attvalue>
<attvalue for="attr_3" value="German Cancer Research Center"></attvalue>
<attvalue for="attr_4" value="Heidelberg, Germany"></attvalue>
<attvalue for="attr_5" value="Germany"></attvalue>
<attvalue for="attr_11" value="1"></attvalue>
</attvalues>
</node>
<node id="authorswithaffiliations1_928e6ea8e233408b43ee1655dce127f2" label="kozarsky, p.e">
<attvalues>
<attvalue for="attr_type" value="Authors with affiliations 1"></attvalue>
<attvalue for="global_occurrences" value="1"></attvalue>
<attvalue for="attr_3" value="Emory University"></attvalue>
<attvalue for="attr_4" value="Atlanta, United States"></attvalue>
<attvalue for="attr_5" value="United States"></attvalue>
<attvalue for="attr_11" value="1"></attvalue>
</attvalues>
</node>
<node id="authorswithaffiliations1_bef5ca2f3da803f362c5d99d178254d0" label="koziel, m.j">
<attvalues>
<attvalue for="attr_type" value="Authors with affiliations 1"></attvalue>
<attvalue for="global_occurrences" value="1"></attvalue>
<attvalue for="attr_3" value="Harvard University"></attvalue>
<attvalue for="attr_4" value="Boston, United States"></attvalue>
<attvalue for="attr_5" value="United States"></attvalue>
<attvalue for="attr_11" value="1"></attvalue>
</attvalues>
</node>
<node id="authorswithaffiliations1_0a178e018eafa2d4465c1ec4b52f9754" label="kramme, s">
<attvalues>
<attvalue for="attr_type" value="Authors with affiliations 1"></attvalue>
<attvalue for="global_occurrences" value="1"></attvalue>
<attvalue for="attr_3" value="Bernhard Nocht Institute for Tropical Medicine"></attvalue>
<attvalue for="attr_4" value="Hamburg, Germany"></attvalue>
<attvalue for="attr_5" value="Germany"></attvalue>
<attvalue for="attr_11" value="1"></attvalue>
</attvalues>
</node>
<node id="authorswithaffiliations1_d0b0207cb5710f90f145dcb2d5faf583" label="krantz, i">
<attvalues>
<attvalue for="attr_type" value="Authors with affiliations 1"></attvalue>
<attvalue for="global_occurrences" value="2"></attvalue>
<attvalue for="attr_3" value="Skaraborg Inst. for R. and D."></attvalue>
<attvalue for="attr_4" value="Skövde, Sweden"></attvalue>
<attvalue for="attr_5" value="Sweden"></attvalue>
<attvalue for="attr_11" value="1"></attvalue>
</attvalues>
</node>
<node id="authorswithaffiliations1_c6aca01dc751f61596e9dcd40b8435d5" label="krawinkel, m.b">
<attvalues>
<attvalue for="attr_type" value="Authors with affiliations 1"></attvalue>
<attvalue for="global_occurrences" value="1"></attvalue>
<attvalue for="attr_3" value="Justus Liebig University Giessen"></attvalue>
<attvalue for="attr_4" value="Giessen, Germany"></attvalue>
<attvalue for="attr_5" value="Germany"></attvalue>
<attvalue for="attr_11" value=""></attvalue>
</attvalues>
</node>
<node id="authorswithaffiliations1_54827028aee561ebc318761258f22beb" label="kremsner, p.g">
<attvalues>
<attvalue for="attr_type" value="Authors with affiliations 1"></attvalue>
<attvalue for="global_occurrences" value="11"></attvalue>
<attvalue for="attr_3" value="Albert Schweitzer Hospital Medical Research Unit | Eberhard Karls University of Tuebingen"></attvalue>
<attvalue for="attr_4" value="Lambaréné, Gabon | Tuebingen, Germany"></attvalue>
<attvalue for="attr_5" value="Gabon | Germany"></attvalue>
<attvalue for="attr_11" value="6"></attvalue>
</attvalues>
</node>
<node id="authorswithaffiliations1_691fa24e7a190fa64cc8e351338440aa" label="krueger, m.r">
<attvalues>
<attvalue for="attr_type" value="Authors with affiliations 1"></attvalue>
<attvalue for="global_occurrences" value="1"></attvalue>
<attvalue for="attr_3" value="Rostock University"></attvalue>
<attvalue for="attr_4" value="Rostock, Germany"></attvalue>
<attvalue for="attr_5" value="Germany"></attvalue>
<attvalue for="attr_11" value="1"></attvalue>
</attvalues>
</node>
<node id="authorswithaffiliations1_1112ccd93d4ed9da293ef9de95e49949" label="kruessel, j.s">
<attvalues>
<attvalue for="attr_type" value="Authors with affiliations 1"></attvalue>
<attvalue for="global_occurrences" value="1"></attvalue>
<attvalue for="attr_3" value="Heinrich-Heine-University Duesseldorf"></attvalue>
<attvalue for="attr_4" value="Duesseldorf, Germany"></attvalue>
<attvalue for="attr_5" value="Germany"></attvalue>
<attvalue for="attr_11" value=""></attvalue>
</attvalues>
</node>
<node id="authorswithaffiliations1_091547a30c3ddbbd67abd08b3a16ed0c" label="kruize, y.c.m">
<attvalues>
<attvalue for="attr_type" value="Authors with affiliations 1"></attvalue>
<attvalue for="global_occurrences" value="2"></attvalue>
<attvalue for="attr_3" value="Leiden University Medical Center"></attvalue>
<attvalue for="attr_4" value="Leiden, Netherlands"></attvalue>
<attvalue for="attr_5" value="Netherlands"></attvalue>
<attvalue for="attr_11" value="2"></attvalue>
</attvalues>
</node>
<node id="authorswithaffiliations1_6feda330b4aaf8585daab619fca17504" label="kruize-hoeksma, y.c.m">
<attvalues>
<attvalue for="attr_type" value="Authors with affiliations 1"></attvalue>
<attvalue for="global_occurrences" value="1"></attvalue>
<attvalue for="attr_3" value="Leiden University Medical Center"></attvalue>
<attvalue for="attr_4" value="Leiden, Netherlands"></attvalue>
<attvalue for="attr_5" value="Netherlands"></attvalue>
<attvalue for="attr_11" value="1"></attvalue>
</attvalues>
</node>
<node id="authorswithaffiliations1_a2144984afb1ffdfa700ec9ed48060a1" label="kuhn, k">
<attvalues>
<attvalue for="attr_type" value="Authors with affiliations 1"></attvalue>
<attvalue for="global_occurrences" value="1"></attvalue>
<attvalue for="attr_3" value="Johann Wolfgang Goethe University Frankfurt"></attvalue>
<attvalue for="attr_4" value="Frankfurt am Main, Germany"></attvalue>
<attvalue for="attr_5" value="Germany"></attvalue>
<attvalue for="attr_11" value="1"></attvalue>
</attvalues>
</node>
<node id="authorswithaffiliations1_42f436f0ccec4ede1b58cc17ca4c28d6" label="kun, j.f.j">
<attvalues>
<attvalue for="attr_type" value="Authors with affiliations 1"></attvalue>
<attvalue for="global_occurrences" value="3"></attvalue>
<attvalue for="attr_3" value="Eberhard Karls University of Tuebingen"></attvalue>
<attvalue for="attr_4" value="Tuebingen, Germany"></attvalue>
<attvalue for="attr_5" value="Germany"></attvalue>
<attvalue for="attr_11" value="3"></attvalue>
</attvalues>
</node>
<node id="authorswithaffiliations1_708adf10da38b5578a2bbb9480102dff" label="kuntz, a.n">
<attvalues>
<attvalue for="attr_type" value="Authors with affiliations 1"></attvalue>
<attvalue for="global_occurrences" value="1"></attvalue>
<attvalue for="attr_3" value="Illinois State University"></attvalue>
<attvalue for="attr_4" value="Normal, United States"></attvalue>
<attvalue for="attr_5" value="United States"></attvalue>
<attvalue for="attr_11" value="1"></attvalue>
</attvalues>
</node>
<node id="authorswithaffiliations1_cf770ab11c56152c314f19c5f34bfa69" label="kunz, w">
<attvalues>
<attvalue for="attr_type" value="Authors with affiliations 1"></attvalue>
<attvalue for="global_occurrences" value="3"></attvalue>
<attvalue for="attr_3" value="Heinrich-Heine-University Duesseldorf"></attvalue>
<attvalue for="attr_4" value="Duesseldorf, Germany"></attvalue>
<attvalue for="attr_5" value="Germany"></attvalue>
<attvalue for="attr_11" value="3"></attvalue>
</attvalues>
</node>
<node id="authorswithaffiliations1_6cab3800b30fa68a2645d8d95963337b" label="kusel, j.r">
<attvalues>
<attvalue for="attr_type" value="Authors with affiliations 1"></attvalue>
<attvalue for="global_occurrences" value="1"></attvalue>
<attvalue for="attr_3" value="University of Glasgow"></attvalue>
<attvalue for="attr_4" value="Glasgow, United Kingdom"></attvalue>
<attvalue for="attr_5" value="United Kingdom"></attvalue>
<attvalue for="attr_11" value="1"></attvalue>
</attvalues>
</node>
<node id="authorswithaffiliations1_f4a303faba2f6dbe9db1c9dbd5d1bac4" label="köppen, s">
<attvalues>
<attvalue for="attr_type" value="Authors with affiliations 1"></attvalue>
<attvalue for="global_occurrences" value="1"></attvalue>
<attvalue for="attr_3" value="Klinikum Minden"></attvalue>
<attvalue for="attr_4" value="Minden, Germany"></attvalue>
<attvalue for="attr_5" value="Germany"></attvalue>
<attvalue for="attr_11" value=""></attvalue>
</attvalues>
</node>
<node id="authorswithaffiliations1_84a247fb5c6f69f5e7dfb5f58fd6fc06" label="labar, b">
<attvalues>
<attvalue for="attr_type" value="Authors with affiliations 1"></attvalue>
<attvalue for="global_occurrences" value="1"></attvalue>
<attvalue for="attr_3" value="University Hospital Center Zagreb"></attvalue>
<attvalue for="attr_4" value="Zagreb, Croatia"></attvalue>
<attvalue for="attr_5" value="Croatia"></attvalue>
<attvalue for="attr_11" value="1"></attvalue>
</attvalues>
</node>
<node id="authorswithaffiliations1_598d9bffa9f1e5ade4452fb60de4f93a" label="labuda, l.a">
<attvalues>
<attvalue for="attr_type" value="Authors with affiliations 1"></attvalue>
<attvalue for="global_occurrences" value="2"></attvalue>
<attvalue for="attr_3" value="Leiden University Medical Center"></attvalue>
<attvalue for="attr_4" value="Leiden, Netherlands"></attvalue>
<attvalue for="attr_5" value="Netherlands"></attvalue>
<attvalue for="attr_11" value="2"></attvalue>
</attvalues>
</node>
<node id="authorswithaffiliations1_912defd3d8f7c4c3e61d32559dd489a7" label="lacerda, d">
<attvalues>
<attvalue for="attr_type" value="Authors with affiliations 1"></attvalue>
<attvalue for="global_occurrences" value="1"></attvalue>
<attvalue for="attr_3" value="J. Craig Venter Institute"></attvalue>
<attvalue for="attr_4" value="Rockville, United States"></attvalue>
<attvalue for="attr_5" value="United States"></attvalue>
<attvalue for="attr_11" value="1"></attvalue>
</attvalues>
</node>
<node id="authorswithaffiliations1_ab0b65bb277d0c2b8b2d014ea4a40a18" label="lackner, p">
<attvalues>
<attvalue for="attr_type" value="Authors with affiliations 1"></attvalue>
<attvalue for="global_occurrences" value="1"></attvalue>
<attvalue for="attr_3" value="Innsbruck Medical University"></attvalue>
<attvalue for="attr_4" value="Innsbruck, Austria"></attvalue>
<attvalue for="attr_5" value="Austria"></attvalue>
<attvalue for="attr_11" value="1"></attvalue>
</attvalues>
</node>
<node id="authorswithaffiliations1_3fb72ef39fb2980e62d5ad26abcb4c27" label="lammert, f">
<attvalues>
<attvalue for="attr_type" value="Authors with affiliations 1"></attvalue>
<attvalue for="global_occurrences" value="1"></attvalue>
<attvalue for="attr_3" value="University of Saarland"></attvalue>
<attvalue for="attr_4" value="Homburg, Germany"></attvalue>
<attvalue for="attr_5" value="Germany"></attvalue>
<attvalue for="attr_11" value="1"></attvalue>
</attvalues>
</node>
<node id="authorswithaffiliations1_c1b66795621c92971fef65fde1c9cbfa" label="lanfranchi, d.a">
<attvalues>
<attvalue for="attr_type" value="Authors with affiliations 1"></attvalue>
<attvalue for="global_occurrences" value="1"></attvalue>
<attvalue for="attr_3" value="University of Strasbourg"></attvalue>
<attvalue for="attr_4" value="Strasbourg, France"></attvalue>
<attvalue for="attr_5" value="France"></attvalue>
<attvalue for="attr_11" value="1"></attvalue>
</attvalues>
</node>
<node id="authorswithaffiliations1_c5bd930ea4a81b3893adb8e4ef8edac8" label="lang, k">
<attvalues>
<attvalue for="attr_type" value="Authors with affiliations 1"></attvalue>
<attvalue for="global_occurrences" value="1"></attvalue>
<attvalue for="attr_3" value="Charité University Medicine Berlin"></attvalue>
<attvalue for="attr_4" value="Berlin, Germany"></attvalue>
<attvalue for="attr_5" value="Germany"></attvalue>
<attvalue for="attr_11" value="1"></attvalue>
</attvalues>
</node>
<node id="authorswithaffiliations1_d7cb6fe86755a694aee8afbe64e2537d" label="lang, r">
<attvalues>
<attvalue for="attr_type" value="Authors with affiliations 1"></attvalue>
<attvalue for="global_occurrences" value="1"></attvalue>
<attvalue for="attr_3" value="Technical University of Munich"></attvalue>
<attvalue for="attr_4" value="Munich, Germany"></attvalue>
<attvalue for="attr_5" value="Germany"></attvalue>
<attvalue for="attr_11" value="1"></attvalue>
</attvalues>
</node>
<node id="authorswithaffiliations1_f790a6e99e1588626c0861445202767f" label="lang, t">
<attvalues>
<attvalue for="attr_type" value="Authors with affiliations 1"></attvalue>
<attvalue for="global_occurrences" value="1"></attvalue>
<attvalue for="attr_3" value="Kenya Medical Research Institute"></attvalue>
<attvalue for="attr_4" value="Nairobi, Kenya"></attvalue>
<attvalue for="attr_5" value="Kenya"></attvalue>
<attvalue for="attr_11" value="1"></attvalue>
</attvalues>
</node>
<node id="authorswithaffiliations1_8b030684ae7804a7c26e87b4b1097842" label="langer, r">
<attvalues>
<attvalue for="attr_type" value="Authors with affiliations 1"></attvalue>
<attvalue for="global_occurrences" value="1"></attvalue>
<attvalue for="attr_3" value="University of Bern"></attvalue>
<attvalue for="attr_4" value="Bern, Switzerland"></attvalue>
<attvalue for="attr_5" value="Switzerland"></attvalue>
<attvalue for="attr_11" value="1"></attvalue>
</attvalues>
</node>
<node id="authorswithaffiliations1_a820ca5999621435ecac5ba804bd3842" label="langner, c">
<attvalues>
<attvalue for="attr_type" value="Authors with affiliations 1"></attvalue>
<attvalue for="global_occurrences" value="1"></attvalue>
<attvalue for="attr_3" value="Rostock University"></attvalue>
<attvalue for="attr_4" value="Rostock, Germany"></attvalue>
<attvalue for="attr_5" value="Germany"></attvalue>
<attvalue for="attr_11" value="1"></attvalue>
</attvalues>
</node>
<node id="authorswithaffiliations1_bbbb0ee1b208bb9d8f2923331c7aca1e" label="lanzer, m">
<attvalues>
<attvalue for="attr_type" value="Authors with affiliations 1"></attvalue>
<attvalue for="global_occurrences" value="1"></attvalue>
<attvalue for="attr_3" value="Ruprecht Karls University Heidelberg"></attvalue>
<attvalue for="attr_4" value="Heidelberg, Germany"></attvalue>
<attvalue for="attr_5" value="Germany"></attvalue>
<attvalue for="attr_11" value=""></attvalue>
</attvalues>
</node>
<node id="authorswithaffiliations1_6175374d730b8c869daaf36574faf03b" label="larson, d">
<attvalues>
<attvalue for="attr_type" value="Authors with affiliations 1"></attvalue>
<attvalue for="global_occurrences" value="1"></attvalue>
<attvalue for="attr_3" value="Uniformed Services University"></attvalue>
<attvalue for="attr_4" value="Bethesda, United States"></attvalue>
<attvalue for="attr_5" value="United States"></attvalue>
<attvalue for="attr_11" value="1"></attvalue>
</attvalues>
</node>
<node id="authorswithaffiliations1_a2c88150963151bea29695db4d961af6" label="layland, l.e">
<attvalues>
<attvalue for="attr_type" value="Authors with affiliations 1"></attvalue>
<attvalue for="global_occurrences" value="3"></attvalue>
<attvalue for="attr_3" value="Technical University of Munich"></attvalue>
<attvalue for="attr_4" value="Munich, Germany"></attvalue>
<attvalue for="attr_5" value="Germany"></attvalue>
<attvalue for="attr_11" value="3"></attvalue>
</attvalues>
</node>
<node id="authorswithaffiliations1_e7cd2303449c650e6c0d133e42cc82cf" label="leder, k">
<attvalues>
<attvalue for="attr_type" value="Authors with affiliations 1"></attvalue>
<attvalue for="global_occurrences" value="1"></attvalue>
<attvalue for="attr_3" value="Monash University"></attvalue>
<attvalue for="attr_4" value="Melbourne, Australia"></attvalue>
<attvalue for="attr_5" value="Australia"></attvalue>
<attvalue for="attr_11" value="1"></attvalue>
</attvalues>
</node>
<node id="authorswithaffiliations1_7202e6c95b5154db3bf8d47dbfcc83c2" label="leeto, m">
<attvalues>
<attvalue for="attr_type" value="Authors with affiliations 1"></attvalue>
<attvalue for="global_occurrences" value="1"></attvalue>
<attvalue for="attr_3" value="University of Cape Town"></attvalue>
<attvalue for="attr_4" value="Cape Town, South Africa"></attvalue>
<attvalue for="attr_5" value="South Africa"></attvalue>
<attvalue for="attr_11" value="1"></attvalue>
</attvalues>
</node>
<node id="authorswithaffiliations1_2bfe01cb7a1a6f7784b1b832656c5601" label="lehr, t">
<attvalues>
<attvalue for="attr_type" value="Authors with affiliations 1"></attvalue>
<attvalue for="global_occurrences" value="1"></attvalue>
<attvalue for="attr_3" value="Justus Liebig University Giessen"></attvalue>
<attvalue for="attr_4" value="Giessen, Germany"></attvalue>
<attvalue for="attr_5" value="Germany"></attvalue>
<attvalue for="attr_11" value="1"></attvalue>
</attvalues>
</node>
<node id="authorswithaffiliations1_55a3891ec0560a90d8516324d4eedd41" label="lei, j.-h">
<attvalues>
<attvalue for="attr_type" value="Authors with affiliations 1"></attvalue>
<attvalue for="global_occurrences" value="1"></attvalue>
<attvalue for="attr_3" value="Huazhong University of Science and Technology"></attvalue>
<attvalue for="attr_4" value="Wuhan, China"></attvalue>
<attvalue for="attr_5" value="China"></attvalue>
<attvalue for="attr_11" value="1"></attvalue>
</attvalues>
</node>
<node id="authorswithaffiliations1_fa4baf1d582bf4a6fce5a30c8cfad711" label="lell, b">
<attvalues>
<attvalue for="attr_type" value="Authors with affiliations 1"></attvalue>
<attvalue for="global_occurrences" value="1"></attvalue>
<attvalue for="attr_3" value="Albert Schweitzer Hospital Medical Research Unit"></attvalue>
<attvalue for="attr_4" value="Lambaréné, Gabon"></attvalue>
<attvalue for="attr_5" value="Gabon"></attvalue>
<attvalue for="attr_11" value=""></attvalue>
</attvalues>
</node>
<node id="authorswithaffiliations1_ec4730beff6054be17c01d2431f4838c" label="leusen, j.h.w">
<attvalues>
<attvalue for="attr_type" value="Authors with affiliations 1"></attvalue>
<attvalue for="global_occurrences" value="1"></attvalue>
<attvalue for="attr_3" value="Utrecht University"></attvalue>
<attvalue for="attr_4" value="Utrecht, Netherlands"></attvalue>
<attvalue for="attr_5" value="Netherlands"></attvalue>
<attvalue for="attr_11" value="1"></attvalue>
</attvalues>
</node>
<node id="authorswithaffiliations1_c2f1f75af87669b272d77d0809970f02" label="leutner, s">
<attvalues>
<attvalue for="attr_type" value="Authors with affiliations 1"></attvalue>
<attvalue for="global_occurrences" value="1"></attvalue>
<attvalue for="attr_3" value="Justus Liebig University Giessen"></attvalue>
<attvalue for="attr_4" value="Giessen, Germany"></attvalue>
<attvalue for="attr_5" value="Germany"></attvalue>
<attvalue for="attr_11" value="1"></attvalue>
</attvalues>
</node>
<node id="authorswithaffiliations1_ce2d91b16bf6a2ad3418de027592076c" label="li, y.-l">
<attvalues>
<attvalue for="attr_type" value="Authors with affiliations 1"></attvalue>
<attvalue for="global_occurrences" value="5"></attvalue>
<attvalue for="attr_3" value="Huazhong University of Science and Technology | Ruprecht Karls University Heidelberg"></attvalue>
<attvalue for="attr_4" value="Heidelberg, Germany | Wuhan, China"></attvalue>
<attvalue for="attr_5" value="China | Germany"></attvalue>
<attvalue for="attr_11" value="4"></attvalue>
</attvalues>
</node>
<node id="authorswithaffiliations1_be26db65c24a3e1bd7a5cd791260bd67" label="li, y.s">
<attvalues>
<attvalue for="attr_type" value="Authors with affiliations 1"></attvalue>
<attvalue for="global_occurrences" value="1"></attvalue>
<attvalue for="attr_3" value="University of Queensland"></attvalue>
<attvalue for="attr_4" value="Brisbane, Australia"></attvalue>
<attvalue for="attr_5" value="Australia"></attvalue>
<attvalue for="attr_11" value="1"></attvalue>
</attvalues>
</node>
<node id="authorswithaffiliations1_55e5ea1aac8af3f761d590d372371761" label="liberti, p">
<attvalues>
<attvalue for="attr_type" value="Authors with affiliations 1"></attvalue>
<attvalue for="global_occurrences" value="1"></attvalue>
<attvalue for="attr_3" value="CNR Institute of Cell Biology"></attvalue>
<attvalue for="attr_4" value="Monterotondo, Italy"></attvalue>
<attvalue for="attr_5" value="Italy"></attvalue>
<attvalue for="attr_11" value="1"></attvalue>
</attvalues>
</node>
<node id="authorswithaffiliations1_552071e01f3a4c2d05f9d7f07074f520" label="lievers, e">
<attvalues>
<attvalue for="attr_type" value="Authors with affiliations 1"></attvalue>
<attvalue for="global_occurrences" value="1"></attvalue>
<attvalue for="attr_3" value="Leiden University Medical Center"></attvalue>
<attvalue for="attr_4" value="Leiden, Netherlands"></attvalue>
<attvalue for="attr_5" value="Netherlands"></attvalue>
<attvalue for="attr_11" value="1"></attvalue>
</attvalues>
</node>
<node id="authorswithaffiliations1_77ec243c659e418fdd92250552a68fb1" label="lim, p.-l">
<attvalues>
<attvalue for="attr_type" value="Authors with affiliations 1"></attvalue>
<attvalue for="global_occurrences" value="2"></attvalue>
<attvalue for="attr_3" value="Tan Tock Seng Hospital"></attvalue>
<attvalue for="attr_4" value="Singapore, Singapore"></attvalue>
<attvalue for="attr_5" value="Singapore"></attvalue>
<attvalue for="attr_11" value="2"></attvalue>
</attvalues>
</node>
<node id="authorswithaffiliations1_9375dfdba5a9f86d1b7fca1cc9a65c61" label="liu, c">
<attvalues>
<attvalue for="attr_type" value="Authors with affiliations 1"></attvalue>
<attvalue for="global_occurrences" value="1"></attvalue>
<attvalue for="attr_3" value="University of Duisburg-Essen"></attvalue>
<attvalue for="attr_4" value="Essen, Germany"></attvalue>
<attvalue for="attr_5" value="Germany"></attvalue>
<attvalue for="attr_11" value="1"></attvalue>
</attvalues>
</node>
<node id="authorswithaffiliations1_c4ce2781f1aa7d40a60b046d90606f37" label="liu, h">
<attvalues>
<attvalue for="attr_type" value="Authors with affiliations 1"></attvalue>
<attvalue for="global_occurrences" value="1"></attvalue>
<attvalue for="attr_3" value="University of Pittsburgh"></attvalue>
<attvalue for="attr_4" value="Pittsburgh, United States"></attvalue>
<attvalue for="attr_5" value="United States"></attvalue>
<attvalue for="attr_11" value="1"></attvalue>
</attvalues>
</node>
<node id="authorswithaffiliations1_f344b3a88a2147116851df121c512de8" label="liu, k.-y">
<attvalues>
<attvalue for="attr_type" value="Authors with affiliations 1"></attvalue>
<attvalue for="global_occurrences" value="1"></attvalue>
<attvalue for="attr_3" value="Leiden University Medical Center"></attvalue>
<attvalue for="attr_4" value="Leiden, Netherlands"></attvalue>
<attvalue for="attr_5" value="Netherlands"></attvalue>
<attvalue for="attr_11" value="1"></attvalue>
</attvalues>
</node>
<node id="authorswithaffiliations1_80dac2b5be62d337c7eab6553cf75102" label="liu, r">
<attvalues>
<attvalue for="attr_type" value="Authors with affiliations 1"></attvalue>
<attvalue for="global_occurrences" value="1"></attvalue>
<attvalue for="attr_3" value="Wuhan University"></attvalue>
<attvalue for="attr_4" value="Wuhan, China"></attvalue>
<attvalue for="attr_5" value="China"></attvalue>
<attvalue for="attr_11" value="1"></attvalue>
</attvalues>
</node>
<node id="authorswithaffiliations1_d7358f12d1389e89318be5b074d99409" label="liu, w">
<attvalues>
<attvalue for="attr_type" value="Authors with affiliations 1"></attvalue>
<attvalue for="global_occurrences" value="1"></attvalue>
<attvalue for="attr_3" value="Huazhong University of Science and Technology"></attvalue>
<attvalue for="attr_4" value="Wuhan, China"></attvalue>
<attvalue for="attr_5" value="China"></attvalue>
<attvalue for="attr_11" value="1"></attvalue>
</attvalues>
</node>
<node id="authorswithaffiliations1_075ad59971447a9229a31e84963c29b3" label="liu, w.-q">
<attvalues>
<attvalue for="attr_type" value="Authors with affiliations 1"></attvalue>
<attvalue for="global_occurrences" value="1"></attvalue>
<attvalue for="attr_3" value="Huazhong University of Science and Technology"></attvalue>
<attvalue for="attr_4" value="Wuhan, China"></attvalue>
<attvalue for="attr_5" value="China"></attvalue>
<attvalue for="attr_11" value="1"></attvalue>
</attvalues>
</node>
<node id="authorswithaffiliations1_66a4492f21de7749f10e1c9b1141ad9b" label="liu, y">
<attvalues>
<attvalue for="attr_type" value="Authors with affiliations 1"></attvalue>
<attvalue for="global_occurrences" value="1"></attvalue>
<attvalue for="attr_3" value="Ruprecht Karls University Heidelberg"></attvalue>
<attvalue for="attr_4" value="Heidelberg, Germany"></attvalue>
<attvalue for="attr_5" value="Germany"></attvalue>
<attvalue for="attr_11" value="1"></attvalue>
</attvalues>
</node>
<node id="authorswithaffiliations1_57869baff07ed7bd8f26261e8a5673e3" label="ljubojevic, s">
<attvalues>
<attvalue for="attr_type" value="Authors with affiliations 1"></attvalue>
<attvalue for="global_occurrences" value="1"></attvalue>
<attvalue for="attr_3" value="University of York"></attvalue>
<attvalue for="attr_4" value="York, United Kingdom"></attvalue>
<attvalue for="attr_5" value="United Kingdom"></attvalue>
<attvalue for="attr_11" value="1"></attvalue>
</attvalues>
</node>
<node id="authorswithaffiliations1_70cdd189a972b3197eba0e678aeacb20" label="loddenkemper, c">
<attvalues>
<attvalue for="attr_type" value="Authors with affiliations 1"></attvalue>
<attvalue for="global_occurrences" value="2"></attvalue>
<attvalue for="attr_3" value="Charité University Medicine Berlin"></attvalue>
<attvalue for="attr_4" value="Berlin, Germany"></attvalue>
<attvalue for="attr_5" value="Germany"></attvalue>
<attvalue for="attr_11" value="1"></attvalue>
</attvalues>
</node>
<node id="authorswithaffiliations1_e2d2fbe20e1aceede1a1cf5e4b0e4260" label="loebermann, m">
<attvalues>
<attvalue for="attr_type" value="Authors with affiliations 1"></attvalue>
<attvalue for="global_occurrences" value="5"></attvalue>
<attvalue for="attr_3" value="Rostock University"></attvalue>
<attvalue for="attr_4" value="Rostock, Germany"></attvalue>
<attvalue for="attr_5" value="Germany"></attvalue>
<attvalue for="attr_11" value="3"></attvalue>
</attvalues>
</node>
<node id="authorswithaffiliations1_0de83ad80906776ecade4cf29c1c761e" label="loker, e.s">
<attvalues>
<attvalue for="attr_type" value="Authors with affiliations 1"></attvalue>
<attvalue for="global_occurrences" value="2"></attvalue>
<attvalue for="attr_3" value="University of New Mexico"></attvalue>
<attvalue for="attr_4" value="Albuquerque, United States"></attvalue>
<attvalue for="attr_5" value="United States"></attvalue>
<attvalue for="attr_11" value="2"></attvalue>
</attvalues>
</node>
<node id="authorswithaffiliations1_eb1eaa888236ab8c6918ab8a7006a923" label="long, t">
<attvalues>
<attvalue for="attr_type" value="Authors with affiliations 1"></attvalue>
<attvalue for="global_occurrences" value="2"></attvalue>
<attvalue for="attr_3" value="Institut Pasteur de Lille"></attvalue>
<attvalue for="attr_4" value="Lille, France"></attvalue>
<attvalue for="attr_5" value="France"></attvalue>
<attvalue for="attr_11" value="2"></attvalue>
</attvalues>
</node>
<node id="authorswithaffiliations1_d1ae775458e424258157114e8f06f8d7" label="long, x.-c">
<attvalues>
<attvalue for="attr_type" value="Authors with affiliations 1"></attvalue>
<attvalue for="global_occurrences" value="1"></attvalue>
<attvalue for="attr_3" value="Ruprecht Karls University Heidelberg"></attvalue>
<attvalue for="attr_4" value="Heidelberg, Germany"></attvalue>
<attvalue for="attr_5" value="Germany"></attvalue>
<attvalue for="attr_11" value="1"></attvalue>
</attvalues>
</node>
<node id="authorswithaffiliations1_96b8ae4d462703dffeb965023e9a2ad4" label="lopez-velez, r">
<attvalues>
<attvalue for="attr_type" value="Authors with affiliations 1"></attvalue>
<attvalue for="global_occurrences" value="1"></attvalue>
<attvalue for="attr_3" value="Ramón y Cajal Hospital"></attvalue>
<attvalue for="attr_4" value="Madrid, Spain"></attvalue>
<attvalue for="attr_5" value="Spain"></attvalue>
<attvalue for="attr_11" value="1"></attvalue>
</attvalues>
</node>
<node id="authorswithaffiliations1_230be504fd94935e5920fba9e985ec11" label="loutan, l">
<attvalues>
<attvalue for="attr_type" value="Authors with affiliations 1"></attvalue>
<attvalue for="global_occurrences" value="3"></attvalue>
<attvalue for="attr_3" value="University of Geneva"></attvalue>
<attvalue for="attr_4" value="Geneva, Switzerland"></attvalue>
<attvalue for="attr_5" value="Switzerland"></attvalue>
<attvalue for="attr_11" value="3"></attvalue>
</attvalues>
</node>
<node id="authorswithaffiliations1_1cfcd02c8276aa1ba4b0aa806a03ac7f" label="loverde, p.t">
<attvalues>
<attvalue for="attr_type" value="Authors with affiliations 1"></attvalue>
<attvalue for="global_occurrences" value="1"></attvalue>
<attvalue for="attr_3" value="University of Texas"></attvalue>
<attvalue for="attr_4" value="San Antonio, United States"></attvalue>
<attvalue for="attr_5" value="United States"></attvalue>
<attvalue for="attr_11" value="1"></attvalue>
</attvalues>
</node>
<node id="authorswithaffiliations1_9ba896b06dfe92eac35d65fde95d1402" label="loy, c">
<attvalues>
<attvalue for="attr_type" value="Authors with affiliations 1"></attvalue>
<attvalue for="global_occurrences" value="1"></attvalue>
<attvalue for="attr_3" value="Friedrich-Alexander-University Erlangen-Nuremberg"></attvalue>
<attvalue for="attr_4" value="Erlangen, Germany"></attvalue>
<attvalue for="attr_5" value="Germany"></attvalue>
<attvalue for="attr_11" value="1"></attvalue>
</attvalues>
</node>
<node id="authorswithaffiliations1_edcd0f52c70504a4960f8dbd5a6b8242" label="lu, d">
<attvalues>
<attvalue for="attr_type" value="Authors with affiliations 1"></attvalue>
<attvalue for="global_occurrences" value="1"></attvalue>
<attvalue for="attr_3" value="Sichuan Center for Disease Control and Prevention"></attvalue>
<attvalue for="attr_4" value="Chengdu, China"></attvalue>
<attvalue for="attr_5" value="China"></attvalue>
<attvalue for="attr_11" value="1"></attvalue>
</attvalues>
</node>
<node id="authorswithaffiliations1_ed7810d0b3a965a0f11ce249606a2a0f" label="ludwig, m">
<attvalues>
<attvalue for="attr_type" value="Authors with affiliations 1"></attvalue>
<attvalue for="global_occurrences" value="1"></attvalue>
<attvalue for="attr_3" value="Justus Liebig University Giessen"></attvalue>
<attvalue for="attr_4" value="Giessen, Germany"></attvalue>
<attvalue for="attr_5" value="Germany"></attvalue>
<attvalue for="attr_11" value="1"></attvalue>
</attvalues>
</node>
<node id="authorswithaffiliations1_8901edc62becca0e08862d6cb728af66" label="lundie, r.j">
<attvalues>
<attvalue for="attr_type" value="Authors with affiliations 1"></attvalue>
<attvalue for="global_occurrences" value="1"></attvalue>
<attvalue for="attr_3" value="University of Edinburgh"></attvalue>
<attvalue for="attr_4" value="Edinburgh, United Kingdom"></attvalue>
<attvalue for="attr_5" value="United Kingdom"></attvalue>
<attvalue for="attr_11" value="1"></attvalue>
</attvalues>
</node>
<node id="authorswithaffiliations1_1513ac4764fdc2935266fb78b6f0ea07" label="luquetti, a.o">
<attvalues>
<attvalue for="attr_type" value="Authors with affiliations 1"></attvalue>
<attvalue for="global_occurrences" value="1"></attvalue>
<attvalue for="attr_3" value="Universidade Federal de Goiás"></attvalue>
<attvalue for="attr_4" value="Goiânia, Brazil"></attvalue>
<attvalue for="attr_5" value="Brazil"></attvalue>
<attvalue for="attr_11" value="1"></attvalue>
</attvalues>
</node>
<node id="authorswithaffiliations1_d790a0048bff4eb33325dd5a999ceefc" label="luty, a.j.f">
<attvalues>
<attvalue for="attr_type" value="Authors with affiliations 1"></attvalue>
<attvalue for="global_occurrences" value="1"></attvalue>
<attvalue for="attr_3" value="Institut de Recherche pour le Développement"></attvalue>
<attvalue for="attr_4" value="Paris, France"></attvalue>
<attvalue for="attr_5" value="France"></attvalue>
<attvalue for="attr_11" value="1"></attvalue>
</attvalues>
</node>
<node id="authorswithaffiliations1_a42b87ef89a622ffcd6c1e18fe3e9cfa" label="lux, j">
<attvalues>
<attvalue for="attr_type" value="Authors with affiliations 1"></attvalue>
<attvalue for="global_occurrences" value="1"></attvalue>
<attvalue for="attr_3" value="Heinrich-Heine-University Duesseldorf"></attvalue>
<attvalue for="attr_4" value="Duesseldorf, Germany"></attvalue>
<attvalue for="attr_5" value="Germany"></attvalue>
<attvalue for="attr_11" value="1"></attvalue>
</attvalues>
</node>
<node id="authorswithaffiliations1_775a9bee9d72ec59c59c0b37d3e778d9" label="lwambo, n">
<attvalues>
<attvalue for="attr_type" value="Authors with affiliations 1"></attvalue>
<attvalue for="global_occurrences" value="1"></attvalue>
<attvalue for="attr_3" value="National Institute for Medical Research Mwanza"></attvalue>
<attvalue for="attr_4" value="Mwanza, Tanzania"></attvalue>
<attvalue for="attr_5" value="Tanzania"></attvalue>
<attvalue for="attr_11" value="1"></attvalue>
</attvalues>
</node>
<node id="authorswithaffiliations1_ec4ea7590d3e4b0cbb446d36fa21bb1b" label="löscher, t">
<attvalues>
<attvalue for="attr_type" value="Authors with affiliations 1"></attvalue>
<attvalue for="global_occurrences" value="3"></attvalue>
<attvalue for="attr_3" value="Ludwig Maximilians University of Munich"></attvalue>
<attvalue for="attr_4" value="Munich, Germany"></attvalue>
<attvalue for="attr_5" value="Germany"></attvalue>
<attvalue for="attr_11" value="3"></attvalue>
</attvalues>
</node>
<node id="authorswithaffiliations1_119c2f586c28ca3a18b013c350c41b4e" label="macdonald, a.s">
<attvalues>
<attvalue for="attr_type" value="Authors with affiliations 1"></attvalue>
<attvalue for="global_occurrences" value="2"></attvalue>
<attvalue for="attr_3" value="University Hospital of Northern British Columbia | University of Edinburgh"></attvalue>
<attvalue for="attr_4" value="Edinburgh, United Kingdom | Prince George, Canada"></attvalue>
<attvalue for="attr_5" value="Canada | United Kingdom"></attvalue>
<attvalue for="attr_11" value="2"></attvalue>
</attvalues>
</node>
<node id="authorswithaffiliations1_b8188c2b9c3382c9648f504afb35dddf" label="macedo, c.d">
<attvalues>
<attvalue for="attr_type" value="Authors with affiliations 1"></attvalue>
<attvalue for="global_occurrences" value="1"></attvalue>
<attvalue for="attr_3" value="University of Maryland"></attvalue>
<attvalue for="attr_4" value="College Park, United States"></attvalue>
<attvalue for="attr_5" value="United States"></attvalue>
<attvalue for="attr_11" value="1"></attvalue>
</attvalues>
</node>
<node id="authorswithaffiliations1_f94a5856051ebc385943ea35c327981a" label="madsen, h">
<attvalues>
<attvalue for="attr_type" value="Authors with affiliations 1"></attvalue>
<attvalue for="global_occurrences" value="1"></attvalue>
<attvalue for="attr_3" value="Danish Bilharziasis Laboratory"></attvalue>
<attvalue for="attr_4" value="Charlottenlund, Denmark"></attvalue>
<attvalue for="attr_5" value="Denmark"></attvalue>
<attvalue for="attr_11" value="1"></attvalue>
</attvalues>
</node>
<node id="authorswithaffiliations1_7e875168f2ee2c856a2a596f54f00dd9" label="magalhães, l.a">
<attvalues>
<attvalue for="attr_type" value="Authors with affiliations 1"></attvalue>
<attvalue for="global_occurrences" value="1"></attvalue>
<attvalue for="attr_3" value="Universidade Estadual de Campinas"></attvalue>
<attvalue for="attr_4" value="Campinas, Brazil"></attvalue>
<attvalue for="attr_5" value="Brazil"></attvalue>
<attvalue for="attr_11" value="1"></attvalue>
</attvalues>
</node>
<node id="authorswithaffiliations1_86b4a223f1cb6022b275efb2f4b2f076" label="mages, j">
<attvalues>
<attvalue for="attr_type" value="Authors with affiliations 1"></attvalue>
<attvalue for="global_occurrences" value="1"></attvalue>
<attvalue for="attr_3" value="Technical University of Munich"></attvalue>
<attvalue for="attr_4" value="Munich, Germany"></attvalue>
<attvalue for="attr_5" value="Germany"></attvalue>
<attvalue for="attr_11" value="1"></attvalue>
</attvalues>
</node>
<node id="authorswithaffiliations1_7adb6f9a058c5d55041ee1b1f00dffc9" label="maghraby, a.s">
<attvalues>
<attvalue for="attr_type" value="Authors with affiliations 1"></attvalue>
<attvalue for="global_occurrences" value="3"></attvalue>
<attvalue for="attr_3" value="National Research Center"></attvalue>
<attvalue for="attr_4" value="Dokki, Egypt"></attvalue>
<attvalue for="attr_5" value="Egypt"></attvalue>
<attvalue for="attr_11" value="1"></attvalue>
</attvalues>
</node>
<node id="authorswithaffiliations1_edec090beca360d13584d751fbd8ff76" label="magnussen, p">
<attvalues>
<attvalue for="attr_type" value="Authors with affiliations 1"></attvalue>
<attvalue for="global_occurrences" value="1"></attvalue>
<attvalue for="attr_3" value="Human Sciences Research Council"></attvalue>
<attvalue for="attr_4" value="Dalbridge, South Africa"></attvalue>
<attvalue for="attr_5" value="South Africa"></attvalue>
<attvalue for="attr_11" value="1"></attvalue>
</attvalues>
</node>
<node id="authorswithaffiliations1_7dbcb44632f701a5f3eb7cc250ac41b2" label="mahmoud, h.k">
<attvalues>
<attvalue for="attr_type" value="Authors with affiliations 1"></attvalue>
<attvalue for="global_occurrences" value="1"></attvalue>
<attvalue for="attr_3" value="University of Cairo"></attvalue>
<attvalue for="attr_4" value="Cairo, Egypt"></attvalue>
<attvalue for="attr_5" value="Egypt"></attvalue>
<attvalue for="attr_11" value="1"></attvalue>
</attvalues>
</node>
<node id="authorswithaffiliations1_399c2241d22277396fea981d3af6d552" label="mahmoud, s.s">
<attvalues>
<attvalue for="attr_type" value="Authors with affiliations 1"></attvalue>
<attvalue for="global_occurrences" value="2"></attvalue>
<attvalue for="attr_3" value="Theodor Bilharz Research Institute"></attvalue>
<attvalue for="attr_4" value="Giza, Egypt"></attvalue>
<attvalue for="attr_5" value="Egypt"></attvalue>
<attvalue for="attr_11" value="1"></attvalue>
</attvalues>
</node>
<node id="authorswithaffiliations1_d092823b94a32dd397a74d4e09cd18ac" label="maizels, r.m">
<attvalues>
<attvalue for="attr_type" value="Authors with affiliations 1"></attvalue>
<attvalue for="global_occurrences" value="1"></attvalue>
<attvalue for="attr_3" value="University of Edinburgh"></attvalue>
<attvalue for="attr_4" value="Edinburgh, United Kingdom"></attvalue>
<attvalue for="attr_5" value="United Kingdom"></attvalue>
<attvalue for="attr_11" value="1"></attvalue>
</attvalues>
</node>
<node id="authorswithaffiliations1_0fc06fcd0d333b2e70a03cacb92a8d4a" label="malagó, m">
<attvalues>
<attvalue for="attr_type" value="Authors with affiliations 1"></attvalue>
<attvalue for="global_occurrences" value="1"></attvalue>
<attvalue for="attr_3" value="University of Duisburg-Essen"></attvalue>
<attvalue for="attr_4" value="Essen, Germany"></attvalue>
<attvalue for="attr_5" value="Germany"></attvalue>
<attvalue for="attr_11" value="1"></attvalue>
</attvalues>
</node>
<node id="authorswithaffiliations1_4882941f691c1dbbed510467581b966e" label="maletzki, c">
<attvalues>
<attvalue for="attr_type" value="Authors with affiliations 1"></attvalue>
<attvalue for="global_occurrences" value="1"></attvalue>
<attvalue for="attr_3" value="Rostock University"></attvalue>
<attvalue for="attr_4" value="Rostock, Germany"></attvalue>
<attvalue for="attr_5" value="Germany"></attvalue>
<attvalue for="attr_11" value="1"></attvalue>
</attvalues>
</node>
<node id="authorswithaffiliations1_054da4e373ca1b1faf35204ff262b02e" label="mammoud, m.r">
<attvalues>
<attvalue for="attr_type" value="Authors with affiliations 1"></attvalue>
<attvalue for="global_occurrences" value="1"></attvalue>
<attvalue for="attr_3" value="Theodor Bilharz Research Institute"></attvalue>
<attvalue for="attr_4" value="Giza, Egypt"></attvalue>
<attvalue for="attr_5" value="Egypt"></attvalue>
<attvalue for="attr_11" value=""></attvalue>
</attvalues>
</node>
<node id="authorswithaffiliations1_17d172f9aadc80449f6300bb28174978" label="mansour, w.a.f">
<attvalues>
<attvalue for="attr_type" value="Authors with affiliations 1"></attvalue>
<attvalue for="global_occurrences" value="1"></attvalue>
<attvalue for="attr_3" value="Theodor Bilharz Research Institute"></attvalue>
<attvalue for="attr_4" value="Giza, Egypt"></attvalue>
<attvalue for="attr_5" value="Egypt"></attvalue>
<attvalue for="attr_11" value=""></attvalue>
</attvalues>
</node>
<node id="authorswithaffiliations1_7cdbea9d8cedc21699e2e244093d3348" label="mansy, s">
<attvalues>
<attvalue for="attr_type" value="Authors with affiliations 1"></attvalue>
<attvalue for="global_occurrences" value="1"></attvalue>
<attvalue for="attr_3" value="Theodor Bilharz Research Institute"></attvalue>
<attvalue for="attr_4" value="Giza, Egypt"></attvalue>
<attvalue for="attr_5" value="Egypt"></attvalue>
<attvalue for="attr_11" value="1"></attvalue>
</attvalues>
</node>
<node id="authorswithaffiliations1_8b75619d9159a4f5a17461dc862c3b1d" label="marhöfer, r.j">
<attvalues>
<attvalue for="attr_type" value="Authors with affiliations 1"></attvalue>
<attvalue for="global_occurrences" value="1"></attvalue>
<attvalue for="attr_3" value="Intervet Innovation GmbH"></attvalue>
<attvalue for="attr_4" value="Schwabenheim, Germany"></attvalue>
<attvalue for="attr_5" value="Germany"></attvalue>
<attvalue for="attr_11" value="1"></attvalue>
</attvalues>
</node>
<node id="authorswithaffiliations1_4e785fe6f59da6afa9b5b933acb288ae" label="markl, j">
<attvalues>
<attvalue for="attr_type" value="Authors with affiliations 1"></attvalue>
<attvalue for="global_occurrences" value="1"></attvalue>
<attvalue for="attr_3" value="Johannes Gutenberg University Mainz"></attvalue>
<attvalue for="attr_4" value="Mainz, Germany"></attvalue>
<attvalue for="attr_5" value="Germany"></attvalue>
<attvalue for="attr_11" value=""></attvalue>
</attvalues>
</node>
<node id="authorswithaffiliations1_d051bdc081828a4a13c3f11faa5f428f" label="marx, a">
<attvalues>
<attvalue for="attr_type" value="Authors with affiliations 1"></attvalue>
<attvalue for="global_occurrences" value="1"></attvalue>
<attvalue for="attr_3" value="University Medical Center and Medical Faculty Mannheim"></attvalue>
<attvalue for="attr_4" value="Mannheim, Germany"></attvalue>
<attvalue for="attr_5" value="Germany"></attvalue>
<attvalue for="attr_11" value="1"></attvalue>
</attvalues>
</node>
<node id="authorswithaffiliations1_997d40f573db02a97789ea841d06aa86" label="mashiyama, s.t">
<attvalues>
<attvalue for="attr_type" value="Authors with affiliations 1"></attvalue>
<attvalue for="global_occurrences" value="1"></attvalue>
<attvalue for="attr_3" value="Sandler Center for Basic Research in Parasitic Diseases University of California"></attvalue>
<attvalue for="attr_4" value="San Francisco, United States"></attvalue>
<attvalue for="attr_5" value="United States"></attvalue>
<attvalue for="attr_11" value="1"></attvalue>
</attvalues>
</node>
<node id="authorswithaffiliations1_827bd01681d709d3fc8181a7641fa373" label="massoud, m.m">
<attvalues>
<attvalue for="attr_type" value="Authors with affiliations 1"></attvalue>
<attvalue for="global_occurrences" value="1"></attvalue>
<attvalue for="attr_3" value="University of Cairo"></attvalue>
<attvalue for="attr_4" value="Cairo, Egypt"></attvalue>
<attvalue for="attr_5" value="Egypt"></attvalue>
<attvalue for="attr_11" value="1"></attvalue>
</attvalues>
</node>
<node id="authorswithaffiliations1_eb70f674efb4e0a15f38de00229ff12d" label="matsiegui, p.-b">
<attvalues>
<attvalue for="attr_type" value="Authors with affiliations 1"></attvalue>
<attvalue for="global_occurrences" value="1"></attvalue>
<attvalue for="attr_3" value="Albert Schweitzer Hospital Medical Research Unit"></attvalue>
<attvalue for="attr_4" value="Lambaréné, Gabon"></attvalue>
<attvalue for="attr_5" value="Gabon"></attvalue>
<attvalue for="attr_11" value="1"></attvalue>
</attvalues>
</node>
<node id="authorswithaffiliations1_82db11fa70a11516b9252f6aa9b11c79" label="matteelli, a">
<attvalues>
<attvalue for="attr_type" value="Authors with affiliations 1"></attvalue>
<attvalue for="global_occurrences" value="1"></attvalue>
<attvalue for="attr_3" value="University of Brescia"></attvalue>
<attvalue for="attr_4" value="Brescia, Italy"></attvalue>
<attvalue for="attr_5" value="Italy"></attvalue>
<attvalue for="attr_11" value="1"></attvalue>
</attvalues>
</node>
<node id="authorswithaffiliations1_e2d612a17ea0257cf6d230e4ca7fe9a0" label="matthiessen, a">
<attvalues>
<attvalue for="attr_type" value="Authors with affiliations 1"></attvalue>
<attvalue for="global_occurrences" value="1"></attvalue>
<attvalue for="attr_3" value="University of Kiel"></attvalue>
<attvalue for="attr_4" value="Kiel, Germany"></attvalue>
<attvalue for="attr_5" value="Germany"></attvalue>
<attvalue for="attr_11" value=""></attvalue>
</attvalues>
</node>
<node id="authorswithaffiliations1_0b4f3bb1da7c2fb2e62cb38d79842862" label="mawili-mboumba, d.p">
<attvalues>
<attvalue for="attr_type" value="Authors with affiliations 1"></attvalue>
<attvalue for="global_occurrences" value="1"></attvalue>
<attvalue for="attr_3" value="Albert Schweitzer Hospital Medical Research Unit"></attvalue>
<attvalue for="attr_4" value="Lambaréné, Gabon"></attvalue>
<attvalue for="attr_5" value="Gabon"></attvalue>
<attvalue for="attr_11" value="1"></attvalue>
</attvalues>
</node>
<node id="authorswithaffiliations1_1f05885ca7ab5cb7562e231633dd8bd4" label="mayboroda, o.a">
<attvalues>
<attvalue for="attr_type" value="Authors with affiliations 1"></attvalue>
<attvalue for="global_occurrences" value="1"></attvalue>
<attvalue for="attr_3" value="Leiden University Medical Center"></attvalue>
<attvalue for="attr_4" value="Leiden, Netherlands"></attvalue>
<attvalue for="attr_5" value="Netherlands"></attvalue>
<attvalue for="attr_11" value="1"></attvalue>
</attvalues>
</node>
<node id="authorswithaffiliations1_4388523dfc9b2744cb0acdc5a205b34b" label="mayr, d">
<attvalues>
<attvalue for="attr_type" value="Authors with affiliations 1"></attvalue>
<attvalue for="global_occurrences" value="1"></attvalue>
<attvalue for="attr_3" value="Ludwig Maximilians University of Munich"></attvalue>
<attvalue for="attr_4" value="Munich, Germany"></attvalue>
<attvalue for="attr_5" value="Germany"></attvalue>
<attvalue for="attr_11" value=""></attvalue>
</attvalues>
</node>
<node id="authorswithaffiliations1_f2f1beea4072d2431678f17ee958e3a2" label="mbaye, a">
<attvalues>
<attvalue for="attr_type" value="Authors with affiliations 1"></attvalue>
<attvalue for="global_occurrences" value="1"></attvalue>
<attvalue for="attr_3" value="Region Medicale de Saint Louis"></attvalue>
<attvalue for="attr_4" value="Saint Louis, Senegal"></attvalue>
<attvalue for="attr_5" value="Senegal"></attvalue>
<attvalue for="attr_11" value="1"></attvalue>
</attvalues>
</node>
<node id="authorswithaffiliations1_2f9aca9a93d75a65f1d52bc09090b3d0" label="mboup, s">
<attvalues>
<attvalue for="attr_type" value="Authors with affiliations 1"></attvalue>
<attvalue for="global_occurrences" value="1"></attvalue>
<attvalue for="attr_3" value="Centre Hospitalier Universitaire Le Dantec"></attvalue>
<attvalue for="attr_4" value="Dakar, Senegal"></attvalue>
<attvalue for="attr_5" value="Senegal"></attvalue>
<attvalue for="attr_11" value="1"></attvalue>
</attvalues>
</node>
<node id="authorswithaffiliations1_5c47f4cdade3fcfeffff9a405952fb0d" label="mbow, m">
<attvalues>
<attvalue for="attr_type" value="Authors with affiliations 1"></attvalue>
<attvalue for="global_occurrences" value="1"></attvalue>
<attvalue for="attr_3" value="Centre Hospitalier Universitaire Le Dantec"></attvalue>
<attvalue for="attr_4" value="Dakar, Senegal"></attvalue>
<attvalue for="attr_5" value="Senegal"></attvalue>
<attvalue for="attr_11" value="1"></attvalue>
</attvalues>
</node>
<node id="authorswithaffiliations1_e856a11a65a685be982a7575b8359e6a" label="mckerrow, j.h">
<attvalues>
<attvalue for="attr_type" value="Authors with affiliations 1"></attvalue>
<attvalue for="global_occurrences" value="1"></attvalue>
<attvalue for="attr_3" value="Sandler Center for Basic Research in Parasitic Diseases University of California"></attvalue>
<attvalue for="attr_4" value="San Francisco, United States"></attvalue>
<attvalue for="attr_5" value="United States"></attvalue>
<attvalue for="attr_11" value="1"></attvalue>
</attvalues>
</node>
<node id="authorswithaffiliations1_49412370892b361a14f4b886ac2e9609" label="mcmanus, d.p">
<attvalues>
<attvalue for="attr_type" value="Authors with affiliations 1"></attvalue>
<attvalue for="global_occurrences" value="2"></attvalue>
<attvalue for="attr_3" value="University of Queensland"></attvalue>
<attvalue for="attr_4" value="Brisbane, Australia"></attvalue>
<attvalue for="attr_5" value="Australia"></attvalue>
<attvalue for="attr_11" value="2"></attvalue>
</attvalues>
</node>
<node id="authorswithaffiliations1_66e7f5eae13c37134a94d10c0203b72f" label="mcveigh, p">
<attvalues>
<attvalue for="attr_type" value="Authors with affiliations 1"></attvalue>
<attvalue for="global_occurrences" value="1"></attvalue>
<attvalue for="attr_3" value="Iowa State University"></attvalue>
<attvalue for="attr_4" value="Ames, United States"></attvalue>
<attvalue for="attr_5" value="United States"></attvalue>
<attvalue for="attr_11" value="1"></attvalue>
</attvalues>
</node>
<node id="authorswithaffiliations1_4ba3d492ebd33ab35334741fae7955c3" label="meijer, c.j.l.m">
<attvalues>
<attvalue for="attr_type" value="Authors with affiliations 1"></attvalue>
<attvalue for="global_occurrences" value="1"></attvalue>
<attvalue for="attr_3" value="Vrije Universiteit Medical Center (VUMC)"></attvalue>
<attvalue for="attr_4" value="Amsterdam, Netherlands"></attvalue>
<attvalue for="attr_5" value="Netherlands"></attvalue>
<attvalue for="attr_11" value="1"></attvalue>
</attvalues>
</node>
<node id="authorswithaffiliations1_b998ff6373228b4ef34eb9b51ab55530" label="melzer, i.m">
<attvalues>
<attvalue for="attr_type" value="Authors with affiliations 1"></attvalue>
<attvalue for="global_occurrences" value="1"></attvalue>
<attvalue for="attr_3" value="Bernhard Nocht Institute for Tropical Medicine"></attvalue>
<attvalue for="attr_4" value="Hamburg, Germany"></attvalue>
<attvalue for="attr_5" value="Germany"></attvalue>
<attvalue for="attr_11" value="1"></attvalue>
</attvalues>
</node>
<node id="authorswithaffiliations1_f64a3504c204def8455dc6cf3d830048" label="mengel, m">
<attvalues>
<attvalue for="attr_type" value="Authors with affiliations 1"></attvalue>
<attvalue for="global_occurrences" value="1"></attvalue>
<attvalue for="attr_3" value="Hannover Medical University"></attvalue>
<attvalue for="attr_4" value="Hannover, Germany"></attvalue>
<attvalue for="attr_5" value="Germany"></attvalue>
<attvalue for="attr_11" value="1"></attvalue>
</attvalues>
</node>
<node id="authorswithaffiliations1_5a095bcc1a29da336e00dd782dae81de" label="mertens, p.r">
<attvalues>
<attvalue for="attr_type" value="Authors with affiliations 1"></attvalue>
<attvalue for="global_occurrences" value="2"></attvalue>
<attvalue for="attr_3" value="Otto-von-Guericke-University Magdeburg | RWTH Aachen University"></attvalue>
<attvalue for="attr_4" value="Aachen, Germany | Magdeburg, Germany"></attvalue>
<attvalue for="attr_5" value="Germany"></attvalue>
<attvalue for="attr_11" value="2"></attvalue>
</attvalues>
</node>
<node id="authorswithaffiliations1_e0020ae0794f7519c65db7a326ebadbd" label="mesquita, a.m">
<attvalues>
<attvalue for="attr_type" value="Authors with affiliations 1"></attvalue>
<attvalue for="global_occurrences" value="1"></attvalue>
<attvalue for="attr_3" value="Clinica Pró-Mulher"></attvalue>
<attvalue for="attr_4" value="Maceió, Brazil"></attvalue>
<attvalue for="attr_5" value="Brazil"></attvalue>
<attvalue for="attr_11" value="1"></attvalue>
</attvalues>
</node>
<node id="authorswithaffiliations1_c85a5f692f2d8f6d8e1987d15cbc643f" label="messerli, s.m">
<attvalues>
<attvalue for="attr_type" value="Authors with affiliations 1"></attvalue>
<attvalue for="global_occurrences" value="1"></attvalue>
<attvalue for="attr_3" value="Marine Biological Laboratory"></attvalue>
<attvalue for="attr_4" value="Woods Hole, United States"></attvalue>
<attvalue for="attr_5" value="United States"></attvalue>
<attvalue for="attr_11" value="1"></attvalue>
</attvalues>
</node>
<node id="authorswithaffiliations1_6a24fc07c37d68dfc3fc43fc789478fc" label="meurs, l">
<attvalues>
<attvalue for="attr_type" value="Authors with affiliations 1"></attvalue>
<attvalue for="global_occurrences" value="1"></attvalue>
<attvalue for="attr_3" value="Institute of Tropical Medicine"></attvalue>
<attvalue for="attr_4" value="Antwerp, Belgium"></attvalue>
<attvalue for="attr_5" value="Belgium"></attvalue>
<attvalue for="attr_11" value="1"></attvalue>
</attvalues>
</node>
<node id="authorswithaffiliations1_2a64eebc9e807ea8310e99995d6a699e" label="meyer, s">
<attvalues>
<attvalue for="attr_type" value="Authors with affiliations 1"></attvalue>
<attvalue for="global_occurrences" value="2"></attvalue>
<attvalue for="attr_3" value="Justus Liebig University Giessen"></attvalue>
<attvalue for="attr_4" value="Giessen, Germany"></attvalue>
<attvalue for="attr_5" value="Germany"></attvalue>
<attvalue for="attr_11" value="2"></attvalue>
</attvalues>
</node>
<node id="authorswithaffiliations1_0cb1ee822ff44059c2f07b5303887a99" label="meyer, t">
<attvalues>
<attvalue for="attr_type" value="Authors with affiliations 1"></attvalue>
<attvalue for="global_occurrences" value="1"></attvalue>
<attvalue for="attr_3" value="Intervet Innovation GmbH"></attvalue>
<attvalue for="attr_4" value="Schwabenheim, Germany"></attvalue>
<attvalue for="attr_5" value="Germany"></attvalue>
<attvalue for="attr_11" value="1"></attvalue>
</attvalues>
</node>
<node id="authorswithaffiliations1_46b624080f86f0eb68723db2de50384f" label="miculka, c">
<attvalues>
<attvalue for="attr_type" value="Authors with affiliations 1"></attvalue>
<attvalue for="global_occurrences" value="1"></attvalue>
<attvalue for="attr_3" value="Intervet Innovation GmbH"></attvalue>
<attvalue for="attr_4" value="Schwabenheim, Germany"></attvalue>
<attvalue for="attr_5" value="Germany"></attvalue>
<attvalue for="attr_11" value="1"></attvalue>
</attvalues>
</node>
<node id="authorswithaffiliations1_4f83681618347684989e367d65bf7e7e" label="miele, a.e">
<attvalues>
<attvalue for="attr_type" value="Authors with affiliations 1"></attvalue>
<attvalue for="global_occurrences" value="1"></attvalue>
<attvalue for="attr_3" value="University of Rome La Sapienza"></attvalue>
<attvalue for="attr_4" value="Rome, Italy"></attvalue>
<attvalue for="attr_5" value="Italy"></attvalue>
<attvalue for="attr_11" value="1"></attvalue>
</attvalues>
</node>
<node id="authorswithaffiliations1_30b65fdd61aeb6014d32a2c2e66ce4e9" label="milner jr">
<attvalues>
<attvalue for="attr_type" value="Authors with affiliations 1"></attvalue>
<attvalue for="global_occurrences" value="1"></attvalue>
<attvalue for="attr_3" value="Brigham and Women's Hospital"></attvalue>
<attvalue for="attr_4" value="Boston, United States"></attvalue>
<attvalue for="attr_5" value="United States"></attvalue>
<attvalue for="attr_11" value="1"></attvalue>
</attvalues>
</node>
<node id="authorswithaffiliations1_73248a046a95b6b03a7807f24948765c" label="ming, z.p">
<attvalues>
<attvalue for="attr_type" value="Authors with affiliations 1"></attvalue>
<attvalue for="global_occurrences" value="2"></attvalue>
<attvalue for="attr_3" value="Wuhan University"></attvalue>
<attvalue for="attr_4" value="Wuhan, China"></attvalue>
<attvalue for="attr_5" value="China"></attvalue>
<attvalue for="attr_11" value="1"></attvalue>
</attvalues>
</node>
<node id="authorswithaffiliations1_f4a1d480aad050aac5b8acaafa102ac1" label="missinou, m.a">
<attvalues>
<attvalue for="attr_type" value="Authors with affiliations 1"></attvalue>
<attvalue for="global_occurrences" value="1"></attvalue>
<attvalue for="attr_3" value="Albert Schweitzer Hospital Medical Research Unit"></attvalue>
<attvalue for="attr_4" value="Lambaréné, Gabon"></attvalue>
<attvalue for="attr_5" value="Gabon"></attvalue>
<attvalue for="attr_11" value="1"></attvalue>
</attvalues>
</node>
<node id="authorswithaffiliations1_b4743106caa893999d8993b961850358" label="mitre, e">
<attvalues>
<attvalue for="attr_type" value="Authors with affiliations 1"></attvalue>
<attvalue for="global_occurrences" value="1"></attvalue>
<attvalue for="attr_3" value="Uniformed Services University"></attvalue>
<attvalue for="attr_4" value="Bethesda, United States"></attvalue>
<attvalue for="attr_5" value="United States"></attvalue>
<attvalue for="attr_11" value="1"></attvalue>
</attvalues>
</node>
<node id="authorswithaffiliations1_423bf49bd01f866992f73acd07a56fab" label="mkoji, g.m">
<attvalues>
<attvalue for="attr_type" value="Authors with affiliations 1"></attvalue>
<attvalue for="global_occurrences" value="2"></attvalue>
<attvalue for="attr_3" value="Kenya Medical Research Institute"></attvalue>
<attvalue for="attr_4" value="Nairobi, Kenya"></attvalue>
<attvalue for="attr_5" value="Kenya"></attvalue>
<attvalue for="attr_11" value="2"></attvalue>
</attvalues>
</node>
<node id="authorswithaffiliations1_ee42c15534066865a0f7adefb667bd3a" label="mo, h.-m">
<attvalues>
<attvalue for="attr_type" value="Authors with affiliations 1"></attvalue>
<attvalue for="global_occurrences" value="1"></attvalue>
<attvalue for="attr_3" value="Huazhong University of Science and Technology"></attvalue>
<attvalue for="attr_4" value="Wuhan, China"></attvalue>
<attvalue for="attr_5" value="China"></attvalue>
<attvalue for="attr_11" value="1"></attvalue>
</attvalues>
</node>
<node id="authorswithaffiliations1_97cddf597d4de6bb22f812f90cd7a402" label="modolell, m">
<attvalues>
<attvalue for="attr_type" value="Authors with affiliations 1"></attvalue>
<attvalue for="global_occurrences" value="1"></attvalue>
<attvalue for="attr_3" value="Max Planck Institute for Immunobiology"></attvalue>
<attvalue for="attr_4" value="Freiburg, Germany"></attvalue>
<attvalue for="attr_5" value="Germany"></attvalue>
<attvalue for="attr_11" value="1"></attvalue>
</attvalues>
</node>
<node id="authorswithaffiliations1_b312bfa627f2a5718c5845b96dc0ea86" label="moeller, v">
<attvalues>
<attvalue for="attr_type" value="Authors with affiliations 1"></attvalue>
<attvalue for="global_occurrences" value="1"></attvalue>
<attvalue for="attr_3" value="Johannes Gutenberg University Mainz"></attvalue>
<attvalue for="attr_4" value="Mainz, Germany"></attvalue>
<attvalue for="attr_5" value="Germany"></attvalue>
<attvalue for="attr_11" value=""></attvalue>
</attvalues>
</node>
<node id="authorswithaffiliations1_047b26ac81b5cc9c345309241934d1cb" label="mohamed, m.a">
<attvalues>
<attvalue for="attr_type" value="Authors with affiliations 1"></attvalue>
<attvalue for="global_occurrences" value="1"></attvalue>
<attvalue for="attr_3" value="Theodor Bilharz Research Institute"></attvalue>
<attvalue for="attr_4" value="Giza, Egypt"></attvalue>
<attvalue for="attr_5" value="Egypt"></attvalue>
<attvalue for="attr_11" value=""></attvalue>
</attvalues>
</node>
<node id="authorswithaffiliations1_bfd09ff1e1dfac112fb7f99fed294bf1" label="mohrs, m">
<attvalues>
<attvalue for="attr_type" value="Authors with affiliations 1"></attvalue>
<attvalue for="global_occurrences" value="1"></attvalue>
<attvalue for="attr_3" value="Max Planck Institute for Immunobiology"></attvalue>
<attvalue for="attr_4" value="Freiburg, Germany"></attvalue>
<attvalue for="attr_5" value="Germany"></attvalue>
<attvalue for="attr_11" value="1"></attvalue>
</attvalues>
</node>
<node id="authorswithaffiliations1_9811ca8b615fd9255b3e257e00cc0c0c" label="montiel-duarte, c">
<attvalues>
<attvalue for="attr_type" value="Authors with affiliations 1"></attvalue>
<attvalue for="global_occurrences" value="1"></attvalue>
<attvalue for="attr_3" value="University of Nottingham"></attvalue>
<attvalue for="attr_4" value="Nottingham, United Kingdom"></attvalue>
<attvalue for="attr_5" value="United Kingdom"></attvalue>
<attvalue for="attr_11" value="1"></attvalue>
</attvalues>
</node>
<node id="authorswithaffiliations1_9956638a8db5057ff06a08e5940ba4d4" label="moné, h">
<attvalues>
<attvalue for="attr_type" value="Authors with affiliations 1"></attvalue>
<attvalue for="global_occurrences" value="4"></attvalue>
<attvalue for="attr_3" value="Université de Perpignan"></attvalue>
<attvalue for="attr_4" value="Perpignan, France"></attvalue>
<attvalue for="attr_5" value="France"></attvalue>
<attvalue for="attr_11" value="4"></attvalue>
</attvalues>
</node>
<node id="authorswithaffiliations1_d8b8e0dcc518ce259406c4df218b4cdc" label="mordmüller, b">
<attvalues>
<attvalue for="attr_type" value="Authors with affiliations 1"></attvalue>
<attvalue for="global_occurrences" value="1"></attvalue>
<attvalue for="attr_3" value="Eberhard Karls University of Tuebingen"></attvalue>
<attvalue for="attr_4" value="Tuebingen, Germany"></attvalue>
<attvalue for="attr_5" value="Germany"></attvalue>
<attvalue for="attr_11" value="1"></attvalue>
</attvalues>
</node>
<node id="authorswithaffiliations1_429c512096e94bc3bbb4040b92cf3269" label="morgan, j.a.t">
<attvalues>
<attvalue for="attr_type" value="Authors with affiliations 1"></attvalue>
<attvalue for="global_occurrences" value="2"></attvalue>
<attvalue for="attr_3" value="University of New Mexico"></attvalue>
<attvalue for="attr_4" value="Albuquerque, United States"></attvalue>
<attvalue for="attr_5" value="United States"></attvalue>
<attvalue for="attr_11" value="2"></attvalue>
</attvalues>
</node>
<node id="authorswithaffiliations1_fd5ccf8d0733884db74c045999f5c9f7" label="morgan, w">
<attvalues>
<attvalue for="attr_type" value="Authors with affiliations 1"></attvalue>
<attvalue for="global_occurrences" value="1"></attvalue>
<attvalue for="attr_3" value="University of Pennsylvania"></attvalue>
<attvalue for="attr_4" value="Philadelphia, United States"></attvalue>
<attvalue for="attr_5" value="United States"></attvalue>
<attvalue for="attr_11" value="1"></attvalue>
</attvalues>
</node>
<node id="authorswithaffiliations1_928a37619e01dfaf6586724e4ef75be1" label="morrell, n.w">
<attvalues>
<attvalue for="attr_type" value="Authors with affiliations 1"></attvalue>
<attvalue for="global_occurrences" value="1"></attvalue>
<attvalue for="attr_3" value="Addenbrooke's Hospital"></attvalue>
<attvalue for="attr_4" value="Cambridge, United Kingdom"></attvalue>
<attvalue for="attr_5" value="United Kingdom"></attvalue>
<attvalue for="attr_11" value="1"></attvalue>
</attvalues>
</node>
<node id="authorswithaffiliations1_0a22b76ec64b070372a60f33d6e69496" label="morris, c.p">
<attvalues>
<attvalue for="attr_type" value="Authors with affiliations 1"></attvalue>
<attvalue for="global_occurrences" value="1"></attvalue>
<attvalue for="attr_3" value="Uniformed Services University"></attvalue>
<attvalue for="attr_4" value="Bethesda, United States"></attvalue>
<attvalue for="attr_5" value="United States"></attvalue>
<attvalue for="attr_11" value="1"></attvalue>
</attvalues>
</node>
<node id="authorswithaffiliations1_f885da4e1e9daef45b711e3326af8ff1" label="moser, a">
<attvalues>
<attvalue for="attr_type" value="Authors with affiliations 1"></attvalue>
<attvalue for="global_occurrences" value="1"></attvalue>
<attvalue for="attr_3" value="University of Luebeck"></attvalue>
<attvalue for="attr_4" value="Luebeck, Germany"></attvalue>
<attvalue for="attr_5" value="Germany"></attvalue>
<attvalue for="attr_11" value="1"></attvalue>
</attvalues>
</node>
<node id="authorswithaffiliations1_1a7237587864b672ee5049c7219b64bc" label="mosha, g">
<attvalues>
<attvalue for="attr_type" value="Authors with affiliations 1"></attvalue>
<attvalue for="global_occurrences" value="1"></attvalue>
<attvalue for="attr_3" value="Kilimanjaro Christian Medical College"></attvalue>
<attvalue for="attr_4" value="Moshi, Tanzania"></attvalue>
<attvalue for="attr_5" value="Tanzania"></attvalue>
<attvalue for="attr_11" value="1"></attvalue>
</attvalues>
</node>
<node id="authorswithaffiliations1_075276075983b2bd77fd25f7fea6e5de" label="mossmann, h">
<attvalues>
<attvalue for="attr_type" value="Authors with affiliations 1"></attvalue>
<attvalue for="global_occurrences" value="1"></attvalue>
<attvalue for="attr_3" value="Max Planck Institute for Immunobiology"></attvalue>
<attvalue for="attr_4" value="Freiburg, Germany"></attvalue>
<attvalue for="attr_5" value="Germany"></attvalue>
<attvalue for="attr_11" value="1"></attvalue>
</attvalues>
</node>
<node id="authorswithaffiliations1_477cb89675c60cb2182d7ee4ced9eb02" label="mouahid, g">
<attvalues>
<attvalue for="attr_type" value="Authors with affiliations 1"></attvalue>
<attvalue for="global_occurrences" value="3"></attvalue>
<attvalue for="attr_3" value="Université de Perpignan"></attvalue>
<attvalue for="attr_4" value="Perpignan, France"></attvalue>
<attvalue for="attr_5" value="France"></attvalue>
<attvalue for="attr_11" value="3"></attvalue>
</attvalues>
</node>
<node id="authorswithaffiliations1_67c06d4368528082eea09adfde2a4f47" label="mountford, a.p">
<attvalues>
<attvalue for="attr_type" value="Authors with affiliations 1"></attvalue>
<attvalue for="global_occurrences" value="1"></attvalue>
<attvalue for="attr_3" value="University of York"></attvalue>
<attvalue for="attr_4" value="York, United Kingdom"></attvalue>
<attvalue for="attr_5" value="United Kingdom"></attvalue>
<attvalue for="attr_11" value="1"></attvalue>
</attvalues>
</node>
<node id="authorswithaffiliations1_c7749b6825b24f12c0bc9b61a63233e2" label="moustafa, t">
<attvalues>
<attvalue for="attr_type" value="Authors with affiliations 1"></attvalue>
<attvalue for="global_occurrences" value="1"></attvalue>
<attvalue for="attr_3" value="Graz Medical University"></attvalue>
<attvalue for="attr_4" value="Graz, Austria"></attvalue>
<attvalue for="attr_5" value="Austria"></attvalue>
<attvalue for="attr_11" value="1"></attvalue>
</attvalues>
</node>
<node id="authorswithaffiliations1_a982b51775f5146f537cb6054fe9df88" label="mtweve, s">
<attvalues>
<attvalue for="attr_type" value="Authors with affiliations 1"></attvalue>
<attvalue for="global_occurrences" value="2"></attvalue>
<attvalue for="attr_3" value="Kilimanjaro Christian Medical College"></attvalue>
<attvalue for="attr_4" value="Moshi, Tanzania"></attvalue>
<attvalue for="attr_5" value="Tanzania"></attvalue>
<attvalue for="attr_11" value="1"></attvalue>
</attvalues>
</node>
<node id="authorswithaffiliations1_3fd7944a85f3c48764c1e5376ac96bf0" label="mubila, l">
<attvalues>
<attvalue for="attr_type" value="Authors with affiliations 1"></attvalue>
<attvalue for="global_occurrences" value="1"></attvalue>
<attvalue for="attr_3" value="University of Zambia"></attvalue>
<attvalue for="attr_4" value="Lusaka, Zambia"></attvalue>
<attvalue for="attr_5" value="Zambia"></attvalue>
<attvalue for="attr_11" value="1"></attvalue>
</attvalues>
</node>
<node id="authorswithaffiliations1_5001321b5af242bab764a66dfd8d0155" label="mueller, s">
<attvalues>
<attvalue for="attr_type" value="Authors with affiliations 1"></attvalue>
<attvalue for="global_occurrences" value="1"></attvalue>
<attvalue for="attr_3" value="Ruprecht Karls University Heidelberg"></attvalue>
<attvalue for="attr_4" value="Heidelberg, Germany"></attvalue>
<attvalue for="attr_5" value="Germany"></attvalue>
<attvalue for="attr_11" value="1"></attvalue>
</attvalues>
</node>
<node id="authorswithaffiliations1_263da89ca44d378da0df3f0348eaef61" label="mulvenna, j">
<attvalues>
<attvalue for="attr_type" value="Authors with affiliations 1"></attvalue>
<attvalue for="global_occurrences" value="1"></attvalue>
<attvalue for="attr_3" value="University of Queensland"></attvalue>
<attvalue for="attr_4" value="Brisbane, Australia"></attvalue>
<attvalue for="attr_5" value="Australia"></attvalue>
<attvalue for="attr_11" value="1"></attvalue>
</attvalues>
</node>
<node id="authorswithaffiliations1_be24b8e138da990d95ffc029e6ffbd28" label="murphy, h">
<attvalues>
<attvalue for="attr_type" value="Authors with affiliations 1"></attvalue>
<attvalue for="global_occurrences" value="1"></attvalue>
<attvalue for="attr_3" value="CIWEC Clinic"></attvalue>
<attvalue for="attr_4" value="Kathmandu, Nepal"></attvalue>
<attvalue for="attr_5" value="Nepal"></attvalue>
<attvalue for="attr_11" value="1"></attvalue>
</attvalues>
</node>
<node id="authorswithaffiliations1_c6c217a475161719c49eb52315d4ca14" label="myrvang, b">
<attvalues>
<attvalue for="attr_type" value="Authors with affiliations 1"></attvalue>
<attvalue for="global_occurrences" value="1"></attvalue>
<attvalue for="attr_3" value="University of Oslo"></attvalue>
<attvalue for="attr_4" value="Oslo, Norway"></attvalue>
<attvalue for="attr_5" value="Norway"></attvalue>
<attvalue for="attr_11" value="1"></attvalue>
</attvalues>
</node>
<node id="authorswithaffiliations1_4afb47efe20ae346e48fd7e5c4ca1107" label="mössner, j">
<attvalues>
<attvalue for="attr_type" value="Authors with affiliations 1"></attvalue>
<attvalue for="global_occurrences" value="1"></attvalue>
<attvalue for="attr_3" value="Leipzig University"></attvalue>
<attvalue for="attr_4" value="Leipzig, Germany"></attvalue>
<attvalue for="attr_5" value="Germany"></attvalue>
<attvalue for="attr_11" value="1"></attvalue>
</attvalues>
</node>
<node id="authorswithaffiliations1_845f486f047f00b00cebca04b06f9880" label="mühlberger, n">
<attvalues>
<attvalue for="attr_type" value="Authors with affiliations 1"></attvalue>
<attvalue for="global_occurrences" value="1"></attvalue>
<attvalue for="attr_3" value="Ludwig Maximilians University of Munich"></attvalue>
<attvalue for="attr_4" value="Munich, Germany"></attvalue>
<attvalue for="attr_5" value="Germany"></attvalue>
<attvalue for="attr_11" value="1"></attvalue>
</attvalues>
</node>
<node id="authorswithaffiliations1_d69a9740509e0e5326a4eaa4ec0bf018" label="müller, r">
<attvalues>
<attvalue for="attr_type" value="Authors with affiliations 1"></attvalue>
<attvalue for="global_occurrences" value="1"></attvalue>
<attvalue for="attr_3" value="Helmholtz Institute for Pharmaceutical Research"></attvalue>
<attvalue for="attr_4" value="Saarbrücken, Germany"></attvalue>
<attvalue for="attr_5" value="Germany"></attvalue>
<attvalue for="attr_11" value="1"></attvalue>
</attvalues>
</node>
<node id="authorswithaffiliations1_d3696175858edc5fd307767b81de2019" label="müller-höcker, j">
<attvalues>
<attvalue for="attr_type" value="Authors with affiliations 1"></attvalue>
<attvalue for="global_occurrences" value="1"></attvalue>
<attvalue for="attr_3" value="Ludwig Maximilians University of Munich"></attvalue>
<attvalue for="attr_4" value="Munich, Germany"></attvalue>
<attvalue for="attr_5" value="Germany"></attvalue>
<attvalue for="attr_11" value=""></attvalue>
</attvalues>
</node>
<node id="authorswithaffiliations1_b086c75a9e4599845e760a6ea5ba1914" label="müller-mattheis, v">
<attvalues>
<attvalue for="attr_type" value="Authors with affiliations 1"></attvalue>
<attvalue for="global_occurrences" value="1"></attvalue>
<attvalue for="attr_3" value="Heinrich-Heine-University Duesseldorf"></attvalue>
<attvalue for="attr_4" value="Duesseldorf, Germany"></attvalue>
<attvalue for="attr_5" value="Germany"></attvalue>
<attvalue for="attr_11" value="1"></attvalue>
</attvalues>
</node>
<node id="authorswithaffiliations1_ea17b35746f64b0698261825b740c18b" label="müller-stöver, i.">
<attvalues>
<attvalue for="attr_type" value="Authors with affiliations 1"></attvalue>
<attvalue for="global_occurrences" value="1"></attvalue>
<attvalue for="attr_3" value="Heinrich-Heine-University Duesseldorf"></attvalue>
<attvalue for="attr_4" value="Duesseldorf, Germany"></attvalue>
<attvalue for="attr_5" value="Germany"></attvalue>
<attvalue for="attr_11" value=""></attvalue>
</attvalues>
</node>
<node id="authorswithaffiliations1_929ab50cb274d3035d7135176f40b3a1" label="müllner, a">
<attvalues>
<attvalue for="attr_type" value="Authors with affiliations 1"></attvalue>
<attvalue for="global_occurrences" value="1"></attvalue>
<attvalue for="attr_3" value="German Cancer Research Center"></attvalue>
<attvalue for="attr_4" value="Heidelberg, Germany"></attvalue>
<attvalue for="attr_5" value="Germany"></attvalue>
<attvalue for="attr_11" value="1"></attvalue>
</attvalues>
</node>
<node id="authorswithaffiliations1_fdaee1b4380b7c55b953aa7d60a36dfd" label="nadalin, s">
<attvalues>
<attvalue for="attr_type" value="Authors with affiliations 1"></attvalue>
<attvalue for="global_occurrences" value="1"></attvalue>
<attvalue for="attr_3" value="University of Duisburg-Essen"></attvalue>
<attvalue for="attr_4" value="Essen, Germany"></attvalue>
<attvalue for="attr_5" value="Germany"></attvalue>
<attvalue for="attr_11" value="1"></attvalue>
</attvalues>
</node>
<node id="authorswithaffiliations1_32752977f9a038b93cc52a6cc4ea00f5" label="natsuka, s">
<attvalues>
<attvalue for="attr_type" value="Authors with affiliations 1"></attvalue>
<attvalue for="global_occurrences" value="1"></attvalue>
<attvalue for="attr_3" value="Osaka University"></attvalue>
<attvalue for="attr_4" value="Osaka, Japan"></attvalue>
<attvalue for="attr_5" value="Japan"></attvalue>
<attvalue for="attr_11" value="1"></attvalue>
</attvalues>
</node>
<node id="authorswithaffiliations1_1e3e314f8b34d6810eac089e073577f9" label="neto, s.g">
<attvalues>
<attvalue for="attr_type" value="Authors with affiliations 1"></attvalue>
<attvalue for="global_occurrences" value="1"></attvalue>
<attvalue for="attr_3" value="Universidade Federal de Goiás"></attvalue>
<attvalue for="attr_4" value="Goiânia, Brazil"></attvalue>
<attvalue for="attr_5" value="Brazil"></attvalue>
<attvalue for="attr_11" value="1"></attvalue>
</attvalues>
</node>
<node id="authorswithaffiliations1_feb28bf4062f25d21f006d164eaf4056" label="ngoa, u.a">
<attvalues>
<attvalue for="attr_type" value="Authors with affiliations 1"></attvalue>
<attvalue for="global_occurrences" value="2"></attvalue>
<attvalue for="attr_3" value="Albert Schweitzer Hospital Medical Research Unit"></attvalue>
<attvalue for="attr_4" value="Lambaréné, Gabon"></attvalue>
<attvalue for="attr_5" value="Gabon"></attvalue>
<attvalue for="attr_11" value="2"></attvalue>
</attvalues>
</node>
<node id="authorswithaffiliations1_9a6d915b38c107b5a0372f96cec822a8" label="nicolls, d.j">
<attvalues>
<attvalue for="attr_type" value="Authors with affiliations 1"></attvalue>
<attvalue for="global_occurrences" value="1"></attvalue>
<attvalue for="attr_3" value="Emory University"></attvalue>
<attvalue for="attr_4" value="Atlanta, United States"></attvalue>
<attvalue for="attr_5" value="United States"></attvalue>
<attvalue for="attr_11" value="1"></attvalue>
</attvalues>
</node>
<node id="authorswithaffiliations1_1e6154a6d829eaa83e8bba8e20ffb725" label="niederwieser, d">
<attvalues>
<attvalue for="attr_type" value="Authors with affiliations 1"></attvalue>
<attvalue for="global_occurrences" value="1"></attvalue>
<attvalue for="attr_3" value="Leipzig University"></attvalue>
<attvalue for="attr_4" value="Leipzig, Germany"></attvalue>
<attvalue for="attr_5" value="Germany"></attvalue>
<attvalue for="attr_11" value="1"></attvalue>
</attvalues>
</node>
<node id="authorswithaffiliations1_5721ad574c85f2ebf6c803a3149efdc8" label="niehues, t">
<attvalues>
<attvalue for="attr_type" value="Authors with affiliations 1"></attvalue>
<attvalue for="global_occurrences" value="1"></attvalue>
<attvalue for="attr_3" value="Helios Klinikum Krefeld Academic Hospital"></attvalue>
<attvalue for="attr_4" value="Krefeld, Germany"></attvalue>
<attvalue for="attr_5" value="Germany"></attvalue>
<attvalue for="attr_11" value="1"></attvalue>
</attvalues>
</node>
<node id="authorswithaffiliations1_ec3a759ace1331474f4a7721ed680bd3" label="nielsen, d.h">
<attvalues>
<attvalue for="attr_type" value="Authors with affiliations 1"></attvalue>
<attvalue for="global_occurrences" value="1"></attvalue>
<attvalue for="attr_3" value="Roy. Vet./Agricultural University"></attvalue>
<attvalue for="attr_4" value="Copenhagen, Denmark"></attvalue>
<attvalue for="attr_5" value="Denmark"></attvalue>
<attvalue for="attr_11" value="1"></attvalue>
</attvalues>
</node>
<node id="authorswithaffiliations1_b85ced7342c95490709d17acbf91751a" label="nielsen, l.n">
<attvalues>
<attvalue for="attr_type" value="Authors with affiliations 1"></attvalue>
<attvalue for="global_occurrences" value="1"></attvalue>
<attvalue for="attr_3" value="Hvidovre Hospital"></attvalue>
<attvalue for="attr_4" value="Hvidovre, Denmark"></attvalue>
<attvalue for="attr_5" value="Denmark"></attvalue>
<attvalue for="attr_11" value="1"></attvalue>
</attvalues>
</node>
<node id="authorswithaffiliations1_3820448689031ae24b81bb13d3f8e30b" label="ning, z">
<attvalues>
<attvalue for="attr_type" value="Authors with affiliations 1"></attvalue>
<attvalue for="global_occurrences" value="1"></attvalue>
<attvalue for="attr_3" value="Wellcome Trust Sanger Institute"></attvalue>
<attvalue for="attr_4" value="Cambridge, United Kingdom"></attvalue>
<attvalue for="attr_5" value="United Kingdom"></attvalue>
<attvalue for="attr_11" value="1"></attvalue>
</attvalues>
</node>
<node id="authorswithaffiliations1_f3c6a5868ed2982a4aed4d1669d06408" label="nizze, h">
<attvalues>
<attvalue for="attr_type" value="Authors with affiliations 1"></attvalue>
<attvalue for="global_occurrences" value="2"></attvalue>
<attvalue for="attr_3" value="Rostock University"></attvalue>
<attvalue for="attr_4" value="Rostock, Germany"></attvalue>
<attvalue for="attr_5" value="Germany"></attvalue>
<attvalue for="attr_11" value="2"></attvalue>
</attvalues>
</node>
<node id="authorswithaffiliations1_a7bc7b327662d459091d337a0c3a5fe3" label="nohr-łuczak, c">
<attvalues>
<attvalue for="attr_type" value="Authors with affiliations 1"></attvalue>
<attvalue for="global_occurrences" value="1"></attvalue>
<attvalue for="attr_3" value="Rostock University"></attvalue>
<attvalue for="attr_4" value="Rostock, Germany"></attvalue>
<attvalue for="attr_5" value="Germany"></attvalue>
<attvalue for="attr_11" value="1"></attvalue>
</attvalues>
</node>
<node id="authorswithaffiliations1_b20fb83be0fb91ff40c937951512f79f" label="noordin, r">
<attvalues>
<attvalue for="attr_type" value="Authors with affiliations 1"></attvalue>
<attvalue for="global_occurrences" value="1"></attvalue>
<attvalue for="attr_3" value="Universiti Sains Malaysia"></attvalue>
<attvalue for="attr_4" value="Penang, Malaysia"></attvalue>
<attvalue for="attr_5" value="Malaysia"></attvalue>
<attvalue for="attr_11" value=""></attvalue>
</attvalues>
</node>
<node id="authorswithaffiliations1_d45693e45faedb5f82b89b0f54d0a409" label="nordin, p">
<attvalues>
<attvalue for="attr_type" value="Authors with affiliations 1"></attvalue>
<attvalue for="global_occurrences" value="1"></attvalue>
<attvalue for="attr_3" value="Skaraborg Inst. for R. and D."></attvalue>
<attvalue for="attr_4" value="Skövde, Sweden"></attvalue>
<attvalue for="attr_5" value="Sweden"></attvalue>
<attvalue for="attr_11" value="1"></attvalue>
</attvalues>
</node>
<node id="authorswithaffiliations1_0a2dc302d88f959a2f39a0f1f1fbfc06" label="nosseir, m.m.f">
<attvalues>
<attvalue for="attr_type" value="Authors with affiliations 1"></attvalue>
<attvalue for="global_occurrences" value="1"></attvalue>
<attvalue for="attr_3" value="Theodor Bilharz Research Institute"></attvalue>
<attvalue for="attr_4" value="Giza, Egypt"></attvalue>
<attvalue for="attr_5" value="Egypt"></attvalue>
<attvalue for="attr_11" value=""></attvalue>
</attvalues>
</node>
<node id="authorswithaffiliations1_0f3911e5a1c826498d06d1e440658cee" label="nothdurft, h.-d">
<attvalues>
<attvalue for="attr_type" value="Authors with affiliations 1"></attvalue>
<attvalue for="global_occurrences" value="2"></attvalue>
<attvalue for="attr_3" value="Ludwig Maximilians University of Munich"></attvalue>
<attvalue for="attr_4" value="Munich, Germany"></attvalue>
<attvalue for="attr_5" value="Germany"></attvalue>
<attvalue for="attr_11" value="2"></attvalue>
</attvalues>
</node>
<node id="authorswithaffiliations1_c26ff11b3fb153bc975a601fb5c0e162" label="nyindo, p">
<attvalues>
<attvalue for="attr_type" value="Authors with affiliations 1"></attvalue>
<attvalue for="global_occurrences" value="1"></attvalue>
<attvalue for="attr_3" value="Kilimanjaro Christian Medical College"></attvalue>
<attvalue for="attr_4" value="Moshi, Tanzania"></attvalue>
<attvalue for="attr_5" value="Tanzania"></attvalue>
<attvalue for="attr_11" value="1"></attvalue>
</attvalues>
</node>
<node id="authorswithaffiliations1_19976814ce84515e01f21de43aee5a34" label="nzila, a">
<attvalues>
<attvalue for="attr_type" value="Authors with affiliations 1"></attvalue>
<attvalue for="global_occurrences" value="1"></attvalue>
<attvalue for="attr_3" value="Kenya Medical Research Institute"></attvalue>
<attvalue for="attr_4" value="Nairobi, Kenya"></attvalue>
<attvalue for="attr_5" value="Kenya"></attvalue>
<attvalue for="attr_11" value="1"></attvalue>
</attvalues>
</node>
<node id="authorswithaffiliations1_ba810560904189c04054053dd217d037" label="odhiambo, d">
<attvalues>
<attvalue for="attr_type" value="Authors with affiliations 1"></attvalue>
<attvalue for="global_occurrences" value="1"></attvalue>
<attvalue for="attr_3" value="National Institute for Medical Research Mwanza"></attvalue>
<attvalue for="attr_4" value="Mwanza, Tanzania"></attvalue>
<attvalue for="attr_5" value="Tanzania"></attvalue>
<attvalue for="attr_11" value="1"></attvalue>
</attvalues>
</node>
<node id="authorswithaffiliations1_db32f7d4c5e3176c65f0e5a442a3d969" label="oellerich, m">
<attvalues>
<attvalue for="attr_type" value="Authors with affiliations 1"></attvalue>
<attvalue for="global_occurrences" value="1"></attvalue>
<attvalue for="attr_3" value="Georg August University of Goettingen"></attvalue>
<attvalue for="attr_4" value="Goettingen, Germany"></attvalue>
<attvalue for="attr_5" value="Germany"></attvalue>
<attvalue for="attr_11" value="1"></attvalue>
</attvalues>
</node>
<node id="authorswithaffiliations1_9c68db91ee525e74f0d776150c71918d" label="oellien, f">
<attvalues>
<attvalue for="attr_type" value="Authors with affiliations 1"></attvalue>
<attvalue for="global_occurrences" value="1"></attvalue>
<attvalue for="attr_3" value="Intervet Innovation GmbH"></attvalue>
<attvalue for="attr_4" value="Schwabenheim, Germany"></attvalue>
<attvalue for="attr_5" value="Germany"></attvalue>
<attvalue for="attr_11" value="1"></attvalue>
</attvalues>
</node>
<node id="authorswithaffiliations1_ae2542aa2aec770867784453fa0c4094" label="ohayon, a">
<attvalues>
<attvalue for="attr_type" value="Authors with affiliations 1"></attvalue>
<attvalue for="global_occurrences" value="1"></attvalue>
<attvalue for="attr_3" value="Ben-Gurion University of the Negev"></attvalue>
<attvalue for="attr_4" value="Be'er Sheva, Israel"></attvalue>
<attvalue for="attr_5" value="Israel"></attvalue>
<attvalue for="attr_11" value="1"></attvalue>
</attvalues>
</node>
<node id="authorswithaffiliations1_7f462c4745e20ae2fdf4d7788dc04fbe" label="ojurongbe, o">
<attvalues>
<attvalue for="attr_type" value="Authors with affiliations 1"></attvalue>
<attvalue for="global_occurrences" value="1"></attvalue>
<attvalue for="attr_3" value="Eberhard Karls University of Tuebingen"></attvalue>
<attvalue for="attr_4" value="Tuebingen, Germany"></attvalue>
<attvalue for="attr_5" value="Germany"></attvalue>
<attvalue for="attr_11" value="1"></attvalue>
</attvalues>
</node>
<node id="authorswithaffiliations1_25f2b28774c8249637169361c421dd35" label="okombo, j">
<attvalues>
<attvalue for="attr_type" value="Authors with affiliations 1"></attvalue>
<attvalue for="global_occurrences" value="1"></attvalue>
<attvalue for="attr_3" value="Kenya Medical Research Institute"></attvalue>
<attvalue for="attr_4" value="Nairobi, Kenya"></attvalue>
<attvalue for="attr_5" value="Kenya"></attvalue>
<attvalue for="attr_11" value="1"></attvalue>
</attvalues>
</node>
<node id="authorswithaffiliations1_17e60c4af74dd0a4b4f49bba988d7022" label="oliveira, f.a.s">
<attvalues>
<attvalue for="attr_type" value="Authors with affiliations 1"></attvalue>
<attvalue for="global_occurrences" value="1"></attvalue>
<attvalue for="attr_3" value="Federal University of Ceará"></attvalue>
<attvalue for="attr_4" value="Fortaleza, Brazil"></attvalue>
<attvalue for="attr_5" value="Brazil"></attvalue>
<attvalue for="attr_11" value="1"></attvalue>
</attvalues>
</node>
<node id="authorswithaffiliations1_bc713331e8fa24015b0a14c3673c1b7d" label="oliveira, g">
<attvalues>
<attvalue for="attr_type" value="Authors with affiliations 1"></attvalue>
<attvalue for="global_occurrences" value="2"></attvalue>
<attvalue for="attr_3" value="Research Center René Rachou Fundação Oswaldo Cruz"></attvalue>
<attvalue for="attr_4" value="Belo Horizonte, Brazil"></attvalue>
<attvalue for="attr_5" value="Brazil"></attvalue>
<attvalue for="attr_11" value="2"></attvalue>
</attvalues>
</node>
<node id="authorswithaffiliations1_c44fe2194d021abd088f4e8d53ea1871" label="olsen, a">
<attvalues>
<attvalue for="attr_type" value="Authors with affiliations 1"></attvalue>
<attvalue for="global_occurrences" value="1"></attvalue>
<attvalue for="attr_3" value="Danish Bilharziasis Laboratory"></attvalue>
<attvalue for="attr_4" value="Charlottenlund, Denmark"></attvalue>
<attvalue for="attr_5" value="Denmark"></attvalue>
<attvalue for="attr_11" value="1"></attvalue>
</attvalues>
</node>
<node id="authorswithaffiliations1_70274d7abf90893cd6510b90e6b7bf47" label="oswald, j">
<attvalues>
<attvalue for="attr_type" value="Authors with affiliations 1"></attvalue>
<attvalue for="global_occurrences" value="1"></attvalue>
<attvalue for="attr_3" value="German Cancer Research Center"></attvalue>
<attvalue for="attr_4" value="Heidelberg, Germany"></attvalue>
<attvalue for="attr_5" value="Germany"></attvalue>
<attvalue for="attr_11" value="1"></attvalue>
</attvalues>
</node>
<node id="authorswithaffiliations1_e974a9642893fc75fb053d1b4f026bd5" label="othman, t.b">
<attvalues>
<attvalue for="attr_type" value="Authors with affiliations 1"></attvalue>
<attvalue for="global_occurrences" value="1"></attvalue>
<attvalue for="attr_3" value="Centre National de Greffe de Moelle Osseuse de Tunis"></attvalue>
<attvalue for="attr_4" value="Tunis, Tunisia"></attvalue>
<attvalue for="attr_5" value="Tunisia"></attvalue>
<attvalue for="attr_11" value="1"></attvalue>
</attvalues>
</node>
<node id="authorswithaffiliations1_1e588231dd91f26282842c1304920980" label="ott, r">
<attvalues>
<attvalue for="attr_type" value="Authors with affiliations 1"></attvalue>
<attvalue for="global_occurrences" value="1"></attvalue>
<attvalue for="attr_3" value="Leipzig University"></attvalue>
<attvalue for="attr_4" value="Leipzig, Germany"></attvalue>
<attvalue for="attr_5" value="Germany"></attvalue>
<attvalue for="attr_11" value="1"></attvalue>
</attvalues>
</node>
<node id="authorswithaffiliations1_f623597d69c8ce90708f85d6f0e7799d" label="ouf, e.a">
<attvalues>
<attvalue for="attr_type" value="Authors with affiliations 1"></attvalue>
<attvalue for="global_occurrences" value="1"></attvalue>
<attvalue for="attr_3" value="Eberhard Karls University of Tuebingen"></attvalue>
<attvalue for="attr_4" value="Tuebingen, Germany"></attvalue>
<attvalue for="attr_5" value="Germany"></attvalue>
<attvalue for="attr_11" value="1"></attvalue>
</attvalues>
</node>
<node id="authorswithaffiliations1_4808ccc0cc786f448b2007fd01626963" label="ouma, j.h">
<attvalues>
<attvalue for="attr_type" value="Authors with affiliations 1"></attvalue>
<attvalue for="global_occurrences" value="1"></attvalue>
<attvalue for="attr_3" value="Kenya Medical Research Institute"></attvalue>
<attvalue for="attr_4" value="Nairobi, Kenya"></attvalue>
<attvalue for="attr_5" value="Kenya"></attvalue>
<attvalue for="attr_11" value="1"></attvalue>
</attvalues>
</node>
<node id="authorswithaffiliations1_46e03ac67e3d6b7e3a160c6a66ddbed9" label="ouédraogo, j.-b">
<attvalues>
<attvalue for="attr_type" value="Authors with affiliations 1"></attvalue>
<attvalue for="global_occurrences" value="2"></attvalue>
<attvalue for="attr_3" value="Institut de Recherche en Sciences de la Santé"></attvalue>
<attvalue for="attr_4" value="Bobo Dioulasso, Burkina Faso"></attvalue>
<attvalue for="attr_5" value="Burkina Faso"></attvalue>
<attvalue for="attr_11" value="2"></attvalue>
</attvalues>
</node>
<node id="authorswithaffiliations1_e4be2d6c08661d180fab317dce5258ef" label="overington, j.p">
<attvalues>
<attvalue for="attr_type" value="Authors with affiliations 1"></attvalue>
<attvalue for="global_occurrences" value="1"></attvalue>
<attvalue for="attr_3" value="European Bioinformatics Institute (EMBL-EBI) Wellcome Trust Genome Campus"></attvalue>
<attvalue for="attr_4" value="Cambridge, United Kingdom"></attvalue>
<attvalue for="attr_5" value="United Kingdom"></attvalue>
<attvalue for="attr_11" value="1"></attvalue>
</attvalues>
</node>
<node id="authorswithaffiliations1_8afe93fc312b976f4a36346a1777a449" label="oyakhirome, s">
<attvalues>
<attvalue for="attr_type" value="Authors with affiliations 1"></attvalue>
<attvalue for="global_occurrences" value="1"></attvalue>
<attvalue for="attr_3" value="Albert Schweitzer Hospital Medical Research Unit"></attvalue>
<attvalue for="attr_4" value="Lambaréné, Gabon"></attvalue>
<attvalue for="attr_5" value="Gabon"></attvalue>
<attvalue for="attr_11" value="1"></attvalue>
</attvalues>
</node>
<node id="authorswithaffiliations1_0a4a6f424322f0b77d6976cdd47ff129" label="ozir-fazalalikhan, a">
<attvalues>
<attvalue for="attr_type" value="Authors with affiliations 1"></attvalue>
<attvalue for="global_occurrences" value="1"></attvalue>
<attvalue for="attr_3" value="Leiden University Medical Center"></attvalue>
<attvalue for="attr_4" value="Leiden, Netherlands"></attvalue>
<attvalue for="attr_5" value="Netherlands"></attvalue>
<attvalue for="attr_11" value="1"></attvalue>
</attvalues>
</node>
<node id="authorswithaffiliations1_d943d9728c05d2bdeebee2115c8fb438" label="pandey, p">
<attvalues>
<attvalue for="attr_type" value="Authors with affiliations 1"></attvalue>
<attvalue for="global_occurrences" value="1"></attvalue>
<attvalue for="attr_3" value="CIWEC Clinic"></attvalue>
<attvalue for="attr_4" value="Kathmandu, Nepal"></attvalue>
<attvalue for="attr_5" value="Nepal"></attvalue>
<attvalue for="attr_11" value="1"></attvalue>
</attvalues>
</node>
<node id="authorswithaffiliations1_38cd3e2c2ec4705a41d45a7d6b4312d3" label="panning, m">
<attvalues>
<attvalue for="attr_type" value="Authors with affiliations 1"></attvalue>
<attvalue for="global_occurrences" value="1"></attvalue>
<attvalue for="attr_3" value="Bernhard Nocht Institute for Tropical Medicine"></attvalue>
<attvalue for="attr_4" value="Hamburg, Germany"></attvalue>
<attvalue for="attr_5" value="Germany"></attvalue>
<attvalue for="attr_11" value="1"></attvalue>
</attvalues>
</node>
<node id="authorswithaffiliations1_63679a997f7c232aba0c2c957b7df95e" label="papoutsoglou, n">
<attvalues>
<attvalue for="attr_type" value="Authors with affiliations 1"></attvalue>
<attvalue for="global_occurrences" value="1"></attvalue>
<attvalue for="attr_3" value="Julius Maximilians University of Wuerzburg"></attvalue>
<attvalue for="attr_4" value="Wuerzburg, Germany"></attvalue>
<attvalue for="attr_5" value="Germany"></attvalue>
<attvalue for="attr_11" value=""></attvalue>
</attvalues>
</node>
<node id="authorswithaffiliations1_9fd77aa021e9938cce64cdd101275ffa" label="paraense, w.l">
<attvalues>
<attvalue for="attr_type" value="Authors with affiliations 1"></attvalue>
<attvalue for="global_occurrences" value="1"></attvalue>
<attvalue for="attr_3" value="Instituto Oswaldo Cruz FIOCRUZ"></attvalue>
<attvalue for="attr_4" value="Rio de Janeiro, Brazil"></attvalue>
<attvalue for="attr_5" value="Brazil"></attvalue>
<attvalue for="attr_11" value="1"></attvalue>
</attvalues>
</node>
<node id="authorswithaffiliations1_b671e659b0327651feb0a40599bf2ba9" label="parkhill, j">
<attvalues>
<attvalue for="attr_type" value="Authors with affiliations 1"></attvalue>
<attvalue for="global_occurrences" value="1"></attvalue>
<attvalue for="attr_3" value="Wellcome Trust Sanger Institute"></attvalue>
<attvalue for="attr_4" value="Cambridge, United Kingdom"></attvalue>
<attvalue for="attr_5" value="United Kingdom"></attvalue>
<attvalue for="attr_11" value="1"></attvalue>
</attvalues>
</node>
<node id="authorswithaffiliations1_faba62144b66cd0f1061ed0c784a56aa" label="parola, p">
<attvalues>
<attvalue for="attr_type" value="Authors with affiliations 1"></attvalue>
<attvalue for="global_occurrences" value="3"></attvalue>
<attvalue for="attr_3" value="Assitance Publique-Hôpitaux de Marseille | University Hospital Institute for Infectious and Tropical Diseases"></attvalue>
<attvalue for="attr_4" value="Marseille, France"></attvalue>
<attvalue for="attr_5" value="France"></attvalue>
<attvalue for="attr_11" value="3"></attvalue>
</attvalues>
</node>
<node id="authorswithaffiliations1_4617952cae4d03adffec039b2920d5a5" label="pasche, b">
<attvalues>
<attvalue for="attr_type" value="Authors with affiliations 1"></attvalue>
<attvalue for="global_occurrences" value="1"></attvalue>
<attvalue for="attr_3" value="Helmholtz Centre for Infection Research"></attvalue>
<attvalue for="attr_4" value="Braunschweig, Germany"></attvalue>
<attvalue for="attr_5" value="Germany"></attvalue>
<attvalue for="attr_11" value="1"></attvalue>
</attvalues>
</node>
<node id="authorswithaffiliations1_3ba035a8ca9844d180adc1891e0d1ae9" label="pereira, a.r">
<attvalues>
<attvalue for="attr_type" value="Authors with affiliations 1"></attvalue>
<attvalue for="global_occurrences" value="1"></attvalue>
<attvalue for="attr_3" value="University of California at San Diego"></attvalue>
<attvalue for="attr_4" value="San Diego, United States"></attvalue>
<attvalue for="attr_5" value="United States"></attvalue>
<attvalue for="attr_11" value="1"></attvalue>
</attvalues>
</node>
<node id="authorswithaffiliations1_40edd3d306fca89476911fa6982fd68d" label="pertea, m">
<attvalues>
<attvalue for="attr_type" value="Authors with affiliations 1"></attvalue>
<attvalue for="global_occurrences" value="1"></attvalue>
<attvalue for="attr_3" value="University of Maryland"></attvalue>
<attvalue for="attr_4" value="College Park, United States"></attvalue>
<attvalue for="attr_5" value="United States"></attvalue>
<attvalue for="attr_11" value="1"></attvalue>
</attvalues>
</node>
<node id="authorswithaffiliations1_60d860557a9d26e6cea6ef4ef7356528" label="petelski, a">
<attvalues>
<attvalue for="attr_type" value="Authors with affiliations 1"></attvalue>
<attvalue for="global_occurrences" value="1"></attvalue>
<attvalue for="attr_3" value="Albert Schweitzer Hospital Medical Research Unit"></attvalue>
<attvalue for="attr_4" value="Lambaréné, Gabon"></attvalue>
<attvalue for="attr_5" value="Gabon"></attvalue>
<attvalue for="attr_11" value="1"></attvalue>
</attvalues>
</node>
<node id="authorswithaffiliations1_f73d6f68a1d108dbe8bef7267ccf7cb6" label="petry, k.u">
<attvalues>
<attvalue for="attr_type" value="Authors with affiliations 1"></attvalue>
<attvalue for="global_occurrences" value="1"></attvalue>
<attvalue for="attr_3" value="Hannover Medical University"></attvalue>
<attvalue for="attr_4" value="Hannover, Germany"></attvalue>
<attvalue for="attr_5" value="Germany"></attvalue>
<attvalue for="attr_11" value="1"></attvalue>
</attvalues>
</node>
<node id="authorswithaffiliations1_d6b3c18593d8dbb2bf97012adafd06d8" label="phythian-adams, a.t">
<attvalues>
<attvalue for="attr_type" value="Authors with affiliations 1"></attvalue>
<attvalue for="global_occurrences" value="1"></attvalue>
<attvalue for="attr_3" value="University of Edinburgh"></attvalue>
<attvalue for="attr_4" value="Edinburgh, United Kingdom"></attvalue>
<attvalue for="attr_5" value="United Kingdom"></attvalue>
<attvalue for="attr_11" value="1"></attvalue>
</attvalues>
</node>
<node id="authorswithaffiliations1_2363d224db85998a364e419c290e5b2d" label="pica-mattoccia, l">
<attvalues>
<attvalue for="attr_type" value="Authors with affiliations 1"></attvalue>
<attvalue for="global_occurrences" value="1"></attvalue>
<attvalue for="attr_3" value="CNR Institute of Cell Biology"></attvalue>
<attvalue for="attr_4" value="Monterotondo, Italy"></attvalue>
<attvalue for="attr_5" value="Italy"></attvalue>
<attvalue for="attr_11" value="1"></attvalue>
</attvalues>
</node>
<node id="authorswithaffiliations1_21871bf91ab1e0f8ad47eb22ef223ccb" label="pierce, r.j">
<attvalues>
<attvalue for="attr_type" value="Authors with affiliations 1"></attvalue>
<attvalue for="global_occurrences" value="1"></attvalue>
<attvalue for="attr_3" value="Institut Pasteur de Lille"></attvalue>
<attvalue for="attr_4" value="Lille, France"></attvalue>
<attvalue for="attr_5" value="France"></attvalue>
<attvalue for="attr_11" value="1"></attvalue>
</attvalues>
</node>
<node id="authorswithaffiliations1_9cfeafc993403e029daa57d34bf8eb66" label="pinzani, m">
<attvalues>
<attvalue for="attr_type" value="Authors with affiliations 1"></attvalue>
<attvalue for="global_occurrences" value="1"></attvalue>
<attvalue for="attr_3" value="University of Florence"></attvalue>
<attvalue for="attr_4" value="Florence, Italy"></attvalue>
<attvalue for="attr_5" value="Italy"></attvalue>
<attvalue for="attr_11" value="1"></attvalue>
</attvalues>
</node>
<node id="authorswithaffiliations1_d3092ac16a9d1651b66991c210342627" label="pizarro, m">
<attvalues>
<attvalue for="attr_type" value="Authors with affiliations 1"></attvalue>
<attvalue for="global_occurrences" value="1"></attvalue>
<attvalue for="attr_3" value="Pontificia Universidad Catolica de Chile"></attvalue>
<attvalue for="attr_4" value="Santiago, Chile"></attvalue>
<attvalue for="attr_5" value="Chile"></attvalue>
<attvalue for="attr_11" value="1"></attvalue>
</attvalues>
</node>
<node id="authorswithaffiliations1_a8bc68c1efeaef5abfbafa3fe245728f" label="poda, j.-n">
<attvalues>
<attvalue for="attr_type" value="Authors with affiliations 1"></attvalue>
<attvalue for="global_occurrences" value="2"></attvalue>
<attvalue for="attr_3" value="Institut de Recherche en Sciences de la Santé"></attvalue>
<attvalue for="attr_4" value="Bobo Dioulasso, Burkina Faso"></attvalue>
<attvalue for="attr_5" value="Burkina Faso"></attvalue>
<attvalue for="attr_11" value="2"></attvalue>
</attvalues>
</node>
<node id="authorswithaffiliations1_a5a0ae0a2d520ad2aa723fce029f583f" label="poggensee, g">
<attvalues>
<attvalue for="attr_type" value="Authors with affiliations 1"></attvalue>
<attvalue for="global_occurrences" value="3"></attvalue>
<attvalue for="attr_3" value="Robert Koch Institute"></attvalue>
<attvalue for="attr_4" value="Berlin, Germany"></attvalue>
<attvalue for="attr_5" value="Germany"></attvalue>
<attvalue for="attr_11" value="2"></attvalue>
</attvalues>
</node>
<node id="authorswithaffiliations1_0a074d663d96e0e8ef9d7fef87a9ed72" label="pointier, j.-p">
<attvalues>
<attvalue for="attr_type" value="Authors with affiliations 1"></attvalue>
<attvalue for="global_occurrences" value="1"></attvalue>
<attvalue for="attr_3" value="Université de Perpignan"></attvalue>
<attvalue for="attr_4" value="Perpignan, France"></attvalue>
<attvalue for="attr_5" value="France"></attvalue>
<attvalue for="attr_11" value="1"></attvalue>
</attvalues>
</node>
<node id="authorswithaffiliations1_47f57aa381dbecff49b0c0fc6ad8f198" label="polman, k">
<attvalues>
<attvalue for="attr_type" value="Authors with affiliations 1"></attvalue>
<attvalue for="global_occurrences" value="2"></attvalue>
<attvalue for="attr_3" value="Institute of Tropical Medicine"></attvalue>
<attvalue for="attr_4" value="Antwerp, Belgium"></attvalue>
<attvalue for="attr_5" value="Belgium"></attvalue>
<attvalue for="attr_11" value="2"></attvalue>
</attvalues>
</node>
<node id="authorswithaffiliations1_5f4940d9de1bff149fcc8715cd365601" label="poremba, c">
<attvalues>
<attvalue for="attr_type" value="Authors with affiliations 1"></attvalue>
<attvalue for="global_occurrences" value="1"></attvalue>
<attvalue for="attr_3" value="Zentrum für Histologie Zytologie und Molekulare Diagnostik"></attvalue>
<attvalue for="attr_4" value="Trier, Germany"></attvalue>
<attvalue for="attr_5" value="Germany"></attvalue>
<attvalue for="attr_11" value=""></attvalue>
</attvalues>
</node>
<node id="authorswithaffiliations1_1042844cd78886b6a4498c7be5abef60" label="prazeres da costa, c.u">
<attvalues>
<attvalue for="attr_type" value="Authors with affiliations 1"></attvalue>
<attvalue for="global_occurrences" value="3"></attvalue>
<attvalue for="attr_3" value="Technical University of Munich"></attvalue>
<attvalue for="attr_4" value="Munich, Germany"></attvalue>
<attvalue for="attr_5" value="Germany"></attvalue>
<attvalue for="attr_11" value="3"></attvalue>
</attvalues>
</node>
<node id="authorswithaffiliations1_0ccaa91b18666dd5878783b1b65970f3" label="protasio, a.v">
<attvalues>
<attvalue for="attr_type" value="Authors with affiliations 1"></attvalue>
<attvalue for="global_occurrences" value="1"></attvalue>
<attvalue for="attr_3" value="Wellcome Trust Sanger Institute"></attvalue>
<attvalue for="attr_4" value="Cambridge, United Kingdom"></attvalue>
<attvalue for="attr_5" value="United Kingdom"></attvalue>
<attvalue for="attr_11" value="1"></attvalue>
</attvalues>
</node>
<node id="authorswithaffiliations1_1725d84da1eeb7a49708712334fe7bd4" label="puente, s">
<attvalues>
<attvalue for="attr_type" value="Authors with affiliations 1"></attvalue>
<attvalue for="global_occurrences" value="1"></attvalue>
<attvalue for="attr_3" value="Instituto de Salud Carlos III"></attvalue>
<attvalue for="attr_4" value="Madrid, Spain"></attvalue>
<attvalue for="attr_5" value="Spain"></attvalue>
<attvalue for="attr_11" value="1"></attvalue>
</attvalues>
</node>
<node id="authorswithaffiliations1_c119250e1e100a67a43d39fb56f8ab1f" label="puttur, f">
<attvalues>
<attvalue for="attr_type" value="Authors with affiliations 1"></attvalue>
<attvalue for="global_occurrences" value="1"></attvalue>
<attvalue for="attr_3" value="TWINCORE Centre for Experimental and Clinical Infection Research Joint Venture"></attvalue>
<attvalue for="attr_4" value="Hannover, Germany"></attvalue>
<attvalue for="attr_5" value="Germany"></attvalue>
<attvalue for="attr_11" value="1"></attvalue>
</attvalues>
</node>
<node id="authorswithaffiliations1_e74395896f54636bccd70207b755745e" label="päch, t">
<attvalues>
<attvalue for="attr_type" value="Authors with affiliations 1"></attvalue>
<attvalue for="global_occurrences" value="1"></attvalue>
<attvalue for="attr_3" value="Friedrich-Alexander-University Erlangen-Nuremberg"></attvalue>
<attvalue for="attr_4" value="Erlangen, Germany"></attvalue>
<attvalue for="attr_5" value="Germany"></attvalue>
<attvalue for="attr_11" value="1"></attvalue>
</attvalues>
</node>
<node id="authorswithaffiliations1_c4823b351220c11abef915631897c0ff" label="quack, t">
<attvalues>
<attvalue for="attr_type" value="Authors with affiliations 1"></attvalue>
<attvalue for="global_occurrences" value="3"></attvalue>
<attvalue for="attr_3" value="Justus Liebig University Giessen"></attvalue>
<attvalue for="attr_4" value="Giessen, Germany"></attvalue>
<attvalue for="attr_5" value="Germany"></attvalue>
<attvalue for="attr_11" value="3"></attvalue>
</attvalues>
</node>
<node id="authorswithaffiliations1_669a33058c7d1c9675115718e981111b" label="quail, m.a">
<attvalues>
<attvalue for="attr_type" value="Authors with affiliations 1"></attvalue>
<attvalue for="global_occurrences" value="1"></attvalue>
<attvalue for="attr_3" value="Wellcome Trust Sanger Institute"></attvalue>
<attvalue for="attr_4" value="Cambridge, United Kingdom"></attvalue>
<attvalue for="attr_5" value="United Kingdom"></attvalue>
<attvalue for="attr_11" value="1"></attvalue>
</attvalues>
</node>
<node id="authorswithaffiliations1_71e037cbd1124e952d8a88320afd4f2f" label="rad, r">
<attvalues>
<attvalue for="attr_type" value="Authors with affiliations 1"></attvalue>
<attvalue for="global_occurrences" value="1"></attvalue>
<attvalue for="attr_3" value="Technical University of Munich"></attvalue>
<attvalue for="attr_4" value="Munich, Germany"></attvalue>
<attvalue for="attr_5" value="Germany"></attvalue>
<attvalue for="attr_11" value="1"></attvalue>
</attvalues>
</node>
<node id="authorswithaffiliations1_b689e8bf21502bd0be0a5fd1bba34069" label="radwanska, m">
<attvalues>
<attvalue for="attr_type" value="Authors with affiliations 1"></attvalue>
<attvalue for="global_occurrences" value="1"></attvalue>
<attvalue for="attr_3" value="University of Cape Town"></attvalue>
<attvalue for="attr_4" value="Cape Town, South Africa"></attvalue>
<attvalue for="attr_5" value="South Africa"></attvalue>
<attvalue for="attr_11" value="1"></attvalue>
</attvalues>
</node>
<node id="authorswithaffiliations1_44046f564c3b00d1bf24fa2e42733171" label="rajandream, m.-a">
<attvalues>
<attvalue for="attr_type" value="Authors with affiliations 1"></attvalue>
<attvalue for="global_occurrences" value="1"></attvalue>
<attvalue for="attr_3" value="Wellcome Trust Sanger Institute"></attvalue>
<attvalue for="attr_4" value="Cambridge, United Kingdom"></attvalue>
<attvalue for="attr_5" value="United Kingdom"></attvalue>
<attvalue for="attr_11" value="1"></attvalue>
</attvalues>
</node>
<node id="authorswithaffiliations1_142b0ac7ca2b74f9ca8ced965f0b1b81" label="ramharter, m">
<attvalues>
<attvalue for="attr_type" value="Authors with affiliations 1"></attvalue>
<attvalue for="global_occurrences" value="2"></attvalue>
<attvalue for="attr_3" value="Albert Schweitzer Hospital Medical Research Unit"></attvalue>
<attvalue for="attr_4" value="Lambaréné, Gabon"></attvalue>
<attvalue for="attr_5" value="Gabon"></attvalue>
<attvalue for="attr_11" value="2"></attvalue>
</attvalues>
</node>
<node id="authorswithaffiliations1_33ab4082f20709d0ed55b358b807c344" label="ramzy, r.m.r">
<attvalues>
<attvalue for="attr_type" value="Authors with affiliations 1"></attvalue>
<attvalue for="global_occurrences" value="1"></attvalue>
<attvalue for="attr_3" value="Ruprecht Karls University Heidelberg"></attvalue>
<attvalue for="attr_4" value="Heidelberg, Germany"></attvalue>
<attvalue for="attr_5" value="Germany"></attvalue>
<attvalue for="attr_11" value="1"></attvalue>
</attvalues>
</node>
<node id="authorswithaffiliations1_50e20857a36095f9a6a6b9730322b7cf" label="rapp, c">
<attvalues>
<attvalue for="attr_type" value="Authors with affiliations 1"></attvalue>
<attvalue for="global_occurrences" value="1"></attvalue>
<attvalue for="attr_3" value="Bégin Military Hospital"></attvalue>
<attvalue for="attr_4" value="Saint-Mandé, France"></attvalue>
<attvalue for="attr_5" value="France"></attvalue>
<attvalue for="attr_11" value="1"></attvalue>
</attvalues>
</node>
<node id="authorswithaffiliations1_74fef5e84a9f6d7f9ca15aa9c4662063" label="rasenack, j.w">
<attvalues>
<attvalue for="attr_type" value="Authors with affiliations 1"></attvalue>
<attvalue for="global_occurrences" value="1"></attvalue>
<attvalue for="attr_3" value="Albert Ludwigs University Freiburg"></attvalue>
<attvalue for="attr_4" value="Freiburg, Germany"></attvalue>
<attvalue for="attr_5" value="Germany"></attvalue>
<attvalue for="attr_11" value="1"></attvalue>
</attvalues>
</node>
<node id="authorswithaffiliations1_9ac561ad68a08ca0c878d2c39e0c4783" label="reed, c">
<attvalues>
<attvalue for="attr_type" value="Authors with affiliations 1"></attvalue>
<attvalue for="global_occurrences" value="1"></attvalue>
<attvalue for="attr_3" value="Centers for Disease Control and Prevention"></attvalue>
<attvalue for="attr_4" value="Atlanta, United States"></attvalue>
<attvalue for="attr_5" value="United States"></attvalue>
<attvalue for="attr_11" value="1"></attvalue>
</attvalues>
</node>
<node id="authorswithaffiliations1_f0a5f6a126ad7c6cbd47bdc2d3f9b76e" label="rees, g">
<attvalues>
<attvalue for="attr_type" value="Authors with affiliations 1"></attvalue>
<attvalue for="global_occurrences" value="1"></attvalue>
<attvalue for="attr_3" value="University of Queensland"></attvalue>
<attvalue for="attr_4" value="Brisbane, Australia"></attvalue>
<attvalue for="attr_5" value="Australia"></attvalue>
<attvalue for="attr_11" value="1"></attvalue>
</attvalues>
</node>
<node id="authorswithaffiliations1_24b2ec9e83e7897f88b1db0f05b256d9" label="reichard, m">
<attvalues>
<attvalue for="attr_type" value="Authors with affiliations 1"></attvalue>
<attvalue for="global_occurrences" value="1"></attvalue>
<attvalue for="attr_3" value="Rostock University"></attvalue>
<attvalue for="attr_4" value="Rostock, Germany"></attvalue>
<attvalue for="attr_5" value="Germany"></attvalue>
<attvalue for="attr_11" value="1"></attvalue>
</attvalues>
</node>
<node id="authorswithaffiliations1_450338561daf14a8e90302e813d2ded7" label="reinecke, p">
<attvalues>
<attvalue for="attr_type" value="Authors with affiliations 1"></attvalue>
<attvalue for="global_occurrences" value="1"></attvalue>
<attvalue for="attr_3" value="Heinrich-Heine-University Duesseldorf"></attvalue>
<attvalue for="attr_4" value="Duesseldorf, Germany"></attvalue>
<attvalue for="attr_5" value="Germany"></attvalue>
<attvalue for="attr_11" value="1"></attvalue>
</attvalues>
</node>
<node id="authorswithaffiliations1_e6922836fe3f1df2d7b99123c792a87f" label="reisinger, e.c">
<attvalues>
<attvalue for="attr_type" value="Authors with affiliations 1"></attvalue>
<attvalue for="global_occurrences" value="7"></attvalue>
<attvalue for="attr_3" value="Rostock University"></attvalue>
<attvalue for="attr_4" value="Rostock, Germany"></attvalue>
<attvalue for="attr_5" value="Germany"></attvalue>
<attvalue for="attr_11" value="3"></attvalue>
</attvalues>
</node>
<node id="authorswithaffiliations1_9fe3d900491494e840e423aaa8e099e1" label="remais, j.v">
<attvalues>
<attvalue for="attr_type" value="Authors with affiliations 1"></attvalue>
<attvalue for="global_occurrences" value="1"></attvalue>
<attvalue for="attr_3" value="Emory University"></attvalue>
<attvalue for="attr_4" value="Atlanta, United States"></attvalue>
<attvalue for="attr_5" value="United States"></attvalue>
<attvalue for="attr_11" value="1"></attvalue>
</attvalues>
</node>
<node id="authorswithaffiliations1_a4b10529ba7f8c0a028c2dd1188f401f" label="retra, k">
<attvalues>
<attvalue for="attr_type" value="Authors with affiliations 1"></attvalue>
<attvalue for="global_occurrences" value="2"></attvalue>
<attvalue for="attr_3" value="Leiden University Medical Center"></attvalue>
<attvalue for="attr_4" value="Leiden, Netherlands"></attvalue>
<attvalue for="attr_5" value="Netherlands"></attvalue>
<attvalue for="attr_11" value="2"></attvalue>
</attvalues>
</node>
<node id="authorswithaffiliations1_5aec2ec62488ca6debceac7480e9d13b" label="richter, j">
<attvalues>
<attvalue for="attr_type" value="Authors with affiliations 1"></attvalue>
<attvalue for="global_occurrences" value="9"></attvalue>
<attvalue for="attr_3" value="Heinrich-Heine-University Duesseldorf"></attvalue>
<attvalue for="attr_4" value="Duesseldorf, Germany"></attvalue>
<attvalue for="attr_5" value="Germany"></attvalue>
<attvalue for="attr_11" value="4"></attvalue>
</attvalues>
</node>
<node id="authorswithaffiliations1_fafb599efdd2cf9f329a715a92ec0a39" label="riebold, d">
<attvalues>
<attvalue for="attr_type" value="Authors with affiliations 1"></attvalue>
<attvalue for="global_occurrences" value="3"></attvalue>
<attvalue for="attr_3" value="Rostock University"></attvalue>
<attvalue for="attr_4" value="Rostock, Germany"></attvalue>
<attvalue for="attr_5" value="Germany"></attvalue>
<attvalue for="attr_11" value="3"></attvalue>
</attvalues>
</node>
<node id="authorswithaffiliations1_ddd463b1bcd8fa223b10a8faf5a41a46" label="riedmiller, h">
<attvalues>
<attvalue for="attr_type" value="Authors with affiliations 1"></attvalue>
<attvalue for="global_occurrences" value="1"></attvalue>
<attvalue for="attr_3" value="Julius Maximilians University of Wuerzburg"></attvalue>
<attvalue for="attr_4" value="Wuerzburg, Germany"></attvalue>
<attvalue for="attr_5" value="Germany"></attvalue>
<attvalue for="attr_11" value=""></attvalue>
</attvalues>
</node>
<node id="authorswithaffiliations1_86dfe0c9392aa5ce4432363c298e8922" label="riese, j">
<attvalues>
<attvalue for="attr_type" value="Authors with affiliations 1"></attvalue>
<attvalue for="global_occurrences" value="1"></attvalue>
<attvalue for="attr_3" value="Augenzentrum Klinik Pallas"></attvalue>
<attvalue for="attr_4" value="Olten, Switzerland"></attvalue>
<attvalue for="attr_5" value="Switzerland"></attvalue>
<attvalue for="attr_11" value=""></attvalue>
</attvalues>
</node>
<node id="authorswithaffiliations1_c7e78c2826138b07acabd34e08c4a593" label="roald, b">
<attvalues>
<attvalue for="attr_type" value="Authors with affiliations 1"></attvalue>
<attvalue for="global_occurrences" value="1"></attvalue>
<attvalue for="attr_3" value="University of Oslo"></attvalue>
<attvalue for="attr_4" value="Oslo, Norway"></attvalue>
<attvalue for="attr_5" value="Norway"></attvalue>
<attvalue for="attr_11" value="1"></attvalue>
</attvalues>
</node>
<node id="authorswithaffiliations1_39ce107c91f5a7f678c4955bb1fad034" label="robijn, m.l.m">
<attvalues>
<attvalue for="attr_type" value="Authors with affiliations 1"></attvalue>
<attvalue for="global_occurrences" value="1"></attvalue>
<attvalue for="attr_3" value="Leiden University Medical Center"></attvalue>
<attvalue for="attr_4" value="Leiden, Netherlands"></attvalue>
<attvalue for="attr_5" value="Netherlands"></attvalue>
<attvalue for="attr_11" value="1"></attvalue>
</attvalues>
</node>
<node id="authorswithaffiliations1_9723469847ee7311c653f3b8e1583c18" label="rogers, j">
<attvalues>
<attvalue for="attr_type" value="Authors with affiliations 1"></attvalue>
<attvalue for="global_occurrences" value="1"></attvalue>
<attvalue for="attr_3" value="Wellcome Trust Sanger Institute"></attvalue>
<attvalue for="attr_4" value="Cambridge, United Kingdom"></attvalue>
<attvalue for="attr_5" value="United Kingdom"></attvalue>
<attvalue for="attr_11" value="1"></attvalue>
</attvalues>
</node>
<node id="authorswithaffiliations1_a4df53f85c796232fa086234ebcf33c9" label="rohloff, j">
<attvalues>
<attvalue for="attr_type" value="Authors with affiliations 1"></attvalue>
<attvalue for="global_occurrences" value="1"></attvalue>
<attvalue for="attr_3" value="Norwegian University of Science and Technology"></attvalue>
<attvalue for="attr_4" value="Trondheim, Norway"></attvalue>
<attvalue for="attr_5" value="Norway"></attvalue>
<attvalue for="attr_11" value="1"></attvalue>
</attvalues>
</node>
<node id="authorswithaffiliations1_79cd6184af251e7cf807b6be6833f1c5" label="rohwer, a">
<attvalues>
<attvalue for="attr_type" value="Authors with affiliations 1"></attvalue>
<attvalue for="global_occurrences" value="1"></attvalue>
<attvalue for="attr_3" value="Intervet Innovation GmbH"></attvalue>
<attvalue for="attr_4" value="Schwabenheim, Germany"></attvalue>
<attvalue for="attr_5" value="Germany"></attvalue>
<attvalue for="attr_11" value="1"></attvalue>
</attvalues>
</node>
<node id="authorswithaffiliations1_afdee02621ed36b48fe0f05fd12dd913" label="rosenqvist, h">
<attvalues>
<attvalue for="attr_type" value="Authors with affiliations 1"></attvalue>
<attvalue for="global_occurrences" value="1"></attvalue>
<attvalue for="attr_3" value="University of Strathclyde"></attvalue>
<attvalue for="attr_4" value="Glasgow, United Kingdom"></attvalue>
<attvalue for="attr_5" value="United Kingdom"></attvalue>
<attvalue for="attr_11" value="1"></attvalue>
</attvalues>
</node>
<node id="authorswithaffiliations1_1822c0197818a908adb5671acc6d29b4" label="roson, r">
<attvalues>
<attvalue for="attr_type" value="Authors with affiliations 1"></attvalue>
<attvalue for="global_occurrences" value="1"></attvalue>
<attvalue for="attr_3" value="International Centre for Theoretical Physics"></attvalue>
<attvalue for="attr_4" value="Trieste, Italy"></attvalue>
<attvalue for="attr_5" value="Italy"></attvalue>
<attvalue for="attr_11" value="1"></attvalue>
</attvalues>
</node>
<node id="authorswithaffiliations1_dedbe658a8898b51171bed0b8c2952cf" label="royle, l">
<attvalues>
<attvalue for="attr_type" value="Authors with affiliations 1"></attvalue>
<attvalue for="global_occurrences" value="1"></attvalue>
<attvalue for="attr_3" value="Oxford University"></attvalue>
<attvalue for="attr_4" value="Oxford, United Kingdom"></attvalue>
<attvalue for="attr_5" value="United Kingdom"></attvalue>
<attvalue for="attr_11" value="1"></attvalue>
</attvalues>
</node>
<node id="authorswithaffiliations1_fa9d89ca1260ac2330ef26f226f83d65" label="rudd, p.m">
<attvalues>
<attvalue for="attr_type" value="Authors with affiliations 1"></attvalue>
<attvalue for="global_occurrences" value="1"></attvalue>
<attvalue for="attr_3" value="Oxford University"></attvalue>
<attvalue for="attr_4" value="Oxford, United Kingdom"></attvalue>
<attvalue for="attr_5" value="United Kingdom"></attvalue>
<attvalue for="attr_11" value="1"></attvalue>
</attvalues>
</node>
<node id="authorswithaffiliations1_a67de17568b7c75c99a712ac16a1b29a" label="rufer, a.c">
<attvalues>
<attvalue for="attr_type" value="Authors with affiliations 1"></attvalue>
<attvalue for="global_occurrences" value="1"></attvalue>
<attvalue for="attr_3" value="F. Hoffmann-La Roche AG"></attvalue>
<attvalue for="attr_4" value="Basel, Switzerland"></attvalue>
<attvalue for="attr_5" value="Switzerland"></attvalue>
<attvalue for="attr_11" value="1"></attvalue>
</attvalues>
</node>
<node id="authorswithaffiliations1_77004574663c46497bdded0cd758be72" label="ruppel, a">
<attvalues>
<attvalue for="attr_type" value="Authors with affiliations 1"></attvalue>
<attvalue for="global_occurrences" value="17"></attvalue>
<attvalue for="attr_3" value="Ruprecht Karls University Heidelberg"></attvalue>
<attvalue for="attr_4" value="Heidelberg, Germany"></attvalue>
<attvalue for="attr_5" value="Germany"></attvalue>
<attvalue for="attr_11" value="8"></attvalue>
</attvalues>
</node>
<node id="authorswithaffiliations1_df4a7f9ef1b6eee5fae2a20da0c393fb" label="röcken, c">
<attvalues>
<attvalue for="attr_type" value="Authors with affiliations 1"></attvalue>
<attvalue for="global_occurrences" value="1"></attvalue>
<attvalue for="attr_3" value="Charité University Medicine Berlin"></attvalue>
<attvalue for="attr_4" value="Berlin, Germany"></attvalue>
<attvalue for="attr_5" value="Germany"></attvalue>
<attvalue for="attr_11" value="1"></attvalue>
</attvalues>
</node>
<node id="authorswithaffiliations1_a189ed45991a63f0269c551a5547333d" label="saathoff, e">
<attvalues>
<attvalue for="attr_type" value="Authors with affiliations 1"></attvalue>
<attvalue for="global_occurrences" value="2"></attvalue>
<attvalue for="attr_3" value="Harvard University | Ludwig Maximilians University of Munich"></attvalue>
<attvalue for="attr_4" value="Boston, United States | Munich, Germany"></attvalue>
<attvalue for="attr_5" value="Germany | United States"></attvalue>
<attvalue for="attr_11" value="2"></attvalue>
</attvalues>
</node>
<node id="authorswithaffiliations1_320e856f24402ee1a39ae2d0a0290996" label="sajid, m">
<attvalues>
<attvalue for="attr_type" value="Authors with affiliations 1"></attvalue>
<attvalue for="global_occurrences" value="1"></attvalue>
<attvalue for="attr_3" value="Sandler Center for Basic Research in Parasitic Diseases University of California"></attvalue>
<attvalue for="attr_4" value="San Francisco, United States"></attvalue>
<attvalue for="attr_5" value="United States"></attvalue>
<attvalue for="attr_11" value="1"></attvalue>
</attvalues>
</node>
<node id="authorswithaffiliations1_5935870a592311b96ac36e27d86885e0" label="salama, r.h">
<attvalues>
<attvalue for="attr_type" value="Authors with affiliations 1"></attvalue>
<attvalue for="global_occurrences" value="1"></attvalue>
<attvalue for="attr_3" value="Assiut University"></attvalue>
<attvalue for="attr_4" value="Assiut, Egypt"></attvalue>
<attvalue for="attr_5" value="Egypt"></attvalue>
<attvalue for="attr_11" value="1"></attvalue>
</attvalues>
</node>
<node id="authorswithaffiliations1_ba04a070b8bd883a2a999b895782f389" label="salvador-recatalà, v">
<attvalues>
<attvalue for="attr_type" value="Authors with affiliations 1"></attvalue>
<attvalue for="global_occurrences" value="1"></attvalue>
<attvalue for="attr_3" value="Marine Biological Laboratory"></attvalue>
<attvalue for="attr_4" value="Woods Hole, United States"></attvalue>
<attvalue for="attr_5" value="United States"></attvalue>
<attvalue for="attr_11" value="1"></attvalue>
</attvalues>
</node>
<node id="authorswithaffiliations1_a98930c8df70c5776aa358481e870860" label="salzberg, s.l">
<attvalues>
<attvalue for="attr_type" value="Authors with affiliations 1"></attvalue>
<attvalue for="global_occurrences" value="1"></attvalue>
<attvalue for="attr_3" value="University of Maryland"></attvalue>
<attvalue for="attr_4" value="College Park, United States"></attvalue>
<attvalue for="attr_5" value="United States"></attvalue>
<attvalue for="attr_11" value="1"></attvalue>
</attvalues>
</node>
<node id="authorswithaffiliations1_92deefac6b029728d3a5d8966e836ded" label="samuel, d">
<attvalues>
<attvalue for="attr_type" value="Authors with affiliations 1"></attvalue>
<attvalue for="global_occurrences" value="1"></attvalue>
<attvalue for="attr_3" value="Institut National de la Santé et de la Recherche Médicale"></attvalue>
<attvalue for="attr_4" value="Villejuif, France"></attvalue>
<attvalue for="attr_5" value="France"></attvalue>
<attvalue for="attr_11" value="1"></attvalue>
</attvalues>
</node>
<node id="authorswithaffiliations1_b53bfc238b46d205509d233b2c947768" label="sanchez, c.p">
<attvalues>
<attvalue for="attr_type" value="Authors with affiliations 1"></attvalue>
<attvalue for="global_occurrences" value="1"></attvalue>
<attvalue for="attr_3" value="Ruprecht Karls University Heidelberg"></attvalue>
<attvalue for="attr_4" value="Heidelberg, Germany"></attvalue>
<attvalue for="attr_5" value="Germany"></attvalue>
<attvalue for="attr_11" value=""></attvalue>
</attvalues>
</node>
<node id="authorswithaffiliations1_a3846693ea7c3b296607ec21b97c474e" label="santos o'connor, f">
<attvalues>
<attvalue for="attr_type" value="Authors with affiliations 1"></attvalue>
<attvalue for="global_occurrences" value="1"></attvalue>
<attvalue for="attr_3" value="European Centre for Disease Prevention and Control (ECDC)"></attvalue>
<attvalue for="attr_4" value="Stockholm, Sweden"></attvalue>
<attvalue for="attr_5" value="Sweden"></attvalue>
<attvalue for="attr_11" value="1"></attvalue>
</attvalues>
</node>
<node id="authorswithaffiliations1_902269f08952df63a88ad6c8f5a4a067" label="sarhan, m.m">
<attvalues>
<attvalue for="attr_type" value="Authors with affiliations 1"></attvalue>
<attvalue for="global_occurrences" value="1"></attvalue>
<attvalue for="attr_3" value="Centre National de Greffe de Moelle Osseuse de Tunis"></attvalue>
<attvalue for="attr_4" value="Tunis, Tunisia"></attvalue>
<attvalue for="attr_5" value="Tunisia"></attvalue>
<attvalue for="attr_11" value="1"></attvalue>
</attvalues>
</node>
<node id="authorswithaffiliations1_3506bddc603a28f84b4753a0b1f46663" label="saur, m">
<attvalues>
<attvalue for="attr_type" value="Authors with affiliations 1"></attvalue>
<attvalue for="global_occurrences" value="1"></attvalue>
<attvalue for="attr_3" value="Johannes Gutenberg University Mainz"></attvalue>
<attvalue for="attr_4" value="Mainz, Germany"></attvalue>
<attvalue for="attr_5" value="Germany"></attvalue>
<attvalue for="attr_11" value=""></attvalue>
</attvalues>
</node>
<node id="authorswithaffiliations1_e1a4aa237e37923518d5cf809c809197" label="sawadogo, l">
<attvalues>
<attvalue for="attr_type" value="Authors with affiliations 1"></attvalue>
<attvalue for="global_occurrences" value="1"></attvalue>
<attvalue for="attr_3" value="Université de Ouagadougou"></attvalue>
<attvalue for="attr_4" value="Ouagadougou, Burkina Faso"></attvalue>
<attvalue for="attr_5" value="Burkina Faso"></attvalue>
<attvalue for="attr_11" value="1"></attvalue>
</attvalues>
</node>
<node id="authorswithaffiliations1_e556e7aff5cc99e1b31905422424a642" label="sayed, a.a">
<attvalues>
<attvalue for="attr_type" value="Authors with affiliations 1"></attvalue>
<attvalue for="global_occurrences" value="1"></attvalue>
<attvalue for="attr_3" value="Illinois State University"></attvalue>
<attvalue for="attr_4" value="Normal, United States"></attvalue>
<attvalue for="attr_5" value="United States"></attvalue>
<attvalue for="attr_11" value="1"></attvalue>
</attvalues>
</node>
<node id="authorswithaffiliations1_75a6bce7434b8774adfde14b466df2e4" label="schaffer, r">
<attvalues>
<attvalue for="attr_type" value="Authors with affiliations 1"></attvalue>
<attvalue for="global_occurrences" value="1"></attvalue>
<attvalue for="attr_3" value="University of Duisburg-Essen"></attvalue>
<attvalue for="attr_4" value="Essen, Germany"></attvalue>
<attvalue for="attr_5" value="Germany"></attvalue>
<attvalue for="attr_11" value="1"></attvalue>
</attvalues>
</node>
<node id="authorswithaffiliations1_70ecbd60049b2a28ffa004237b91d532" label="schanz, a">
<attvalues>
<attvalue for="attr_type" value="Authors with affiliations 1"></attvalue>
<attvalue for="global_occurrences" value="1"></attvalue>
<attvalue for="attr_3" value="Heinrich-Heine-University Duesseldorf"></attvalue>
<attvalue for="attr_4" value="Duesseldorf, Germany"></attvalue>
<attvalue for="attr_5" value="Germany"></attvalue>
<attvalue for="attr_11" value=""></attvalue>
</attvalues>
</node>
<node id="authorswithaffiliations1_81556c7c00a0594baf0c1b196528bfd6" label="schauwienold, b">
<attvalues>
<attvalue for="attr_type" value="Authors with affiliations 1"></attvalue>
<attvalue for="global_occurrences" value="1"></attvalue>
<attvalue for="attr_3" value="Ruprecht Karls University Heidelberg"></attvalue>
<attvalue for="attr_4" value="Heidelberg, Germany"></attvalue>
<attvalue for="attr_5" value="Germany"></attvalue>
<attvalue for="attr_11" value="1"></attvalue>
</attvalues>
</node>
<node id="authorswithaffiliations1_28c4b2afe05672a08167b802ee2434a3" label="scheich, t.e">
<attvalues>
<attvalue for="attr_type" value="Authors with affiliations 1"></attvalue>
<attvalue for="global_occurrences" value="1"></attvalue>
<attvalue for="attr_3" value="Heinrich-Heine-University Duesseldorf"></attvalue>
<attvalue for="attr_4" value="Duesseldorf, Germany"></attvalue>
<attvalue for="attr_5" value="Germany"></attvalue>
<attvalue for="attr_11" value="1"></attvalue>
</attvalues>
</node>
<node id="authorswithaffiliations1_acb9831598f1ae1536615b68d64393b4" label="schermuly, r">
<attvalues>
<attvalue for="attr_type" value="Authors with affiliations 1"></attvalue>
<attvalue for="global_occurrences" value="1"></attvalue>
<attvalue for="attr_3" value="University of Geneva"></attvalue>
<attvalue for="attr_4" value="Geneva, Switzerland"></attvalue>
<attvalue for="attr_5" value="Switzerland"></attvalue>
<attvalue for="attr_11" value="1"></attvalue>
</attvalues>
</node>
<node id="authorswithaffiliations1_4ac81bb1cfa384eb82c63909beae4b6a" label="schiefke, f">
<attvalues>
<attvalue for="attr_type" value="Authors with affiliations 1"></attvalue>
<attvalue for="global_occurrences" value="1"></attvalue>
<attvalue for="attr_3" value="Leipzig University"></attvalue>
<attvalue for="attr_4" value="Leipzig, Germany"></attvalue>
<attvalue for="attr_5" value="Germany"></attvalue>
<attvalue for="attr_11" value="1"></attvalue>
</attvalues>
</node>
<node id="authorswithaffiliations1_bf391c1385b4a0cc69976e0980a4f404" label="schiefke, i">
<attvalues>
<attvalue for="attr_type" value="Authors with affiliations 1"></attvalue>
<attvalue for="global_occurrences" value="1"></attvalue>
<attvalue for="attr_3" value="Leipzig University"></attvalue>
<attvalue for="attr_4" value="Leipzig, Germany"></attvalue>
<attvalue for="attr_5" value="Germany"></attvalue>
<attvalue for="attr_11" value="1"></attvalue>
</attvalues>
</node>
<node id="authorswithaffiliations1_d116c836c563724b1ce03b3d46cec022" label="schild, r.l">
<attvalues>
<attvalue for="attr_type" value="Authors with affiliations 1"></attvalue>
<attvalue for="global_occurrences" value="1"></attvalue>
<attvalue for="attr_3" value="Friedrich-Alexander-University Erlangen-Nuremberg"></attvalue>
<attvalue for="attr_4" value="Erlangen, Germany"></attvalue>
<attvalue for="attr_5" value="Germany"></attvalue>
<attvalue for="attr_11" value=""></attvalue>
</attvalues>
</node>
<node id="authorswithaffiliations1_b4f714c4d85d5a4958a81ef09d9fff41" label="schirrmacher, v">
<attvalues>
<attvalue for="attr_type" value="Authors with affiliations 1"></attvalue>
<attvalue for="global_occurrences" value="1"></attvalue>
<attvalue for="attr_3" value="Research Center Borstel"></attvalue>
<attvalue for="attr_4" value="Borstel, Germany"></attvalue>
<attvalue for="attr_5" value="Germany"></attvalue>
<attvalue for="attr_11" value="1"></attvalue>
</attvalues>
</node>
<node id="authorswithaffiliations1_17a6d43b36f5d3d59989b9372cf6bf28" label="schlagenhauf, p">
<attvalues>
<attvalue for="attr_type" value="Authors with affiliations 1"></attvalue>
<attvalue for="global_occurrences" value="3"></attvalue>
<attvalue for="attr_3" value="University of Zurich"></attvalue>
<attvalue for="attr_4" value="Zurich, Switzerland"></attvalue>
<attvalue for="attr_5" value="Switzerland"></attvalue>
<attvalue for="attr_11" value="3"></attvalue>
</attvalues>
</node>
<node id="authorswithaffiliations1_41362784e4cc232f902bcd77364f229a" label="schmid, m.l">
<attvalues>
<attvalue for="attr_type" value="Authors with affiliations 1"></attvalue>
<attvalue for="global_occurrences" value="1"></attvalue>
<attvalue for="attr_3" value="Newcastle General Hospital"></attvalue>
<attvalue for="attr_4" value="Newcastle-upon-Tyne, United Kingdom"></attvalue>
<attvalue for="attr_5" value="United Kingdom"></attvalue>
<attvalue for="attr_11" value="1"></attvalue>
</attvalues>
</node>
<node id="authorswithaffiliations1_87ce9585223f2c4765eb8d8cbf8980ef" label="schmid, r">
<attvalues>
<attvalue for="attr_type" value="Authors with affiliations 1"></attvalue>
<attvalue for="global_occurrences" value="1"></attvalue>
<attvalue for="attr_3" value="Technical University of Munich"></attvalue>
<attvalue for="attr_4" value="Munich, Germany"></attvalue>
<attvalue for="attr_5" value="Germany"></attvalue>
<attvalue for="attr_11" value="1"></attvalue>
</attvalues>
</node>
<node id="authorswithaffiliations1_24d2136f2c3eb6c32b7c090e13ddf6b5" label="schmid, s">
<attvalues>
<attvalue for="attr_type" value="Authors with affiliations 1"></attvalue>
<attvalue for="global_occurrences" value="1"></attvalue>
<attvalue for="attr_3" value="Eberhard Karls University of Tuebingen"></attvalue>
<attvalue for="attr_4" value="Tuebingen, Germany"></attvalue>
<attvalue for="attr_5" value="Germany"></attvalue>
<attvalue for="attr_11" value="1"></attvalue>
</attvalues>
</node>
<node id="authorswithaffiliations1_3bf8b4011e26e363ba6271e63f420adf" label="schmidt, m">
<attvalues>
<attvalue for="attr_type" value="Authors with affiliations 1"></attvalue>
<attvalue for="global_occurrences" value="1"></attvalue>
<attvalue for="attr_3" value="Pfeiferstr. 15"></attvalue>
<attvalue for="attr_4" value="Rottenburg, Germany"></attvalue>
<attvalue for="attr_5" value="Germany"></attvalue>
<attvalue for="attr_11" value=""></attvalue>
</attvalues>
</node>
<node id="authorswithaffiliations1_9f2d66189d2f1774ca19eccbe99c7b1c" label="schmitt, j">
<attvalues>
<attvalue for="attr_type" value="Authors with affiliations 1"></attvalue>
<attvalue for="global_occurrences" value="1"></attvalue>
<attvalue for="attr_3" value="Ruprecht Karls University Heidelberg"></attvalue>
<attvalue for="attr_4" value="Heidelberg, Germany"></attvalue>
<attvalue for="attr_5" value="Germany"></attvalue>
<attvalue for="attr_11" value="1"></attvalue>
</attvalues>
</node>
<node id="authorswithaffiliations1_388bba4b6f1b0292ee9927302e2aeb50" label="schmitz, m">
<attvalues>
<attvalue for="attr_type" value="Authors with affiliations 1"></attvalue>
<attvalue for="global_occurrences" value="1"></attvalue>
<attvalue for="attr_3" value="Utrecht University"></attvalue>
<attvalue for="attr_4" value="Utrecht, Netherlands"></attvalue>
<attvalue for="attr_5" value="Netherlands"></attvalue>
<attvalue for="attr_11" value="1"></attvalue>
</attvalues>
</node>
<node id="authorswithaffiliations1_295c646731e6f3223bc9ab71b4daa44f" label="schmäschke, r">
<attvalues>
<attvalue for="attr_type" value="Authors with affiliations 1"></attvalue>
<attvalue for="global_occurrences" value="1"></attvalue>
<attvalue for="attr_3" value="Leipzig University"></attvalue>
<attvalue for="attr_4" value="Leipzig, Germany"></attvalue>
<attvalue for="attr_5" value="Germany"></attvalue>
<attvalue for="attr_11" value="1"></attvalue>
</attvalues>
</node>
<node id="authorswithaffiliations1_8874d2a24eaba5a8197a577f3b158b15" label="schneider, o">
<attvalues>
<attvalue for="attr_type" value="Authors with affiliations 1"></attvalue>
<attvalue for="global_occurrences" value="1"></attvalue>
<attvalue for="attr_3" value="Eberhard Karls University of Tuebingen"></attvalue>
<attvalue for="attr_4" value="Tuebingen, Germany"></attvalue>
<attvalue for="attr_5" value="Germany"></attvalue>
<attvalue for="attr_11" value="1"></attvalue>
</attvalues>
</node>
<node id="authorswithaffiliations1_893eaf85b97b08aa24cea0af5795cb9b" label="schneider, t">
<attvalues>
<attvalue for="attr_type" value="Authors with affiliations 1"></attvalue>
<attvalue for="global_occurrences" value="2"></attvalue>
<attvalue for="attr_3" value="Charité University Medicine Berlin | University of Cologne"></attvalue>
<attvalue for="attr_4" value="Berlin, Germany | Cologne, Germany"></attvalue>
<attvalue for="attr_5" value="Germany"></attvalue>
<attvalue for="attr_11" value="1"></attvalue>
</attvalues>
</node>
<node id="authorswithaffiliations1_503775eb12c40baae337d4b663960e8f" label="schollmeyer, d">
<attvalues>
<attvalue for="attr_type" value="Authors with affiliations 1"></attvalue>
<attvalue for="global_occurrences" value="1"></attvalue>
<attvalue for="attr_3" value="Johannes Gutenberg University Mainz"></attvalue>
<attvalue for="attr_4" value="Mainz, Germany"></attvalue>
<attvalue for="attr_5" value="Germany"></attvalue>
<attvalue for="attr_11" value="1"></attvalue>
</attvalues>
</node>
<node id="authorswithaffiliations1_f96f7029cc4aab02348fd922abe60991" label="scholz, u">
<attvalues>
<attvalue for="attr_type" value="Authors with affiliations 1"></attvalue>
<attvalue for="global_occurrences" value="1"></attvalue>
<attvalue for="attr_3" value="Hannover Medical University"></attvalue>
<attvalue for="attr_4" value="Hannover, Germany"></attvalue>
<attvalue for="attr_5" value="Germany"></attvalue>
<attvalue for="attr_11" value="1"></attvalue>
</attvalues>
</node>
<node id="authorswithaffiliations1_6b0a3dff69c6ad26549df0050af2c241" label="scholzen, t">
<attvalues>
<attvalue for="attr_type" value="Authors with affiliations 1"></attvalue>
<attvalue for="global_occurrences" value="1"></attvalue>
<attvalue for="attr_3" value="Research Center Borstel"></attvalue>
<attvalue for="attr_4" value="Borstel, Germany"></attvalue>
<attvalue for="attr_5" value="Germany"></attvalue>
<attvalue for="attr_11" value="1"></attvalue>
</attvalues>
</node>
<node id="authorswithaffiliations1_f47d8d39d3b269f8a3d76f0ad69875c6" label="schramm, g">
<attvalues>
<attvalue for="attr_type" value="Authors with affiliations 1"></attvalue>
<attvalue for="global_occurrences" value="4"></attvalue>
<attvalue for="attr_3" value="Research Center Borstel"></attvalue>
<attvalue for="attr_4" value="Borstel, Germany"></attvalue>
<attvalue for="attr_5" value="Germany"></attvalue>
<attvalue for="attr_11" value="3"></attvalue>
</attvalues>
</node>
<node id="authorswithaffiliations1_ce884e87351e354dc4ae12b4c4e7af8c" label="schubert, s">
<attvalues>
<attvalue for="attr_type" value="Authors with affiliations 1"></attvalue>
<attvalue for="global_occurrences" value="1"></attvalue>
<attvalue for="attr_3" value="Leipzig University"></attvalue>
<attvalue for="attr_4" value="Leipzig, Germany"></attvalue>
<attvalue for="attr_5" value="Germany"></attvalue>
<attvalue for="attr_11" value="1"></attvalue>
</attvalues>
</node>
<node id="authorswithaffiliations1_78c5a2a6f84f11d22037dd04d6aa5f48" label="schulze, m">
<attvalues>
<attvalue for="attr_type" value="Authors with affiliations 1"></attvalue>
<attvalue for="global_occurrences" value="1"></attvalue>
<attvalue for="attr_3" value="Stadtische Kliniken Leipzig"></attvalue>
<attvalue for="attr_4" value="Leipzig, Germany"></attvalue>
<attvalue for="attr_5" value="Germany"></attvalue>
<attvalue for="attr_11" value="1"></attvalue>
</attvalues>
</node>
<node id="authorswithaffiliations1_93d7da81a08769203bf623eaa1bee99a" label="schwartz, e">
<attvalues>
<attvalue for="attr_type" value="Authors with affiliations 1"></attvalue>
<attvalue for="global_occurrences" value="2"></attvalue>
<attvalue for="attr_3" value="Sheba Medical Center"></attvalue>
<attvalue for="attr_4" value="Tel Aviv, Israel"></attvalue>
<attvalue for="attr_5" value="Israel"></attvalue>
<attvalue for="attr_11" value="2"></attvalue>
</attvalues>
</node>
<node id="authorswithaffiliations1_d08d15b582453fd29ebdce96d59d4f6b" label="schwegmann, a">
<attvalues>
<attvalue for="attr_type" value="Authors with affiliations 1"></attvalue>
<attvalue for="global_occurrences" value="1"></attvalue>
<attvalue for="attr_3" value="University of Cape Town"></attvalue>
<attvalue for="attr_4" value="Cape Town, South Africa"></attvalue>
<attvalue for="attr_5" value="South Africa"></attvalue>
<attvalue for="attr_11" value="1"></attvalue>
</attvalues>
</node>
<node id="authorswithaffiliations1_2142486c17524a235c71b2cf9b5fd61f" label="seitz, h.k">
<attvalues>
<attvalue for="attr_type" value="Authors with affiliations 1"></attvalue>
<attvalue for="global_occurrences" value="1"></attvalue>
<attvalue for="attr_3" value="Ruprecht Karls University Heidelberg"></attvalue>
<attvalue for="attr_4" value="Heidelberg, Germany"></attvalue>
<attvalue for="attr_5" value="Germany"></attvalue>
<attvalue for="attr_11" value="1"></attvalue>
</attvalues>
</node>
<node id="authorswithaffiliations1_838de1b6d8ab16d1142e2eee893fe724" label="sekljic, h">
<attvalues>
<attvalue for="attr_type" value="Authors with affiliations 1"></attvalue>
<attvalue for="global_occurrences" value="1"></attvalue>
<attvalue for="attr_3" value="Intervet Innovation GmbH"></attvalue>
<attvalue for="attr_4" value="Schwabenheim, Germany"></attvalue>
<attvalue for="attr_5" value="Germany"></attvalue>
<attvalue for="attr_11" value="1"></attvalue>
</attvalues>
</node>
<node id="authorswithaffiliations1_7b08cb01fe7d5fabb19a8fed69ea5eb4" label="selzer, p.m">
<attvalues>
<attvalue for="attr_type" value="Authors with affiliations 1"></attvalue>
<attvalue for="global_occurrences" value="1"></attvalue>
<attvalue for="attr_3" value="Intervet Innovation GmbH"></attvalue>
<attvalue for="attr_4" value="Schwabenheim, Germany"></attvalue>
<attvalue for="attr_5" value="Germany"></attvalue>
<attvalue for="attr_11" value="1"></attvalue>
</attvalues>
</node>
<node id="authorswithaffiliations1_b8c20e707b2f60b285f96673a7246548" label="seydel, l.s">
<attvalues>
<attvalue for="attr_type" value="Authors with affiliations 1"></attvalue>
<attvalue for="global_occurrences" value="1"></attvalue>
<attvalue for="attr_3" value="St.-Johannes-Hospital"></attvalue>
<attvalue for="attr_4" value="Dortmund, Germany"></attvalue>
<attvalue for="attr_5" value="Germany"></attvalue>
<attvalue for="attr_11" value="1"></attvalue>
</attvalues>
</node>
<node id="authorswithaffiliations1_3c97d9acee6b0458208c9ec70c19da32" label="shaban, m.a">
<attvalues>
<attvalue for="attr_type" value="Authors with affiliations 1"></attvalue>
<attvalue for="global_occurrences" value="2"></attvalue>
<attvalue for="attr_3" value="Ministry of Health"></attvalue>
<attvalue for="attr_4" value="Dhofar, Oman | Salalah, Oman"></attvalue>
<attvalue for="attr_5" value="Oman"></attvalue>
<attvalue for="attr_11" value="2"></attvalue>
</attvalues>
</node>
<node id="authorswithaffiliations1_5b4c30396abef66f8a36c3704e9ceb8f" label="shamsi, t">
<attvalues>
<attvalue for="attr_type" value="Authors with affiliations 1"></attvalue>
<attvalue for="global_occurrences" value="1"></attvalue>
<attvalue for="attr_3" value="Bismillah Taqee Institute of Health Sciences and Blood Diseases Center"></attvalue>
<attvalue for="attr_4" value="Karachi, Pakistan"></attvalue>
<attvalue for="attr_5" value="Pakistan"></attvalue>
<attvalue for="attr_11" value="1"></attvalue>
</attvalues>
</node>
<node id="authorswithaffiliations1_4633f8ab493f399f4bf10c4642944ea4" label="shaw, m">
<attvalues>
<attvalue for="attr_type" value="Authors with affiliations 1"></attvalue>
<attvalue for="global_occurrences" value="1"></attvalue>
<attvalue for="attr_3" value="James Cook University"></attvalue>
<attvalue for="attr_4" value="Townsville, Australia"></attvalue>
<attvalue for="attr_5" value="Australia"></attvalue>
<attvalue for="attr_11" value="1"></attvalue>
</attvalues>
</node>
<node id="authorswithaffiliations1_0f60d0ef2a887a37964f7e37fe236952" label="shker, k.h">
<attvalues>
<attvalue for="attr_type" value="Authors with affiliations 1"></attvalue>
<attvalue for="global_occurrences" value="1"></attvalue>
<attvalue for="attr_3" value="University of Bayreuth"></attvalue>
<attvalue for="attr_4" value="Bayreuth, Germany"></attvalue>
<attvalue for="attr_5" value="Germany"></attvalue>
<attvalue for="attr_11" value="1"></attvalue>
</attvalues>
</node>
<node id="authorswithaffiliations1_8453328ee299b57674f61e9a6014d44a" label="siess, c">
<attvalues>
<attvalue for="attr_type" value="Authors with affiliations 1"></attvalue>
<attvalue for="global_occurrences" value="1"></attvalue>
<attvalue for="attr_3" value="Ludwig Maximilians University of Munich"></attvalue>
<attvalue for="attr_4" value="Munich, Germany"></attvalue>
<attvalue for="attr_5" value="Germany"></attvalue>
<attvalue for="attr_11" value="1"></attvalue>
</attvalues>
</node>
<node id="authorswithaffiliations1_919316beab59ccc040b970811f8c71ce" label="silbert, d">
<attvalues>
<attvalue for="attr_type" value="Authors with affiliations 1"></attvalue>
<attvalue for="global_occurrences" value="1"></attvalue>
<attvalue for="attr_3" value="Graz Medical University"></attvalue>
<attvalue for="attr_4" value="Graz, Austria"></attvalue>
<attvalue for="attr_5" value="Austria"></attvalue>
<attvalue for="attr_11" value="1"></attvalue>
</attvalues>
</node>
<node id="authorswithaffiliations1_1a5027a75de48d30b20e3dcaecdd1055" label="sina-agbaje, o.r">
<attvalues>
<attvalue for="attr_type" value="Authors with affiliations 1"></attvalue>
<attvalue for="global_occurrences" value="1"></attvalue>
<attvalue for="attr_3" value="Ogun State Hospital"></attvalue>
<attvalue for="attr_4" value="Ijaye Abeokuta, Nigeria"></attvalue>
<attvalue for="attr_5" value="Nigeria"></attvalue>
<attvalue for="attr_11" value="1"></attvalue>
</attvalues>
</node>
<node id="authorswithaffiliations1_578d379d8031bfaf119143c3d5253d93" label="singer, m.v">
<attvalues>
<attvalue for="attr_type" value="Authors with affiliations 1"></attvalue>
<attvalue for="global_occurrences" value="1"></attvalue>
<attvalue for="attr_3" value="Ruprecht Karls University Heidelberg"></attvalue>
<attvalue for="attr_4" value="Heidelberg, Germany"></attvalue>
<attvalue for="attr_5" value="Germany"></attvalue>
<attvalue for="attr_11" value="1"></attvalue>
</attvalues>
</node>
<node id="authorswithaffiliations1_99b813e0ec4bf89f4401e2fe29657138" label="smith, k.a">
<attvalues>
<attvalue for="attr_type" value="Authors with affiliations 1"></attvalue>
<attvalue for="global_occurrences" value="1"></attvalue>
<attvalue for="attr_3" value="University of Edinburgh"></attvalue>
<attvalue for="attr_4" value="Edinburgh, United Kingdom"></attvalue>
<attvalue for="attr_5" value="United Kingdom"></attvalue>
<attvalue for="attr_11" value="1"></attvalue>
</attvalues>
</node>
<node id="authorswithaffiliations1_4708650647adcc3863e1ff785d018ef8" label="smits, h.h">
<attvalues>
<attvalue for="attr_type" value="Authors with affiliations 1"></attvalue>
<attvalue for="global_occurrences" value="2"></attvalue>
<attvalue for="attr_3" value="Leiden University Medical Center"></attvalue>
<attvalue for="attr_4" value="Leiden, Netherlands"></attvalue>
<attvalue for="attr_5" value="Netherlands"></attvalue>
<attvalue for="attr_11" value="2"></attvalue>
</attvalues>
</node>
<node id="authorswithaffiliations1_ec5ac6a392ea4fa7f8f620ae443fc13d" label="soares, v.l">
<attvalues>
<attvalue for="attr_type" value="Authors with affiliations 1"></attvalue>
<attvalue for="global_occurrences" value="1"></attvalue>
<attvalue for="attr_3" value="Escola de Ciências Médicas de Alagoas"></attvalue>
<attvalue for="attr_4" value="Maceió, Brazil"></attvalue>
<attvalue for="attr_5" value="Brazil"></attvalue>
<attvalue for="attr_11" value="1"></attvalue>
</attvalues>
</node>
<node id="authorswithaffiliations1_8848678567a98181e6bca54b9b80efa0" label="soboslay, p.t">
<attvalues>
<attvalue for="attr_type" value="Authors with affiliations 1"></attvalue>
<attvalue for="global_occurrences" value="1"></attvalue>
<attvalue for="attr_3" value="Eberhard Karls University of Tuebingen"></attvalue>
<attvalue for="attr_4" value="Tuebingen, Germany"></attvalue>
<attvalue for="attr_5" value="Germany"></attvalue>
<attvalue for="attr_11" value="1"></attvalue>
</attvalues>
</node>
<node id="authorswithaffiliations1_ba5e763b899750c4df24400b80cc66ae" label="soliman, w.m">
<attvalues>
<attvalue for="attr_type" value="Authors with affiliations 1"></attvalue>
<attvalue for="global_occurrences" value="1"></attvalue>
<attvalue for="attr_3" value="National Research Center"></attvalue>
<attvalue for="attr_4" value="Dokki, Egypt"></attvalue>
<attvalue for="attr_5" value="Egypt"></attvalue>
<attvalue for="attr_11" value="1"></attvalue>
</attvalues>
</node>
<node id="authorswithaffiliations1_b0a2e7f8b147d05f17ce50fb144b5447" label="solís, n">
<attvalues>
<attvalue for="attr_type" value="Authors with affiliations 1"></attvalue>
<attvalue for="global_occurrences" value="1"></attvalue>
<attvalue for="attr_3" value="Pontificia Universidad Catolica de Chile"></attvalue>
<attvalue for="attr_4" value="Santiago, Chile"></attvalue>
<attvalue for="attr_5" value="Chile"></attvalue>
<attvalue for="attr_11" value="1"></attvalue>
</attvalues>
</node>
<node id="authorswithaffiliations1_896ead0fb09a142eadb0345301aba509" label="sombetzki, m">
<attvalues>
<attvalue for="attr_type" value="Authors with affiliations 1"></attvalue>
<attvalue for="global_occurrences" value="3"></attvalue>
<attvalue for="attr_3" value="Rostock University"></attvalue>
<attvalue for="attr_4" value="Rostock, Germany"></attvalue>
<attvalue for="attr_5" value="Germany"></attvalue>
<attvalue for="attr_11" value="3"></attvalue>
</attvalues>
</node>
<node id="authorswithaffiliations1_decfe04d755dcfe0aa436fe296e9258a" label="song, w.-j">
<attvalues>
<attvalue for="attr_type" value="Authors with affiliations 1"></attvalue>
<attvalue for="global_occurrences" value="2"></attvalue>
<attvalue for="attr_3" value="Janghan University | Ruprecht Karls University Heidelberg"></attvalue>
<attvalue for="attr_4" value="Heidelberg, Germany | Wuhan, China"></attvalue>
<attvalue for="attr_5" value="China | Germany"></attvalue>
<attvalue for="attr_11" value="2"></attvalue>
</attvalues>
</node>
<node id="authorswithaffiliations1_9035c1e9e1162431d2cf81d6cf40b753" label="sorgho, h">
<attvalues>
<attvalue for="attr_type" value="Authors with affiliations 1"></attvalue>
<attvalue for="global_occurrences" value="2"></attvalue>
<attvalue for="attr_3" value="Institut de Recherche en Sciences de la Santé | Ruprecht Karls University Heidelberg"></attvalue>
<attvalue for="attr_4" value="Bobo Dioulasso, Burkina Faso | Heidelberg, Germany"></attvalue>
<attvalue for="attr_5" value="Burkina Faso | Germany"></attvalue>
<attvalue for="attr_11" value="2"></attvalue>
</attvalues>
</node>
<node id="authorswithaffiliations1_c93b16ec8e30c0b52ebc3f961c9eb371" label="southwood, m">
<attvalues>
<attvalue for="attr_type" value="Authors with affiliations 1"></attvalue>
<attvalue for="global_occurrences" value="1"></attvalue>
<attvalue for="attr_3" value="Papworth Hospital"></attvalue>
<attvalue for="attr_4" value="Cambridge, United Kingdom"></attvalue>
<attvalue for="attr_5" value="United Kingdom"></attvalue>
<attvalue for="attr_11" value="1"></attvalue>
</attvalues>
</node>
<node id="authorswithaffiliations1_5a5210b291df8f89343ab6e1d4cc9cb3" label="spanevello, m">
<attvalues>
<attvalue for="attr_type" value="Authors with affiliations 1"></attvalue>
<attvalue for="global_occurrences" value="1"></attvalue>
<attvalue for="attr_3" value="University of Queensland"></attvalue>
<attvalue for="attr_4" value="Brisbane, Australia"></attvalue>
<attvalue for="attr_5" value="Australia"></attvalue>
<attvalue for="attr_11" value="1"></attvalue>
</attvalues>
</node>
<node id="authorswithaffiliations1_2232cf20f9c43ee32e980738210397d9" label="sparwasser, t">
<attvalues>
<attvalue for="attr_type" value="Authors with affiliations 1"></attvalue>
<attvalue for="global_occurrences" value="2"></attvalue>
<attvalue for="attr_3" value="Ludwig Maximilians University of Munich | TWINCORE Centre for Experimental and Clinical Infection Research Joint Venture"></attvalue>
<attvalue for="attr_4" value="Hannover, Germany | Munich, Germany"></attvalue>
<attvalue for="attr_5" value="Germany"></attvalue>
<attvalue for="attr_11" value="2"></attvalue>
</attvalues>
</node>
<node id="authorswithaffiliations1_98bdaf02222083be787d5d8398c98431" label="spranger, s">
<attvalues>
<attvalue for="attr_type" value="Authors with affiliations 1"></attvalue>
<attvalue for="global_occurrences" value="1"></attvalue>
<attvalue for="attr_3" value="Helmholtz Zentrum Munich"></attvalue>
<attvalue for="attr_4" value="Munich, Germany"></attvalue>
<attvalue for="attr_5" value="Germany"></attvalue>
<attvalue for="attr_11" value="1"></attvalue>
</attvalues>
</node>
<node id="authorswithaffiliations1_ad4a0fdeb5bb5e7d837a667209699b88" label="sprong, h">
<attvalues>
<attvalue for="attr_type" value="Authors with affiliations 1"></attvalue>
<attvalue for="global_occurrences" value="1"></attvalue>
<attvalue for="attr_3" value="Utrecht University"></attvalue>
<attvalue for="attr_4" value="Utrecht, Netherlands"></attvalue>
<attvalue for="attr_5" value="Netherlands"></attvalue>
<attvalue for="attr_11" value="1"></attvalue>
</attvalues>
</node>
<node id="authorswithaffiliations1_586e5e2ae656712252331dac1a86faad" label="stachs, o">
<attvalues>
<attvalue for="attr_type" value="Authors with affiliations 1"></attvalue>
<attvalue for="global_occurrences" value="2"></attvalue>
<attvalue for="attr_3" value="Rostock University"></attvalue>
<attvalue for="attr_4" value="Rostock, Germany"></attvalue>
<attvalue for="attr_5" value="Germany"></attvalue>
<attvalue for="attr_11" value="1"></attvalue>
</attvalues>
</node>
<node id="authorswithaffiliations1_466dcf668b4a7b3ae703f490c61423f0" label="stanke, m">
<attvalues>
<attvalue for="attr_type" value="Authors with affiliations 1"></attvalue>
<attvalue for="global_occurrences" value="1"></attvalue>
<attvalue for="attr_3" value="Georg August University of Goettingen"></attvalue>
<attvalue for="attr_4" value="Goettingen, Germany"></attvalue>
<attvalue for="attr_5" value="Germany"></attvalue>
<attvalue for="attr_11" value="1"></attvalue>
</attvalues>
</node>
<node id="authorswithaffiliations1_929517c87ef2017422fbc54e0fc793a3" label="stewart, s">
<attvalues>
<attvalue for="attr_type" value="Authors with affiliations 1"></attvalue>
<attvalue for="global_occurrences" value="1"></attvalue>
<attvalue for="attr_3" value="Papworth Hospital"></attvalue>
<attvalue for="attr_4" value="Cambridge, United Kingdom"></attvalue>
<attvalue for="attr_5" value="United Kingdom"></attvalue>
<attvalue for="attr_11" value="1"></attvalue>
</attvalues>
</node>
<node id="authorswithaffiliations1_13d53dcb7e84a930a9e3cc5670afab4d" label="stickel, f">
<attvalues>
<attvalue for="attr_type" value="Authors with affiliations 1"></attvalue>
<attvalue for="global_occurrences" value="1"></attvalue>
<attvalue for="attr_3" value="University of Bern"></attvalue>
<attvalue for="attr_4" value="Bern, Switzerland"></attvalue>
<attvalue for="attr_5" value="Switzerland"></attvalue>
<attvalue for="attr_11" value="1"></attvalue>
</attvalues>
</node>
<node id="authorswithaffiliations1_b7bcf2fa5d4064eb91539305e085ed18" label="stoll, k">
<attvalues>
<attvalue for="attr_type" value="Authors with affiliations 1"></attvalue>
<attvalue for="global_occurrences" value="1"></attvalue>
<attvalue for="attr_3" value="Friedrich-Alexander-University Erlangen-Nuremberg"></attvalue>
<attvalue for="attr_4" value="Erlangen, Germany"></attvalue>
<attvalue for="attr_5" value="Germany"></attvalue>
<attvalue for="attr_11" value="1"></attvalue>
</attvalues>
</node>
<node id="authorswithaffiliations1_6e7569fd1acd0dae94fdfce147de75e2" label="stolnik, s">
<attvalues>
<attvalue for="attr_type" value="Authors with affiliations 1"></attvalue>
<attvalue for="global_occurrences" value="1"></attvalue>
<attvalue for="attr_3" value="University of Nottingham"></attvalue>
<attvalue for="attr_4" value="Nottingham, United Kingdom"></attvalue>
<attvalue for="attr_5" value="United Kingdom"></attvalue>
<attvalue for="attr_11" value="1"></attvalue>
</attvalues>
</node>
<node id="authorswithaffiliations1_46f14448009fa3c22e827705c1084383" label="straub, j">
<attvalues>
<attvalue for="attr_type" value="Authors with affiliations 1"></attvalue>
<attvalue for="global_occurrences" value="1"></attvalue>
<attvalue for="attr_3" value="Universitätsfrauenklinik Großhadern"></attvalue>
<attvalue for="attr_4" value="Großhadern, Germany"></attvalue>
<attvalue for="attr_5" value="Germany"></attvalue>
<attvalue for="attr_11" value=""></attvalue>
</attvalues>
</node>
<node id="authorswithaffiliations1_ababa373942bcb8ef8fa4149f74fe522" label="streit, b">
<attvalues>
<attvalue for="attr_type" value="Authors with affiliations 1"></attvalue>
<attvalue for="global_occurrences" value="1"></attvalue>
<attvalue for="attr_3" value="Johann Wolfgang Goethe University Frankfurt"></attvalue>
<attvalue for="attr_4" value="Frankfurt am Main, Germany"></attvalue>
<attvalue for="attr_5" value="Germany"></attvalue>
<attvalue for="attr_11" value="1"></attvalue>
</attvalues>
</node>
<node id="authorswithaffiliations1_1f3414233bc7062c07df0173447c763e" label="stöger, u">
<attvalues>
<attvalue for="attr_type" value="Authors with affiliations 1"></attvalue>
<attvalue for="global_occurrences" value="1"></attvalue>
<attvalue for="attr_3" value="Graz Medical University"></attvalue>
<attvalue for="attr_4" value="Graz, Austria"></attvalue>
<attvalue for="attr_5" value="Austria"></attvalue>
<attvalue for="attr_11" value="1"></attvalue>
</attvalues>
</node>
<node id="authorswithaffiliations1_4039ac113a77734fc89d6909dd91950b" label="suchanek, m">
<attvalues>
<attvalue for="attr_type" value="Authors with affiliations 1"></attvalue>
<attvalue for="global_occurrences" value="1"></attvalue>
<attvalue for="attr_3" value="Max Planck Institute of Molecular Cell Biology and Genetics"></attvalue>
<attvalue for="attr_4" value="Dresden, Germany"></attvalue>
<attvalue for="attr_5" value="Germany"></attvalue>
<attvalue for="attr_11" value="1"></attvalue>
</attvalues>
</node>
<node id="authorswithaffiliations1_52e084346228c2a408c69699ae8d4b37" label="sudeck, h">
<attvalues>
<attvalue for="attr_type" value="Authors with affiliations 1"></attvalue>
<attvalue for="global_occurrences" value="1"></attvalue>
<attvalue for="attr_3" value="Bernhard Nocht Institute for Tropical Medicine"></attvalue>
<attvalue for="attr_4" value="Hamburg, Germany"></attvalue>
<attvalue for="attr_5" value="Germany"></attvalue>
<attvalue for="attr_11" value="1"></attvalue>
</attvalues>
</node>
<node id="authorswithaffiliations1_04895fb908663c2c3e49f083640c60ab" label="sun, k.y">
<attvalues>
<attvalue for="attr_type" value="Authors with affiliations 1"></attvalue>
<attvalue for="global_occurrences" value="1"></attvalue>
<attvalue for="attr_3" value="Hunan Inst. of Parasitic Diseases"></attvalue>
<attvalue for="attr_4" value="Hunan, China"></attvalue>
<attvalue for="attr_5" value="China"></attvalue>
<attvalue for="attr_11" value="1"></attvalue>
</attvalues>
</node>
<node id="authorswithaffiliations1_8247e39e9f6ecf2dd2eb21dc5ff38af5" label="swierczewski, b.e">
<attvalues>
<attvalue for="attr_type" value="Authors with affiliations 1"></attvalue>
<attvalue for="global_occurrences" value="1"></attvalue>
<attvalue for="attr_3" value="Uniformed Services University"></attvalue>
<attvalue for="attr_4" value="Bethesda, United States"></attvalue>
<attvalue for="attr_5" value="United States"></attvalue>
<attvalue for="attr_11" value="1"></attvalue>
</attvalues>
</node>
<node id="authorswithaffiliations1_e8ee03eb2a9b7a15be2546fe55dbf791" label="tannich, e">
<attvalues>
<attvalue for="attr_type" value="Authors with affiliations 1"></attvalue>
<attvalue for="global_occurrences" value="2"></attvalue>
<attvalue for="attr_3" value="Bernhard Nocht Institute for Tropical Medicine"></attvalue>
<attvalue for="attr_4" value="Hamburg, Germany"></attvalue>
<attvalue for="attr_5" value="Germany"></attvalue>
<attvalue for="attr_11" value="2"></attvalue>
</attvalues>
</node>
<node id="authorswithaffiliations1_2e4e52f92aeda6324c6ad5b74b000d08" label="tappe, d">
<attvalues>
<attvalue for="attr_type" value="Authors with affiliations 1"></attvalue>
<attvalue for="global_occurrences" value="2"></attvalue>
<attvalue for="attr_3" value="Julius Maximilians University of Wuerzburg"></attvalue>
<attvalue for="attr_4" value="Wuerzburg, Germany"></attvalue>
<attvalue for="attr_5" value="Germany"></attvalue>
<attvalue for="attr_11" value=""></attvalue>
</attvalues>
</node>
<node id="authorswithaffiliations1_913b7a179b00bc9cfa02b0f48bdfb9f5" label="tawil, a.a">
<attvalues>
<attvalue for="attr_type" value="Authors with affiliations 1"></attvalue>
<attvalue for="global_occurrences" value="1"></attvalue>
<attvalue for="attr_3" value="University of Cairo"></attvalue>
<attvalue for="attr_4" value="Cairo, Egypt"></attvalue>
<attvalue for="attr_5" value="Egypt"></attvalue>
<attvalue for="attr_11" value="1"></attvalue>
</attvalues>
</node>
<node id="authorswithaffiliations1_ea051ed132c711cae0c927d1cdd0aa39" label="tenzer, s">
<attvalues>
<attvalue for="attr_type" value="Authors with affiliations 1"></attvalue>
<attvalue for="global_occurrences" value="1"></attvalue>
<attvalue for="attr_3" value="Johannes Gutenberg University Mainz"></attvalue>
<attvalue for="attr_4" value="Mainz, Germany"></attvalue>
<attvalue for="attr_5" value="Germany"></attvalue>
<attvalue for="attr_11" value=""></attvalue>
</attvalues>
</node>
<node id="authorswithaffiliations1_d3213a00cd8650fc09402cbc58efe31e" label="testa, g">
<attvalues>
<attvalue for="attr_type" value="Authors with affiliations 1"></attvalue>
<attvalue for="global_occurrences" value="1"></attvalue>
<attvalue for="attr_3" value="University of Illinois"></attvalue>
<attvalue for="attr_4" value="Chicago, United States"></attvalue>
<attvalue for="attr_5" value="United States"></attvalue>
<attvalue for="attr_11" value="1"></attvalue>
</attvalues>
</node>
<node id="authorswithaffiliations1_e99d458f17f83acca432f57ed73072ad" label="thiebach, l">
<attvalues>
<attvalue for="attr_type" value="Authors with affiliations 1"></attvalue>
<attvalue for="global_occurrences" value="1"></attvalue>
<attvalue for="attr_3" value="University of Cologne"></attvalue>
<attvalue for="attr_4" value="Cologne, Germany"></attvalue>
<attvalue for="attr_5" value="Germany"></attvalue>
<attvalue for="attr_11" value="1"></attvalue>
</attvalues>
</node>
<node id="authorswithaffiliations1_2c9929ea6ae32b6858f59068061944e7" label="thiele, c">
<attvalues>
<attvalue for="attr_type" value="Authors with affiliations 1"></attvalue>
<attvalue for="global_occurrences" value="1"></attvalue>
<attvalue for="attr_3" value="Max Planck Institute of Molecular Cell Biology and Genetics"></attvalue>
<attvalue for="attr_4" value="Dresden, Germany"></attvalue>
<attvalue for="attr_5" value="Germany"></attvalue>
<attvalue for="attr_11" value="1"></attvalue>
</attvalues>
</node>
<node id="authorswithaffiliations1_adb94b464d4bcf593fbe7589796bba04" label="thiele, h">
<attvalues>
<attvalue for="attr_type" value="Authors with affiliations 1"></attvalue>
<attvalue for="global_occurrences" value="1"></attvalue>
<attvalue for="attr_3" value="Bruker Daltonik GmbH"></attvalue>
<attvalue for="attr_4" value="Bremen, Germany"></attvalue>
<attvalue for="attr_5" value="Germany"></attvalue>
<attvalue for="attr_11" value="1"></attvalue>
</attvalues>
</node>
<node id="authorswithaffiliations1_a97f7ca0769bdfe68903207d3a071bf1" label="thomas, a.w">
<attvalues>
<attvalue for="attr_type" value="Authors with affiliations 1"></attvalue>
<attvalue for="global_occurrences" value="1"></attvalue>
<attvalue for="attr_3" value="Biomedical Primate Research Centre"></attvalue>
<attvalue for="attr_4" value="Rijswijk, Netherlands"></attvalue>
<attvalue for="attr_5" value="Netherlands"></attvalue>
<attvalue for="attr_11" value="1"></attvalue>
</attvalues>
</node>
<node id="authorswithaffiliations1_613aace28d2f178ffaf9cd4a0d1316bc" label="tielens, a.g.m">
<attvalues>
<attvalue for="attr_type" value="Authors with affiliations 1"></attvalue>
<attvalue for="global_occurrences" value="2"></attvalue>
<attvalue for="attr_3" value="Utrecht University"></attvalue>
<attvalue for="attr_4" value="Utrecht, Netherlands"></attvalue>
<attvalue for="attr_5" value="Netherlands"></attvalue>
<attvalue for="attr_11" value="2"></attvalue>
</attvalues>
</node>
<node id="authorswithaffiliations1_488cdd75034b040b104eebdf65ae9e1f" label="tivey, a.r">
<attvalues>
<attvalue for="attr_type" value="Authors with affiliations 1"></attvalue>
<attvalue for="global_occurrences" value="1"></attvalue>
<attvalue for="attr_3" value="Wellcome Trust Sanger Institute"></attvalue>
<attvalue for="attr_4" value="Cambridge, United Kingdom"></attvalue>
<attvalue for="attr_5" value="United Kingdom"></attvalue>
<attvalue for="attr_11" value="1"></attvalue>
</attvalues>
</node>
<node id="authorswithaffiliations1_76136ae7ff6b78b7249c9cef390ef38b" label="tol, r.s.j">
<attvalues>
<attvalue for="attr_type" value="Authors with affiliations 1"></attvalue>
<attvalue for="global_occurrences" value="1"></attvalue>
<attvalue for="attr_3" value="University of California at San Diego"></attvalue>
<attvalue for="attr_4" value="San Diego, United States"></attvalue>
<attvalue for="attr_5" value="United States"></attvalue>
<attvalue for="attr_11" value="1"></attvalue>
</attvalues>
</node>
<node id="authorswithaffiliations1_33c61e91f64992f84a7f754d6fda5489" label="tomoka, t">
<attvalues>
<attvalue for="attr_type" value="Authors with affiliations 1"></attvalue>
<attvalue for="global_occurrences" value="1"></attvalue>
<attvalue for="attr_3" value="University of Malawi"></attvalue>
<attvalue for="attr_4" value="Blantyre, Malawi"></attvalue>
<attvalue for="attr_5" value="Malawi"></attvalue>
<attvalue for="attr_11" value="1"></attvalue>
</attvalues>
</node>
<node id="authorswithaffiliations1_20580deee4be8928d76aa42bce91a1e0" label="torrero, m.n">
<attvalues>
<attvalue for="attr_type" value="Authors with affiliations 1"></attvalue>
<attvalue for="global_occurrences" value="1"></attvalue>
<attvalue for="attr_3" value="Uniformed Services University"></attvalue>
<attvalue for="attr_4" value="Bethesda, United States"></attvalue>
<attvalue for="attr_5" value="United States"></attvalue>
<attvalue for="attr_11" value="1"></attvalue>
</attvalues>
</node>
<node id="authorswithaffiliations1_742488cb83880adeb0518d1adbb8e0b4" label="toshio fujiwara, r">
<attvalues>
<attvalue for="attr_type" value="Authors with affiliations 1"></attvalue>
<attvalue for="global_occurrences" value="1"></attvalue>
<attvalue for="attr_3" value="Research Center René Rachou Fundação Oswaldo Cruz"></attvalue>
<attvalue for="attr_4" value="Belo Horizonte, Brazil"></attvalue>
<attvalue for="attr_5" value="Brazil"></attvalue>
<attvalue for="attr_11" value="1"></attvalue>
</attvalues>
</node>
<node id="authorswithaffiliations1_b3734937f2a79e6088ad16b328437e20" label="trauner, m">
<attvalues>
<attvalue for="attr_type" value="Authors with affiliations 1"></attvalue>
<attvalue for="global_occurrences" value="2"></attvalue>
<attvalue for="attr_3" value="Graz Medical University"></attvalue>
<attvalue for="attr_4" value="Graz, Austria"></attvalue>
<attvalue for="attr_5" value="Austria"></attvalue>
<attvalue for="attr_11" value="2"></attvalue>
</attvalues>
</node>
<node id="authorswithaffiliations1_5e0ac1de251235a2e53a903c46b44965" label="troiani, a.r">
<attvalues>
<attvalue for="attr_type" value="Authors with affiliations 1"></attvalue>
<attvalue for="global_occurrences" value="1"></attvalue>
<attvalue for="attr_3" value="CNR Institute of Cell Biology"></attvalue>
<attvalue for="attr_4" value="Monterotondo, Italy"></attvalue>
<attvalue for="attr_5" value="Italy"></attvalue>
<attvalue for="attr_11" value="1"></attvalue>
</attvalues>
</node>
<node id="authorswithaffiliations1_3d1f4d452b256639c7cfbe8ebd2fb16d" label="trolet, j">
<attvalues>
<attvalue for="attr_type" value="Authors with affiliations 1"></attvalue>
<attvalue for="global_occurrences" value="2"></attvalue>
<attvalue for="attr_3" value="Institut Pasteur de Lille"></attvalue>
<attvalue for="attr_4" value="Lille, France"></attvalue>
<attvalue for="attr_5" value="France"></attvalue>
<attvalue for="attr_11" value="2"></attvalue>
</attvalues>
</node>
<node id="authorswithaffiliations1_e5e06f842f00d89f264c6105d1ba9dfc" label="tsybrovskyy, o">
<attvalues>
<attvalue for="attr_type" value="Authors with affiliations 1"></attvalue>
<attvalue for="global_occurrences" value="1"></attvalue>
<attvalue for="attr_3" value="Graz Medical University"></attvalue>
<attvalue for="attr_4" value="Graz, Austria"></attvalue>
<attvalue for="attr_5" value="Austria"></attvalue>
<attvalue for="attr_11" value="1"></attvalue>
</attvalues>
</node>
<node id="authorswithaffiliations1_a34f9fcf1a07f66d7f73fba61dd6cf08" label="tukahebwa, e.m">
<attvalues>
<attvalue for="attr_type" value="Authors with affiliations 1"></attvalue>
<attvalue for="global_occurrences" value="1"></attvalue>
<attvalue for="attr_3" value="Ministry of Health"></attvalue>
<attvalue for="attr_4" value="Kampala, Uganda"></attvalue>
<attvalue for="attr_5" value="Uganda"></attvalue>
<attvalue for="attr_11" value="1"></attvalue>
</attvalues>
</node>
<node id="authorswithaffiliations1_6a20fe95f9ffae6a9ff850fd5f26f387" label="turner, j.d">
<attvalues>
<attvalue for="attr_type" value="Authors with affiliations 1"></attvalue>
<attvalue for="global_occurrences" value="1"></attvalue>
<attvalue for="attr_3" value="University of York"></attvalue>
<attvalue for="attr_4" value="York, United Kingdom"></attvalue>
<attvalue for="attr_5" value="United Kingdom"></attvalue>
<attvalue for="attr_11" value="1"></attvalue>
</attvalues>
</node>
<node id="authorswithaffiliations1_5c3e808c02041179b2fe8c5728a55b79" label="ueberham, e">
<attvalues>
<attvalue for="attr_type" value="Authors with affiliations 1"></attvalue>
<attvalue for="global_occurrences" value="1"></attvalue>
<attvalue for="attr_3" value="Leipzig University"></attvalue>
<attvalue for="attr_4" value="Leipzig, Germany"></attvalue>
<attvalue for="attr_5" value="Germany"></attvalue>
<attvalue for="attr_11" value="1"></attvalue>
</attvalues>
</node>
<node id="authorswithaffiliations1_3594a79bc21b568ef6765705a3f4ebf8" label="valentin-gamazo, c">
<attvalues>
<attvalue for="attr_type" value="Authors with affiliations 1"></attvalue>
<attvalue for="global_occurrences" value="1"></attvalue>
<attvalue for="attr_3" value="University of Duisburg-Essen"></attvalue>
<attvalue for="attr_4" value="Essen, Germany"></attvalue>
<attvalue for="attr_5" value="Germany"></attvalue>
<attvalue for="attr_11" value="1"></attvalue>
</attvalues>
</node>
<node id="authorswithaffiliations1_4c1dbbe8d1f827d390eb76b18a4ee1eb" label="valle, c">
<attvalues>
<attvalue for="attr_type" value="Authors with affiliations 1"></attvalue>
<attvalue for="global_occurrences" value="1"></attvalue>
<attvalue for="attr_3" value="CNR Institute of Cell Biology"></attvalue>
<attvalue for="attr_4" value="Monterotondo, Italy"></attvalue>
<attvalue for="attr_5" value="Italy"></attvalue>
<attvalue for="attr_11" value="1"></attvalue>
</attvalues>
</node>
<node id="authorswithaffiliations1_7d0a5df73d0549287b1a93a7f6eeb7ac" label="van dam, g.j">
<attvalues>
<attvalue for="attr_type" value="Authors with affiliations 1"></attvalue>
<attvalue for="global_occurrences" value="2"></attvalue>
<attvalue for="attr_3" value="Leiden University Medical Center"></attvalue>
<attvalue for="attr_4" value="Leiden, Netherlands"></attvalue>
<attvalue for="attr_5" value="Netherlands"></attvalue>
<attvalue for="attr_11" value="1"></attvalue>
</attvalues>
</node>
<node id="authorswithaffiliations1_61ed3e87aca19f786252aca7bdad9ba3" label="van den biggelaar, a.h.j">
<attvalues>
<attvalue for="attr_type" value="Authors with affiliations 1"></attvalue>
<attvalue for="global_occurrences" value="1"></attvalue>
<attvalue for="attr_3" value="Leiden University Medical Center"></attvalue>
<attvalue for="attr_4" value="Leiden, Netherlands"></attvalue>
<attvalue for="attr_5" value="Netherlands"></attvalue>
<attvalue for="attr_11" value="1"></attvalue>
</attvalues>
</node>
<node id="authorswithaffiliations1_37398c20d61d6e454b5fab401a7f6870" label="van den broek, m">
<attvalues>
<attvalue for="attr_type" value="Authors with affiliations 1"></attvalue>
<attvalue for="global_occurrences" value="1"></attvalue>
<attvalue for="attr_3" value="Vrije Universiteit Medical Center (VUMC)"></attvalue>
<attvalue for="attr_4" value="Amsterdam, Netherlands"></attvalue>
<attvalue for="attr_5" value="Netherlands"></attvalue>
<attvalue for="attr_11" value="1"></attvalue>
</attvalues>
</node>
<node id="authorswithaffiliations1_a2c7ee102000996657803be03e34b48a" label="van der kleij, d">
<attvalues>
<attvalue for="attr_type" value="Authors with affiliations 1"></attvalue>
<attvalue for="global_occurrences" value="3"></attvalue>
<attvalue for="attr_3" value="Leiden University Medical Center | Sanquin Diagnostic Services"></attvalue>
<attvalue for="attr_4" value="Amsterdam, Netherlands | Leiden, Netherlands"></attvalue>
<attvalue for="attr_5" value="Netherlands"></attvalue>
<attvalue for="attr_11" value="2"></attvalue>
</attvalues>
</node>
<node id="authorswithaffiliations1_df77feae4204500302d47ed154f58405" label="van der linden, j">
<attvalues>
<attvalue for="attr_type" value="Authors with affiliations 1"></attvalue>
<attvalue for="global_occurrences" value="1"></attvalue>
<attvalue for="attr_3" value="Utrecht University"></attvalue>
<attvalue for="attr_4" value="Utrecht, Netherlands"></attvalue>
<attvalue for="attr_5" value="Netherlands"></attvalue>
<attvalue for="attr_11" value="1"></attvalue>
</attvalues>
</node>
<node id="authorswithaffiliations1_ee2255d9586bb9ba2cbd8fea18153374" label="van der vlugt, l.e.p.m">
<attvalues>
<attvalue for="attr_type" value="Authors with affiliations 1"></attvalue>
<attvalue for="global_occurrences" value="1"></attvalue>
<attvalue for="attr_3" value="Leiden University Medical Center"></attvalue>
<attvalue for="attr_4" value="Leiden, Netherlands"></attvalue>
<attvalue for="attr_5" value="Netherlands"></attvalue>
<attvalue for="attr_11" value="1"></attvalue>
</attvalues>
</node>
<node id="authorswithaffiliations1_d6e221036bb9abf11b34fccada17da45" label="van die, i">
<attvalues>
<attvalue for="attr_type" value="Authors with affiliations 1"></attvalue>
<attvalue for="global_occurrences" value="2"></attvalue>
<attvalue for="attr_3" value="Vrije Universiteit Medical Center (VUMC)"></attvalue>
<attvalue for="attr_4" value="Amsterdam, Netherlands"></attvalue>
<attvalue for="attr_5" value="Netherlands"></attvalue>
<attvalue for="attr_11" value="2"></attvalue>
</attvalues>
</node>
<node id="authorswithaffiliations1_1f8c98eae1fb3c2e411d08ec500e708a" label="van dijk, s.m">
<attvalues>
<attvalue for="attr_type" value="Authors with affiliations 1"></attvalue>
<attvalue for="global_occurrences" value="1"></attvalue>
<attvalue for="attr_3" value="Utrecht University"></attvalue>
<attvalue for="attr_4" value="Utrecht, Netherlands"></attvalue>
<attvalue for="attr_5" value="Netherlands"></attvalue>
<attvalue for="attr_11" value="1"></attvalue>
</attvalues>
</node>
<node id="authorswithaffiliations1_68c40f69b5183fed27f24bb54daa6595" label="van esbroeck, m">
<attvalues>
<attvalue for="attr_type" value="Authors with affiliations 1"></attvalue>
<attvalue for="global_occurrences" value="2"></attvalue>
<attvalue for="attr_3" value="Institute of Tropical Medicine"></attvalue>
<attvalue for="attr_4" value="Antwerp, Belgium"></attvalue>
<attvalue for="attr_5" value="Belgium"></attvalue>
<attvalue for="attr_11" value="2"></attvalue>
</attvalues>
</node>
<node id="authorswithaffiliations1_6ecf0eb7cca0ad2744e88d9d613f49cf" label="van geest, s">
<attvalues>
<attvalue for="attr_type" value="Authors with affiliations 1"></attvalue>
<attvalue for="global_occurrences" value="1"></attvalue>
<attvalue for="attr_3" value="Leiden University Medical Center"></attvalue>
<attvalue for="attr_4" value="Leiden, Netherlands"></attvalue>
<attvalue for="attr_5" value="Netherlands"></attvalue>
<attvalue for="attr_11" value="1"></attvalue>
</attvalues>
</node>
<node id="authorswithaffiliations1_eb4b8278db7a68ae76b522b658b6a409" label="van hellemond, j.j">
<attvalues>
<attvalue for="attr_type" value="Authors with affiliations 1"></attvalue>
<attvalue for="global_occurrences" value="2"></attvalue>
<attvalue for="attr_3" value="Utrecht University"></attvalue>
<attvalue for="attr_4" value="Utrecht, Netherlands"></attvalue>
<attvalue for="attr_5" value="Netherlands"></attvalue>
<attvalue for="attr_11" value="2"></attvalue>
</attvalues>
</node>
<node id="authorswithaffiliations1_fb0db326565399233ffedb0b31aa3f0f" label="van kooyk, y">
<attvalues>
<attvalue for="attr_type" value="Authors with affiliations 1"></attvalue>
<attvalue for="global_occurrences" value="2"></attvalue>
<attvalue for="attr_3" value="Vrije Universiteit Medical Center (VUMC)"></attvalue>
<attvalue for="attr_4" value="Amsterdam, Netherlands"></attvalue>
<attvalue for="attr_5" value="Netherlands"></attvalue>
<attvalue for="attr_11" value="2"></attvalue>
</attvalues>
</node>
<node id="authorswithaffiliations1_cae2f8a6ee3d15080e7ef5ec2ff98d2f" label="van liempt, e">
<attvalues>
<attvalue for="attr_type" value="Authors with affiliations 1"></attvalue>
<attvalue for="global_occurrences" value="1"></attvalue>
<attvalue for="attr_3" value="Vrije Universiteit Medical Center (VUMC)"></attvalue>
<attvalue for="attr_4" value="Amsterdam, Netherlands"></attvalue>
<attvalue for="attr_5" value="Netherlands"></attvalue>
<attvalue for="attr_11" value="1"></attvalue>
</attvalues>
</node>
<node id="authorswithaffiliations1_abb574822a008910834156842ba1c1fa" label="van remoortere, a">
<attvalues>
<attvalue for="attr_type" value="Authors with affiliations 1"></attvalue>
<attvalue for="global_occurrences" value="1"></attvalue>
<attvalue for="attr_3" value="Leiden University Medical Center"></attvalue>
<attvalue for="attr_4" value="Leiden, Netherlands"></attvalue>
<attvalue for="attr_5" value="Netherlands"></attvalue>
<attvalue for="attr_11" value="1"></attvalue>
</attvalues>
</node>
<node id="authorswithaffiliations1_334234bd54125c3d24fae3a73932dcf7" label="van riet, e">
<attvalues>
<attvalue for="attr_type" value="Authors with affiliations 1"></attvalue>
<attvalue for="global_occurrences" value="1"></attvalue>
<attvalue for="attr_3" value="Leiden University Medical Center"></attvalue>
<attvalue for="attr_4" value="Leiden, Netherlands"></attvalue>
<attvalue for="attr_5" value="Netherlands"></attvalue>
<attvalue for="attr_11" value="1"></attvalue>
</attvalues>
</node>
<node id="authorswithaffiliations1_63f87081eae4c1357befdef851a11538" label="van stijn, c.m.w">
<attvalues>
<attvalue for="attr_type" value="Authors with affiliations 1"></attvalue>
<attvalue for="global_occurrences" value="1"></attvalue>
<attvalue for="attr_3" value="Vrije Universiteit Medical Center (VUMC)"></attvalue>
<attvalue for="attr_4" value="Amsterdam, Netherlands"></attvalue>
<attvalue for="attr_5" value="Netherlands"></attvalue>
<attvalue for="attr_11" value="1"></attvalue>
</attvalues>
</node>
<node id="authorswithaffiliations1_e08a81ec8e0ae91a4540646344b2429a" label="van tong, h">
<attvalues>
<attvalue for="attr_type" value="Authors with affiliations 1"></attvalue>
<attvalue for="global_occurrences" value="1"></attvalue>
<attvalue for="attr_3" value="Eberhard Karls University of Tuebingen"></attvalue>
<attvalue for="attr_4" value="Tuebingen, Germany"></attvalue>
<attvalue for="attr_5" value="Germany"></attvalue>
<attvalue for="attr_11" value="1"></attvalue>
</attvalues>
</node>
<node id="authorswithaffiliations1_19043d1f81b8b8afcfbb2cb816f80c33" label="velavan, t.p">
<attvalues>
<attvalue for="attr_type" value="Authors with affiliations 1"></attvalue>
<attvalue for="global_occurrences" value="2"></attvalue>
<attvalue for="attr_3" value="Eberhard Karls University of Tuebingen"></attvalue>
<attvalue for="attr_4" value="Tuebingen, Germany"></attvalue>
<attvalue for="attr_5" value="Germany"></attvalue>
<attvalue for="attr_11" value="2"></attvalue>
</attvalues>
</node>
<node id="authorswithaffiliations1_9ac4d592d55342a1a66ae6d1977554f6" label="vennervald, b.j">
<attvalues>
<attvalue for="attr_type" value="Authors with affiliations 1"></attvalue>
<attvalue for="global_occurrences" value="2"></attvalue>
<attvalue for="attr_3" value="Danish Bilharziasis Laboratory | University of Copenhagen"></attvalue>
<attvalue for="attr_4" value="Charlottenlund, Denmark | Copenhagen, Denmark"></attvalue>
<attvalue for="attr_5" value="Denmark"></attvalue>
<attvalue for="attr_11" value="2"></attvalue>
</attvalues>
</node>
<node id="authorswithaffiliations1_e879c6e3c85e032bbe6b4b8b8c3b8bcf" label="vicogne, j">
<attvalues>
<attvalue for="attr_type" value="Authors with affiliations 1"></attvalue>
<attvalue for="global_occurrences" value="2"></attvalue>
<attvalue for="attr_3" value="Institut Pasteur de Lille | Institut de Biologie de Lille"></attvalue>
<attvalue for="attr_4" value="Lille, France"></attvalue>
<attvalue for="attr_5" value="France"></attvalue>
<attvalue for="attr_11" value="2"></attvalue>
</attvalues>
</node>
<node id="authorswithaffiliations1_387a0d8bc67645a3c7faa832939bb948" label="vigorosi, f">
<attvalues>
<attvalue for="attr_type" value="Authors with affiliations 1"></attvalue>
<attvalue for="global_occurrences" value="1"></attvalue>
<attvalue for="attr_3" value="CNR Institute of Cell Biology"></attvalue>
<attvalue for="attr_4" value="Monterotondo, Italy"></attvalue>
<attvalue for="attr_5" value="Italy"></attvalue>
<attvalue for="attr_11" value="1"></attvalue>
</attvalues>
</node>
<node id="authorswithaffiliations1_0f6bb4bfc48cc618be611705eb7e5f24" label="viscogliosi, e">
<attvalues>
<attvalue for="attr_type" value="Authors with affiliations 1"></attvalue>
<attvalue for="global_occurrences" value="1"></attvalue>
<attvalue for="attr_3" value="Institut Pasteur de Lille"></attvalue>
<attvalue for="attr_4" value="Lille, France"></attvalue>
<attvalue for="attr_5" value="France"></attvalue>
<attvalue for="attr_11" value="1"></attvalue>
</attvalues>
</node>
<node id="authorswithaffiliations1_61949674750a613d3fec4c8b016ad89d" label="voigt, k">
<attvalues>
<attvalue for="attr_type" value="Authors with affiliations 1"></attvalue>
<attvalue for="global_occurrences" value="1"></attvalue>
<attvalue for="attr_3" value="Leibniz Institute for Natural Product Research and Infection Biology"></attvalue>
<attvalue for="attr_4" value="Jena, Germany"></attvalue>
<attvalue for="attr_5" value="Germany"></attvalue>
<attvalue for="attr_11" value="1"></attvalue>
</attvalues>
</node>
<node id="authorswithaffiliations1_08e67200cae1f556fb21cede13735b04" label="von ahsen, n">
<attvalues>
<attvalue for="attr_type" value="Authors with affiliations 1"></attvalue>
<attvalue for="global_occurrences" value="1"></attvalue>
<attvalue for="attr_3" value="Georg August University of Goettingen"></attvalue>
<attvalue for="attr_4" value="Goettingen, Germany"></attvalue>
<attvalue for="attr_5" value="Germany"></attvalue>
<attvalue for="attr_11" value="1"></attvalue>
</attvalues>
</node>
<node id="authorswithaffiliations1_3d8af7f19f2a8e4af106eeba5de476b8" label="von have, m">
<attvalues>
<attvalue for="attr_type" value="Authors with affiliations 1"></attvalue>
<attvalue for="global_occurrences" value="1"></attvalue>
<attvalue for="attr_3" value="Friedrich-Alexander-University Erlangen-Nuremberg"></attvalue>
<attvalue for="attr_4" value="Erlangen, Germany"></attvalue>
<attvalue for="attr_5" value="Germany"></attvalue>
<attvalue for="attr_11" value=""></attvalue>
</attvalues>
</node>
<node id="authorswithaffiliations1_46a95062cf24c49c380b5d66653d0c4b" label="von sonnenburg, f">
<attvalues>
<attvalue for="attr_type" value="Authors with affiliations 1"></attvalue>
<attvalue for="global_occurrences" value="6"></attvalue>
<attvalue for="attr_3" value="Ludwig Maximilians University of Munich"></attvalue>
<attvalue for="attr_4" value="Munich, Germany"></attvalue>
<attvalue for="attr_5" value="Germany"></attvalue>
<attvalue for="attr_11" value="5"></attvalue>
</attvalues>
</node>
<node id="authorswithaffiliations1_b252ee35e33fe03b60dcd2a212fcf55c" label="von wasielewski, r">
<attvalues>
<attvalue for="attr_type" value="Authors with affiliations 1"></attvalue>
<attvalue for="global_occurrences" value="1"></attvalue>
<attvalue for="attr_3" value="Hannover Medical University"></attvalue>
<attvalue for="attr_4" value="Hannover, Germany"></attvalue>
<attvalue for="attr_5" value="Germany"></attvalue>
<attvalue for="attr_11" value="1"></attvalue>
</attvalues>
</node>
<node id="authorswithaffiliations1_98aaaac9b7f8934220f0c61c59fcdd25" label="vonakis, b.m">
<attvalues>
<attvalue for="attr_type" value="Authors with affiliations 1"></attvalue>
<attvalue for="global_occurrences" value="1"></attvalue>
<attvalue for="attr_3" value="Johns Hopkins University"></attvalue>
<attvalue for="attr_4" value="Baltimore, United States"></attvalue>
<attvalue for="attr_5" value="United States"></attvalue>
<attvalue for="attr_11" value="1"></attvalue>
</attvalues>
</node>
<node id="authorswithaffiliations1_b1a3a907e1b8a13372ab8109cb680e94" label="voss, b">
<attvalues>
<attvalue for="attr_type" value="Authors with affiliations 1"></attvalue>
<attvalue for="global_occurrences" value="1"></attvalue>
<attvalue for="attr_3" value="Research Institute for Occupational Medicine"></attvalue>
<attvalue for="attr_4" value="Bochum, Germany"></attvalue>
<attvalue for="attr_5" value="Germany"></attvalue>
<attvalue for="attr_11" value="1"></attvalue>
</attvalues>
</node>
<node id="authorswithaffiliations1_ef94b03537a0a87a53bc04ac180c7277" label="wagner, h">
<attvalues>
<attvalue for="attr_type" value="Authors with affiliations 1"></attvalue>
<attvalue for="global_occurrences" value="3"></attvalue>
<attvalue for="attr_3" value="Technical University of Munich"></attvalue>
<attvalue for="attr_4" value="Munich, Germany"></attvalue>
<attvalue for="attr_5" value="Germany"></attvalue>
<attvalue for="attr_11" value="3"></attvalue>
</attvalues>
</node>
<node id="authorswithaffiliations1_bdc5cf9ff047fbc3dd62390cc481e3e2" label="wagner, m">
<attvalues>
<attvalue for="attr_type" value="Authors with affiliations 1"></attvalue>
<attvalue for="global_occurrences" value="1"></attvalue>
<attvalue for="attr_3" value="Graz Medical University"></attvalue>
<attvalue for="attr_4" value="Graz, Austria"></attvalue>
<attvalue for="attr_5" value="Austria"></attvalue>
<attvalue for="attr_11" value="1"></attvalue>
</attvalues>
</node>
<node id="authorswithaffiliations1_3b3a0fbfc98852171fa286c85319fc95" label="waitz, g">
<attvalues>
<attvalue for="attr_type" value="Authors with affiliations 1"></attvalue>
<attvalue for="global_occurrences" value="1"></attvalue>
<attvalue for="attr_3" value="Rostock University"></attvalue>
<attvalue for="attr_4" value="Rostock, Germany"></attvalue>
<attvalue for="attr_5" value="Germany"></attvalue>
<attvalue for="attr_11" value="1"></attvalue>
</attvalues>
</node>
<node id="authorswithaffiliations1_91e2b471d8481c60f4fe1e74312b2883" label="waknine-grinberg, j.h">
<attvalues>
<attvalue for="attr_type" value="Authors with affiliations 1"></attvalue>
<attvalue for="global_occurrences" value="1"></attvalue>
<attvalue for="attr_3" value="Hebrew University of Jerusalem"></attvalue>
<attvalue for="attr_4" value="Jerusalem, Israel"></attvalue>
<attvalue for="attr_5" value="Israel"></attvalue>
<attvalue for="attr_11" value="1"></attvalue>
</attvalues>
</node>
<node id="authorswithaffiliations1_f2988fd149c5aab4128ba0da00527f6c" label="wang, l">
<attvalues>
<attvalue for="attr_type" value="Authors with affiliations 1"></attvalue>
<attvalue for="global_occurrences" value="1"></attvalue>
<attvalue for="attr_3" value="Ruprecht Karls University Heidelberg"></attvalue>
<attvalue for="attr_4" value="Heidelberg, Germany"></attvalue>
<attvalue for="attr_5" value="Germany"></attvalue>
<attvalue for="attr_11" value="1"></attvalue>
</attvalues>
</node>
<node id="authorswithaffiliations1_9348b1f421f6c42f643bd317097a9619" label="weber, e">
<attvalues>
<attvalue for="attr_type" value="Authors with affiliations 1"></attvalue>
<attvalue for="global_occurrences" value="1"></attvalue>
<attvalue for="attr_3" value="GALMED GmbH"></attvalue>
<attvalue for="attr_4" value="Halle, Germany"></attvalue>
<attvalue for="attr_5" value="Germany"></attvalue>
<attvalue for="attr_11" value="1"></attvalue>
</attvalues>
</node>
<node id="authorswithaffiliations1_d32e04d9fcfc28f96f68ce751b130301" label="webster, j.p">
<attvalues>
<attvalue for="attr_type" value="Authors with affiliations 1"></attvalue>
<attvalue for="global_occurrences" value="1"></attvalue>
<attvalue for="attr_3" value="Oxford University"></attvalue>
<attvalue for="attr_4" value="Oxford, United Kingdom"></attvalue>
<attvalue for="attr_5" value="United Kingdom"></attvalue>
<attvalue for="attr_11" value="1"></attvalue>
</attvalues>
</node>
<node id="authorswithaffiliations1_5004cd80a5c42723c4d6ee99c60bc637" label="weitzel, t">
<attvalues>
<attvalue for="attr_type" value="Authors with affiliations 1"></attvalue>
<attvalue for="global_occurrences" value="1"></attvalue>
<attvalue for="attr_3" value="Charité University Medicine Berlin"></attvalue>
<attvalue for="attr_4" value="Berlin, Germany"></attvalue>
<attvalue for="attr_5" value="Germany"></attvalue>
<attvalue for="attr_11" value="1"></attvalue>
</attvalues>
</node>
<node id="authorswithaffiliations1_83e205fcde19dc18f6309491cf38ece9" label="weld, l.h">
<attvalues>
<attvalue for="attr_type" value="Authors with affiliations 1"></attvalue>
<attvalue for="global_occurrences" value="2"></attvalue>
<attvalue for="attr_3" value="Centers for Disease Control and Prevention | ISTM/Geosentinel Statistician Consultant"></attvalue>
<attvalue for="attr_4" value="Atlanta, United States | Victoria, Canada"></attvalue>
<attvalue for="attr_5" value="Canada | United States"></attvalue>
<attvalue for="attr_11" value="2"></attvalue>
</attvalues>
</node>
[truncated: 2,294,761 more chars]
