# Supplementary material for: Using Co-authorship Networks to Map and Analyse Global Neglected Tropical Disease Research with an Affiliation to Germany
Source: PLoS Negl Trop Dis. 2015 Dec 31;9(12):e0004182. doi: 10.1371/journal.pntd.0004182 (PMC4703140; doi:10.1371/journal.pntd.0004182)
Supplement: S10 Dataset — (GEXF) [file pntd.0004182.s010.gexf]

<?xml version="1.0" encoding="UTF-8"?><gexf xmlns="http://www.gexf.net/1.1draft" version="1.1" xmlns:viz="http://www.gexf.net/1.1draft/viz" xmlns:xsi="http://www.w3.org/2001/XMLSchema-instance" xsi:schemaLocation="http://www.gexf.net/1.1draft http://www.gexf.net/1.1draft/gexf.xsd">
<meta lastmodifieddate="2011-06-15"><creator>GraphMaker</creator><description>Jacomy Mathieu, Sciences Po Medialab and WebAtlas</description></meta>
<graph defaultedgetype="undirected"  mode="static">
<attributes class="node" mode="static">
<attribute id="attr_type" title="Type" type="string"></attribute>
<attribute id="global_occurrences" title="Occurrences Count" type="integer"></attribute>
<attribute id="attr_3" title="Institution" type="string"></attribute>
<attribute id="attr_4" title="Location" type="string"></attribute>
<attribute id="attr_8" title="Country" type="string"></attribute>
<attribute id="attr_6" title="lon1" type="string"></attribute>
<attribute id="attr_7" title="Lat1" type="string"></attribute>
</attributes>
<attributes class="edge" mode="static">
<attribute id="attr_type" title="Type" type="string"></attribute>
<attribute id="matchings_count" title="Matchings Count" type="integer"></attribute>
<attribute id="attr_10" title="Title" type="string"></attribute>
<attribute id="attr_12" title="Source title" type="string"></attribute>
</attributes>
<nodes>
<node id="authorswithaffiliations2_d0aa686c028ce90d87c466f0bd360a0f" label="aachen, germany, rwth aachen university">
<attvalues>
<attvalue for="attr_type" value="Authors with affiliations 2"></attvalue>
<attvalue for="global_occurrences" value="1"></attvalue>
<attvalue for="attr_3" value="RWTH Aachen University"></attvalue>
<attvalue for="attr_4" value="Aachen, Germany"></attvalue>
<attvalue for="attr_8" value="Germany"></attvalue>
<attvalue for="attr_6" value="6.0838209"></attvalue>
<attvalue for="attr_7" value="50.7762954"></attvalue>
</attvalues>
</node>
<node id="authorswithaffiliations2_103a750b80dad4f9b60d60f4fce04e64" label="aarau, germany, institut für histologische und zytologische diagnostik aarau">
<attvalues>
<attvalue for="attr_type" value="Authors with affiliations 2"></attvalue>
<attvalue for="global_occurrences" value="2"></attvalue>
<attvalue for="attr_3" value="Institut für Histologische und Zytologische Diagnostik Aarau"></attvalue>
<attvalue for="attr_4" value="Aarau, Germany"></attvalue>
<attvalue for="attr_8" value="Germany"></attvalue>
<attvalue for="attr_6" value="9.1985362"></attvalue>
<attvalue for="attr_7" value="48.486206"></attvalue>
</attvalues>
</node>
<node id="authorswithaffiliations2_77acdac53ed66bb7d24b0fe9a940f6d6" label="accra, ghana, noguchi memorial institute for medical research">
<attvalues>
<attvalue for="attr_type" value="Authors with affiliations 2"></attvalue>
<attvalue for="global_occurrences" value="2"></attvalue>
<attvalue for="attr_3" value="Noguchi Memorial Institute for Medical Research"></attvalue>
<attvalue for="attr_4" value="Accra, Ghana"></attvalue>
<attvalue for="attr_8" value="Ghana"></attvalue>
<attvalue for="attr_6" value="-0.2057437"></attvalue>
<attvalue for="attr_7" value="5.5600141"></attvalue>
</attvalues>
</node>
<node id="authorswithaffiliations2_6624121c806a8c93a44ccef04b5aaef1" label="addis ababa, ethiopia, addis ababa university">
<attvalues>
<attvalue for="attr_type" value="Authors with affiliations 2"></attvalue>
<attvalue for="global_occurrences" value="1"></attvalue>
<attvalue for="attr_3" value="Addis Ababa University"></attvalue>
<attvalue for="attr_4" value="Addis Ababa, Ethiopia"></attvalue>
<attvalue for="attr_8" value="Ethiopia"></attvalue>
<attvalue for="attr_6" value="38.75"></attvalue>
<attvalue for="attr_7" value="9"></attvalue>
</attvalues>
</node>
<node id="authorswithaffiliations2_27635caa13e26e74e2dcac7ba2dd5221" label="albuquerque, united states, university of new mexico">
<attvalues>
<attvalue for="attr_type" value="Authors with affiliations 2"></attvalue>
<attvalue for="global_occurrences" value="7"></attvalue>
<attvalue for="attr_3" value="University of New Mexico"></attvalue>
<attvalue for="attr_4" value="Albuquerque, United States"></attvalue>
<attvalue for="attr_8" value="United States"></attvalue>
<attvalue for="attr_6" value="-106.6509851"></attvalue>
<attvalue for="attr_7" value="35.0841034"></attvalue>
</attvalues>
</node>
<node id="authorswithaffiliations2_fbcedb1a5695b1b53ecde812b5ae9e63" label="ames, united states, iowa state university">
<attvalues>
<attvalue for="attr_type" value="Authors with affiliations 2"></attvalue>
<attvalue for="global_occurrences" value="3"></attvalue>
<attvalue for="attr_3" value="Iowa State University"></attvalue>
<attvalue for="attr_4" value="Ames, United States"></attvalue>
<attvalue for="attr_8" value="United States"></attvalue>
<attvalue for="attr_6" value="-93.6201507"></attvalue>
<attvalue for="attr_7" value="42.0346917"></attvalue>
</attvalues>
</node>
<node id="authorswithaffiliations2_bb78646bfd13ecf8a52f49e88bc7a5e4" label="amsterdam, netherlands, academic medical center">
<attvalues>
<attvalue for="attr_type" value="Authors with affiliations 2"></attvalue>
<attvalue for="global_occurrences" value="3"></attvalue>
<attvalue for="attr_3" value="Academic Medical Center"></attvalue>
<attvalue for="attr_4" value="Amsterdam, Netherlands"></attvalue>
<attvalue for="attr_8" value="Netherlands"></attvalue>
<attvalue for="attr_6" value="4.9001115"></attvalue>
<attvalue for="attr_7" value="52.3710088"></attvalue>
</attvalues>
</node>
<node id="authorswithaffiliations2_a59e0cfa0275852a9e0a0827219b0f09" label="amsterdam, netherlands, sanquin diagnostic services">
<attvalues>
<attvalue for="attr_type" value="Authors with affiliations 2"></attvalue>
<attvalue for="global_occurrences" value="1"></attvalue>
<attvalue for="attr_3" value="Sanquin Diagnostic Services"></attvalue>
<attvalue for="attr_4" value="Amsterdam, Netherlands"></attvalue>
<attvalue for="attr_8" value="Netherlands"></attvalue>
<attvalue for="attr_6" value="4.9001115"></attvalue>
<attvalue for="attr_7" value="52.3710088"></attvalue>
</attvalues>
</node>
<node id="authorswithaffiliations2_fd970ff24ecc8d239913528fe857706d" label="amsterdam, netherlands, vrije universiteit medical center (vumc)">
<attvalues>
<attvalue for="attr_type" value="Authors with affiliations 2"></attvalue>
<attvalue for="global_occurrences" value="9"></attvalue>
<attvalue for="attr_3" value="Vrije Universiteit Medical Center (VUMC)"></attvalue>
<attvalue for="attr_4" value="Amsterdam, Netherlands"></attvalue>
<attvalue for="attr_8" value="Netherlands"></attvalue>
<attvalue for="attr_6" value="4.9001115"></attvalue>
<attvalue for="attr_7" value="52.3710088"></attvalue>
</attvalues>
</node>
<node id="authorswithaffiliations2_7609aa141e88d3d2c930e7996a78b692" label="antwerp, belgium, institute of tropical medicine">
<attvalues>
<attvalue for="attr_type" value="Authors with affiliations 2"></attvalue>
<attvalue for="global_occurrences" value="10"></attvalue>
<attvalue for="attr_3" value="Institute of Tropical Medicine"></attvalue>
<attvalue for="attr_4" value="Antwerp, Belgium"></attvalue>
<attvalue for="attr_8" value="Belgium"></attvalue>
<attvalue for="attr_6" value="4.3996325"></attvalue>
<attvalue for="attr_7" value="51.2212016"></attvalue>
</attvalues>
</node>
<node id="authorswithaffiliations2_e44d35093d4835256d2c3d4d6da18458" label="assiut, egypt, assiut university">
<attvalues>
<attvalue for="attr_type" value="Authors with affiliations 2"></attvalue>
<attvalue for="global_occurrences" value="4"></attvalue>
<attvalue for="attr_3" value="Assiut University"></attvalue>
<attvalue for="attr_4" value="Assiut, Egypt"></attvalue>
<attvalue for="attr_8" value="Egypt"></attvalue>
<attvalue for="attr_6" value="31.0120335"></attvalue>
<attvalue for="attr_7" value="27.048124"></attvalue>
</attvalues>
</node>
<node id="authorswithaffiliations2_246c876bf34dfa34fa486bdebc6b71b6" label="atlanta, united states, centers for disease control and prevention">
<attvalues>
<attvalue for="attr_type" value="Authors with affiliations 2"></attvalue>
<attvalue for="global_occurrences" value="4"></attvalue>
<attvalue for="attr_3" value="Centers for Disease Control and Prevention"></attvalue>
<attvalue for="attr_4" value="Atlanta, United States"></attvalue>
<attvalue for="attr_8" value="United States"></attvalue>
<attvalue for="attr_6" value="-84.3901849"></attvalue>
<attvalue for="attr_7" value="33.7490987"></attvalue>
</attvalues>
</node>
<node id="authorswithaffiliations2_96aabb0ac9b75ce5040dffff300e12f0" label="atlanta, united states, emory university">
<attvalues>
<attvalue for="attr_type" value="Authors with affiliations 2"></attvalue>
<attvalue for="global_occurrences" value="4"></attvalue>
<attvalue for="attr_3" value="Emory University"></attvalue>
<attvalue for="attr_4" value="Atlanta, United States"></attvalue>
<attvalue for="attr_8" value="United States"></attvalue>
<attvalue for="attr_6" value="-84.3901849"></attvalue>
<attvalue for="attr_7" value="33.7490987"></attvalue>
</attvalues>
</node>
<node id="authorswithaffiliations2_4f0841c8fc58643c103babbfa432049f" label="baltimore, united states, johns hopkins university">
<attvalues>
<attvalue for="attr_type" value="Authors with affiliations 2"></attvalue>
<attvalue for="global_occurrences" value="1"></attvalue>
<attvalue for="attr_3" value="Johns Hopkins University"></attvalue>
<attvalue for="attr_4" value="Baltimore, United States"></attvalue>
<attvalue for="attr_8" value="United States"></attvalue>
<attvalue for="attr_6" value="-76.6108073"></attvalue>
<attvalue for="attr_7" value="39.2908608"></attvalue>
</attvalues>
</node>
<node id="authorswithaffiliations2_fae50881b8ad1cf1d6cfda3067bf41c9" label="bamako, mali, inst. natl. de rech. en sante pub.">
<attvalues>
<attvalue for="attr_type" value="Authors with affiliations 2"></attvalue>
<attvalue for="global_occurrences" value="1"></attvalue>
<attvalue for="attr_3" value="Inst. Natl. de Rech. en Sante Pub."></attvalue>
<attvalue for="attr_4" value="Bamako, Mali"></attvalue>
<attvalue for="attr_8" value="Mali"></attvalue>
<attvalue for="attr_6" value="-8.0000014"></attvalue>
<attvalue for="attr_7" value="12.6500083"></attvalue>
</attvalues>
</node>
<node id="authorswithaffiliations2_90ed1d043931f05e14accf361741c1e3" label="bangor, united kingdom, university of wales">
<attvalues>
<attvalue for="attr_type" value="Authors with affiliations 2"></attvalue>
<attvalue for="global_occurrences" value="4"></attvalue>
<attvalue for="attr_3" value="University of Wales"></attvalue>
<attvalue for="attr_4" value="Bangor, United Kingdom"></attvalue>
<attvalue for="attr_8" value="United Kingdom"></attvalue>
<attvalue for="attr_6" value="-4.1268822"></attvalue>
<attvalue for="attr_7" value="53.2277187"></attvalue>
</attvalues>
</node>
<node id="authorswithaffiliations2_24a91386839ee803cdbdee8e456d27ac" label="barcelona, spain, seccion de medicina tropical hospital clinic">
<attvalues>
<attvalue for="attr_type" value="Authors with affiliations 2"></attvalue>
<attvalue for="global_occurrences" value="1"></attvalue>
<attvalue for="attr_3" value="Seccion de Medicina Tropical Hospital Clinic"></attvalue>
<attvalue for="attr_4" value="Barcelona, Spain"></attvalue>
<attvalue for="attr_8" value="Spain"></attvalue>
<attvalue for="attr_6" value="2.1700437"></attvalue>
<attvalue for="attr_7" value="41.3870186"></attvalue>
</attvalues>
</node>
<node id="authorswithaffiliations2_94a5b71f555ba3c808bfceb51a6d70e9" label="basel, switzerland, f. hoffmann-la roche ag">
<attvalues>
<attvalue for="attr_type" value="Authors with affiliations 2"></attvalue>
<attvalue for="global_occurrences" value="2"></attvalue>
<attvalue for="attr_3" value="F. Hoffmann-La Roche AG"></attvalue>
<attvalue for="attr_4" value="Basel, Switzerland"></attvalue>
<attvalue for="attr_8" value="Switzerland"></attvalue>
<attvalue for="attr_6" value="7.5969912"></attvalue>
<attvalue for="attr_7" value="47.5429886"></attvalue>
</attvalues>
</node>
<node id="authorswithaffiliations2_607bb4dbfd06a20ed4cbd43b31b6a867" label="basel, switzerland, swiss tropical and public health institute">
<attvalues>
<attvalue for="attr_type" value="Authors with affiliations 2"></attvalue>
<attvalue for="global_occurrences" value="2"></attvalue>
<attvalue for="attr_3" value="Swiss Tropical and Public Health Institute"></attvalue>
<attvalue for="attr_4" value="Basel, Switzerland"></attvalue>
<attvalue for="attr_8" value="Switzerland"></attvalue>
<attvalue for="attr_6" value="7.5969912"></attvalue>
<attvalue for="attr_7" value="47.5429886"></attvalue>
</attvalues>
</node>
<node id="authorswithaffiliations2_54db72d4d7186ef7535664270ed1fa86" label="basel, switzerland, university of basel">
<attvalues>
<attvalue for="attr_type" value="Authors with affiliations 2"></attvalue>
<attvalue for="global_occurrences" value="2"></attvalue>
<attvalue for="attr_3" value="University of Basel"></attvalue>
<attvalue for="attr_4" value="Basel, Switzerland"></attvalue>
<attvalue for="attr_8" value="Switzerland"></attvalue>
<attvalue for="attr_6" value="7.5969912"></attvalue>
<attvalue for="attr_7" value="47.5429886"></attvalue>
</attvalues>
</node>
<node id="authorswithaffiliations2_cb7809700d4dfd00098adaf35731c23f" label="bayreuth, germany, university of bayreuth">
<attvalues>
<attvalue for="attr_type" value="Authors with affiliations 2"></attvalue>
<attvalue for="global_occurrences" value="1"></attvalue>
<attvalue for="attr_3" value="University of Bayreuth"></attvalue>
<attvalue for="attr_4" value="Bayreuth, Germany"></attvalue>
<attvalue for="attr_8" value="Germany"></attvalue>
<attvalue for="attr_6" value="11.588030753523"></attvalue>
<attvalue for="attr_7" value="49.93272655"></attvalue>
</attvalues>
</node>
<node id="authorswithaffiliations2_42cdb2fd6933cc6137d7832a9b82b3da" label="be'er sheva, israel, ben-gurion university of the negev">
<attvalues>
<attvalue for="attr_type" value="Authors with affiliations 2"></attvalue>
<attvalue for="global_occurrences" value="1"></attvalue>
<attvalue for="attr_3" value="Ben-Gurion University of the Negev"></attvalue>
<attvalue for="attr_4" value="Be'er Sheva, Israel"></attvalue>
<attvalue for="attr_8" value="Israel"></attvalue>
<attvalue for="attr_6" value="34.7906914"></attvalue>
<attvalue for="attr_7" value="31.2525467"></attvalue>
</attvalues>
</node>
<node id="authorswithaffiliations2_962da551d844a2893afb1081720abb0a" label="beirut, lebanon, makassed general hopspital">
<attvalues>
<attvalue for="attr_type" value="Authors with affiliations 2"></attvalue>
<attvalue for="global_occurrences" value="1"></attvalue>
<attvalue for="attr_3" value="Makassed General Hopspital"></attvalue>
<attvalue for="attr_4" value="Beirut, Lebanon"></attvalue>
<attvalue for="attr_8" value="Lebanon"></attvalue>
<attvalue for="attr_6" value="35.47843"></attvalue>
<attvalue for="attr_7" value="33.8959203"></attvalue>
</attvalues>
</node>
<node id="authorswithaffiliations2_9a9ee153626ee9ca2fbcc188745b761e" label="belmont, united kingdom, institute of cancer research">
<attvalues>
<attvalue for="attr_type" value="Authors with affiliations 2"></attvalue>
<attvalue for="global_occurrences" value="2"></attvalue>
<attvalue for="attr_3" value="Institute of Cancer Research"></attvalue>
<attvalue for="attr_4" value="Belmont, United Kingdom"></attvalue>
<attvalue for="attr_8" value="United Kingdom"></attvalue>
<attvalue for="attr_6" value="-0.2011522"></attvalue>
<attvalue for="attr_7" value="51.3437847"></attvalue>
</attvalues>
</node>
<node id="authorswithaffiliations2_e9606d48b9919e46d769205bc49b7c01" label="belo horizonte, brazil, research center rené rachou fundação oswaldo cruz">
<attvalues>
<attvalue for="attr_type" value="Authors with affiliations 2"></attvalue>
<attvalue for="global_occurrences" value="5"></attvalue>
<attvalue for="attr_3" value="Research Center René Rachou Fundação Oswaldo Cruz"></attvalue>
<attvalue for="attr_4" value="Belo Horizonte, Brazil"></attvalue>
<attvalue for="attr_8" value="Brazil"></attvalue>
<attvalue for="attr_6" value="-43.9450948"></attvalue>
<attvalue for="attr_7" value="-19.9227318"></attvalue>
</attvalues>
</node>
<node id="authorswithaffiliations2_8cb649fb8997f17cccf3fb708cdeaac5" label="beni suef, egypt, beni suef university">
<attvalues>
<attvalue for="attr_type" value="Authors with affiliations 2"></attvalue>
<attvalue for="global_occurrences" value="1"></attvalue>
<attvalue for="attr_3" value="Beni Suef University"></attvalue>
<attvalue for="attr_4" value="Beni Suef, Egypt"></attvalue>
<attvalue for="attr_8" value="Egypt"></attvalue>
<attvalue for="attr_6" value="31.0978714"></attvalue>
<attvalue for="attr_7" value="29.073067"></attvalue>
</attvalues>
</node>
<node id="authorswithaffiliations2_1a8bb9b7079efa0e46ee5c083754e610" label="berlin, germany, berlin center for travel &amp; tropical medicine">
<attvalues>
<attvalue for="attr_type" value="Authors with affiliations 2"></attvalue>
<attvalue for="global_occurrences" value="3"></attvalue>
<attvalue for="attr_3" value="Berlin Center for Travel &amp; Tropical Medicine"></attvalue>
<attvalue for="attr_4" value="Berlin, Germany"></attvalue>
<attvalue for="attr_8" value="Germany"></attvalue>
<attvalue for="attr_6" value="13.3888599"></attvalue>
<attvalue for="attr_7" value="52.5170365"></attvalue>
</attvalues>
</node>
<node id="authorswithaffiliations2_8d1ccde001b5caef9a4d583cf875d4d0" label="berlin, germany, charité university medicine berlin">
<attvalues>
<attvalue for="attr_type" value="Authors with affiliations 2"></attvalue>
<attvalue for="global_occurrences" value="13"></attvalue>
<attvalue for="attr_3" value="Charité University Medicine Berlin"></attvalue>
<attvalue for="attr_4" value="Berlin, Germany"></attvalue>
<attvalue for="attr_8" value="Germany"></attvalue>
<attvalue for="attr_6" value="13.3888599"></attvalue>
<attvalue for="attr_7" value="52.5170365"></attvalue>
</attvalues>
</node>
<node id="authorswithaffiliations2_3a87a113ac3046e67a1a29887c2d130c" label="berlin, germany, german heart institute">
<attvalues>
<attvalue for="attr_type" value="Authors with affiliations 2"></attvalue>
<attvalue for="global_occurrences" value="1"></attvalue>
<attvalue for="attr_3" value="German Heart Institute"></attvalue>
<attvalue for="attr_4" value="Berlin, Germany"></attvalue>
<attvalue for="attr_8" value="Germany"></attvalue>
<attvalue for="attr_6" value="13.3888599"></attvalue>
<attvalue for="attr_7" value="52.5170365"></attvalue>
</attvalues>
</node>
<node id="authorswithaffiliations2_ae38b82633a203462f031dd8b315c99f" label="berlin, germany, robert koch institute">
<attvalues>
<attvalue for="attr_type" value="Authors with affiliations 2"></attvalue>
<attvalue for="global_occurrences" value="3"></attvalue>
<attvalue for="attr_3" value="Robert Koch Institute"></attvalue>
<attvalue for="attr_4" value="Berlin, Germany"></attvalue>
<attvalue for="attr_8" value="Germany"></attvalue>
<attvalue for="attr_6" value="13.3888599"></attvalue>
<attvalue for="attr_7" value="52.5170365"></attvalue>
</attvalues>
</node>
<node id="authorswithaffiliations2_5e16f7c1936af23e787655ea8001996f" label="bern, switzerland, university of bern">
<attvalues>
<attvalue for="attr_type" value="Authors with affiliations 2"></attvalue>
<attvalue for="global_occurrences" value="3"></attvalue>
<attvalue for="attr_3" value="University of Bern"></attvalue>
<attvalue for="attr_4" value="Bern, Switzerland"></attvalue>
<attvalue for="attr_8" value="Switzerland"></attvalue>
<attvalue for="attr_6" value="7.4513003"></attvalue>
<attvalue for="attr_7" value="46.9480572"></attvalue>
</attvalues>
</node>
<node id="authorswithaffiliations2_002f79a00fb24c7694ae38ed94c9dfa3" label="bethesda, united states, national institutes of health">
<attvalues>
<attvalue for="attr_type" value="Authors with affiliations 2"></attvalue>
<attvalue for="global_occurrences" value="2"></attvalue>
<attvalue for="attr_3" value="National Institutes of Health"></attvalue>
<attvalue for="attr_4" value="Bethesda, United States"></attvalue>
<attvalue for="attr_8" value="United States"></attvalue>
<attvalue for="attr_6" value="-77.0971082"></attvalue>
<attvalue for="attr_7" value="38.9812237"></attvalue>
</attvalues>
</node>
<node id="authorswithaffiliations2_da1133ffd2560da58a63ef8c3077ad17" label="bethesda, united states, uniformed services university">
<attvalues>
<attvalue for="attr_type" value="Authors with affiliations 2"></attvalue>
<attvalue for="global_occurrences" value="8"></attvalue>
<attvalue for="attr_3" value="Uniformed Services University"></attvalue>
<attvalue for="attr_4" value="Bethesda, United States"></attvalue>
<attvalue for="attr_8" value="United States"></attvalue>
<attvalue for="attr_6" value="-77.0971082"></attvalue>
<attvalue for="attr_7" value="38.9812237"></attvalue>
</attvalues>
</node>
<node id="authorswithaffiliations2_348e328cfad78db71671ab1ae555d70c" label="birmingham, united states, university of alabama at birmingham">
<attvalues>
<attvalue for="attr_type" value="Authors with affiliations 2"></attvalue>
<attvalue for="global_occurrences" value="2"></attvalue>
<attvalue for="attr_3" value="University of Alabama at Birmingham"></attvalue>
<attvalue for="attr_4" value="Birmingham, United States"></attvalue>
<attvalue for="attr_8" value="United States"></attvalue>
<attvalue for="attr_6" value="-86.8024326"></attvalue>
<attvalue for="attr_7" value="33.5206824"></attvalue>
</attvalues>
</node>
<node id="authorswithaffiliations2_aed7a01277f7409b415110c5ab5b6525" label="blantyre, malawi, university of malawi">
<attvalues>
<attvalue for="attr_type" value="Authors with affiliations 2"></attvalue>
<attvalue for="global_occurrences" value="2"></attvalue>
<attvalue for="attr_3" value="University of Malawi"></attvalue>
<attvalue for="attr_4" value="Blantyre, Malawi"></attvalue>
<attvalue for="attr_8" value="Malawi"></attvalue>
<attvalue for="attr_6" value="35.0035694"></attvalue>
<attvalue for="attr_7" value="-15.7862543"></attvalue>
</attvalues>
</node>
<node id="authorswithaffiliations2_2609b3fe70540a131a7785715f341b4d" label="bobo dioulasso, burkina faso, institut de recherche en sciences de la santé">
<attvalues>
<attvalue for="attr_type" value="Authors with affiliations 2"></attvalue>
<attvalue for="global_occurrences" value="6"></attvalue>
<attvalue for="attr_3" value="Institut de Recherche en Sciences de la Santé"></attvalue>
<attvalue for="attr_4" value="Bobo Dioulasso, Burkina Faso"></attvalue>
<attvalue for="attr_8" value="Burkina Faso"></attvalue>
<attvalue for="attr_6" value="-4.2935009"></attvalue>
<attvalue for="attr_7" value="11.1767708"></attvalue>
</attvalues>
</node>
<node id="authorswithaffiliations2_283033a9c7e30af2ad9d12c5312efb4e" label="bochum, germany, research institute for occupational medicine">
<attvalues>
<attvalue for="attr_type" value="Authors with affiliations 2"></attvalue>
<attvalue for="global_occurrences" value="2"></attvalue>
<attvalue for="attr_3" value="Research Institute for Occupational Medicine"></attvalue>
<attvalue for="attr_4" value="Bochum, Germany"></attvalue>
<attvalue for="attr_8" value="Germany"></attvalue>
<attvalue for="attr_6" value="7.2187465"></attvalue>
<attvalue for="attr_7" value="51.482321"></attvalue>
</attvalues>
</node>
<node id="authorswithaffiliations2_7c7fff8deafd3fd8281d22e12e0049c0" label="bonn, germany, university of bonn">
<attvalues>
<attvalue for="attr_type" value="Authors with affiliations 2"></attvalue>
<attvalue for="global_occurrences" value="1"></attvalue>
<attvalue for="attr_3" value="University of Bonn"></attvalue>
<attvalue for="attr_4" value="Bonn, Germany"></attvalue>
<attvalue for="attr_8" value="Germany"></attvalue>
<attvalue for="attr_6" value="7.1006599"></attvalue>
<attvalue for="attr_7" value="50.7358511"></attvalue>
</attvalues>
</node>
<node id="authorswithaffiliations2_cfef3486a967a53a6f4a0b0443909d18" label="borstel, germany, research center borstel">
<attvalues>
<attvalue for="attr_type" value="Authors with affiliations 2"></attvalue>
<attvalue for="global_occurrences" value="12"></attvalue>
<attvalue for="attr_3" value="Research Center Borstel"></attvalue>
<attvalue for="attr_4" value="Borstel, Germany"></attvalue>
<attvalue for="attr_8" value="Germany"></attvalue>
<attvalue for="attr_6" value="9.7983589"></attvalue>
<attvalue for="attr_7" value="53.968094"></attvalue>
</attvalues>
</node>
<node id="authorswithaffiliations2_d74c70d5481626b55e91d5714baa16e3" label="boston, united states, brigham and women's hospital">
<attvalues>
<attvalue for="attr_type" value="Authors with affiliations 2"></attvalue>
<attvalue for="global_occurrences" value="1"></attvalue>
<attvalue for="attr_3" value="Brigham and Women's Hospital"></attvalue>
<attvalue for="attr_4" value="Boston, United States"></attvalue>
<attvalue for="attr_8" value="United States"></attvalue>
<attvalue for="attr_6" value="-71.0595678"></attvalue>
<attvalue for="attr_7" value="42.3604823"></attvalue>
</attvalues>
</node>
<node id="authorswithaffiliations2_e764a54dbf6d273970f61a4669aca6e2" label="boston, united states, harvard university">
<attvalues>
<attvalue for="attr_type" value="Authors with affiliations 2"></attvalue>
<attvalue for="global_occurrences" value="5"></attvalue>
<attvalue for="attr_3" value="Harvard University"></attvalue>
<attvalue for="attr_4" value="Boston, United States"></attvalue>
<attvalue for="attr_8" value="United States"></attvalue>
<attvalue for="attr_6" value="-71.0595678"></attvalue>
<attvalue for="attr_7" value="42.3604823"></attvalue>
</attvalues>
</node>
<node id="authorswithaffiliations2_c17a4c5377d11c2fb8899ccfcefd4410" label="braunschweig, germany, helmholtz centre for infection research">
<attvalues>
<attvalue for="attr_type" value="Authors with affiliations 2"></attvalue>
<attvalue for="global_occurrences" value="2"></attvalue>
<attvalue for="attr_3" value="Helmholtz Centre for Infection Research"></attvalue>
<attvalue for="attr_4" value="Braunschweig, Germany"></attvalue>
<attvalue for="attr_8" value="Germany"></attvalue>
<attvalue for="attr_6" value="10.5252669"></attvalue>
<attvalue for="attr_7" value="52.2639962"></attvalue>
</attvalues>
</node>
<node id="authorswithaffiliations2_66b5cae84a7cee36dd76e9a0e7035d5c" label="bremen, germany, bruker daltonik gmbh">
<attvalues>
<attvalue for="attr_type" value="Authors with affiliations 2"></attvalue>
<attvalue for="global_occurrences" value="1"></attvalue>
<attvalue for="attr_3" value="Bruker Daltonik GmbH"></attvalue>
<attvalue for="attr_4" value="Bremen, Germany"></attvalue>
<attvalue for="attr_8" value="Germany"></attvalue>
<attvalue for="attr_6" value="8.80717"></attvalue>
<attvalue for="attr_7" value="53.0758099"></attvalue>
</attvalues>
</node>
<node id="authorswithaffiliations2_06ee2debe1598c5a793116c10b6d19d8" label="bremen, germany, university of bremen">
<attvalues>
<attvalue for="attr_type" value="Authors with affiliations 2"></attvalue>
<attvalue for="global_occurrences" value="1"></attvalue>
<attvalue for="attr_3" value="University of Bremen"></attvalue>
<attvalue for="attr_4" value="Bremen, Germany"></attvalue>
<attvalue for="attr_8" value="Germany"></attvalue>
<attvalue for="attr_6" value="8.80717"></attvalue>
<attvalue for="attr_7" value="53.0758099"></attvalue>
</attvalues>
</node>
<node id="authorswithaffiliations2_2c57a5644194184c06e9c15132e2ee7d" label="brescia, italy, university of brescia">
<attvalues>
<attvalue for="attr_type" value="Authors with affiliations 2"></attvalue>
<attvalue for="global_occurrences" value="4"></attvalue>
<attvalue for="attr_3" value="University of Brescia"></attvalue>
<attvalue for="attr_4" value="Brescia, Italy"></attvalue>
<attvalue for="attr_8" value="Italy"></attvalue>
<attvalue for="attr_6" value="10.2195335"></attvalue>
<attvalue for="attr_7" value="45.5398347"></attvalue>
</attvalues>
</node>
<node id="authorswithaffiliations2_86d01153a59068ed0ace184749374ba9" label="brisbane, australia, university of queensland">
<attvalues>
<attvalue for="attr_type" value="Authors with affiliations 2"></attvalue>
<attvalue for="global_occurrences" value="11"></attvalue>
<attvalue for="attr_3" value="University of Queensland"></attvalue>
<attvalue for="attr_4" value="Brisbane, Australia"></attvalue>
<attvalue for="attr_8" value="Australia"></attvalue>
<attvalue for="attr_6" value="153.0234991"></attvalue>
<attvalue for="attr_7" value="-27.4689682"></attvalue>
</attvalues>
</node>
<node id="authorswithaffiliations2_d2dd26a5fd2aa2a5875b0444a8b13d4a" label="caceres, spain, universidad de extremadura">
<attvalues>
<attvalue for="attr_type" value="Authors with affiliations 2"></attvalue>
<attvalue for="global_occurrences" value="1"></attvalue>
<attvalue for="attr_3" value="Universidad de Extremadura"></attvalue>
<attvalue for="attr_4" value="Caceres, Spain"></attvalue>
<attvalue for="attr_8" value="Spain"></attvalue>
<attvalue for="attr_6" value="-6.3714132"></attvalue>
<attvalue for="attr_7" value="39.4751552"></attvalue>
</attvalues>
</node>
<node id="authorswithaffiliations2_4130973b0d15686720e0c8143c3c592c" label="cairo, egypt, ain shams faculty of medicine">
<attvalues>
<attvalue for="attr_type" value="Authors with affiliations 2"></attvalue>
<attvalue for="global_occurrences" value="1"></attvalue>
<attvalue for="attr_3" value="Ain Shams Faculty of Medicine"></attvalue>
<attvalue for="attr_4" value="Cairo, Egypt"></attvalue>
<attvalue for="attr_8" value="Egypt"></attvalue>
<attvalue for="attr_6" value="31.2436663"></attvalue>
<attvalue for="attr_7" value="30.0488185"></attvalue>
</attvalues>
</node>
<node id="authorswithaffiliations2_9bbd7e4ef856150dc45ca77e066f576e" label="cairo, egypt, university of cairo">
<attvalues>
<attvalue for="attr_type" value="Authors with affiliations 2"></attvalue>
<attvalue for="global_occurrences" value="6"></attvalue>
<attvalue for="attr_3" value="University of Cairo"></attvalue>
<attvalue for="attr_4" value="Cairo, Egypt"></attvalue>
<attvalue for="attr_8" value="Egypt"></attvalue>
<attvalue for="attr_6" value="31.2436663"></attvalue>
<attvalue for="attr_7" value="30.0488185"></attvalue>
</attvalues>
</node>
<node id="authorswithaffiliations2_7f5e49b7d67078fd439dfd4240e130de" label="cambridge, united kingdom, addenbrooke's hospital">
<attvalues>
<attvalue for="attr_type" value="Authors with affiliations 2"></attvalue>
<attvalue for="global_occurrences" value="3"></attvalue>
<attvalue for="attr_3" value="Addenbrooke's Hospital"></attvalue>
<attvalue for="attr_4" value="Cambridge, United Kingdom"></attvalue>
<attvalue for="attr_8" value="United Kingdom"></attvalue>
<attvalue for="attr_6" value="0.124862"></attvalue>
<attvalue for="attr_7" value="52.2033051"></attvalue>
</attvalues>
</node>
<node id="authorswithaffiliations2_c81064ffae61437c92c7f065db5c35c5" label="cambridge, united kingdom, european bioinformatics institute (embl-ebi) wellcome trust genome campus">
<attvalues>
<attvalue for="attr_type" value="Authors with affiliations 2"></attvalue>
<attvalue for="global_occurrences" value="2"></attvalue>
<attvalue for="attr_3" value="European Bioinformatics Institute (EMBL-EBI) Wellcome Trust Genome Campus"></attvalue>
<attvalue for="attr_4" value="Cambridge, United Kingdom"></attvalue>
<attvalue for="attr_8" value="United Kingdom"></attvalue>
<attvalue for="attr_6" value="0.124862"></attvalue>
<attvalue for="attr_7" value="52.2033051"></attvalue>
</attvalues>
</node>
<node id="authorswithaffiliations2_cc0e9eec9154cf5efa9dfd5f3fc4a2a5" label="cambridge, united kingdom, papworth hospital">
<attvalues>
<attvalue for="attr_type" value="Authors with affiliations 2"></attvalue>
<attvalue for="global_occurrences" value="2"></attvalue>
<attvalue for="attr_3" value="Papworth Hospital"></attvalue>
<attvalue for="attr_4" value="Cambridge, United Kingdom"></attvalue>
<attvalue for="attr_8" value="United Kingdom"></attvalue>
<attvalue for="attr_6" value="0.124862"></attvalue>
<attvalue for="attr_7" value="52.2033051"></attvalue>
</attvalues>
</node>
<node id="authorswithaffiliations2_a935605670c4aa4a338f51b2f33ef1ef" label="cambridge, united kingdom, university of cambridge">
<attvalues>
<attvalue for="attr_type" value="Authors with affiliations 2"></attvalue>
<attvalue for="global_occurrences" value="6"></attvalue>
<attvalue for="attr_3" value="University of Cambridge"></attvalue>
<attvalue for="attr_4" value="Cambridge, United Kingdom"></attvalue>
<attvalue for="attr_8" value="United Kingdom"></attvalue>
<attvalue for="attr_6" value="0.124862"></attvalue>
<attvalue for="attr_7" value="52.2033051"></attvalue>
</attvalues>
</node>
<node id="authorswithaffiliations2_b1ccb94c0f2af2c099dbee25b1b00a99" label="cambridge, united kingdom, wellcome trust sanger institute">
<attvalues>
<attvalue for="attr_type" value="Authors with affiliations 2"></attvalue>
<attvalue for="global_occurrences" value="16"></attvalue>
<attvalue for="attr_3" value="Wellcome Trust Sanger Institute"></attvalue>
<attvalue for="attr_4" value="Cambridge, United Kingdom"></attvalue>
<attvalue for="attr_8" value="United Kingdom"></attvalue>
<attvalue for="attr_6" value="0.124862"></attvalue>
<attvalue for="attr_7" value="52.2033051"></attvalue>
</attvalues>
</node>
<node id="authorswithaffiliations2_2d7c29908f7b5882aaae242d31894ff5" label="cambridge, united states, mount auburn hospital">
<attvalues>
<attvalue for="attr_type" value="Authors with affiliations 2"></attvalue>
<attvalue for="global_occurrences" value="1"></attvalue>
<attvalue for="attr_3" value="Mount Auburn Hospital"></attvalue>
<attvalue for="attr_4" value="Cambridge, United States"></attvalue>
<attvalue for="attr_8" value="United States"></attvalue>
<attvalue for="attr_6" value="-71.1056157"></attvalue>
<attvalue for="attr_7" value="42.3750997"></attvalue>
</attvalues>
</node>
<node id="authorswithaffiliations2_2debb84792c8f65c4cd7b789ace8ffae" label="campinas, brazil, universidade estadual de campinas">
<attvalues>
<attvalue for="attr_type" value="Authors with affiliations 2"></attvalue>
<attvalue for="global_occurrences" value="2"></attvalue>
<attvalue for="attr_3" value="Universidade Estadual de Campinas"></attvalue>
<attvalue for="attr_4" value="Campinas, Brazil"></attvalue>
<attvalue for="attr_8" value="Brazil"></attvalue>
<attvalue for="attr_6" value="-47.06083"></attvalue>
<attvalue for="attr_7" value="-22.90556"></attvalue>
</attvalues>
</node>
<node id="authorswithaffiliations2_2822a16bf0390e24930a6949fadf9665" label="canterbury, united kingdom, university of kent">
<attvalues>
<attvalue for="attr_type" value="Authors with affiliations 2"></attvalue>
<attvalue for="global_occurrences" value="1"></attvalue>
<attvalue for="attr_3" value="University of Kent"></attvalue>
<attvalue for="attr_4" value="Canterbury, United Kingdom"></attvalue>
<attvalue for="attr_8" value="United Kingdom"></attvalue>
<attvalue for="attr_6" value="1.0802533"></attvalue>
<attvalue for="attr_7" value="51.2800275"></attvalue>
</attvalues>
</node>
<node id="authorswithaffiliations2_40bd274bb535bf2f3995eb897cb8e866" label="cape town, south africa, university of cape town">
<attvalues>
<attvalue for="attr_type" value="Authors with affiliations 2"></attvalue>
<attvalue for="global_occurrences" value="9"></attvalue>
<attvalue for="attr_3" value="University of Cape Town"></attvalue>
<attvalue for="attr_4" value="Cape Town, South Africa"></attvalue>
<attvalue for="attr_8" value="South Africa"></attvalue>
<attvalue for="attr_6" value="18.4172485"></attvalue>
<attvalue for="attr_7" value="-33.9289049"></attvalue>
</attvalues>
</node>
<node id="authorswithaffiliations2_37391dad7bba5952f8b6d60543e82211" label="cardiff, united kingdom, university of cardiff">
<attvalues>
<attvalue for="attr_type" value="Authors with affiliations 2"></attvalue>
<attvalue for="global_occurrences" value="1"></attvalue>
<attvalue for="attr_3" value="University of Cardiff"></attvalue>
<attvalue for="attr_4" value="Cardiff, United Kingdom"></attvalue>
<attvalue for="attr_8" value="United Kingdom"></attvalue>
<attvalue for="attr_6" value="-3.1836873"></attvalue>
<attvalue for="attr_7" value="51.4835299"></attvalue>
</attvalues>
</node>
<node id="authorswithaffiliations2_cdb9cc8cf6024ee416840772c148dde3" label="casablanca, morocco, children's hospital">
<attvalues>
<attvalue for="attr_type" value="Authors with affiliations 2"></attvalue>
<attvalue for="global_occurrences" value="1"></attvalue>
<attvalue for="attr_3" value="Children's Hospital"></attvalue>
<attvalue for="attr_4" value="Casablanca, Morocco"></attvalue>
<attvalue for="attr_8" value="Morocco"></attvalue>
<attvalue for="attr_6" value="-7.6179071"></attvalue>
<attvalue for="attr_7" value="33.596439"></attvalue>
</attvalues>
</node>
<node id="authorswithaffiliations2_d1dd137567bb3a022622424ab8c6ec49" label="ceará, brazil, hospital padre quiliano">
<attvalues>
<attvalue for="attr_type" value="Authors with affiliations 2"></attvalue>
<attvalue for="global_occurrences" value="1"></attvalue>
<attvalue for="attr_3" value="Hospital Padre Quiliano"></attvalue>
<attvalue for="attr_4" value="Ceará, Brazil"></attvalue>
<attvalue for="attr_8" value="Brazil"></attvalue>
<attvalue for="attr_6" value="-39.7156073"></attvalue>
<attvalue for="attr_7" value="-5.3264703"></attvalue>
</attvalues>
</node>
<node id="authorswithaffiliations2_c147ddf338f76a105549dc71b6f79d6f" label="ceredigion, united kingdom, aberystwyth university">
<attvalues>
<attvalue for="attr_type" value="Authors with affiliations 2"></attvalue>
<attvalue for="global_occurrences" value="1"></attvalue>
<attvalue for="attr_3" value="Aberystwyth University"></attvalue>
<attvalue for="attr_4" value="Ceredigion, United Kingdom"></attvalue>
<attvalue for="attr_8" value="United Kingdom"></attvalue>
<attvalue for="attr_6" value="-3.95084282275781"></attvalue>
<attvalue for="attr_7" value="52.2945859"></attvalue>
</attvalues>
</node>
<node id="authorswithaffiliations2_84c2b6873ffd7bb4b9f549ed6e09d17c" label="changsha, china, central south university">
<attvalues>
<attvalue for="attr_type" value="Authors with affiliations 2"></attvalue>
<attvalue for="global_occurrences" value="1"></attvalue>
<attvalue for="attr_3" value="Central South University"></attvalue>
<attvalue for="attr_4" value="Changsha, China"></attvalue>
<attvalue for="attr_8" value="China"></attvalue>
<attvalue for="attr_6" value="112.9835823"></attvalue>
<attvalue for="attr_7" value="28.1873765"></attvalue>
</attvalues>
</node>
<node id="authorswithaffiliations2_285ce7937769e0e303f75484433d92fd" label="charlottenlund, denmark, danish bilharziasis laboratory">
<attvalues>
<attvalue for="attr_type" value="Authors with affiliations 2"></attvalue>
<attvalue for="global_occurrences" value="5"></attvalue>
<attvalue for="attr_3" value="Danish Bilharziasis Laboratory"></attvalue>
<attvalue for="attr_4" value="Charlottenlund, Denmark"></attvalue>
<attvalue for="attr_8" value="Denmark"></attvalue>
<attvalue for="attr_6" value="12.5671103"></attvalue>
<attvalue for="attr_7" value="55.7552973"></attvalue>
</attvalues>
</node>
<node id="authorswithaffiliations2_55181e566251c587f90961dd24726f9b" label="chengdu, china, sichuan center for disease control and prevention">
<attvalues>
<attvalue for="attr_type" value="Authors with affiliations 2"></attvalue>
<attvalue for="global_occurrences" value="2"></attvalue>
<attvalue for="attr_3" value="Sichuan Center for Disease Control and Prevention"></attvalue>
<attvalue for="attr_4" value="Chengdu, China"></attvalue>
<attvalue for="attr_8" value="China"></attvalue>
<attvalue for="attr_6" value="104.0612783"></attvalue>
<attvalue for="attr_7" value="30.6765553"></attvalue>
</attvalues>
</node>
<node id="authorswithaffiliations2_01623bae4e4241fa67952d5353b5dde6" label="chicago, united states, rush university medical center">
<attvalues>
<attvalue for="attr_type" value="Authors with affiliations 2"></attvalue>
<attvalue for="global_occurrences" value="3"></attvalue>
<attvalue for="attr_3" value="Rush University Medical Center"></attvalue>
<attvalue for="attr_4" value="Chicago, United States"></attvalue>
<attvalue for="attr_8" value="United States"></attvalue>
<attvalue for="attr_6" value="-87.6243706"></attvalue>
<attvalue for="attr_7" value="41.8756208"></attvalue>
</attvalues>
</node>
<node id="authorswithaffiliations2_b3339ba722b86c0cc4751636184e9f84" label="chicago, united states, university of illinois">
<attvalues>
<attvalue for="attr_type" value="Authors with affiliations 2"></attvalue>
<attvalue for="global_occurrences" value="1"></attvalue>
<attvalue for="attr_3" value="University of Illinois"></attvalue>
<attvalue for="attr_4" value="Chicago, United States"></attvalue>
<attvalue for="attr_8" value="United States"></attvalue>
<attvalue for="attr_6" value="-87.6243706"></attvalue>
<attvalue for="attr_7" value="41.8756208"></attvalue>
</attvalues>
</node>
<node id="authorswithaffiliations2_1905eb0ad826db3309bc83b55a9875d5" label="coimbra, portugal, hospital universitario coimbra">
<attvalues>
<attvalue for="attr_type" value="Authors with affiliations 2"></attvalue>
<attvalue for="global_occurrences" value="1"></attvalue>
<attvalue for="attr_3" value="Hospital Universitario Coimbra"></attvalue>
<attvalue for="attr_4" value="Coimbra, Portugal"></attvalue>
<attvalue for="attr_8" value="Portugal"></attvalue>
<attvalue for="attr_6" value="-8.4292057"></attvalue>
<attvalue for="attr_7" value="40.2109801"></attvalue>
</attvalues>
</node>
<node id="authorswithaffiliations2_8c215919e4b5447ac3f46f451304a0bc" label="college park, united states, university of maryland">
<attvalues>
<attvalue for="attr_type" value="Authors with affiliations 2"></attvalue>
<attvalue for="global_occurrences" value="5"></attvalue>
<attvalue for="attr_3" value="University of Maryland"></attvalue>
<attvalue for="attr_4" value="College Park, United States"></attvalue>
<attvalue for="attr_8" value="United States"></attvalue>
<attvalue for="attr_6" value="-76.9369189"></attvalue>
<attvalue for="attr_7" value="38.980666"></attvalue>
</attvalues>
</node>
<node id="authorswithaffiliations2_06d4d2d25542653e1169821e51ed222d" label="cologne, germany, university of cologne">
<attvalues>
<attvalue for="attr_type" value="Authors with affiliations 2"></attvalue>
<attvalue for="global_occurrences" value="4"></attvalue>
<attvalue for="attr_3" value="University of Cologne"></attvalue>
<attvalue for="attr_4" value="Cologne, Germany"></attvalue>
<attvalue for="attr_8" value="Germany"></attvalue>
<attvalue for="attr_6" value="6.9580232"></attvalue>
<attvalue for="attr_7" value="50.9374863"></attvalue>
</attvalues>
</node>
<node id="authorswithaffiliations2_940fb5c58f5a365b0e6ea27eaa48187b" label="copenhagen, denmark, roy. vet./agricultural university">
<attvalues>
<attvalue for="attr_type" value="Authors with affiliations 2"></attvalue>
<attvalue for="global_occurrences" value="2"></attvalue>
<attvalue for="attr_3" value="Roy. Vet./Agricultural University"></attvalue>
<attvalue for="attr_4" value="Copenhagen, Denmark"></attvalue>
<attvalue for="attr_8" value="Denmark"></attvalue>
<attvalue for="attr_6" value="12.5700724"></attvalue>
<attvalue for="attr_7" value="55.6867243"></attvalue>
</attvalues>
</node>
<node id="authorswithaffiliations2_8adbf5d4d83f19a6ad9d1835d3886b90" label="copenhagen, denmark, university of copenhagen">
<attvalues>
<attvalue for="attr_type" value="Authors with affiliations 2"></attvalue>
<attvalue for="global_occurrences" value="2"></attvalue>
<attvalue for="attr_3" value="University of Copenhagen"></attvalue>
<attvalue for="attr_4" value="Copenhagen, Denmark"></attvalue>
<attvalue for="attr_8" value="Denmark"></attvalue>
<attvalue for="attr_6" value="12.5700724"></attvalue>
<attvalue for="attr_7" value="55.6867243"></attvalue>
</attvalues>
</node>
<node id="authorswithaffiliations2_a41ad47b20b4006b821f84152349416e" label="cork, ireland, university college cork">
<attvalues>
<attvalue for="attr_type" value="Authors with affiliations 2"></attvalue>
<attvalue for="global_occurrences" value="1"></attvalue>
<attvalue for="attr_3" value="University College Cork"></attvalue>
<attvalue for="attr_4" value="Cork, Ireland"></attvalue>
<attvalue for="attr_8" value="Ireland"></attvalue>
<attvalue for="attr_6" value="-8.4705806"></attvalue>
<attvalue for="attr_7" value="51.8979282"></attvalue>
</attvalues>
</node>
<node id="authorswithaffiliations2_66bd578417e3402a306526501ebea2cf" label="dakar, senegal, centre hospitalier universitaire le dantec">
<attvalues>
<attvalue for="attr_type" value="Authors with affiliations 2"></attvalue>
<attvalue for="global_occurrences" value="3"></attvalue>
<attvalue for="attr_3" value="Centre Hospitalier Universitaire Le Dantec"></attvalue>
<attvalue for="attr_4" value="Dakar, Senegal"></attvalue>
<attvalue for="attr_8" value="Senegal"></attvalue>
<attvalue for="attr_6" value="-17.447026"></attvalue>
<attvalue for="attr_7" value="14.6930042"></attvalue>
</attvalues>
</node>
<node id="authorswithaffiliations2_8b7942f1c9157d59e1966a584718dd1a" label="dakar, senegal, chu de fann">
<attvalues>
<attvalue for="attr_type" value="Authors with affiliations 2"></attvalue>
<attvalue for="global_occurrences" value="3"></attvalue>
<attvalue for="attr_3" value="CHU de Fann"></attvalue>
<attvalue for="attr_4" value="Dakar, Senegal"></attvalue>
<attvalue for="attr_8" value="Senegal"></attvalue>
<attvalue for="attr_6" value="-17.447026"></attvalue>
<attvalue for="attr_7" value="14.6930042"></attvalue>
</attvalues>
</node>
<node id="authorswithaffiliations2_39609a1273a8c18476491d9e97a6d629" label="dalbridge, south africa, human sciences research council">
<attvalues>
<attvalue for="attr_type" value="Authors with affiliations 2"></attvalue>
<attvalue for="global_occurrences" value="1"></attvalue>
<attvalue for="attr_3" value="Human Sciences Research Council"></attvalue>
<attvalue for="attr_4" value="Dalbridge, South Africa"></attvalue>
<attvalue for="attr_8" value="South Africa"></attvalue>
<attvalue for="attr_6" value="31.0065463"></attvalue>
<attvalue for="attr_7" value="-29.8683697"></attvalue>
</attvalues>
</node>
<node id="authorswithaffiliations2_076b6d5e3de892992eb7947e74687c94" label="dhofar, oman, ministry of health">
<attvalues>
<attvalue for="attr_type" value="Authors with affiliations 2"></attvalue>
<attvalue for="global_occurrences" value="1"></attvalue>
<attvalue for="attr_3" value="Ministry of Health"></attvalue>
<attvalue for="attr_4" value="Dhofar, Oman"></attvalue>
<attvalue for="attr_8" value="Oman"></attvalue>
<attvalue for="attr_6" value="54.17"></attvalue>
<attvalue for="attr_7" value="17.04"></attvalue>
</attvalues>
</node>
<node id="authorswithaffiliations2_f27c3b0b8b7630826ee9927bf62780bf" label="dokki, egypt, national research center">
<attvalues>
<attvalue for="attr_type" value="Authors with affiliations 2"></attvalue>
<attvalue for="global_occurrences" value="11"></attvalue>
<attvalue for="attr_3" value="National Research Center"></attvalue>
<attvalue for="attr_4" value="Dokki, Egypt"></attvalue>
<attvalue for="attr_8" value="Egypt"></attvalue>
<attvalue for="attr_6" value="31.2125563"></attvalue>
<attvalue for="attr_7" value="30.0388955"></attvalue>
</attvalues>
</node>
<node id="authorswithaffiliations2_563731ff5e8224bba5a6165f4a801d8a" label="dortmund, germany, isas-institute for analytical sciences">
<attvalues>
<attvalue for="attr_type" value="Authors with affiliations 2"></attvalue>
<attvalue for="global_occurrences" value="1"></attvalue>
<attvalue for="attr_3" value="ISAS-Institute for Analytical Sciences"></attvalue>
<attvalue for="attr_4" value="Dortmund, Germany"></attvalue>
<attvalue for="attr_8" value="Germany"></attvalue>
<attvalue for="attr_6" value="7.4652789"></attvalue>
<attvalue for="attr_7" value="51.5142273"></attvalue>
</attvalues>
</node>
<node id="authorswithaffiliations2_68946504e1f1493f4ba317e8b3b412b0" label="dortmund, germany, st.-johannes-hospital">
<attvalues>
<attvalue for="attr_type" value="Authors with affiliations 2"></attvalue>
<attvalue for="global_occurrences" value="1"></attvalue>
<attvalue for="attr_3" value="St.-Johannes-Hospital"></attvalue>
<attvalue for="attr_4" value="Dortmund, Germany"></attvalue>
<attvalue for="attr_8" value="Germany"></attvalue>
<attvalue for="attr_6" value="7.4652789"></attvalue>
<attvalue for="attr_7" value="51.5142273"></attvalue>
</attvalues>
</node>
<node id="authorswithaffiliations2_b2451d7dfb457c30e9a65bfd89323d18" label="dreieich, germany, biotest ag">
<attvalues>
<attvalue for="attr_type" value="Authors with affiliations 2"></attvalue>
<attvalue for="global_occurrences" value="1"></attvalue>
<attvalue for="attr_3" value="Biotest AG"></attvalue>
<attvalue for="attr_4" value="Dreieich, Germany"></attvalue>
<attvalue for="attr_8" value="Germany"></attvalue>
<attvalue for="attr_6" value="8.7123912"></attvalue>
<attvalue for="attr_7" value="50.011974"></attvalue>
</attvalues>
</node>
<node id="authorswithaffiliations2_15e3021b6da818159f45d0a7611af737" label="dresden, germany, max planck institute of molecular cell biology and genetics">
<attvalues>
<attvalue for="attr_type" value="Authors with affiliations 2"></attvalue>
<attvalue for="global_occurrences" value="2"></attvalue>
<attvalue for="attr_3" value="Max Planck Institute of Molecular Cell Biology and Genetics"></attvalue>
<attvalue for="attr_4" value="Dresden, Germany"></attvalue>
<attvalue for="attr_8" value="Germany"></attvalue>
<attvalue for="attr_6" value="13.7381437"></attvalue>
<attvalue for="attr_7" value="51.0493286"></attvalue>
</attvalues>
</node>
<node id="authorswithaffiliations2_0bff99b92210315e4c846864461950ff" label="dublin, ireland, tropical medical bureau">
<attvalues>
<attvalue for="attr_type" value="Authors with affiliations 2"></attvalue>
<attvalue for="global_occurrences" value="1"></attvalue>
<attvalue for="attr_3" value="Tropical Medical Bureau"></attvalue>
<attvalue for="attr_4" value="Dublin, Ireland"></attvalue>
<attvalue for="attr_8" value="Ireland"></attvalue>
<attvalue for="attr_6" value="-6.2600969"></attvalue>
<attvalue for="attr_7" value="53.3494299"></attvalue>
</attvalues>
</node>
<node id="authorswithaffiliations2_4185a155137541ff12eb206609654c3e" label="duesseldorf, germany, heinrich-heine-university duesseldorf">
<attvalues>
<attvalue for="attr_type" value="Authors with affiliations 2"></attvalue>
<attvalue for="global_occurrences" value="38"></attvalue>
<attvalue for="attr_3" value="Heinrich-Heine-University Duesseldorf"></attvalue>
<attvalue for="attr_4" value="Duesseldorf, Germany"></attvalue>
<attvalue for="attr_8" value="Germany"></attvalue>
<attvalue for="attr_6" value="6.7637565"></attvalue>
<attvalue for="attr_7" value="51.2235376"></attvalue>
</attvalues>
</node>
<node id="authorswithaffiliations2_8cdcb3e53fc10bb918bc6d4411deabfd" label="durban, south africa, university of kwazulu-natal">
<attvalues>
<attvalue for="attr_type" value="Authors with affiliations 2"></attvalue>
<attvalue for="global_occurrences" value="2"></attvalue>
<attvalue for="attr_3" value="University of KwaZulu-Natal"></attvalue>
<attvalue for="attr_4" value="Durban, South Africa"></attvalue>
<attvalue for="attr_8" value="South Africa"></attvalue>
<attvalue for="attr_6" value="31.0099095"></attvalue>
<attvalue for="attr_7" value="-29.8618254"></attvalue>
</attvalues>
</node>
<node id="authorswithaffiliations2_e509cc355660a7653ea34cd590e25ef5" label="edinburgh, united kingdom, university of edinburgh">
<attvalues>
<attvalue for="attr_type" value="Authors with affiliations 2"></attvalue>
<attvalue for="global_occurrences" value="9"></attvalue>
<attvalue for="attr_3" value="University of Edinburgh"></attvalue>
<attvalue for="attr_4" value="Edinburgh, United Kingdom"></attvalue>
<attvalue for="attr_8" value="United Kingdom"></attvalue>
<attvalue for="attr_6" value="-3.1932723"></attvalue>
<attvalue for="attr_7" value="55.9483399"></attvalue>
</attvalues>
</node>
<node id="authorswithaffiliations2_62f73922fdbeb1557579c858c04f9b63" label="erlangen, germany, friedrich-alexander-university erlangen-nuremberg">
<attvalues>
<attvalue for="attr_type" value="Authors with affiliations 2"></attvalue>
<attvalue for="global_occurrences" value="22"></attvalue>
<attvalue for="attr_3" value="Friedrich-Alexander-University Erlangen-Nuremberg"></attvalue>
<attvalue for="attr_4" value="Erlangen, Germany"></attvalue>
<attvalue for="attr_8" value="Germany"></attvalue>
<attvalue for="attr_6" value="11.0036614"></attvalue>
<attvalue for="attr_7" value="49.5980945"></attvalue>
</attvalues>
</node>
<node id="authorswithaffiliations2_94fe5645315f1d4d2071ec9a73484d06" label="essen, germany, university of duisburg-essen">
<attvalues>
<attvalue for="attr_type" value="Authors with affiliations 2"></attvalue>
<attvalue for="global_occurrences" value="11"></attvalue>
<attvalue for="attr_3" value="University of Duisburg-Essen"></attvalue>
<attvalue for="attr_4" value="Essen, Germany"></attvalue>
<attvalue for="attr_8" value="Germany"></attvalue>
<attvalue for="attr_6" value="7.0114963"></attvalue>
<attvalue for="attr_7" value="51.4572062"></attvalue>
</attvalues>
</node>
<node id="authorswithaffiliations2_edbaa2d9680ee01d9d6cc782211231c1" label="esslingen, germany, institut fr pathologie">
<attvalues>
<attvalue for="attr_type" value="Authors with affiliations 2"></attvalue>
<attvalue for="global_occurrences" value="1"></attvalue>
<attvalue for="attr_3" value="Institut Fr Pathologie"></attvalue>
<attvalue for="attr_4" value="Esslingen, Germany"></attvalue>
<attvalue for="attr_8" value="Germany"></attvalue>
<attvalue for="attr_6" value="6.5247915"></attvalue>
<attvalue for="attr_7" value="49.9148673"></attvalue>
</attvalues>
</node>
<node id="authorswithaffiliations2_6eeb01aaa39fee798f4cb2a229e4d116" label="florence, italy, university of florence">
<attvalues>
<attvalue for="attr_type" value="Authors with affiliations 2"></attvalue>
<attvalue for="global_occurrences" value="3"></attvalue>
<attvalue for="attr_3" value="University of Florence"></attvalue>
<attvalue for="attr_4" value="Florence, Italy"></attvalue>
<attvalue for="attr_8" value="Italy"></attvalue>
<attvalue for="attr_6" value="11.2555757"></attvalue>
<attvalue for="attr_7" value="43.7698712"></attvalue>
</attvalues>
</node>
<node id="authorswithaffiliations2_9044b33f37e8cf92911bda6e528cfb9d" label="fortaleza, brazil, federal university of ceará">
<attvalues>
<attvalue for="attr_type" value="Authors with affiliations 2"></attvalue>
<attvalue for="global_occurrences" value="1"></attvalue>
<attvalue for="attr_3" value="Federal University of Ceará"></attvalue>
<attvalue for="attr_4" value="Fortaleza, Brazil"></attvalue>
<attvalue for="attr_8" value="Brazil"></attvalue>
<attvalue for="attr_6" value="-38.5217989"></attvalue>
<attvalue for="attr_7" value="-3.7304512"></attvalue>
</attvalues>
</node>
<node id="authorswithaffiliations2_6a9a26a863817b383ec430b3606116a9" label="frankfurt am main, germany, johann wolfgang goethe university frankfurt">
<attvalues>
<attvalue for="attr_type" value="Authors with affiliations 2"></attvalue>
<attvalue for="global_occurrences" value="3"></attvalue>
<attvalue for="attr_3" value="Johann Wolfgang Goethe University Frankfurt"></attvalue>
<attvalue for="attr_4" value="Frankfurt am Main, Germany"></attvalue>
<attvalue for="attr_8" value="Germany"></attvalue>
<attvalue for="attr_6" value="8.66195118582712"></attvalue>
<attvalue for="attr_7" value="50.12134215"></attvalue>
</attvalues>
</node>
<node id="authorswithaffiliations2_2bc4d211b3220272aff8089501712f8d" label="freiburg, germany, albert ludwigs university freiburg">
<attvalues>
<attvalue for="attr_type" value="Authors with affiliations 2"></attvalue>
<attvalue for="global_occurrences" value="1"></attvalue>
<attvalue for="attr_3" value="Albert Ludwigs University Freiburg"></attvalue>
<attvalue for="attr_4" value="Freiburg, Germany"></attvalue>
<attvalue for="attr_8" value="Germany"></attvalue>
<attvalue for="attr_6" value="7.8494005"></attvalue>
<attvalue for="attr_7" value="47.9960901"></attvalue>
</attvalues>
</node>
<node id="authorswithaffiliations2_22315de8de9e8657708360faa2611659" label="freiburg, germany, max planck institute for immunobiology">
<attvalues>
<attvalue for="attr_type" value="Authors with affiliations 2"></attvalue>
<attvalue for="global_occurrences" value="3"></attvalue>
<attvalue for="attr_3" value="Max Planck Institute for Immunobiology"></attvalue>
<attvalue for="attr_4" value="Freiburg, Germany"></attvalue>
<attvalue for="attr_8" value="Germany"></attvalue>
<attvalue for="attr_6" value="7.8494005"></attvalue>
<attvalue for="attr_7" value="47.9960901"></attvalue>
</attvalues>
</node>
<node id="authorswithaffiliations2_e72799b2136098ec5222561d296264c9" label="fuzhou, china, fujian medical university">
<attvalues>
<attvalue for="attr_type" value="Authors with affiliations 2"></attvalue>
<attvalue for="global_occurrences" value="1"></attvalue>
<attvalue for="attr_3" value="Fujian Medical University"></attvalue>
<attvalue for="attr_4" value="Fuzhou, China"></attvalue>
<attvalue for="attr_8" value="China"></attvalue>
<attvalue for="attr_6" value="119.2915465"></attvalue>
<attvalue for="attr_7" value="26.0774554"></attvalue>
</attvalues>
</node>
<node id="authorswithaffiliations2_62e7c7785a18f4242ed0f73ba196de13" label="geneva, switzerland, university of geneva">
<attvalues>
<attvalue for="attr_type" value="Authors with affiliations 2"></attvalue>
<attvalue for="global_occurrences" value="4"></attvalue>
<attvalue for="attr_3" value="University of Geneva"></attvalue>
<attvalue for="attr_4" value="Geneva, Switzerland"></attvalue>
<attvalue for="attr_8" value="Switzerland"></attvalue>
<attvalue for="attr_6" value="6.1466014"></attvalue>
<attvalue for="attr_7" value="46.2017559"></attvalue>
</attvalues>
</node>
<node id="authorswithaffiliations2_20f25370a38b02ce036f102e5ed6588d" label="giessen, germany, justus liebig university giessen">
<attvalues>
<attvalue for="attr_type" value="Authors with affiliations 2"></attvalue>
<attvalue for="global_occurrences" value="42"></attvalue>
<attvalue for="attr_3" value="Justus Liebig University Giessen"></attvalue>
<attvalue for="attr_4" value="Giessen, Germany"></attvalue>
<attvalue for="attr_8" value="Germany"></attvalue>
<attvalue for="attr_6" value="8.67487"></attvalue>
<attvalue for="attr_7" value="50.5843976"></attvalue>
</attvalues>
</node>
<node id="authorswithaffiliations2_bb9a65e8b80ed3909ec64d0b70f63b98" label="giza, egypt, theodor bilharz research institute">
<attvalues>
<attvalue for="attr_type" value="Authors with affiliations 2"></attvalue>
<attvalue for="global_occurrences" value="16"></attvalue>
<attvalue for="attr_3" value="Theodor Bilharz Research Institute"></attvalue>
<attvalue for="attr_4" value="Giza, Egypt"></attvalue>
<attvalue for="attr_8" value="Egypt"></attvalue>
<attvalue for="attr_6" value="31.2134513"></attvalue>
<attvalue for="attr_7" value="30.0170059"></attvalue>
</attvalues>
</node>
<node id="authorswithaffiliations2_60a9907944c399722b8111d89e576ee1" label="glasgow, united kingdom, university of glasgow">
<attvalues>
<attvalue for="attr_type" value="Authors with affiliations 2"></attvalue>
<attvalue for="global_occurrences" value="2"></attvalue>
<attvalue for="attr_3" value="University of Glasgow"></attvalue>
<attvalue for="attr_4" value="Glasgow, United Kingdom"></attvalue>
<attvalue for="attr_8" value="United Kingdom"></attvalue>
<attvalue for="attr_6" value="-4.2499891"></attvalue>
<attvalue for="attr_7" value="55.861147"></attvalue>
</attvalues>
</node>
<node id="authorswithaffiliations2_c3064f5682ff5206a0ee8bd6960f2835" label="glasgow, united kingdom, university of strathclyde">
<attvalues>
<attvalue for="attr_type" value="Authors with affiliations 2"></attvalue>
<attvalue for="global_occurrences" value="3"></attvalue>
<attvalue for="attr_3" value="University of Strathclyde"></attvalue>
<attvalue for="attr_4" value="Glasgow, United Kingdom"></attvalue>
<attvalue for="attr_8" value="United Kingdom"></attvalue>
<attvalue for="attr_6" value="-4.2499891"></attvalue>
<attvalue for="attr_7" value="55.861147"></attvalue>
</attvalues>
</node>
<node id="authorswithaffiliations2_32d485354ab12faa3ba7a805a8c12f20" label="goettingen, germany, georg august university of goettingen">
<attvalues>
<attvalue for="attr_type" value="Authors with affiliations 2"></attvalue>
<attvalue for="global_occurrences" value="5"></attvalue>
<attvalue for="attr_3" value="Georg August University of Goettingen"></attvalue>
<attvalue for="attr_4" value="Goettingen, Germany"></attvalue>
<attvalue for="attr_8" value="Germany"></attvalue>
<attvalue for="attr_6" value="9.9344982"></attvalue>
<attvalue for="attr_7" value="51.533684"></attvalue>
</attvalues>
</node>
<node id="authorswithaffiliations2_9c6c6962b47b0f4669da69bc6908a17a" label="goiânia, brazil, universidade federal de goiás">
<attvalues>
<attvalue for="attr_type" value="Authors with affiliations 2"></attvalue>
<attvalue for="global_occurrences" value="3"></attvalue>
<attvalue for="attr_3" value="Universidade Federal de Goiás"></attvalue>
<attvalue for="attr_4" value="Goiânia, Brazil"></attvalue>
<attvalue for="attr_8" value="Brazil"></attvalue>
<attvalue for="attr_6" value="-49.2532691"></attvalue>
<attvalue for="attr_7" value="-16.680882"></attvalue>
</attvalues>
</node>
<node id="authorswithaffiliations2_4343261f82ef3ae90bd8b52dcae8258e" label="graz, austria, graz medical university">
<attvalues>
<attvalue for="attr_type" value="Authors with affiliations 2"></attvalue>
<attvalue for="global_occurrences" value="13"></attvalue>
<attvalue for="attr_3" value="Graz Medical University"></attvalue>
<attvalue for="attr_4" value="Graz, Austria"></attvalue>
<attvalue for="attr_8" value="Austria"></attvalue>
<attvalue for="attr_6" value="15.4382918"></attvalue>
<attvalue for="attr_7" value="47.0708101"></attvalue>
</attvalues>
</node>
<node id="authorswithaffiliations2_ce1d58e2823dd84a426c3ef7836afa42" label="grenoble, france, university joseph fourier">
<attvalues>
<attvalue for="attr_type" value="Authors with affiliations 2"></attvalue>
<attvalue for="global_occurrences" value="1"></attvalue>
<attvalue for="attr_3" value="University Joseph Fourier"></attvalue>
<attvalue for="attr_4" value="Grenoble, France"></attvalue>
<attvalue for="attr_8" value="France"></attvalue>
<attvalue for="attr_6" value="5.7210773"></attvalue>
<attvalue for="attr_7" value="45.182478"></attvalue>
</attvalues>
</node>
<node id="authorswithaffiliations2_cc04c7c58d4437e6003ef004f0ca429a" label="großhadern, germany, universitätsfrauenklinik großhadern">
<attvalues>
<attvalue for="attr_type" value="Authors with affiliations 2"></attvalue>
<attvalue for="global_occurrences" value="1"></attvalue>
<attvalue for="attr_3" value="Universitätsfrauenklinik Großhadern"></attvalue>
<attvalue for="attr_4" value="Großhadern, Germany"></attvalue>
<attvalue for="attr_8" value="Germany"></attvalue>
<attvalue for="attr_6" value="11.4791576"></attvalue>
<attvalue for="attr_7" value="48.1119949"></attvalue>
</attvalues>
</node>
<node id="authorswithaffiliations2_b57f7c3ef98575c3b3dec55756927840" label="halle, germany, galmed gmbh">
<attvalues>
<attvalue for="attr_type" value="Authors with affiliations 2"></attvalue>
<attvalue for="global_occurrences" value="1"></attvalue>
<attvalue for="attr_3" value="GALMED GmbH"></attvalue>
<attvalue for="attr_4" value="Halle, Germany"></attvalue>
<attvalue for="attr_8" value="Germany"></attvalue>
<attvalue for="attr_6" value="11.9705452"></attvalue>
<attvalue for="attr_7" value="51.4825041"></attvalue>
</attvalues>
</node>
<node id="authorswithaffiliations2_33d17c9e7150e86a2febbfb513bf21c9" label="hamburg, germany, bernhard nocht institute for tropical medicine">
<attvalues>
<attvalue for="attr_type" value="Authors with affiliations 2"></attvalue>
<attvalue for="global_occurrences" value="15"></attvalue>
<attvalue for="attr_3" value="Bernhard Nocht Institute for Tropical Medicine"></attvalue>
<attvalue for="attr_4" value="Hamburg, Germany"></attvalue>
<attvalue for="attr_8" value="Germany"></attvalue>
<attvalue for="attr_6" value="10.0099133"></attvalue>
<attvalue for="attr_7" value="53.5437641"></attvalue>
</attvalues>
</node>
<node id="authorswithaffiliations2_7f5d504776624ef9bb63e8837f77a934" label="hamburg, germany, hamburg-eppendorf university medical center">
<attvalues>
<attvalue for="attr_type" value="Authors with affiliations 2"></attvalue>
<attvalue for="global_occurrences" value="5"></attvalue>
<attvalue for="attr_3" value="Hamburg-Eppendorf University Medical Center"></attvalue>
<attvalue for="attr_4" value="Hamburg, Germany"></attvalue>
<attvalue for="attr_8" value="Germany"></attvalue>
<attvalue for="attr_6" value="10.0099133"></attvalue>
<attvalue for="attr_7" value="53.5437641"></attvalue>
</attvalues>
</node>
<node id="authorswithaffiliations2_22d09578bfde500b43a97f1f62be0957" label="hamburg, germany, university of hamburg">
<attvalues>
<attvalue for="attr_type" value="Authors with affiliations 2"></attvalue>
<attvalue for="global_occurrences" value="1"></attvalue>
<attvalue for="attr_3" value="University of Hamburg"></attvalue>
<attvalue for="attr_4" value="Hamburg, Germany"></attvalue>
<attvalue for="attr_8" value="Germany"></attvalue>
<attvalue for="attr_6" value="10.0099133"></attvalue>
<attvalue for="attr_7" value="53.5437641"></attvalue>
</attvalues>
</node>
<node id="authorswithaffiliations2_bd5aaac6151c30dfb208952f1f7cf3a7" label="hangzhou, china, zhejiang university">
<attvalues>
<attvalue for="attr_type" value="Authors with affiliations 2"></attvalue>
<attvalue for="global_occurrences" value="1"></attvalue>
<attvalue for="attr_3" value="Zhejiang University"></attvalue>
<attvalue for="attr_4" value="Hangzhou, China"></attvalue>
<attvalue for="attr_8" value="China"></attvalue>
<attvalue for="attr_6" value="120.149335"></attvalue>
<attvalue for="attr_7" value="30.2665643"></attvalue>
</attvalues>
</node>
<node id="authorswithaffiliations2_56dd18b411df789cfd31f2b90cd1f432" label="hannover, germany, hannover medical university">
<attvalues>
<attvalue for="attr_type" value="Authors with affiliations 2"></attvalue>
<attvalue for="global_occurrences" value="10"></attvalue>
<attvalue for="attr_3" value="Hannover Medical University"></attvalue>
<attvalue for="attr_4" value="Hannover, Germany"></attvalue>
<attvalue for="attr_8" value="Germany"></attvalue>
<attvalue for="attr_6" value="9.7385532"></attvalue>
<attvalue for="attr_7" value="52.3744779"></attvalue>
</attvalues>
</node>
<node id="authorswithaffiliations2_78602c61365c5e5f972de3dd802d0e4b" label="hannover, germany, twincore centre for experimental and clinical infection research joint venture">
<attvalues>
<attvalue for="attr_type" value="Authors with affiliations 2"></attvalue>
<attvalue for="global_occurrences" value="3"></attvalue>
<attvalue for="attr_3" value="TWINCORE Centre for Experimental and Clinical Infection Research Joint Venture"></attvalue>
<attvalue for="attr_4" value="Hannover, Germany"></attvalue>
<attvalue for="attr_8" value="Germany"></attvalue>
<attvalue for="attr_6" value="9.7385532"></attvalue>
<attvalue for="attr_7" value="52.3744779"></attvalue>
</attvalues>
</node>
<node id="authorswithaffiliations2_0961f257c103003076ce0c61a8bd7b3b" label="harare, zimbabwe, biomedical research/training inst.">
<attvalues>
<attvalue for="attr_type" value="Authors with affiliations 2"></attvalue>
<attvalue for="global_occurrences" value="1"></attvalue>
<attvalue for="attr_3" value="Biomedical Research/Training Inst."></attvalue>
<attvalue for="attr_4" value="Harare, Zimbabwe"></attvalue>
<attvalue for="attr_8" value="Zimbabwe"></attvalue>
<attvalue for="attr_6" value="31.0456859"></attvalue>
<attvalue for="attr_7" value="-17.8317726"></attvalue>
</attvalues>
</node>
<node id="authorswithaffiliations2_3ac4a729520c3ba0bfee8d0b92f8bb64" label="heidelberg, germany, german cancer research center">
<attvalues>
<attvalue for="attr_type" value="Authors with affiliations 2"></attvalue>
<attvalue for="global_occurrences" value="8"></attvalue>
<attvalue for="attr_3" value="German Cancer Research Center"></attvalue>
<attvalue for="attr_4" value="Heidelberg, Germany"></attvalue>
<attvalue for="attr_8" value="Germany"></attvalue>
<attvalue for="attr_6" value="8.6948125"></attvalue>
<attvalue for="attr_7" value="49.4093608"></attvalue>
</attvalues>
</node>
<node id="authorswithaffiliations2_89104dd89ff895f02f7a3727363f4872" label="heidelberg, germany, ruprecht karls university heidelberg">
<attvalues>
<attvalue for="attr_type" value="Authors with affiliations 2"></attvalue>
<attvalue for="global_occurrences" value="56"></attvalue>
<attvalue for="attr_3" value="Ruprecht Karls University Heidelberg"></attvalue>
<attvalue for="attr_4" value="Heidelberg, Germany"></attvalue>
<attvalue for="attr_8" value="Germany"></attvalue>
<attvalue for="attr_6" value="8.6948125"></attvalue>
<attvalue for="attr_7" value="49.4093608"></attvalue>
</attvalues>
</node>
<node id="authorswithaffiliations2_bd1760b04b745dfe217cbf5ceaa6256d" label="homburg, germany, university of saarland">
<attvalues>
<attvalue for="attr_type" value="Authors with affiliations 2"></attvalue>
<attvalue for="global_occurrences" value="3"></attvalue>
<attvalue for="attr_3" value="University of Saarland"></attvalue>
<attvalue for="attr_4" value="Homburg, Germany"></attvalue>
<attvalue for="attr_8" value="Germany"></attvalue>
<attvalue for="attr_6" value="7.3333199"></attvalue>
<attvalue for="attr_7" value="49.3169969"></attvalue>
</attvalues>
</node>
<node id="authorswithaffiliations2_c405b785f1a7e7247968ffa9df9a4f06" label="hradec kralove, czech republic, military medical academy">
<attvalues>
<attvalue for="attr_type" value="Authors with affiliations 2"></attvalue>
<attvalue for="global_occurrences" value="1"></attvalue>
<attvalue for="attr_3" value="Military Medical Academy"></attvalue>
<attvalue for="attr_4" value="Hradec Kralove, Czech Republic"></attvalue>
<attvalue for="attr_8" value="Czech Republic"></attvalue>
<attvalue for="attr_6" value="15.832719"></attvalue>
<attvalue for="attr_7" value="50.2094963"></attvalue>
</attvalues>
</node>
<node id="authorswithaffiliations2_1cf566f6c077fb9fd1d4eaf9d1322009" label="hunan, china, hunan inst. of parasitic diseases">
<attvalues>
<attvalue for="attr_type" value="Authors with affiliations 2"></attvalue>
<attvalue for="global_occurrences" value="1"></attvalue>
<attvalue for="attr_3" value="Hunan Inst. of Parasitic Diseases"></attvalue>
<attvalue for="attr_4" value="Hunan, China"></attvalue>
<attvalue for="attr_8" value="China"></attvalue>
<attvalue for="attr_6" value="112"></attvalue>
<attvalue for="attr_7" value="28"></attvalue>
</attvalues>
</node>
<node id="authorswithaffiliations2_7cb511bddb92480bda9155e03c1b0d89" label="hvidovre, denmark, hvidovre hospital">
<attvalues>
<attvalue for="attr_type" value="Authors with affiliations 2"></attvalue>
<attvalue for="global_occurrences" value="1"></attvalue>
<attvalue for="attr_3" value="Hvidovre Hospital"></attvalue>
<attvalue for="attr_4" value="Hvidovre, Denmark"></attvalue>
<attvalue for="attr_8" value="Denmark"></attvalue>
<attvalue for="attr_6" value="12.4773325"></attvalue>
<attvalue for="attr_7" value="55.6441803"></attvalue>
</attvalues>
</node>
<node id="authorswithaffiliations2_c912252469c5e07cc9beed17256c1ce7" label="ijaye abeokuta, nigeria, ogun state hospital">
<attvalues>
<attvalue for="attr_type" value="Authors with affiliations 2"></attvalue>
<attvalue for="global_occurrences" value="1"></attvalue>
<attvalue for="attr_3" value="Ogun State Hospital"></attvalue>
<attvalue for="attr_4" value="Ijaye Abeokuta, Nigeria"></attvalue>
<attvalue for="attr_8" value="Nigeria"></attvalue>
<attvalue for="attr_6" value=""></attvalue>
<attvalue for="attr_7" value=""></attvalue>
</attvalues>
</node>
<node id="authorswithaffiliations2_802494fa085dadb3cf18decd326552d4" label="inchon, south korea, inha university college of medicine">
<attvalues>
<attvalue for="attr_type" value="Authors with affiliations 2"></attvalue>
<attvalue for="global_occurrences" value="1"></attvalue>
<attvalue for="attr_3" value="Inha University College of Medicine"></attvalue>
<attvalue for="attr_4" value="Inchon, South Korea"></attvalue>
<attvalue for="attr_8" value="South Korea"></attvalue>
<attvalue for="attr_6" value="126.6057595"></attvalue>
<attvalue for="attr_7" value="37.4966135"></attvalue>
</attvalues>
</node>
<node id="authorswithaffiliations2_ada482866d90081518b2242ced396d1d" label="innsbruck, austria, innsbruck medical university">
<attvalues>
<attvalue for="attr_type" value="Authors with affiliations 2"></attvalue>
<attvalue for="global_occurrences" value="1"></attvalue>
<attvalue for="attr_3" value="Innsbruck Medical University"></attvalue>
<attvalue for="attr_4" value="Innsbruck, Austria"></attvalue>
<attvalue for="attr_8" value="Austria"></attvalue>
<attvalue for="attr_6" value="11.3927685"></attvalue>
<attvalue for="attr_7" value="47.2654296"></attvalue>
</attvalues>
</node>
<node id="authorswithaffiliations2_f7b486e433fb5ed3c3643541f9190b65" label="inuyama, japan, kyoto university">
<attvalues>
<attvalue for="attr_type" value="Authors with affiliations 2"></attvalue>
<attvalue for="global_occurrences" value="2"></attvalue>
<attvalue for="attr_3" value="Kyoto University"></attvalue>
<attvalue for="attr_4" value="Inuyama, Japan"></attvalue>
<attvalue for="attr_8" value="Japan"></attvalue>
<attvalue for="attr_6" value="136.9458919"></attvalue>
<attvalue for="attr_7" value="35.3802666"></attvalue>
</attvalues>
</node>
<node id="authorswithaffiliations2_8aab5829353c132fbc7d2f950a69705f" label="jena, germany, friedrich schiller university jena">
<attvalues>
<attvalue for="attr_type" value="Authors with affiliations 2"></attvalue>
<attvalue for="global_occurrences" value="1"></attvalue>
<attvalue for="attr_3" value="Friedrich Schiller University Jena"></attvalue>
<attvalue for="attr_4" value="Jena, Germany"></attvalue>
<attvalue for="attr_8" value="Germany"></attvalue>
<attvalue for="attr_6" value="11.588798593064"></attvalue>
<attvalue for="attr_7" value="50.9224875"></attvalue>
</attvalues>
</node>
<node id="authorswithaffiliations2_8acdb9ba8866ded7a55d80545a06f3d6" label="jena, germany, leibniz institute for natural product research and infection biology">
<attvalues>
<attvalue for="attr_type" value="Authors with affiliations 2"></attvalue>
<attvalue for="global_occurrences" value="1"></attvalue>
<attvalue for="attr_3" value="Leibniz Institute for Natural Product Research and Infection Biology"></attvalue>
<attvalue for="attr_4" value="Jena, Germany"></attvalue>
<attvalue for="attr_8" value="Germany"></attvalue>
<attvalue for="attr_6" value="11.588798593064"></attvalue>
<attvalue for="attr_7" value="50.9224875"></attvalue>
</attvalues>
</node>
<node id="authorswithaffiliations2_fd1c10b447d0f1a7763661b332693899" label="jerusalem, israel, hebrew university of jerusalem">
<attvalues>
<attvalue for="attr_type" value="Authors with affiliations 2"></attvalue>
<attvalue for="global_occurrences" value="2"></attvalue>
<attvalue for="attr_3" value="Hebrew University of Jerusalem"></attvalue>
<attvalue for="attr_4" value="Jerusalem, Israel"></attvalue>
<attvalue for="attr_8" value="Israel"></attvalue>
<attvalue for="attr_6" value="35.2247239"></attvalue>
<attvalue for="attr_7" value="31.7774287"></attvalue>
</attvalues>
</node>
<node id="authorswithaffiliations2_c1fb24f69d15d52b1c04fd127ec255d9" label="jiaxing, china, college of jiaxing">
<attvalues>
<attvalue for="attr_type" value="Authors with affiliations 2"></attvalue>
<attvalue for="global_occurrences" value="1"></attvalue>
<attvalue for="attr_3" value="College of Jiaxing"></attvalue>
<attvalue for="attr_4" value="Jiaxing, China"></attvalue>
<attvalue for="attr_8" value="China"></attvalue>
<attvalue for="attr_6" value="120.7512059"></attvalue>
<attvalue for="attr_7" value="30.7482172"></attvalue>
</attvalues>
</node>
<node id="authorswithaffiliations2_7255be512b329a5fc75197d6f508d378" label="jirapa, ghana, battor hospital">
<attvalues>
<attvalue for="attr_type" value="Authors with affiliations 2"></attvalue>
<attvalue for="global_occurrences" value="2"></attvalue>
<attvalue for="attr_3" value="Battor Hospital"></attvalue>
<attvalue for="attr_4" value="Jirapa, Ghana"></attvalue>
<attvalue for="attr_8" value="Ghana"></attvalue>
<attvalue for="attr_6" value="-2.7006467"></attvalue>
<attvalue for="attr_7" value="10.5304895"></attvalue>
</attvalues>
</node>
<node id="authorswithaffiliations2_1006e908650f384bc6990c5cd7e0f800" label="kampala, uganda, ministry of health">
<attvalues>
<attvalue for="attr_type" value="Authors with affiliations 2"></attvalue>
<attvalue for="global_occurrences" value="4"></attvalue>
<attvalue for="attr_3" value="Ministry of Health"></attvalue>
<attvalue for="attr_4" value="Kampala, Uganda"></attvalue>
<attvalue for="attr_8" value="Uganda"></attvalue>
<attvalue for="attr_6" value="32.5821691"></attvalue>
<attvalue for="attr_7" value="0.3162223"></attvalue>
</attvalues>
</node>
<node id="authorswithaffiliations2_dd177e77d3daf2af0ae6a673089f1947" label="kansas city, united states, university of kansas">
<attvalues>
<attvalue for="attr_type" value="Authors with affiliations 2"></attvalue>
<attvalue for="global_occurrences" value="2"></attvalue>
<attvalue for="attr_3" value="University of Kansas"></attvalue>
<attvalue for="attr_4" value="Kansas City, United States"></attvalue>
<attvalue for="attr_8" value="United States"></attvalue>
<attvalue for="attr_6" value="-94.5630298"></attvalue>
<attvalue for="attr_7" value="39.0844687"></attvalue>
</attvalues>
</node>
<node id="authorswithaffiliations2_c7a0d0efedda8a5509343edb56f851b2" label="karachi, pakistan, bismillah taqee institute of health sciences and blood diseases center">
<attvalues>
<attvalue for="attr_type" value="Authors with affiliations 2"></attvalue>
<attvalue for="global_occurrences" value="1"></attvalue>
<attvalue for="attr_3" value="Bismillah Taqee Institute of Health Sciences and Blood Diseases Center"></attvalue>
<attvalue for="attr_4" value="Karachi, Pakistan"></attvalue>
<attvalue for="attr_8" value="Pakistan"></attvalue>
<attvalue for="attr_6" value="67.031789"></attvalue>
<attvalue for="attr_7" value="24.8741557"></attvalue>
</attvalues>
</node>
<node id="authorswithaffiliations2_d40d801cb2e645f8d3bdf72596800fba" label="kathmandu, nepal, ciwec clinic">
<attvalues>
<attvalue for="attr_type" value="Authors with affiliations 2"></attvalue>
<attvalue for="global_occurrences" value="2"></attvalue>
<attvalue for="attr_3" value="CIWEC Clinic"></attvalue>
<attvalue for="attr_4" value="Kathmandu, Nepal"></attvalue>
<attvalue for="attr_8" value="Nepal"></attvalue>
<attvalue for="attr_6" value="85.3149883"></attvalue>
<attvalue for="attr_7" value="27.707549"></attvalue>
</attvalues>
</node>
<node id="authorswithaffiliations2_96f6a1f1ef5673bb9fd2490c6fd7f6ac" label="kiel, germany, university of kiel">
<attvalues>
<attvalue for="attr_type" value="Authors with affiliations 2"></attvalue>
<attvalue for="global_occurrences" value="3"></attvalue>
<attvalue for="attr_3" value="University of Kiel"></attvalue>
<attvalue for="attr_4" value="Kiel, Germany"></attvalue>
<attvalue for="attr_8" value="Germany"></attvalue>
<attvalue for="attr_6" value="10.1444023253091"></attvalue>
<attvalue for="attr_7" value="54.3418225"></attvalue>
</attvalues>
</node>
<node id="authorswithaffiliations2_78a7f9647626f73d6c254f6f57301dfb" label="krefeld, germany, helios klinikum krefeld academic hospital">
<attvalues>
<attvalue for="attr_type" value="Authors with affiliations 2"></attvalue>
<attvalue for="global_occurrences" value="2"></attvalue>
<attvalue for="attr_3" value="Helios Klinikum Krefeld Academic Hospital"></attvalue>
<attvalue for="attr_4" value="Krefeld, Germany"></attvalue>
<attvalue for="attr_8" value="Germany"></attvalue>
<attvalue for="attr_6" value="6.5623343"></attvalue>
<attvalue for="attr_7" value="51.3331205"></attvalue>
</attvalues>
</node>
<node id="authorswithaffiliations2_54f6be928457edf82cda770967eb1487" label="kristiansand, norway, university of agder">
<attvalues>
<attvalue for="attr_type" value="Authors with affiliations 2"></attvalue>
<attvalue for="global_occurrences" value="1"></attvalue>
<attvalue for="attr_3" value="University of Agder"></attvalue>
<attvalue for="attr_4" value="Kristiansand, Norway"></attvalue>
<attvalue for="attr_8" value="Norway"></attvalue>
<attvalue for="attr_6" value="7.995766"></attvalue>
<attvalue for="attr_7" value="58.1467082"></attvalue>
</attvalues>
</node>
<node id="authorswithaffiliations2_c62f3c3638f9c03a7a75d41eae5671a2" label="lambaréné, gabon, albert schweitzer hospital medical research unit">
<attvalues>
<attvalue for="attr_type" value="Authors with affiliations 2"></attvalue>
<attvalue for="global_occurrences" value="25"></attvalue>
<attvalue for="attr_3" value="Albert Schweitzer Hospital Medical Research Unit"></attvalue>
<attvalue for="attr_4" value="Lambaréné, Gabon"></attvalue>
<attvalue for="attr_8" value="Gabon"></attvalue>
<attvalue for="attr_6" value="10.2215963"></attvalue>
<attvalue for="attr_7" value="-0.695844"></attvalue>
</attvalues>
</node>
<node id="authorswithaffiliations2_17d4e1d42381408c48d38af283e2564b" label="leiden, netherlands, leiden university medical center">
<attvalues>
<attvalue for="attr_type" value="Authors with affiliations 2"></attvalue>
<attvalue for="global_occurrences" value="52"></attvalue>
<attvalue for="attr_3" value="Leiden University Medical Center"></attvalue>
<attvalue for="attr_4" value="Leiden, Netherlands"></attvalue>
<attvalue for="attr_8" value="Netherlands"></attvalue>
<attvalue for="attr_6" value="4.4824271"></attvalue>
<attvalue for="attr_7" value="52.1598645"></attvalue>
</attvalues>
</node>
<node id="authorswithaffiliations2_51f59c6236c32d1c217618b8aa307eff" label="leipzig, germany, leipzig university">
<attvalues>
<attvalue for="attr_type" value="Authors with affiliations 2"></attvalue>
<attvalue for="global_occurrences" value="9"></attvalue>
<attvalue for="attr_3" value="Leipzig University"></attvalue>
<attvalue for="attr_4" value="Leipzig, Germany"></attvalue>
<attvalue for="attr_8" value="Germany"></attvalue>
<attvalue for="attr_6" value="12.3747049"></attvalue>
<attvalue for="attr_7" value="51.340462"></attvalue>
</attvalues>
</node>
<node id="authorswithaffiliations2_06e2bf72722e9590222f2a8cb7cafc5b" label="leipzig, germany, stadtische kliniken leipzig">
<attvalues>
<attvalue for="attr_type" value="Authors with affiliations 2"></attvalue>
<attvalue for="global_occurrences" value="1"></attvalue>
<attvalue for="attr_3" value="Stadtische Kliniken Leipzig"></attvalue>
<attvalue for="attr_4" value="Leipzig, Germany"></attvalue>
<attvalue for="attr_8" value="Germany"></attvalue>
<attvalue for="attr_6" value="12.3747049"></attvalue>
<attvalue for="attr_7" value="51.340462"></attvalue>
</attvalues>
</node>
<node id="authorswithaffiliations2_4f661846cde6f98a042d960626b51df5" label="lille, france, institut de biologie de lille">
<attvalues>
<attvalue for="attr_type" value="Authors with affiliations 2"></attvalue>
<attvalue for="global_occurrences" value="1"></attvalue>
<attvalue for="attr_3" value="Institut de Biologie de Lille"></attvalue>
<attvalue for="attr_4" value="Lille, France"></attvalue>
<attvalue for="attr_8" value="France"></attvalue>
<attvalue for="attr_6" value="3.0706414"></attvalue>
<attvalue for="attr_7" value="50.6305089"></attvalue>
</attvalues>
</node>
<node id="authorswithaffiliations2_4133a29cea1c5647490887950c9b630b" label="lille, france, institut pasteur de lille">
<attvalues>
<attvalue for="attr_type" value="Authors with affiliations 2"></attvalue>
<attvalue for="global_occurrences" value="16"></attvalue>
<attvalue for="attr_3" value="Institut Pasteur de Lille"></attvalue>
<attvalue for="attr_4" value="Lille, France"></attvalue>
<attvalue for="attr_8" value="France"></attvalue>
<attvalue for="attr_6" value="3.0706414"></attvalue>
<attvalue for="attr_7" value="50.6305089"></attvalue>
</attvalues>
</node>
<node id="authorswithaffiliations2_23ba7f44dac95912d368a84e9354241e" label="lilongwe, malawi, maame akua">
<attvalues>
<attvalue for="attr_type" value="Authors with affiliations 2"></attvalue>
<attvalue for="global_occurrences" value="1"></attvalue>
<attvalue for="attr_3" value="Maame Akua"></attvalue>
<attvalue for="attr_4" value="Lilongwe, Malawi"></attvalue>
<attvalue for="attr_8" value="Malawi"></attvalue>
<attvalue for="attr_6" value="33.78008"></attvalue>
<attvalue for="attr_7" value="-13.9859979"></attvalue>
</attvalues>
</node>
<node id="authorswithaffiliations2_b32c8e2aaa3636d376a6b49d8e21a5e2" label="liverpool, united kingdom, liverpool school of tropical medicine">
<attvalues>
<attvalue for="attr_type" value="Authors with affiliations 2"></attvalue>
<attvalue for="global_occurrences" value="1"></attvalue>
<attvalue for="attr_3" value="Liverpool School of Tropical Medicine"></attvalue>
<attvalue for="attr_4" value="Liverpool, United Kingdom"></attvalue>
<attvalue for="attr_8" value="United Kingdom"></attvalue>
<attvalue for="attr_6" value="-2.9805393"></attvalue>
<attvalue for="attr_7" value="53.4054719"></attvalue>
</attvalues>
</node>
<node id="authorswithaffiliations2_ed4033ebb298c573fff150be029e1c39" label="lomé, togo, université de lomé">
<attvalues>
<attvalue for="attr_type" value="Authors with affiliations 2"></attvalue>
<attvalue for="global_occurrences" value="2"></attvalue>
<attvalue for="attr_3" value="Université de Lomé"></attvalue>
<attvalue for="attr_4" value="Lomé, Togo"></attvalue>
<attvalue for="attr_8" value="Togo"></attvalue>
<attvalue for="attr_6" value="1.2248504"></attvalue>
<attvalue for="attr_7" value="6.1258594"></attvalue>
</attvalues>
</node>
<node id="authorswithaffiliations2_f93569b5a8d7f89a8433d7e6a2f8c456" label="london, united kingdom, hospital for tropical diseases">
<attvalues>
<attvalue for="attr_type" value="Authors with affiliations 2"></attvalue>
<attvalue for="global_occurrences" value="2"></attvalue>
<attvalue for="attr_3" value="Hospital for Tropical Diseases"></attvalue>
<attvalue for="attr_4" value="London, United Kingdom"></attvalue>
<attvalue for="attr_8" value="United Kingdom"></attvalue>
<attvalue for="attr_6" value="-0.1276597"></attvalue>
<attvalue for="attr_7" value="51.5072759"></attvalue>
</attvalues>
</node>
<node id="authorswithaffiliations2_d837b13329a08deee9eccf2ee89b59c7" label="london, united kingdom, interhealth and national travel health network and centre (nathnac)">
<attvalues>
<attvalue for="attr_type" value="Authors with affiliations 2"></attvalue>
<attvalue for="global_occurrences" value="1"></attvalue>
<attvalue for="attr_3" value="InterHealth and National Travel Health Network and Centre (NaTHNaC)"></attvalue>
<attvalue for="attr_4" value="London, United Kingdom"></attvalue>
<attvalue for="attr_8" value="United Kingdom"></attvalue>
<attvalue for="attr_6" value="-0.1276597"></attvalue>
<attvalue for="attr_7" value="51.5072759"></attvalue>
</attvalues>
</node>
<node id="authorswithaffiliations2_98b3b01ec5429d6def13ab10692c68aa" label="london, united kingdom, natural history museum">
<attvalues>
<attvalue for="attr_type" value="Authors with affiliations 2"></attvalue>
<attvalue for="global_occurrences" value="1"></attvalue>
<attvalue for="attr_3" value="Natural History Museum"></attvalue>
<attvalue for="attr_4" value="London, United Kingdom"></attvalue>
<attvalue for="attr_8" value="United Kingdom"></attvalue>
<attvalue for="attr_6" value="-0.1276597"></attvalue>
<attvalue for="attr_7" value="51.5072759"></attvalue>
</attvalues>
</node>
<node id="authorswithaffiliations2_6c531113f6b2f902cfde4bfbf3ce5cb7" label="luebeck, germany, university of luebeck">
<attvalues>
<attvalue for="attr_type" value="Authors with affiliations 2"></attvalue>
<attvalue for="global_occurrences" value="2"></attvalue>
<attvalue for="attr_3" value="University of Luebeck"></attvalue>
<attvalue for="attr_4" value="Luebeck, Germany"></attvalue>
<attvalue for="attr_8" value="Germany"></attvalue>
<attvalue for="attr_6" value="10.6847384"></attvalue>
<attvalue for="attr_7" value="53.8664436"></attvalue>
</attvalues>
</node>
<node id="authorswithaffiliations2_969800e787e9c7ceb97b40376f382b37" label="lusaka, zambia, university of zambia">
<attvalues>
<attvalue for="attr_type" value="Authors with affiliations 2"></attvalue>
<attvalue for="global_occurrences" value="1"></attvalue>
<attvalue for="attr_3" value="University of Zambia"></attvalue>
<attvalue for="attr_4" value="Lusaka, Zambia"></attvalue>
<attvalue for="attr_8" value="Zambia"></attvalue>
<attvalue for="attr_6" value="28.2813812"></attvalue>
<attvalue for="attr_7" value="-15.4166967"></attvalue>
</attvalues>
</node>
<node id="authorswithaffiliations2_ae604415c87cf73e4856b5e471faf88f" label="maceió, brazil, clinica pró-mulher">
<attvalues>
<attvalue for="attr_type" value="Authors with affiliations 2"></attvalue>
<attvalue for="global_occurrences" value="2"></attvalue>
<attvalue for="attr_3" value="Clinica Pró-Mulher"></attvalue>
<attvalue for="attr_4" value="Maceió, Brazil"></attvalue>
<attvalue for="attr_8" value="Brazil"></attvalue>
<attvalue for="attr_6" value="-35.7339264"></attvalue>
<attvalue for="attr_7" value="-9.6476843"></attvalue>
</attvalues>
</node>
<node id="authorswithaffiliations2_b2125e16f490cd1b8e66e585f5973c4d" label="maceió, brazil, escola de ciências médicas de alagoas">
<attvalues>
<attvalue for="attr_type" value="Authors with affiliations 2"></attvalue>
<attvalue for="global_occurrences" value="2"></attvalue>
<attvalue for="attr_3" value="Escola de Ciências Médicas de Alagoas"></attvalue>
<attvalue for="attr_4" value="Maceió, Brazil"></attvalue>
<attvalue for="attr_8" value="Brazil"></attvalue>
<attvalue for="attr_6" value="-35.7339264"></attvalue>
<attvalue for="attr_7" value="-9.6476843"></attvalue>
</attvalues>
</node>
<node id="authorswithaffiliations2_50429bfcace22efff16a9ea5c8c3aedb" label="madrid, spain, instituto de salud carlos iii">
<attvalues>
<attvalue for="attr_type" value="Authors with affiliations 2"></attvalue>
<attvalue for="global_occurrences" value="1"></attvalue>
<attvalue for="attr_3" value="Instituto de Salud Carlos III"></attvalue>
<attvalue for="attr_4" value="Madrid, Spain"></attvalue>
<attvalue for="attr_8" value="Spain"></attvalue>
<attvalue for="attr_6" value="-3.77181653956588"></attvalue>
<attvalue for="attr_7" value="40.52516075"></attvalue>
</attvalues>
</node>
<node id="authorswithaffiliations2_ef65d591162f4b3aac1845a9a3fff7f3" label="madrid, spain, ramón y cajal hospital">
<attvalues>
<attvalue for="attr_type" value="Authors with affiliations 2"></attvalue>
<attvalue for="global_occurrences" value="1"></attvalue>
<attvalue for="attr_3" value="Ramón y Cajal Hospital"></attvalue>
<attvalue for="attr_4" value="Madrid, Spain"></attvalue>
<attvalue for="attr_8" value="Spain"></attvalue>
<attvalue for="attr_6" value="-3.77181653956588"></attvalue>
<attvalue for="attr_7" value="40.52516075"></attvalue>
</attvalues>
</node>
<node id="authorswithaffiliations2_388bc64cb89449ef327b78b7f7892ec9" label="magdeburg, germany, otto-von-guericke-university magdeburg">
<attvalues>
<attvalue for="attr_type" value="Authors with affiliations 2"></attvalue>
<attvalue for="global_occurrences" value="1"></attvalue>
<attvalue for="attr_3" value="Otto-von-Guericke-University Magdeburg"></attvalue>
<attvalue for="attr_4" value="Magdeburg, Germany"></attvalue>
<attvalue for="attr_8" value="Germany"></attvalue>
<attvalue for="attr_6" value="11.6289300999064"></attvalue>
<attvalue for="attr_7" value="52.1261437"></attvalue>
</attvalues>
</node>
<node id="authorswithaffiliations2_09b9cb56985c2200e8fb982038b64132" label="mainz, germany, johannes gutenberg university mainz">
<attvalues>
<attvalue for="attr_type" value="Authors with affiliations 2"></attvalue>
<attvalue for="global_occurrences" value="9"></attvalue>
<attvalue for="attr_3" value="Johannes Gutenberg University Mainz"></attvalue>
<attvalue for="attr_4" value="Mainz, Germany"></attvalue>
<attvalue for="attr_8" value="Germany"></attvalue>
<attvalue for="attr_6" value="8.2710237"></attvalue>
<attvalue for="attr_7" value="49.9999952"></attvalue>
</attvalues>
</node>
<node id="authorswithaffiliations2_f11ce5f00ca22d5d30d5a95916ca1a64" label="mannheim, germany, university medical center and medical faculty mannheim">
<attvalues>
<attvalue for="attr_type" value="Authors with affiliations 2"></attvalue>
<attvalue for="global_occurrences" value="9"></attvalue>
<attvalue for="attr_3" value="University Medical Center and Medical Faculty Mannheim"></attvalue>
<attvalue for="attr_4" value="Mannheim, Germany"></attvalue>
<attvalue for="attr_8" value="Germany"></attvalue>
<attvalue for="attr_6" value="8.4672361"></attvalue>
<attvalue for="attr_7" value="49.4895914"></attvalue>
</attvalues>
</node>
<node id="authorswithaffiliations2_31f6dbe2b347856d2c101efed450a162" label="marburg, germany, philipps university marburg">
<attvalues>
<attvalue for="attr_type" value="Authors with affiliations 2"></attvalue>
<attvalue for="global_occurrences" value="1"></attvalue>
<attvalue for="attr_3" value="Philipps University Marburg"></attvalue>
<attvalue for="attr_4" value="Marburg, Germany"></attvalue>
<attvalue for="attr_8" value="Germany"></attvalue>
<attvalue for="attr_6" value="8.7757742"></attvalue>
<attvalue for="attr_7" value="50.8117327"></attvalue>
</attvalues>
</node>
<node id="authorswithaffiliations2_8fbe6f83690c6c2b467f037f6d69158f" label="marseille, france, assitance publique-hôpitaux de marseille">
<attvalues>
<attvalue for="attr_type" value="Authors with affiliations 2"></attvalue>
<attvalue for="global_occurrences" value="3"></attvalue>
<attvalue for="attr_3" value="Assitance Publique-Hôpitaux de Marseille"></attvalue>
<attvalue for="attr_4" value="Marseille, France"></attvalue>
<attvalue for="attr_8" value="France"></attvalue>
<attvalue for="attr_6" value="5.3699525"></attvalue>
<attvalue for="attr_7" value="43.2961743"></attvalue>
</attvalues>
</node>
<node id="authorswithaffiliations2_64975c6f577fc41b427f0bd79f6af273" label="marseille, france, faculty of medicine of marseille">
<attvalues>
<attvalue for="attr_type" value="Authors with affiliations 2"></attvalue>
<attvalue for="global_occurrences" value="2"></attvalue>
<attvalue for="attr_3" value="Faculty of Medicine of Marseille"></attvalue>
<attvalue for="attr_4" value="Marseille, France"></attvalue>
<attvalue for="attr_8" value="France"></attvalue>
<attvalue for="attr_6" value="5.3699525"></attvalue>
<attvalue for="attr_7" value="43.2961743"></attvalue>
</attvalues>
</node>
<node id="authorswithaffiliations2_e4823d3f68a9e42e9b1c7ce3d80d1578" label="marseille, france, university hospital institute for infectious and tropical diseases">
<attvalues>
<attvalue for="attr_type" value="Authors with affiliations 2"></attvalue>
<attvalue for="global_occurrences" value="4"></attvalue>
<attvalue for="attr_3" value="University Hospital Institute for Infectious and Tropical Diseases"></attvalue>
<attvalue for="attr_4" value="Marseille, France"></attvalue>
<attvalue for="attr_8" value="France"></attvalue>
<attvalue for="attr_6" value="5.3699525"></attvalue>
<attvalue for="attr_7" value="43.2961743"></attvalue>
</attvalues>
</node>
<node id="authorswithaffiliations2_074744860843d4bbe51461bb9d25949f" label="melbourne, australia, monash university">
<attvalues>
<attvalue for="attr_type" value="Authors with affiliations 2"></attvalue>
<attvalue for="global_occurrences" value="1"></attvalue>
<attvalue for="attr_3" value="Monash University"></attvalue>
<attvalue for="attr_4" value="Melbourne, Australia"></attvalue>
<attvalue for="attr_8" value="Australia"></attvalue>
<attvalue for="attr_6" value="144.9631608"></attvalue>
<attvalue for="attr_7" value="-37.8142176"></attvalue>
</attvalues>
</node>
<node id="authorswithaffiliations2_b4c3f1d99f56ad0c3029354d4d9bec17" label="minas gerais, brazil, universidade federal de uberlândia">
<attvalues>
<attvalue for="attr_type" value="Authors with affiliations 2"></attvalue>
<attvalue for="global_occurrences" value="1"></attvalue>
<attvalue for="attr_3" value="Universidade Federal de Uberlândia"></attvalue>
<attvalue for="attr_4" value="Minas Gerais, Brazil"></attvalue>
<attvalue for="attr_8" value="Brazil"></attvalue>
<attvalue for="attr_6" value="-44.1588654"></attvalue>
<attvalue for="attr_7" value="-18.5264844"></attvalue>
</attvalues>
</node>
<node id="authorswithaffiliations2_cf1e326b447521dd4542cc65cb5b9f7c" label="minden, germany, klinikum minden">
<attvalues>
<attvalue for="attr_type" value="Authors with affiliations 2"></attvalue>
<attvalue for="global_occurrences" value="3"></attvalue>
<attvalue for="attr_3" value="Klinikum Minden"></attvalue>
<attvalue for="attr_4" value="Minden, Germany"></attvalue>
<attvalue for="attr_8" value="Germany"></attvalue>
<attvalue for="attr_6" value="8.9168852"></attvalue>
<attvalue for="attr_7" value="52.2881045"></attvalue>
</attvalues>
</node>
<node id="authorswithaffiliations2_3768986105091777e4594e7e965781d9" label="miwaukee, united states, center for international blood and marrow transplant research">
<attvalues>
<attvalue for="attr_type" value="Authors with affiliations 2"></attvalue>
<attvalue for="global_occurrences" value="1"></attvalue>
<attvalue for="attr_3" value="Center for International Blood and Marrow Transplant Research"></attvalue>
<attvalue for="attr_4" value="Miwaukee, United States"></attvalue>
<attvalue for="attr_8" value="United States"></attvalue>
<attvalue for="attr_6" value=""></attvalue>
<attvalue for="attr_7" value=""></attvalue>
</attvalues>
</node>
<node id="authorswithaffiliations2_53c1ac1bccf399ea4146ddc0c68adee1" label="monheim, germany, bayer ag">
<attvalues>
<attvalue for="attr_type" value="Authors with affiliations 2"></attvalue>
<attvalue for="global_occurrences" value="2"></attvalue>
<attvalue for="attr_3" value="Bayer AG"></attvalue>
<attvalue for="attr_4" value="Monheim, Germany"></attvalue>
<attvalue for="attr_8" value="Germany"></attvalue>
<attvalue for="attr_6" value="10.8562708"></attvalue>
<attvalue for="attr_7" value="48.8423558"></attvalue>
</attvalues>
</node>
<node id="authorswithaffiliations2_bb83d9bfe2699d16b00d7aac70c44c9a" label="monterotondo, italy, cnr institute of cell biology">
<attvalues>
<attvalue for="attr_type" value="Authors with affiliations 2"></attvalue>
<attvalue for="global_occurrences" value="8"></attvalue>
<attvalue for="attr_3" value="CNR Institute of Cell Biology"></attvalue>
<attvalue for="attr_4" value="Monterotondo, Italy"></attvalue>
<attvalue for="attr_8" value="Italy"></attvalue>
<attvalue for="attr_6" value="12.6183967"></attvalue>
<attvalue for="attr_7" value="42.0517987"></attvalue>
</attvalues>
</node>
<node id="authorswithaffiliations2_3bb75d5f28ae9cc4ce5395af2c1b0e25" label="moshi, tanzania, kilimanjaro christian medical college">
<attvalues>
<attvalue for="attr_type" value="Authors with affiliations 2"></attvalue>
<attvalue for="global_occurrences" value="4"></attvalue>
<attvalue for="attr_3" value="Kilimanjaro Christian Medical College"></attvalue>
<attvalue for="attr_4" value="Moshi, Tanzania"></attvalue>
<attvalue for="attr_8" value="Tanzania"></attvalue>
<attvalue for="attr_6" value="37.3426044"></attvalue>
<attvalue for="attr_7" value="-3.3554739"></attvalue>
</attvalues>
</node>
<node id="authorswithaffiliations2_4e965183267035014731d737eca5cde3" label="munich, germany, helmholtz zentrum munich">
<attvalues>
<attvalue for="attr_type" value="Authors with affiliations 2"></attvalue>
<attvalue for="global_occurrences" value="1"></attvalue>
<attvalue for="attr_3" value="Helmholtz Zentrum Munich"></attvalue>
<attvalue for="attr_4" value="Munich, Germany"></attvalue>
<attvalue for="attr_8" value="Germany"></attvalue>
<attvalue for="attr_6" value="11.5754815"></attvalue>
<attvalue for="attr_7" value="48.1372719"></attvalue>
</attvalues>
</node>
<node id="authorswithaffiliations2_734c7685f6b875c57aef73e35f0f3bd7" label="munich, germany, ludwig maximilians university of munich">
<attvalues>
<attvalue for="attr_type" value="Authors with affiliations 2"></attvalue>
<attvalue for="global_occurrences" value="26"></attvalue>
<attvalue for="attr_3" value="Ludwig Maximilians University of Munich"></attvalue>
<attvalue for="attr_4" value="Munich, Germany"></attvalue>
<attvalue for="attr_8" value="Germany"></attvalue>
<attvalue for="attr_6" value="11.5754815"></attvalue>
<attvalue for="attr_7" value="48.1372719"></attvalue>
</attvalues>
</node>
<node id="authorswithaffiliations2_4c3f772115307c47773a3ad93f37eff6" label="munich, germany, technical university of munich">
<attvalues>
<attvalue for="attr_type" value="Authors with affiliations 2"></attvalue>
<attvalue for="global_occurrences" value="16"></attvalue>
<attvalue for="attr_3" value="Technical University of Munich"></attvalue>
<attvalue for="attr_4" value="Munich, Germany"></attvalue>
<attvalue for="attr_8" value="Germany"></attvalue>
<attvalue for="attr_6" value="11.5754815"></attvalue>
<attvalue for="attr_7" value="48.1372719"></attvalue>
</attvalues>
</node>
<node id="authorswithaffiliations2_346b54925468ccb3f5c55acb34286156" label="muscat, oman, sultan qaboos university">
<attvalues>
<attvalue for="attr_type" value="Authors with affiliations 2"></attvalue>
<attvalue for="global_occurrences" value="5"></attvalue>
<attvalue for="attr_3" value="Sultan Qaboos University"></attvalue>
<attvalue for="attr_4" value="Muscat, Oman"></attvalue>
<attvalue for="attr_8" value="Oman"></attvalue>
<attvalue for="attr_6" value="58.5938278"></attvalue>
<attvalue for="attr_7" value="23.6123504"></attvalue>
</attvalues>
</node>
<node id="authorswithaffiliations2_1e2a317fc8e3284b4f80932e9d8e5ab7" label="mwanza, tanzania, centers for orphans (defsco)">
<attvalues>
<attvalue for="attr_type" value="Authors with affiliations 2"></attvalue>
<attvalue for="global_occurrences" value="1"></attvalue>
<attvalue for="attr_3" value="Centers for Orphans (DEFSCO)"></attvalue>
<attvalue for="attr_4" value="Mwanza, Tanzania"></attvalue>
<attvalue for="attr_8" value="Tanzania"></attvalue>
<attvalue for="attr_6" value="32.9014417"></attvalue>
<attvalue for="attr_7" value="-2.5196915"></attvalue>
</attvalues>
</node>
<node id="authorswithaffiliations2_1f7051d3c993cc5fe4a02b4a1c83095e" label="mwanza, tanzania, national institute for medical research mwanza">
<attvalues>
<attvalue for="attr_type" value="Authors with affiliations 2"></attvalue>
<attvalue for="global_occurrences" value="5"></attvalue>
<attvalue for="attr_3" value="National Institute for Medical Research Mwanza"></attvalue>
<attvalue for="attr_4" value="Mwanza, Tanzania"></attvalue>
<attvalue for="attr_8" value="Tanzania"></attvalue>
<attvalue for="attr_6" value="32.9014417"></attvalue>
<attvalue for="attr_7" value="-2.5196915"></attvalue>
</attvalues>
</node>
<node id="authorswithaffiliations2_bc752e8d00718183e270b0b9891e005c" label="nairobi, kenya, division of vector borne diseases ministry of health">
<attvalues>
<attvalue for="attr_type" value="Authors with affiliations 2"></attvalue>
<attvalue for="global_occurrences" value="1"></attvalue>
<attvalue for="attr_3" value="Division of Vector Borne Diseases Ministry of Health"></attvalue>
<attvalue for="attr_4" value="Nairobi, Kenya"></attvalue>
<attvalue for="attr_8" value="Kenya"></attvalue>
<attvalue for="attr_6" value="36.8172449"></attvalue>
<attvalue for="attr_7" value="-1.2832533"></attvalue>
</attvalues>
</node>
<node id="authorswithaffiliations2_b3c1d933496abb5bf45fddd79adbaef7" label="nairobi, kenya, kenya medical research institute">
<attvalues>
<attvalue for="attr_type" value="Authors with affiliations 2"></attvalue>
<attvalue for="global_occurrences" value="7"></attvalue>
<attvalue for="attr_3" value="Kenya Medical Research Institute"></attvalue>
<attvalue for="attr_4" value="Nairobi, Kenya"></attvalue>
<attvalue for="attr_8" value="Kenya"></attvalue>
<attvalue for="attr_6" value="36.8172449"></attvalue>
<attvalue for="attr_7" value="-1.2832533"></attvalue>
</attvalues>
</node>
<node id="authorswithaffiliations2_c40942b82a2a12b587aa26d432f94e20" label="nairobi, kenya, kenyatta national hospital">
<attvalues>
<attvalue for="attr_type" value="Authors with affiliations 2"></attvalue>
<attvalue for="global_occurrences" value="1"></attvalue>
<attvalue for="attr_3" value="Kenyatta National Hospital"></attvalue>
<attvalue for="attr_4" value="Nairobi, Kenya"></attvalue>
<attvalue for="attr_8" value="Kenya"></attvalue>
<attvalue for="attr_6" value="36.8172449"></attvalue>
<attvalue for="attr_7" value="-1.2832533"></attvalue>
</attvalues>
</node>
<node id="authorswithaffiliations2_c9c2d7be567628ba80ab8717e4cfbf76" label="newcastle-upon-tyne, united kingdom, newcastle general hospital">
<attvalues>
<attvalue for="attr_type" value="Authors with affiliations 2"></attvalue>
<attvalue for="global_occurrences" value="1"></attvalue>
<attvalue for="attr_3" value="Newcastle General Hospital"></attvalue>
<attvalue for="attr_4" value="Newcastle-upon-Tyne, United Kingdom"></attvalue>
<attvalue for="attr_8" value="United Kingdom"></attvalue>
<attvalue for="attr_6" value="-1.6142059"></attvalue>
<attvalue for="attr_7" value="54.9770924"></attvalue>
</attvalues>
</node>
<node id="authorswithaffiliations2_2b1170032ded591686a3a3f178400782" label="ningbo, china, zhenhai lianhua hospital">
<attvalues>
<attvalue for="attr_type" value="Authors with affiliations 2"></attvalue>
<attvalue for="global_occurrences" value="1"></attvalue>
<attvalue for="attr_3" value="Zhenhai Lianhua Hospital"></attvalue>
<attvalue for="attr_4" value="Ningbo, China"></attvalue>
<attvalue for="attr_8" value="China"></attvalue>
<attvalue for="attr_6" value="121.549887"></attvalue>
<attvalue for="attr_7" value="29.8720259"></attvalue>
</attvalues>
</node>
<node id="authorswithaffiliations2_a270e51a35c6e57b7be28c2504636d78" label="normal, united states, illinois state university">
<attvalues>
<attvalue for="attr_type" value="Authors with affiliations 2"></attvalue>
<attvalue for="global_occurrences" value="5"></attvalue>
<attvalue for="attr_3" value="Illinois State University"></attvalue>
<attvalue for="attr_4" value="Normal, United States"></attvalue>
<attvalue for="attr_8" value="United States"></attvalue>
<attvalue for="attr_6" value="-88.9944815"></attvalue>
<attvalue for="attr_7" value="40.5117699"></attvalue>
</attvalues>
</node>
<node id="authorswithaffiliations2_58279c7654f6bf134321f9fd194d1c0d" label="nottingham, united kingdom, university of nottingham">
<attvalues>
<attvalue for="attr_type" value="Authors with affiliations 2"></attvalue>
<attvalue for="global_occurrences" value="10"></attvalue>
<attvalue for="attr_3" value="University of Nottingham"></attvalue>
<attvalue for="attr_4" value="Nottingham, United Kingdom"></attvalue>
<attvalue for="attr_8" value="United Kingdom"></attvalue>
<attvalue for="attr_6" value="-1.1511066"></attvalue>
<attvalue for="attr_7" value="52.9549771"></attvalue>
</attvalues>
</node>
<node id="authorswithaffiliations2_49022324c48b830f42440d9e7cceeedc" label="odense, denmark, university of southern denmark">
<attvalues>
<attvalue for="attr_type" value="Authors with affiliations 2"></attvalue>
<attvalue for="global_occurrences" value="1"></attvalue>
<attvalue for="attr_3" value="University of Southern Denmark"></attvalue>
<attvalue for="attr_4" value="Odense, Denmark"></attvalue>
<attvalue for="attr_8" value="Denmark"></attvalue>
<attvalue for="attr_6" value="10.3852104"></attvalue>
<attvalue for="attr_7" value="55.3997225"></attvalue>
</attvalues>
</node>
<node id="authorswithaffiliations2_72294dbfc97111d974c3232244b3847d" label="offenbach, germany, klinikum offenbach">
<attvalues>
<attvalue for="attr_type" value="Authors with affiliations 2"></attvalue>
<attvalue for="global_occurrences" value="1"></attvalue>
<attvalue for="attr_3" value="Klinikum Offenbach"></attvalue>
<attvalue for="attr_4" value="Offenbach, Germany"></attvalue>
<attvalue for="attr_8" value="Germany"></attvalue>
<attvalue for="attr_6" value="8.7662861"></attvalue>
<attvalue for="attr_7" value="50.0887662"></attvalue>
</attvalues>
</node>
<node id="authorswithaffiliations2_9c3e94c6bf69291d9661564dd4973e69" label="ogbomoso, nigeria, ladoke akintola university of technology">
<attvalues>
<attvalue for="attr_type" value="Authors with affiliations 2"></attvalue>
<attvalue for="global_occurrences" value="2"></attvalue>
<attvalue for="attr_3" value="Ladoke Akintola University of Technology"></attvalue>
<attvalue for="attr_4" value="Ogbomoso, Nigeria"></attvalue>
<attvalue for="attr_8" value="Nigeria"></attvalue>
<attvalue for="attr_6" value="4.266667"></attvalue>
<attvalue for="attr_7" value="8.133333"></attvalue>
</attvalues>
</node>
<node id="authorswithaffiliations2_e55ba34c38799813cd1735a9e83ee8ac" label="oldenburg, germany, klinikum oldenburg">
<attvalues>
<attvalue for="attr_type" value="Authors with affiliations 2"></attvalue>
<attvalue for="global_occurrences" value="1"></attvalue>
<attvalue for="attr_3" value="Klinikum Oldenburg"></attvalue>
<attvalue for="attr_4" value="Oldenburg, Germany"></attvalue>
<attvalue for="attr_8" value="Germany"></attvalue>
<attvalue for="attr_6" value="8.2146017"></attvalue>
<attvalue for="attr_7" value="53.1389753"></attvalue>
</attvalues>
</node>
<node id="authorswithaffiliations2_a90b21722d8489626381150b2de06bd5" label="olten, switzerland, augenzentrum klinik pallas">
<attvalues>
<attvalue for="attr_type" value="Authors with affiliations 2"></attvalue>
<attvalue for="global_occurrences" value="3"></attvalue>
<attvalue for="attr_3" value="Augenzentrum Klinik Pallas"></attvalue>
<attvalue for="attr_4" value="Olten, Switzerland"></attvalue>
<attvalue for="attr_8" value="Switzerland"></attvalue>
<attvalue for="attr_6" value="7.904306"></attvalue>
<attvalue for="attr_7" value="47.3510234"></attvalue>
</attvalues>
</node>
<node id="authorswithaffiliations2_02889553e3f8e757a89951ffc6b9b2cd" label="osaka, japan, osaka university">
<attvalues>
<attvalue for="attr_type" value="Authors with affiliations 2"></attvalue>
<attvalue for="global_occurrences" value="2"></attvalue>
<attvalue for="attr_3" value="Osaka University"></attvalue>
<attvalue for="attr_4" value="Osaka, Japan"></attvalue>
<attvalue for="attr_8" value="Japan"></attvalue>
<attvalue for="attr_6" value="135.5146944"></attvalue>
<attvalue for="attr_7" value="34.6852929"></attvalue>
</attvalues>
</node>
<node id="authorswithaffiliations2_2514ca5ef53d4f69d6e2d0e3d4b64eb8" label="oslo, norway, university of oslo">
<attvalues>
<attvalue for="attr_type" value="Authors with affiliations 2"></attvalue>
<attvalue for="global_occurrences" value="5"></attvalue>
<attvalue for="attr_3" value="University of Oslo"></attvalue>
<attvalue for="attr_4" value="Oslo, Norway"></attvalue>
<attvalue for="attr_8" value="Norway"></attvalue>
<attvalue for="attr_6" value="10.7391112"></attvalue>
<attvalue for="attr_7" value="59.9132694"></attvalue>
</attvalues>
</node>
<node id="authorswithaffiliations2_9006be0ce9e952d2cbfbf6b6f485a2cf" label="ostfildern, germany, paracelsus krankenhaus ruit">
<attvalues>
<attvalue for="attr_type" value="Authors with affiliations 2"></attvalue>
<attvalue for="global_occurrences" value="1"></attvalue>
<attvalue for="attr_3" value="Paracelsus Krankenhaus Ruit"></attvalue>
<attvalue for="attr_4" value="Ostfildern, Germany"></attvalue>
<attvalue for="attr_8" value="Germany"></attvalue>
<attvalue for="attr_6" value="9.2630693"></attvalue>
<attvalue for="attr_7" value="48.7178603"></attvalue>
</attvalues>
</node>
<node id="authorswithaffiliations2_a05b87f6dd9213cf54bd27f40ec15d58" label="ouagadougou, burkina faso, université de ouagadougou">
<attvalues>
<attvalue for="attr_type" value="Authors with affiliations 2"></attvalue>
<attvalue for="global_occurrences" value="1"></attvalue>
<attvalue for="attr_3" value="Université de Ouagadougou"></attvalue>
<attvalue for="attr_4" value="Ouagadougou, Burkina Faso"></attvalue>
<attvalue for="attr_8" value="Burkina Faso"></attvalue>
<attvalue for="attr_6" value="-1.5220077"></attvalue>
<attvalue for="attr_7" value="12.3690127"></attvalue>
</attvalues>
</node>
<node id="authorswithaffiliations2_1c25dab6662197d1c7781936ac2ae8d4" label="oxford, united kingdom, oxford university">
<attvalues>
<attvalue for="attr_type" value="Authors with affiliations 2"></attvalue>
<attvalue for="global_occurrences" value="4"></attvalue>
<attvalue for="attr_3" value="Oxford University"></attvalue>
<attvalue for="attr_4" value="Oxford, United Kingdom"></attvalue>
<attvalue for="attr_8" value="United Kingdom"></attvalue>
<attvalue for="attr_6" value="-1.2582135"></attvalue>
<attvalue for="attr_7" value="51.7521553"></attvalue>
</attvalues>
</node>
<node id="authorswithaffiliations2_08f2420e9e4abe09780acce5c89a9710" label="paris, france, institut de recherche pour le développement">
<attvalues>
<attvalue for="attr_type" value="Authors with affiliations 2"></attvalue>
<attvalue for="global_occurrences" value="1"></attvalue>
<attvalue for="attr_3" value="Institut de Recherche pour le Développement"></attvalue>
<attvalue for="attr_4" value="Paris, France"></attvalue>
<attvalue for="attr_8" value="France"></attvalue>
<attvalue for="attr_6" value="2.3521334"></attvalue>
<attvalue for="attr_7" value="48.8565056"></attvalue>
</attvalues>
</node>
<node id="authorswithaffiliations2_5bf92fae951cca6a4ed27322b49c77b8" label="paris, france, pitié-salpêtrière university hospital">
<attvalues>
<attvalue for="attr_type" value="Authors with affiliations 2"></attvalue>
<attvalue for="global_occurrences" value="2"></attvalue>
<attvalue for="attr_3" value="Pitié-Salpêtrière University Hospital"></attvalue>
<attvalue for="attr_4" value="Paris, France"></attvalue>
<attvalue for="attr_8" value="France"></attvalue>
<attvalue for="attr_6" value="2.3521334"></attvalue>
<attvalue for="attr_7" value="48.8565056"></attvalue>
</attvalues>
</node>
<node id="authorswithaffiliations2_d7143047f6fcfe541c36535fdc0aa910" label="penang, malaysia, universiti sains malaysia">
<attvalues>
<attvalue for="attr_type" value="Authors with affiliations 2"></attvalue>
<attvalue for="global_occurrences" value="2"></attvalue>
<attvalue for="attr_3" value="Universiti Sains Malaysia"></attvalue>
<attvalue for="attr_4" value="Penang, Malaysia"></attvalue>
<attvalue for="attr_8" value="Malaysia"></attvalue>
<attvalue for="attr_6" value="100.2559077"></attvalue>
<attvalue for="attr_7" value="5.4065013"></attvalue>
</attvalues>
</node>
<node id="authorswithaffiliations2_d46732300f8ae1731cfcc354f7ee0dc0" label="perpignan, france, université de perpignan">
<attvalues>
<attvalue for="attr_type" value="Authors with affiliations 2"></attvalue>
<attvalue for="global_occurrences" value="13"></attvalue>
<attvalue for="attr_3" value="Université de Perpignan"></attvalue>
<attvalue for="attr_4" value="Perpignan, France"></attvalue>
<attvalue for="attr_8" value="France"></attvalue>
<attvalue for="attr_6" value="2.8844713"></attvalue>
<attvalue for="attr_7" value="42.6953868"></attvalue>
</attvalues>
</node>
<node id="authorswithaffiliations2_2d362573c74c7cf11e29ca4312d3d9d6" label="philadelphia, united states, university of pennsylvania">
<attvalues>
<attvalue for="attr_type" value="Authors with affiliations 2"></attvalue>
<attvalue for="global_occurrences" value="3"></attvalue>
<attvalue for="attr_3" value="University of Pennsylvania"></attvalue>
<attvalue for="attr_4" value="Philadelphia, United States"></attvalue>
<attvalue for="attr_8" value="United States"></attvalue>
<attvalue for="attr_6" value="-75.163789"></attvalue>
<attvalue for="attr_7" value="39.952335"></attvalue>
</attvalues>
</node>
<node id="authorswithaffiliations2_b1356e9697a94bec0f32db964e75232c" label="pittsburgh, united states, university of pittsburgh">
<attvalues>
<attvalue for="attr_type" value="Authors with affiliations 2"></attvalue>
<attvalue for="global_occurrences" value="2"></attvalue>
<attvalue for="attr_3" value="University of Pittsburgh"></attvalue>
<attvalue for="attr_4" value="Pittsburgh, United States"></attvalue>
<attvalue for="attr_8" value="United States"></attvalue>
<attvalue for="attr_6" value="-79.9900861"></attvalue>
<attvalue for="attr_7" value="40.4416941"></attvalue>
</attvalues>
</node>
<node id="authorswithaffiliations2_99d8791d18b7295ec386f2fb43b2c529" label="porto, portugal, hospital centre são joão">
<attvalues>
<attvalue for="attr_type" value="Authors with affiliations 2"></attvalue>
<attvalue for="global_occurrences" value="1"></attvalue>
<attvalue for="attr_3" value="Hospital Centre São João"></attvalue>
<attvalue for="attr_4" value="Porto, Portugal"></attvalue>
<attvalue for="attr_8" value="Portugal"></attvalue>
<attvalue for="attr_6" value="-8.67412613309778"></attvalue>
<attvalue for="attr_7" value="41.14302095"></attvalue>
</attvalues>
</node>
<node id="authorswithaffiliations2_0f513c0901add45574faf5746aacad74" label="prince george, canada, university hospital of northern british columbia">
<attvalues>
<attvalue for="attr_type" value="Authors with affiliations 2"></attvalue>
<attvalue for="global_occurrences" value="1"></attvalue>
<attvalue for="attr_3" value="University Hospital of Northern British Columbia"></attvalue>
<attvalue for="attr_4" value="Prince George, Canada"></attvalue>
<attvalue for="attr_8" value="Canada"></attvalue>
<attvalue for="attr_6" value="-122.7461341"></attvalue>
<attvalue for="attr_7" value="53.9172526"></attvalue>
</attvalues>
</node>
<node id="authorswithaffiliations2_1483d3e8957a09652d2800394abe5893" label="rabat, morocco, institut agronomique et veterinaire hassan ii">
<attvalues>
<attvalue for="attr_type" value="Authors with affiliations 2"></attvalue>
<attvalue for="global_occurrences" value="1"></attvalue>
<attvalue for="attr_3" value="Institut Agronomique Et Veterinaire Hassan II"></attvalue>
<attvalue for="attr_4" value="Rabat, Morocco"></attvalue>
<attvalue for="attr_8" value="Morocco"></attvalue>
<attvalue for="attr_6" value="-6.8390357"></attvalue>
<attvalue for="attr_7" value="34.0223602"></attvalue>
</attvalues>
</node>
<node id="authorswithaffiliations2_7bfce2d2d6b7588404ef06232f8b76f4" label="regensburg, germany, university of regensburg">
<attvalues>
<attvalue for="attr_type" value="Authors with affiliations 2"></attvalue>
<attvalue for="global_occurrences" value="1"></attvalue>
<attvalue for="attr_3" value="University of Regensburg"></attvalue>
<attvalue for="attr_4" value="Regensburg, Germany"></attvalue>
<attvalue for="attr_8" value="Germany"></attvalue>
<attvalue for="attr_6" value="12.0977448"></attvalue>
<attvalue for="attr_7" value="49.019595"></attvalue>
</attvalues>
</node>
<node id="authorswithaffiliations2_add92682e117046ece413841c57cdb78" label="rijswijk, netherlands, biomedical primate research centre">
<attvalues>
<attvalue for="attr_type" value="Authors with affiliations 2"></attvalue>
<attvalue for="global_occurrences" value="1"></attvalue>
<attvalue for="attr_3" value="Biomedical Primate Research Centre"></attvalue>
<attvalue for="attr_4" value="Rijswijk, Netherlands"></attvalue>
<attvalue for="attr_8" value="Netherlands"></attvalue>
<attvalue for="attr_6" value="4.3188215"></attvalue>
<attvalue for="attr_7" value="52.0446265"></attvalue>
</attvalues>
</node>
<node id="authorswithaffiliations2_500518fee9836f52fb5bd6669c94ce2f" label="rio de janeiro, brazil, instituto oswaldo cruz fiocruz">
<attvalues>
<attvalue for="attr_type" value="Authors with affiliations 2"></attvalue>
<attvalue for="global_occurrences" value="2"></attvalue>
<attvalue for="attr_3" value="Instituto Oswaldo Cruz FIOCRUZ"></attvalue>
<attvalue for="attr_4" value="Rio de Janeiro, Brazil"></attvalue>
<attvalue for="attr_8" value="Brazil"></attvalue>
<attvalue for="attr_6" value="-43.2093781"></attvalue>
<attvalue for="attr_7" value="-22.9112163"></attvalue>
</attvalues>
</node>
<node id="authorswithaffiliations2_a9a1c2304418017d3e8e0e5fd90e6e93" label="riyadh, saudi arabia, king fahad medical city">
<attvalues>
<attvalue for="attr_type" value="Authors with affiliations 2"></attvalue>
<attvalue for="global_occurrences" value="1"></attvalue>
<attvalue for="attr_3" value="King Fahad Medical City"></attvalue>
<attvalue for="attr_4" value="Riyadh, Saudi Arabia"></attvalue>
<attvalue for="attr_8" value="Saudi Arabia"></attvalue>
<attvalue for="attr_6" value="46.7149069"></attvalue>
<attvalue for="attr_7" value="24.6320297"></attvalue>
</attvalues>
</node>
<node id="authorswithaffiliations2_3904f0508d4a6e32444ec64e090a9cbe" label="riyadh, saudi arabia, king faisal specialist hospital and research centre">
<attvalues>
<attvalue for="attr_type" value="Authors with affiliations 2"></attvalue>
<attvalue for="global_occurrences" value="4"></attvalue>
<attvalue for="attr_3" value="King Faisal Specialist Hospital and Research Centre"></attvalue>
<attvalue for="attr_4" value="Riyadh, Saudi Arabia"></attvalue>
<attvalue for="attr_8" value="Saudi Arabia"></attvalue>
<attvalue for="attr_6" value="46.7149069"></attvalue>
<attvalue for="attr_7" value="24.6320297"></attvalue>
</attvalues>
</node>
<node id="authorswithaffiliations2_89cafef55074afaddfd0a8ea455c1fff" label="riyadh, saudi arabia, king saud university">
<attvalues>
<attvalue for="attr_type" value="Authors with affiliations 2"></attvalue>
<attvalue for="global_occurrences" value="1"></attvalue>
<attvalue for="attr_3" value="King Saud University"></attvalue>
<attvalue for="attr_4" value="Riyadh, Saudi Arabia"></attvalue>
<attvalue for="attr_8" value="Saudi Arabia"></attvalue>
<attvalue for="attr_6" value="46.7149069"></attvalue>
<attvalue for="attr_7" value="24.6320297"></attvalue>
</attvalues>
</node>
<node id="authorswithaffiliations2_e10906f4a39cc184f3c77b6c779d8b65" label="rockville, united states, j. craig venter institute">
<attvalues>
<attvalue for="attr_type" value="Authors with affiliations 2"></attvalue>
<attvalue for="global_occurrences" value="12"></attvalue>
<attvalue for="attr_3" value="J. Craig Venter Institute"></attvalue>
<attvalue for="attr_4" value="Rockville, United States"></attvalue>
<attvalue for="attr_8" value="United States"></attvalue>
<attvalue for="attr_6" value="-77.1527573"></attvalue>
<attvalue for="attr_7" value="39.0840054"></attvalue>
</attvalues>
</node>
<node id="authorswithaffiliations2_c2a24a7ab3724f36b4600838775e1432" label="rome, italy, university of rome la sapienza">
<attvalues>
<attvalue for="attr_type" value="Authors with affiliations 2"></attvalue>
<attvalue for="global_occurrences" value="6"></attvalue>
<attvalue for="attr_3" value="University of Rome La Sapienza"></attvalue>
<attvalue for="attr_4" value="Rome, Italy"></attvalue>
<attvalue for="attr_8" value="Italy"></attvalue>
<attvalue for="attr_6" value="12.4830619"></attvalue>
<attvalue for="attr_7" value="41.8932575"></attvalue>
</attvalues>
</node>
<node id="authorswithaffiliations2_2a658e58185dc7afc6e9516ed6703760" label="rostock, germany, rostock university">
<attvalues>
<attvalue for="attr_type" value="Authors with affiliations 2"></attvalue>
<attvalue for="global_occurrences" value="44"></attvalue>
<attvalue for="attr_3" value="Rostock University"></attvalue>
<attvalue for="attr_4" value="Rostock, Germany"></attvalue>
<attvalue for="attr_8" value="Germany"></attvalue>
<attvalue for="attr_6" value="12.109029152184"></attvalue>
<attvalue for="attr_7" value="54.1476585"></attvalue>
</attvalues>
</node>
<node id="authorswithaffiliations2_14a96260e8aba4af80262b3ffbb58b1e" label="rottenburg, germany, pfeiferstr. 15">
<attvalues>
<attvalue for="attr_type" value="Authors with affiliations 2"></attvalue>
<attvalue for="global_occurrences" value="1"></attvalue>
<attvalue for="attr_3" value="Pfeiferstr. 15"></attvalue>
<attvalue for="attr_4" value="Rottenburg, Germany"></attvalue>
<attvalue for="attr_8" value="Germany"></attvalue>
<attvalue for="attr_6" value="12.4372745"></attvalue>
<attvalue for="attr_7" value="48.3144772"></attvalue>
</attvalues>
</node>
<node id="authorswithaffiliations2_e47ce1ad505f5c837f02e7b504fd6e85" label="saarbrücken, germany, helmholtz institute for pharmaceutical research">
<attvalues>
<attvalue for="attr_type" value="Authors with affiliations 2"></attvalue>
<attvalue for="global_occurrences" value="1"></attvalue>
<attvalue for="attr_3" value="Helmholtz Institute for Pharmaceutical Research"></attvalue>
<attvalue for="attr_4" value="Saarbrücken, Germany"></attvalue>
<attvalue for="attr_8" value="Germany"></attvalue>
<attvalue for="attr_6" value="6.9963794"></attvalue>
<attvalue for="attr_7" value="49.2343618"></attvalue>
</attvalues>
</node>
<node id="authorswithaffiliations2_8586d2371ee93e0c77a6cd3732ce4bf7" label="saint louis, senegal, region medicale de saint louis">
<attvalues>
<attvalue for="attr_type" value="Authors with affiliations 2"></attvalue>
<attvalue for="global_occurrences" value="2"></attvalue>
<attvalue for="attr_3" value="Region Medicale de Saint Louis"></attvalue>
<attvalue for="attr_4" value="Saint Louis, Senegal"></attvalue>
<attvalue for="attr_8" value="Senegal"></attvalue>
<attvalue for="attr_6" value="-15.2954315"></attvalue>
<attvalue for="attr_7" value="16.187637"></attvalue>
</attvalues>
</node>
<node id="authorswithaffiliations2_ec81d67c151bfd38d5c6fbf40bd7c119" label="saint-mandé, france, bégin military hospital">
<attvalues>
<attvalue for="attr_type" value="Authors with affiliations 2"></attvalue>
<attvalue for="global_occurrences" value="1"></attvalue>
<attvalue for="attr_3" value="Bégin Military Hospital"></attvalue>
<attvalue for="attr_4" value="Saint-Mandé, France"></attvalue>
<attvalue for="attr_8" value="France"></attvalue>
<attvalue for="attr_6" value="2.4172278"></attvalue>
<attvalue for="attr_7" value="48.8419182"></attvalue>
</attvalues>
</node>
<node id="authorswithaffiliations2_168158fe9839e7d9e7aef421efd4f336" label="salalah, oman, ministry of health">
<attvalues>
<attvalue for="attr_type" value="Authors with affiliations 2"></attvalue>
<attvalue for="global_occurrences" value="1"></attvalue>
<attvalue for="attr_3" value="Ministry of Health"></attvalue>
<attvalue for="attr_4" value="Salalah, Oman"></attvalue>
<attvalue for="attr_8" value="Oman"></attvalue>
<attvalue for="attr_6" value="54.0957066"></attvalue>
<attvalue for="attr_7" value="17.0148202"></attvalue>
</attvalues>
</node>
<node id="authorswithaffiliations2_ed601ca839061e1602a741c3f104a992" label="salt lake city, united states, university of utah">
<attvalues>
<attvalue for="attr_type" value="Authors with affiliations 2"></attvalue>
<attvalue for="global_occurrences" value="1"></attvalue>
<attvalue for="attr_3" value="University of Utah"></attvalue>
<attvalue for="attr_4" value="Salt Lake City, United States"></attvalue>
<attvalue for="attr_8" value="United States"></attvalue>
<attvalue for="attr_6" value="-111.89109"></attvalue>
<attvalue for="attr_7" value="40.7606467"></attvalue>
</attvalues>
</node>
<node id="authorswithaffiliations2_33df93cc3da0bdaf26792883ff2a4cd8" label="san antonio, united states, university of texas">
<attvalues>
<attvalue for="attr_type" value="Authors with affiliations 2"></attvalue>
<attvalue for="global_occurrences" value="3"></attvalue>
<attvalue for="attr_3" value="University of Texas"></attvalue>
<attvalue for="attr_4" value="San Antonio, United States"></attvalue>
<attvalue for="attr_8" value="United States"></attvalue>
<attvalue for="attr_6" value="-98.4951405"></attvalue>
<attvalue for="attr_7" value="29.4246002"></attvalue>
</attvalues>
</node>
<node id="authorswithaffiliations2_36f1dd5b248da44a54c7ab00a64740c3" label="san diego, united states, university of california at san diego">
<attvalues>
<attvalue for="attr_type" value="Authors with affiliations 2"></attvalue>
<attvalue for="global_occurrences" value="5"></attvalue>
<attvalue for="attr_3" value="University of California at San Diego"></attvalue>
<attvalue for="attr_4" value="San Diego, United States"></attvalue>
<attvalue for="attr_8" value="United States"></attvalue>
<attvalue for="attr_6" value="-117.21177"></attvalue>
<attvalue for="attr_7" value="32.7469869"></attvalue>
</attvalues>
</node>
<node id="authorswithaffiliations2_e5bbdefd56cf592f5babf13eebcbd4c4" label="san francisco, united states, sandler center for basic research in parasitic diseases university of california">
<attvalues>
<attvalue for="attr_type" value="Authors with affiliations 2"></attvalue>
<attvalue for="global_occurrences" value="6"></attvalue>
<attvalue for="attr_3" value="Sandler Center for Basic Research in Parasitic Diseases University of California"></attvalue>
<attvalue for="attr_4" value="San Francisco, United States"></attvalue>
<attvalue for="attr_8" value="United States"></attvalue>
<attvalue for="attr_6" value="-122.419199"></attvalue>
<attvalue for="attr_7" value="37.7789601"></attvalue>
</attvalues>
</node>
<node id="authorswithaffiliations2_329145eb41441a7d6599f58a76565bd8" label="santiago, chile, pontificia universidad catolica de chile">
<attvalues>
<attvalue for="attr_type" value="Authors with affiliations 2"></attvalue>
<attvalue for="global_occurrences" value="4"></attvalue>
<attvalue for="attr_3" value="Pontificia Universidad Catolica de Chile"></attvalue>
<attvalue for="attr_4" value="Santiago, Chile"></attvalue>
<attvalue for="attr_8" value="Chile"></attvalue>
<attvalue for="attr_6" value="-70.6503976"></attvalue>
<attvalue for="attr_7" value="-33.4379935"></attvalue>
</attvalues>
</node>
<node id="authorswithaffiliations2_75b5dd4a16aafbfc54e71c89657f5423" label="schwabenheim, germany, intervet innovation gmbh">
<attvalues>
<attvalue for="attr_type" value="Authors with affiliations 2"></attvalue>
<attvalue for="global_occurrences" value="9"></attvalue>
<attvalue for="attr_3" value="Intervet Innovation GmbH"></attvalue>
<attvalue for="attr_4" value="Schwabenheim, Germany"></attvalue>
<attvalue for="attr_8" value="Germany"></attvalue>
<attvalue for="attr_6" value="8.09522708489887"></attvalue>
<attvalue for="attr_7" value="49.9292123"></attvalue>
</attvalues>
</node>
<node id="authorswithaffiliations2_d41deb1548dcdd6e3da01a22d43c6a64" label="singapore, singapore, tan tock seng hospital">
<attvalues>
<attvalue for="attr_type" value="Authors with affiliations 2"></attvalue>
<attvalue for="global_occurrences" value="2"></attvalue>
<attvalue for="attr_3" value="Tan Tock Seng Hospital"></attvalue>
<attvalue for="attr_4" value="Singapore, Singapore"></attvalue>
<attvalue for="attr_8" value="Singapore"></attvalue>
<attvalue for="attr_6" value="103.852038"></attvalue>
<attvalue for="attr_7" value="1.2904527"></attvalue>
</attvalues>
</node>
<node id="authorswithaffiliations2_b0c096f94d85e5f5e521b68d9f25d799" label="skövde, sweden, skaraborg inst. for r. and d.">
<attvalues>
<attvalue for="attr_type" value="Authors with affiliations 2"></attvalue>
<attvalue for="global_occurrences" value="7"></attvalue>
<attvalue for="attr_3" value="Skaraborg Inst. for R. and D."></attvalue>
<attvalue for="attr_4" value="Skövde, Sweden"></attvalue>
<attvalue for="attr_8" value="Sweden"></attvalue>
<attvalue for="attr_6" value="13.9215534858273"></attvalue>
<attvalue for="attr_7" value="58.422097"></attvalue>
</attvalues>
</node>
<node id="authorswithaffiliations2_b57a2b862d82319162d9f2ddc6913ba8" label="sokodé, togo, centre hospitalier regional">
<attvalues>
<attvalue for="attr_type" value="Authors with affiliations 2"></attvalue>
<attvalue for="global_occurrences" value="1"></attvalue>
<attvalue for="attr_3" value="Centre Hospitalier Regional"></attvalue>
<attvalue for="attr_4" value="Sokodé, Togo"></attvalue>
<attvalue for="attr_8" value="Togo"></attvalue>
<attvalue for="attr_6" value="1.1467144"></attvalue>
<attvalue for="attr_7" value="8.9882948"></attvalue>
</attvalues>
</node>
<node id="authorswithaffiliations2_600720a4f9e638977bd2843a3b9d6a54" label="stockholm, sweden, european centre for disease prevention and control (ecdc)">
<attvalues>
<attvalue for="attr_type" value="Authors with affiliations 2"></attvalue>
<attvalue for="global_occurrences" value="1"></attvalue>
<attvalue for="attr_3" value="European Centre for Disease Prevention and Control (ECDC)"></attvalue>
<attvalue for="attr_4" value="Stockholm, Sweden"></attvalue>
<attvalue for="attr_8" value="Sweden"></attvalue>
<attvalue for="attr_6" value="18.0710935"></attvalue>
<attvalue for="attr_7" value="59.3251172"></attvalue>
</attvalues>
</node>
<node id="authorswithaffiliations2_4561598a1efa5ac4ae8622fa67adfc0e" label="stockholm, sweden, karolinska institute">
<attvalues>
<attvalue for="attr_type" value="Authors with affiliations 2"></attvalue>
<attvalue for="global_occurrences" value="4"></attvalue>
<attvalue for="attr_3" value="Karolinska Institute"></attvalue>
<attvalue for="attr_4" value="Stockholm, Sweden"></attvalue>
<attvalue for="attr_8" value="Sweden"></attvalue>
<attvalue for="attr_6" value="18.0710935"></attvalue>
<attvalue for="attr_7" value="59.3251172"></attvalue>
</attvalues>
</node>
<node id="authorswithaffiliations2_a6071d812d102886ec3759c693063c47" label="strasbourg, france, university of strasbourg">
<attvalues>
<attvalue for="attr_type" value="Authors with affiliations 2"></attvalue>
<attvalue for="global_occurrences" value="6"></attvalue>
<attvalue for="attr_3" value="University of Strasbourg"></attvalue>
<attvalue for="attr_4" value="Strasbourg, France"></attvalue>
<attvalue for="attr_8" value="France"></attvalue>
<attvalue for="attr_6" value="7.7507127"></attvalue>
<attvalue for="attr_7" value="48.584614"></attvalue>
</attvalues>
</node>
<node id="authorswithaffiliations2_181819d46e2ec33df1ceae12ada0f236" label="taif, saudi arabia, al hada armed forces hospital">
<attvalues>
<attvalue for="attr_type" value="Authors with affiliations 2"></attvalue>
<attvalue for="global_occurrences" value="3"></attvalue>
<attvalue for="attr_3" value="Al Hada Armed Forces Hospital"></attvalue>
<attvalue for="attr_4" value="Taif, Saudi Arabia"></attvalue>
<attvalue for="attr_8" value="Saudi Arabia"></attvalue>
<attvalue for="attr_6" value="46.7958037314368"></attvalue>
<attvalue for="attr_7" value="24.96116025"></attvalue>
</attvalues>
</node>
<node id="authorswithaffiliations2_6312bccbd3af7ef1da3312ba9f98591e" label="tehran, iran, tehran university of medical sciences">
<attvalues>
<attvalue for="attr_type" value="Authors with affiliations 2"></attvalue>
<attvalue for="global_occurrences" value="1"></attvalue>
<attvalue for="attr_3" value="Tehran University of Medical Sciences"></attvalue>
<attvalue for="attr_4" value="Tehran, Iran"></attvalue>
<attvalue for="attr_8" value="Iran"></attvalue>
<attvalue for="attr_6" value="51.4179604"></attvalue>
<attvalue for="attr_7" value="35.6884243"></attvalue>
</attvalues>
</node>
<node id="authorswithaffiliations2_524d0930dcb806e3ab5f2a1815886d04" label="tel aviv, israel, sheba medical center">
<attvalues>
<attvalue for="attr_type" value="Authors with affiliations 2"></attvalue>
<attvalue for="global_occurrences" value="2"></attvalue>
<attvalue for="attr_3" value="Sheba Medical Center"></attvalue>
<attvalue for="attr_4" value="Tel Aviv, Israel"></attvalue>
<attvalue for="attr_8" value="Israel"></attvalue>
<attvalue for="attr_6" value="34.7805274"></attvalue>
<attvalue for="attr_7" value="32.0804808"></attvalue>
</attvalues>
</node>
<node id="authorswithaffiliations2_d6368942d48be999a32063d4d2c585b7" label="tel aviv, israel, tel aviv university">
<attvalues>
<attvalue for="attr_type" value="Authors with affiliations 2"></attvalue>
<attvalue for="global_occurrences" value="5"></attvalue>
<attvalue for="attr_3" value="Tel Aviv University"></attvalue>
<attvalue for="attr_4" value="Tel Aviv, Israel"></attvalue>
<attvalue for="attr_8" value="Israel"></attvalue>
<attvalue for="attr_6" value="34.7805274"></attvalue>
<attvalue for="attr_7" value="32.0804808"></attvalue>
</attvalues>
</node>
<node id="authorswithaffiliations2_4ef67656ddeabe46bc7d412e8672d4cc" label="toronto, canada, toronto general hospital">
<attvalues>
<attvalue for="attr_type" value="Authors with affiliations 2"></attvalue>
<attvalue for="global_occurrences" value="1"></attvalue>
<attvalue for="attr_3" value="Toronto General Hospital"></attvalue>
<attvalue for="attr_4" value="Toronto, Canada"></attvalue>
<attvalue for="attr_8" value="Canada"></attvalue>
<attvalue for="attr_6" value="-79.3849008"></attvalue>
<attvalue for="attr_7" value="43.6529206"></attvalue>
</attvalues>
</node>
<node id="authorswithaffiliations2_f449ec9da8e5c6b18127d0eadb3ccff4" label="townsville, australia, james cook university">
<attvalues>
<attvalue for="attr_type" value="Authors with affiliations 2"></attvalue>
<attvalue for="global_occurrences" value="2"></attvalue>
<attvalue for="attr_3" value="James Cook University"></attvalue>
<attvalue for="attr_4" value="Townsville, Australia"></attvalue>
<attvalue for="attr_8" value="Australia"></attvalue>
<attvalue for="attr_6" value="146.8239537"></attvalue>
<attvalue for="attr_7" value="-19.2569391"></attvalue>
</attvalues>
</node>
<node id="authorswithaffiliations2_6f5cbd792c25a498de9b41509d6424a5" label="trier, germany, zentrum für histologie zytologie und molekulare diagnostik">
<attvalues>
<attvalue for="attr_type" value="Authors with affiliations 2"></attvalue>
<attvalue for="global_occurrences" value="1"></attvalue>
<attvalue for="attr_3" value="Zentrum für Histologie Zytologie und Molekulare Diagnostik"></attvalue>
<attvalue for="attr_4" value="Trier, Germany"></attvalue>
<attvalue for="attr_8" value="Germany"></attvalue>
<attvalue for="attr_6" value="6.6402058"></attvalue>
<attvalue for="attr_7" value="49.7557338"></attvalue>
</attvalues>
</node>
<node id="authorswithaffiliations2_49e3959c66ab9d64a8799989ce92f5f3" label="trieste, italy, international centre for theoretical physics">
<attvalues>
<attvalue for="attr_type" value="Authors with affiliations 2"></attvalue>
<attvalue for="global_occurrences" value="1"></attvalue>
<attvalue for="attr_3" value="International Centre for Theoretical Physics"></attvalue>
<attvalue for="attr_4" value="Trieste, Italy"></attvalue>
<attvalue for="attr_8" value="Italy"></attvalue>
<attvalue for="attr_6" value="13.7879014"></attvalue>
<attvalue for="attr_7" value="45.6300555"></attvalue>
</attvalues>
</node>
<node id="authorswithaffiliations2_aed325e85691403efce3a231df37de5f" label="trondheim, norway, norwegian university of science and technology">
<attvalues>
<attvalue for="attr_type" value="Authors with affiliations 2"></attvalue>
<attvalue for="global_occurrences" value="3"></attvalue>
<attvalue for="attr_3" value="Norwegian University of Science and Technology"></attvalue>
<attvalue for="attr_4" value="Trondheim, Norway"></attvalue>
<attvalue for="attr_8" value="Norway"></attvalue>
<attvalue for="attr_6" value="10.3951929"></attvalue>
<attvalue for="attr_7" value="63.4305658"></attvalue>
</attvalues>
</node>
<node id="authorswithaffiliations2_57af7a267d8fd863071623f63d43aaa7" label="tuebingen, germany, eberhard karls university of tuebingen">
<attvalues>
<attvalue for="attr_type" value="Authors with affiliations 2"></attvalue>
<attvalue for="global_occurrences" value="35"></attvalue>
<attvalue for="attr_3" value="Eberhard Karls University of Tuebingen"></attvalue>
<attvalue for="attr_4" value="Tuebingen, Germany"></attvalue>
<attvalue for="attr_8" value="Germany"></attvalue>
<attvalue for="attr_6" value="9.0535531"></attvalue>
<attvalue for="attr_7" value="48.5236164"></attvalue>
</attvalues>
</node>
<node id="authorswithaffiliations2_0dbe9c4d83568642d00603d9a4a29d8c" label="tunis, tunisia, centre national de greffe de moelle osseuse de tunis">
<attvalues>
<attvalue for="attr_type" value="Authors with affiliations 2"></attvalue>
<attvalue for="global_occurrences" value="2"></attvalue>
<attvalue for="attr_3" value="Centre National de Greffe de Moelle Osseuse de Tunis"></attvalue>
<attvalue for="attr_4" value="Tunis, Tunisia"></attvalue>
<attvalue for="attr_8" value="Tunisia"></attvalue>
<attvalue for="attr_6" value="8.91972381599097"></attvalue>
<attvalue for="attr_7" value="33.9220712"></attvalue>
</attvalues>
</node>
<node id="authorswithaffiliations2_1df8360058c76cbe632b36dfabb8d1f5" label="ulm, germany, university of ulm">
<attvalues>
<attvalue for="attr_type" value="Authors with affiliations 2"></attvalue>
<attvalue for="global_occurrences" value="2"></attvalue>
<attvalue for="attr_3" value="University of Ulm"></attvalue>
<attvalue for="attr_4" value="Ulm, Germany"></attvalue>
<attvalue for="attr_8" value="Germany"></attvalue>
<attvalue for="attr_6" value="9.9910464"></attvalue>
<attvalue for="attr_7" value="48.398312"></attvalue>
</attvalues>
</node>
<node id="authorswithaffiliations2_1e2db1046801a6d5ce62d32331737618" label="utrecht, netherlands, bioceros b.v.">
<attvalues>
<attvalue for="attr_type" value="Authors with affiliations 2"></attvalue>
<attvalue for="global_occurrences" value="1"></attvalue>
<attvalue for="attr_3" value="Bioceros B.V."></attvalue>
<attvalue for="attr_4" value="Utrecht, Netherlands"></attvalue>
<attvalue for="attr_8" value="Netherlands"></attvalue>
<attvalue for="attr_6" value="5.15264611584469"></attvalue>
<attvalue for="attr_7" value="52.11849915"></attvalue>
</attvalues>
</node>
<node id="authorswithaffiliations2_29d337523989928059c8a27650d8b341" label="utrecht, netherlands, utrecht university">
<attvalues>
<attvalue for="attr_type" value="Authors with affiliations 2"></attvalue>
<attvalue for="global_occurrences" value="11"></attvalue>
<attvalue for="attr_3" value="Utrecht University"></attvalue>
<attvalue for="attr_4" value="Utrecht, Netherlands"></attvalue>
<attvalue for="attr_8" value="Netherlands"></attvalue>
<attvalue for="attr_6" value="5.15264611584469"></attvalue>
<attvalue for="attr_7" value="52.11849915"></attvalue>
</attvalues>
</node>
<node id="authorswithaffiliations2_03ce0dbdee51d5fb64c54bb61725b4cd" label="venice, italy, fondazione eni enrico mattei">
<attvalues>
<attvalue for="attr_type" value="Authors with affiliations 2"></attvalue>
<attvalue for="global_occurrences" value="1"></attvalue>
<attvalue for="attr_3" value="Fondazione Eni Enrico Mattei"></attvalue>
<attvalue for="attr_4" value="Venice, Italy"></attvalue>
<attvalue for="attr_8" value="Italy"></attvalue>
<attvalue for="attr_6" value="12.318564"></attvalue>
<attvalue for="attr_7" value="45.4384143"></attvalue>
</attvalues>
</node>
<node id="authorswithaffiliations2_6e936849329f82bc8472527ba9cc6315" label="verona, italy, ospedale s cuore negrar">
<attvalues>
<attvalue for="attr_type" value="Authors with affiliations 2"></attvalue>
<attvalue for="global_occurrences" value="1"></attvalue>
<attvalue for="attr_3" value="Ospedale S Cuore Negrar"></attvalue>
<attvalue for="attr_4" value="Verona, Italy"></attvalue>
<attvalue for="attr_8" value="Italy"></attvalue>
<attvalue for="attr_6" value="10.9916792"></attvalue>
<attvalue for="attr_7" value="45.4382967"></attvalue>
</attvalues>
</node>
<node id="authorswithaffiliations2_f2b133085137870cb16ca14120b6c97d" label="victoria, canada, istm/geosentinel statistician consultant">
<attvalues>
<attvalue for="attr_type" value="Authors with affiliations 2"></attvalue>
<attvalue for="global_occurrences" value="1"></attvalue>
<attvalue for="attr_3" value="ISTM/Geosentinel Statistician Consultant"></attvalue>
<attvalue for="attr_4" value="Victoria, Canada"></attvalue>
<attvalue for="attr_8" value="Canada"></attvalue>
<attvalue for="attr_6" value="-123.3649269"></attvalue>
<attvalue for="attr_7" value="48.4283327"></attvalue>
</attvalues>
</node>
<node id="authorswithaffiliations2_91a6ac87e334b70da8c6c8c6e7221c39" label="villejuif, france, institut national de la santé et de la recherche médicale">
<attvalues>
<attvalue for="attr_type" value="Authors with affiliations 2"></attvalue>
<attvalue for="global_occurrences" value="2"></attvalue>
<attvalue for="attr_3" value="Institut National de la Santé et de la Recherche Médicale"></attvalue>
<attvalue for="attr_4" value="Villejuif, France"></attvalue>
<attvalue for="attr_8" value="France"></attvalue>
<attvalue for="attr_6" value="2.35845"></attvalue>
<attvalue for="attr_7" value="48.7927"></attvalue>
</attvalues>
</node>
<node id="authorswithaffiliations2_9f6187453c3f1dd338d7fd906dca0806" label="villeneuve d'ascq, france, university lille 1 sciences and technology">
<attvalues>
<attvalue for="attr_type" value="Authors with affiliations 2"></attvalue>
<attvalue for="global_occurrences" value="2"></attvalue>
<attvalue for="attr_3" value="University Lille 1 Sciences and Technology"></attvalue>
<attvalue for="attr_4" value="Villeneuve d'Ascq, France"></attvalue>
<attvalue for="attr_8" value="France"></attvalue>
<attvalue for="attr_6" value="3.1469875"></attvalue>
<attvalue for="attr_7" value="50.6294204"></attvalue>
</attvalues>
</node>
<node id="authorswithaffiliations2_987acf4ae28a871e8e9b798be3271716" label="washington, united states, george washington university medical center">
<attvalues>
<attvalue for="attr_type" value="Authors with affiliations 2"></attvalue>
<attvalue for="global_occurrences" value="1"></attvalue>
<attvalue for="attr_3" value="George Washington University Medical Center"></attvalue>
<attvalue for="attr_4" value="Washington,  United States"></attvalue>
<attvalue for="attr_8" value="United States"></attvalue>
<attvalue for="attr_6" value="-120.2126139"></attvalue>
<attvalue for="attr_7" value="47.2868352"></attvalue>
</attvalues>
</node>
<node id="authorswithaffiliations2_10f594fe14f9418bafd109a2cff77c8a" label="wesel, germany, clinic for childrens diseases">
<attvalues>
<attvalue for="attr_type" value="Authors with affiliations 2"></attvalue>
<attvalue for="global_occurrences" value="1"></attvalue>
<attvalue for="attr_3" value="Clinic for Childrens Diseases"></attvalue>
<attvalue for="attr_4" value="Wesel, Germany"></attvalue>
<attvalue for="attr_8" value="Germany"></attvalue>
<attvalue for="attr_6" value="6.6238536"></attvalue>
<attvalue for="attr_7" value="51.6572464"></attvalue>
</attvalues>
</node>
<node id="authorswithaffiliations2_7735c46e975ed6b8bd64a75cde9114b6" label="wesel, germany, marien-hospital">
<attvalues>
<attvalue for="attr_type" value="Authors with affiliations 2"></attvalue>
<attvalue for="global_occurrences" value="1"></attvalue>
<attvalue for="attr_3" value="Marien-Hospital"></attvalue>
<attvalue for="attr_4" value="Wesel, Germany"></attvalue>
<attvalue for="attr_8" value="Germany"></attvalue>
<attvalue for="attr_6" value="6.6238536"></attvalue>
<attvalue for="attr_7" value="51.6572464"></attvalue>
</attvalues>
</node>
<node id="authorswithaffiliations2_b06dab6779ad9b176c1d68ac26193881" label="witten, germany, university of witten/herdecke">
<attvalues>
<attvalue for="attr_type" value="Authors with affiliations 2"></attvalue>
<attvalue for="global_occurrences" value="1"></attvalue>
<attvalue for="attr_3" value="University of Witten/Herdecke"></attvalue>
<attvalue for="attr_4" value="Witten, Germany"></attvalue>
<attvalue for="attr_8" value="Germany"></attvalue>
<attvalue for="attr_6" value="7.335124"></attvalue>
<attvalue for="attr_7" value="51.4370171"></attvalue>
</attvalues>
</node>
<node id="authorswithaffiliations2_40ec96eec64b3f3464d7269044ee7093" label="woods hole, united states, marine biological laboratory">
<attvalues>
<attvalue for="attr_type" value="Authors with affiliations 2"></attvalue>
<attvalue for="global_occurrences" value="3"></attvalue>
<attvalue for="attr_3" value="Marine Biological Laboratory"></attvalue>
<attvalue for="attr_4" value="Woods Hole, United States"></attvalue>
<attvalue for="attr_8" value="United States"></attvalue>
<attvalue for="attr_6" value="-70.6692898"></attvalue>
<attvalue for="attr_7" value="41.5236637"></attvalue>
</attvalues>
</node>
<node id="authorswithaffiliations2_f413085ba5c431c96d5cdc6937201aea" label="wuerzburg, germany, julius maximilians university of wuerzburg">
<attvalues>
<attvalue for="attr_type" value="Authors with affiliations 2"></attvalue>
<attvalue for="global_occurrences" value="10"></attvalue>
<attvalue for="attr_3" value="Julius Maximilians University of Wuerzburg"></attvalue>
<attvalue for="attr_4" value="Wuerzburg, Germany"></attvalue>
<attvalue for="attr_8" value="Germany"></attvalue>
<attvalue for="attr_6" value="9.94346111761006"></attvalue>
<attvalue for="attr_7" value="49.778073"></attvalue>
</attvalues>
</node>
<node id="authorswithaffiliations2_ec0a6d6bad434bc0fb8efb82c0262594" label="wuerzburg, germany, medical mission clinic wuerzburg">
<attvalues>
<attvalue for="attr_type" value="Authors with affiliations 2"></attvalue>
<attvalue for="global_occurrences" value="1"></attvalue>
<attvalue for="attr_3" value="Medical Mission Clinic Wuerzburg"></attvalue>
<attvalue for="attr_4" value="Wuerzburg, Germany"></attvalue>
<attvalue for="attr_8" value="Germany"></attvalue>
<attvalue for="attr_6" value="9.94346111761006"></attvalue>
<attvalue for="attr_7" value="49.778073"></attvalue>
</attvalues>
</node>
<node id="authorswithaffiliations2_a2e6c71b463c42c0cbf2dae0f3f5c350" label="wuhan, china, huazhong university of science and technology">
<attvalues>
<attvalue for="attr_type" value="Authors with affiliations 2"></attvalue>
<attvalue for="global_occurrences" value="9"></attvalue>
<attvalue for="attr_3" value="Huazhong University of Science and Technology"></attvalue>
<attvalue for="attr_4" value="Wuhan, China"></attvalue>
<attvalue for="attr_8" value="China"></attvalue>
<attvalue for="attr_6" value="114.2992796"></attvalue>
<attvalue for="attr_7" value="30.5960213"></attvalue>
</attvalues>
</node>
<node id="authorswithaffiliations2_e8b272b8fab983107fad7b0bf84ecf09" label="wuhan, china, janghan university">
<attvalues>
<attvalue for="attr_type" value="Authors with affiliations 2"></attvalue>
<attvalue for="global_occurrences" value="1"></attvalue>
<attvalue for="attr_3" value="Janghan University"></attvalue>
<attvalue for="attr_4" value="Wuhan, China"></attvalue>
<attvalue for="attr_8" value="China"></attvalue>
<attvalue for="attr_6" value="114.2992796"></attvalue>
<attvalue for="attr_7" value="30.5960213"></attvalue>
</attvalues>
</node>
<node id="authorswithaffiliations2_3e2ebf2dc296bf014d04af4186a0ae49" label="wuhan, china, wuhan university">
<attvalues>
<attvalue for="attr_type" value="Authors with affiliations 2"></attvalue>
<attvalue for="global_occurrences" value="12"></attvalue>
<attvalue for="attr_3" value="Wuhan University"></attvalue>
<attvalue for="attr_4" value="Wuhan, China"></attvalue>
<attvalue for="attr_8" value="China"></attvalue>
<attvalue for="attr_6" value="114.2992796"></attvalue>
<attvalue for="attr_7" value="30.5960213"></attvalue>
</attvalues>
</node>
<node id="authorswithaffiliations2_fb82a2733723b1a4baec8fda01e6bc8f" label="york, united kingdom, university of york">
<attvalues>
<attvalue for="attr_type" value="Authors with affiliations 2"></attvalue>
<attvalue for="global_occurrences" value="8"></attvalue>
<attvalue for="attr_3" value="University of York"></attvalue>
<attvalue for="attr_4" value="York, United Kingdom"></attvalue>
<attvalue for="attr_8" value="United Kingdom"></attvalue>
<attvalue for="attr_6" value="-1.0815361"></attvalue>
<attvalue for="attr_7" value="53.9590555"></attvalue>
</attvalues>
</node>
<node id="authorswithaffiliations2_4e170982cbaf0cba16d4e8200b335cee" label="zagreb, croatia, university hospital center zagreb">
<attvalues>
<attvalue for="attr_type" value="Authors with affiliations 2"></attvalue>
<attvalue for="global_occurrences" value="1"></attvalue>
<attvalue for="attr_3" value="University Hospital Center Zagreb"></attvalue>
<attvalue for="attr_4" value="Zagreb, Croatia"></attvalue>
<attvalue for="attr_8" value="Croatia"></attvalue>
<attvalue for="attr_6" value="15.9770298"></attvalue>
<attvalue for="attr_7" value="45.8131545"></attvalue>
</attvalues>
</node>
<node id="authorswithaffiliations2_c71f52754e410881dbcd235f85b0e51b" label="zurich, switzerland, university of zurich">
<attvalues>
<attvalue for="attr_type" value="Authors with affiliations 2"></attvalue>
<attvalue for="global_occurrences" value="5"></attvalue>
<attvalue for="attr_3" value="University of Zurich"></attvalue>
<attvalue for="attr_4" value="Zurich, Switzerland"></attvalue>
<attvalue for="attr_8" value="Switzerland"></attvalue>
<attvalue for="attr_6" value="8.5404434"></attvalue>
<attvalue for="attr_7" value="47.3685586"></attvalue>
</attvalues>
</node>
</nodes>
<edges>
<edge source="authorswithaffiliations2_d0aa686c028ce90d87c466f0bd360a0f" target="authorswithaffiliations2_51f59c6236c32d1c217618b8aa307eff" weight="1">
<attvalues>
<attvalue for="matchings_count" value="1"></attvalue>
<attvalue for="attr_type" value="Title"></attvalue>
<attvalue for="attr_10" value="Hepatocyte-Specific Smad7 Expression Attenuates TGF-β-Mediated Fibrogenesis and Protects Against Liver Damage"></attvalue>
<attvalue for="attr_12" value="Gastroenterology"></attvalue>
</attvalues>
</edge>
<edge source="authorswithaffiliations2_d0aa686c028ce90d87c466f0bd360a0f" target="authorswithaffiliations2_09b9cb56985c2200e8fb982038b64132" weight="1">
<attvalues>
<attvalue for="matchings_count" value="1"></attvalue>
<attvalue for="attr_type" value="Title"></attvalue>
<attvalue for="attr_10" value="Hepatocyte-Specific Smad7 Expression Attenuates TGF-β-Mediated Fibrogenesis and Protects Against Liver Damage"></attvalue>
<attvalue for="attr_12" value="Gastroenterology"></attvalue>
</attvalues>
</edge>
<edge source="authorswithaffiliations2_d0aa686c028ce90d87c466f0bd360a0f" target="authorswithaffiliations2_f11ce5f00ca22d5d30d5a95916ca1a64" weight="1">
<attvalues>
<attvalue for="matchings_count" value="1"></attvalue>
<attvalue for="attr_type" value="Title"></attvalue>
<attvalue for="attr_10" value="Hepatocyte-Specific Smad7 Expression Attenuates TGF-β-Mediated Fibrogenesis and Protects Against Liver Damage"></attvalue>
<attvalue for="attr_12" value="Gastroenterology"></attvalue>
</attvalues>
</edge>
<edge source="authorswithaffiliations2_d0aa686c028ce90d87c466f0bd360a0f" target="authorswithaffiliations2_c71f52754e410881dbcd235f85b0e51b" weight="1">
<attvalues>
<attvalue for="matchings_count" value="1"></attvalue>
<attvalue for="attr_type" value="Title"></attvalue>
<attvalue for="attr_10" value="Hepatocyte-Specific Smad7 Expression Attenuates TGF-β-Mediated Fibrogenesis and Protects Against Liver Damage"></attvalue>
<attvalue for="attr_12" value="Gastroenterology"></attvalue>
</attvalues>
</edge>
<edge source="authorswithaffiliations2_103a750b80dad4f9b60d60f4fce04e64" target="authorswithaffiliations2_a90b21722d8489626381150b2de06bd5" weight="1">
<attvalues>
<attvalue for="matchings_count" value="1"></attvalue>
<attvalue for="attr_type" value="Title"></attvalue>
<attvalue for="attr_10" value="Pyogenic scleral granuloma and uveitis in a patient with systemic manifestation of schistosomiasis [Pyogenes Skleragranulom mit Begleituveitis bei Schistosomiasis]"></attvalue>
<attvalue for="attr_12" value="Klinische Monatsblatter fur Augenheilkunde"></attvalue>
</attvalues>
</edge>
<edge source="authorswithaffiliations2_77acdac53ed66bb7d24b0fe9a940f6d6" target="authorswithaffiliations2_7609aa141e88d3d2c930e7996a78b692" weight="1">
<attvalues>
<attvalue for="matchings_count" value="1"></attvalue>
<attvalue for="attr_type" value="Title"></attvalue>
<attvalue for="attr_10" value="Enhanced pro-inflammatory cytokine responses following toll-like-receptor ligation in Schistosoma haematobium-infected schoolchildren from rural Gabon"></attvalue>
<attvalue for="attr_12" value="PLoS ONE"></attvalue>
</attvalues>
</edge>
<edge source="authorswithaffiliations2_77acdac53ed66bb7d24b0fe9a940f6d6" target="authorswithaffiliations2_66bd578417e3402a306526501ebea2cf" weight="1">
<attvalues>
<attvalue for="matchings_count" value="1"></attvalue>
<attvalue for="attr_type" value="Title"></attvalue>
<attvalue for="attr_10" value="Enhanced pro-inflammatory cytokine responses following toll-like-receptor ligation in Schistosoma haematobium-infected schoolchildren from rural Gabon"></attvalue>
<attvalue for="attr_12" value="PLoS ONE"></attvalue>
</attvalues>
</edge>
<edge source="authorswithaffiliations2_77acdac53ed66bb7d24b0fe9a940f6d6" target="authorswithaffiliations2_c62f3c3638f9c03a7a75d41eae5671a2" weight="1">
<attvalues>
<attvalue for="matchings_count" value="1"></attvalue>
<attvalue for="attr_type" value="Title"></attvalue>
<attvalue for="attr_10" value="Enhanced pro-inflammatory cytokine responses following toll-like-receptor ligation in Schistosoma haematobium-infected schoolchildren from rural Gabon"></attvalue>
<attvalue for="attr_12" value="PLoS ONE"></attvalue>
</attvalues>
</edge>
<edge source="authorswithaffiliations2_77acdac53ed66bb7d24b0fe9a940f6d6" target="authorswithaffiliations2_17d4e1d42381408c48d38af283e2564b" weight="1">
<attvalues>
<attvalue for="matchings_count" value="1"></attvalue>
<attvalue for="attr_type" value="Title"></attvalue>
<attvalue for="attr_10" value="Enhanced pro-inflammatory cytokine responses following toll-like-receptor ligation in Schistosoma haematobium-infected schoolchildren from rural Gabon"></attvalue>
<attvalue for="attr_12" value="PLoS ONE"></attvalue>
</attvalues>
</edge>
<edge source="authorswithaffiliations2_77acdac53ed66bb7d24b0fe9a940f6d6" target="authorswithaffiliations2_fb82a2733723b1a4baec8fda01e6bc8f" weight="1">
<attvalues>
<attvalue for="matchings_count" value="1"></attvalue>
<attvalue for="attr_type" value="Title"></attvalue>
<attvalue for="attr_10" value="Enhanced pro-inflammatory cytokine responses following toll-like-receptor ligation in Schistosoma haematobium-infected schoolchildren from rural Gabon"></attvalue>
<attvalue for="attr_12" value="PLoS ONE"></attvalue>
</attvalues>
</edge>
<edge source="authorswithaffiliations2_6624121c806a8c93a44ccef04b5aaef1" target="authorswithaffiliations2_aed325e85691403efce3a231df37de5f" weight="1">
<attvalues>
<attvalue for="matchings_count" value="1"></attvalue>
<attvalue for="attr_type" value="Title"></attvalue>
<attvalue for="attr_10" value="Screening of Echinops ellenbeckii and Echinops longisetus for biological activities and chemical constituents"></attvalue>
<attvalue for="attr_12" value="Phytomedicine"></attvalue>
</attvalues>
</edge>
<edge source="authorswithaffiliations2_27635caa13e26e74e2dcac7ba2dd5221" target="authorswithaffiliations2_fae50881b8ad1cf1d6cfda3067bf41c9" weight="1">
<attvalues>
<attvalue for="matchings_count" value="1"></attvalue>
<attvalue for="attr_type" value="Title"></attvalue>
<attvalue for="attr_10" value="Phylogeography of Biomphalaria glabrata and B. pfeifferi, important intermediate hosts of Schistosoma mansoni in the New and Old World tropics"></attvalue>
<attvalue for="attr_12" value="Molecular Ecology"></attvalue>
</attvalues>
</edge>
<edge source="authorswithaffiliations2_27635caa13e26e74e2dcac7ba2dd5221" target="authorswithaffiliations2_90ed1d043931f05e14accf361741c1e3" weight="1">
<attvalues>
<attvalue for="matchings_count" value="1"></attvalue>
<attvalue for="attr_type" value="Title"></attvalue>
<attvalue for="attr_10" value="Phylogeography of Biomphalaria glabrata and B. pfeifferi, important intermediate hosts of Schistosoma mansoni in the New and Old World tropics"></attvalue>
<attvalue for="attr_12" value="Molecular Ecology"></attvalue>
</attvalues>
</edge>
<edge source="authorswithaffiliations2_27635caa13e26e74e2dcac7ba2dd5221" target="authorswithaffiliations2_2debb84792c8f65c4cd7b789ace8ffae" weight="1">
<attvalues>
<attvalue for="matchings_count" value="1"></attvalue>
<attvalue for="attr_type" value="Title"></attvalue>
<attvalue for="attr_10" value="Phylogeography of Biomphalaria glabrata and B. pfeifferi, important intermediate hosts of Schistosoma mansoni in the New and Old World tropics"></attvalue>
<attvalue for="attr_12" value="Molecular Ecology"></attvalue>
</attvalues>
</edge>
<edge source="authorswithaffiliations2_27635caa13e26e74e2dcac7ba2dd5221" target="authorswithaffiliations2_8cdcb3e53fc10bb918bc6d4411deabfd" weight="1">
<attvalues>
<attvalue for="matchings_count" value="1"></attvalue>
<attvalue for="attr_type" value="Title"></attvalue>
<attvalue for="attr_10" value="Phylogeography of Biomphalaria glabrata and B. pfeifferi, important intermediate hosts of Schistosoma mansoni in the New and Old World tropics"></attvalue>
<attvalue for="attr_12" value="Molecular Ecology"></attvalue>
</attvalues>
</edge>
<edge source="authorswithaffiliations2_27635caa13e26e74e2dcac7ba2dd5221" target="authorswithaffiliations2_62f73922fdbeb1557579c858c04f9b63" weight="1">
<attvalues>
<attvalue for="matchings_count" value="1"></attvalue>
<attvalue for="attr_type" value="Title"></attvalue>
<attvalue for="attr_10" value="Phylogeography of Biomphalaria glabrata and B. pfeifferi, important intermediate hosts of Schistosoma mansoni in the New and Old World tropics"></attvalue>
<attvalue for="attr_12" value="Molecular Ecology"></attvalue>
</attvalues>
</edge>
<edge source="authorswithaffiliations2_27635caa13e26e74e2dcac7ba2dd5221" target="authorswithaffiliations2_802494fa085dadb3cf18decd326552d4" weight="1">
<attvalues>
<attvalue for="matchings_count" value="1"></attvalue>
<attvalue for="attr_type" value="Title"></attvalue>
<attvalue for="attr_10" value="A phylogeny of planorbid snails, with implications for the evolution of Schistosoma parasites"></attvalue>
<attvalue for="attr_12" value="Molecular Phylogenetics and Evolution"></attvalue>
</attvalues>
</edge>
<edge source="authorswithaffiliations2_27635caa13e26e74e2dcac7ba2dd5221" target="authorswithaffiliations2_969800e787e9c7ceb97b40376f382b37" weight="1">
<attvalues>
<attvalue for="matchings_count" value="1"></attvalue>
<attvalue for="attr_type" value="Title"></attvalue>
<attvalue for="attr_10" value="Phylogeography of Biomphalaria glabrata and B. pfeifferi, important intermediate hosts of Schistosoma mansoni in the New and Old World tropics"></attvalue>
<attvalue for="attr_12" value="Molecular Ecology"></attvalue>
</attvalues>
</edge>
<edge source="authorswithaffiliations2_27635caa13e26e74e2dcac7ba2dd5221" target="authorswithaffiliations2_31f6dbe2b347856d2c101efed450a162" weight="1">
<attvalues>
<attvalue for="matchings_count" value="1"></attvalue>
<attvalue for="attr_type" value="Title"></attvalue>
<attvalue for="attr_10" value="A phylogeny of planorbid snails, with implications for the evolution of Schistosoma parasites"></attvalue>
<attvalue for="attr_12" value="Molecular Phylogenetics and Evolution"></attvalue>
</attvalues>
</edge>
<edge source="authorswithaffiliations2_27635caa13e26e74e2dcac7ba2dd5221" target="authorswithaffiliations2_346b54925468ccb3f5c55acb34286156" weight="1">
<attvalues>
<attvalue for="matchings_count" value="1"></attvalue>
<attvalue for="attr_type" value="Title"></attvalue>
<attvalue for="attr_10" value="Phylogeography of Biomphalaria glabrata and B. pfeifferi, important intermediate hosts of Schistosoma mansoni in the New and Old World tropics"></attvalue>
<attvalue for="attr_12" value="Molecular Ecology"></attvalue>
</attvalues>
</edge>
<edge source="authorswithaffiliations2_27635caa13e26e74e2dcac7ba2dd5221" target="authorswithaffiliations2_b3c1d933496abb5bf45fddd79adbaef7" weight="2">
<attvalues>
<attvalue for="matchings_count" value="2"></attvalue>
<attvalue for="attr_type" value="Title"></attvalue>
<attvalue for="attr_10" value="A phylogeny of planorbid snails, with implications for the evolution of Schistosoma parasites | Phylogeography of Biomphalaria glabrata and B. pfeifferi, important intermediate hosts of Schistosoma mansoni in the New and Old World tropics"></attvalue>
<attvalue for="attr_12" value="Molecular Ecology | Molecular Phylogenetics and Evolution"></attvalue>
</attvalues>
</edge>
<edge source="authorswithaffiliations2_27635caa13e26e74e2dcac7ba2dd5221" target="authorswithaffiliations2_1c25dab6662197d1c7781936ac2ae8d4" weight="1">
<attvalues>
<attvalue for="matchings_count" value="1"></attvalue>
<attvalue for="attr_type" value="Title"></attvalue>
<attvalue for="attr_10" value="Phylogeography of Biomphalaria glabrata and B. pfeifferi, important intermediate hosts of Schistosoma mansoni in the New and Old World tropics"></attvalue>
<attvalue for="attr_12" value="Molecular Ecology"></attvalue>
</attvalues>
</edge>
<edge source="authorswithaffiliations2_27635caa13e26e74e2dcac7ba2dd5221" target="authorswithaffiliations2_d46732300f8ae1731cfcc354f7ee0dc0" weight="1">
<attvalues>
<attvalue for="matchings_count" value="1"></attvalue>
<attvalue for="attr_type" value="Title"></attvalue>
<attvalue for="attr_10" value="Phylogeography of Biomphalaria glabrata and B. pfeifferi, important intermediate hosts of Schistosoma mansoni in the New and Old World tropics"></attvalue>
<attvalue for="attr_12" value="Molecular Ecology"></attvalue>
</attvalues>
</edge>
<edge source="authorswithaffiliations2_27635caa13e26e74e2dcac7ba2dd5221" target="authorswithaffiliations2_1483d3e8957a09652d2800394abe5893" weight="1">
<attvalues>
<attvalue for="matchings_count" value="1"></attvalue>
<attvalue for="attr_type" value="Title"></attvalue>
<attvalue for="attr_10" value="A phylogeny of planorbid snails, with implications for the evolution of Schistosoma parasites"></attvalue>
<attvalue for="attr_12" value="Molecular Phylogenetics and Evolution"></attvalue>
</attvalues>
</edge>
<edge source="authorswithaffiliations2_27635caa13e26e74e2dcac7ba2dd5221" target="authorswithaffiliations2_500518fee9836f52fb5bd6669c94ce2f" weight="1">
<attvalues>
<attvalue for="matchings_count" value="1"></attvalue>
<attvalue for="attr_type" value="Title"></attvalue>
<attvalue for="attr_10" value="Phylogeography of Biomphalaria glabrata and B. pfeifferi, important intermediate hosts of Schistosoma mansoni in the New and Old World tropics"></attvalue>
<attvalue for="attr_12" value="Molecular Ecology"></attvalue>
</attvalues>
</edge>
<edge source="authorswithaffiliations2_27635caa13e26e74e2dcac7ba2dd5221" target="authorswithaffiliations2_89cafef55074afaddfd0a8ea455c1fff" weight="1">
<attvalues>
<attvalue for="matchings_count" value="1"></attvalue>
<attvalue for="attr_type" value="Title"></attvalue>
<attvalue for="attr_10" value="Phylogeography of Biomphalaria glabrata and B. pfeifferi, important intermediate hosts of Schistosoma mansoni in the New and Old World tropics"></attvalue>
<attvalue for="attr_12" value="Molecular Ecology"></attvalue>
</attvalues>
</edge>
<edge source="authorswithaffiliations2_fbcedb1a5695b1b53ecde812b5ae9e63" target="authorswithaffiliations2_9a9ee153626ee9ca2fbcc188745b761e" weight="1">
<attvalues>
<attvalue for="matchings_count" value="1"></attvalue>
<attvalue for="attr_type" value="Title"></attvalue>
<attvalue for="attr_10" value="The genome of the blood fluke Schistosoma mansoni"></attvalue>
<attvalue for="attr_12" value="Nature"></attvalue>
</attvalues>
</edge>
<edge source="authorswithaffiliations2_fbcedb1a5695b1b53ecde812b5ae9e63" target="authorswithaffiliations2_e9606d48b9919e46d769205bc49b7c01" weight="1">
<attvalues>
<attvalue for="matchings_count" value="1"></attvalue>
<attvalue for="attr_type" value="Title"></attvalue>
<attvalue for="attr_10" value="The genome of the blood fluke Schistosoma mansoni"></attvalue>
<attvalue for="attr_12" value="Nature"></attvalue>
</attvalues>
</edge>
<edge source="authorswithaffiliations2_fbcedb1a5695b1b53ecde812b5ae9e63" target="authorswithaffiliations2_c81064ffae61437c92c7f065db5c35c5" weight="1">
<attvalues>
<attvalue for="matchings_count" value="1"></attvalue>
<attvalue for="attr_type" value="Title"></attvalue>
<attvalue for="attr_10" value="The genome of the blood fluke Schistosoma mansoni"></attvalue>
<attvalue for="attr_12" value="Nature"></attvalue>
</attvalues>
</edge>
<edge source="authorswithaffiliations2_fbcedb1a5695b1b53ecde812b5ae9e63" target="authorswithaffiliations2_b1ccb94c0f2af2c099dbee25b1b00a99" weight="1">
<attvalues>
<attvalue for="matchings_count" value="1"></attvalue>
<attvalue for="attr_type" value="Title"></attvalue>
<attvalue for="attr_10" value="The genome of the blood fluke Schistosoma mansoni"></attvalue>
<attvalue for="attr_12" value="Nature"></attvalue>
</attvalues>
</edge>
<edge source="authorswithaffiliations2_fbcedb1a5695b1b53ecde812b5ae9e63" target="authorswithaffiliations2_8c215919e4b5447ac3f46f451304a0bc" weight="1">
<attvalues>
<attvalue for="matchings_count" value="1"></attvalue>
<attvalue for="attr_type" value="Title"></attvalue>
<attvalue for="attr_10" value="The genome of the blood fluke Schistosoma mansoni"></attvalue>
<attvalue for="attr_12" value="Nature"></attvalue>
</attvalues>
</edge>
<edge source="authorswithaffiliations2_fbcedb1a5695b1b53ecde812b5ae9e63" target="authorswithaffiliations2_a41ad47b20b4006b821f84152349416e" weight="1">
<attvalues>
<attvalue for="matchings_count" value="1"></attvalue>
<attvalue for="attr_type" value="Title"></attvalue>
<attvalue for="attr_10" value="The genome of the blood fluke Schistosoma mansoni"></attvalue>
<attvalue for="attr_12" value="Nature"></attvalue>
</attvalues>
</edge>
<edge source="authorswithaffiliations2_fbcedb1a5695b1b53ecde812b5ae9e63" target="authorswithaffiliations2_32d485354ab12faa3ba7a805a8c12f20" weight="1">
<attvalues>
<attvalue for="matchings_count" value="1"></attvalue>
<attvalue for="attr_type" value="Title"></attvalue>
<attvalue for="attr_10" value="The genome of the blood fluke Schistosoma mansoni"></attvalue>
<attvalue for="attr_12" value="Nature"></attvalue>
</attvalues>
</edge>
<edge source="authorswithaffiliations2_fbcedb1a5695b1b53ecde812b5ae9e63" target="authorswithaffiliations2_f7b486e433fb5ed3c3643541f9190b65" weight="1">
<attvalues>
<attvalue for="matchings_count" value="1"></attvalue>
<attvalue for="attr_type" value="Title"></attvalue>
<attvalue for="attr_10" value="The genome of the blood fluke Schistosoma mansoni"></attvalue>
<attvalue for="attr_12" value="Nature"></attvalue>
</attvalues>
</edge>
<edge source="authorswithaffiliations2_fbcedb1a5695b1b53ecde812b5ae9e63" target="authorswithaffiliations2_4133a29cea1c5647490887950c9b630b" weight="1">
<attvalues>
<attvalue for="matchings_count" value="1"></attvalue>
<attvalue for="attr_type" value="Title"></attvalue>
<attvalue for="attr_10" value="The genome of the blood fluke Schistosoma mansoni"></attvalue>
<attvalue for="attr_12" value="Nature"></attvalue>
</attvalues>
</edge>
<edge source="authorswithaffiliations2_fbcedb1a5695b1b53ecde812b5ae9e63" target="authorswithaffiliations2_98b3b01ec5429d6def13ab10692c68aa" weight="1">
<attvalues>
<attvalue for="matchings_count" value="1"></attvalue>
<attvalue for="attr_type" value="Title"></attvalue>
<attvalue for="attr_10" value="The genome of the blood fluke Schistosoma mansoni"></attvalue>
<attvalue for="attr_12" value="Nature"></attvalue>
</attvalues>
</edge>
<edge source="authorswithaffiliations2_fbcedb1a5695b1b53ecde812b5ae9e63" target="authorswithaffiliations2_a270e51a35c6e57b7be28c2504636d78" weight="1">
<attvalues>
<attvalue for="matchings_count" value="1"></attvalue>
<attvalue for="attr_type" value="Title"></attvalue>
<attvalue for="attr_10" value="The genome of the blood fluke Schistosoma mansoni"></attvalue>
<attvalue for="attr_12" value="Nature"></attvalue>
</attvalues>
</edge>
<edge source="authorswithaffiliations2_fbcedb1a5695b1b53ecde812b5ae9e63" target="authorswithaffiliations2_e10906f4a39cc184f3c77b6c779d8b65" weight="1">
<attvalues>
<attvalue for="matchings_count" value="1"></attvalue>
<attvalue for="attr_type" value="Title"></attvalue>
<attvalue for="attr_10" value="The genome of the blood fluke Schistosoma mansoni"></attvalue>
<attvalue for="attr_12" value="Nature"></attvalue>
</attvalues>
</edge>
<edge source="authorswithaffiliations2_fbcedb1a5695b1b53ecde812b5ae9e63" target="authorswithaffiliations2_33df93cc3da0bdaf26792883ff2a4cd8" weight="1">
<attvalues>
<attvalue for="matchings_count" value="1"></attvalue>
<attvalue for="attr_type" value="Title"></attvalue>
<attvalue for="attr_10" value="The genome of the blood fluke Schistosoma mansoni"></attvalue>
<attvalue for="attr_12" value="Nature"></attvalue>
</attvalues>
</edge>
<edge source="authorswithaffiliations2_fbcedb1a5695b1b53ecde812b5ae9e63" target="authorswithaffiliations2_e5bbdefd56cf592f5babf13eebcbd4c4" weight="1">
<attvalues>
<attvalue for="matchings_count" value="1"></attvalue>
<attvalue for="attr_type" value="Title"></attvalue>
<attvalue for="attr_10" value="The genome of the blood fluke Schistosoma mansoni"></attvalue>
<attvalue for="attr_12" value="Nature"></attvalue>
</attvalues>
</edge>
<edge source="authorswithaffiliations2_fbcedb1a5695b1b53ecde812b5ae9e63" target="authorswithaffiliations2_fb82a2733723b1a4baec8fda01e6bc8f" weight="1">
<attvalues>
<attvalue for="matchings_count" value="1"></attvalue>
<attvalue for="attr_type" value="Title"></attvalue>
<attvalue for="attr_10" value="The genome of the blood fluke Schistosoma mansoni"></attvalue>
<attvalue for="attr_12" value="Nature"></attvalue>
</attvalues>
</edge>
<edge source="authorswithaffiliations2_bb78646bfd13ecf8a52f49e88bc7a5e4" target="authorswithaffiliations2_2c57a5644194184c06e9c15132e2ee7d" weight="1">
<attvalues>
<attvalue for="matchings_count" value="1"></attvalue>
<attvalue for="attr_type" value="Title"></attvalue>
<attvalue for="attr_10" value="Infectious diseases among travellers and migrants in Europe, Eurotravnet 2010"></attvalue>
<attvalue for="attr_12" value="Eurosurveillance"></attvalue>
</attvalues>
</edge>
<edge source="authorswithaffiliations2_bb78646bfd13ecf8a52f49e88bc7a5e4" target="authorswithaffiliations2_7f5e49b7d67078fd439dfd4240e130de" weight="1">
<attvalues>
<attvalue for="matchings_count" value="1"></attvalue>
<attvalue for="attr_type" value="Title"></attvalue>
<attvalue for="attr_10" value="Infectious diseases among travellers and migrants in Europe, Eurotravnet 2010"></attvalue>
<attvalue for="attr_12" value="Eurosurveillance"></attvalue>
</attvalues>
</edge>
<edge source="authorswithaffiliations2_bb78646bfd13ecf8a52f49e88bc7a5e4" target="authorswithaffiliations2_4185a155137541ff12eb206609654c3e" weight="1">
<attvalues>
<attvalue for="matchings_count" value="1"></attvalue>
<attvalue for="attr_type" value="Title"></attvalue>
<attvalue for="attr_10" value="Hepatosplenic morbidity due to Schistosoma mansoni in schoolchildren on Ukerewe Island, Tanzania"></attvalue>
<attvalue for="attr_12" value="Parasitology Research"></attvalue>
</attvalues>
</edge>
<edge source="authorswithaffiliations2_bb78646bfd13ecf8a52f49e88bc7a5e4" target="authorswithaffiliations2_62e7c7785a18f4242ed0f73ba196de13" weight="1">
<attvalues>
<attvalue for="matchings_count" value="1"></attvalue>
<attvalue for="attr_type" value="Title"></attvalue>
<attvalue for="attr_10" value="Infectious diseases among travellers and migrants in Europe, Eurotravnet 2010"></attvalue>
<attvalue for="attr_12" value="Eurosurveillance"></attvalue>
</attvalues>
</edge>
<edge source="authorswithaffiliations2_bb78646bfd13ecf8a52f49e88bc7a5e4" target="authorswithaffiliations2_7f5d504776624ef9bb63e8837f77a934" weight="1">
<attvalues>
<attvalue for="matchings_count" value="1"></attvalue>
<attvalue for="attr_type" value="Title"></attvalue>
<attvalue for="attr_10" value="Infectious diseases among travellers and migrants in Europe, Eurotravnet 2010"></attvalue>
<attvalue for="attr_12" value="Eurosurveillance"></attvalue>
</attvalues>
</edge>
<edge source="authorswithaffiliations2_bb78646bfd13ecf8a52f49e88bc7a5e4" target="authorswithaffiliations2_b32c8e2aaa3636d376a6b49d8e21a5e2" weight="1">
<attvalues>
<attvalue for="matchings_count" value="1"></attvalue>
<attvalue for="attr_type" value="Title"></attvalue>
<attvalue for="attr_10" value="Infectious diseases among travellers and migrants in Europe, Eurotravnet 2010"></attvalue>
<attvalue for="attr_12" value="Eurosurveillance"></attvalue>
</attvalues>
</edge>
<edge source="authorswithaffiliations2_bb78646bfd13ecf8a52f49e88bc7a5e4" target="authorswithaffiliations2_d837b13329a08deee9eccf2ee89b59c7" weight="1">
<attvalues>
<attvalue for="matchings_count" value="1"></attvalue>
<attvalue for="attr_type" value="Title"></attvalue>
<attvalue for="attr_10" value="Infectious diseases among travellers and migrants in Europe, Eurotravnet 2010"></attvalue>
<attvalue for="attr_12" value="Eurosurveillance"></attvalue>
</attvalues>
</edge>
<edge source="authorswithaffiliations2_bb78646bfd13ecf8a52f49e88bc7a5e4" target="authorswithaffiliations2_ef65d591162f4b3aac1845a9a3fff7f3" weight="1">
<attvalues>
<attvalue for="matchings_count" value="1"></attvalue>
<attvalue for="attr_type" value="Title"></attvalue>
<attvalue for="attr_10" value="Infectious diseases among travellers and migrants in Europe, Eurotravnet 2010"></attvalue>
<attvalue for="attr_12" value="Eurosurveillance"></attvalue>
</attvalues>
</edge>
<edge source="authorswithaffiliations2_bb78646bfd13ecf8a52f49e88bc7a5e4" target="authorswithaffiliations2_e4823d3f68a9e42e9b1c7ce3d80d1578" weight="1">
<attvalues>
<attvalue for="matchings_count" value="1"></attvalue>
<attvalue for="attr_type" value="Title"></attvalue>
<attvalue for="attr_10" value="Infectious diseases among travellers and migrants in Europe, Eurotravnet 2010"></attvalue>
<attvalue for="attr_12" value="Eurosurveillance"></attvalue>
</attvalues>
</edge>
<edge source="authorswithaffiliations2_bb78646bfd13ecf8a52f49e88bc7a5e4" target="authorswithaffiliations2_734c7685f6b875c57aef73e35f0f3bd7" weight="1">
<attvalues>
<attvalue for="matchings_count" value="1"></attvalue>
<attvalue for="attr_type" value="Title"></attvalue>
<attvalue for="attr_10" value="Infectious diseases among travellers and migrants in Europe, Eurotravnet 2010"></attvalue>
<attvalue for="attr_12" value="Eurosurveillance"></attvalue>
</attvalues>
</edge>
<edge source="authorswithaffiliations2_bb78646bfd13ecf8a52f49e88bc7a5e4" target="authorswithaffiliations2_1e2a317fc8e3284b4f80932e9d8e5ab7" weight="1">
<attvalues>
<attvalue for="matchings_count" value="1"></attvalue>
<attvalue for="attr_type" value="Title"></attvalue>
<attvalue for="attr_10" value="Hepatosplenic morbidity due to Schistosoma mansoni in schoolchildren on Ukerewe Island, Tanzania"></attvalue>
<attvalue for="attr_12" value="Parasitology Research"></attvalue>
</attvalues>
</edge>
<edge source="authorswithaffiliations2_bb78646bfd13ecf8a52f49e88bc7a5e4" target="authorswithaffiliations2_1f7051d3c993cc5fe4a02b4a1c83095e" weight="1">
<attvalues>
<attvalue for="matchings_count" value="1"></attvalue>
<attvalue for="attr_type" value="Title"></attvalue>
<attvalue for="attr_10" value="Hepatosplenic morbidity due to Schistosoma mansoni in schoolchildren on Ukerewe Island, Tanzania"></attvalue>
<attvalue for="attr_12" value="Parasitology Research"></attvalue>
</attvalues>
</edge>
<edge source="authorswithaffiliations2_bb78646bfd13ecf8a52f49e88bc7a5e4" target="authorswithaffiliations2_2514ca5ef53d4f69d6e2d0e3d4b64eb8" weight="1">
<attvalues>
<attvalue for="matchings_count" value="1"></attvalue>
<attvalue for="attr_type" value="Title"></attvalue>
<attvalue for="attr_10" value="Infectious diseases among travellers and migrants in Europe, Eurotravnet 2010"></attvalue>
<attvalue for="attr_12" value="Eurosurveillance"></attvalue>
</attvalues>
</edge>
<edge source="authorswithaffiliations2_bb78646bfd13ecf8a52f49e88bc7a5e4" target="authorswithaffiliations2_5bf92fae951cca6a4ed27322b49c77b8" weight="1">
<attvalues>
<attvalue for="matchings_count" value="1"></attvalue>
<attvalue for="attr_type" value="Title"></attvalue>
<attvalue for="attr_10" value="Infectious diseases among travellers and migrants in Europe, Eurotravnet 2010"></attvalue>
<attvalue for="attr_12" value="Eurosurveillance"></attvalue>
</attvalues>
</edge>
<edge source="authorswithaffiliations2_bb78646bfd13ecf8a52f49e88bc7a5e4" target="authorswithaffiliations2_99d8791d18b7295ec386f2fb43b2c529" weight="1">
<attvalues>
<attvalue for="matchings_count" value="1"></attvalue>
<attvalue for="attr_type" value="Title"></attvalue>
<attvalue for="attr_10" value="Infectious diseases among travellers and migrants in Europe, Eurotravnet 2010"></attvalue>
<attvalue for="attr_12" value="Eurosurveillance"></attvalue>
</attvalues>
</edge>
<edge source="authorswithaffiliations2_bb78646bfd13ecf8a52f49e88bc7a5e4" target="authorswithaffiliations2_ec81d67c151bfd38d5c6fbf40bd7c119" weight="1">
<attvalues>
<attvalue for="matchings_count" value="1"></attvalue>
<attvalue for="attr_type" value="Title"></attvalue>
<attvalue for="attr_10" value="Infectious diseases among travellers and migrants in Europe, Eurotravnet 2010"></attvalue>
<attvalue for="attr_12" value="Eurosurveillance"></attvalue>
</attvalues>
</edge>
<edge source="authorswithaffiliations2_bb78646bfd13ecf8a52f49e88bc7a5e4" target="authorswithaffiliations2_600720a4f9e638977bd2843a3b9d6a54" weight="1">
<attvalues>
<attvalue for="matchings_count" value="1"></attvalue>
<attvalue for="attr_type" value="Title"></attvalue>
<attvalue for="attr_10" value="Infectious diseases among travellers and migrants in Europe, Eurotravnet 2010"></attvalue>
<attvalue for="attr_12" value="Eurosurveillance"></attvalue>
</attvalues>
</edge>
<edge source="authorswithaffiliations2_bb78646bfd13ecf8a52f49e88bc7a5e4" target="authorswithaffiliations2_4561598a1efa5ac4ae8622fa67adfc0e" weight="1">
<attvalues>
<attvalue for="matchings_count" value="1"></attvalue>
<attvalue for="attr_type" value="Title"></attvalue>
<attvalue for="attr_10" value="Infectious diseases among travellers and migrants in Europe, Eurotravnet 2010"></attvalue>
<attvalue for="attr_12" value="Eurosurveillance"></attvalue>
</attvalues>
</edge>
<edge source="authorswithaffiliations2_bb78646bfd13ecf8a52f49e88bc7a5e4" target="authorswithaffiliations2_f2b133085137870cb16ca14120b6c97d" weight="1">
<attvalues>
<attvalue for="matchings_count" value="1"></attvalue>
<attvalue for="attr_type" value="Title"></attvalue>
<attvalue for="attr_10" value="Infectious diseases among travellers and migrants in Europe, Eurotravnet 2010"></attvalue>
<attvalue for="attr_12" value="Eurosurveillance"></attvalue>
</attvalues>
</edge>
<edge source="authorswithaffiliations2_bb78646bfd13ecf8a52f49e88bc7a5e4" target="authorswithaffiliations2_b06dab6779ad9b176c1d68ac26193881" weight="1">
<attvalues>
<attvalue for="matchings_count" value="1"></attvalue>
<attvalue for="attr_type" value="Title"></attvalue>
<attvalue for="attr_10" value="Hepatosplenic morbidity due to Schistosoma mansoni in schoolchildren on Ukerewe Island, Tanzania"></attvalue>
<attvalue for="attr_12" value="Parasitology Research"></attvalue>
</attvalues>
</edge>
<edge source="authorswithaffiliations2_bb78646bfd13ecf8a52f49e88bc7a5e4" target="authorswithaffiliations2_c71f52754e410881dbcd235f85b0e51b" weight="1">
<attvalues>
<attvalue for="matchings_count" value="1"></attvalue>
<attvalue for="attr_type" value="Title"></attvalue>
<attvalue for="attr_10" value="Infectious diseases among travellers and migrants in Europe, Eurotravnet 2010"></attvalue>
<attvalue for="attr_12" value="Eurosurveillance"></attvalue>
</attvalues>
</edge>
<edge source="authorswithaffiliations2_a59e0cfa0275852a9e0a0827219b0f09" target="authorswithaffiliations2_68946504e1f1493f4ba317e8b3b412b0" weight="1">
<attvalues>
<attvalue for="matchings_count" value="1"></attvalue>
<attvalue for="attr_type" value="Title"></attvalue>
<attvalue for="attr_10" value="Association of In Utero sensitization to Schistosoma haematobium with enhanced cord blood IgE and increased frequencies of CD5-B cells in African newborns"></attvalue>
<attvalue for="attr_12" value="American Journal of Tropical Medicine and Hygiene"></attvalue>
</attvalues>
</edge>
<edge source="authorswithaffiliations2_a59e0cfa0275852a9e0a0827219b0f09" target="authorswithaffiliations2_c62f3c3638f9c03a7a75d41eae5671a2" weight="1">
<attvalues>
<attvalue for="matchings_count" value="1"></attvalue>
<attvalue for="attr_type" value="Title"></attvalue>
<attvalue for="attr_10" value="Association of In Utero sensitization to Schistosoma haematobium with enhanced cord blood IgE and increased frequencies of CD5-B cells in African newborns"></attvalue>
<attvalue for="attr_12" value="American Journal of Tropical Medicine and Hygiene"></attvalue>
</attvalues>
</edge>
<edge source="authorswithaffiliations2_a59e0cfa0275852a9e0a0827219b0f09" target="authorswithaffiliations2_17d4e1d42381408c48d38af283e2564b" weight="1">
<attvalues>
<attvalue for="matchings_count" value="1"></attvalue>
<attvalue for="attr_type" value="Title"></attvalue>
<attvalue for="attr_10" value="Association of In Utero sensitization to Schistosoma haematobium with enhanced cord blood IgE and increased frequencies of CD5-B cells in African newborns"></attvalue>
<attvalue for="attr_12" value="American Journal of Tropical Medicine and Hygiene"></attvalue>
</attvalues>
</edge>
<edge source="authorswithaffiliations2_a59e0cfa0275852a9e0a0827219b0f09" target="authorswithaffiliations2_08f2420e9e4abe09780acce5c89a9710" weight="1">
<attvalues>
<attvalue for="matchings_count" value="1"></attvalue>
<attvalue for="attr_type" value="Title"></attvalue>
<attvalue for="attr_10" value="Association of In Utero sensitization to Schistosoma haematobium with enhanced cord blood IgE and increased frequencies of CD5-B cells in African newborns"></attvalue>
<attvalue for="attr_12" value="American Journal of Tropical Medicine and Hygiene"></attvalue>
</attvalues>
</edge>
<edge source="authorswithaffiliations2_fd970ff24ecc8d239913528fe857706d" target="authorswithaffiliations2_20f25370a38b02ce036f102e5ed6588d" weight="2">
<attvalues>
<attvalue for="matchings_count" value="2"></attvalue>
<attvalue for="attr_type" value="Title"></attvalue>
<attvalue for="attr_10" value="DC-SIGN mediates binding of dendritic cells to authentic pseudo-Lewis Y glycolipids of Schistosoma mansoni cercariae, the first parasite-specific ligand of DC-SIGN | Schistosoma mansoni worm glycolipids induce an inflammatory phenotype in human dendritic cells by cooperation of TLR4 and DC-SIGN"></attvalue>
<attvalue for="attr_12" value="Journal of Biological Chemistry | Molecular Immunology"></attvalue>
</attvalues>
</edge>
<edge source="authorswithaffiliations2_fd970ff24ecc8d239913528fe857706d" target="authorswithaffiliations2_ce1d58e2823dd84a426c3ef7836afa42" weight="1">
<attvalues>
<attvalue for="matchings_count" value="1"></attvalue>
<attvalue for="attr_type" value="Title"></attvalue>
<attvalue for="attr_10" value="DC-SIGN mediates binding of dendritic cells to authentic pseudo-Lewis Y glycolipids of Schistosoma mansoni cercariae, the first parasite-specific ligand of DC-SIGN"></attvalue>
<attvalue for="attr_12" value="Journal of Biological Chemistry"></attvalue>
</attvalues>
</edge>
<edge source="authorswithaffiliations2_fd970ff24ecc8d239913528fe857706d" target="authorswithaffiliations2_56dd18b411df789cfd31f2b90cd1f432" weight="1">
<attvalues>
<attvalue for="matchings_count" value="1"></attvalue>
<attvalue for="attr_type" value="Title"></attvalue>
<attvalue for="attr_10" value="Human papillomavirus, coinfection with Schistosoma hematobium, and cervical neoplasia in rural Tanzania"></attvalue>
<attvalue for="attr_12" value="International Journal of Gynecological Cancer"></attvalue>
</attvalues>
</edge>
<edge source="authorswithaffiliations2_7609aa141e88d3d2c930e7996a78b692" target="authorswithaffiliations2_24a91386839ee803cdbdee8e456d27ac" weight="1">
<attvalues>
<attvalue for="matchings_count" value="1"></attvalue>
<attvalue for="attr_type" value="Title"></attvalue>
<attvalue for="attr_10" value="Imported schistosomiasis in Europe: Sentinel surveillance data from TropNetEurop"></attvalue>
<attvalue for="attr_12" value="Journal of Travel Medicine"></attvalue>
</attvalues>
</edge>
<edge source="authorswithaffiliations2_7609aa141e88d3d2c930e7996a78b692" target="authorswithaffiliations2_607bb4dbfd06a20ed4cbd43b31b6a867" weight="1">
<attvalues>
<attvalue for="matchings_count" value="1"></attvalue>
<attvalue for="attr_type" value="Title"></attvalue>
<attvalue for="attr_10" value="Imported schistosomiasis in Europe: Sentinel surveillance data from TropNetEurop"></attvalue>
<attvalue for="attr_12" value="Journal of Travel Medicine"></attvalue>
</attvalues>
</edge>
<edge source="authorswithaffiliations2_7609aa141e88d3d2c930e7996a78b692" target="authorswithaffiliations2_8d1ccde001b5caef9a4d583cf875d4d0" weight="1">
<attvalues>
<attvalue for="matchings_count" value="1"></attvalue>
<attvalue for="attr_type" value="Title"></attvalue>
<attvalue for="attr_10" value="Imported schistosomiasis in Europe: Sentinel surveillance data from TropNetEurop"></attvalue>
<attvalue for="attr_12" value="Journal of Travel Medicine"></attvalue>
</attvalues>
</edge>
<edge source="authorswithaffiliations2_7609aa141e88d3d2c930e7996a78b692" target="authorswithaffiliations2_2c57a5644194184c06e9c15132e2ee7d" weight="1">
<attvalues>
<attvalue for="matchings_count" value="1"></attvalue>
<attvalue for="attr_type" value="Title"></attvalue>
<attvalue for="attr_10" value="Imported schistosomiasis in Europe: Sentinel surveillance data from TropNetEurop"></attvalue>
<attvalue for="attr_12" value="Journal of Travel Medicine"></attvalue>
</attvalues>
</edge>
<edge source="authorswithaffiliations2_7609aa141e88d3d2c930e7996a78b692" target="authorswithaffiliations2_1905eb0ad826db3309bc83b55a9875d5" weight="1">
<attvalues>
<attvalue for="matchings_count" value="1"></attvalue>
<attvalue for="attr_type" value="Title"></attvalue>
<attvalue for="attr_10" value="Imported schistosomiasis in Europe: Sentinel surveillance data from TropNetEurop"></attvalue>
<attvalue for="attr_12" value="Journal of Travel Medicine"></attvalue>
</attvalues>
</edge>
<edge source="authorswithaffiliations2_7609aa141e88d3d2c930e7996a78b692" target="authorswithaffiliations2_8adbf5d4d83f19a6ad9d1835d3886b90" weight="1">
<attvalues>
<attvalue for="matchings_count" value="1"></attvalue>
<attvalue for="attr_type" value="Title"></attvalue>
<attvalue for="attr_10" value="Imported schistosomiasis in Europe: Sentinel surveillance data from TropNetEurop"></attvalue>
<attvalue for="attr_12" value="Journal of Travel Medicine"></attvalue>
</attvalues>
</edge>
<edge source="authorswithaffiliations2_7609aa141e88d3d2c930e7996a78b692" target="authorswithaffiliations2_66bd578417e3402a306526501ebea2cf" weight="1">
<attvalues>
<attvalue for="matchings_count" value="1"></attvalue>
<attvalue for="attr_type" value="Title"></attvalue>
<attvalue for="attr_10" value="Enhanced pro-inflammatory cytokine responses following toll-like-receptor ligation in Schistosoma haematobium-infected schoolchildren from rural Gabon"></attvalue>
<attvalue for="attr_12" value="PLoS ONE"></attvalue>
</attvalues>
</edge>
<edge source="authorswithaffiliations2_7609aa141e88d3d2c930e7996a78b692" target="authorswithaffiliations2_0bff99b92210315e4c846864461950ff" weight="1">
<attvalues>
<attvalue for="matchings_count" value="1"></attvalue>
<attvalue for="attr_type" value="Title"></attvalue>
<attvalue for="attr_10" value="Imported schistosomiasis in Europe: Sentinel surveillance data from TropNetEurop"></attvalue>
<attvalue for="attr_12" value="Journal of Travel Medicine"></attvalue>
</attvalues>
</edge>
<edge source="authorswithaffiliations2_7609aa141e88d3d2c930e7996a78b692" target="authorswithaffiliations2_33d17c9e7150e86a2febbfb513bf21c9" weight="2">
<attvalues>
<attvalue for="matchings_count" value="2"></attvalue>
<attvalue for="attr_type" value="Title"></attvalue>
<attvalue for="attr_10" value="Acute schistosomiasis in a cluster of travelers from Rwanda: Diagnostic contribution of schistosome DNA detection in serum compared to parasitology and serology | Schistosoma real-time PCR as diagnostic tool for international travellers and migrants"></attvalue>
<attvalue for="attr_12" value="Journal of Travel Medicine | Tropical Medicine and International Health"></attvalue>
</attvalues>
</edge>
<edge source="authorswithaffiliations2_7609aa141e88d3d2c930e7996a78b692" target="authorswithaffiliations2_89104dd89ff895f02f7a3727363f4872" weight="1">
<attvalues>
<attvalue for="matchings_count" value="1"></attvalue>
<attvalue for="attr_type" value="Title"></attvalue>
<attvalue for="attr_10" value="Imported schistosomiasis in Europe: Sentinel surveillance data from TropNetEurop"></attvalue>
<attvalue for="attr_12" value="Journal of Travel Medicine"></attvalue>
</attvalues>
</edge>
<edge source="authorswithaffiliations2_7609aa141e88d3d2c930e7996a78b692" target="authorswithaffiliations2_c405b785f1a7e7247968ffa9df9a4f06" weight="1">
<attvalues>
<attvalue for="matchings_count" value="1"></attvalue>
<attvalue for="attr_type" value="Title"></attvalue>
<attvalue for="attr_10" value="Imported schistosomiasis in Europe: Sentinel surveillance data from TropNetEurop"></attvalue>
<attvalue for="attr_12" value="Journal of Travel Medicine"></attvalue>
</attvalues>
</edge>
<edge source="authorswithaffiliations2_7609aa141e88d3d2c930e7996a78b692" target="authorswithaffiliations2_7cb511bddb92480bda9155e03c1b0d89" weight="1">
<attvalues>
<attvalue for="matchings_count" value="1"></attvalue>
<attvalue for="attr_type" value="Title"></attvalue>
<attvalue for="attr_10" value="Imported schistosomiasis in Europe: Sentinel surveillance data from TropNetEurop"></attvalue>
<attvalue for="attr_12" value="Journal of Travel Medicine"></attvalue>
</attvalues>
</edge>
<edge source="authorswithaffiliations2_7609aa141e88d3d2c930e7996a78b692" target="authorswithaffiliations2_c62f3c3638f9c03a7a75d41eae5671a2" weight="1">
<attvalues>
<attvalue for="matchings_count" value="1"></attvalue>
<attvalue for="attr_type" value="Title"></attvalue>
<attvalue for="attr_10" value="Enhanced pro-inflammatory cytokine responses following toll-like-receptor ligation in Schistosoma haematobium-infected schoolchildren from rural Gabon"></attvalue>
<attvalue for="attr_12" value="PLoS ONE"></attvalue>
</attvalues>
</edge>
<edge source="authorswithaffiliations2_7609aa141e88d3d2c930e7996a78b692" target="authorswithaffiliations2_17d4e1d42381408c48d38af283e2564b" weight="1">
<attvalues>
<attvalue for="matchings_count" value="1"></attvalue>
<attvalue for="attr_type" value="Title"></attvalue>
<attvalue for="attr_10" value="Enhanced pro-inflammatory cytokine responses following toll-like-receptor ligation in Schistosoma haematobium-infected schoolchildren from rural Gabon"></attvalue>
<attvalue for="attr_12" value="PLoS ONE"></attvalue>
</attvalues>
</edge>
<edge source="authorswithaffiliations2_7609aa141e88d3d2c930e7996a78b692" target="authorswithaffiliations2_06e2bf72722e9590222f2a8cb7cafc5b" weight="1">
<attvalues>
<attvalue for="matchings_count" value="1"></attvalue>
<attvalue for="attr_type" value="Title"></attvalue>
<attvalue for="attr_10" value="Imported schistosomiasis in Europe: Sentinel surveillance data from TropNetEurop"></attvalue>
<attvalue for="attr_12" value="Journal of Travel Medicine"></attvalue>
</attvalues>
</edge>
<edge source="authorswithaffiliations2_7609aa141e88d3d2c930e7996a78b692" target="authorswithaffiliations2_50429bfcace22efff16a9ea5c8c3aedb" weight="1">
<attvalues>
<attvalue for="matchings_count" value="1"></attvalue>
<attvalue for="attr_type" value="Title"></attvalue>
<attvalue for="attr_10" value="Imported schistosomiasis in Europe: Sentinel surveillance data from TropNetEurop"></attvalue>
<attvalue for="attr_12" value="Journal of Travel Medicine"></attvalue>
</attvalues>
</edge>
<edge source="authorswithaffiliations2_7609aa141e88d3d2c930e7996a78b692" target="authorswithaffiliations2_734c7685f6b875c57aef73e35f0f3bd7" weight="1">
<attvalues>
<attvalue for="matchings_count" value="1"></attvalue>
<attvalue for="attr_type" value="Title"></attvalue>
<attvalue for="attr_10" value="Imported schistosomiasis in Europe: Sentinel surveillance data from TropNetEurop"></attvalue>
<attvalue for="attr_12" value="Journal of Travel Medicine"></attvalue>
</attvalues>
</edge>
<edge source="authorswithaffiliations2_7609aa141e88d3d2c930e7996a78b692" target="authorswithaffiliations2_c9c2d7be567628ba80ab8717e4cfbf76" weight="1">
<attvalues>
<attvalue for="matchings_count" value="1"></attvalue>
<attvalue for="attr_type" value="Title"></attvalue>
<attvalue for="attr_10" value="Imported schistosomiasis in Europe: Sentinel surveillance data from TropNetEurop"></attvalue>
<attvalue for="attr_12" value="Journal of Travel Medicine"></attvalue>
</attvalues>
</edge>
<edge source="authorswithaffiliations2_7609aa141e88d3d2c930e7996a78b692" target="authorswithaffiliations2_2514ca5ef53d4f69d6e2d0e3d4b64eb8" weight="1">
<attvalues>
<attvalue for="matchings_count" value="1"></attvalue>
<attvalue for="attr_type" value="Title"></attvalue>
<attvalue for="attr_10" value="Imported schistosomiasis in Europe: Sentinel surveillance data from TropNetEurop"></attvalue>
<attvalue for="attr_12" value="Journal of Travel Medicine"></attvalue>
</attvalues>
</edge>
<edge source="authorswithaffiliations2_7609aa141e88d3d2c930e7996a78b692" target="authorswithaffiliations2_4561598a1efa5ac4ae8622fa67adfc0e" weight="1">
<attvalues>
<attvalue for="matchings_count" value="1"></attvalue>
<attvalue for="attr_type" value="Title"></attvalue>
<attvalue for="attr_10" value="Imported schistosomiasis in Europe: Sentinel surveillance data from TropNetEurop"></attvalue>
<attvalue for="attr_12" value="Journal of Travel Medicine"></attvalue>
</attvalues>
</edge>
<edge source="authorswithaffiliations2_7609aa141e88d3d2c930e7996a78b692" target="authorswithaffiliations2_57af7a267d8fd863071623f63d43aaa7" weight="1">
<attvalues>
<attvalue for="matchings_count" value="1"></attvalue>
<attvalue for="attr_type" value="Title"></attvalue>
<attvalue for="attr_10" value="Imported schistosomiasis in Europe: Sentinel surveillance data from TropNetEurop"></attvalue>
<attvalue for="attr_12" value="Journal of Travel Medicine"></attvalue>
</attvalues>
</edge>
<edge source="authorswithaffiliations2_7609aa141e88d3d2c930e7996a78b692" target="authorswithaffiliations2_6e936849329f82bc8472527ba9cc6315" weight="1">
<attvalues>
<attvalue for="matchings_count" value="1"></attvalue>
<attvalue for="attr_type" value="Title"></attvalue>
<attvalue for="attr_10" value="Imported schistosomiasis in Europe: Sentinel surveillance data from TropNetEurop"></attvalue>
<attvalue for="attr_12" value="Journal of Travel Medicine"></attvalue>
</attvalues>
</edge>
<edge source="authorswithaffiliations2_7609aa141e88d3d2c930e7996a78b692" target="authorswithaffiliations2_ec0a6d6bad434bc0fb8efb82c0262594" weight="1">
<attvalues>
<attvalue for="matchings_count" value="1"></attvalue>
<attvalue for="attr_type" value="Title"></attvalue>
<attvalue for="attr_10" value="Imported schistosomiasis in Europe: Sentinel surveillance data from TropNetEurop"></attvalue>
<attvalue for="attr_12" value="Journal of Travel Medicine"></attvalue>
</attvalues>
</edge>
<edge source="authorswithaffiliations2_7609aa141e88d3d2c930e7996a78b692" target="authorswithaffiliations2_fb82a2733723b1a4baec8fda01e6bc8f" weight="1">
<attvalues>
<attvalue for="matchings_count" value="1"></attvalue>
<attvalue for="attr_type" value="Title"></attvalue>
<attvalue for="attr_10" value="Enhanced pro-inflammatory cytokine responses following toll-like-receptor ligation in Schistosoma haematobium-infected schoolchildren from rural Gabon"></attvalue>
<attvalue for="attr_12" value="PLoS ONE"></attvalue>
</attvalues>
</edge>
<edge source="authorswithaffiliations2_e44d35093d4835256d2c3d4d6da18458" target="authorswithaffiliations2_32d485354ab12faa3ba7a805a8c12f20" weight="1">
<attvalues>
<attvalue for="matchings_count" value="1"></attvalue>
<attvalue for="attr_type" value="Title"></attvalue>
<attvalue for="attr_10" value="NAT2*5/*5 genotype (341T&gt;C) is a potential risk factor for schistosomiasis-associated bladder cancer in Egyptians"></attvalue>
<attvalue for="attr_12" value="Therapeutic Drug Monitoring"></attvalue>
</attvalues>
</edge>
<edge source="authorswithaffiliations2_246c876bf34dfa34fa486bdebc6b71b6" target="authorswithaffiliations2_96aabb0ac9b75ce5040dffff300e12f0" weight="1">
<attvalues>
<attvalue for="matchings_count" value="1"></attvalue>
<attvalue for="attr_type" value="Title"></attvalue>
<attvalue for="attr_10" value="Characteristics of schistosomiasis in travelers reported to the GeoSentinel Surveillance Network 1997-2008"></attvalue>
<attvalue for="attr_12" value="American Journal of Tropical Medicine and Hygiene"></attvalue>
</attvalues>
</edge>
<edge source="authorswithaffiliations2_246c876bf34dfa34fa486bdebc6b71b6" target="authorswithaffiliations2_348e328cfad78db71671ab1ae555d70c" weight="2">
<attvalues>
<attvalue for="matchings_count" value="2"></attvalue>
<attvalue for="attr_type" value="Title"></attvalue>
<attvalue for="attr_10" value="Characteristics of schistosomiasis in travelers reported to the GeoSentinel Surveillance Network 1997-2008 | Expatriates ill after travel: Results from the Geosentinel Surveillance Network"></attvalue>
<attvalue for="attr_12" value="American Journal of Tropical Medicine and Hygiene | BMC Infectious Diseases"></attvalue>
</attvalues>
</edge>
<edge source="authorswithaffiliations2_246c876bf34dfa34fa486bdebc6b71b6" target="authorswithaffiliations2_2d7c29908f7b5882aaae242d31894ff5" weight="1">
<attvalues>
<attvalue for="matchings_count" value="1"></attvalue>
<attvalue for="attr_type" value="Title"></attvalue>
<attvalue for="attr_10" value="Expatriates ill after travel: Results from the Geosentinel Surveillance Network"></attvalue>
<attvalue for="attr_12" value="BMC Infectious Diseases"></attvalue>
</attvalues>
</edge>
<edge source="authorswithaffiliations2_246c876bf34dfa34fa486bdebc6b71b6" target="authorswithaffiliations2_62e7c7785a18f4242ed0f73ba196de13" weight="1">
<attvalues>
<attvalue for="matchings_count" value="1"></attvalue>
<attvalue for="attr_type" value="Title"></attvalue>
<attvalue for="attr_10" value="Expatriates ill after travel: Results from the Geosentinel Surveillance Network"></attvalue>
<attvalue for="attr_12" value="BMC Infectious Diseases"></attvalue>
</attvalues>
</edge>
<edge source="authorswithaffiliations2_246c876bf34dfa34fa486bdebc6b71b6" target="authorswithaffiliations2_89104dd89ff895f02f7a3727363f4872" weight="1">
<attvalues>
<attvalue for="matchings_count" value="1"></attvalue>
<attvalue for="attr_type" value="Title"></attvalue>
<attvalue for="attr_10" value="Expatriates ill after travel: Results from the Geosentinel Surveillance Network"></attvalue>
<attvalue for="attr_12" value="BMC Infectious Diseases"></attvalue>
</attvalues>
</edge>
<edge source="authorswithaffiliations2_246c876bf34dfa34fa486bdebc6b71b6" target="authorswithaffiliations2_d40d801cb2e645f8d3bdf72596800fba" weight="1">
<attvalues>
<attvalue for="matchings_count" value="1"></attvalue>
<attvalue for="attr_type" value="Title"></attvalue>
<attvalue for="attr_10" value="Expatriates ill after travel: Results from the Geosentinel Surveillance Network"></attvalue>
<attvalue for="attr_12" value="BMC Infectious Diseases"></attvalue>
</attvalues>
</edge>
<edge source="authorswithaffiliations2_246c876bf34dfa34fa486bdebc6b71b6" target="authorswithaffiliations2_734c7685f6b875c57aef73e35f0f3bd7" weight="1">
<attvalues>
<attvalue for="matchings_count" value="1"></attvalue>
<attvalue for="attr_type" value="Title"></attvalue>
<attvalue for="attr_10" value="Characteristics of schistosomiasis in travelers reported to the GeoSentinel Surveillance Network 1997-2008"></attvalue>
<attvalue for="attr_12" value="American Journal of Tropical Medicine and Hygiene"></attvalue>
</attvalues>
</edge>
<edge source="authorswithaffiliations2_246c876bf34dfa34fa486bdebc6b71b6" target="authorswithaffiliations2_0f513c0901add45574faf5746aacad74" weight="1">
<attvalues>
<attvalue for="matchings_count" value="1"></attvalue>
<attvalue for="attr_type" value="Title"></attvalue>
<attvalue for="attr_10" value="Expatriates ill after travel: Results from the Geosentinel Surveillance Network"></attvalue>
<attvalue for="attr_12" value="BMC Infectious Diseases"></attvalue>
</attvalues>
</edge>
<edge source="authorswithaffiliations2_246c876bf34dfa34fa486bdebc6b71b6" target="authorswithaffiliations2_ed601ca839061e1602a741c3f104a992" weight="1">
<attvalues>
<attvalue for="matchings_count" value="1"></attvalue>
<attvalue for="attr_type" value="Title"></attvalue>
<attvalue for="attr_10" value="Expatriates ill after travel: Results from the Geosentinel Surveillance Network"></attvalue>
<attvalue for="attr_12" value="BMC Infectious Diseases"></attvalue>
</attvalues>
</edge>
<edge source="authorswithaffiliations2_246c876bf34dfa34fa486bdebc6b71b6" target="authorswithaffiliations2_d41deb1548dcdd6e3da01a22d43c6a64" weight="1">
<attvalues>
<attvalue for="matchings_count" value="1"></attvalue>
<attvalue for="attr_type" value="Title"></attvalue>
<attvalue for="attr_10" value="Expatriates ill after travel: Results from the Geosentinel Surveillance Network"></attvalue>
<attvalue for="attr_12" value="BMC Infectious Diseases"></attvalue>
</attvalues>
</edge>
<edge source="authorswithaffiliations2_246c876bf34dfa34fa486bdebc6b71b6" target="authorswithaffiliations2_524d0930dcb806e3ab5f2a1815886d04" weight="1">
<attvalues>
<attvalue for="matchings_count" value="1"></attvalue>
<attvalue for="attr_type" value="Title"></attvalue>
<attvalue for="attr_10" value="Characteristics of schistosomiasis in travelers reported to the GeoSentinel Surveillance Network 1997-2008"></attvalue>
<attvalue for="attr_12" value="American Journal of Tropical Medicine and Hygiene"></attvalue>
</attvalues>
</edge>
<edge source="authorswithaffiliations2_246c876bf34dfa34fa486bdebc6b71b6" target="authorswithaffiliations2_c71f52754e410881dbcd235f85b0e51b" weight="1">
<attvalues>
<attvalue for="matchings_count" value="1"></attvalue>
<attvalue for="attr_type" value="Title"></attvalue>
<attvalue for="attr_10" value="Expatriates ill after travel: Results from the Geosentinel Surveillance Network"></attvalue>
<attvalue for="attr_12" value="BMC Infectious Diseases"></attvalue>
</attvalues>
</edge>
<edge source="authorswithaffiliations2_96aabb0ac9b75ce5040dffff300e12f0" target="authorswithaffiliations2_348e328cfad78db71671ab1ae555d70c" weight="1">
<attvalues>
<attvalue for="matchings_count" value="1"></attvalue>
<attvalue for="attr_type" value="Title"></attvalue>
<attvalue for="attr_10" value="Characteristics of schistosomiasis in travelers reported to the GeoSentinel Surveillance Network 1997-2008"></attvalue>
<attvalue for="attr_12" value="American Journal of Tropical Medicine and Hygiene"></attvalue>
</attvalues>
</edge>
<edge source="authorswithaffiliations2_96aabb0ac9b75ce5040dffff300e12f0" target="authorswithaffiliations2_55181e566251c587f90961dd24726f9b" weight="1">
<attvalues>
<attvalue for="matchings_count" value="1"></attvalue>
<attvalue for="attr_type" value="Title"></attvalue>
<attvalue for="attr_10" value="Stirred, not shaken: Genetic structure of the intermediate snail host Oncomelania hupensis robertsoni in an historically endemic schistosomiasis area"></attvalue>
<attvalue for="attr_12" value="Parasites and Vectors"></attvalue>
</attvalues>
</edge>
<edge source="authorswithaffiliations2_96aabb0ac9b75ce5040dffff300e12f0" target="authorswithaffiliations2_20f25370a38b02ce036f102e5ed6588d" weight="1">
<attvalues>
<attvalue for="matchings_count" value="1"></attvalue>
<attvalue for="attr_type" value="Title"></attvalue>
<attvalue for="attr_10" value="Stirred, not shaken: Genetic structure of the intermediate snail host Oncomelania hupensis robertsoni in an historically endemic schistosomiasis area"></attvalue>
<attvalue for="attr_12" value="Parasites and Vectors"></attvalue>
</attvalues>
</edge>
<edge source="authorswithaffiliations2_96aabb0ac9b75ce5040dffff300e12f0" target="authorswithaffiliations2_734c7685f6b875c57aef73e35f0f3bd7" weight="1">
<attvalues>
<attvalue for="matchings_count" value="1"></attvalue>
<attvalue for="attr_type" value="Title"></attvalue>
<attvalue for="attr_10" value="Characteristics of schistosomiasis in travelers reported to the GeoSentinel Surveillance Network 1997-2008"></attvalue>
<attvalue for="attr_12" value="American Journal of Tropical Medicine and Hygiene"></attvalue>
</attvalues>
</edge>
<edge source="authorswithaffiliations2_96aabb0ac9b75ce5040dffff300e12f0" target="authorswithaffiliations2_524d0930dcb806e3ab5f2a1815886d04" weight="1">
<attvalues>
<attvalue for="matchings_count" value="1"></attvalue>
<attvalue for="attr_type" value="Title"></attvalue>
<attvalue for="attr_10" value="Characteristics of schistosomiasis in travelers reported to the GeoSentinel Surveillance Network 1997-2008"></attvalue>
<attvalue for="attr_12" value="American Journal of Tropical Medicine and Hygiene"></attvalue>
</attvalues>
</edge>
<edge source="authorswithaffiliations2_96aabb0ac9b75ce5040dffff300e12f0" target="authorswithaffiliations2_987acf4ae28a871e8e9b798be3271716" weight="1">
<attvalues>
<attvalue for="matchings_count" value="1"></attvalue>
<attvalue for="attr_type" value="Title"></attvalue>
<attvalue for="attr_10" value="Stirred, not shaken: Genetic structure of the intermediate snail host Oncomelania hupensis robertsoni in an historically endemic schistosomiasis area"></attvalue>
<attvalue for="attr_12" value="Parasites and Vectors"></attvalue>
</attvalues>
</edge>
<edge source="authorswithaffiliations2_4f0841c8fc58643c103babbfa432049f" target="authorswithaffiliations2_da1133ffd2560da58a63ef8c3077ad17" weight="1">
<attvalues>
<attvalue for="matchings_count" value="1"></attvalue>
<attvalue for="attr_type" value="Title"></attvalue>
<attvalue for="attr_10" value="Chronic helminth infection reduces basophil responsiveness in an IL-10-dependent manner"></attvalue>
<attvalue for="attr_12" value="Journal of Immunology"></attvalue>
</attvalues>
</edge>
<edge source="authorswithaffiliations2_fae50881b8ad1cf1d6cfda3067bf41c9" target="authorswithaffiliations2_90ed1d043931f05e14accf361741c1e3" weight="1">
<attvalues>
<attvalue for="matchings_count" value="1"></attvalue>
<attvalue for="attr_type" value="Title"></attvalue>
<attvalue for="attr_10" value="Phylogeography of Biomphalaria glabrata and B. pfeifferi, important intermediate hosts of Schistosoma mansoni in the New and Old World tropics"></attvalue>
<attvalue for="attr_12" value="Molecular Ecology"></attvalue>
</attvalues>
</edge>
<edge source="authorswithaffiliations2_fae50881b8ad1cf1d6cfda3067bf41c9" target="authorswithaffiliations2_2debb84792c8f65c4cd7b789ace8ffae" weight="1">
<attvalues>
<attvalue for="matchings_count" value="1"></attvalue>
<attvalue for="attr_type" value="Title"></attvalue>
<attvalue for="attr_10" value="Phylogeography of Biomphalaria glabrata and B. pfeifferi, important intermediate hosts of Schistosoma mansoni in the New and Old World tropics"></attvalue>
<attvalue for="attr_12" value="Molecular Ecology"></attvalue>
</attvalues>
</edge>
<edge source="authorswithaffiliations2_fae50881b8ad1cf1d6cfda3067bf41c9" target="authorswithaffiliations2_8cdcb3e53fc10bb918bc6d4411deabfd" weight="1">
<attvalues>
<attvalue for="matchings_count" value="1"></attvalue>
<attvalue for="attr_type" value="Title"></attvalue>
<attvalue for="attr_10" value="Phylogeography of Biomphalaria glabrata and B. pfeifferi, important intermediate hosts of Schistosoma mansoni in the New and Old World tropics"></attvalue>
<attvalue for="attr_12" value="Molecular Ecology"></attvalue>
</attvalues>
</edge>
<edge source="authorswithaffiliations2_fae50881b8ad1cf1d6cfda3067bf41c9" target="authorswithaffiliations2_62f73922fdbeb1557579c858c04f9b63" weight="1">
<attvalues>
<attvalue for="matchings_count" value="1"></attvalue>
<attvalue for="attr_type" value="Title"></attvalue>
<attvalue for="attr_10" value="Phylogeography of Biomphalaria glabrata and B. pfeifferi, important intermediate hosts of Schistosoma mansoni in the New and Old World tropics"></attvalue>
<attvalue for="attr_12" value="Molecular Ecology"></attvalue>
</attvalues>
</edge>
<edge source="authorswithaffiliations2_fae50881b8ad1cf1d6cfda3067bf41c9" target="authorswithaffiliations2_969800e787e9c7ceb97b40376f382b37" weight="1">
<attvalues>
<attvalue for="matchings_count" value="1"></attvalue>
<attvalue for="attr_type" value="Title"></attvalue>
<attvalue for="attr_10" value="Phylogeography of Biomphalaria glabrata and B. pfeifferi, important intermediate hosts of Schistosoma mansoni in the New and Old World tropics"></attvalue>
<attvalue for="attr_12" value="Molecular Ecology"></attvalue>
</attvalues>
</edge>
<edge source="authorswithaffiliations2_fae50881b8ad1cf1d6cfda3067bf41c9" target="authorswithaffiliations2_346b54925468ccb3f5c55acb34286156" weight="1">
<attvalues>
<attvalue for="matchings_count" value="1"></attvalue>
<attvalue for="attr_type" value="Title"></attvalue>
<attvalue for="attr_10" value="Phylogeography of Biomphalaria glabrata and B. pfeifferi, important intermediate hosts of Schistosoma mansoni in the New and Old World tropics"></attvalue>
<attvalue for="attr_12" value="Molecular Ecology"></attvalue>
</attvalues>
</edge>
<edge source="authorswithaffiliations2_fae50881b8ad1cf1d6cfda3067bf41c9" target="authorswithaffiliations2_b3c1d933496abb5bf45fddd79adbaef7" weight="1">
<attvalues>
<attvalue for="matchings_count" value="1"></attvalue>
<attvalue for="attr_type" value="Title"></attvalue>
<attvalue for="attr_10" value="Phylogeography of Biomphalaria glabrata and B. pfeifferi, important intermediate hosts of Schistosoma mansoni in the New and Old World tropics"></attvalue>
<attvalue for="attr_12" value="Molecular Ecology"></attvalue>
</attvalues>
</edge>
<edge source="authorswithaffiliations2_fae50881b8ad1cf1d6cfda3067bf41c9" target="authorswithaffiliations2_1c25dab6662197d1c7781936ac2ae8d4" weight="1">
<attvalues>
<attvalue for="matchings_count" value="1"></attvalue>
<attvalue for="attr_type" value="Title"></attvalue>
<attvalue for="attr_10" value="Phylogeography of Biomphalaria glabrata and B. pfeifferi, important intermediate hosts of Schistosoma mansoni in the New and Old World tropics"></attvalue>
<attvalue for="attr_12" value="Molecular Ecology"></attvalue>
</attvalues>
</edge>
<edge source="authorswithaffiliations2_fae50881b8ad1cf1d6cfda3067bf41c9" target="authorswithaffiliations2_d46732300f8ae1731cfcc354f7ee0dc0" weight="1">
<attvalues>
<attvalue for="matchings_count" value="1"></attvalue>
<attvalue for="attr_type" value="Title"></attvalue>
<attvalue for="attr_10" value="Phylogeography of Biomphalaria glabrata and B. pfeifferi, important intermediate hosts of Schistosoma mansoni in the New and Old World tropics"></attvalue>
<attvalue for="attr_12" value="Molecular Ecology"></attvalue>
</attvalues>
</edge>
<edge source="authorswithaffiliations2_fae50881b8ad1cf1d6cfda3067bf41c9" target="authorswithaffiliations2_500518fee9836f52fb5bd6669c94ce2f" weight="1">
<attvalues>
<attvalue for="matchings_count" value="1"></attvalue>
<attvalue for="attr_type" value="Title"></attvalue>
<attvalue for="attr_10" value="Phylogeography of Biomphalaria glabrata and B. pfeifferi, important intermediate hosts of Schistosoma mansoni in the New and Old World tropics"></attvalue>
<attvalue for="attr_12" value="Molecular Ecology"></attvalue>
</attvalues>
</edge>
<edge source="authorswithaffiliations2_fae50881b8ad1cf1d6cfda3067bf41c9" target="authorswithaffiliations2_89cafef55074afaddfd0a8ea455c1fff" weight="1">
<attvalues>
<attvalue for="matchings_count" value="1"></attvalue>
<attvalue for="attr_type" value="Title"></attvalue>
<attvalue for="attr_10" value="Phylogeography of Biomphalaria glabrata and B. pfeifferi, important intermediate hosts of Schistosoma mansoni in the New and Old World tropics"></attvalue>
<attvalue for="attr_12" value="Molecular Ecology"></attvalue>
</attvalues>
</edge>
<edge source="authorswithaffiliations2_90ed1d043931f05e14accf361741c1e3" target="authorswithaffiliations2_2609b3fe70540a131a7785715f341b4d" weight="1">
<attvalues>
<attvalue for="matchings_count" value="1"></attvalue>
<attvalue for="attr_type" value="Title"></attvalue>
<attvalue for="attr_10" value="Serodiagnosis of Schistosoma mansoni infections in an endemic area of Burkina Faso: Performance of several immunological tests with different parasite antigens"></attvalue>
<attvalue for="attr_12" value="Acta Tropica"></attvalue>
</attvalues>
</edge>
<edge source="authorswithaffiliations2_90ed1d043931f05e14accf361741c1e3" target="authorswithaffiliations2_2debb84792c8f65c4cd7b789ace8ffae" weight="1">
<attvalues>
<attvalue for="matchings_count" value="1"></attvalue>
<attvalue for="attr_type" value="Title"></attvalue>
<attvalue for="attr_10" value="Phylogeography of Biomphalaria glabrata and B. pfeifferi, important intermediate hosts of Schistosoma mansoni in the New and Old World tropics"></attvalue>
<attvalue for="attr_12" value="Molecular Ecology"></attvalue>
</attvalues>
</edge>
<edge source="authorswithaffiliations2_90ed1d043931f05e14accf361741c1e3" target="authorswithaffiliations2_8cdcb3e53fc10bb918bc6d4411deabfd" weight="1">
<attvalues>
<attvalue for="matchings_count" value="1"></attvalue>
<attvalue for="attr_type" value="Title"></attvalue>
<attvalue for="attr_10" value="Phylogeography of Biomphalaria glabrata and B. pfeifferi, important intermediate hosts of Schistosoma mansoni in the New and Old World tropics"></attvalue>
<attvalue for="attr_12" value="Molecular Ecology"></attvalue>
</attvalues>
</edge>
<edge source="authorswithaffiliations2_90ed1d043931f05e14accf361741c1e3" target="authorswithaffiliations2_62f73922fdbeb1557579c858c04f9b63" weight="1">
<attvalues>
<attvalue for="matchings_count" value="1"></attvalue>
<attvalue for="attr_type" value="Title"></attvalue>
<attvalue for="attr_10" value="Phylogeography of Biomphalaria glabrata and B. pfeifferi, important intermediate hosts of Schistosoma mansoni in the New and Old World tropics"></attvalue>
<attvalue for="attr_12" value="Molecular Ecology"></attvalue>
</attvalues>
</edge>
<edge source="authorswithaffiliations2_90ed1d043931f05e14accf361741c1e3" target="authorswithaffiliations2_89104dd89ff895f02f7a3727363f4872" weight="3">
<attvalues>
<attvalue for="matchings_count" value="3"></attvalue>
<attvalue for="attr_type" value="Title"></attvalue>
<attvalue for="attr_10" value="Schistosoma japonicum reveals distinct reactivity with antisera directed to proteases mediating host infection and invasion by cercariae of S. mansoni or S. haematobium | Serine protease and phenoloxidase activities in hemocytes of Biomphalaria glabrata snails with varying susceptibility to infection with the parasite Schistosoma mansoni | Serodiagnosis of Schistosoma mansoni infections in an endemic area of Burkina Faso: Performance of several immunological tests with different parasite antigens"></attvalue>
<attvalue for="attr_12" value="Acta Tropica | Parasite Immunology | Parasitology Research"></attvalue>
</attvalues>
</edge>
<edge source="authorswithaffiliations2_90ed1d043931f05e14accf361741c1e3" target="authorswithaffiliations2_969800e787e9c7ceb97b40376f382b37" weight="1">
<attvalues>
<attvalue for="matchings_count" value="1"></attvalue>
<attvalue for="attr_type" value="Title"></attvalue>
<attvalue for="attr_10" value="Phylogeography of Biomphalaria glabrata and B. pfeifferi, important intermediate hosts of Schistosoma mansoni in the New and Old World tropics"></attvalue>
<attvalue for="attr_12" value="Molecular Ecology"></attvalue>
</attvalues>
</edge>
<edge source="authorswithaffiliations2_90ed1d043931f05e14accf361741c1e3" target="authorswithaffiliations2_346b54925468ccb3f5c55acb34286156" weight="1">
<attvalues>
<attvalue for="matchings_count" value="1"></attvalue>
<attvalue for="attr_type" value="Title"></attvalue>
<attvalue for="attr_10" value="Phylogeography of Biomphalaria glabrata and B. pfeifferi, important intermediate hosts of Schistosoma mansoni in the New and Old World tropics"></attvalue>
<attvalue for="attr_12" value="Molecular Ecology"></attvalue>
</attvalues>
</edge>
<edge source="authorswithaffiliations2_90ed1d043931f05e14accf361741c1e3" target="authorswithaffiliations2_b3c1d933496abb5bf45fddd79adbaef7" weight="1">
<attvalues>
<attvalue for="matchings_count" value="1"></attvalue>
<attvalue for="attr_type" value="Title"></attvalue>
<attvalue for="attr_10" value="Phylogeography of Biomphalaria glabrata and B. pfeifferi, important intermediate hosts of Schistosoma mansoni in the New and Old World tropics"></attvalue>
<attvalue for="attr_12" value="Molecular Ecology"></attvalue>
</attvalues>
</edge>
<edge source="authorswithaffiliations2_90ed1d043931f05e14accf361741c1e3" target="authorswithaffiliations2_1c25dab6662197d1c7781936ac2ae8d4" weight="1">
<attvalues>
<attvalue for="matchings_count" value="1"></attvalue>
<attvalue for="attr_type" value="Title"></attvalue>
<attvalue for="attr_10" value="Phylogeography of Biomphalaria glabrata and B. pfeifferi, important intermediate hosts of Schistosoma mansoni in the New and Old World tropics"></attvalue>
<attvalue for="attr_12" value="Molecular Ecology"></attvalue>
</attvalues>
</edge>
<edge source="authorswithaffiliations2_90ed1d043931f05e14accf361741c1e3" target="authorswithaffiliations2_d46732300f8ae1731cfcc354f7ee0dc0" weight="1">
<attvalues>
<attvalue for="matchings_count" value="1"></attvalue>
<attvalue for="attr_type" value="Title"></attvalue>
<attvalue for="attr_10" value="Phylogeography of Biomphalaria glabrata and B. pfeifferi, important intermediate hosts of Schistosoma mansoni in the New and Old World tropics"></attvalue>
<attvalue for="attr_12" value="Molecular Ecology"></attvalue>
</attvalues>
</edge>
<edge source="authorswithaffiliations2_90ed1d043931f05e14accf361741c1e3" target="authorswithaffiliations2_500518fee9836f52fb5bd6669c94ce2f" weight="1">
<attvalues>
<attvalue for="matchings_count" value="1"></attvalue>
<attvalue for="attr_type" value="Title"></attvalue>
<attvalue for="attr_10" value="Phylogeography of Biomphalaria glabrata and B. pfeifferi, important intermediate hosts of Schistosoma mansoni in the New and Old World tropics"></attvalue>
<attvalue for="attr_12" value="Molecular Ecology"></attvalue>
</attvalues>
</edge>
<edge source="authorswithaffiliations2_90ed1d043931f05e14accf361741c1e3" target="authorswithaffiliations2_89cafef55074afaddfd0a8ea455c1fff" weight="1">
<attvalues>
<attvalue for="matchings_count" value="1"></attvalue>
<attvalue for="attr_type" value="Title"></attvalue>
<attvalue for="attr_10" value="Phylogeography of Biomphalaria glabrata and B. pfeifferi, important intermediate hosts of Schistosoma mansoni in the New and Old World tropics"></attvalue>
<attvalue for="attr_12" value="Molecular Ecology"></attvalue>
</attvalues>
</edge>
<edge source="authorswithaffiliations2_90ed1d043931f05e14accf361741c1e3" target="authorswithaffiliations2_d6368942d48be999a32063d4d2c585b7" weight="1">
<attvalues>
<attvalue for="matchings_count" value="1"></attvalue>
<attvalue for="attr_type" value="Title"></attvalue>
<attvalue for="attr_10" value="Schistosoma japonicum reveals distinct reactivity with antisera directed to proteases mediating host infection and invasion by cercariae of S. mansoni or S. haematobium"></attvalue>
<attvalue for="attr_12" value="Parasite Immunology"></attvalue>
</attvalues>
</edge>
<edge source="authorswithaffiliations2_24a91386839ee803cdbdee8e456d27ac" target="authorswithaffiliations2_607bb4dbfd06a20ed4cbd43b31b6a867" weight="1">
<attvalues>
<attvalue for="matchings_count" value="1"></attvalue>
<attvalue for="attr_type" value="Title"></attvalue>
<attvalue for="attr_10" value="Imported schistosomiasis in Europe: Sentinel surveillance data from TropNetEurop"></attvalue>
<attvalue for="attr_12" value="Journal of Travel Medicine"></attvalue>
</attvalues>
</edge>
<edge source="authorswithaffiliations2_24a91386839ee803cdbdee8e456d27ac" target="authorswithaffiliations2_8d1ccde001b5caef9a4d583cf875d4d0" weight="1">
<attvalues>
<attvalue for="matchings_count" value="1"></attvalue>
<attvalue for="attr_type" value="Title"></attvalue>
<attvalue for="attr_10" value="Imported schistosomiasis in Europe: Sentinel surveillance data from TropNetEurop"></attvalue>
<attvalue for="attr_12" value="Journal of Travel Medicine"></attvalue>
</attvalues>
</edge>
<edge source="authorswithaffiliations2_24a91386839ee803cdbdee8e456d27ac" target="authorswithaffiliations2_2c57a5644194184c06e9c15132e2ee7d" weight="1">
<attvalues>
<attvalue for="matchings_count" value="1"></attvalue>
<attvalue for="attr_type" value="Title"></attvalue>
<attvalue for="attr_10" value="Imported schistosomiasis in Europe: Sentinel surveillance data from TropNetEurop"></attvalue>
<attvalue for="attr_12" value="Journal of Travel Medicine"></attvalue>
</attvalues>
</edge>
<edge source="authorswithaffiliations2_24a91386839ee803cdbdee8e456d27ac" target="authorswithaffiliations2_1905eb0ad826db3309bc83b55a9875d5" weight="1">
<attvalues>
<attvalue for="matchings_count" value="1"></attvalue>
<attvalue for="attr_type" value="Title"></attvalue>
<attvalue for="attr_10" value="Imported schistosomiasis in Europe: Sentinel surveillance data from TropNetEurop"></attvalue>
<attvalue for="attr_12" value="Journal of Travel Medicine"></attvalue>
</attvalues>
</edge>
<edge source="authorswithaffiliations2_24a91386839ee803cdbdee8e456d27ac" target="authorswithaffiliations2_8adbf5d4d83f19a6ad9d1835d3886b90" weight="1">
<attvalues>
<attvalue for="matchings_count" value="1"></attvalue>
<attvalue for="attr_type" value="Title"></attvalue>
<attvalue for="attr_10" value="Imported schistosomiasis in Europe: Sentinel surveillance data from TropNetEurop"></attvalue>
<attvalue for="attr_12" value="Journal of Travel Medicine"></attvalue>
</attvalues>
</edge>
<edge source="authorswithaffiliations2_24a91386839ee803cdbdee8e456d27ac" target="authorswithaffiliations2_0bff99b92210315e4c846864461950ff" weight="1">
<attvalues>
<attvalue for="matchings_count" value="1"></attvalue>
<attvalue for="attr_type" value="Title"></attvalue>
<attvalue for="attr_10" value="Imported schistosomiasis in Europe: Sentinel surveillance data from TropNetEurop"></attvalue>
<attvalue for="attr_12" value="Journal of Travel Medicine"></attvalue>
</attvalues>
</edge>
<edge source="authorswithaffiliations2_24a91386839ee803cdbdee8e456d27ac" target="authorswithaffiliations2_89104dd89ff895f02f7a3727363f4872" weight="1">
<attvalues>
<attvalue for="matchings_count" value="1"></attvalue>
<attvalue for="attr_type" value="Title"></attvalue>
<attvalue for="attr_10" value="Imported schistosomiasis in Europe: Sentinel surveillance data from TropNetEurop"></attvalue>
<attvalue for="attr_12" value="Journal of Travel Medicine"></attvalue>
</attvalues>
</edge>
<edge source="authorswithaffiliations2_24a91386839ee803cdbdee8e456d27ac" target="authorswithaffiliations2_c405b785f1a7e7247968ffa9df9a4f06" weight="1">
<attvalues>
<attvalue for="matchings_count" value="1"></attvalue>
<attvalue for="attr_type" value="Title"></attvalue>
<attvalue for="attr_10" value="Imported schistosomiasis in Europe: Sentinel surveillance data from TropNetEurop"></attvalue>
<attvalue for="attr_12" value="Journal of Travel Medicine"></attvalue>
</attvalues>
</edge>
<edge source="authorswithaffiliations2_24a91386839ee803cdbdee8e456d27ac" target="authorswithaffiliations2_7cb511bddb92480bda9155e03c1b0d89" weight="1">
<attvalues>
<attvalue for="matchings_count" value="1"></attvalue>
<attvalue for="attr_type" value="Title"></attvalue>
<attvalue for="attr_10" value="Imported schistosomiasis in Europe: Sentinel surveillance data from TropNetEurop"></attvalue>
<attvalue for="attr_12" value="Journal of Travel Medicine"></attvalue>
</attvalues>
</edge>
<edge source="authorswithaffiliations2_24a91386839ee803cdbdee8e456d27ac" target="authorswithaffiliations2_06e2bf72722e9590222f2a8cb7cafc5b" weight="1">
<attvalues>
<attvalue for="matchings_count" value="1"></attvalue>
<attvalue for="attr_type" value="Title"></attvalue>
<attvalue for="attr_10" value="Imported schistosomiasis in Europe: Sentinel surveillance data from TropNetEurop"></attvalue>
<attvalue for="attr_12" value="Journal of Travel Medicine"></attvalue>
</attvalues>
</edge>
<edge source="authorswithaffiliations2_24a91386839ee803cdbdee8e456d27ac" target="authorswithaffiliations2_50429bfcace22efff16a9ea5c8c3aedb" weight="1">
<attvalues>
<attvalue for="matchings_count" value="1"></attvalue>
<attvalue for="attr_type" value="Title"></attvalue>
<attvalue for="attr_10" value="Imported schistosomiasis in Europe: Sentinel surveillance data from TropNetEurop"></attvalue>
<attvalue for="attr_12" value="Journal of Travel Medicine"></attvalue>
</attvalues>
</edge>
<edge source="authorswithaffiliations2_24a91386839ee803cdbdee8e456d27ac" target="authorswithaffiliations2_734c7685f6b875c57aef73e35f0f3bd7" weight="1">
<attvalues>
<attvalue for="matchings_count" value="1"></attvalue>
<attvalue for="attr_type" value="Title"></attvalue>
<attvalue for="attr_10" value="Imported schistosomiasis in Europe: Sentinel surveillance data from TropNetEurop"></attvalue>
<attvalue for="attr_12" value="Journal of Travel Medicine"></attvalue>
</attvalues>
</edge>
<edge source="authorswithaffiliations2_24a91386839ee803cdbdee8e456d27ac" target="authorswithaffiliations2_c9c2d7be567628ba80ab8717e4cfbf76" weight="1">
<attvalues>
<attvalue for="matchings_count" value="1"></attvalue>
<attvalue for="attr_type" value="Title"></attvalue>
<attvalue for="attr_10" value="Imported schistosomiasis in Europe: Sentinel surveillance data from TropNetEurop"></attvalue>
<attvalue for="attr_12" value="Journal of Travel Medicine"></attvalue>
</attvalues>
</edge>
<edge source="authorswithaffiliations2_24a91386839ee803cdbdee8e456d27ac" target="authorswithaffiliations2_2514ca5ef53d4f69d6e2d0e3d4b64eb8" weight="1">
<attvalues>
<attvalue for="matchings_count" value="1"></attvalue>
<attvalue for="attr_type" value="Title"></attvalue>
<attvalue for="attr_10" value="Imported schistosomiasis in Europe: Sentinel surveillance data from TropNetEurop"></attvalue>
<attvalue for="attr_12" value="Journal of Travel Medicine"></attvalue>
</attvalues>
</edge>
<edge source="authorswithaffiliations2_24a91386839ee803cdbdee8e456d27ac" target="authorswithaffiliations2_4561598a1efa5ac4ae8622fa67adfc0e" weight="1">
<attvalues>
<attvalue for="matchings_count" value="1"></attvalue>
<attvalue for="attr_type" value="Title"></attvalue>
<attvalue for="attr_10" value="Imported schistosomiasis in Europe: Sentinel surveillance data from TropNetEurop"></attvalue>
<attvalue for="attr_12" value="Journal of Travel Medicine"></attvalue>
</attvalues>
</edge>
<edge source="authorswithaffiliations2_24a91386839ee803cdbdee8e456d27ac" target="authorswithaffiliations2_57af7a267d8fd863071623f63d43aaa7" weight="1">
<attvalues>
<attvalue for="matchings_count" value="1"></attvalue>
<attvalue for="attr_type" value="Title"></attvalue>
<attvalue for="attr_10" value="Imported schistosomiasis in Europe: Sentinel surveillance data from TropNetEurop"></attvalue>
<attvalue for="attr_12" value="Journal of Travel Medicine"></attvalue>
</attvalues>
</edge>
<edge source="authorswithaffiliations2_24a91386839ee803cdbdee8e456d27ac" target="authorswithaffiliations2_6e936849329f82bc8472527ba9cc6315" weight="1">
<attvalues>
<attvalue for="matchings_count" value="1"></attvalue>
<attvalue for="attr_type" value="Title"></attvalue>
<attvalue for="attr_10" value="Imported schistosomiasis in Europe: Sentinel surveillance data from TropNetEurop"></attvalue>
<attvalue for="attr_12" value="Journal of Travel Medicine"></attvalue>
</attvalues>
</edge>
<edge source="authorswithaffiliations2_24a91386839ee803cdbdee8e456d27ac" target="authorswithaffiliations2_ec0a6d6bad434bc0fb8efb82c0262594" weight="1">
<attvalues>
<attvalue for="matchings_count" value="1"></attvalue>
<attvalue for="attr_type" value="Title"></attvalue>
<attvalue for="attr_10" value="Imported schistosomiasis in Europe: Sentinel surveillance data from TropNetEurop"></attvalue>
<attvalue for="attr_12" value="Journal of Travel Medicine"></attvalue>
</attvalues>
</edge>
<edge source="authorswithaffiliations2_94a5b71f555ba3c808bfceb51a6d70e9" target="authorswithaffiliations2_06d4d2d25542653e1169821e51ed222d" weight="1">
<attvalues>
<attvalue for="matchings_count" value="1"></attvalue>
<attvalue for="attr_type" value="Title"></attvalue>
<attvalue for="attr_10" value="X-ray structure of glutathione S-transferase from Schistosoma japonicum in a new crystal form reveals flexibility of the substrate-binding site"></attvalue>
<attvalue for="attr_12" value="Acta Crystallographica Section F: Structural Biology and Crystallization Communications"></attvalue>
</attvalues>
</edge>
<edge source="authorswithaffiliations2_607bb4dbfd06a20ed4cbd43b31b6a867" target="authorswithaffiliations2_8d1ccde001b5caef9a4d583cf875d4d0" weight="1">
<attvalues>
<attvalue for="matchings_count" value="1"></attvalue>
<attvalue for="attr_type" value="Title"></attvalue>
<attvalue for="attr_10" value="Imported schistosomiasis in Europe: Sentinel surveillance data from TropNetEurop"></attvalue>
<attvalue for="attr_12" value="Journal of Travel Medicine"></attvalue>
</attvalues>
</edge>
<edge source="authorswithaffiliations2_607bb4dbfd06a20ed4cbd43b31b6a867" target="authorswithaffiliations2_2c57a5644194184c06e9c15132e2ee7d" weight="1">
<attvalues>
<attvalue for="matchings_count" value="1"></attvalue>
<attvalue for="attr_type" value="Title"></attvalue>
<attvalue for="attr_10" value="Imported schistosomiasis in Europe: Sentinel surveillance data from TropNetEurop"></attvalue>
<attvalue for="attr_12" value="Journal of Travel Medicine"></attvalue>
</attvalues>
</edge>
<edge source="authorswithaffiliations2_607bb4dbfd06a20ed4cbd43b31b6a867" target="authorswithaffiliations2_86d01153a59068ed0ace184749374ba9" weight="1">
<attvalues>
<attvalue for="matchings_count" value="1"></attvalue>
<attvalue for="attr_type" value="Title"></attvalue>
<attvalue for="attr_10" value="Ultrasound organometry: The importance of body height adjusted normal ranges in assessing liver and spleen parameters among Chinese subjects with Schistosoma japonicum infection"></attvalue>
<attvalue for="attr_12" value="Acta Tropica"></attvalue>
</attvalues>
</edge>
<edge source="authorswithaffiliations2_607bb4dbfd06a20ed4cbd43b31b6a867" target="authorswithaffiliations2_84c2b6873ffd7bb4b9f549ed6e09d17c" weight="1">
<attvalues>
<attvalue for="matchings_count" value="1"></attvalue>
<attvalue for="attr_type" value="Title"></attvalue>
<attvalue for="attr_10" value="Ultrasound organometry: The importance of body height adjusted normal ranges in assessing liver and spleen parameters among Chinese subjects with Schistosoma japonicum infection"></attvalue>
<attvalue for="attr_12" value="Acta Tropica"></attvalue>
</attvalues>
</edge>
<edge source="authorswithaffiliations2_607bb4dbfd06a20ed4cbd43b31b6a867" target="authorswithaffiliations2_1905eb0ad826db3309bc83b55a9875d5" weight="1">
<attvalues>
<attvalue for="matchings_count" value="1"></attvalue>
<attvalue for="attr_type" value="Title"></attvalue>
<attvalue for="attr_10" value="Imported schistosomiasis in Europe: Sentinel surveillance data from TropNetEurop"></attvalue>
<attvalue for="attr_12" value="Journal of Travel Medicine"></attvalue>
</attvalues>
</edge>
<edge source="authorswithaffiliations2_607bb4dbfd06a20ed4cbd43b31b6a867" target="authorswithaffiliations2_8adbf5d4d83f19a6ad9d1835d3886b90" weight="1">
<attvalues>
<attvalue for="matchings_count" value="1"></attvalue>
<attvalue for="attr_type" value="Title"></attvalue>
<attvalue for="attr_10" value="Imported schistosomiasis in Europe: Sentinel surveillance data from TropNetEurop"></attvalue>
<attvalue for="attr_12" value="Journal of Travel Medicine"></attvalue>
</attvalues>
</edge>
<edge source="authorswithaffiliations2_607bb4dbfd06a20ed4cbd43b31b6a867" target="authorswithaffiliations2_0bff99b92210315e4c846864461950ff" weight="1">
<attvalues>
<attvalue for="matchings_count" value="1"></attvalue>
<attvalue for="attr_type" value="Title"></attvalue>
<attvalue for="attr_10" value="Imported schistosomiasis in Europe: Sentinel surveillance data from TropNetEurop"></attvalue>
<attvalue for="attr_12" value="Journal of Travel Medicine"></attvalue>
</attvalues>
</edge>
<edge source="authorswithaffiliations2_607bb4dbfd06a20ed4cbd43b31b6a867" target="authorswithaffiliations2_4185a155137541ff12eb206609654c3e" weight="1">
<attvalues>
<attvalue for="matchings_count" value="1"></attvalue>
<attvalue for="attr_type" value="Title"></attvalue>
<attvalue for="attr_10" value="Ultrasound organometry: The importance of body height adjusted normal ranges in assessing liver and spleen parameters among Chinese subjects with Schistosoma japonicum infection"></attvalue>
<attvalue for="attr_12" value="Acta Tropica"></attvalue>
</attvalues>
</edge>
<edge source="authorswithaffiliations2_607bb4dbfd06a20ed4cbd43b31b6a867" target="authorswithaffiliations2_89104dd89ff895f02f7a3727363f4872" weight="1">
<attvalues>
<attvalue for="matchings_count" value="1"></attvalue>
<attvalue for="attr_type" value="Title"></attvalue>
<attvalue for="attr_10" value="Imported schistosomiasis in Europe: Sentinel surveillance data from TropNetEurop"></attvalue>
<attvalue for="attr_12" value="Journal of Travel Medicine"></attvalue>
</attvalues>
</edge>
<edge source="authorswithaffiliations2_607bb4dbfd06a20ed4cbd43b31b6a867" target="authorswithaffiliations2_c405b785f1a7e7247968ffa9df9a4f06" weight="1">
<attvalues>
<attvalue for="matchings_count" value="1"></attvalue>
<attvalue for="attr_type" value="Title"></attvalue>
<attvalue for="attr_10" value="Imported schistosomiasis in Europe: Sentinel surveillance data from TropNetEurop"></attvalue>
<attvalue for="attr_12" value="Journal of Travel Medicine"></attvalue>
</attvalues>
</edge>
<edge source="authorswithaffiliations2_607bb4dbfd06a20ed4cbd43b31b6a867" target="authorswithaffiliations2_1cf566f6c077fb9fd1d4eaf9d1322009" weight="1">
<attvalues>
<attvalue for="matchings_count" value="1"></attvalue>
<attvalue for="attr_type" value="Title"></attvalue>
<attvalue for="attr_10" value="Ultrasound organometry: The importance of body height adjusted normal ranges in assessing liver and spleen parameters among Chinese subjects with Schistosoma japonicum infection"></attvalue>
<attvalue for="attr_12" value="Acta Tropica"></attvalue>
</attvalues>
</edge>
<edge source="authorswithaffiliations2_607bb4dbfd06a20ed4cbd43b31b6a867" target="authorswithaffiliations2_7cb511bddb92480bda9155e03c1b0d89" weight="1">
<attvalues>
<attvalue for="matchings_count" value="1"></attvalue>
<attvalue for="attr_type" value="Title"></attvalue>
<attvalue for="attr_10" value="Imported schistosomiasis in Europe: Sentinel surveillance data from TropNetEurop"></attvalue>
<attvalue for="attr_12" value="Journal of Travel Medicine"></attvalue>
</attvalues>
</edge>
<edge source="authorswithaffiliations2_607bb4dbfd06a20ed4cbd43b31b6a867" target="authorswithaffiliations2_06e2bf72722e9590222f2a8cb7cafc5b" weight="1">
<attvalues>
<attvalue for="matchings_count" value="1"></attvalue>
<attvalue for="attr_type" value="Title"></attvalue>
<attvalue for="attr_10" value="Imported schistosomiasis in Europe: Sentinel surveillance data from TropNetEurop"></attvalue>
<attvalue for="attr_12" value="Journal of Travel Medicine"></attvalue>
</attvalues>
</edge>
<edge source="authorswithaffiliations2_607bb4dbfd06a20ed4cbd43b31b6a867" target="authorswithaffiliations2_50429bfcace22efff16a9ea5c8c3aedb" weight="1">
<attvalues>
<attvalue for="matchings_count" value="1"></attvalue>
<attvalue for="attr_type" value="Title"></attvalue>
<attvalue for="attr_10" value="Imported schistosomiasis in Europe: Sentinel surveillance data from TropNetEurop"></attvalue>
<attvalue for="attr_12" value="Journal of Travel Medicine"></attvalue>
</attvalues>
</edge>
<edge source="authorswithaffiliations2_607bb4dbfd06a20ed4cbd43b31b6a867" target="authorswithaffiliations2_734c7685f6b875c57aef73e35f0f3bd7" weight="1">
<attvalues>
<attvalue for="matchings_count" value="1"></attvalue>
<attvalue for="attr_type" value="Title"></attvalue>
<attvalue for="attr_10" value="Imported schistosomiasis in Europe: Sentinel surveillance data from TropNetEurop"></attvalue>
<attvalue for="attr_12" value="Journal of Travel Medicine"></attvalue>
</attvalues>
</edge>
<edge source="authorswithaffiliations2_607bb4dbfd06a20ed4cbd43b31b6a867" target="authorswithaffiliations2_c9c2d7be567628ba80ab8717e4cfbf76" weight="1">
<attvalues>
<attvalue for="matchings_count" value="1"></attvalue>
<attvalue for="attr_type" value="Title"></attvalue>
<attvalue for="attr_10" value="Imported schistosomiasis in Europe: Sentinel surveillance data from TropNetEurop"></attvalue>
<attvalue for="attr_12" value="Journal of Travel Medicine"></attvalue>
</attvalues>
</edge>
<edge source="authorswithaffiliations2_607bb4dbfd06a20ed4cbd43b31b6a867" target="authorswithaffiliations2_2514ca5ef53d4f69d6e2d0e3d4b64eb8" weight="1">
<attvalues>
<attvalue for="matchings_count" value="1"></attvalue>
<attvalue for="attr_type" value="Title"></attvalue>
<attvalue for="attr_10" value="Imported schistosomiasis in Europe: Sentinel surveillance data from TropNetEurop"></attvalue>
<attvalue for="attr_12" value="Journal of Travel Medicine"></attvalue>
</attvalues>
</edge>
<edge source="authorswithaffiliations2_607bb4dbfd06a20ed4cbd43b31b6a867" target="authorswithaffiliations2_4561598a1efa5ac4ae8622fa67adfc0e" weight="1">
<attvalues>
<attvalue for="matchings_count" value="1"></attvalue>
<attvalue for="attr_type" value="Title"></attvalue>
<attvalue for="attr_10" value="Imported schistosomiasis in Europe: Sentinel surveillance data from TropNetEurop"></attvalue>
<attvalue for="attr_12" value="Journal of Travel Medicine"></attvalue>
</attvalues>
</edge>
<edge source="authorswithaffiliations2_607bb4dbfd06a20ed4cbd43b31b6a867" target="authorswithaffiliations2_57af7a267d8fd863071623f63d43aaa7" weight="1">
<attvalues>
<attvalue for="matchings_count" value="1"></attvalue>
<attvalue for="attr_type" value="Title"></attvalue>
<attvalue for="attr_10" value="Imported schistosomiasis in Europe: Sentinel surveillance data from TropNetEurop"></attvalue>
<attvalue for="attr_12" value="Journal of Travel Medicine"></attvalue>
</attvalues>
</edge>
<edge source="authorswithaffiliations2_607bb4dbfd06a20ed4cbd43b31b6a867" target="authorswithaffiliations2_6e936849329f82bc8472527ba9cc6315" weight="1">
<attvalues>
<attvalue for="matchings_count" value="1"></attvalue>
<attvalue for="attr_type" value="Title"></attvalue>
<attvalue for="attr_10" value="Imported schistosomiasis in Europe: Sentinel surveillance data from TropNetEurop"></attvalue>
<attvalue for="attr_12" value="Journal of Travel Medicine"></attvalue>
</attvalues>
</edge>
<edge source="authorswithaffiliations2_607bb4dbfd06a20ed4cbd43b31b6a867" target="authorswithaffiliations2_10f594fe14f9418bafd109a2cff77c8a" weight="1">
<attvalues>
<attvalue for="matchings_count" value="1"></attvalue>
<attvalue for="attr_type" value="Title"></attvalue>
<attvalue for="attr_10" value="Ultrasound organometry: The importance of body height adjusted normal ranges in assessing liver and spleen parameters among Chinese subjects with Schistosoma japonicum infection"></attvalue>
<attvalue for="attr_12" value="Acta Tropica"></attvalue>
</attvalues>
</edge>
<edge source="authorswithaffiliations2_607bb4dbfd06a20ed4cbd43b31b6a867" target="authorswithaffiliations2_ec0a6d6bad434bc0fb8efb82c0262594" weight="1">
<attvalues>
<attvalue for="matchings_count" value="1"></attvalue>
<attvalue for="attr_type" value="Title"></attvalue>
<attvalue for="attr_10" value="Imported schistosomiasis in Europe: Sentinel surveillance data from TropNetEurop"></attvalue>
<attvalue for="attr_12" value="Journal of Travel Medicine"></attvalue>
</attvalues>
</edge>
<edge source="authorswithaffiliations2_54db72d4d7186ef7535664270ed1fa86" target="authorswithaffiliations2_962da551d844a2893afb1081720abb0a" weight="1">
<attvalues>
<attvalue for="matchings_count" value="1"></attvalue>
<attvalue for="attr_type" value="Title"></attvalue>
<attvalue for="attr_10" value="Special issues related to hematopoietic SCT in the Eastern Mediterranean region and the first regional activity report"></attvalue>
<attvalue for="attr_12" value="Bone Marrow Transplantation"></attvalue>
</attvalues>
</edge>
<edge source="authorswithaffiliations2_54db72d4d7186ef7535664270ed1fa86" target="authorswithaffiliations2_e764a54dbf6d273970f61a4669aca6e2" weight="1">
<attvalues>
<attvalue for="matchings_count" value="1"></attvalue>
<attvalue for="attr_type" value="Title"></attvalue>
<attvalue for="attr_10" value="Kinetics of intrahepatic hepatitis C virus (HCV)-specific CD4+ T cell responses in HCV and Schistosoma mansoni coinfection: Relation to progression of liver fibrosis"></attvalue>
<attvalue for="attr_12" value="Journal of Infectious Diseases"></attvalue>
</attvalues>
</edge>
<edge source="authorswithaffiliations2_54db72d4d7186ef7535664270ed1fa86" target="authorswithaffiliations2_4130973b0d15686720e0c8143c3c592c" weight="1">
<attvalues>
<attvalue for="matchings_count" value="1"></attvalue>
<attvalue for="attr_type" value="Title"></attvalue>
<attvalue for="attr_10" value="Kinetics of intrahepatic hepatitis C virus (HCV)-specific CD4+ T cell responses in HCV and Schistosoma mansoni coinfection: Relation to progression of liver fibrosis"></attvalue>
<attvalue for="attr_12" value="Journal of Infectious Diseases"></attvalue>
</attvalues>
</edge>
<edge source="authorswithaffiliations2_54db72d4d7186ef7535664270ed1fa86" target="authorswithaffiliations2_9bbd7e4ef856150dc45ca77e066f576e" weight="2">
<attvalues>
<attvalue for="matchings_count" value="2"></attvalue>
<attvalue for="attr_type" value="Title"></attvalue>
<attvalue for="attr_10" value="Kinetics of intrahepatic hepatitis C virus (HCV)-specific CD4+ T cell responses in HCV and Schistosoma mansoni coinfection: Relation to progression of liver fibrosis | Special issues related to hematopoietic SCT in the Eastern Mediterranean region and the first regional activity report"></attvalue>
<attvalue for="attr_12" value="Bone Marrow Transplantation | Journal of Infectious Diseases"></attvalue>
</attvalues>
</edge>
<edge source="authorswithaffiliations2_54db72d4d7186ef7535664270ed1fa86" target="authorswithaffiliations2_cdb9cc8cf6024ee416840772c148dde3" weight="1">
<attvalues>
<attvalue for="matchings_count" value="1"></attvalue>
<attvalue for="attr_type" value="Title"></attvalue>
<attvalue for="attr_10" value="Special issues related to hematopoietic SCT in the Eastern Mediterranean region and the first regional activity report"></attvalue>
<attvalue for="attr_12" value="Bone Marrow Transplantation"></attvalue>
</attvalues>
</edge>
<edge source="authorswithaffiliations2_54db72d4d7186ef7535664270ed1fa86" target="authorswithaffiliations2_2bc4d211b3220272aff8089501712f8d" weight="1">
<attvalues>
<attvalue for="matchings_count" value="1"></attvalue>
<attvalue for="attr_type" value="Title"></attvalue>
<attvalue for="attr_10" value="Kinetics of intrahepatic hepatitis C virus (HCV)-specific CD4+ T cell responses in HCV and Schistosoma mansoni coinfection: Relation to progression of liver fibrosis"></attvalue>
<attvalue for="attr_12" value="Journal of Infectious Diseases"></attvalue>
</attvalues>
</edge>
<edge source="authorswithaffiliations2_54db72d4d7186ef7535664270ed1fa86" target="authorswithaffiliations2_c7a0d0efedda8a5509343edb56f851b2" weight="1">
<attvalues>
<attvalue for="matchings_count" value="1"></attvalue>
<attvalue for="attr_type" value="Title"></attvalue>
<attvalue for="attr_10" value="Special issues related to hematopoietic SCT in the Eastern Mediterranean region and the first regional activity report"></attvalue>
<attvalue for="attr_12" value="Bone Marrow Transplantation"></attvalue>
</attvalues>
</edge>
<edge source="authorswithaffiliations2_54db72d4d7186ef7535664270ed1fa86" target="authorswithaffiliations2_51f59c6236c32d1c217618b8aa307eff" weight="1">
<attvalues>
<attvalue for="matchings_count" value="1"></attvalue>
<attvalue for="attr_type" value="Title"></attvalue>
<attvalue for="attr_10" value="Special issues related to hematopoietic SCT in the Eastern Mediterranean region and the first regional activity report"></attvalue>
<attvalue for="attr_12" value="Bone Marrow Transplantation"></attvalue>
</attvalues>
</edge>
<edge source="authorswithaffiliations2_54db72d4d7186ef7535664270ed1fa86" target="authorswithaffiliations2_3768986105091777e4594e7e965781d9" weight="1">
<attvalues>
<attvalue for="matchings_count" value="1"></attvalue>
<attvalue for="attr_type" value="Title"></attvalue>
<attvalue for="attr_10" value="Special issues related to hematopoietic SCT in the Eastern Mediterranean region and the first regional activity report"></attvalue>
<attvalue for="attr_12" value="Bone Marrow Transplantation"></attvalue>
</attvalues>
</edge>
<edge source="authorswithaffiliations2_54db72d4d7186ef7535664270ed1fa86" target="authorswithaffiliations2_346b54925468ccb3f5c55acb34286156" weight="1">
<attvalues>
<attvalue for="matchings_count" value="1"></attvalue>
<attvalue for="attr_type" value="Title"></attvalue>
<attvalue for="attr_10" value="Special issues related to hematopoietic SCT in the Eastern Mediterranean region and the first regional activity report"></attvalue>
<attvalue for="attr_12" value="Bone Marrow Transplantation"></attvalue>
</attvalues>
</edge>
<edge source="authorswithaffiliations2_54db72d4d7186ef7535664270ed1fa86" target="authorswithaffiliations2_a9a1c2304418017d3e8e0e5fd90e6e93" weight="1">
<attvalues>
<attvalue for="matchings_count" value="1"></attvalue>
<attvalue for="attr_type" value="Title"></attvalue>
<attvalue for="attr_10" value="Special issues related to hematopoietic SCT in the Eastern Mediterranean region and the first regional activity report"></attvalue>
<attvalue for="attr_12" value="Bone Marrow Transplantation"></attvalue>
</attvalues>
</edge>
<edge source="authorswithaffiliations2_54db72d4d7186ef7535664270ed1fa86" target="authorswithaffiliations2_3904f0508d4a6e32444ec64e090a9cbe" weight="1">
<attvalues>
<attvalue for="matchings_count" value="1"></attvalue>
<attvalue for="attr_type" value="Title"></attvalue>
<attvalue for="attr_10" value="Special issues related to hematopoietic SCT in the Eastern Mediterranean region and the first regional activity report"></attvalue>
<attvalue for="attr_12" value="Bone Marrow Transplantation"></attvalue>
</attvalues>
</edge>
<edge source="authorswithaffiliations2_54db72d4d7186ef7535664270ed1fa86" target="authorswithaffiliations2_6312bccbd3af7ef1da3312ba9f98591e" weight="1">
<attvalues>
<attvalue for="matchings_count" value="1"></attvalue>
<attvalue for="attr_type" value="Title"></attvalue>
<attvalue for="attr_10" value="Special issues related to hematopoietic SCT in the Eastern Mediterranean region and the first regional activity report"></attvalue>
<attvalue for="attr_12" value="Bone Marrow Transplantation"></attvalue>
</attvalues>
</edge>
<edge source="authorswithaffiliations2_54db72d4d7186ef7535664270ed1fa86" target="authorswithaffiliations2_0dbe9c4d83568642d00603d9a4a29d8c" weight="1">
<attvalues>
<attvalue for="matchings_count" value="1"></attvalue>
<attvalue for="attr_type" value="Title"></attvalue>
<attvalue for="attr_10" value="Special issues related to hematopoietic SCT in the Eastern Mediterranean region and the first regional activity report"></attvalue>
<attvalue for="attr_12" value="Bone Marrow Transplantation"></attvalue>
</attvalues>
</edge>
<edge source="authorswithaffiliations2_54db72d4d7186ef7535664270ed1fa86" target="authorswithaffiliations2_4e170982cbaf0cba16d4e8200b335cee" weight="1">
<attvalues>
<attvalue for="matchings_count" value="1"></attvalue>
<attvalue for="attr_type" value="Title"></attvalue>
<attvalue for="attr_10" value="Special issues related to hematopoietic SCT in the Eastern Mediterranean region and the first regional activity report"></attvalue>
<attvalue for="attr_12" value="Bone Marrow Transplantation"></attvalue>
</attvalues>
</edge>
<edge source="authorswithaffiliations2_cb7809700d4dfd00098adaf35731c23f" target="authorswithaffiliations2_f27c3b0b8b7630826ee9927bf62780bf" weight="1">
<attvalues>
<attvalue for="matchings_count" value="1"></attvalue>
<attvalue for="attr_type" value="Title"></attvalue>
<attvalue for="attr_10" value="In vivo the immunological effects of Fasciola gigantica worms homogenate mixed with saponin on mice infected with Schistosoma mansoni"></attvalue>
<attvalue for="attr_12" value="Journal of Medical Sciences"></attvalue>
</attvalues>
</edge>
<edge source="authorswithaffiliations2_42cdb2fd6933cc6137d7832a9b82b3da" target="authorswithaffiliations2_cfef3486a967a53a6f4a0b0443909d18" weight="1">
<attvalues>
<attvalue for="matchings_count" value="1"></attvalue>
<attvalue for="attr_type" value="Title"></attvalue>
<attvalue for="attr_10" value="Schistosoma mansoni infection reduces the incidence of murine cerebral malaria"></attvalue>
<attvalue for="attr_12" value="Malaria Journal"></attvalue>
</attvalues>
</edge>
<edge source="authorswithaffiliations2_42cdb2fd6933cc6137d7832a9b82b3da" target="authorswithaffiliations2_fd1c10b447d0f1a7763661b332693899" weight="1">
<attvalues>
<attvalue for="matchings_count" value="1"></attvalue>
<attvalue for="attr_type" value="Title"></attvalue>
<attvalue for="attr_10" value="Schistosoma mansoni infection reduces the incidence of murine cerebral malaria"></attvalue>
<attvalue for="attr_12" value="Malaria Journal"></attvalue>
</attvalues>
</edge>
<edge source="authorswithaffiliations2_42cdb2fd6933cc6137d7832a9b82b3da" target="authorswithaffiliations2_58279c7654f6bf134321f9fd194d1c0d" weight="1">
<attvalues>
<attvalue for="matchings_count" value="1"></attvalue>
<attvalue for="attr_type" value="Title"></attvalue>
<attvalue for="attr_10" value="Schistosoma mansoni infection reduces the incidence of murine cerebral malaria"></attvalue>
<attvalue for="attr_12" value="Malaria Journal"></attvalue>
</attvalues>
</edge>
<edge source="authorswithaffiliations2_42cdb2fd6933cc6137d7832a9b82b3da" target="authorswithaffiliations2_d6368942d48be999a32063d4d2c585b7" weight="1">
<attvalues>
<attvalue for="matchings_count" value="1"></attvalue>
<attvalue for="attr_type" value="Title"></attvalue>
<attvalue for="attr_10" value="Schistosoma mansoni infection reduces the incidence of murine cerebral malaria"></attvalue>
<attvalue for="attr_12" value="Malaria Journal"></attvalue>
</attvalues>
</edge>
<edge source="authorswithaffiliations2_962da551d844a2893afb1081720abb0a" target="authorswithaffiliations2_9bbd7e4ef856150dc45ca77e066f576e" weight="1">
<attvalues>
<attvalue for="matchings_count" value="1"></attvalue>
<attvalue for="attr_type" value="Title"></attvalue>
<attvalue for="attr_10" value="Special issues related to hematopoietic SCT in the Eastern Mediterranean region and the first regional activity report"></attvalue>
<attvalue for="attr_12" value="Bone Marrow Transplantation"></attvalue>
</attvalues>
</edge>
<edge source="authorswithaffiliations2_962da551d844a2893afb1081720abb0a" target="authorswithaffiliations2_cdb9cc8cf6024ee416840772c148dde3" weight="1">
<attvalues>
<attvalue for="matchings_count" value="1"></attvalue>
<attvalue for="attr_type" value="Title"></attvalue>
<attvalue for="attr_10" value="Special issues related to hematopoietic SCT in the Eastern Mediterranean region and the first regional activity report"></attvalue>
<attvalue for="attr_12" value="Bone Marrow Transplantation"></attvalue>
</attvalues>
</edge>
<edge source="authorswithaffiliations2_962da551d844a2893afb1081720abb0a" target="authorswithaffiliations2_c7a0d0efedda8a5509343edb56f851b2" weight="1">
<attvalues>
<attvalue for="matchings_count" value="1"></attvalue>
<attvalue for="attr_type" value="Title"></attvalue>
<attvalue for="attr_10" value="Special issues related to hematopoietic SCT in the Eastern Mediterranean region and the first regional activity report"></attvalue>
<attvalue for="attr_12" value="Bone Marrow Transplantation"></attvalue>
</attvalues>
</edge>
<edge source="authorswithaffiliations2_962da551d844a2893afb1081720abb0a" target="authorswithaffiliations2_51f59c6236c32d1c217618b8aa307eff" weight="1">
<attvalues>
<attvalue for="matchings_count" value="1"></attvalue>
<attvalue for="attr_type" value="Title"></attvalue>
<attvalue for="attr_10" value="Special issues related to hematopoietic SCT in the Eastern Mediterranean region and the first regional activity report"></attvalue>
<attvalue for="attr_12" value="Bone Marrow Transplantation"></attvalue>
</attvalues>
</edge>
<edge source="authorswithaffiliations2_962da551d844a2893afb1081720abb0a" target="authorswithaffiliations2_3768986105091777e4594e7e965781d9" weight="1">
<attvalues>
<attvalue for="matchings_count" value="1"></attvalue>
<attvalue for="attr_type" value="Title"></attvalue>
<attvalue for="attr_10" value="Special issues related to hematopoietic SCT in the Eastern Mediterranean region and the first regional activity report"></attvalue>
<attvalue for="attr_12" value="Bone Marrow Transplantation"></attvalue>
</attvalues>
</edge>
<edge source="authorswithaffiliations2_962da551d844a2893afb1081720abb0a" target="authorswithaffiliations2_346b54925468ccb3f5c55acb34286156" weight="1">
<attvalues>
<attvalue for="matchings_count" value="1"></attvalue>
<attvalue for="attr_type" value="Title"></attvalue>
<attvalue for="attr_10" value="Special issues related to hematopoietic SCT in the Eastern Mediterranean region and the first regional activity report"></attvalue>
<attvalue for="attr_12" value="Bone Marrow Transplantation"></attvalue>
</attvalues>
</edge>
<edge source="authorswithaffiliations2_962da551d844a2893afb1081720abb0a" target="authorswithaffiliations2_a9a1c2304418017d3e8e0e5fd90e6e93" weight="1">
<attvalues>
<attvalue for="matchings_count" value="1"></attvalue>
<attvalue for="attr_type" value="Title"></attvalue>
<attvalue for="attr_10" value="Special issues related to hematopoietic SCT in the Eastern Mediterranean region and the first regional activity report"></attvalue>
<attvalue for="attr_12" value="Bone Marrow Transplantation"></attvalue>
</attvalues>
</edge>
<edge source="authorswithaffiliations2_962da551d844a2893afb1081720abb0a" target="authorswithaffiliations2_3904f0508d4a6e32444ec64e090a9cbe" weight="1">
<attvalues>
<attvalue for="matchings_count" value="1"></attvalue>
<attvalue for="attr_type" value="Title"></attvalue>
<attvalue for="attr_10" value="Special issues related to hematopoietic SCT in the Eastern Mediterranean region and the first regional activity report"></attvalue>
<attvalue for="attr_12" value="Bone Marrow Transplantation"></attvalue>
</attvalues>
</edge>
<edge source="authorswithaffiliations2_962da551d844a2893afb1081720abb0a" target="authorswithaffiliations2_6312bccbd3af7ef1da3312ba9f98591e" weight="1">
<attvalues>
<attvalue for="matchings_count" value="1"></attvalue>
<attvalue for="attr_type" value="Title"></attvalue>
<attvalue for="attr_10" value="Special issues related to hematopoietic SCT in the Eastern Mediterranean region and the first regional activity report"></attvalue>
<attvalue for="attr_12" value="Bone Marrow Transplantation"></attvalue>
</attvalues>
</edge>
<edge source="authorswithaffiliations2_962da551d844a2893afb1081720abb0a" target="authorswithaffiliations2_0dbe9c4d83568642d00603d9a4a29d8c" weight="1">
<attvalues>
<attvalue for="matchings_count" value="1"></attvalue>
<attvalue for="attr_type" value="Title"></attvalue>
<attvalue for="attr_10" value="Special issues related to hematopoietic SCT in the Eastern Mediterranean region and the first regional activity report"></attvalue>
<attvalue for="attr_12" value="Bone Marrow Transplantation"></attvalue>
</attvalues>
</edge>
<edge source="authorswithaffiliations2_962da551d844a2893afb1081720abb0a" target="authorswithaffiliations2_4e170982cbaf0cba16d4e8200b335cee" weight="1">
<attvalues>
<attvalue for="matchings_count" value="1"></attvalue>
<attvalue for="attr_type" value="Title"></attvalue>
<attvalue for="attr_10" value="Special issues related to hematopoietic SCT in the Eastern Mediterranean region and the first regional activity report"></attvalue>
<attvalue for="attr_12" value="Bone Marrow Transplantation"></attvalue>
</attvalues>
</edge>
<edge source="authorswithaffiliations2_9a9ee153626ee9ca2fbcc188745b761e" target="authorswithaffiliations2_e9606d48b9919e46d769205bc49b7c01" weight="1">
<attvalues>
<attvalue for="matchings_count" value="1"></attvalue>
<attvalue for="attr_type" value="Title"></attvalue>
<attvalue for="attr_10" value="The genome of the blood fluke Schistosoma mansoni"></attvalue>
<attvalue for="attr_12" value="Nature"></attvalue>
</attvalues>
</edge>
<edge source="authorswithaffiliations2_9a9ee153626ee9ca2fbcc188745b761e" target="authorswithaffiliations2_c81064ffae61437c92c7f065db5c35c5" weight="1">
<attvalues>
<attvalue for="matchings_count" value="1"></attvalue>
<attvalue for="attr_type" value="Title"></attvalue>
<attvalue for="attr_10" value="The genome of the blood fluke Schistosoma mansoni"></attvalue>
<attvalue for="attr_12" value="Nature"></attvalue>
</attvalues>
</edge>
<edge source="authorswithaffiliations2_9a9ee153626ee9ca2fbcc188745b761e" target="authorswithaffiliations2_b1ccb94c0f2af2c099dbee25b1b00a99" weight="1">
<attvalues>
<attvalue for="matchings_count" value="1"></attvalue>
<attvalue for="attr_type" value="Title"></attvalue>
<attvalue for="attr_10" value="The genome of the blood fluke Schistosoma mansoni"></attvalue>
<attvalue for="attr_12" value="Nature"></attvalue>
</attvalues>
</edge>
<edge source="authorswithaffiliations2_9a9ee153626ee9ca2fbcc188745b761e" target="authorswithaffiliations2_8c215919e4b5447ac3f46f451304a0bc" weight="1">
<attvalues>
<attvalue for="matchings_count" value="1"></attvalue>
<attvalue for="attr_type" value="Title"></attvalue>
<attvalue for="attr_10" value="The genome of the blood fluke Schistosoma mansoni"></attvalue>
<attvalue for="attr_12" value="Nature"></attvalue>
</attvalues>
</edge>
<edge source="authorswithaffiliations2_9a9ee153626ee9ca2fbcc188745b761e" target="authorswithaffiliations2_a41ad47b20b4006b821f84152349416e" weight="1">
<attvalues>
<attvalue for="matchings_count" value="1"></attvalue>
<attvalue for="attr_type" value="Title"></attvalue>
<attvalue for="attr_10" value="The genome of the blood fluke Schistosoma mansoni"></attvalue>
<attvalue for="attr_12" value="Nature"></attvalue>
</attvalues>
</edge>
<edge source="authorswithaffiliations2_9a9ee153626ee9ca2fbcc188745b761e" target="authorswithaffiliations2_32d485354ab12faa3ba7a805a8c12f20" weight="1">
<attvalues>
<attvalue for="matchings_count" value="1"></attvalue>
<attvalue for="attr_type" value="Title"></attvalue>
<attvalue for="attr_10" value="The genome of the blood fluke Schistosoma mansoni"></attvalue>
<attvalue for="attr_12" value="Nature"></attvalue>
</attvalues>
</edge>
<edge source="authorswithaffiliations2_9a9ee153626ee9ca2fbcc188745b761e" target="authorswithaffiliations2_f7b486e433fb5ed3c3643541f9190b65" weight="1">
<attvalues>
<attvalue for="matchings_count" value="1"></attvalue>
<attvalue for="attr_type" value="Title"></attvalue>
<attvalue for="attr_10" value="The genome of the blood fluke Schistosoma mansoni"></attvalue>
<attvalue for="attr_12" value="Nature"></attvalue>
</attvalues>
</edge>
<edge source="authorswithaffiliations2_9a9ee153626ee9ca2fbcc188745b761e" target="authorswithaffiliations2_4133a29cea1c5647490887950c9b630b" weight="1">
<attvalues>
<attvalue for="matchings_count" value="1"></attvalue>
<attvalue for="attr_type" value="Title"></attvalue>
<attvalue for="attr_10" value="The genome of the blood fluke Schistosoma mansoni"></attvalue>
<attvalue for="attr_12" value="Nature"></attvalue>
</attvalues>
</edge>
<edge source="authorswithaffiliations2_9a9ee153626ee9ca2fbcc188745b761e" target="authorswithaffiliations2_98b3b01ec5429d6def13ab10692c68aa" weight="1">
<attvalues>
<attvalue for="matchings_count" value="1"></attvalue>
<attvalue for="attr_type" value="Title"></attvalue>
<attvalue for="attr_10" value="The genome of the blood fluke Schistosoma mansoni"></attvalue>
<attvalue for="attr_12" value="Nature"></attvalue>
</attvalues>
</edge>
<edge source="authorswithaffiliations2_9a9ee153626ee9ca2fbcc188745b761e" target="authorswithaffiliations2_a270e51a35c6e57b7be28c2504636d78" weight="1">
<attvalues>
<attvalue for="matchings_count" value="1"></attvalue>
<attvalue for="attr_type" value="Title"></attvalue>
<attvalue for="attr_10" value="The genome of the blood fluke Schistosoma mansoni"></attvalue>
<attvalue for="attr_12" value="Nature"></attvalue>
</attvalues>
</edge>
<edge source="authorswithaffiliations2_9a9ee153626ee9ca2fbcc188745b761e" target="authorswithaffiliations2_e10906f4a39cc184f3c77b6c779d8b65" weight="1">
<attvalues>
<attvalue for="matchings_count" value="1"></attvalue>
<attvalue for="attr_type" value="Title"></attvalue>
<attvalue for="attr_10" value="The genome of the blood fluke Schistosoma mansoni"></attvalue>
<attvalue for="attr_12" value="Nature"></attvalue>
</attvalues>
</edge>
<edge source="authorswithaffiliations2_9a9ee153626ee9ca2fbcc188745b761e" target="authorswithaffiliations2_33df93cc3da0bdaf26792883ff2a4cd8" weight="1">
<attvalues>
<attvalue for="matchings_count" value="1"></attvalue>
<attvalue for="attr_type" value="Title"></attvalue>
<attvalue for="attr_10" value="The genome of the blood fluke Schistosoma mansoni"></attvalue>
<attvalue for="attr_12" value="Nature"></attvalue>
</attvalues>
</edge>
<edge source="authorswithaffiliations2_9a9ee153626ee9ca2fbcc188745b761e" target="authorswithaffiliations2_e5bbdefd56cf592f5babf13eebcbd4c4" weight="1">
<attvalues>
<attvalue for="matchings_count" value="1"></attvalue>
<attvalue for="attr_type" value="Title"></attvalue>
<attvalue for="attr_10" value="The genome of the blood fluke Schistosoma mansoni"></attvalue>
<attvalue for="attr_12" value="Nature"></attvalue>
</attvalues>
</edge>
<edge source="authorswithaffiliations2_9a9ee153626ee9ca2fbcc188745b761e" target="authorswithaffiliations2_fb82a2733723b1a4baec8fda01e6bc8f" weight="1">
<attvalues>
<attvalue for="matchings_count" value="1"></attvalue>
<attvalue for="attr_type" value="Title"></attvalue>
<attvalue for="attr_10" value="The genome of the blood fluke Schistosoma mansoni"></attvalue>
<attvalue for="attr_12" value="Nature"></attvalue>
</attvalues>
</edge>
<edge source="authorswithaffiliations2_e9606d48b9919e46d769205bc49b7c01" target="authorswithaffiliations2_c81064ffae61437c92c7f065db5c35c5" weight="1">
<attvalues>
<attvalue for="matchings_count" value="1"></attvalue>
<attvalue for="attr_type" value="Title"></attvalue>
<attvalue for="attr_10" value="The genome of the blood fluke Schistosoma mansoni"></attvalue>
<attvalue for="attr_12" value="Nature"></attvalue>
</attvalues>
</edge>
<edge source="authorswithaffiliations2_e9606d48b9919e46d769205bc49b7c01" target="authorswithaffiliations2_b1ccb94c0f2af2c099dbee25b1b00a99" weight="1">
<attvalues>
<attvalue for="matchings_count" value="1"></attvalue>
<attvalue for="attr_type" value="Title"></attvalue>
<attvalue for="attr_10" value="The genome of the blood fluke Schistosoma mansoni"></attvalue>
<attvalue for="attr_12" value="Nature"></attvalue>
</attvalues>
</edge>
<edge source="authorswithaffiliations2_e9606d48b9919e46d769205bc49b7c01" target="authorswithaffiliations2_8c215919e4b5447ac3f46f451304a0bc" weight="1">
<attvalues>
<attvalue for="matchings_count" value="1"></attvalue>
<attvalue for="attr_type" value="Title"></attvalue>
<attvalue for="attr_10" value="The genome of the blood fluke Schistosoma mansoni"></attvalue>
<attvalue for="attr_12" value="Nature"></attvalue>
</attvalues>
</edge>
<edge source="authorswithaffiliations2_e9606d48b9919e46d769205bc49b7c01" target="authorswithaffiliations2_a41ad47b20b4006b821f84152349416e" weight="1">
<attvalues>
<attvalue for="matchings_count" value="1"></attvalue>
<attvalue for="attr_type" value="Title"></attvalue>
<attvalue for="attr_10" value="The genome of the blood fluke Schistosoma mansoni"></attvalue>
<attvalue for="attr_12" value="Nature"></attvalue>
</attvalues>
</edge>
<edge source="authorswithaffiliations2_e9606d48b9919e46d769205bc49b7c01" target="authorswithaffiliations2_62f73922fdbeb1557579c858c04f9b63" weight="1">
<attvalues>
<attvalue for="matchings_count" value="1"></attvalue>
<attvalue for="attr_type" value="Title"></attvalue>
<attvalue for="attr_10" value="Enteroglial cells act as antigen-presenting cells in chagasic megacolon"></attvalue>
<attvalue for="attr_12" value="Human Pathology"></attvalue>
</attvalues>
</edge>
<edge source="authorswithaffiliations2_e9606d48b9919e46d769205bc49b7c01" target="authorswithaffiliations2_32d485354ab12faa3ba7a805a8c12f20" weight="1">
<attvalues>
<attvalue for="matchings_count" value="1"></attvalue>
<attvalue for="attr_type" value="Title"></attvalue>
<attvalue for="attr_10" value="The genome of the blood fluke Schistosoma mansoni"></attvalue>
<attvalue for="attr_12" value="Nature"></attvalue>
</attvalues>
</edge>
<edge source="authorswithaffiliations2_e9606d48b9919e46d769205bc49b7c01" target="authorswithaffiliations2_9c6c6962b47b0f4669da69bc6908a17a" weight="1">
<attvalues>
<attvalue for="matchings_count" value="1"></attvalue>
<attvalue for="attr_type" value="Title"></attvalue>
<attvalue for="attr_10" value="Enteroglial cells act as antigen-presenting cells in chagasic megacolon"></attvalue>
<attvalue for="attr_12" value="Human Pathology"></attvalue>
</attvalues>
</edge>
<edge source="authorswithaffiliations2_e9606d48b9919e46d769205bc49b7c01" target="authorswithaffiliations2_f7b486e433fb5ed3c3643541f9190b65" weight="1">
<attvalues>
<attvalue for="matchings_count" value="1"></attvalue>
<attvalue for="attr_type" value="Title"></attvalue>
<attvalue for="attr_10" value="The genome of the blood fluke Schistosoma mansoni"></attvalue>
<attvalue for="attr_12" value="Nature"></attvalue>
</attvalues>
</edge>
<edge source="authorswithaffiliations2_e9606d48b9919e46d769205bc49b7c01" target="authorswithaffiliations2_4133a29cea1c5647490887950c9b630b" weight="1">
<attvalues>
<attvalue for="matchings_count" value="1"></attvalue>
<attvalue for="attr_type" value="Title"></attvalue>
<attvalue for="attr_10" value="The genome of the blood fluke Schistosoma mansoni"></attvalue>
<attvalue for="attr_12" value="Nature"></attvalue>
</attvalues>
</edge>
<edge source="authorswithaffiliations2_e9606d48b9919e46d769205bc49b7c01" target="authorswithaffiliations2_98b3b01ec5429d6def13ab10692c68aa" weight="1">
<attvalues>
<attvalue for="matchings_count" value="1"></attvalue>
<attvalue for="attr_type" value="Title"></attvalue>
<attvalue for="attr_10" value="The genome of the blood fluke Schistosoma mansoni"></attvalue>
<attvalue for="attr_12" value="Nature"></attvalue>
</attvalues>
</edge>
<edge source="authorswithaffiliations2_e9606d48b9919e46d769205bc49b7c01" target="authorswithaffiliations2_b4c3f1d99f56ad0c3029354d4d9bec17" weight="1">
<attvalues>
<attvalue for="matchings_count" value="1"></attvalue>
<attvalue for="attr_type" value="Title"></attvalue>
<attvalue for="attr_10" value="Enteroglial cells act as antigen-presenting cells in chagasic megacolon"></attvalue>
<attvalue for="attr_12" value="Human Pathology"></attvalue>
</attvalues>
</edge>
<edge source="authorswithaffiliations2_e9606d48b9919e46d769205bc49b7c01" target="authorswithaffiliations2_a270e51a35c6e57b7be28c2504636d78" weight="1">
<attvalues>
<attvalue for="matchings_count" value="1"></attvalue>
<attvalue for="attr_type" value="Title"></attvalue>
<attvalue for="attr_10" value="The genome of the blood fluke Schistosoma mansoni"></attvalue>
<attvalue for="attr_12" value="Nature"></attvalue>
</attvalues>
</edge>
<edge source="authorswithaffiliations2_e9606d48b9919e46d769205bc49b7c01" target="authorswithaffiliations2_e10906f4a39cc184f3c77b6c779d8b65" weight="1">
<attvalues>
<attvalue for="matchings_count" value="1"></attvalue>
<attvalue for="attr_type" value="Title"></attvalue>
<attvalue for="attr_10" value="The genome of the blood fluke Schistosoma mansoni"></attvalue>
<attvalue for="attr_12" value="Nature"></attvalue>
</attvalues>
</edge>
<edge source="authorswithaffiliations2_e9606d48b9919e46d769205bc49b7c01" target="authorswithaffiliations2_33df93cc3da0bdaf26792883ff2a4cd8" weight="1">
<attvalues>
<attvalue for="matchings_count" value="1"></attvalue>
<attvalue for="attr_type" value="Title"></attvalue>
<attvalue for="attr_10" value="The genome of the blood fluke Schistosoma mansoni"></attvalue>
<attvalue for="attr_12" value="Nature"></attvalue>
</attvalues>
</edge>
<edge source="authorswithaffiliations2_e9606d48b9919e46d769205bc49b7c01" target="authorswithaffiliations2_e5bbdefd56cf592f5babf13eebcbd4c4" weight="2">
<attvalues>
<attvalue for="matchings_count" value="2"></attvalue>
<attvalue for="attr_type" value="Title"></attvalue>
<attvalue for="attr_10" value="A comparative chemogenomics strategy to predict potential drug targets in the metazoan pathogen, Schistosoma mansoni | The genome of the blood fluke Schistosoma mansoni"></attvalue>
<attvalue for="attr_12" value="Nature | PLoS ONE"></attvalue>
</attvalues>
</edge>
<edge source="authorswithaffiliations2_e9606d48b9919e46d769205bc49b7c01" target="authorswithaffiliations2_75b5dd4a16aafbfc54e71c89657f5423" weight="1">
<attvalues>
<attvalue for="matchings_count" value="1"></attvalue>
<attvalue for="attr_type" value="Title"></attvalue>
<attvalue for="attr_10" value="A comparative chemogenomics strategy to predict potential drug targets in the metazoan pathogen, Schistosoma mansoni"></attvalue>
<attvalue for="attr_12" value="PLoS ONE"></attvalue>
</attvalues>
</edge>
<edge source="authorswithaffiliations2_e9606d48b9919e46d769205bc49b7c01" target="authorswithaffiliations2_fb82a2733723b1a4baec8fda01e6bc8f" weight="1">
<attvalues>
<attvalue for="matchings_count" value="1"></attvalue>
<attvalue for="attr_type" value="Title"></attvalue>
<attvalue for="attr_10" value="The genome of the blood fluke Schistosoma mansoni"></attvalue>
<attvalue for="attr_12" value="Nature"></attvalue>
</attvalues>
</edge>
<edge source="authorswithaffiliations2_8cb649fb8997f17cccf3fb708cdeaac5" target="authorswithaffiliations2_f27c3b0b8b7630826ee9927bf62780bf" weight="1">
<attvalues>
<attvalue for="matchings_count" value="1"></attvalue>
<attvalue for="attr_type" value="Title"></attvalue>
<attvalue for="attr_10" value="Immune responses in mice after immunization with antigens from different stages of the parasite Schistosoma mansoni"></attvalue>
<attvalue for="attr_12" value="Zeitschrift fur Naturforschung - Section C Journal of Biosciences"></attvalue>
</attvalues>
</edge>
<edge source="authorswithaffiliations2_8cb649fb8997f17cccf3fb708cdeaac5" target="authorswithaffiliations2_89104dd89ff895f02f7a3727363f4872" weight="1">
<attvalues>
<attvalue for="matchings_count" value="1"></attvalue>
<attvalue for="attr_type" value="Title"></attvalue>
<attvalue for="attr_10" value="Immune responses in mice after immunization with antigens from different stages of the parasite Schistosoma mansoni"></attvalue>
<attvalue for="attr_12" value="Zeitschrift fur Naturforschung - Section C Journal of Biosciences"></attvalue>
</attvalues>
</edge>
<edge source="authorswithaffiliations2_8d1ccde001b5caef9a4d583cf875d4d0" target="authorswithaffiliations2_7c7fff8deafd3fd8281d22e12e0049c0" weight="1">
<attvalues>
<attvalue for="matchings_count" value="1"></attvalue>
<attvalue for="attr_type" value="Title"></attvalue>
<attvalue for="attr_10" value="Pronounced phenotype in activated regulatory T cells during a chronic helminth infection"></attvalue>
<attvalue for="attr_12" value="Journal of Immunology"></attvalue>
</attvalues>
</edge>
<edge source="authorswithaffiliations2_8d1ccde001b5caef9a4d583cf875d4d0" target="authorswithaffiliations2_2c57a5644194184c06e9c15132e2ee7d" weight="1">
<attvalues>
<attvalue for="matchings_count" value="1"></attvalue>
<attvalue for="attr_type" value="Title"></attvalue>
<attvalue for="attr_10" value="Imported schistosomiasis in Europe: Sentinel surveillance data from TropNetEurop"></attvalue>
<attvalue for="attr_12" value="Journal of Travel Medicine"></attvalue>
</attvalues>
</edge>
<edge source="authorswithaffiliations2_8d1ccde001b5caef9a4d583cf875d4d0" target="authorswithaffiliations2_d1dd137567bb3a022622424ab8c6ec49" weight="1">
<attvalues>
<attvalue for="matchings_count" value="1"></attvalue>
<attvalue for="attr_type" value="Title"></attvalue>
<attvalue for="attr_10" value="Absence of cervical schistosomiasis among women from two areas of north-eastern Brazil with endemic Schistosoma mansoni"></attvalue>
<attvalue for="attr_12" value="Annals of Tropical Medicine and Parasitology"></attvalue>
</attvalues>
</edge>
<edge source="authorswithaffiliations2_8d1ccde001b5caef9a4d583cf875d4d0" target="authorswithaffiliations2_1905eb0ad826db3309bc83b55a9875d5" weight="1">
<attvalues>
<attvalue for="matchings_count" value="1"></attvalue>
<attvalue for="attr_type" value="Title"></attvalue>
<attvalue for="attr_10" value="Imported schistosomiasis in Europe: Sentinel surveillance data from TropNetEurop"></attvalue>
<attvalue for="attr_12" value="Journal of Travel Medicine"></attvalue>
</attvalues>
</edge>
<edge source="authorswithaffiliations2_8d1ccde001b5caef9a4d583cf875d4d0" target="authorswithaffiliations2_8adbf5d4d83f19a6ad9d1835d3886b90" weight="1">
<attvalues>
<attvalue for="matchings_count" value="1"></attvalue>
<attvalue for="attr_type" value="Title"></attvalue>
<attvalue for="attr_10" value="Imported schistosomiasis in Europe: Sentinel surveillance data from TropNetEurop"></attvalue>
<attvalue for="attr_12" value="Journal of Travel Medicine"></attvalue>
</attvalues>
</edge>
<edge source="authorswithaffiliations2_8d1ccde001b5caef9a4d583cf875d4d0" target="authorswithaffiliations2_0bff99b92210315e4c846864461950ff" weight="1">
<attvalues>
<attvalue for="matchings_count" value="1"></attvalue>
<attvalue for="attr_type" value="Title"></attvalue>
<attvalue for="attr_10" value="Imported schistosomiasis in Europe: Sentinel surveillance data from TropNetEurop"></attvalue>
<attvalue for="attr_12" value="Journal of Travel Medicine"></attvalue>
</attvalues>
</edge>
<edge source="authorswithaffiliations2_8d1ccde001b5caef9a4d583cf875d4d0" target="authorswithaffiliations2_9044b33f37e8cf92911bda6e528cfb9d" weight="1">
<attvalues>
<attvalue for="matchings_count" value="1"></attvalue>
<attvalue for="attr_type" value="Title"></attvalue>
<attvalue for="attr_10" value="Absence of cervical schistosomiasis among women from two areas of north-eastern Brazil with endemic Schistosoma mansoni"></attvalue>
<attvalue for="attr_12" value="Annals of Tropical Medicine and Parasitology"></attvalue>
</attvalues>
</edge>
<edge source="authorswithaffiliations2_8d1ccde001b5caef9a4d583cf875d4d0" target="authorswithaffiliations2_89104dd89ff895f02f7a3727363f4872" weight="1">
<attvalues>
<attvalue for="matchings_count" value="1"></attvalue>
<attvalue for="attr_type" value="Title"></attvalue>
<attvalue for="attr_10" value="Imported schistosomiasis in Europe: Sentinel surveillance data from TropNetEurop"></attvalue>
<attvalue for="attr_12" value="Journal of Travel Medicine"></attvalue>
</attvalues>
</edge>
<edge source="authorswithaffiliations2_8d1ccde001b5caef9a4d583cf875d4d0" target="authorswithaffiliations2_c405b785f1a7e7247968ffa9df9a4f06" weight="1">
<attvalues>
<attvalue for="matchings_count" value="1"></attvalue>
<attvalue for="attr_type" value="Title"></attvalue>
<attvalue for="attr_10" value="Imported schistosomiasis in Europe: Sentinel surveillance data from TropNetEurop"></attvalue>
<attvalue for="attr_12" value="Journal of Travel Medicine"></attvalue>
</attvalues>
</edge>
<edge source="authorswithaffiliations2_8d1ccde001b5caef9a4d583cf875d4d0" target="authorswithaffiliations2_7cb511bddb92480bda9155e03c1b0d89" weight="1">
<attvalues>
<attvalue for="matchings_count" value="1"></attvalue>
<attvalue for="attr_type" value="Title"></attvalue>
<attvalue for="attr_10" value="Imported schistosomiasis in Europe: Sentinel surveillance data from TropNetEurop"></attvalue>
<attvalue for="attr_12" value="Journal of Travel Medicine"></attvalue>
</attvalues>
</edge>
<edge source="authorswithaffiliations2_8d1ccde001b5caef9a4d583cf875d4d0" target="authorswithaffiliations2_06e2bf72722e9590222f2a8cb7cafc5b" weight="1">
<attvalues>
<attvalue for="matchings_count" value="1"></attvalue>
<attvalue for="attr_type" value="Title"></attvalue>
<attvalue for="attr_10" value="Imported schistosomiasis in Europe: Sentinel surveillance data from TropNetEurop"></attvalue>
<attvalue for="attr_12" value="Journal of Travel Medicine"></attvalue>
</attvalues>
</edge>
<edge source="authorswithaffiliations2_8d1ccde001b5caef9a4d583cf875d4d0" target="authorswithaffiliations2_ae604415c87cf73e4856b5e471faf88f" weight="1">
<attvalues>
<attvalue for="matchings_count" value="1"></attvalue>
<attvalue for="attr_type" value="Title"></attvalue>
<attvalue for="attr_10" value="Absence of cervical schistosomiasis among women from two areas of north-eastern Brazil with endemic Schistosoma mansoni"></attvalue>
<attvalue for="attr_12" value="Annals of Tropical Medicine and Parasitology"></attvalue>
</attvalues>
</edge>
<edge source="authorswithaffiliations2_8d1ccde001b5caef9a4d583cf875d4d0" target="authorswithaffiliations2_b2125e16f490cd1b8e66e585f5973c4d" weight="1">
<attvalues>
<attvalue for="matchings_count" value="1"></attvalue>
<attvalue for="attr_type" value="Title"></attvalue>
<attvalue for="attr_10" value="Absence of cervical schistosomiasis among women from two areas of north-eastern Brazil with endemic Schistosoma mansoni"></attvalue>
<attvalue for="attr_12" value="Annals of Tropical Medicine and Parasitology"></attvalue>
</attvalues>
</edge>
<edge source="authorswithaffiliations2_8d1ccde001b5caef9a4d583cf875d4d0" target="authorswithaffiliations2_50429bfcace22efff16a9ea5c8c3aedb" weight="1">
<attvalues>
<attvalue for="matchings_count" value="1"></attvalue>
<attvalue for="attr_type" value="Title"></attvalue>
<attvalue for="attr_10" value="Imported schistosomiasis in Europe: Sentinel surveillance data from TropNetEurop"></attvalue>
<attvalue for="attr_12" value="Journal of Travel Medicine"></attvalue>
</attvalues>
</edge>
<edge source="authorswithaffiliations2_8d1ccde001b5caef9a4d583cf875d4d0" target="authorswithaffiliations2_734c7685f6b875c57aef73e35f0f3bd7" weight="1">
<attvalues>
<attvalue for="matchings_count" value="1"></attvalue>
<attvalue for="attr_type" value="Title"></attvalue>
<attvalue for="attr_10" value="Imported schistosomiasis in Europe: Sentinel surveillance data from TropNetEurop"></attvalue>
<attvalue for="attr_12" value="Journal of Travel Medicine"></attvalue>
</attvalues>
</edge>
<edge source="authorswithaffiliations2_8d1ccde001b5caef9a4d583cf875d4d0" target="authorswithaffiliations2_4c3f772115307c47773a3ad93f37eff6" weight="2">
<attvalues>
<attvalue for="matchings_count" value="2"></attvalue>
<attvalue for="attr_type" value="Title"></attvalue>
<attvalue for="attr_10" value="Need for a paradigm shift in cancer prevention and clinical oncology | Pronounced phenotype in activated regulatory T cells during a chronic helminth infection"></attvalue>
<attvalue for="attr_12" value="Expert Review of Anticancer Therapy | Journal of Immunology"></attvalue>
</attvalues>
</edge>
<edge source="authorswithaffiliations2_8d1ccde001b5caef9a4d583cf875d4d0" target="authorswithaffiliations2_c9c2d7be567628ba80ab8717e4cfbf76" weight="1">
<attvalues>
<attvalue for="matchings_count" value="1"></attvalue>
<attvalue for="attr_type" value="Title"></attvalue>
<attvalue for="attr_10" value="Imported schistosomiasis in Europe: Sentinel surveillance data from TropNetEurop"></attvalue>
<attvalue for="attr_12" value="Journal of Travel Medicine"></attvalue>
</attvalues>
</edge>
<edge source="authorswithaffiliations2_8d1ccde001b5caef9a4d583cf875d4d0" target="authorswithaffiliations2_2514ca5ef53d4f69d6e2d0e3d4b64eb8" weight="1">
<attvalues>
<attvalue for="matchings_count" value="1"></attvalue>
<attvalue for="attr_type" value="Title"></attvalue>
<attvalue for="attr_10" value="Imported schistosomiasis in Europe: Sentinel surveillance data from TropNetEurop"></attvalue>
<attvalue for="attr_12" value="Journal of Travel Medicine"></attvalue>
</attvalues>
</edge>
<edge source="authorswithaffiliations2_8d1ccde001b5caef9a4d583cf875d4d0" target="authorswithaffiliations2_4561598a1efa5ac4ae8622fa67adfc0e" weight="1">
<attvalues>
<attvalue for="matchings_count" value="1"></attvalue>
<attvalue for="attr_type" value="Title"></attvalue>
<attvalue for="attr_10" value="Imported schistosomiasis in Europe: Sentinel surveillance data from TropNetEurop"></attvalue>
<attvalue for="attr_12" value="Journal of Travel Medicine"></attvalue>
</attvalues>
</edge>
<edge source="authorswithaffiliations2_8d1ccde001b5caef9a4d583cf875d4d0" target="authorswithaffiliations2_57af7a267d8fd863071623f63d43aaa7" weight="1">
<attvalues>
<attvalue for="matchings_count" value="1"></attvalue>
<attvalue for="attr_type" value="Title"></attvalue>
<attvalue for="attr_10" value="Imported schistosomiasis in Europe: Sentinel surveillance data from TropNetEurop"></attvalue>
<attvalue for="attr_12" value="Journal of Travel Medicine"></attvalue>
</attvalues>
</edge>
<edge source="authorswithaffiliations2_8d1ccde001b5caef9a4d583cf875d4d0" target="authorswithaffiliations2_6e936849329f82bc8472527ba9cc6315" weight="1">
<attvalues>
<attvalue for="matchings_count" value="1"></attvalue>
<attvalue for="attr_type" value="Title"></attvalue>
<attvalue for="attr_10" value="Imported schistosomiasis in Europe: Sentinel surveillance data from TropNetEurop"></attvalue>
<attvalue for="attr_12" value="Journal of Travel Medicine"></attvalue>
</attvalues>
</edge>
<edge source="authorswithaffiliations2_8d1ccde001b5caef9a4d583cf875d4d0" target="authorswithaffiliations2_ec0a6d6bad434bc0fb8efb82c0262594" weight="1">
<attvalues>
<attvalue for="matchings_count" value="1"></attvalue>
<attvalue for="attr_type" value="Title"></attvalue>
<attvalue for="attr_10" value="Imported schistosomiasis in Europe: Sentinel surveillance data from TropNetEurop"></attvalue>
<attvalue for="attr_12" value="Journal of Travel Medicine"></attvalue>
</attvalues>
</edge>
<edge source="authorswithaffiliations2_3a87a113ac3046e67a1a29887c2d130c" target="authorswithaffiliations2_94fe5645315f1d4d2071ec9a73484d06" weight="1">
<attvalues>
<attvalue for="matchings_count" value="1"></attvalue>
<attvalue for="attr_type" value="Title"></attvalue>
<attvalue for="attr_10" value="Does granulocyte-colony stimulating factor administration induce damage or repair response in schistosomiasis?"></attvalue>
<attvalue for="attr_12" value="World Journal of Hepatology"></attvalue>
</attvalues>
</edge>
<edge source="authorswithaffiliations2_3a87a113ac3046e67a1a29887c2d130c" target="authorswithaffiliations2_bb9a65e8b80ed3909ec64d0b70f63b98" weight="1">
<attvalues>
<attvalue for="matchings_count" value="1"></attvalue>
<attvalue for="attr_type" value="Title"></attvalue>
<attvalue for="attr_10" value="Does granulocyte-colony stimulating factor administration induce damage or repair response in schistosomiasis?"></attvalue>
<attvalue for="attr_12" value="World Journal of Hepatology"></attvalue>
</attvalues>
</edge>
<edge source="authorswithaffiliations2_ae38b82633a203462f031dd8b315c99f" target="authorswithaffiliations2_54f6be928457edf82cda770967eb1487" weight="1">
<attvalues>
<attvalue for="matchings_count" value="1"></attvalue>
<attvalue for="attr_type" value="Title"></attvalue>
<attvalue for="attr_10" value="Increased Vascularity in Cervicovaginal mucosa with Schistosoma haematobium infection"></attvalue>
<attvalue for="attr_12" value="PLoS Neglected Tropical Diseases"></attvalue>
</attvalues>
</edge>
<edge source="authorswithaffiliations2_ae38b82633a203462f031dd8b315c99f" target="authorswithaffiliations2_3bb75d5f28ae9cc4ce5395af2c1b0e25" weight="2">
<attvalues>
<attvalue for="matchings_count" value="2"></attvalue>
<attvalue for="attr_type" value="Title"></attvalue>
<attvalue for="attr_10" value="A six-year follow-up of schoolchildren for urinary and intestinal schistosomiasis and soil-transmitted helminthiasis in Northern Tanzania | School-based prevention of schistosomiasis: Initiating a participatory action research project in northern Tanzania"></attvalue>
<attvalue for="attr_12" value="Acta Tropica"></attvalue>
</attvalues>
</edge>
<edge source="authorswithaffiliations2_ae38b82633a203462f031dd8b315c99f" target="authorswithaffiliations2_2514ca5ef53d4f69d6e2d0e3d4b64eb8" weight="1">
<attvalues>
<attvalue for="matchings_count" value="1"></attvalue>
<attvalue for="attr_type" value="Title"></attvalue>
<attvalue for="attr_10" value="Increased Vascularity in Cervicovaginal mucosa with Schistosoma haematobium infection"></attvalue>
<attvalue for="attr_12" value="PLoS Neglected Tropical Diseases"></attvalue>
</attvalues>
</edge>
<edge source="authorswithaffiliations2_ae38b82633a203462f031dd8b315c99f" target="authorswithaffiliations2_b0c096f94d85e5f5e521b68d9f25d799" weight="2">
<attvalues>
<attvalue for="matchings_count" value="2"></attvalue>
<attvalue for="attr_type" value="Title"></attvalue>
<attvalue for="attr_10" value="A six-year follow-up of schoolchildren for urinary and intestinal schistosomiasis and soil-transmitted helminthiasis in Northern Tanzania | School-based prevention of schistosomiasis: Initiating a participatory action research project in northern Tanzania"></attvalue>
<attvalue for="attr_12" value="Acta Tropica"></attvalue>
</attvalues>
</edge>
<edge source="authorswithaffiliations2_5e16f7c1936af23e787655ea8001996f" target="authorswithaffiliations2_aed7a01277f7409b415110c5ab5b6525" weight="1">
<attvalues>
<attvalue for="matchings_count" value="1"></attvalue>
<attvalue for="attr_type" value="Title"></attvalue>
<attvalue for="attr_10" value="Surgical pathology in sub-Saharan Africa-volunteering in Malawi"></attvalue>
<attvalue for="attr_12" value="Virchows Archiv"></attvalue>
</attvalues>
</edge>
<edge source="authorswithaffiliations2_5e16f7c1936af23e787655ea8001996f" target="authorswithaffiliations2_d74c70d5481626b55e91d5714baa16e3" weight="1">
<attvalues>
<attvalue for="matchings_count" value="1"></attvalue>
<attvalue for="attr_type" value="Title"></attvalue>
<attvalue for="attr_10" value="Surgical pathology in sub-Saharan Africa-volunteering in Malawi"></attvalue>
<attvalue for="attr_12" value="Virchows Archiv"></attvalue>
</attvalues>
</edge>
<edge source="authorswithaffiliations2_5e16f7c1936af23e787655ea8001996f" target="authorswithaffiliations2_e72799b2136098ec5222561d296264c9" weight="1">
<attvalues>
<attvalue for="matchings_count" value="1"></attvalue>
<attvalue for="attr_type" value="Title"></attvalue>
<attvalue for="attr_10" value="The etiology of liver damage imparts cytokines transforming growth factor β1 or interleukin-13 as driving forces in fibrogenesis"></attvalue>
<attvalue for="attr_12" value="Hepatology"></attvalue>
</attvalues>
</edge>
<edge source="authorswithaffiliations2_5e16f7c1936af23e787655ea8001996f" target="authorswithaffiliations2_bd5aaac6151c30dfb208952f1f7cf3a7" weight="1">
<attvalues>
<attvalue for="matchings_count" value="1"></attvalue>
<attvalue for="attr_type" value="Title"></attvalue>
<attvalue for="attr_10" value="The etiology of liver damage imparts cytokines transforming growth factor β1 or interleukin-13 as driving forces in fibrogenesis"></attvalue>
<attvalue for="attr_12" value="Hepatology"></attvalue>
</attvalues>
</edge>
<edge source="authorswithaffiliations2_5e16f7c1936af23e787655ea8001996f" target="authorswithaffiliations2_89104dd89ff895f02f7a3727363f4872" weight="1">
<attvalues>
<attvalue for="matchings_count" value="1"></attvalue>
<attvalue for="attr_type" value="Title"></attvalue>
<attvalue for="attr_10" value="The etiology of liver damage imparts cytokines transforming growth factor β1 or interleukin-13 as driving forces in fibrogenesis"></attvalue>
<attvalue for="attr_12" value="Hepatology"></attvalue>
</attvalues>
</edge>
<edge source="authorswithaffiliations2_5e16f7c1936af23e787655ea8001996f" target="authorswithaffiliations2_bd1760b04b745dfe217cbf5ceaa6256d" weight="1">
<attvalues>
<attvalue for="matchings_count" value="1"></attvalue>
<attvalue for="attr_type" value="Title"></attvalue>
<attvalue for="attr_10" value="The etiology of liver damage imparts cytokines transforming growth factor β1 or interleukin-13 as driving forces in fibrogenesis"></attvalue>
<attvalue for="attr_12" value="Hepatology"></attvalue>
</attvalues>
</edge>
<edge source="authorswithaffiliations2_5e16f7c1936af23e787655ea8001996f" target="authorswithaffiliations2_c1fb24f69d15d52b1c04fd127ec255d9" weight="1">
<attvalues>
<attvalue for="matchings_count" value="1"></attvalue>
<attvalue for="attr_type" value="Title"></attvalue>
<attvalue for="attr_10" value="The etiology of liver damage imparts cytokines transforming growth factor β1 or interleukin-13 as driving forces in fibrogenesis"></attvalue>
<attvalue for="attr_12" value="Hepatology"></attvalue>
</attvalues>
</edge>
<edge source="authorswithaffiliations2_5e16f7c1936af23e787655ea8001996f" target="authorswithaffiliations2_388bc64cb89449ef327b78b7f7892ec9" weight="1">
<attvalues>
<attvalue for="matchings_count" value="1"></attvalue>
<attvalue for="attr_type" value="Title"></attvalue>
<attvalue for="attr_10" value="The etiology of liver damage imparts cytokines transforming growth factor β1 or interleukin-13 as driving forces in fibrogenesis"></attvalue>
<attvalue for="attr_12" value="Hepatology"></attvalue>
</attvalues>
</edge>
<edge source="authorswithaffiliations2_5e16f7c1936af23e787655ea8001996f" target="authorswithaffiliations2_f11ce5f00ca22d5d30d5a95916ca1a64" weight="1">
<attvalues>
<attvalue for="matchings_count" value="1"></attvalue>
<attvalue for="attr_type" value="Title"></attvalue>
<attvalue for="attr_10" value="The etiology of liver damage imparts cytokines transforming growth factor β1 or interleukin-13 as driving forces in fibrogenesis"></attvalue>
<attvalue for="attr_12" value="Hepatology"></attvalue>
</attvalues>
</edge>
<edge source="authorswithaffiliations2_5e16f7c1936af23e787655ea8001996f" target="authorswithaffiliations2_2b1170032ded591686a3a3f178400782" weight="1">
<attvalues>
<attvalue for="matchings_count" value="1"></attvalue>
<attvalue for="attr_type" value="Title"></attvalue>
<attvalue for="attr_10" value="The etiology of liver damage imparts cytokines transforming growth factor β1 or interleukin-13 as driving forces in fibrogenesis"></attvalue>
<attvalue for="attr_12" value="Hepatology"></attvalue>
</attvalues>
</edge>
<edge source="authorswithaffiliations2_5e16f7c1936af23e787655ea8001996f" target="authorswithaffiliations2_91a6ac87e334b70da8c6c8c6e7221c39" weight="1">
<attvalues>
<attvalue for="matchings_count" value="1"></attvalue>
<attvalue for="attr_type" value="Title"></attvalue>
<attvalue for="attr_10" value="The etiology of liver damage imparts cytokines transforming growth factor β1 or interleukin-13 as driving forces in fibrogenesis"></attvalue>
<attvalue for="attr_12" value="Hepatology"></attvalue>
</attvalues>
</edge>
<edge source="authorswithaffiliations2_002f79a00fb24c7694ae38ed94c9dfa3" target="authorswithaffiliations2_d2dd26a5fd2aa2a5875b0444a8b13d4a" weight="1">
<attvalues>
<attvalue for="matchings_count" value="1"></attvalue>
<attvalue for="attr_type" value="Title"></attvalue>
<attvalue for="attr_10" value="Schistosoma mansoni arginase shares functional similarities with human orthologs but depends upon disulphide bridges for enzymatic activity"></attvalue>
<attvalue for="attr_12" value="International Journal for Parasitology"></attvalue>
</attvalues>
</edge>
<edge source="authorswithaffiliations2_002f79a00fb24c7694ae38ed94c9dfa3" target="authorswithaffiliations2_a935605670c4aa4a338f51b2f33ef1ef" weight="1">
<attvalues>
<attvalue for="matchings_count" value="1"></attvalue>
<attvalue for="attr_type" value="Title"></attvalue>
<attvalue for="attr_10" value="Schistosoma mansoni arginase shares functional similarities with human orthologs but depends upon disulphide bridges for enzymatic activity"></attvalue>
<attvalue for="attr_12" value="International Journal for Parasitology"></attvalue>
</attvalues>
</edge>
<edge source="authorswithaffiliations2_002f79a00fb24c7694ae38ed94c9dfa3" target="authorswithaffiliations2_22315de8de9e8657708360faa2611659" weight="1">
<attvalues>
<attvalue for="matchings_count" value="1"></attvalue>
<attvalue for="attr_type" value="Title"></attvalue>
<attvalue for="attr_10" value="Schistosoma mansoni arginase shares functional similarities with human orthologs but depends upon disulphide bridges for enzymatic activity"></attvalue>
<attvalue for="attr_12" value="International Journal for Parasitology"></attvalue>
</attvalues>
</edge>
<edge source="authorswithaffiliations2_348e328cfad78db71671ab1ae555d70c" target="authorswithaffiliations2_2d7c29908f7b5882aaae242d31894ff5" weight="1">
<attvalues>
<attvalue for="matchings_count" value="1"></attvalue>
<attvalue for="attr_type" value="Title"></attvalue>
<attvalue for="attr_10" value="Expatriates ill after travel: Results from the Geosentinel Surveillance Network"></attvalue>
<attvalue for="attr_12" value="BMC Infectious Diseases"></attvalue>
</attvalues>
</edge>
<edge source="authorswithaffiliations2_348e328cfad78db71671ab1ae555d70c" target="authorswithaffiliations2_62e7c7785a18f4242ed0f73ba196de13" weight="1">
<attvalues>
<attvalue for="matchings_count" value="1"></attvalue>
<attvalue for="attr_type" value="Title"></attvalue>
<attvalue for="attr_10" value="Expatriates ill after travel: Results from the Geosentinel Surveillance Network"></attvalue>
<attvalue for="attr_12" value="BMC Infectious Diseases"></attvalue>
</attvalues>
</edge>
<edge source="authorswithaffiliations2_348e328cfad78db71671ab1ae555d70c" target="authorswithaffiliations2_89104dd89ff895f02f7a3727363f4872" weight="1">
<attvalues>
<attvalue for="matchings_count" value="1"></attvalue>
<attvalue for="attr_type" value="Title"></attvalue>
<attvalue for="attr_10" value="Expatriates ill after travel: Results from the Geosentinel Surveillance Network"></attvalue>
<attvalue for="attr_12" value="BMC Infectious Diseases"></attvalue>
</attvalues>
</edge>
<edge source="authorswithaffiliations2_348e328cfad78db71671ab1ae555d70c" target="authorswithaffiliations2_d40d801cb2e645f8d3bdf72596800fba" weight="1">
<attvalues>
<attvalue for="matchings_count" value="1"></attvalue>
<attvalue for="attr_type" value="Title"></attvalue>
<attvalue for="attr_10" value="Expatriates ill after travel: Results from the Geosentinel Surveillance Network"></attvalue>
<attvalue for="attr_12" value="BMC Infectious Diseases"></attvalue>
</attvalues>
</edge>
<edge source="authorswithaffiliations2_348e328cfad78db71671ab1ae555d70c" target="authorswithaffiliations2_734c7685f6b875c57aef73e35f0f3bd7" weight="1">
<attvalues>
<attvalue for="matchings_count" value="1"></attvalue>
<attvalue for="attr_type" value="Title"></attvalue>
<attvalue for="attr_10" value="Characteristics of schistosomiasis in travelers reported to the GeoSentinel Surveillance Network 1997-2008"></attvalue>
<attvalue for="attr_12" value="American Journal of Tropical Medicine and Hygiene"></attvalue>
</attvalues>
</edge>
<edge source="authorswithaffiliations2_348e328cfad78db71671ab1ae555d70c" target="authorswithaffiliations2_0f513c0901add45574faf5746aacad74" weight="1">
<attvalues>
<attvalue for="matchings_count" value="1"></attvalue>
<attvalue for="attr_type" value="Title"></attvalue>
<attvalue for="attr_10" value="Expatriates ill after travel: Results from the Geosentinel Surveillance Network"></attvalue>
<attvalue for="attr_12" value="BMC Infectious Diseases"></attvalue>
</attvalues>
</edge>
<edge source="authorswithaffiliations2_348e328cfad78db71671ab1ae555d70c" target="authorswithaffiliations2_ed601ca839061e1602a741c3f104a992" weight="1">
<attvalues>
<attvalue for="matchings_count" value="1"></attvalue>
<attvalue for="attr_type" value="Title"></attvalue>
<attvalue for="attr_10" value="Expatriates ill after travel: Results from the Geosentinel Surveillance Network"></attvalue>
<attvalue for="attr_12" value="BMC Infectious Diseases"></attvalue>
</attvalues>
</edge>
<edge source="authorswithaffiliations2_348e328cfad78db71671ab1ae555d70c" target="authorswithaffiliations2_d41deb1548dcdd6e3da01a22d43c6a64" weight="1">
<attvalues>
<attvalue for="matchings_count" value="1"></attvalue>
<attvalue for="attr_type" value="Title"></attvalue>
<attvalue for="attr_10" value="Expatriates ill after travel: Results from the Geosentinel Surveillance Network"></attvalue>
<attvalue for="attr_12" value="BMC Infectious Diseases"></attvalue>
</attvalues>
</edge>
<edge source="authorswithaffiliations2_348e328cfad78db71671ab1ae555d70c" target="authorswithaffiliations2_524d0930dcb806e3ab5f2a1815886d04" weight="1">
<attvalues>
<attvalue for="matchings_count" value="1"></attvalue>
<attvalue for="attr_type" value="Title"></attvalue>
<attvalue for="attr_10" value="Characteristics of schistosomiasis in travelers reported to the GeoSentinel Surveillance Network 1997-2008"></attvalue>
<attvalue for="attr_12" value="American Journal of Tropical Medicine and Hygiene"></attvalue>
</attvalues>
</edge>
<edge source="authorswithaffiliations2_348e328cfad78db71671ab1ae555d70c" target="authorswithaffiliations2_c71f52754e410881dbcd235f85b0e51b" weight="1">
<attvalues>
<attvalue for="matchings_count" value="1"></attvalue>
<attvalue for="attr_type" value="Title"></attvalue>
<attvalue for="attr_10" value="Expatriates ill after travel: Results from the Geosentinel Surveillance Network"></attvalue>
<attvalue for="attr_12" value="BMC Infectious Diseases"></attvalue>
</attvalues>
</edge>
<edge source="authorswithaffiliations2_aed7a01277f7409b415110c5ab5b6525" target="authorswithaffiliations2_d74c70d5481626b55e91d5714baa16e3" weight="1">
<attvalues>
<attvalue for="matchings_count" value="1"></attvalue>
<attvalue for="attr_type" value="Title"></attvalue>
<attvalue for="attr_10" value="Surgical pathology in sub-Saharan Africa-volunteering in Malawi"></attvalue>
<attvalue for="attr_12" value="Virchows Archiv"></attvalue>
</attvalues>
</edge>
<edge source="authorswithaffiliations2_2609b3fe70540a131a7785715f341b4d" target="authorswithaffiliations2_89104dd89ff895f02f7a3727363f4872" weight="2">
<attvalues>
<attvalue for="matchings_count" value="2"></attvalue>
<attvalue for="attr_type" value="Title"></attvalue>
<attvalue for="attr_10" value="Enzyme-linked immunosorbent assay with worm vomit and cercarial secretions of Schistosoma mansoni to detect infections in an endemic focus of Burkina Faso | Serodiagnosis of Schistosoma mansoni infections in an endemic area of Burkina Faso: Performance of several immunological tests with different parasite antigens"></attvalue>
<attvalue for="attr_12" value="Acta Tropica | Journal of Helminthology"></attvalue>
</attvalues>
</edge>
<edge source="authorswithaffiliations2_2609b3fe70540a131a7785715f341b4d" target="authorswithaffiliations2_a05b87f6dd9213cf54bd27f40ec15d58" weight="1">
<attvalues>
<attvalue for="matchings_count" value="1"></attvalue>
<attvalue for="attr_type" value="Title"></attvalue>
<attvalue for="attr_10" value="Enzyme-linked immunosorbent assay with worm vomit and cercarial secretions of Schistosoma mansoni to detect infections in an endemic focus of Burkina Faso"></attvalue>
<attvalue for="attr_12" value="Journal of Helminthology"></attvalue>
</attvalues>
</edge>
<edge source="authorswithaffiliations2_283033a9c7e30af2ad9d12c5312efb4e" target="authorswithaffiliations2_bb9a65e8b80ed3909ec64d0b70f63b98" weight="1">
<attvalues>
<attvalue for="matchings_count" value="1"></attvalue>
<attvalue for="attr_type" value="Title"></attvalue>
<attvalue for="attr_10" value="Homing of transplanted bone marrow cells in livers of Schistosoma mansoni-infected mice"></attvalue>
<attvalue for="attr_12" value="APMIS"></attvalue>
</attvalues>
</edge>
<edge source="authorswithaffiliations2_7c7fff8deafd3fd8281d22e12e0049c0" target="authorswithaffiliations2_4c3f772115307c47773a3ad93f37eff6" weight="1">
<attvalues>
<attvalue for="matchings_count" value="1"></attvalue>
<attvalue for="attr_type" value="Title"></attvalue>
<attvalue for="attr_10" value="Pronounced phenotype in activated regulatory T cells during a chronic helminth infection"></attvalue>
<attvalue for="attr_12" value="Journal of Immunology"></attvalue>
</attvalues>
</edge>
<edge source="authorswithaffiliations2_cfef3486a967a53a6f4a0b0443909d18" target="authorswithaffiliations2_a935605670c4aa4a338f51b2f33ef1ef" weight="1">
<attvalues>
<attvalue for="matchings_count" value="1"></attvalue>
<attvalue for="attr_type" value="Title"></attvalue>
<attvalue for="attr_10" value="Molecular characterisation of kappa-5, a major antigenic glycoprotein from Schistosoma mansoni eggs"></attvalue>
<attvalue for="attr_12" value="Molecular and Biochemical Parasitology"></attvalue>
</attvalues>
</edge>
<edge source="authorswithaffiliations2_cfef3486a967a53a6f4a0b0443909d18" target="authorswithaffiliations2_37391dad7bba5952f8b6d60543e82211" weight="1">
<attvalues>
<attvalue for="matchings_count" value="1"></attvalue>
<attvalue for="attr_type" value="Title"></attvalue>
<attvalue for="attr_10" value="Interleukin-4-inducing principle from Schistosoma mansoni eggs contains a functional C-terminal nuclear localization signal necessary for nuclear translocation in mammalian cells but not for its uptake"></attvalue>
<attvalue for="attr_12" value="Infection and Immunity"></attvalue>
</attvalues>
</edge>
<edge source="authorswithaffiliations2_cfef3486a967a53a6f4a0b0443909d18" target="authorswithaffiliations2_c147ddf338f76a105549dc71b6f79d6f" weight="1">
<attvalues>
<attvalue for="matchings_count" value="1"></attvalue>
<attvalue for="attr_type" value="Title"></attvalue>
<attvalue for="attr_10" value="Molecular characterisation of kappa-5, a major antigenic glycoprotein from Schistosoma mansoni eggs"></attvalue>
<attvalue for="attr_12" value="Molecular and Biochemical Parasitology"></attvalue>
</attvalues>
</edge>
<edge source="authorswithaffiliations2_cfef3486a967a53a6f4a0b0443909d18" target="authorswithaffiliations2_4185a155137541ff12eb206609654c3e" weight="1">
<attvalues>
<attvalue for="matchings_count" value="1"></attvalue>
<attvalue for="attr_type" value="Title"></attvalue>
<attvalue for="attr_10" value="Molecular characterisation of kappa-5, a major antigenic glycoprotein from Schistosoma mansoni eggs"></attvalue>
<attvalue for="attr_12" value="Molecular and Biochemical Parasitology"></attvalue>
</attvalues>
</edge>
<edge source="authorswithaffiliations2_cfef3486a967a53a6f4a0b0443909d18" target="authorswithaffiliations2_20f25370a38b02ce036f102e5ed6588d" weight="1">
<attvalues>
<attvalue for="matchings_count" value="1"></attvalue>
<attvalue for="attr_type" value="Title"></attvalue>
<attvalue for="attr_10" value="Molecular characterisation of kappa-5, a major antigenic glycoprotein from Schistosoma mansoni eggs"></attvalue>
<attvalue for="attr_12" value="Molecular and Biochemical Parasitology"></attvalue>
</attvalues>
</edge>
<edge source="authorswithaffiliations2_cfef3486a967a53a6f4a0b0443909d18" target="authorswithaffiliations2_b57f7c3ef98575c3b3dec55756927840" weight="1">
<attvalues>
<attvalue for="matchings_count" value="1"></attvalue>
<attvalue for="attr_type" value="Title"></attvalue>
<attvalue for="attr_10" value="Molecular characterisation of kappa-5, a major antigenic glycoprotein from Schistosoma mansoni eggs"></attvalue>
<attvalue for="attr_12" value="Molecular and Biochemical Parasitology"></attvalue>
</attvalues>
</edge>
<edge source="authorswithaffiliations2_cfef3486a967a53a6f4a0b0443909d18" target="authorswithaffiliations2_33d17c9e7150e86a2febbfb513bf21c9" weight="1">
<attvalues>
<attvalue for="matchings_count" value="1"></attvalue>
<attvalue for="attr_type" value="Title"></attvalue>
<attvalue for="attr_10" value="Molecular characterisation of kappa-5, a major antigenic glycoprotein from Schistosoma mansoni eggs"></attvalue>
<attvalue for="attr_12" value="Molecular and Biochemical Parasitology"></attvalue>
</attvalues>
</edge>
<edge source="authorswithaffiliations2_cfef3486a967a53a6f4a0b0443909d18" target="authorswithaffiliations2_89104dd89ff895f02f7a3727363f4872" weight="1">
<attvalues>
<attvalue for="matchings_count" value="1"></attvalue>
<attvalue for="attr_type" value="Title"></attvalue>
<attvalue for="attr_10" value="Antibodies induced in mice by a DNA-construct coding for the elastase of Schistosoma mansomi recognize the enzyme in secretions and preacetabular glands of cercariae"></attvalue>
<attvalue for="attr_12" value="Parasitology"></attvalue>
</attvalues>
</edge>
<edge source="authorswithaffiliations2_cfef3486a967a53a6f4a0b0443909d18" target="authorswithaffiliations2_8aab5829353c132fbc7d2f950a69705f" weight="1">
<attvalues>
<attvalue for="matchings_count" value="1"></attvalue>
<attvalue for="attr_type" value="Title"></attvalue>
<attvalue for="attr_10" value="Interleukin-4-inducing principle from Schistosoma mansoni eggs contains a functional C-terminal nuclear localization signal necessary for nuclear translocation in mammalian cells but not for its uptake"></attvalue>
<attvalue for="attr_12" value="Infection and Immunity"></attvalue>
</attvalues>
</edge>
<edge source="authorswithaffiliations2_cfef3486a967a53a6f4a0b0443909d18" target="authorswithaffiliations2_fd1c10b447d0f1a7763661b332693899" weight="1">
<attvalues>
<attvalue for="matchings_count" value="1"></attvalue>
<attvalue for="attr_type" value="Title"></attvalue>
<attvalue for="attr_10" value="Schistosoma mansoni infection reduces the incidence of murine cerebral malaria"></attvalue>
<attvalue for="attr_12" value="Malaria Journal"></attvalue>
</attvalues>
</edge>
<edge source="authorswithaffiliations2_cfef3486a967a53a6f4a0b0443909d18" target="authorswithaffiliations2_17d4e1d42381408c48d38af283e2564b" weight="2">
<attvalues>
<attvalue for="matchings_count" value="2"></attvalue>
<attvalue for="attr_type" value="Title"></attvalue>
<attvalue for="attr_10" value="Interleukin-4-inducing principle from Schistosoma mansoni eggs contains a functional C-terminal nuclear localization signal necessary for nuclear translocation in mammalian cells but not for its uptake | Molecular characterisation of kappa-5, a major antigenic glycoprotein from Schistosoma mansoni eggs"></attvalue>
<attvalue for="attr_12" value="Infection and Immunity | Molecular and Biochemical Parasitology"></attvalue>
</attvalues>
</edge>
<edge source="authorswithaffiliations2_cfef3486a967a53a6f4a0b0443909d18" target="authorswithaffiliations2_f93569b5a8d7f89a8433d7e6a2f8c456" weight="1">
<attvalues>
<attvalue for="matchings_count" value="1"></attvalue>
<attvalue for="attr_type" value="Title"></attvalue>
<attvalue for="attr_10" value="Serological analysis of the outcome of treatment of Schistosoma mansoni infections with praziquantel"></attvalue>
<attvalue for="attr_12" value="Annals of Tropical Medicine and Parasitology"></attvalue>
</attvalues>
</edge>
<edge source="authorswithaffiliations2_cfef3486a967a53a6f4a0b0443909d18" target="authorswithaffiliations2_58279c7654f6bf134321f9fd194d1c0d" weight="4">
<attvalues>
<attvalue for="matchings_count" value="4"></attvalue>
<attvalue for="attr_type" value="Title"></attvalue>
<attvalue for="attr_10" value="Interleukin-4-inducing principle from Schistosoma mansoni eggs contains a functional C-terminal nuclear localization signal necessary for nuclear translocation in mammalian cells but not for its uptake | Molecular characterisation of kappa-5, a major antigenic glycoprotein from Schistosoma mansoni eggs | Schistosoma mansoni infection reduces the incidence of murine cerebral malaria | Serological analysis of the outcome of treatment of Schistosoma mansoni infections with praziquantel"></attvalue>
<attvalue for="attr_12" value="Annals of Tropical Medicine and Parasitology | Infection and Immunity | Malaria Journal | Molecular and Biochemical Parasitology"></attvalue>
</attvalues>
</edge>
<edge source="authorswithaffiliations2_cfef3486a967a53a6f4a0b0443909d18" target="authorswithaffiliations2_d6368942d48be999a32063d4d2c585b7" weight="1">
<attvalues>
<attvalue for="matchings_count" value="1"></attvalue>
<attvalue for="attr_type" value="Title"></attvalue>
<attvalue for="attr_10" value="Schistosoma mansoni infection reduces the incidence of murine cerebral malaria"></attvalue>
<attvalue for="attr_12" value="Malaria Journal"></attvalue>
</attvalues>
</edge>
<edge source="authorswithaffiliations2_e764a54dbf6d273970f61a4669aca6e2" target="authorswithaffiliations2_4130973b0d15686720e0c8143c3c592c" weight="1">
<attvalues>
<attvalue for="matchings_count" value="1"></attvalue>
<attvalue for="attr_type" value="Title"></attvalue>
<attvalue for="attr_10" value="Kinetics of intrahepatic hepatitis C virus (HCV)-specific CD4+ T cell responses in HCV and Schistosoma mansoni coinfection: Relation to progression of liver fibrosis"></attvalue>
<attvalue for="attr_12" value="Journal of Infectious Diseases"></attvalue>
</attvalues>
</edge>
<edge source="authorswithaffiliations2_e764a54dbf6d273970f61a4669aca6e2" target="authorswithaffiliations2_9bbd7e4ef856150dc45ca77e066f576e" weight="1">
<attvalues>
<attvalue for="matchings_count" value="1"></attvalue>
<attvalue for="attr_type" value="Title"></attvalue>
<attvalue for="attr_10" value="Kinetics of intrahepatic hepatitis C virus (HCV)-specific CD4+ T cell responses in HCV and Schistosoma mansoni coinfection: Relation to progression of liver fibrosis"></attvalue>
<attvalue for="attr_12" value="Journal of Infectious Diseases"></attvalue>
</attvalues>
</edge>
<edge source="authorswithaffiliations2_e764a54dbf6d273970f61a4669aca6e2" target="authorswithaffiliations2_285ce7937769e0e303f75484433d92fd" weight="1">
<attvalues>
<attvalue for="matchings_count" value="1"></attvalue>
<attvalue for="attr_type" value="Title"></attvalue>
<attvalue for="attr_10" value="Patterns of Schistosoma haematobium infection, impact of praziquantel treatment and re-infection after treatment in a cohort of schoolchildren from rural KwaZulu-Natal/South Africa"></attvalue>
<attvalue for="attr_12" value="BMC Infectious Diseases"></attvalue>
</attvalues>
</edge>
<edge source="authorswithaffiliations2_e764a54dbf6d273970f61a4669aca6e2" target="authorswithaffiliations2_39609a1273a8c18476491d9e97a6d629" weight="1">
<attvalues>
<attvalue for="matchings_count" value="1"></attvalue>
<attvalue for="attr_type" value="Title"></attvalue>
<attvalue for="attr_10" value="Patterns of Schistosoma haematobium infection, impact of praziquantel treatment and re-infection after treatment in a cohort of schoolchildren from rural KwaZulu-Natal/South Africa"></attvalue>
<attvalue for="attr_12" value="BMC Infectious Diseases"></attvalue>
</attvalues>
</edge>
<edge source="authorswithaffiliations2_e764a54dbf6d273970f61a4669aca6e2" target="authorswithaffiliations2_8cdcb3e53fc10bb918bc6d4411deabfd" weight="1">
<attvalues>
<attvalue for="matchings_count" value="1"></attvalue>
<attvalue for="attr_type" value="Title"></attvalue>
<attvalue for="attr_10" value="Patterns of Schistosoma haematobium infection, impact of praziquantel treatment and re-infection after treatment in a cohort of schoolchildren from rural KwaZulu-Natal/South Africa"></attvalue>
<attvalue for="attr_12" value="BMC Infectious Diseases"></attvalue>
</attvalues>
</edge>
<edge source="authorswithaffiliations2_e764a54dbf6d273970f61a4669aca6e2" target="authorswithaffiliations2_2bc4d211b3220272aff8089501712f8d" weight="1">
<attvalues>
<attvalue for="matchings_count" value="1"></attvalue>
<attvalue for="attr_type" value="Title"></attvalue>
<attvalue for="attr_10" value="Kinetics of intrahepatic hepatitis C virus (HCV)-specific CD4+ T cell responses in HCV and Schistosoma mansoni coinfection: Relation to progression of liver fibrosis"></attvalue>
<attvalue for="attr_12" value="Journal of Infectious Diseases"></attvalue>
</attvalues>
</edge>
<edge source="authorswithaffiliations2_e764a54dbf6d273970f61a4669aca6e2" target="authorswithaffiliations2_22d09578bfde500b43a97f1f62be0957" weight="1">
<attvalues>
<attvalue for="matchings_count" value="1"></attvalue>
<attvalue for="attr_type" value="Title"></attvalue>
<attvalue for="attr_10" value="Patterns of Schistosoma haematobium infection, impact of praziquantel treatment and re-infection after treatment in a cohort of schoolchildren from rural KwaZulu-Natal/South Africa"></attvalue>
<attvalue for="attr_12" value="BMC Infectious Diseases"></attvalue>
</attvalues>
</edge>
<edge source="authorswithaffiliations2_c17a4c5377d11c2fb8899ccfcefd4410" target="authorswithaffiliations2_78602c61365c5e5f972de3dd802d0e4b" weight="1">
<attvalues>
<attvalue for="matchings_count" value="1"></attvalue>
<attvalue for="attr_type" value="Title"></attvalue>
<attvalue for="attr_10" value="Tregs in infection and vaccinology: Heroes or traitors?"></attvalue>
<attvalue for="attr_12" value="Microbial Biotechnology"></attvalue>
</attvalues>
</edge>
<edge source="authorswithaffiliations2_c17a4c5377d11c2fb8899ccfcefd4410" target="authorswithaffiliations2_ada482866d90081518b2242ced396d1d" weight="1">
<attvalues>
<attvalue for="matchings_count" value="1"></attvalue>
<attvalue for="attr_type" value="Title"></attvalue>
<attvalue for="attr_10" value="Schistosoma co-infection protects against brain pathology but does not prevent severe disease and death in a murine model of cerebral malaria"></attvalue>
<attvalue for="attr_12" value="International Journal for Parasitology"></attvalue>
</attvalues>
</edge>
<edge source="authorswithaffiliations2_c17a4c5377d11c2fb8899ccfcefd4410" target="authorswithaffiliations2_23ba7f44dac95912d368a84e9354241e" weight="1">
<attvalues>
<attvalue for="matchings_count" value="1"></attvalue>
<attvalue for="attr_type" value="Title"></attvalue>
<attvalue for="attr_10" value="Schistosoma co-infection protects against brain pathology but does not prevent severe disease and death in a murine model of cerebral malaria"></attvalue>
<attvalue for="attr_12" value="International Journal for Parasitology"></attvalue>
</attvalues>
</edge>
<edge source="authorswithaffiliations2_c17a4c5377d11c2fb8899ccfcefd4410" target="authorswithaffiliations2_57af7a267d8fd863071623f63d43aaa7" weight="1">
<attvalues>
<attvalue for="matchings_count" value="1"></attvalue>
<attvalue for="attr_type" value="Title"></attvalue>
<attvalue for="attr_10" value="Schistosoma co-infection protects against brain pathology but does not prevent severe disease and death in a murine model of cerebral malaria"></attvalue>
<attvalue for="attr_12" value="International Journal for Parasitology"></attvalue>
</attvalues>
</edge>
<edge source="authorswithaffiliations2_66b5cae84a7cee36dd76e9a0e7035d5c" target="authorswithaffiliations2_06ee2debe1598c5a793116c10b6d19d8" weight="1">
<attvalues>
<attvalue for="matchings_count" value="1"></attvalue>
<attvalue for="attr_type" value="Title"></attvalue>
<attvalue for="attr_10" value="The feasibility of MS and advanced data processing for monitoring Schistosoma mansoni infection"></attvalue>
<attvalue for="attr_12" value="Proteomics - Clinical Applications"></attvalue>
</attvalues>
</edge>
<edge source="authorswithaffiliations2_66b5cae84a7cee36dd76e9a0e7035d5c" target="authorswithaffiliations2_8adbf5d4d83f19a6ad9d1835d3886b90" weight="1">
<attvalues>
<attvalue for="matchings_count" value="1"></attvalue>
<attvalue for="attr_type" value="Title"></attvalue>
<attvalue for="attr_10" value="The feasibility of MS and advanced data processing for monitoring Schistosoma mansoni infection"></attvalue>
<attvalue for="attr_12" value="Proteomics - Clinical Applications"></attvalue>
</attvalues>
</edge>
<edge source="authorswithaffiliations2_66b5cae84a7cee36dd76e9a0e7035d5c" target="authorswithaffiliations2_1006e908650f384bc6990c5cd7e0f800" weight="1">
<attvalues>
<attvalue for="matchings_count" value="1"></attvalue>
<attvalue for="attr_type" value="Title"></attvalue>
<attvalue for="attr_10" value="The feasibility of MS and advanced data processing for monitoring Schistosoma mansoni infection"></attvalue>
<attvalue for="attr_12" value="Proteomics - Clinical Applications"></attvalue>
</attvalues>
</edge>
<edge source="authorswithaffiliations2_66b5cae84a7cee36dd76e9a0e7035d5c" target="authorswithaffiliations2_17d4e1d42381408c48d38af283e2564b" weight="1">
<attvalues>
<attvalue for="matchings_count" value="1"></attvalue>
<attvalue for="attr_type" value="Title"></attvalue>
<attvalue for="attr_10" value="The feasibility of MS and advanced data processing for monitoring Schistosoma mansoni infection"></attvalue>
<attvalue for="attr_12" value="Proteomics - Clinical Applications"></attvalue>
</attvalues>
</edge>
<edge source="authorswithaffiliations2_06ee2debe1598c5a793116c10b6d19d8" target="authorswithaffiliations2_8adbf5d4d83f19a6ad9d1835d3886b90" weight="1">
<attvalues>
<attvalue for="matchings_count" value="1"></attvalue>
<attvalue for="attr_type" value="Title"></attvalue>
<attvalue for="attr_10" value="The feasibility of MS and advanced data processing for monitoring Schistosoma mansoni infection"></attvalue>
<attvalue for="attr_12" value="Proteomics - Clinical Applications"></attvalue>
</attvalues>
</edge>
<edge source="authorswithaffiliations2_06ee2debe1598c5a793116c10b6d19d8" target="authorswithaffiliations2_1006e908650f384bc6990c5cd7e0f800" weight="1">
<attvalues>
<attvalue for="matchings_count" value="1"></attvalue>
<attvalue for="attr_type" value="Title"></attvalue>
<attvalue for="attr_10" value="The feasibility of MS and advanced data processing for monitoring Schistosoma mansoni infection"></attvalue>
<attvalue for="attr_12" value="Proteomics - Clinical Applications"></attvalue>
</attvalues>
</edge>
<edge source="authorswithaffiliations2_06ee2debe1598c5a793116c10b6d19d8" target="authorswithaffiliations2_17d4e1d42381408c48d38af283e2564b" weight="1">
<attvalues>
<attvalue for="matchings_count" value="1"></attvalue>
<attvalue for="attr_type" value="Title"></attvalue>
<attvalue for="attr_10" value="The feasibility of MS and advanced data processing for monitoring Schistosoma mansoni infection"></attvalue>
<attvalue for="attr_12" value="Proteomics - Clinical Applications"></attvalue>
</attvalues>
</edge>
<edge source="authorswithaffiliations2_2c57a5644194184c06e9c15132e2ee7d" target="authorswithaffiliations2_7f5e49b7d67078fd439dfd4240e130de" weight="1">
<attvalues>
<attvalue for="matchings_count" value="1"></attvalue>
<attvalue for="attr_type" value="Title"></attvalue>
<attvalue for="attr_10" value="Infectious diseases among travellers and migrants in Europe, Eurotravnet 2010"></attvalue>
<attvalue for="attr_12" value="Eurosurveillance"></attvalue>
</attvalues>
</edge>
<edge source="authorswithaffiliations2_2c57a5644194184c06e9c15132e2ee7d" target="authorswithaffiliations2_1905eb0ad826db3309bc83b55a9875d5" weight="1">
<attvalues>
<attvalue for="matchings_count" value="1"></attvalue>
<attvalue for="attr_type" value="Title"></attvalue>
<attvalue for="attr_10" value="Imported schistosomiasis in Europe: Sentinel surveillance data from TropNetEurop"></attvalue>
<attvalue for="attr_12" value="Journal of Travel Medicine"></attvalue>
</attvalues>
</edge>
<edge source="authorswithaffiliations2_2c57a5644194184c06e9c15132e2ee7d" target="authorswithaffiliations2_8adbf5d4d83f19a6ad9d1835d3886b90" weight="1">
<attvalues>
<attvalue for="matchings_count" value="1"></attvalue>
<attvalue for="attr_type" value="Title"></attvalue>
<attvalue for="attr_10" value="Imported schistosomiasis in Europe: Sentinel surveillance data from TropNetEurop"></attvalue>
<attvalue for="attr_12" value="Journal of Travel Medicine"></attvalue>
</attvalues>
</edge>
<edge source="authorswithaffiliations2_2c57a5644194184c06e9c15132e2ee7d" target="authorswithaffiliations2_0bff99b92210315e4c846864461950ff" weight="1">
<attvalues>
<attvalue for="matchings_count" value="1"></attvalue>
<attvalue for="attr_type" value="Title"></attvalue>
<attvalue for="attr_10" value="Imported schistosomiasis in Europe: Sentinel surveillance data from TropNetEurop"></attvalue>
<attvalue for="attr_12" value="Journal of Travel Medicine"></attvalue>
</attvalues>
</edge>
<edge source="authorswithaffiliations2_2c57a5644194184c06e9c15132e2ee7d" target="authorswithaffiliations2_62e7c7785a18f4242ed0f73ba196de13" weight="2">
<attvalues>
<attvalue for="matchings_count" value="2"></attvalue>
<attvalue for="attr_type" value="Title"></attvalue>
<attvalue for="attr_10" value="Infectious diseases among travellers and migrants in Europe, Eurotravnet 2010 | Multicenter EuroTravNet/GeoSentinel study of travel-related infectious diseases in Europe"></attvalue>
<attvalue for="attr_12" value="Emerging Infectious Diseases | Eurosurveillance"></attvalue>
</attvalues>
</edge>
<edge source="authorswithaffiliations2_2c57a5644194184c06e9c15132e2ee7d" target="authorswithaffiliations2_33d17c9e7150e86a2febbfb513bf21c9" weight="1">
<attvalues>
<attvalue for="matchings_count" value="1"></attvalue>
<attvalue for="attr_type" value="Title"></attvalue>
<attvalue for="attr_10" value="Travel-associated illness in older adults (&gt;60 y)"></attvalue>
<attvalue for="attr_12" value="Journal of Travel Medicine"></attvalue>
</attvalues>
</edge>
<edge source="authorswithaffiliations2_2c57a5644194184c06e9c15132e2ee7d" target="authorswithaffiliations2_7f5d504776624ef9bb63e8837f77a934" weight="1">
<attvalues>
<attvalue for="matchings_count" value="1"></attvalue>
<attvalue for="attr_type" value="Title"></attvalue>
<attvalue for="attr_10" value="Infectious diseases among travellers and migrants in Europe, Eurotravnet 2010"></attvalue>
<attvalue for="attr_12" value="Eurosurveillance"></attvalue>
</attvalues>
</edge>
<edge source="authorswithaffiliations2_2c57a5644194184c06e9c15132e2ee7d" target="authorswithaffiliations2_89104dd89ff895f02f7a3727363f4872" weight="1">
<attvalues>
<attvalue for="matchings_count" value="1"></attvalue>
<attvalue for="attr_type" value="Title"></attvalue>
<attvalue for="attr_10" value="Imported schistosomiasis in Europe: Sentinel surveillance data from TropNetEurop"></attvalue>
<attvalue for="attr_12" value="Journal of Travel Medicine"></attvalue>
</attvalues>
</edge>
<edge source="authorswithaffiliations2_2c57a5644194184c06e9c15132e2ee7d" target="authorswithaffiliations2_c405b785f1a7e7247968ffa9df9a4f06" weight="1">
<attvalues>
<attvalue for="matchings_count" value="1"></attvalue>
<attvalue for="attr_type" value="Title"></attvalue>
<attvalue for="attr_10" value="Imported schistosomiasis in Europe: Sentinel surveillance data from TropNetEurop"></attvalue>
<attvalue for="attr_12" value="Journal of Travel Medicine"></attvalue>
</attvalues>
</edge>
<edge source="authorswithaffiliations2_2c57a5644194184c06e9c15132e2ee7d" target="authorswithaffiliations2_7cb511bddb92480bda9155e03c1b0d89" weight="1">
<attvalues>
<attvalue for="matchings_count" value="1"></attvalue>
<attvalue for="attr_type" value="Title"></attvalue>
<attvalue for="attr_10" value="Imported schistosomiasis in Europe: Sentinel surveillance data from TropNetEurop"></attvalue>
<attvalue for="attr_12" value="Journal of Travel Medicine"></attvalue>
</attvalues>
</edge>
<edge source="authorswithaffiliations2_2c57a5644194184c06e9c15132e2ee7d" target="authorswithaffiliations2_d40d801cb2e645f8d3bdf72596800fba" weight="1">
<attvalues>
<attvalue for="matchings_count" value="1"></attvalue>
<attvalue for="attr_type" value="Title"></attvalue>
<attvalue for="attr_10" value="Travel-associated illness in older adults (&gt;60 y)"></attvalue>
<attvalue for="attr_12" value="Journal of Travel Medicine"></attvalue>
</attvalues>
</edge>
<edge source="authorswithaffiliations2_2c57a5644194184c06e9c15132e2ee7d" target="authorswithaffiliations2_06e2bf72722e9590222f2a8cb7cafc5b" weight="1">
<attvalues>
<attvalue for="matchings_count" value="1"></attvalue>
<attvalue for="attr_type" value="Title"></attvalue>
<attvalue for="attr_10" value="Imported schistosomiasis in Europe: Sentinel surveillance data from TropNetEurop"></attvalue>
<attvalue for="attr_12" value="Journal of Travel Medicine"></attvalue>
</attvalues>
</edge>
<edge source="authorswithaffiliations2_2c57a5644194184c06e9c15132e2ee7d" target="authorswithaffiliations2_b32c8e2aaa3636d376a6b49d8e21a5e2" weight="1">
<attvalues>
<attvalue for="matchings_count" value="1"></attvalue>
<attvalue for="attr_type" value="Title"></attvalue>
<attvalue for="attr_10" value="Infectious diseases among travellers and migrants in Europe, Eurotravnet 2010"></attvalue>
<attvalue for="attr_12" value="Eurosurveillance"></attvalue>
</attvalues>
</edge>
<edge source="authorswithaffiliations2_2c57a5644194184c06e9c15132e2ee7d" target="authorswithaffiliations2_d837b13329a08deee9eccf2ee89b59c7" weight="1">
<attvalues>
<attvalue for="matchings_count" value="1"></attvalue>
<attvalue for="attr_type" value="Title"></attvalue>
<attvalue for="attr_10" value="Infectious diseases among travellers and migrants in Europe, Eurotravnet 2010"></attvalue>
<attvalue for="attr_12" value="Eurosurveillance"></attvalue>
</attvalues>
</edge>
<edge source="authorswithaffiliations2_2c57a5644194184c06e9c15132e2ee7d" target="authorswithaffiliations2_50429bfcace22efff16a9ea5c8c3aedb" weight="1">
<attvalues>
<attvalue for="matchings_count" value="1"></attvalue>
<attvalue for="attr_type" value="Title"></attvalue>
<attvalue for="attr_10" value="Imported schistosomiasis in Europe: Sentinel surveillance data from TropNetEurop"></attvalue>
<attvalue for="attr_12" value="Journal of Travel Medicine"></attvalue>
</attvalues>
</edge>
<edge source="authorswithaffiliations2_2c57a5644194184c06e9c15132e2ee7d" target="authorswithaffiliations2_ef65d591162f4b3aac1845a9a3fff7f3" weight="1">
<attvalues>
<attvalue for="matchings_count" value="1"></attvalue>
<attvalue for="attr_type" value="Title"></attvalue>
<attvalue for="attr_10" value="Infectious diseases among travellers and migrants in Europe, Eurotravnet 2010"></attvalue>
<attvalue for="attr_12" value="Eurosurveillance"></attvalue>
</attvalues>
</edge>
<edge source="authorswithaffiliations2_2c57a5644194184c06e9c15132e2ee7d" target="authorswithaffiliations2_8fbe6f83690c6c2b467f037f6d69158f" weight="1">
<attvalues>
<attvalue for="matchings_count" value="1"></attvalue>
<attvalue for="attr_type" value="Title"></attvalue>
<attvalue for="attr_10" value="Multicenter EuroTravNet/GeoSentinel study of travel-related infectious diseases in Europe"></attvalue>
<attvalue for="attr_12" value="Emerging Infectious Diseases"></attvalue>
</attvalues>
</edge>
<edge source="authorswithaffiliations2_2c57a5644194184c06e9c15132e2ee7d" target="authorswithaffiliations2_64975c6f577fc41b427f0bd79f6af273" weight="2">
<attvalues>
<attvalue for="matchings_count" value="2"></attvalue>
<attvalue for="attr_type" value="Title"></attvalue>
<attvalue for="attr_10" value="Multicenter EuroTravNet/GeoSentinel study of travel-related infectious diseases in Europe | Travel-associated illness in older adults (&gt;60 y)"></attvalue>
<attvalue for="attr_12" value="Emerging Infectious Diseases | Journal of Travel Medicine"></attvalue>
</attvalues>
</edge>
<edge source="authorswithaffiliations2_2c57a5644194184c06e9c15132e2ee7d" target="authorswithaffiliations2_e4823d3f68a9e42e9b1c7ce3d80d1578" weight="2">
<attvalues>
<attvalue for="matchings_count" value="2"></attvalue>
<attvalue for="attr_type" value="Title"></attvalue>
<attvalue for="attr_10" value="Infectious diseases among travellers and migrants in Europe, Eurotravnet 2010 | Travel-associated illness in older adults (&gt;60 y)"></attvalue>
<attvalue for="attr_12" value="Eurosurveillance | Journal of Travel Medicine"></attvalue>
</attvalues>
</edge>
<edge source="authorswithaffiliations2_2c57a5644194184c06e9c15132e2ee7d" target="authorswithaffiliations2_074744860843d4bbe51461bb9d25949f" weight="1">
<attvalues>
<attvalue for="matchings_count" value="1"></attvalue>
<attvalue for="attr_type" value="Title"></attvalue>
<attvalue for="attr_10" value="Travel-associated illness in older adults (&gt;60 y)"></attvalue>
<attvalue for="attr_12" value="Journal of Travel Medicine"></attvalue>
</attvalues>
</edge>
<edge source="authorswithaffiliations2_2c57a5644194184c06e9c15132e2ee7d" target="authorswithaffiliations2_734c7685f6b875c57aef73e35f0f3bd7" weight="4">
<attvalues>
<attvalue for="matchings_count" value="4"></attvalue>
<attvalue for="attr_type" value="Title"></attvalue>
<attvalue for="attr_10" value="Imported schistosomiasis in Europe: Sentinel surveillance data from TropNetEurop | Infectious diseases among travellers and migrants in Europe, Eurotravnet 2010 | Multicenter EuroTravNet/GeoSentinel study of travel-related infectious diseases in Europe | Travel-associated illness in older adults (&gt;60 y)"></attvalue>
<attvalue for="attr_12" value="Emerging Infectious Diseases | Eurosurveillance | Journal of Travel Medicine"></attvalue>
</attvalues>
</edge>
<edge source="authorswithaffiliations2_2c57a5644194184c06e9c15132e2ee7d" target="authorswithaffiliations2_c9c2d7be567628ba80ab8717e4cfbf76" weight="1">
<attvalues>
<attvalue for="matchings_count" value="1"></attvalue>
<attvalue for="attr_type" value="Title"></attvalue>
<attvalue for="attr_10" value="Imported schistosomiasis in Europe: Sentinel surveillance data from TropNetEurop"></attvalue>
<attvalue for="attr_12" value="Journal of Travel Medicine"></attvalue>
</attvalues>
</edge>
<edge source="authorswithaffiliations2_2c57a5644194184c06e9c15132e2ee7d" target="authorswithaffiliations2_2514ca5ef53d4f69d6e2d0e3d4b64eb8" weight="2">
<attvalues>
<attvalue for="matchings_count" value="2"></attvalue>
<attvalue for="attr_type" value="Title"></attvalue>
<attvalue for="attr_10" value="Imported schistosomiasis in Europe: Sentinel surveillance data from TropNetEurop | Infectious diseases among travellers and migrants in Europe, Eurotravnet 2010"></attvalue>
<attvalue for="attr_12" value="Eurosurveillance | Journal of Travel Medicine"></attvalue>
</attvalues>
</edge>
<edge source="authorswithaffiliations2_2c57a5644194184c06e9c15132e2ee7d" target="authorswithaffiliations2_5bf92fae951cca6a4ed27322b49c77b8" weight="2">
<attvalues>
<attvalue for="matchings_count" value="2"></attvalue>
<attvalue for="attr_type" value="Title"></attvalue>
<attvalue for="attr_10" value="Infectious diseases among travellers and migrants in Europe, Eurotravnet 2010 | Travel-associated illness in older adults (&gt;60 y)"></attvalue>
<attvalue for="attr_12" value="Eurosurveillance | Journal of Travel Medicine"></attvalue>
</attvalues>
</edge>
<edge source="authorswithaffiliations2_2c57a5644194184c06e9c15132e2ee7d" target="authorswithaffiliations2_99d8791d18b7295ec386f2fb43b2c529" weight="1">
<attvalues>
<attvalue for="matchings_count" value="1"></attvalue>
<attvalue for="attr_type" value="Title"></attvalue>
<attvalue for="attr_10" value="Infectious diseases among travellers and migrants in Europe, Eurotravnet 2010"></attvalue>
<attvalue for="attr_12" value="Eurosurveillance"></attvalue>
</attvalues>
</edge>
<edge source="authorswithaffiliations2_2c57a5644194184c06e9c15132e2ee7d" target="authorswithaffiliations2_ec81d67c151bfd38d5c6fbf40bd7c119" weight="1">
<attvalues>
<attvalue for="matchings_count" value="1"></attvalue>
<attvalue for="attr_type" value="Title"></attvalue>
<attvalue for="attr_10" value="Infectious diseases among travellers and migrants in Europe, Eurotravnet 2010"></attvalue>
<attvalue for="attr_12" value="Eurosurveillance"></attvalue>
</attvalues>
</edge>
<edge source="authorswithaffiliations2_2c57a5644194184c06e9c15132e2ee7d" target="authorswithaffiliations2_d41deb1548dcdd6e3da01a22d43c6a64" weight="1">
<attvalues>
<attvalue for="matchings_count" value="1"></attvalue>
<attvalue for="attr_type" value="Title"></attvalue>
<attvalue for="attr_10" value="Travel-associated illness in older adults (&gt;60 y)"></attvalue>
<attvalue for="attr_12" value="Journal of Travel Medicine"></attvalue>
</attvalues>
</edge>
<edge source="authorswithaffiliations2_2c57a5644194184c06e9c15132e2ee7d" target="authorswithaffiliations2_600720a4f9e638977bd2843a3b9d6a54" weight="1">
<attvalues>
<attvalue for="matchings_count" value="1"></attvalue>
<attvalue for="attr_type" value="Title"></attvalue>
<attvalue for="attr_10" value="Infectious diseases among travellers and migrants in Europe, Eurotravnet 2010"></attvalue>
<attvalue for="attr_12" value="Eurosurveillance"></attvalue>
</attvalues>
</edge>
<edge source="authorswithaffiliations2_2c57a5644194184c06e9c15132e2ee7d" target="authorswithaffiliations2_4561598a1efa5ac4ae8622fa67adfc0e" weight="2">
<attvalues>
<attvalue for="matchings_count" value="2"></attvalue>
<attvalue for="attr_type" value="Title"></attvalue>
<attvalue for="attr_10" value="Imported schistosomiasis in Europe: Sentinel surveillance data from TropNetEurop | Infectious diseases among travellers and migrants in Europe, Eurotravnet 2010"></attvalue>
<attvalue for="attr_12" value="Eurosurveillance | Journal of Travel Medicine"></attvalue>
</attvalues>
</edge>
<edge source="authorswithaffiliations2_2c57a5644194184c06e9c15132e2ee7d" target="authorswithaffiliations2_524d0930dcb806e3ab5f2a1815886d04" weight="1">
<attvalues>
<attvalue for="matchings_count" value="1"></attvalue>
<attvalue for="attr_type" value="Title"></attvalue>
<attvalue for="attr_10" value="Travel-associated illness in older adults (&gt;60 y)"></attvalue>
<attvalue for="attr_12" value="Journal of Travel Medicine"></attvalue>
</attvalues>
</edge>
<edge source="authorswithaffiliations2_2c57a5644194184c06e9c15132e2ee7d" target="authorswithaffiliations2_4ef67656ddeabe46bc7d412e8672d4cc" weight="1">
<attvalues>
<attvalue for="matchings_count" value="1"></attvalue>
<attvalue for="attr_type" value="Title"></attvalue>
<attvalue for="attr_10" value="Travel-associated illness in older adults (&gt;60 y)"></attvalue>
<attvalue for="attr_12" value="Journal of Travel Medicine"></attvalue>
</attvalues>
</edge>
<edge source="authorswithaffiliations2_2c57a5644194184c06e9c15132e2ee7d" target="authorswithaffiliations2_f449ec9da8e5c6b18127d0eadb3ccff4" weight="1">
<attvalues>
<attvalue for="matchings_count" value="1"></attvalue>
<attvalue for="attr_type" value="Title"></attvalue>
<attvalue for="attr_10" value="Travel-associated illness in older adults (&gt;60 y)"></attvalue>
<attvalue for="attr_12" value="Journal of Travel Medicine"></attvalue>
</attvalues>
</edge>
<edge source="authorswithaffiliations2_2c57a5644194184c06e9c15132e2ee7d" target="authorswithaffiliations2_57af7a267d8fd863071623f63d43aaa7" weight="1">
<attvalues>
<attvalue for="matchings_count" value="1"></attvalue>
<attvalue for="attr_type" value="Title"></attvalue>
<attvalue for="attr_10" value="Imported schistosomiasis in Europe: Sentinel surveillance data from TropNetEurop"></attvalue>
<attvalue for="attr_12" value="Journal of Travel Medicine"></attvalue>
</attvalues>
</edge>
<edge source="authorswithaffiliations2_2c57a5644194184c06e9c15132e2ee7d" target="authorswithaffiliations2_6e936849329f82bc8472527ba9cc6315" weight="1">
<attvalues>
<attvalue for="matchings_count" value="1"></attvalue>
<attvalue for="attr_type" value="Title"></attvalue>
<attvalue for="attr_10" value="Imported schistosomiasis in Europe: Sentinel surveillance data from TropNetEurop"></attvalue>
<attvalue for="attr_12" value="Journal of Travel Medicine"></attvalue>
</attvalues>
</edge>
<edge source="authorswithaffiliations2_2c57a5644194184c06e9c15132e2ee7d" target="authorswithaffiliations2_f2b133085137870cb16ca14120b6c97d" weight="1">
<attvalues>
<attvalue for="matchings_count" value="1"></attvalue>
<attvalue for="attr_type" value="Title"></attvalue>
<attvalue for="attr_10" value="Infectious diseases among travellers and migrants in Europe, Eurotravnet 2010"></attvalue>
<attvalue for="attr_12" value="Eurosurveillance"></attvalue>
</attvalues>
</edge>
<edge source="authorswithaffiliations2_2c57a5644194184c06e9c15132e2ee7d" target="authorswithaffiliations2_ec0a6d6bad434bc0fb8efb82c0262594" weight="1">
<attvalues>
<attvalue for="matchings_count" value="1"></attvalue>
<attvalue for="attr_type" value="Title"></attvalue>
<attvalue for="attr_10" value="Imported schistosomiasis in Europe: Sentinel surveillance data from TropNetEurop"></attvalue>
<attvalue for="attr_12" value="Journal of Travel Medicine"></attvalue>
</attvalues>
</edge>
<edge source="authorswithaffiliations2_2c57a5644194184c06e9c15132e2ee7d" target="authorswithaffiliations2_c71f52754e410881dbcd235f85b0e51b" weight="2">
<attvalues>
<attvalue for="matchings_count" value="2"></attvalue>
<attvalue for="attr_type" value="Title"></attvalue>
<attvalue for="attr_10" value="Infectious diseases among travellers and migrants in Europe, Eurotravnet 2010 | Multicenter EuroTravNet/GeoSentinel study of travel-related infectious diseases in Europe"></attvalue>
<attvalue for="attr_12" value="Emerging Infectious Diseases | Eurosurveillance"></attvalue>
</attvalues>
</edge>
<edge source="authorswithaffiliations2_86d01153a59068ed0ace184749374ba9" target="authorswithaffiliations2_84c2b6873ffd7bb4b9f549ed6e09d17c" weight="1">
<attvalues>
<attvalue for="matchings_count" value="1"></attvalue>
<attvalue for="attr_type" value="Title"></attvalue>
<attvalue for="attr_10" value="Ultrasound organometry: The importance of body height adjusted normal ranges in assessing liver and spleen parameters among Chinese subjects with Schistosoma japonicum infection"></attvalue>
<attvalue for="attr_12" value="Acta Tropica"></attvalue>
</attvalues>
</edge>
<edge source="authorswithaffiliations2_86d01153a59068ed0ace184749374ba9" target="authorswithaffiliations2_4185a155137541ff12eb206609654c3e" weight="1">
<attvalues>
<attvalue for="matchings_count" value="1"></attvalue>
<attvalue for="attr_type" value="Title"></attvalue>
<attvalue for="attr_10" value="Ultrasound organometry: The importance of body height adjusted normal ranges in assessing liver and spleen parameters among Chinese subjects with Schistosoma japonicum infection"></attvalue>
<attvalue for="attr_12" value="Acta Tropica"></attvalue>
</attvalues>
</edge>
<edge source="authorswithaffiliations2_86d01153a59068ed0ace184749374ba9" target="authorswithaffiliations2_1cf566f6c077fb9fd1d4eaf9d1322009" weight="1">
<attvalues>
<attvalue for="matchings_count" value="1"></attvalue>
<attvalue for="attr_type" value="Title"></attvalue>
<attvalue for="attr_10" value="Ultrasound organometry: The importance of body height adjusted normal ranges in assessing liver and spleen parameters among Chinese subjects with Schistosoma japonicum infection"></attvalue>
<attvalue for="attr_12" value="Acta Tropica"></attvalue>
</attvalues>
</edge>
<edge source="authorswithaffiliations2_86d01153a59068ed0ace184749374ba9" target="authorswithaffiliations2_f449ec9da8e5c6b18127d0eadb3ccff4" weight="1">
<attvalues>
<attvalue for="matchings_count" value="1"></attvalue>
<attvalue for="attr_type" value="Title"></attvalue>
<attvalue for="attr_10" value="Cloning and characterisation of Schistosoma japonicum insulin receptors"></attvalue>
<attvalue for="attr_12" value="PLoS ONE"></attvalue>
</attvalues>
</edge>
<edge source="authorswithaffiliations2_86d01153a59068ed0ace184749374ba9" target="authorswithaffiliations2_10f594fe14f9418bafd109a2cff77c8a" weight="1">
<attvalues>
<attvalue for="matchings_count" value="1"></attvalue>
<attvalue for="attr_type" value="Title"></attvalue>
<attvalue for="attr_10" value="Ultrasound organometry: The importance of body height adjusted normal ranges in assessing liver and spleen parameters among Chinese subjects with Schistosoma japonicum infection"></attvalue>
<attvalue for="attr_12" value="Acta Tropica"></attvalue>
</attvalues>
</edge>
<edge source="authorswithaffiliations2_86d01153a59068ed0ace184749374ba9" target="authorswithaffiliations2_f413085ba5c431c96d5cdc6937201aea" weight="1">
<attvalues>
<attvalue for="matchings_count" value="1"></attvalue>
<attvalue for="attr_type" value="Title"></attvalue>
<attvalue for="attr_10" value="Cloning and characterisation of Schistosoma japonicum insulin receptors"></attvalue>
<attvalue for="attr_12" value="PLoS ONE"></attvalue>
</attvalues>
</edge>
<edge source="authorswithaffiliations2_d2dd26a5fd2aa2a5875b0444a8b13d4a" target="authorswithaffiliations2_a935605670c4aa4a338f51b2f33ef1ef" weight="1">
<attvalues>
<attvalue for="matchings_count" value="1"></attvalue>
<attvalue for="attr_type" value="Title"></attvalue>
<attvalue for="attr_10" value="Schistosoma mansoni arginase shares functional similarities with human orthologs but depends upon disulphide bridges for enzymatic activity"></attvalue>
<attvalue for="attr_12" value="International Journal for Parasitology"></attvalue>
</attvalues>
</edge>
<edge source="authorswithaffiliations2_d2dd26a5fd2aa2a5875b0444a8b13d4a" target="authorswithaffiliations2_22315de8de9e8657708360faa2611659" weight="1">
<attvalues>
<attvalue for="matchings_count" value="1"></attvalue>
<attvalue for="attr_type" value="Title"></attvalue>
<attvalue for="attr_10" value="Schistosoma mansoni arginase shares functional similarities with human orthologs but depends upon disulphide bridges for enzymatic activity"></attvalue>
<attvalue for="attr_12" value="International Journal for Parasitology"></attvalue>
</attvalues>
</edge>
<edge source="authorswithaffiliations2_4130973b0d15686720e0c8143c3c592c" target="authorswithaffiliations2_9bbd7e4ef856150dc45ca77e066f576e" weight="1">
<attvalues>
<attvalue for="matchings_count" value="1"></attvalue>
<attvalue for="attr_type" value="Title"></attvalue>
<attvalue for="attr_10" value="Kinetics of intrahepatic hepatitis C virus (HCV)-specific CD4+ T cell responses in HCV and Schistosoma mansoni coinfection: Relation to progression of liver fibrosis"></attvalue>
<attvalue for="attr_12" value="Journal of Infectious Diseases"></attvalue>
</attvalues>
</edge>
<edge source="authorswithaffiliations2_4130973b0d15686720e0c8143c3c592c" target="authorswithaffiliations2_2bc4d211b3220272aff8089501712f8d" weight="1">
<attvalues>
<attvalue for="matchings_count" value="1"></attvalue>
<attvalue for="attr_type" value="Title"></attvalue>
<attvalue for="attr_10" value="Kinetics of intrahepatic hepatitis C virus (HCV)-specific CD4+ T cell responses in HCV and Schistosoma mansoni coinfection: Relation to progression of liver fibrosis"></attvalue>
<attvalue for="attr_12" value="Journal of Infectious Diseases"></attvalue>
</attvalues>
</edge>
<edge source="authorswithaffiliations2_9bbd7e4ef856150dc45ca77e066f576e" target="authorswithaffiliations2_cdb9cc8cf6024ee416840772c148dde3" weight="1">
<attvalues>
<attvalue for="matchings_count" value="1"></attvalue>
<attvalue for="attr_type" value="Title"></attvalue>
<attvalue for="attr_10" value="Special issues related to hematopoietic SCT in the Eastern Mediterranean region and the first regional activity report"></attvalue>
<attvalue for="attr_12" value="Bone Marrow Transplantation"></attvalue>
</attvalues>
</edge>
<edge source="authorswithaffiliations2_9bbd7e4ef856150dc45ca77e066f576e" target="authorswithaffiliations2_2bc4d211b3220272aff8089501712f8d" weight="1">
<attvalues>
<attvalue for="matchings_count" value="1"></attvalue>
<attvalue for="attr_type" value="Title"></attvalue>
<attvalue for="attr_10" value="Kinetics of intrahepatic hepatitis C virus (HCV)-specific CD4+ T cell responses in HCV and Schistosoma mansoni coinfection: Relation to progression of liver fibrosis"></attvalue>
<attvalue for="attr_12" value="Journal of Infectious Diseases"></attvalue>
</attvalues>
</edge>
<edge source="authorswithaffiliations2_9bbd7e4ef856150dc45ca77e066f576e" target="authorswithaffiliations2_60a9907944c399722b8111d89e576ee1" weight="1">
<attvalues>
<attvalue for="matchings_count" value="1"></attvalue>
<attvalue for="attr_type" value="Title"></attvalue>
<attvalue for="attr_10" value="A novel and sensitive method to monitor helminth infections by faecal sampling"></attvalue>
<attvalue for="attr_12" value="Acta Tropica"></attvalue>
</attvalues>
</edge>
<edge source="authorswithaffiliations2_9bbd7e4ef856150dc45ca77e066f576e" target="authorswithaffiliations2_8acdb9ba8866ded7a55d80545a06f3d6" weight="1">
<attvalues>
<attvalue for="matchings_count" value="1"></attvalue>
<attvalue for="attr_type" value="Title"></attvalue>
<attvalue for="attr_10" value="Gastrointestinal basidiobolomycosis: An emerging fungal infection causing bowel perforation in a child"></attvalue>
<attvalue for="attr_12" value="Journal of Medical Microbiology"></attvalue>
</attvalues>
</edge>
<edge source="authorswithaffiliations2_9bbd7e4ef856150dc45ca77e066f576e" target="authorswithaffiliations2_c7a0d0efedda8a5509343edb56f851b2" weight="1">
<attvalues>
<attvalue for="matchings_count" value="1"></attvalue>
<attvalue for="attr_type" value="Title"></attvalue>
<attvalue for="attr_10" value="Special issues related to hematopoietic SCT in the Eastern Mediterranean region and the first regional activity report"></attvalue>
<attvalue for="attr_12" value="Bone Marrow Transplantation"></attvalue>
</attvalues>
</edge>
<edge source="authorswithaffiliations2_9bbd7e4ef856150dc45ca77e066f576e" target="authorswithaffiliations2_51f59c6236c32d1c217618b8aa307eff" weight="1">
<attvalues>
<attvalue for="matchings_count" value="1"></attvalue>
<attvalue for="attr_type" value="Title"></attvalue>
<attvalue for="attr_10" value="Special issues related to hematopoietic SCT in the Eastern Mediterranean region and the first regional activity report"></attvalue>
<attvalue for="attr_12" value="Bone Marrow Transplantation"></attvalue>
</attvalues>
</edge>
<edge source="authorswithaffiliations2_9bbd7e4ef856150dc45ca77e066f576e" target="authorswithaffiliations2_3768986105091777e4594e7e965781d9" weight="1">
<attvalues>
<attvalue for="matchings_count" value="1"></attvalue>
<attvalue for="attr_type" value="Title"></attvalue>
<attvalue for="attr_10" value="Special issues related to hematopoietic SCT in the Eastern Mediterranean region and the first regional activity report"></attvalue>
<attvalue for="attr_12" value="Bone Marrow Transplantation"></attvalue>
</attvalues>
</edge>
<edge source="authorswithaffiliations2_9bbd7e4ef856150dc45ca77e066f576e" target="authorswithaffiliations2_346b54925468ccb3f5c55acb34286156" weight="1">
<attvalues>
<attvalue for="matchings_count" value="1"></attvalue>
<attvalue for="attr_type" value="Title"></attvalue>
<attvalue for="attr_10" value="Special issues related to hematopoietic SCT in the Eastern Mediterranean region and the first regional activity report"></attvalue>
<attvalue for="attr_12" value="Bone Marrow Transplantation"></attvalue>
</attvalues>
</edge>
<edge source="authorswithaffiliations2_9bbd7e4ef856150dc45ca77e066f576e" target="authorswithaffiliations2_add92682e117046ece413841c57cdb78" weight="1">
<attvalues>
<attvalue for="matchings_count" value="1"></attvalue>
<attvalue for="attr_type" value="Title"></attvalue>
<attvalue for="attr_10" value="A novel and sensitive method to monitor helminth infections by faecal sampling"></attvalue>
<attvalue for="attr_12" value="Acta Tropica"></attvalue>
</attvalues>
</edge>
<edge source="authorswithaffiliations2_9bbd7e4ef856150dc45ca77e066f576e" target="authorswithaffiliations2_a9a1c2304418017d3e8e0e5fd90e6e93" weight="1">
<attvalues>
<attvalue for="matchings_count" value="1"></attvalue>
<attvalue for="attr_type" value="Title"></attvalue>
<attvalue for="attr_10" value="Special issues related to hematopoietic SCT in the Eastern Mediterranean region and the first regional activity report"></attvalue>
<attvalue for="attr_12" value="Bone Marrow Transplantation"></attvalue>
</attvalues>
</edge>
<edge source="authorswithaffiliations2_9bbd7e4ef856150dc45ca77e066f576e" target="authorswithaffiliations2_3904f0508d4a6e32444ec64e090a9cbe" weight="1">
<attvalues>
<attvalue for="matchings_count" value="1"></attvalue>
<attvalue for="attr_type" value="Title"></attvalue>
<attvalue for="attr_10" value="Special issues related to hematopoietic SCT in the Eastern Mediterranean region and the first regional activity report"></attvalue>
<attvalue for="attr_12" value="Bone Marrow Transplantation"></attvalue>
</attvalues>
</edge>
<edge source="authorswithaffiliations2_9bbd7e4ef856150dc45ca77e066f576e" target="authorswithaffiliations2_181819d46e2ec33df1ceae12ada0f236" weight="1">
<attvalues>
<attvalue for="matchings_count" value="1"></attvalue>
<attvalue for="attr_type" value="Title"></attvalue>
<attvalue for="attr_10" value="Gastrointestinal basidiobolomycosis: An emerging fungal infection causing bowel perforation in a child"></attvalue>
<attvalue for="attr_12" value="Journal of Medical Microbiology"></attvalue>
</attvalues>
</edge>
<edge source="authorswithaffiliations2_9bbd7e4ef856150dc45ca77e066f576e" target="authorswithaffiliations2_6312bccbd3af7ef1da3312ba9f98591e" weight="1">
<attvalues>
<attvalue for="matchings_count" value="1"></attvalue>
<attvalue for="attr_type" value="Title"></attvalue>
<attvalue for="attr_10" value="Special issues related to hematopoietic SCT in the Eastern Mediterranean region and the first regional activity report"></attvalue>
<attvalue for="attr_12" value="Bone Marrow Transplantation"></attvalue>
</attvalues>
</edge>
<edge source="authorswithaffiliations2_9bbd7e4ef856150dc45ca77e066f576e" target="authorswithaffiliations2_0dbe9c4d83568642d00603d9a4a29d8c" weight="1">
<attvalues>
<attvalue for="matchings_count" value="1"></attvalue>
<attvalue for="attr_type" value="Title"></attvalue>
<attvalue for="attr_10" value="Special issues related to hematopoietic SCT in the Eastern Mediterranean region and the first regional activity report"></attvalue>
<attvalue for="attr_12" value="Bone Marrow Transplantation"></attvalue>
</attvalues>
</edge>
<edge source="authorswithaffiliations2_9bbd7e4ef856150dc45ca77e066f576e" target="authorswithaffiliations2_fb82a2733723b1a4baec8fda01e6bc8f" weight="1">
<attvalues>
<attvalue for="matchings_count" value="1"></attvalue>
<attvalue for="attr_type" value="Title"></attvalue>
<attvalue for="attr_10" value="A novel and sensitive method to monitor helminth infections by faecal sampling"></attvalue>
<attvalue for="attr_12" value="Acta Tropica"></attvalue>
</attvalues>
</edge>
<edge source="authorswithaffiliations2_9bbd7e4ef856150dc45ca77e066f576e" target="authorswithaffiliations2_4e170982cbaf0cba16d4e8200b335cee" weight="1">
<attvalues>
<attvalue for="matchings_count" value="1"></attvalue>
<attvalue for="attr_type" value="Title"></attvalue>
<attvalue for="attr_10" value="Special issues related to hematopoietic SCT in the Eastern Mediterranean region and the first regional activity report"></attvalue>
<attvalue for="attr_12" value="Bone Marrow Transplantation"></attvalue>
</attvalues>
</edge>
<edge source="authorswithaffiliations2_7f5e49b7d67078fd439dfd4240e130de" target="authorswithaffiliations2_cc0e9eec9154cf5efa9dfd5f3fc4a2a5" weight="1">
<attvalues>
<attvalue for="matchings_count" value="1"></attvalue>
<attvalue for="attr_type" value="Title"></attvalue>
<attvalue for="attr_10" value="Pulmonary vascular remodeling correlates with lung eggs and cytokines in murine schistosomiasis"></attvalue>
<attvalue for="attr_12" value="American Journal of Respiratory and Critical Care Medicine"></attvalue>
</attvalues>
</edge>
<edge source="authorswithaffiliations2_7f5e49b7d67078fd439dfd4240e130de" target="authorswithaffiliations2_a935605670c4aa4a338f51b2f33ef1ef" weight="1">
<attvalues>
<attvalue for="matchings_count" value="1"></attvalue>
<attvalue for="attr_type" value="Title"></attvalue>
<attvalue for="attr_10" value="Pulmonary vascular remodeling correlates with lung eggs and cytokines in murine schistosomiasis"></attvalue>
<attvalue for="attr_12" value="American Journal of Respiratory and Critical Care Medicine"></attvalue>
</attvalues>
</edge>
<edge source="authorswithaffiliations2_7f5e49b7d67078fd439dfd4240e130de" target="authorswithaffiliations2_2822a16bf0390e24930a6949fadf9665" weight="1">
<attvalues>
<attvalue for="matchings_count" value="1"></attvalue>
<attvalue for="attr_type" value="Title"></attvalue>
<attvalue for="attr_10" value="Pulmonary vascular remodeling correlates with lung eggs and cytokines in murine schistosomiasis"></attvalue>
<attvalue for="attr_12" value="American Journal of Respiratory and Critical Care Medicine"></attvalue>
</attvalues>
</edge>
<edge source="authorswithaffiliations2_7f5e49b7d67078fd439dfd4240e130de" target="authorswithaffiliations2_62e7c7785a18f4242ed0f73ba196de13" weight="2">
<attvalues>
<attvalue for="matchings_count" value="2"></attvalue>
<attvalue for="attr_type" value="Title"></attvalue>
<attvalue for="attr_10" value="Infectious diseases among travellers and migrants in Europe, Eurotravnet 2010 | Pulmonary vascular remodeling correlates with lung eggs and cytokines in murine schistosomiasis"></attvalue>
<attvalue for="attr_12" value="American Journal of Respiratory and Critical Care Medicine | Eurosurveillance"></attvalue>
</attvalues>
</edge>
<edge source="authorswithaffiliations2_7f5e49b7d67078fd439dfd4240e130de" target="authorswithaffiliations2_7f5d504776624ef9bb63e8837f77a934" weight="1">
<attvalues>
<attvalue for="matchings_count" value="1"></attvalue>
<attvalue for="attr_type" value="Title"></attvalue>
<attvalue for="attr_10" value="Infectious diseases among travellers and migrants in Europe, Eurotravnet 2010"></attvalue>
<attvalue for="attr_12" value="Eurosurveillance"></attvalue>
</attvalues>
</edge>
<edge source="authorswithaffiliations2_7f5e49b7d67078fd439dfd4240e130de" target="authorswithaffiliations2_b32c8e2aaa3636d376a6b49d8e21a5e2" weight="1">
<attvalues>
<attvalue for="matchings_count" value="1"></attvalue>
<attvalue for="attr_type" value="Title"></attvalue>
<attvalue for="attr_10" value="Infectious diseases among travellers and migrants in Europe, Eurotravnet 2010"></attvalue>
<attvalue for="attr_12" value="Eurosurveillance"></attvalue>
</attvalues>
</edge>
<edge source="authorswithaffiliations2_7f5e49b7d67078fd439dfd4240e130de" target="authorswithaffiliations2_d837b13329a08deee9eccf2ee89b59c7" weight="1">
<attvalues>
<attvalue for="matchings_count" value="1"></attvalue>
<attvalue for="attr_type" value="Title"></attvalue>
<attvalue for="attr_10" value="Infectious diseases among travellers and migrants in Europe, Eurotravnet 2010"></attvalue>
<attvalue for="attr_12" value="Eurosurveillance"></attvalue>
</attvalues>
</edge>
<edge source="authorswithaffiliations2_7f5e49b7d67078fd439dfd4240e130de" target="authorswithaffiliations2_ef65d591162f4b3aac1845a9a3fff7f3" weight="1">
<attvalues>
<attvalue for="matchings_count" value="1"></attvalue>
<attvalue for="attr_type" value="Title"></attvalue>
<attvalue for="attr_10" value="Infectious diseases among travellers and migrants in Europe, Eurotravnet 2010"></attvalue>
<attvalue for="attr_12" value="Eurosurveillance"></attvalue>
</attvalues>
</edge>
<edge source="authorswithaffiliations2_7f5e49b7d67078fd439dfd4240e130de" target="authorswithaffiliations2_e4823d3f68a9e42e9b1c7ce3d80d1578" weight="1">
<attvalues>
<attvalue for="matchings_count" value="1"></attvalue>
<attvalue for="attr_type" value="Title"></attvalue>
<attvalue for="attr_10" value="Infectious diseases among travellers and migrants in Europe, Eurotravnet 2010"></attvalue>
<attvalue for="attr_12" value="Eurosurveillance"></attvalue>
</attvalues>
</edge>
<edge source="authorswithaffiliations2_7f5e49b7d67078fd439dfd4240e130de" target="authorswithaffiliations2_734c7685f6b875c57aef73e35f0f3bd7" weight="1">
<attvalues>
<attvalue for="matchings_count" value="1"></attvalue>
<attvalue for="attr_type" value="Title"></attvalue>
<attvalue for="attr_10" value="Infectious diseases among travellers and migrants in Europe, Eurotravnet 2010"></attvalue>
<attvalue for="attr_12" value="Eurosurveillance"></attvalue>
</attvalues>
</edge>
<edge source="authorswithaffiliations2_7f5e49b7d67078fd439dfd4240e130de" target="authorswithaffiliations2_2514ca5ef53d4f69d6e2d0e3d4b64eb8" weight="1">
<attvalues>
<attvalue for="matchings_count" value="1"></attvalue>
<attvalue for="attr_type" value="Title"></attvalue>
<attvalue for="attr_10" value="Infectious diseases among travellers and migrants in Europe, Eurotravnet 2010"></attvalue>
<attvalue for="attr_12" value="Eurosurveillance"></attvalue>
</attvalues>
</edge>
<edge source="authorswithaffiliations2_7f5e49b7d67078fd439dfd4240e130de" target="authorswithaffiliations2_5bf92fae951cca6a4ed27322b49c77b8" weight="1">
<attvalues>
<attvalue for="matchings_count" value="1"></attvalue>
<attvalue for="attr_type" value="Title"></attvalue>
<attvalue for="attr_10" value="Infectious diseases among travellers and migrants in Europe, Eurotravnet 2010"></attvalue>
<attvalue for="attr_12" value="Eurosurveillance"></attvalue>
</attvalues>
</edge>
<edge source="authorswithaffiliations2_7f5e49b7d67078fd439dfd4240e130de" target="authorswithaffiliations2_99d8791d18b7295ec386f2fb43b2c529" weight="1">
<attvalues>
<attvalue for="matchings_count" value="1"></attvalue>
<attvalue for="attr_type" value="Title"></attvalue>
<attvalue for="attr_10" value="Infectious diseases among travellers and migrants in Europe, Eurotravnet 2010"></attvalue>
<attvalue for="attr_12" value="Eurosurveillance"></attvalue>
</attvalues>
</edge>
<edge source="authorswithaffiliations2_7f5e49b7d67078fd439dfd4240e130de" target="authorswithaffiliations2_ec81d67c151bfd38d5c6fbf40bd7c119" weight="1">
<attvalues>
<attvalue for="matchings_count" value="1"></attvalue>
<attvalue for="attr_type" value="Title"></attvalue>
<attvalue for="attr_10" value="Infectious diseases among travellers and migrants in Europe, Eurotravnet 2010"></attvalue>
<attvalue for="attr_12" value="Eurosurveillance"></attvalue>
</attvalues>
</edge>
<edge source="authorswithaffiliations2_7f5e49b7d67078fd439dfd4240e130de" target="authorswithaffiliations2_600720a4f9e638977bd2843a3b9d6a54" weight="1">
<attvalues>
<attvalue for="matchings_count" value="1"></attvalue>
<attvalue for="attr_type" value="Title"></attvalue>
<attvalue for="attr_10" value="Infectious diseases among travellers and migrants in Europe, Eurotravnet 2010"></attvalue>
<attvalue for="attr_12" value="Eurosurveillance"></attvalue>
</attvalues>
</edge>
<edge source="authorswithaffiliations2_7f5e49b7d67078fd439dfd4240e130de" target="authorswithaffiliations2_4561598a1efa5ac4ae8622fa67adfc0e" weight="1">
<attvalues>
<attvalue for="matchings_count" value="1"></attvalue>
<attvalue for="attr_type" value="Title"></attvalue>
<attvalue for="attr_10" value="Infectious diseases among travellers and migrants in Europe, Eurotravnet 2010"></attvalue>
<attvalue for="attr_12" value="Eurosurveillance"></attvalue>
</attvalues>
</edge>
<edge source="authorswithaffiliations2_7f5e49b7d67078fd439dfd4240e130de" target="authorswithaffiliations2_f2b133085137870cb16ca14120b6c97d" weight="1">
<attvalues>
<attvalue for="matchings_count" value="1"></attvalue>
<attvalue for="attr_type" value="Title"></attvalue>
<attvalue for="attr_10" value="Infectious diseases among travellers and migrants in Europe, Eurotravnet 2010"></attvalue>
<attvalue for="attr_12" value="Eurosurveillance"></attvalue>
</attvalues>
</edge>
<edge source="authorswithaffiliations2_7f5e49b7d67078fd439dfd4240e130de" target="authorswithaffiliations2_c71f52754e410881dbcd235f85b0e51b" weight="1">
<attvalues>
<attvalue for="matchings_count" value="1"></attvalue>
<attvalue for="attr_type" value="Title"></attvalue>
<attvalue for="attr_10" value="Infectious diseases among travellers and migrants in Europe, Eurotravnet 2010"></attvalue>
<attvalue for="attr_12" value="Eurosurveillance"></attvalue>
</attvalues>
</edge>
<edge source="authorswithaffiliations2_c81064ffae61437c92c7f065db5c35c5" target="authorswithaffiliations2_b1ccb94c0f2af2c099dbee25b1b00a99" weight="1">
<attvalues>
<attvalue for="matchings_count" value="1"></attvalue>
<attvalue for="attr_type" value="Title"></attvalue>
<attvalue for="attr_10" value="The genome of the blood fluke Schistosoma mansoni"></attvalue>
<attvalue for="attr_12" value="Nature"></attvalue>
</attvalues>
</edge>
<edge source="authorswithaffiliations2_c81064ffae61437c92c7f065db5c35c5" target="authorswithaffiliations2_8c215919e4b5447ac3f46f451304a0bc" weight="1">
<attvalues>
<attvalue for="matchings_count" value="1"></attvalue>
<attvalue for="attr_type" value="Title"></attvalue>
<attvalue for="attr_10" value="The genome of the blood fluke Schistosoma mansoni"></attvalue>
<attvalue for="attr_12" value="Nature"></attvalue>
</attvalues>
</edge>
<edge source="authorswithaffiliations2_c81064ffae61437c92c7f065db5c35c5" target="authorswithaffiliations2_a41ad47b20b4006b821f84152349416e" weight="1">
<attvalues>
<attvalue for="matchings_count" value="1"></attvalue>
<attvalue for="attr_type" value="Title"></attvalue>
<attvalue for="attr_10" value="The genome of the blood fluke Schistosoma mansoni"></attvalue>
<attvalue for="attr_12" value="Nature"></attvalue>
</attvalues>
</edge>
<edge source="authorswithaffiliations2_c81064ffae61437c92c7f065db5c35c5" target="authorswithaffiliations2_32d485354ab12faa3ba7a805a8c12f20" weight="1">
<attvalues>
<attvalue for="matchings_count" value="1"></attvalue>
<attvalue for="attr_type" value="Title"></attvalue>
<attvalue for="attr_10" value="The genome of the blood fluke Schistosoma mansoni"></attvalue>
<attvalue for="attr_12" value="Nature"></attvalue>
</attvalues>
</edge>
<edge source="authorswithaffiliations2_c81064ffae61437c92c7f065db5c35c5" target="authorswithaffiliations2_f7b486e433fb5ed3c3643541f9190b65" weight="1">
<attvalues>
<attvalue for="matchings_count" value="1"></attvalue>
<attvalue for="attr_type" value="Title"></attvalue>
<attvalue for="attr_10" value="The genome of the blood fluke Schistosoma mansoni"></attvalue>
<attvalue for="attr_12" value="Nature"></attvalue>
</attvalues>
</edge>
<edge source="authorswithaffiliations2_c81064ffae61437c92c7f065db5c35c5" target="authorswithaffiliations2_4133a29cea1c5647490887950c9b630b" weight="1">
<attvalues>
<attvalue for="matchings_count" value="1"></attvalue>
<attvalue for="attr_type" value="Title"></attvalue>
<attvalue for="attr_10" value="The genome of the blood fluke Schistosoma mansoni"></attvalue>
<attvalue for="attr_12" value="Nature"></attvalue>
</attvalues>
</edge>
<edge source="authorswithaffiliations2_c81064ffae61437c92c7f065db5c35c5" target="authorswithaffiliations2_98b3b01ec5429d6def13ab10692c68aa" weight="1">
<attvalues>
<attvalue for="matchings_count" value="1"></attvalue>
<attvalue for="attr_type" value="Title"></attvalue>
<attvalue for="attr_10" value="The genome of the blood fluke Schistosoma mansoni"></attvalue>
<attvalue for="attr_12" value="Nature"></attvalue>
</attvalues>
</edge>
<edge source="authorswithaffiliations2_c81064ffae61437c92c7f065db5c35c5" target="authorswithaffiliations2_a270e51a35c6e57b7be28c2504636d78" weight="1">
<attvalues>
<attvalue for="matchings_count" value="1"></attvalue>
<attvalue for="attr_type" value="Title"></attvalue>
<attvalue for="attr_10" value="The genome of the blood fluke Schistosoma mansoni"></attvalue>
<attvalue for="attr_12" value="Nature"></attvalue>
</attvalues>
</edge>
<edge source="authorswithaffiliations2_c81064ffae61437c92c7f065db5c35c5" target="authorswithaffiliations2_e10906f4a39cc184f3c77b6c779d8b65" weight="1">
<attvalues>
<attvalue for="matchings_count" value="1"></attvalue>
<attvalue for="attr_type" value="Title"></attvalue>
<attvalue for="attr_10" value="The genome of the blood fluke Schistosoma mansoni"></attvalue>
<attvalue for="attr_12" value="Nature"></attvalue>
</attvalues>
</edge>
<edge source="authorswithaffiliations2_c81064ffae61437c92c7f065db5c35c5" target="authorswithaffiliations2_33df93cc3da0bdaf26792883ff2a4cd8" weight="1">
<attvalues>
<attvalue for="matchings_count" value="1"></attvalue>
<attvalue for="attr_type" value="Title"></attvalue>
<attvalue for="attr_10" value="The genome of the blood fluke Schistosoma mansoni"></attvalue>
<attvalue for="attr_12" value="Nature"></attvalue>
</attvalues>
</edge>
<edge source="authorswithaffiliations2_c81064ffae61437c92c7f065db5c35c5" target="authorswithaffiliations2_e5bbdefd56cf592f5babf13eebcbd4c4" weight="1">
<attvalues>
<attvalue for="matchings_count" value="1"></attvalue>
<attvalue for="attr_type" value="Title"></attvalue>
<attvalue for="attr_10" value="The genome of the blood fluke Schistosoma mansoni"></attvalue>
<attvalue for="attr_12" value="Nature"></attvalue>
</attvalues>
</edge>
<edge source="authorswithaffiliations2_c81064ffae61437c92c7f065db5c35c5" target="authorswithaffiliations2_fb82a2733723b1a4baec8fda01e6bc8f" weight="1">
<attvalues>
<attvalue for="matchings_count" value="1"></attvalue>
<attvalue for="attr_type" value="Title"></attvalue>
<attvalue for="attr_10" value="The genome of the blood fluke Schistosoma mansoni"></attvalue>
<attvalue for="attr_12" value="Nature"></attvalue>
</attvalues>
</edge>
<edge source="authorswithaffiliations2_cc0e9eec9154cf5efa9dfd5f3fc4a2a5" target="authorswithaffiliations2_a935605670c4aa4a338f51b2f33ef1ef" weight="1">
<attvalues>
<attvalue for="matchings_count" value="1"></attvalue>
<attvalue for="attr_type" value="Title"></attvalue>
<attvalue for="attr_10" value="Pulmonary vascular remodeling correlates with lung eggs and cytokines in murine schistosomiasis"></attvalue>
<attvalue for="attr_12" value="American Journal of Respiratory and Critical Care Medicine"></attvalue>
</attvalues>
</edge>
<edge source="authorswithaffiliations2_cc0e9eec9154cf5efa9dfd5f3fc4a2a5" target="authorswithaffiliations2_2822a16bf0390e24930a6949fadf9665" weight="1">
<attvalues>
<attvalue for="matchings_count" value="1"></attvalue>
<attvalue for="attr_type" value="Title"></attvalue>
<attvalue for="attr_10" value="Pulmonary vascular remodeling correlates with lung eggs and cytokines in murine schistosomiasis"></attvalue>
<attvalue for="attr_12" value="American Journal of Respiratory and Critical Care Medicine"></attvalue>
</attvalues>
</edge>
<edge source="authorswithaffiliations2_cc0e9eec9154cf5efa9dfd5f3fc4a2a5" target="authorswithaffiliations2_62e7c7785a18f4242ed0f73ba196de13" weight="1">
<attvalues>
<attvalue for="matchings_count" value="1"></attvalue>
<attvalue for="attr_type" value="Title"></attvalue>
<attvalue for="attr_10" value="Pulmonary vascular remodeling correlates with lung eggs and cytokines in murine schistosomiasis"></attvalue>
<attvalue for="attr_12" value="American Journal of Respiratory and Critical Care Medicine"></attvalue>
</attvalues>
</edge>
<edge source="authorswithaffiliations2_a935605670c4aa4a338f51b2f33ef1ef" target="authorswithaffiliations2_2822a16bf0390e24930a6949fadf9665" weight="1">
<attvalues>
<attvalue for="matchings_count" value="1"></attvalue>
<attvalue for="attr_type" value="Title"></attvalue>
<attvalue for="attr_10" value="Pulmonary vascular remodeling correlates with lung eggs and cytokines in murine schistosomiasis"></attvalue>
<attvalue for="attr_12" value="American Journal of Respiratory and Critical Care Medicine"></attvalue>
</attvalues>
</edge>
<edge source="authorswithaffiliations2_a935605670c4aa4a338f51b2f33ef1ef" target="authorswithaffiliations2_c147ddf338f76a105549dc71b6f79d6f" weight="1">
<attvalues>
<attvalue for="matchings_count" value="1"></attvalue>
<attvalue for="attr_type" value="Title"></attvalue>
<attvalue for="attr_10" value="Molecular characterisation of kappa-5, a major antigenic glycoprotein from Schistosoma mansoni eggs"></attvalue>
<attvalue for="attr_12" value="Molecular and Biochemical Parasitology"></attvalue>
</attvalues>
</edge>
<edge source="authorswithaffiliations2_a935605670c4aa4a338f51b2f33ef1ef" target="authorswithaffiliations2_4185a155137541ff12eb206609654c3e" weight="1">
<attvalues>
<attvalue for="matchings_count" value="1"></attvalue>
<attvalue for="attr_type" value="Title"></attvalue>
<attvalue for="attr_10" value="Molecular characterisation of kappa-5, a major antigenic glycoprotein from Schistosoma mansoni eggs"></attvalue>
<attvalue for="attr_12" value="Molecular and Biochemical Parasitology"></attvalue>
</attvalues>
</edge>
<edge source="authorswithaffiliations2_a935605670c4aa4a338f51b2f33ef1ef" target="authorswithaffiliations2_22315de8de9e8657708360faa2611659" weight="1">
<attvalues>
<attvalue for="matchings_count" value="1"></attvalue>
<attvalue for="attr_type" value="Title"></attvalue>
<attvalue for="attr_10" value="Schistosoma mansoni arginase shares functional similarities with human orthologs but depends upon disulphide bridges for enzymatic activity"></attvalue>
<attvalue for="attr_12" value="International Journal for Parasitology"></attvalue>
</attvalues>
</edge>
<edge source="authorswithaffiliations2_a935605670c4aa4a338f51b2f33ef1ef" target="authorswithaffiliations2_62e7c7785a18f4242ed0f73ba196de13" weight="1">
<attvalues>
<attvalue for="matchings_count" value="1"></attvalue>
<attvalue for="attr_type" value="Title"></attvalue>
<attvalue for="attr_10" value="Pulmonary vascular remodeling correlates with lung eggs and cytokines in murine schistosomiasis"></attvalue>
<attvalue for="attr_12" value="American Journal of Respiratory and Critical Care Medicine"></attvalue>
</attvalues>
</edge>
<edge source="authorswithaffiliations2_a935605670c4aa4a338f51b2f33ef1ef" target="authorswithaffiliations2_20f25370a38b02ce036f102e5ed6588d" weight="1">
<attvalues>
<attvalue for="matchings_count" value="1"></attvalue>
<attvalue for="attr_type" value="Title"></attvalue>
<attvalue for="attr_10" value="Molecular characterisation of kappa-5, a major antigenic glycoprotein from Schistosoma mansoni eggs"></attvalue>
<attvalue for="attr_12" value="Molecular and Biochemical Parasitology"></attvalue>
</attvalues>
</edge>
<edge source="authorswithaffiliations2_a935605670c4aa4a338f51b2f33ef1ef" target="authorswithaffiliations2_b57f7c3ef98575c3b3dec55756927840" weight="1">
<attvalues>
<attvalue for="matchings_count" value="1"></attvalue>
<attvalue for="attr_type" value="Title"></attvalue>
<attvalue for="attr_10" value="Molecular characterisation of kappa-5, a major antigenic glycoprotein from Schistosoma mansoni eggs"></attvalue>
<attvalue for="attr_12" value="Molecular and Biochemical Parasitology"></attvalue>
</attvalues>
</edge>
<edge source="authorswithaffiliations2_a935605670c4aa4a338f51b2f33ef1ef" target="authorswithaffiliations2_33d17c9e7150e86a2febbfb513bf21c9" weight="1">
<attvalues>
<attvalue for="matchings_count" value="1"></attvalue>
<attvalue for="attr_type" value="Title"></attvalue>
<attvalue for="attr_10" value="Molecular characterisation of kappa-5, a major antigenic glycoprotein from Schistosoma mansoni eggs"></attvalue>
<attvalue for="attr_12" value="Molecular and Biochemical Parasitology"></attvalue>
</attvalues>
</edge>
<edge source="authorswithaffiliations2_a935605670c4aa4a338f51b2f33ef1ef" target="authorswithaffiliations2_17d4e1d42381408c48d38af283e2564b" weight="1">
<attvalues>
<attvalue for="matchings_count" value="1"></attvalue>
<attvalue for="attr_type" value="Title"></attvalue>
<attvalue for="attr_10" value="Molecular characterisation of kappa-5, a major antigenic glycoprotein from Schistosoma mansoni eggs"></attvalue>
<attvalue for="attr_12" value="Molecular and Biochemical Parasitology"></attvalue>
</attvalues>
</edge>
<edge source="authorswithaffiliations2_a935605670c4aa4a338f51b2f33ef1ef" target="authorswithaffiliations2_58279c7654f6bf134321f9fd194d1c0d" weight="1">
<attvalues>
<attvalue for="matchings_count" value="1"></attvalue>
<attvalue for="attr_type" value="Title"></attvalue>
<attvalue for="attr_10" value="Molecular characterisation of kappa-5, a major antigenic glycoprotein from Schistosoma mansoni eggs"></attvalue>
<attvalue for="attr_12" value="Molecular and Biochemical Parasitology"></attvalue>
</attvalues>
</edge>
<edge source="authorswithaffiliations2_b1ccb94c0f2af2c099dbee25b1b00a99" target="authorswithaffiliations2_8c215919e4b5447ac3f46f451304a0bc" weight="1">
<attvalues>
<attvalue for="matchings_count" value="1"></attvalue>
<attvalue for="attr_type" value="Title"></attvalue>
<attvalue for="attr_10" value="The genome of the blood fluke Schistosoma mansoni"></attvalue>
<attvalue for="attr_12" value="Nature"></attvalue>
</attvalues>
</edge>
<edge source="authorswithaffiliations2_b1ccb94c0f2af2c099dbee25b1b00a99" target="authorswithaffiliations2_a41ad47b20b4006b821f84152349416e" weight="1">
<attvalues>
<attvalue for="matchings_count" value="1"></attvalue>
<attvalue for="attr_type" value="Title"></attvalue>
<attvalue for="attr_10" value="The genome of the blood fluke Schistosoma mansoni"></attvalue>
<attvalue for="attr_12" value="Nature"></attvalue>
</attvalues>
</edge>
<edge source="authorswithaffiliations2_b1ccb94c0f2af2c099dbee25b1b00a99" target="authorswithaffiliations2_32d485354ab12faa3ba7a805a8c12f20" weight="1">
<attvalues>
<attvalue for="matchings_count" value="1"></attvalue>
<attvalue for="attr_type" value="Title"></attvalue>
<attvalue for="attr_10" value="The genome of the blood fluke Schistosoma mansoni"></attvalue>
<attvalue for="attr_12" value="Nature"></attvalue>
</attvalues>
</edge>
<edge source="authorswithaffiliations2_b1ccb94c0f2af2c099dbee25b1b00a99" target="authorswithaffiliations2_f7b486e433fb5ed3c3643541f9190b65" weight="1">
<attvalues>
<attvalue for="matchings_count" value="1"></attvalue>
<attvalue for="attr_type" value="Title"></attvalue>
<attvalue for="attr_10" value="The genome of the blood fluke Schistosoma mansoni"></attvalue>
<attvalue for="attr_12" value="Nature"></attvalue>
</attvalues>
</edge>
<edge source="authorswithaffiliations2_b1ccb94c0f2af2c099dbee25b1b00a99" target="authorswithaffiliations2_4133a29cea1c5647490887950c9b630b" weight="1">
<attvalues>
<attvalue for="matchings_count" value="1"></attvalue>
<attvalue for="attr_type" value="Title"></attvalue>
<attvalue for="attr_10" value="The genome of the blood fluke Schistosoma mansoni"></attvalue>
<attvalue for="attr_12" value="Nature"></attvalue>
</attvalues>
</edge>
<edge source="authorswithaffiliations2_b1ccb94c0f2af2c099dbee25b1b00a99" target="authorswithaffiliations2_98b3b01ec5429d6def13ab10692c68aa" weight="1">
<attvalues>
<attvalue for="matchings_count" value="1"></attvalue>
<attvalue for="attr_type" value="Title"></attvalue>
<attvalue for="attr_10" value="The genome of the blood fluke Schistosoma mansoni"></attvalue>
<attvalue for="attr_12" value="Nature"></attvalue>
</attvalues>
</edge>
<edge source="authorswithaffiliations2_b1ccb94c0f2af2c099dbee25b1b00a99" target="authorswithaffiliations2_a270e51a35c6e57b7be28c2504636d78" weight="1">
<attvalues>
<attvalue for="matchings_count" value="1"></attvalue>
<attvalue for="attr_type" value="Title"></attvalue>
<attvalue for="attr_10" value="The genome of the blood fluke Schistosoma mansoni"></attvalue>
<attvalue for="attr_12" value="Nature"></attvalue>
</attvalues>
</edge>
<edge source="authorswithaffiliations2_b1ccb94c0f2af2c099dbee25b1b00a99" target="authorswithaffiliations2_e10906f4a39cc184f3c77b6c779d8b65" weight="1">
<attvalues>
<attvalue for="matchings_count" value="1"></attvalue>
<attvalue for="attr_type" value="Title"></attvalue>
<attvalue for="attr_10" value="The genome of the blood fluke Schistosoma mansoni"></attvalue>
<attvalue for="attr_12" value="Nature"></attvalue>
</attvalues>
</edge>
<edge source="authorswithaffiliations2_b1ccb94c0f2af2c099dbee25b1b00a99" target="authorswithaffiliations2_33df93cc3da0bdaf26792883ff2a4cd8" weight="1">
<attvalues>
<attvalue for="matchings_count" value="1"></attvalue>
<attvalue for="attr_type" value="Title"></attvalue>
<attvalue for="attr_10" value="The genome of the blood fluke Schistosoma mansoni"></attvalue>
<attvalue for="attr_12" value="Nature"></attvalue>
</attvalues>
</edge>
<edge source="authorswithaffiliations2_b1ccb94c0f2af2c099dbee25b1b00a99" target="authorswithaffiliations2_e5bbdefd56cf592f5babf13eebcbd4c4" weight="1">
<attvalues>
<attvalue for="matchings_count" value="1"></attvalue>
<attvalue for="attr_type" value="Title"></attvalue>
<attvalue for="attr_10" value="The genome of the blood fluke Schistosoma mansoni"></attvalue>
<attvalue for="attr_12" value="Nature"></attvalue>
</attvalues>
</edge>
<edge source="authorswithaffiliations2_b1ccb94c0f2af2c099dbee25b1b00a99" target="authorswithaffiliations2_fb82a2733723b1a4baec8fda01e6bc8f" weight="1">
<attvalues>
<attvalue for="matchings_count" value="1"></attvalue>
<attvalue for="attr_type" value="Title"></attvalue>
<attvalue for="attr_10" value="The genome of the blood fluke Schistosoma mansoni"></attvalue>
<attvalue for="attr_12" value="Nature"></attvalue>
</attvalues>
</edge>
<edge source="authorswithaffiliations2_2d7c29908f7b5882aaae242d31894ff5" target="authorswithaffiliations2_62e7c7785a18f4242ed0f73ba196de13" weight="1">
<attvalues>
<attvalue for="matchings_count" value="1"></attvalue>
<attvalue for="attr_type" value="Title"></attvalue>
<attvalue for="attr_10" value="Expatriates ill after travel: Results from the Geosentinel Surveillance Network"></attvalue>
<attvalue for="attr_12" value="BMC Infectious Diseases"></attvalue>
</attvalues>
</edge>
<edge source="authorswithaffiliations2_2d7c29908f7b5882aaae242d31894ff5" target="authorswithaffiliations2_89104dd89ff895f02f7a3727363f4872" weight="1">
<attvalues>
<attvalue for="matchings_count" value="1"></attvalue>
<attvalue for="attr_type" value="Title"></attvalue>
<attvalue for="attr_10" value="Expatriates ill after travel: Results from the Geosentinel Surveillance Network"></attvalue>
<attvalue for="attr_12" value="BMC Infectious Diseases"></attvalue>
</attvalues>
</edge>
<edge source="authorswithaffiliations2_2d7c29908f7b5882aaae242d31894ff5" target="authorswithaffiliations2_d40d801cb2e645f8d3bdf72596800fba" weight="1">
<attvalues>
<attvalue for="matchings_count" value="1"></attvalue>
<attvalue for="attr_type" value="Title"></attvalue>
<attvalue for="attr_10" value="Expatriates ill after travel: Results from the Geosentinel Surveillance Network"></attvalue>
<attvalue for="attr_12" value="BMC Infectious Diseases"></attvalue>
</attvalues>
</edge>
<edge source="authorswithaffiliations2_2d7c29908f7b5882aaae242d31894ff5" target="authorswithaffiliations2_0f513c0901add45574faf5746aacad74" weight="1">
<attvalues>
<attvalue for="matchings_count" value="1"></attvalue>
<attvalue for="attr_type" value="Title"></attvalue>
<attvalue for="attr_10" value="Expatriates ill after travel: Results from the Geosentinel Surveillance Network"></attvalue>
<attvalue for="attr_12" value="BMC Infectious Diseases"></attvalue>
</attvalues>
</edge>
<edge source="authorswithaffiliations2_2d7c29908f7b5882aaae242d31894ff5" target="authorswithaffiliations2_ed601ca839061e1602a741c3f104a992" weight="1">
<attvalues>
<attvalue for="matchings_count" value="1"></attvalue>
<attvalue for="attr_type" value="Title"></attvalue>
<attvalue for="attr_10" value="Expatriates ill after travel: Results from the Geosentinel Surveillance Network"></attvalue>
<attvalue for="attr_12" value="BMC Infectious Diseases"></attvalue>
</attvalues>
</edge>
<edge source="authorswithaffiliations2_2d7c29908f7b5882aaae242d31894ff5" target="authorswithaffiliations2_d41deb1548dcdd6e3da01a22d43c6a64" weight="1">
<attvalues>
<attvalue for="matchings_count" value="1"></attvalue>
<attvalue for="attr_type" value="Title"></attvalue>
<attvalue for="attr_10" value="Expatriates ill after travel: Results from the Geosentinel Surveillance Network"></attvalue>
<attvalue for="attr_12" value="BMC Infectious Diseases"></attvalue>
</attvalues>
</edge>
<edge source="authorswithaffiliations2_2d7c29908f7b5882aaae242d31894ff5" target="authorswithaffiliations2_c71f52754e410881dbcd235f85b0e51b" weight="1">
<attvalues>
<attvalue for="matchings_count" value="1"></attvalue>
<attvalue for="attr_type" value="Title"></attvalue>
<attvalue for="attr_10" value="Expatriates ill after travel: Results from the Geosentinel Surveillance Network"></attvalue>
<attvalue for="attr_12" value="BMC Infectious Diseases"></attvalue>
</attvalues>
</edge>
<edge source="authorswithaffiliations2_2debb84792c8f65c4cd7b789ace8ffae" target="authorswithaffiliations2_8cdcb3e53fc10bb918bc6d4411deabfd" weight="1">
<attvalues>
<attvalue for="matchings_count" value="1"></attvalue>
<attvalue for="attr_type" value="Title"></attvalue>
<attvalue for="attr_10" value="Phylogeography of Biomphalaria glabrata and B. pfeifferi, important intermediate hosts of Schistosoma mansoni in the New and Old World tropics"></attvalue>
<attvalue for="attr_12" value="Molecular Ecology"></attvalue>
</attvalues>
</edge>
<edge source="authorswithaffiliations2_2debb84792c8f65c4cd7b789ace8ffae" target="authorswithaffiliations2_62f73922fdbeb1557579c858c04f9b63" weight="1">
<attvalues>
<attvalue for="matchings_count" value="1"></attvalue>
<attvalue for="attr_type" value="Title"></attvalue>
<attvalue for="attr_10" value="Phylogeography of Biomphalaria glabrata and B. pfeifferi, important intermediate hosts of Schistosoma mansoni in the New and Old World tropics"></attvalue>
<attvalue for="attr_12" value="Molecular Ecology"></attvalue>
</attvalues>
</edge>
<edge source="authorswithaffiliations2_2debb84792c8f65c4cd7b789ace8ffae" target="authorswithaffiliations2_969800e787e9c7ceb97b40376f382b37" weight="1">
<attvalues>
<attvalue for="matchings_count" value="1"></attvalue>
<attvalue for="attr_type" value="Title"></attvalue>
<attvalue for="attr_10" value="Phylogeography of Biomphalaria glabrata and B. pfeifferi, important intermediate hosts of Schistosoma mansoni in the New and Old World tropics"></attvalue>
<attvalue for="attr_12" value="Molecular Ecology"></attvalue>
</attvalues>
</edge>
<edge source="authorswithaffiliations2_2debb84792c8f65c4cd7b789ace8ffae" target="authorswithaffiliations2_346b54925468ccb3f5c55acb34286156" weight="1">
<attvalues>
<attvalue for="matchings_count" value="1"></attvalue>
<attvalue for="attr_type" value="Title"></attvalue>
<attvalue for="attr_10" value="Phylogeography of Biomphalaria glabrata and B. pfeifferi, important intermediate hosts of Schistosoma mansoni in the New and Old World tropics"></attvalue>
<attvalue for="attr_12" value="Molecular Ecology"></attvalue>
</attvalues>
</edge>
<edge source="authorswithaffiliations2_2debb84792c8f65c4cd7b789ace8ffae" target="authorswithaffiliations2_b3c1d933496abb5bf45fddd79adbaef7" weight="1">
<attvalues>
<attvalue for="matchings_count" value="1"></attvalue>
<attvalue for="attr_type" value="Title"></attvalue>
<attvalue for="attr_10" value="Phylogeography of Biomphalaria glabrata and B. pfeifferi, important intermediate hosts of Schistosoma mansoni in the New and Old World tropics"></attvalue>
<attvalue for="attr_12" value="Molecular Ecology"></attvalue>
</attvalues>
</edge>
<edge source="authorswithaffiliations2_2debb84792c8f65c4cd7b789ace8ffae" target="authorswithaffiliations2_1c25dab6662197d1c7781936ac2ae8d4" weight="1">
<attvalues>
<attvalue for="matchings_count" value="1"></attvalue>
<attvalue for="attr_type" value="Title"></attvalue>
<attvalue for="attr_10" value="Phylogeography of Biomphalaria glabrata and B. pfeifferi, important intermediate hosts of Schistosoma mansoni in the New and Old World tropics"></attvalue>
<attvalue for="attr_12" value="Molecular Ecology"></attvalue>
</attvalues>
</edge>
<edge source="authorswithaffiliations2_2debb84792c8f65c4cd7b789ace8ffae" target="authorswithaffiliations2_d46732300f8ae1731cfcc354f7ee0dc0" weight="1">
<attvalues>
<attvalue for="matchings_count" value="1"></attvalue>
<attvalue for="attr_type" value="Title"></attvalue>
<attvalue for="attr_10" value="Phylogeography of Biomphalaria glabrata and B. pfeifferi, important intermediate hosts of Schistosoma mansoni in the New and Old World tropics"></attvalue>
<attvalue for="attr_12" value="Molecular Ecology"></attvalue>
</attvalues>
</edge>
<edge source="authorswithaffiliations2_2debb84792c8f65c4cd7b789ace8ffae" target="authorswithaffiliations2_500518fee9836f52fb5bd6669c94ce2f" weight="1">
<attvalues>
<attvalue for="matchings_count" value="1"></attvalue>
<attvalue for="attr_type" value="Title"></attvalue>
<attvalue for="attr_10" value="Phylogeography of Biomphalaria glabrata and B. pfeifferi, important intermediate hosts of Schistosoma mansoni in the New and Old World tropics"></attvalue>
<attvalue for="attr_12" value="Molecular Ecology"></attvalue>
</attvalues>
</edge>
<edge source="authorswithaffiliations2_2debb84792c8f65c4cd7b789ace8ffae" target="authorswithaffiliations2_89cafef55074afaddfd0a8ea455c1fff" weight="1">
<attvalues>
<attvalue for="matchings_count" value="1"></attvalue>
<attvalue for="attr_type" value="Title"></attvalue>
<attvalue for="attr_10" value="Phylogeography of Biomphalaria glabrata and B. pfeifferi, important intermediate hosts of Schistosoma mansoni in the New and Old World tropics"></attvalue>
<attvalue for="attr_12" value="Molecular Ecology"></attvalue>
</attvalues>
</edge>
<edge source="authorswithaffiliations2_2822a16bf0390e24930a6949fadf9665" target="authorswithaffiliations2_62e7c7785a18f4242ed0f73ba196de13" weight="1">
<attvalues>
<attvalue for="matchings_count" value="1"></attvalue>
<attvalue for="attr_type" value="Title"></attvalue>
<attvalue for="attr_10" value="Pulmonary vascular remodeling correlates with lung eggs and cytokines in murine schistosomiasis"></attvalue>
<attvalue for="attr_12" value="American Journal of Respiratory and Critical Care Medicine"></attvalue>
</attvalues>
</edge>
<edge source="authorswithaffiliations2_40bd274bb535bf2f3995eb897cb8e866" target="authorswithaffiliations2_22315de8de9e8657708360faa2611659" weight="1">
<attvalues>
<attvalue for="matchings_count" value="1"></attvalue>
<attvalue for="attr_type" value="Title"></attvalue>
<attvalue for="attr_10" value="Alternative macrophage activation is essential for survival during schistosomiasis and downmodulates T helper 1 responses and immunopathology"></attvalue>
<attvalue for="attr_12" value="Immunity"></attvalue>
</attvalues>
</edge>
<edge source="authorswithaffiliations2_40bd274bb535bf2f3995eb897cb8e866" target="authorswithaffiliations2_734c7685f6b875c57aef73e35f0f3bd7" weight="1">
<attvalues>
<attvalue for="matchings_count" value="1"></attvalue>
<attvalue for="attr_type" value="Title"></attvalue>
<attvalue for="attr_10" value="Alternative macrophage activation is essential for survival during schistosomiasis and downmodulates T helper 1 responses and immunopathology"></attvalue>
<attvalue for="attr_12" value="Immunity"></attvalue>
</attvalues>
</edge>
<edge source="authorswithaffiliations2_37391dad7bba5952f8b6d60543e82211" target="authorswithaffiliations2_8aab5829353c132fbc7d2f950a69705f" weight="1">
<attvalues>
<attvalue for="matchings_count" value="1"></attvalue>
<attvalue for="attr_type" value="Title"></attvalue>
<attvalue for="attr_10" value="Interleukin-4-inducing principle from Schistosoma mansoni eggs contains a functional C-terminal nuclear localization signal necessary for nuclear translocation in mammalian cells but not for its uptake"></attvalue>
<attvalue for="attr_12" value="Infection and Immunity"></attvalue>
</attvalues>
</edge>
<edge source="authorswithaffiliations2_37391dad7bba5952f8b6d60543e82211" target="authorswithaffiliations2_17d4e1d42381408c48d38af283e2564b" weight="1">
<attvalues>
<attvalue for="matchings_count" value="1"></attvalue>
<attvalue for="attr_type" value="Title"></attvalue>
<attvalue for="attr_10" value="Interleukin-4-inducing principle from Schistosoma mansoni eggs contains a functional C-terminal nuclear localization signal necessary for nuclear translocation in mammalian cells but not for its uptake"></attvalue>
<attvalue for="attr_12" value="Infection and Immunity"></attvalue>
</attvalues>
</edge>
<edge source="authorswithaffiliations2_37391dad7bba5952f8b6d60543e82211" target="authorswithaffiliations2_58279c7654f6bf134321f9fd194d1c0d" weight="1">
<attvalues>
<attvalue for="matchings_count" value="1"></attvalue>
<attvalue for="attr_type" value="Title"></attvalue>
<attvalue for="attr_10" value="Interleukin-4-inducing principle from Schistosoma mansoni eggs contains a functional C-terminal nuclear localization signal necessary for nuclear translocation in mammalian cells but not for its uptake"></attvalue>
<attvalue for="attr_12" value="Infection and Immunity"></attvalue>
</attvalues>
</edge>
<edge source="authorswithaffiliations2_cdb9cc8cf6024ee416840772c148dde3" target="authorswithaffiliations2_c7a0d0efedda8a5509343edb56f851b2" weight="1">
<attvalues>
<attvalue for="matchings_count" value="1"></attvalue>
<attvalue for="attr_type" value="Title"></attvalue>
<attvalue for="attr_10" value="Special issues related to hematopoietic SCT in the Eastern Mediterranean region and the first regional activity report"></attvalue>
<attvalue for="attr_12" value="Bone Marrow Transplantation"></attvalue>
</attvalues>
</edge>
<edge source="authorswithaffiliations2_cdb9cc8cf6024ee416840772c148dde3" target="authorswithaffiliations2_51f59c6236c32d1c217618b8aa307eff" weight="1">
<attvalues>
<attvalue for="matchings_count" value="1"></attvalue>
<attvalue for="attr_type" value="Title"></attvalue>
<attvalue for="attr_10" value="Special issues related to hematopoietic SCT in the Eastern Mediterranean region and the first regional activity report"></attvalue>
<attvalue for="attr_12" value="Bone Marrow Transplantation"></attvalue>
</attvalues>
</edge>
<edge source="authorswithaffiliations2_cdb9cc8cf6024ee416840772c148dde3" target="authorswithaffiliations2_3768986105091777e4594e7e965781d9" weight="1">
<attvalues>
<attvalue for="matchings_count" value="1"></attvalue>
<attvalue for="attr_type" value="Title"></attvalue>
<attvalue for="attr_10" value="Special issues related to hematopoietic SCT in the Eastern Mediterranean region and the first regional activity report"></attvalue>
<attvalue for="attr_12" value="Bone Marrow Transplantation"></attvalue>
</attvalues>
</edge>
<edge source="authorswithaffiliations2_cdb9cc8cf6024ee416840772c148dde3" target="authorswithaffiliations2_346b54925468ccb3f5c55acb34286156" weight="1">
<attvalues>
<attvalue for="matchings_count" value="1"></attvalue>
<attvalue for="attr_type" value="Title"></attvalue>
<attvalue for="attr_10" value="Special issues related to hematopoietic SCT in the Eastern Mediterranean region and the first regional activity report"></attvalue>
<attvalue for="attr_12" value="Bone Marrow Transplantation"></attvalue>
</attvalues>
</edge>
<edge source="authorswithaffiliations2_cdb9cc8cf6024ee416840772c148dde3" target="authorswithaffiliations2_a9a1c2304418017d3e8e0e5fd90e6e93" weight="1">
<attvalues>
<attvalue for="matchings_count" value="1"></attvalue>
<attvalue for="attr_type" value="Title"></attvalue>
<attvalue for="attr_10" value="Special issues related to hematopoietic SCT in the Eastern Mediterranean region and the first regional activity report"></attvalue>
<attvalue for="attr_12" value="Bone Marrow Transplantation"></attvalue>
</attvalues>
</edge>
<edge source="authorswithaffiliations2_cdb9cc8cf6024ee416840772c148dde3" target="authorswithaffiliations2_3904f0508d4a6e32444ec64e090a9cbe" weight="1">
<attvalues>
<attvalue for="matchings_count" value="1"></attvalue>
<attvalue for="attr_type" value="Title"></attvalue>
<attvalue for="attr_10" value="Special issues related to hematopoietic SCT in the Eastern Mediterranean region and the first regional activity report"></attvalue>
<attvalue for="attr_12" value="Bone Marrow Transplantation"></attvalue>
</attvalues>
</edge>
<edge source="authorswithaffiliations2_cdb9cc8cf6024ee416840772c148dde3" target="authorswithaffiliations2_6312bccbd3af7ef1da3312ba9f98591e" weight="1">
<attvalues>
<attvalue for="matchings_count" value="1"></attvalue>
<attvalue for="attr_type" value="Title"></attvalue>
<attvalue for="attr_10" value="Special issues related to hematopoietic SCT in the Eastern Mediterranean region and the first regional activity report"></attvalue>
<attvalue for="attr_12" value="Bone Marrow Transplantation"></attvalue>
</attvalues>
</edge>
<edge source="authorswithaffiliations2_cdb9cc8cf6024ee416840772c148dde3" target="authorswithaffiliations2_0dbe9c4d83568642d00603d9a4a29d8c" weight="1">
<attvalues>
<attvalue for="matchings_count" value="1"></attvalue>
<attvalue for="attr_type" value="Title"></attvalue>
<attvalue for="attr_10" value="Special issues related to hematopoietic SCT in the Eastern Mediterranean region and the first regional activity report"></attvalue>
<attvalue for="attr_12" value="Bone Marrow Transplantation"></attvalue>
</attvalues>
</edge>
<edge source="authorswithaffiliations2_cdb9cc8cf6024ee416840772c148dde3" target="authorswithaffiliations2_4e170982cbaf0cba16d4e8200b335cee" weight="1">
<attvalues>
<attvalue for="matchings_count" value="1"></attvalue>
<attvalue for="attr_type" value="Title"></attvalue>
<attvalue for="attr_10" value="Special issues related to hematopoietic SCT in the Eastern Mediterranean region and the first regional activity report"></attvalue>
<attvalue for="attr_12" value="Bone Marrow Transplantation"></attvalue>
</attvalues>
</edge>
<edge source="authorswithaffiliations2_d1dd137567bb3a022622424ab8c6ec49" target="authorswithaffiliations2_9044b33f37e8cf92911bda6e528cfb9d" weight="1">
<attvalues>
<attvalue for="matchings_count" value="1"></attvalue>
<attvalue for="attr_type" value="Title"></attvalue>
<attvalue for="attr_10" value="Absence of cervical schistosomiasis among women from two areas of north-eastern Brazil with endemic Schistosoma mansoni"></attvalue>
<attvalue for="attr_12" value="Annals of Tropical Medicine and Parasitology"></attvalue>
</attvalues>
</edge>
<edge source="authorswithaffiliations2_d1dd137567bb3a022622424ab8c6ec49" target="authorswithaffiliations2_ae604415c87cf73e4856b5e471faf88f" weight="1">
<attvalues>
<attvalue for="matchings_count" value="1"></attvalue>
<attvalue for="attr_type" value="Title"></attvalue>
<attvalue for="attr_10" value="Absence of cervical schistosomiasis among women from two areas of north-eastern Brazil with endemic Schistosoma mansoni"></attvalue>
<attvalue for="attr_12" value="Annals of Tropical Medicine and Parasitology"></attvalue>
</attvalues>
</edge>
<edge source="authorswithaffiliations2_d1dd137567bb3a022622424ab8c6ec49" target="authorswithaffiliations2_b2125e16f490cd1b8e66e585f5973c4d" weight="1">
<attvalues>
<attvalue for="matchings_count" value="1"></attvalue>
<attvalue for="attr_type" value="Title"></attvalue>
<attvalue for="attr_10" value="Absence of cervical schistosomiasis among women from two areas of north-eastern Brazil with endemic Schistosoma mansoni"></attvalue>
<attvalue for="attr_12" value="Annals of Tropical Medicine and Parasitology"></attvalue>
</attvalues>
</edge>
<edge source="authorswithaffiliations2_c147ddf338f76a105549dc71b6f79d6f" target="authorswithaffiliations2_4185a155137541ff12eb206609654c3e" weight="1">
<attvalues>
<attvalue for="matchings_count" value="1"></attvalue>
<attvalue for="attr_type" value="Title"></attvalue>
<attvalue for="attr_10" value="Molecular characterisation of kappa-5, a major antigenic glycoprotein from Schistosoma mansoni eggs"></attvalue>
<attvalue for="attr_12" value="Molecular and Biochemical Parasitology"></attvalue>
</attvalues>
</edge>
<edge source="authorswithaffiliations2_c147ddf338f76a105549dc71b6f79d6f" target="authorswithaffiliations2_20f25370a38b02ce036f102e5ed6588d" weight="1">
<attvalues>
<attvalue for="matchings_count" value="1"></attvalue>
<attvalue for="attr_type" value="Title"></attvalue>
<attvalue for="attr_10" value="Molecular characterisation of kappa-5, a major antigenic glycoprotein from Schistosoma mansoni eggs"></attvalue>
<attvalue for="attr_12" value="Molecular and Biochemical Parasitology"></attvalue>
</attvalues>
</edge>
<edge source="authorswithaffiliations2_c147ddf338f76a105549dc71b6f79d6f" target="authorswithaffiliations2_b57f7c3ef98575c3b3dec55756927840" weight="1">
<attvalues>
<attvalue for="matchings_count" value="1"></attvalue>
<attvalue for="attr_type" value="Title"></attvalue>
<attvalue for="attr_10" value="Molecular characterisation of kappa-5, a major antigenic glycoprotein from Schistosoma mansoni eggs"></attvalue>
<attvalue for="attr_12" value="Molecular and Biochemical Parasitology"></attvalue>
</attvalues>
</edge>
[truncated: 346,206 more chars]
