# Supplementary material for: Using Co-authorship Networks to Map and Analyse Global Neglected Tropical Disease Research with an Affiliation to Germany
Source: PLoS Negl Trop Dis. 2015 Dec 31;9(12):e0004182. doi: 10.1371/journal.pntd.0004182 (PMC4703140; doi:10.1371/journal.pntd.0004182)
Supplement: S1 Table — (XLSX) [file pntd.0004182.s011.xlsx]

## Sheet: Overview Leishmaniasis
TOP RESEARCH ORGS	Signatures		TOP RESEARCH COUNTRIES	Signatures		RANK	TOP RESEARCH ORGS	# of contributions		RANK	TOP RESEARCH COUNTRIES
	n= 3010			n= 3010		1	Charité University Medicine Berlin	224		1	Germany	1462
Charité University Medicine Berlin	224		Germany	1462		2	Bernhard Nocht Institute for Tropical Medicine	99		2	United Kingdom	190
Bernhard Nocht Institute for Tropical Medicine	99		United Kingdom	190		3	Julius Maximilians University of Wuerzburg	96		3	United States	177
Julius Maximilians University of Wuerzburg	96		United States	177		4	Johannes Gutenberg University Mainz	96		4	Israel	149
Johannes Gutenberg University Mainz	96		Israel	149		5	Friedrich-Alexander-University Erlangen-Nuremberg	82		5	Brazil	89
Friedrich-Alexander-University Erlangen-Nuremberg	82		Brazil	89		6	Hebrew University of Jerusalem	69		6	France	86
Hebrew University of Jerusalem	69		France	86		7	Ludwig Maximilians University of Munich	58		7	India	82
Ludwig Maximilians University of Munich	58		India	82		8	Al-Quds University	56		8	Belgium	68
Al-Quds University	56		Belgium	68		9	University of Muenster	55		9	Australia	62
University of Muenster	55		Australia	62		10	Wellcome Trust Sanger Institute	49		10	Switzerland	57
Wellcome Trust Sanger Institute	49		Switzerland	57		11	Philipps University Marburg	49		11	Italy	55
Philipps University Marburg	49		Italy	55		12	Institute of Tropical Medicine	43		12	Japan	40
Institute of Tropical Medicine	43		Japan	40		13	University of Regensburg	38		13	Spain	39
University of Regensburg	38		Spain	39		14	Imperial College London	35		14	Ethiopia	36
Imperial College London	35		Ethiopia	36		15	Heinrich-Heine-University Duesseldorf	33		15	Canada	35
Heinrich-Heine-University Duesseldorf	33		Canada	35
Free University of Berlin	33		Colombia	25
University of Luebeck	29		Greece	24
Indian Institute of Chemical Biology	29		Sweden	22
Zentaris	27		Venezuela	22
University of Edinburgh	26		South Africa	21
Eberhard Karls University of Tuebingen	26		Netherlands	20
Centre Hospitalier Universitaire de Montpellier	26		Czech Republic	19
Instituto Oswaldo Cruz FIOCRUZ	24		Austria	16
Albert Ludwigs University Freiburg	24		Tunisia	15
University of Cologne	23		Denmark	14
Ruprecht Karls University Heidelberg	23		Iran	13
London School of Hygiene and Tropical Medicine	22		Nepal	13
Seattle Biomed. Research Institute	21		Uzbekistan	12
Max Planck Institute for Infection Biology	20		Turkey	11
Central University of Venezuela	20		Kenya	9
University of Cape Town	19		Cameroon	8
University of Bonn	18		China	8
Robert Koch Institute	18		Jordan	8
National Institutes of Health	18		Palestine	8
Addis Ababa University	18		New Zealand	7
Walter and Eliza Hall Institute of Medical Research	17		Portugal	7
University of Ulm	17		Paraguay	6
Leipzig University	17		Peru	6
University of York	16		Mexico	5
Karolinska Institute	16		Norway	5
Institut Pasteur	16		Algeria	4
University of Zurich	15		Bolivia	4
Max Planck Institute for Immunobiology	15		Hungary	4
Banaras Hindu University	15		Libya	4
University of Bari	14		Morocco	4
Universidad de Antioquia	14		Sudan	4
Swiss Tropical and Public Health Institute	14		Tanzania	4
Osaka Bioscience Institute	12		Bangladesh	3
Isaev Institute	12		Guatemala	3
Hellenic Pasteur Institute	12		Syrian Arab Republic	3
Bayer AG	12		Yemen	3
Safdarjung Hospital Campus	11		Afghanistan	2
Rajendra Memorial Research Institute of Medical Sciences	11		Argentina	2
Pharmaceutical University of Denmark	11		Congo	2
Charles University in Prague	11		Ecuador	2
B.P. Koirala Institute of Health Sciences	11		Indonesia	2
University of São Paulo	10		Russian Federation	2
Ruhr University Bochum	10		Chile	1
Queensland Institute of Medical Research	10		Egypt	1
Johann Wolfgang Goethe University Frankfurt	10		Finland	1
Institut Pasteur de Tunis	10		Ghana	1
Hannover Medical University	10		Poland	1
Florida International University	10		Singapore	1
Akita University	10		South Korea	1
University of Lausanne	9		Anzahl - Country
Università Degli Studi di Modena e Reggio Emilia	9
Max Planck Institute for Molecular Genetics	9
Justus Liebig University Giessen	9
Consorcio de Investigaciones Bioclinicas	9
Aristotle University of Thessaloniki	9
University of Milan	8
University of Melbourne	8
Shanghai Jiaotong University	8
JADO Technologies GmbH	8
Georg August University of Goettingen	8
Ege University Medical Faculty	8
Czech Academy of Sciences	8
Bundeswehr Medical Office	8
Wayne State University	7
Walter Reed Army Institute of Research	7
University of Strathclyde	7
University of Bayreuth	7
Martin-Luther Universität Halle-Wittenberg	7
Instituto de Salud Carlos III	7
Hamburg-Eppendorf University Medical Center	7
Ghent University	7
Free University Brussels	7
Federal University of Rio de Janeiro	7
Dermatologikum Hamburg	7
Ben-Gurion University of the Negev	7
Armauer Hansen Research Institute (AHRI)	7
University of Bern	6
Université de Nice Sophia-Antipolis	6
Université Catholique de Louvain	6
Universidade Federal de Santa Catarina (UFSC)	6
Universidad de Salamanca	6
School of Veterinary Medicine Hebrew University	6
Pierls AG	6
Medical Mission Clinic Wuerzburg	6
Max Planck Institute for Developmental Biology	6
Instituto de Medicina Tropical Alexander Von Humboldt	6
Humboldt University Berlin	6
Hospital de Clínicas	6
Helmholtz Centre for Infection Research	6
German Rheumatism Research Center	6
GENOTYPE GmbH	6
Federal Research Centre for Virus Diseases of Animals	6
Central Institute of the Bundeswehr Medical Service	6
Academic Medical Center	6
Washington University School of Medicine	5
Vancouver Coastal Health Research Institute	5
University of Yaoundé I	5
University of Texas	5
University of Oslo	5
University of Notre Dame	5
University of Maryland	5
University of Lisbon	5
University of Gondar	5
University of Geneva	5
University of Cincinnati	5
University of British Columbia	5
University of Brescia	5
Technische Universität Braunschweig	5
Technion	5
Technical University of Munich	5
St. Vincent's Institute of Medical Research	5
Shiraz University	5
Parasitus Ex e.V.	5
North Carolina State University	5
National Cancer Institute at Frederick	5
Mologen Molecular Medicines S.L.	5
McGill University	5
Kala Azar Research Center	5
Intervet International B.V.	5
Erasmus University Rotterdam	5
Durham University	5
Centenary Institute of Cancer Medicine and Cell Biology	5
University of Trieste	4
University of Potsdam	4
University of Liverpool	4
University of Glasgow	4
University of Dar es Salaam	4
University of Bologna	4
University of Barcelona	4
University of Alabama in Huntsville	4
University Medical Center and Medical Faculty Mannheim	4
Universidad de Extremadura	4
St. Luke's-Roosevelt Hosp. Ctr. (Univ. Hosp. of Columbia Univ. College of Physicians and Surgeons)	4
South Shuneh Hospital	4
Semmelweis University	4
Research Center René Rachou Fundação Oswaldo Cruz	4
Research Center Borstel	4
Paul Ehrlich Institute	4
Muséum National d'Histoire Naturelle	4
Libyan National Centre for Infectious Diseases and Control	4
Klinikum Stuttgart	4
Kenya Medical Research Institute (KEMRI) Wellcome Trust Collaborative	4
Jadavpur University	4
Istituto Zooprofilattico Sperimentale Delle Venezie	4
Intervet Innovation GmbH	4
Instituto Nacional de Pesquisa da Amazonia	4
Hôpital Nord AP-HM	4
Federal University of São Paulo	4
Cornell University	4
Christian-Albrechts-University of Kiel	4
Centers for Disease Control and Prevention	4
Bayer New Zealand Ltd	4
World Health Organization	3
University of Toronto	3
University of Technology Dresden	3
University of Salzburg	3
University of Saarland	3
University of Kiel	3
University of Jordan	3
University of Aleppo	3
University London	3
University del Valle de Guatemala	3
Université Laval	3
Universidade Federal de Goiás	3
TWINCORE Centre for Experimental and Clinical Infection Research Joint Venture	3
Tierärztlichen Fachklinik für Kleintiere Ravensburg	3
Stiftung Tierärztliche Hochschule Hannover	3
Sheba Medical Center	3
School of Veterinary Medicine Hannover	3
Sana'a University	3
RWTH Aachen University	3
QIAGEN GmbH	3
Proyecto Oscar	3
Pitié-Salpêtrière University Hospital	3
Osaka University	3
Okayama University	3
New Zealand Institute for Industrial Research	3
Monash University	3
Mologen Holding AG	3
Lund University	3
Ludwig Institute for Cancer Research	3
Kochi University	3
Klinikum Harlaching	3
Katholieke Universiteit Leuven	3
James Cook University	3
Institute of Primate Research	3
Institut National d'Hygiène	3
Institut de Pharmacologie Moléculaire et Cellulaire	3
Inst. de Invest. en Cie. de la Salud	3
Heeresspital Wien	3
German Research Centre for Biotechnology mbH	3
GATC Biotech AG	3
Federal University of Minas Gerais	3
Faculté de Pharmacie	3
Fachklinik Hornheide	3
Ethiopian Health and Nutrition Research Institute (EHNRI)	3
Consejo Superior de Investigaciones Científicas (CSIC)	3
British Columbia Cancer Agency Genome Sciences Centre	3
Bégin Military Hospital	3
Balaji Utthan Sanastan	3
Austrian Academy of Sciences	3
Assitance Publique-Hôpitaux de Marseille	3
Albany Medical College	3
Weismüllerstrasse 45	2
Veterinary University of Vienna	2
Vet Med Labor GmbH	2
Utrecht University	2
USAF	2
University of Wisconsin-Madison	2
University of Tokyo	2
University of Thessaly	2
University of Strasbourg	2
University of Southampton	2
University of Science and Technology	2
University of San Martin	2
University of Pisa	2
University of Kaiserslautern	2
University of Hohenheim	2
University of Hamburg	2
University of Gothenburg	2
University of Dundee	2
University of Cambridge	2
University of California at San Diego	2
University of Bristol	2
University of Antwerp	2
University of Alabama at Birmingham	2
Universite Paul Sabatier	2
Université Paris Descartes	2
Universidade Federal Fluminense	2
Universidade Federal de São Paulo	2
Universidade Federal da Paraíba	2
Universidad Complutense de Madrid	2
Universidad Autónoma	2
U.S. Naval Medical Research Unit No. 2	2
U.S. Army Medical Research Institute of Infectious Diseases	2
Toronto General Hospital	2
Specialty Practice for Veterinary Pathology	2
Skuldtech. Cap Delta - ZAC Euromedecine II	2
Sechenov Medical Academy	2
School of Tropical Medicine	2
Rostock University	2
Regional Medical Command Division of Health Affairs	2
Ramón y Cajal Hospital	2
Rafsanjan University of Medical Sciences	2
PsoriSol-Klinik für Dermatologie und Allergologie	2
Praxis Für Koloproktologie Sulzbachstr.	2
Ontario Cancer Institute	2
Oklahoma Univ. Hlth. Sciences Center	2
Naval Research Laboratory	2
National Institute of Infectious Diseases	2
Mymensingh Medical College	2
Mount Auburn Hospital	2
Medical University of Vienna	2
Leishmania Research Unit	2
Labor Dr. Krause und Kollegen MVZ GmbH	2
Labor ALOMED	2
Krankenhaus St. Elisabeth und St. Barbara	2
Kleintierklinik am Sandpfad	2
Kinshasa University	2
Kenyatta University	2
ISTM/Geosentinel Statistician Consultant	2
Intl. Medical Center of Japan	2
InterHealth and National Travel Health Network and Centre (NaTHNaC)	2
Instituto Adolfo Lutz	2
Institut für Pathologie Klinikum Aschaffenburg	2
Innsbruck Medical University	2
Imperial College at Silwood Park	2
Helios Klinikum Krefeld Academic Hospital	2
German Cancer Research Center	2
Georgetown University	2
Fundação de Medicina Tropical Heitor Vieira Dourado	2
Fraunhofer Institute for Toxicology and Aerosol Research	2
Federal University of Piauí	2
Federal University of Bahia	2
Faculty of Medicine of Marseille	2
Faculté des Sciences Biologiques USTHB	2
Drugs for Neglected Diseases Initiative (DNDi)	2
Dr Daneshbod Pathology Laboratory	2
Dermatopathologische Gemeinschaftspraxis	2
Colorado State University	2
CIWEC Clinic	2
Centro Nacional De Biotecnología	2
Centro de Pesquisa Gonçalo Moniz LIP	2
British Forces Germany Health Service	2
Biogen Inc.	2
BIOBASE GmbH	2
Bethlehem University	2
Bayer HealthCare LLC	2
Bayer HealthCare Italy	2
Basic Research Program	2
Balkh Province Leishmaniasis Center	2
Auswärtiges Amt Gesundheitsdienst	2
ANZAC Research Institute	2
Amgen Research Institute	2
Al-Ahli Hospital	2
Air Force Institute of Operational Health	2
Agowa GmbH	2
Addenbrooke's Hospital	2
Western University of Health Sciences	1
Vrije Universiteit Medical Center (VUMC)	1
Vivantes Auguste-Viktoria-Klinikum	1
Veterinary Clinic Am Forstgarten	1
VecTOR Test Systems Inc	1
US Food and Drug Administration	1
University of Virginia	1
University of Utah	1
University of Turin	1
University of Trás-os-Montes e Alto Douro	1
University of the Witwatersrand	1
University of Tennessee	1
University of Tehran	1
University of Southern Denmark	1
University of Queensland	1
University of Pretoria	1
University of Ngaoundere	1
University of Leeds	1
University of Konstanz	1
University of Khartoum	1
University of Illinois at Urbana-Champaign	1
University of Eastern Finland	1
University of Duisburg-Essen	1
University of Douala	1
University of Copenhagen	1
University of Cape Coast	1
University of California at Davis	1
University of California	1
University of Calgary	1
University of Athens	1
University of Aarhus	1
University College London	1
Universita di Napoli	1
Universidade Federal de Uberlândia	1
Universidad Nacional de Asuncion	1
Universidad de Desarrollo	1
Universidad de Carabobo	1
Trudeau Institute	1
Tokyo Medical University	1
The Walter and Eliza Hall Institute of Medical Research	1
The Forsyth Institute	1
Tehran University of Medical Sciences	1
Technical University of Berlin	1
Tan Tock Seng Hospital	1
Sybelstr.6a	1
St. Peter's Professional Building	1
St. Paulos General Specialized Hospital	1
St Jude Children's Research Hospital	1
Secretaria Municipal de Saúde de Cabo Frio	1
Schlosspark Clinic	1
Schifffahrtsmedizinisches Institut	1
Sanford Burnham Medical Research Institute	1
Sandler Center for Basic Research in Parasitic Diseases University of California	1
Rosalind Franklin University	1
Research Center Gonçalo Moniz Fiocruz	1
Queens University Belfast	1
Purdue University	1
Public Health Unit Israel Defence Force	1
Praxis für Tropenmedizin	1
Praxis für Reise- und Tropenmedizin	1
Prakt. Tierärztin	1
Polsinelli Shughart PC	1
Paul-Lechler Hospital and Clinic for Tropical Diseases	1
Pasteur Institute of Iran	1
Oklahoma State University	1
Ohlenkamp 2	1
Novartis AG	1
Nephrologisches Zentrum Mettmann	1
National School of Public Health Sérgio Arouca FIOCRUZ	1
National Institute of Malaria Research (ICMR)	1
National Institute of Allergy and Infectious Diseases	1
National Centre for Research	1
Mustafa Kemal University	1
Murdoch University	1
Mount Sinai School of Medicine	1
Mokolo District Hospital	1
Ministry of Health	1
Miltenyi Biotec GmbH	1
Merck KGaA	1
Menzies Research Institute Tasmania	1
Max-Planck-Institut für Meteorologie	1
Max Planck Institute for Chemical Ecology	1
Max Planck Institute for Biophysical Chemistry	1
Maria Curie-Sklodowska University	1
Mandacaru Foundation Fortaleza	1
Leiden University Medical Center	1
Le laboratoire de Parasitologie-Mycologie La Rabta	1
Klinikum Ernst Von Bergmann	1
Klinikum Bremen	1
Klinik für Tumorbiologie	1
Kassel University	1
Juntendo University School of Medicine	1
Istituto Superiore di Sanità	1
Islah Charitable Social Society	1
Instituto Venezolano de Investigaciones Cientificas	1
Instituto Politecnico Nacional	1
Instituto Nacional de Higiene Y Medicina Tropical Leopoldo Izquieta Perez	1
Institute of Ecosystem Studies	1
Institut Pasteur d'Algérie	1
Institut für Zoo-und Wildtierforschung	1
Institut für Laboratoriumsmedizin Marienhospital	1
Inst. Colombiano de Med. Tropical	1
INRS Institut Armand Frappier and Centre for Host-Parasite Interactions	1
Infectious Disease Research Institute	1
Indian Council of Medical Research	1
Immanuel Hospital	1
Im alten Dorf 8	1
Idexx Diavet Laboratory AG	1
Hospital Universitario La Paz	1
Hospital Pedro Vicente Maldonado	1
Hospital Padre Quiliano	1
Hospital Mustapha Bacha	1
Hospital Local	1
HELIOS Klinikum Wuppertal	1
HELIOS Kliniken Berlin	1
Headquarters British Forces Germany Health Service	1
Hautarzt-Praxis	1
Hautarzt	1
Harvard University	1
Gunma University	1
George Mason University	1
Genopole	1
GeneXplain GmbH	1
Gazi University	1
Fundación Fader	1
Fundação Oswaldo Cruz	1
Friedrichstrasse 26	1
Federal University of Ouro Preto and Research Center René Rachou	1
Faculté des Sciences Semlalia	1
Faculté de Médecine de Grenoble	1
Fachtierarzt für Kleintiere	1
Fachbereich Tropenmedizin Bundeswehrkrankenhaus Hamburg	1
European Molecular Biology Laboratory EMBL	1
European Centre for Disease Prevention and Control (ECDC)	1
Emory University	1
Eli Lilly and Company	1
El Azhar University	1
Ecole Nationale Vétérinaire de Lyon	1
Ecole Nationale Vétérinaire	1
DrugConsult.Net	1
Drug Applied Research Center Tabriz University of Medical Science	1
Div. of Pest Survlnc. and Control Ministry for the Environment	1
Department of Primary Health Care Ministry of Health	1
Ctr. Hosp. Univ. de Créteil	1
Corixa	1
CNRS Station Biologique	1
Chonnam National University	1
Children's Hospital Oakland Research Institute	1
Centre National de la Recherche Scientifique	1
Centre dHygiène de Sfax	1
Central Washington University	1
Centocor Research and Development	1
Bundesinstitut für Arzneimittel- und Medizinprodukte	1
Brigham and Women's Hospital	1
BPM Bulk Medicine and Pharmaceuticals Production TROPMED GMbH	1
Bill and Melinda Gates Foundation	1
Bayer Santé SAS	1
Bayer Portugal S.A.	1
Bayer Plc	1
Bayer Inc.	1
Bayer HealthCare Spain	1
Bayer Austria Ges.m.b.H	1
Bayer Australia	1
BASF AG	1
Barllan University	1
Bangladesh Agricultural University	1
Australia Synchrotron	1
Arba Minch Hospital	1
Am Sonnenberg	1
All Africa Leprosy Rehabilitation and Training Hospital (ALERT)	1
Adnan Menderes University	1
Academic Hospital Munich-Bogenhausen	1
6205 Poindexter Ln North Bethesda	1
6205 Poindexter Lane	1
10 Soleoak Drive	1
Anzahl - Institution2

## Sheet: Overview Schistosomiasis
TOP RESEARCH ORGS	Signatures		TOP RESEARCH Countries	Signatures		RANK	TOP RESEARCH ORGS		RANK	TOP RESEARCH Countries
	n= 1138			n= 1138		1	Ruprecht Karls University Heidelberg	56	1	Germany	479
Ruprecht Karls University Heidelberg	56		Germany	479		2	Leiden University Medical Center	52	2	United States	91
Leiden University Medical Center	52		United States	91		3	Rostock University	44	3	United Kingdom	80
Rostock University	44		United Kingdom	80		4	Justus Liebig University Giessen	42	4	Netherlands	78
Justus Liebig University Giessen	42		Netherlands	78		5	Heinrich-Heine-University Duesseldorf	38	5	France	54
Heinrich-Heine-University Duesseldorf	38		France	54		6	Eberhard Karls University of Tuebingen	35	6	Egypt	39
Eberhard Karls University of Tuebingen	35		Egypt	39		7	Ludwig Maximilians University of Munich	26	7	China	30
Ludwig Maximilians University of Munich	26		China	30		8	Albert Schweitzer Hospital Medical Research Unit	25	8	Gabon	25
Albert Schweitzer Hospital Medical Research Unit	25		Gabon	25		9	Friedrich-Alexander-University Erlangen-Nuremberg	22	9	Italy	24
Friedrich-Alexander-University Erlangen-Nuremberg	22		Italy	24		10	Institut Pasteur de Lille	16	10	Switzerland	21
Institut Pasteur de Lille	16		Switzerland	21		11	Technical University of Munich	16	11	Brazil	19
Technical University of Munich	16		Brazil	19		12	Theodor Bilharz Research Institute	16	12	Australia	14
Theodor Bilharz Research Institute	16		Australia	14		13	Wellcome Trust Sanger Institute	16	13	Austria	14
Wellcome Trust Sanger Institute	16		Austria	14		14	Bernhard Nocht Institute for Tropical Medicine	15	14	South Africa	12
Bernhard Nocht Institute for Tropical Medicine	15		South Africa	12		15	Charité University Medicine Berlin	13	15	Sweden	12
Charité University Medicine Berlin	13		Sweden	12
Graz Medical University	13		Denmark	11
Université de Perpignan	13		Belgium	10
J. Craig Venter Institute	12		Israel	10
Research Center Borstel	12		Tanzania	10
Wuhan University	12		Kenya	9
National Research Center	11		Norway	9
University of Duisburg-Essen	11		Saudi Arabia	9
University of Queensland	11		Senegal	8
Utrecht University	11		Burkina Faso	7
Hannover Medical University	10		Oman	7
Institute of Tropical Medicine	10		Chile	4
Julius Maximilians University of Wuerzburg	10		Ghana	4
University of Nottingham	10		Japan	4
Huazhong University of Science and Technology	9		Spain	4
Intervet Innovation GmbH	9		Uganda	4
Johannes Gutenberg University Mainz	9		Canada	3
Leipzig University	9		Malawi	3
University Medical Center and Medical Faculty Mannheim	9		Nigeria	3
University of Cape Town	9		Togo	3
University of Edinburgh	9		Ireland	2
Vrije Universiteit Medical Center (VUMC)	9		Malaysia	2
CNR Institute of Cell Biology	8		Morocco	2
German Cancer Research Center	8		Nepal	2
Uniformed Services University	8		Portugal	2
University of York	8		Singapore	2
Kenya Medical Research Institute	7		Tunisia	2
Skaraborg Inst. for R. and D.	7		Croatia	1
University of New Mexico	7		Czech Republic	1
Institut de Recherche en Sciences de la Santé	6		Ethiopia	1
Ministry of Health	6		Iran	1
Sandler Center for Basic Research in Parasitic Diseases University of California	6		Lebanon	1
University of Cairo	6		Mali	1
University of Cambridge	6		Pakistan	1
University of Rome La Sapienza	6		South Korea	1
University of Strasbourg	6		Zambia	1
Danish Bilharziasis Laboratory	5		Zimbabwe	1
Georg August University of Goettingen	5
Hamburg-Eppendorf University Medical Center	5
Harvard University	5
Illinois State University	5
National Institute for Medical Research Mwanza	5
Research Center René Rachou Fundação Oswaldo Cruz	5
Sultan Qaboos University	5
Tel Aviv University	5
University of California at San Diego	5
University of Maryland	5
University of Oslo	5
University of Zurich	5
Assiut University	4
Centers for Disease Control and Prevention	4
Emory University	4
Karolinska Institute	4
Kilimanjaro Christian Medical College	4
King Faisal Specialist Hospital and Research Centre	4
Oxford University	4
Pontificia Universidad Catolica de Chile	4
University Hospital Institute for Infectious and Tropical Diseases	4
University of Brescia	4
University of Cologne	4
University of Geneva	4
University of Wales	4
Academic Medical Center	3
Addenbrooke's Hospital	3
Al Hada Armed Forces Hospital	3
Assitance Publique-Hôpitaux de Marseille	3
Augenzentrum Klinik Pallas	3
Berlin Center for Travel & Tropical Medicine	3
Centre Hospitalier Universitaire Le Dantec	3
CHU de Fann	3
Iowa State University	3
Johann Wolfgang Goethe University Frankfurt	3
Klinikum Minden	3
Marine Biological Laboratory	3
Max Planck Institute for Immunobiology	3
Norwegian University of Science and Technology	3
Robert Koch Institute	3
Rush University Medical Center	3
TWINCORE Centre for Experimental and Clinical Infection Research Joint Venture	3
Universidade Federal de Goiás	3
University of Bern	3
University of Florence	3
University of Kiel	3
University of Pennsylvania	3
University of Saarland	3
University of Strathclyde	3
University of Texas	3
Battor Hospital	2
Bayer AG	2
Centre National de Greffe de Moelle Osseuse de Tunis	2
CIWEC Clinic	2
Clinica Pró-Mulher	2
Escola de Ciências Médicas de Alagoas	2
European Bioinformatics Institute (EMBL-EBI) Wellcome Trust Genome Campus	2
F. Hoffmann-La Roche AG	2
Faculty of Medicine of Marseille	2
Hebrew University of Jerusalem	2
Helios Klinikum Krefeld Academic Hospital	2
Helmholtz Centre for Infection Research	2
Hospital for Tropical Diseases	2
Institut für Histologische und Zytologische Diagnostik Aarau	2
Institut National de la Santé et de la Recherche Médicale	2
Institute of Cancer Research	2
Instituto Oswaldo Cruz FIOCRUZ	2
James Cook University	2
Kyoto University	2
Ladoke Akintola University of Technology	2
Max Planck Institute of Molecular Cell Biology and Genetics	2
National Institutes of Health	2
Noguchi Memorial Institute for Medical Research	2
Osaka University	2
Papworth Hospital	2
Pitié-Salpêtrière University Hospital	2
Region Medicale de Saint Louis	2
Research Institute for Occupational Medicine	2
Roy. Vet./Agricultural University	2
Sheba Medical Center	2
Sichuan Center for Disease Control and Prevention	2
Swiss Tropical and Public Health Institute	2
Tan Tock Seng Hospital	2
Universidade Estadual de Campinas	2
Université de Lomé	2
Universiti Sains Malaysia	2
University Lille 1 Sciences and Technology	2
University of Alabama at Birmingham	2
University of Basel	2
University of Copenhagen	2
University of Glasgow	2
University of Kansas	2
University of KwaZulu-Natal	2
University of Luebeck	2
University of Malawi	2
University of Pittsburgh	2
University of Ulm	2
Aberystwyth University	1
Addis Ababa University	1
Ain Shams Faculty of Medicine	1
Albert Ludwigs University Freiburg	1
Bégin Military Hospital	1
Ben-Gurion University of the Negev	1
Beni Suef University	1
Bioceros B.V.	1
Biomedical Primate Research Centre	1
Biomedical Research/Training Inst.	1
Biotest AG	1
Bismillah Taqee Institute of Health Sciences and Blood Diseases Center	1
Brigham and Women's Hospital	1
Bruker Daltonik GmbH	1
Center for International Blood and Marrow Transplant Research	1
Centers for Orphans (DEFSCO)	1
Central South University	1
Centre Hospitalier Regional	1
Children's Hospital	1
Clinic for Childrens Diseases	1
College of Jiaxing	1
Division of Vector Borne Diseases Ministry of Health	1
European Centre for Disease Prevention and Control (ECDC)	1
Federal University of Ceará	1
Fondazione Eni Enrico Mattei	1
Friedrich Schiller University Jena	1
Fujian Medical University	1
GALMED GmbH	1
George Washington University Medical Center	1
German Heart Institute	1
Helmholtz Institute for Pharmaceutical Research	1
Helmholtz Zentrum Munich	1
Hospital Centre São João	1
Hospital Padre Quiliano	1
Hospital Universitario Coimbra	1
Human Sciences Research Council	1
Hunan Inst. of Parasitic Diseases	1
Hvidovre Hospital	1
Inha University College of Medicine	1
Innsbruck Medical University	1
Inst. Natl. de Rech. en Sante Pub.	1
Institut Agronomique Et Veterinaire Hassan II	1
Institut de Biologie de Lille	1
Institut de Recherche pour le Développement	1
Institut Fr Pathologie	1
Instituto de Salud Carlos III	1
InterHealth and National Travel Health Network and Centre (NaTHNaC)	1
International Centre for Theoretical Physics	1
ISAS-Institute for Analytical Sciences	1
ISTM/Geosentinel Statistician Consultant	1
Janghan University	1
Johns Hopkins University	1
Kenyatta National Hospital	1
King Fahad Medical City	1
King Saud University	1
Klinikum Offenbach	1
Klinikum Oldenburg	1
Leibniz Institute for Natural Product Research and Infection Biology	1
Liverpool School of Tropical Medicine	1
Maame Akua	1
Makassed General Hopspital	1
Marien-Hospital	1
Medical Mission Clinic Wuerzburg	1
Military Medical Academy	1
Monash University	1
Mount Auburn Hospital	1
Natural History Museum	1
Newcastle General Hospital	1
Ogun State Hospital	1
Ospedale S Cuore Negrar	1
Otto-von-Guericke-University Magdeburg	1
Paracelsus Krankenhaus Ruit	1
Pfeiferstr. 15	1
Philipps University Marburg	1
Ramón y Cajal Hospital	1
RWTH Aachen University	1
Sanquin Diagnostic Services	1
Seccion de Medicina Tropical Hospital Clinic	1
St.-Johannes-Hospital	1
Stadtische Kliniken Leipzig	1
Tehran University of Medical Sciences	1
Toronto General Hospital	1
Tropical Medical Bureau	1
Universidad de Extremadura	1
Universidade Federal de Uberlândia	1
Universitätsfrauenklinik Großhadern	1
Université de Ouagadougou	1
University College Cork	1
University Hospital Center Zagreb	1
University Hospital of Northern British Columbia	1
University Joseph Fourier	1
University of Agder	1
University of Bayreuth	1
University of Bonn	1
University of Bremen	1
University of Cardiff	1
University of Hamburg	1
University of Illinois	1
University of Kent	1
University of Regensburg	1
University of Southern Denmark	1
University of Utah	1
University of Witten/Herdecke	1
University of Zambia	1
Zentrum für Histologie Zytologie und Molekulare Diagnostik	1
Zhejiang University	1
Zhenhai Lianhua Hospital	1

## Sheet: Overview Chagas
TOP RESEARCH ORGS	Signatures		TOP RESEARCH COUNTRIES	Signatures				RANK	TOP RESEARCH ORGS			TOP RESEARCH COUNTRIES
	n= 1059			n= 1059				1	Charité University Medicine Berlin	55	1	Germany	506
Charité University Medicine Berlin	55		Germany	506				2	Julius Maximilians University of Wuerzburg	48	2	Brazil	161
Julius Maximilians University of Wuerzburg	48		Brazil	161				3	Bernhard Nocht Institute for Tropical Medicine	43	3	Argentina	86
Bernhard Nocht Institute for Tropical Medicine	43		Argentina	86				4	Ruprecht Karls University Heidelberg	37	4	United States	60
Ruprecht Karls University Heidelberg	37		United States	60				5	Swiss Tropical and Public Health Institute	25	5	United Kingdom	49
Swiss Tropical and Public Health Institute	25		United Kingdom	49				6	University of São Paulo	21	6	Switzerland	39
University of São Paulo	21		Switzerland	39				7	University of Muenster	21	7	France	17
University of Muenster	21		France	17				8	Universidad Nacional de Rosario	21	8	Uruguay	14
Universidad Nacional de Rosario	21		Uruguay	14				9	Justus Liebig University Giessen	21	9	Belgium	13
Justus Liebig University Giessen	21		Belgium	13				10	Federal University of Minas Gerais	21	10	Bolivia	11
Federal University of Minas Gerais	21		Bolivia	11				11	Ludwig Maximilians University of Munich	20	11	Chile	10
Ludwig Maximilians University of Munich	20		Chile	10				12	Federal University of São Paulo	19	12	Denmark	10
Federal University of São Paulo	19		Denmark	10				13	University of Buenos Aires	16	13	Japan	10
University of Buenos Aires	16		Japan	10				14	Philipps University Marburg	15	14	Italy	9
Philipps University Marburg	15		Italy	9				15	Instituto Oswaldo Cruz FIOCRUZ	15	15	Kenya	9
Instituto Oswaldo Cruz FIOCRUZ	15		Kenya	9
Friedrich-Alexander-University Erlangen-Nuremberg	15		Spain	9
University of Luebeck	14		Netherlands	7
Universidad de la República	14		Sudan	7
Universidad Nacional de la Plata	13		Canada	5
Ruhr University Bochum	13		Sweden	5
Max-Planck Institute of Psychiatry	12		Tanzania	4
Max Delbrueck Center for Molecular Medicine	12		Venezuela	4
Federal University of Rio de Janeiro	12		Congo	3
University of Zurich	11		Colombia	2
University of Brasília	11		Norway	2
National Institute of Allergy and Infectious Diseases	11		Austria	1
Leipzig University	11		Ghana	1
Pharmaceutical University of Denmark	10		Mexico	1
University of Aberdeen	9		Portugal	1
Universidade Federal de Goiás	9		Russian Federation	1
Instituto de Investigaciones en Ingeniería Genética y Biología Molecular	9		Turkey	1
Vanderbilt University	8		Vietnam	1
University of Dundee	8
University of Bremen	8
Université Victor Segalen Bordeaux 2	8
International Livestock Research Institute (ILRI)	8
University of Texas El Paso	7
University of Hull	7
Universidad de Chile	7
Helmholtz Centre for Infection Research	7
Free University Brussels	7
Fiocruz Instituto Carlos Chagas	7
University of Cologne	6
University of Bonn	6
Universidade Federal de Santa Catarina (UFSC)	6
Osaka Bioscience Institute	6
Leibniz-Institute of Molecular Pharmacology	6
Institute National de Parasitología ANLIS	6
Hospital de Niños Ricardo Gutiérrez	6
Hamburg-Eppendorf University Medical Center	6
Universidade Federal de Uberlândia	5
Santa Bárbara Hospital Sucre	5
Research Center René Rachou Fundação Oswaldo Cruz	5
Max Planck Institute for Biophysical Chemistry	5
Instituto de Química Médica CSIC	5
Institute of Tropical Medicine	5
Humboldt University Berlin	5
German Primate Center	5
Eberhard Karls University of Tuebingen	5
Corimmun GmbH	5
Christian-Albrechts-University of Kiel	5
Abbott GmbH and Co. KG	5
4SC AG	5
Wageningen University	4
University of Wales Swansea	4
University of Siena	4
University of Glasgow	4
University of Dar es Salaam	4
University of Alabama in Huntsville	4
Karolinska Institute	4
Instituto Nacional de Pesquisa da Amazonia	4
Helmholtz Zentrum München	4
Fundación Favaloro	4
Federal University of Ceará	4
European Molecular Biology Laboratory EMBL	4
Darmstadt University of Technology	4
Cellzome AG	4
University of Ulm	3
University of Texas	3
University of Science and Technology	3
University of Potsdam	3
University of North Carolina	3
University of Minnesota Duluth Medical School	3
University of Milan	3
University of Hamburg	3
University of Geneva	3
Universidade Federal de São Paulo	3
Universidad Mayor de San Simón	3
RWTH Aachen University	3
Rostock University	3
Oxford University	3
Osaka University	3
New York Medical College	3
London School of Hygiene and Tropical Medicine	3
German Rheumatism Research Center	3
Forschungsinst. Molec. Pharmakologie	3
BASF AG	3
Academic Medical Center	3
Yale University School of Medicine	2
University of Oslo	2
University of Nottingham	2
University of Manchester	2
University of Khartoum	2
University of Brescia	2
University Hospital Institute for Infectious and Tropical Diseases	2
Universidade Federal Fluminense	2
Universidade Federal da Paraíba	2
Universidad de Salta	2
Univ. Simón Bolívar	2
Texas A and M University	2
Ramón y Cajal Hospital	2
Pitié-Salpêtrière University Hospital	2
Otto-von-Guericke-University Magdeburg	2
Munich Heart Alliance	2
Molisa GmbH	2
Meharry Medical College	2
Medicinal and Aromatic Plants Research Institute	2
Medical Mission Clinic Wuerzburg	2
Max Planck Institute of Molecular Cell Biology and Genetics	2
Max Planck Institute for Immunobiology	2
Max Planck Inst. Solid State Res.	2
Klinikum der Stadt Ludwigshafen	2
Julia Kubitchek Hospital	2
ISTM/Geosentinel Statistician Consultant	2
International Integral Clinical Trial Labs	2
InterHealth and National Travel Health Network and Centre (NaTHNaC)	2
Instituto Metropolitano de Ensino Superior (IMES)/Univaço	2
Instituto Adolfo Lutz	2
Hospital Fernández	2
Heinrich-Pette-Institute for Experimental Virology and Immunology	2
Fundação de Medicina Tropical Heitor Vieira Dourado	2
Friedrich Schiller University Jena	2
Federal University of Lavras	2
Central University of Venezuela	2
CAECHIS Universidad Abierta Interamericana	2
Aptares AG	2
Addenbrooke's Hospital	2
Academia Nacional de Medicina	2
Vietnam Institute for Industrial Chemistry	1
Valley View. Regional Hospital	1
University of Utah	1
University of Toronto	1
University of Strasbourg	1
University of Notre Dame	1
University of Liverpool	1
University of Hasselt	1
University of Cape Coast	1
University of Calgary	1
University of Barcelona	1
University of Alabama at Birmingham	1
University Medical Center and Medical Faculty Mannheim	1
Universidade Federal do Rio Grande do Sul	1
Universidad Nacional de Córdoba	1
Universidad del Tolima	1
Universidad de Tarapacá	1
Universidad de Desarrollo	1
United States Army Medical Research Unit	1
Texas Tech. University	1
Technical University of Munich	1
St. Töniser Str. 21	1
SEDES Servicio Departmental de Salud	1
Schäferkampsallee 56-58	1
Santa Casa Hospital	1
Sanaria Inc.	1
Russian Academy of Sciences	1
Purdue University	1
Pontifical Catholic University	1
Phadia GmbH	1
Neuropharma S.A.	1
National Institute of Infectious Diseases	1
Mikrogen GmbH	1
McGill University	1
Max-Planck-Institut für Kohlenforschung	1
Mandacaru Foundation Fortaleza	1
Loyola University Chicago	1
Liverpool School of Tropical Medicine	1
Leibniz Institute for Natural Product Research and Infection Biology	1
Kurt-Schumacher-Str. 2	1
Kreiskrankenhaus Gummersbach	1
Klinikum Ernst Von Bergmann	1
Kinshasa University	1
Kbo-Isar-Amper-Klinikum	1
Karlsruhe Institute of Technology (KIT)	1
Karl Franzens University of Graz	1
Johns Hopkins University	1
Johannes Gutenberg University Mainz	1
Johann Wolfgang Goethe University Frankfurt	1
Instituto Nacional de Salud Pública	1
Institut National de Recherche Biomédicale	1
INLASA Laboratory of Parasitology	1
Hospital Padre Quiliano	1
Hospital Centre São João	1
Hôpital Nord AP-HM	1
HELIOS Kliniken Berlin	1
German Institute of Human Nutrition	1
Georg August University of Goettingen	1
Genethor GmbH	1
Gazi University	1
Gaertner and Collegues Laboratory	1
FH-Bonn-Rhein-Sieg	1
Faculté de Médecine	1
European Centre for Disease Prevention and Control (ECDC)	1
EMBL Outstation Hamburg	1
Dr. Fooke Laboratorien GmbH	1
Direction des Sciences du Vivant	1
Clinic for Small Animals Stommeln	1
Centro de Investigaciones en Microbiología y Parasitología Tropical (CIMPAT) Universidad de los Andes	1
Centers for Disease Control and Prevention	1
CDI-Bwamanda	1
Cargo Responsable del Programa Nacional de Chagas Ministerio de Salud y Deportes Bolívia	1
BioFocus	1
Bill and Melinda Gates Foundation	1
Bégin Military Hospital	1
Bayer HealthCare AG	1
Av. Chipana Pasaje 4	1
Artus GmbH	1
American Museum of Natural History	1
Albert Ludwigs University Freiburg	1
Academic Hospital Munich-Bogenhausen	1

## Sheet: Overview HAT
TOP RESEARCH ORGS	Signatures		TOP RESEARCH Countries	Signatures		RANK	TOP RESEARCH ORGS		RANK	TOP RESEARCH Countries
	n= 828			n= 828		1	Ruprecht Karls University Heidelberg	98	1	Germany	450
Ruprecht Karls University Heidelberg	98		Germany	450		2	Julius Maximilians University of Wuerzburg	53	2	United Kingdom	62
Julius Maximilians University of Wuerzburg	53		United Kingdom	62		3	Swiss Tropical and Public Health Institute	31	3	Switzerland	57
Swiss Tropical and Public Health Institute	31		Switzerland	57		4	Free University of Berlin	27	4	Brazil	41
Free University of Berlin	27		Brazil	41		5	Eberhard Karls University of Tuebingen	24	5	United States	34
Eberhard Karls University of Tuebingen	24		United States	34		6	Ludwig Maximilians University of Munich	23	6	France	23
Ludwig Maximilians University of Munich	23		France	23		7	Medical Mission Clinic Wuerzburg	17	7	Belgium	21
Medical Mission Clinic Wuerzburg	17		Belgium	21		8	Federal University of São Paulo	15	8	Netherlands	20
Federal University of São Paulo	15		Netherlands	20		9	Sandler Center for Basic Research in Parasitic Diseases University of California	15	9	Kenya	18
Sandler Center for Basic Research in Parasitic Diseases University of California	15		Kenya	18		10	Université Victor Segalen Bordeaux 2	14	10	Japan	14
Université Victor Segalen Bordeaux 2	14		Japan	14		11	Darmstadt University of Technology	13	11	Italy	12
Darmstadt University of Technology	13		Italy	12		12	Institute of Tropical Medicine	13	12	Sudan	11
Institute of Tropical Medicine	13		Sudan	11		13	University of Bonn	13	13	Angola	10
University of Bonn	13		Angola	10		14	University of Muenster	13	14	Mali	7
University of Muenster	13		Mali	7		15	International Livestock Research Institute (ILRI)	12	15	Sweden	6
International Livestock Research Institute (ILRI)	12		Sweden	6
St. George's Hospital Medical School	12		Burkina Faso	5
University of Zurich	12		Denmark	5
Johann Wolfgang Goethe University Frankfurt	11		Congo	4
Philipps University Marburg	10		Israel	4
Caritas de Angola	8		Tanzania	4
University of Bremen	8		Austria	3
University of Dundee	8		Ethiopia	3
University of Glasgow	8		Ghana	3
University of Luebeck	8		Uganda	3
Bernhard Nocht Institute for Tropical Medicine	7		Venezuela	2
University Medical Center and Medical Faculty Mannheim	7		Argentina	1
University of Bern	7		Cameroon	1
University of Kiel	7		Cote d'Ivoire	1
Utrecht University	7		Iran	1
Academic Medical Center	6		Malawi	1
Christian-Albrechts-University of Kiel	6		Zimbabwe	1
Durham University	6
European Molecular Biology Laboratory EMBL	6
Heinrich-Heine-University Duesseldorf	6
Institut Pasteur	6
Instituto Oswaldo Cruz FIOCRUZ	6
Karlsruhe Institute of Technology (KIT)	6
Technical University of Berlin	6
Universidade Federal de Santa Catarina (UFSC)	6
Universit di Messina	6
University of Science and Technology	6
Centre International de Recherche-Développement sur l'Elevage en zone Subhumide (CIRDES)	5
Free University Brussels	5
German Cancer Research Center	5
Justus Liebig University Giessen	5
Max-Planck-Institute for Dynamics and Self-Organization	5
Osaka Bioscience Institute	5
Osaka University	5
Technische Universität Braunschweig	5
University of Warwick	5
Cellzome AG	4
Georg August University of Goettingen	4
Instituto Nacional de Pesquisa da Amazonia	4
Karolinska Institute	4
Kenya Medical Research Institute (KEMRI) Wellcome Trust Collaborative	4
Pharmaceutical University of Denmark	4
University of Alabama in Huntsville	4
University of Bristol	4
University of Lausanne	4
University of Liverpool	4
University of Washington	4
AHRI-ALERT	3
Charité University Medicine Berlin	3
Helmholtz Zentrum Munich	3
Marienkrankenhaus Hamburg	3
Oregon Health and Science University	3
University of Dar es Salaam	3
University of Manchester	3
University of North Carolina	3
Yale University School of Medicine	3
Central University of Venezuela	2
Fundação de Medicina Tropical Heitor Vieira Dourado	2
Heinrich-Pette-Institute for Experimental Virology and Immunology	2
Helios Klinikum Krefeld Academic Hospital	2
Institute for Animal Science/Health	2
Instituto Adolfo Lutz	2
Instituto de Combate e Controle Das Tripanossomoiases	2
International University Bremen	2
Kinshasa University	2
Laboratoire Central Vétérinaire de Bamako	2
London School of Hygiene and Tropical Medicine	2
Makerere University	2
Max Delbrueck Center for Molecular Medicine	2
Max Planck Institute of Molecular Cell Biology and Genetics	2
Medical University of Vienna	2
Medicinal and Aromatic Plants Research Institute	2
Ministry of Agriculture Forestry and Fishers	2
Otto-von-Guericke-University Magdeburg	2
Research Center René Rachou Fundação Oswaldo Cruz	2
Rostock University	2
RWTH Aachen University	2
Shirakawa Inst. of Animal Genetics	2
Universidade Federal da Paraíba	2
Universidade Federal Fluminense	2
University of Duisburg-Essen	2
University of Edinburgh	2
University of Haifa	2
University of Hannover	2
University of Khartoum	2
University of Nottingham	2
World Health Organization	2
Abteilung für Orthopädie und Unfallchirurgie	1
ALTA	1
BASF AG	1
BioFocus	1
BIOLOG Life Science Institute	1
CDI-Bwamanda	1
Central Veterinary Laboratories	1
CNR	1
CSF and Complexity Studies	1
Development Agency Regional Office for Eastern and Central Africa	1
Direction des Sciences du Vivant	1
EPICENTRE	1
Erasmus University Rotterdam	1
Ernst-Moritz-Arndt-University	1
EU Commission	1
Faculté de Médecine	1
Federal Office of Consumer Protection and Food Safety (BVL)	1
FH-Bonn-Rhein-Sieg	1
Firnhaberstrasse 14	1
Florida International University	1
Foundation for Innovative New Diagnostics (FIND)	1
Friedrich Schiller University Jena	1
German Rheumatism Research Center	1
Hamburg-Eppendorf University Medical Center	1
Harvard University	1
Hebrew University of Jerusalem	1
Helmholtz Centre for Infection Research	1
Innsbruck Medical University	1
Institut National de Recherche Biomédicale	1
Institute of Primate Research	1
International Crops Research Institute for the Semi-Arid Tropics (ICRISAT)	1
Istituto Superiore di Sanità	1
Johannes Gutenberg University Mainz	1
Kenya Agricultural Research Institute Trypanosomiasis Research Centre	1
Klinik für Innere Medizin	1
Leibniz Institute for Natural Product Research and Infection Biology	1
Leiden University Medical Center	1
Malteser Sleeping Sickness Contr. P.	1
Max Planck Inst. for Biochemistry	1
Max Planck Institute for Developmental Biology	1
Max Planck Institute for Infection Biology	1
Medical Commission of the Union Internationale des Associations d'Alpinisme (UIAA MedCom)	1
Mercachem BV	1
Naguchi Memorial Institute for Medical Research	1
National Institute of Medical Research	1
Nycomed GmbH	1
Ospedale S Cuore Negrar	1
Pan African Tsetse and Typanosomosis Eradication Programme (PATTEC)	1
Pasteur Institute of Iran	1
Paul Ehrlich Institute	1
Projet Rech. Cliniques T.	1
Queen's Hospital	1
Rabin Medical Center	1
Radboud University Nijmegen Medical Center	1
Royal Netherlands Academy for Arts and Sciences	1
St. Töniser Str. 21	1
Statens Serum Institute	1
Stockholm University	1
Tanzania Forestry Research Institute (TAFORI)	1
Technical University of Munich	1
Tierklinik Wusterhausen	1
UACP	1
United States Army Medical Research Unit	1
Université Catholique de Louvain	1
University of Aberdeen	1
University of Buenos Aires	1
University of Cape Coast	1
University of East Anglia	1
University of Florence	1
University of Gothenburg	1
University of Hasselt	1
University of Malawi	1
University of Mali	1
University of Siena	1
University of York	1
University of Zimbabwe	1
WHO/CDS/CPE/ZFK	1

## Sheet: Overview Onchocerciasis
TOP RESEARCH ORGS	Signatures		TOP RESEARCH Countries	Signatures				RANK	TOP RESEARCH ORGS			TOP RESEARCH COUNTRIES
	n= 819			n= 819				1	Bernhard Nocht Institute for Tropical Medicine	163	1	Germany	439
Bernhard Nocht Institute for Tropical Medicine	163		Germany	439				2	University of Bonn	78	2	United States	90
University of Bonn	78		United States	90				3	Eberhard Karls University of Tuebingen	66	3	United Kingdom	84
Eberhard Karls University of Tuebingen	66		United Kingdom	84				4	Liverpool School of Tropical Medicine	32	4	Ghana	50
Liverpool School of Tropical Medicine	32		Ghana	50				5	Kumasi Center for Collaborative Research (KCCR)	26	5	Cameroon	36
Kumasi Center for Collaborative Research (KCCR)	26		Cameroon	36				6	J. Craig Venter Institute	25	6	Tanzania	17
J. Craig Venter Institute	25		Tanzania	17				7	Kwame Nkrumah University of Science and Technology	18	7	Canada	16
Kwame Nkrumah University of Science and Technology	18		Canada	16				8	University of Muenster	17	8	Italy	14
University of Muenster	17		Italy	14				9	New England BioLabs Inc.	15	9	France	12
New England BioLabs Inc.	15		France	12				10	Biotica Technology Limited	11	10	Austria	11
Biotica Technology Limited	11		Austria	11				11	Innsbruck Medical University	11	11	Togo	10
Innsbruck Medical University	11		Togo	10				12	National Institute for Medical Research Tukuyu	11	12	Uganda	10
National Institute for Medical Research Tukuyu	11		Uganda	10				13	University of Ngaoundere	11	13	Burkina Faso	6
University of Ngaoundere	11		Burkina Faso	6				14	McGill University	10	14	Australia	4
McGill University	10		Australia	4				15	Research Foundation for Tropical Diseases and Environment	10	15	Congo	3
Research Foundation for Tropical Diseases and Environment	10		Congo	3
Natural History Museum	9		Equatorial Guinea	2
Washington University School of Medicine	9		Israel	2
Imperial College London	8		Malawi	2
Onchocerciasis Control Programme	8		Nigeria	2
Ruprecht Karls University Heidelberg	8		Portugal	2
University of Buea	8		Venezuela	2
Albert Ludwigs University Freiburg	7		Belgium	1
Georg August University of Goettingen	7		India	1
Humboldt University Berlin	7		Kenya	1
Justus Liebig University Giessen	7		Spain	1
Muséum National d'Histoire Naturelle	7		Switzerland	1
University of Hamburg	7
University of Milan	7
Smith College	6
Technical University of Munich	6
University of Luebeck	6
German Cancer Research Center	5
Ludwig Maximilians University of Munich	5
Université de Lomé	5
University of Bologna	5
University of Edinburgh	5
Heinrich-Heine-University Duesseldorf	4
Helios Kliniken Schwerin	4
Johann Wolfgang Goethe University Frankfurt	4
Martin-Luther Universität Halle-Wittenberg	4
Ministry of Health	4
University of Alabama at Birmingham	4
University of Cologne	4
Vector Control Unit Ministry of Health	4
Augenärztliche Gemeinschaftspraxis	3
Centers for Disease Control and Prevention	3
Divergence	3
Hospital for Tropical Diseases	3
James Cook University	3
Kinshasa University	3
University of Dundee	3
University of Hohenheim	3
University of Liverpool	3
University of Texas	3
Aga Khan Hospital	2
Bayer AG	2
Case Western Reserve University	2
Central University of Venezuela	2
Centre Hospitalier Regional	2
Clinic for Small Animals Wintgensstrasse 81-83	2
German Research Centre for Biotechnology mbH	2
Hamburg-Eppendorf University Medical Center	2
Hebrew University of Jerusalem	2
Institut National d'Hygiene	2
Institut Pasteur	2
Johannes Gutenberg University Mainz	2
Lyon College	2
Mahenge District Hospital	2
Max Planck Institute for Developmental Biology	2
Medical Research Centre (IMPM)	2
Ministry of Health and Population	2
Muhimbili Medical Centre	2
Nigerian Inst. for T. R.	2
Noguchi Memorial Institute for Medical Research	2
Onchocerciasis Chemotherapy Research Centre (OCRC) Hohoe Hospital	2
Oxford University	2
Pfizer Global Research and Devmt.	2
Research Center Borstel	2
School of Veterinary Medicine Hannover	2
University of Alberta	2
University of Cambridge	2
University of Nottingham	2
University of Pittsburgh	2
University of Porto	2
University of Strathclyde	2
University of Toledo	2
571 English Bluff Road	1
Anna University	1
Australian National University	1
Bill and Melinda Gates Foundation	1
Cambria Biosciences	1
D.R.E. Am. Italia	1
District Health Services	1
European Molecular Biology Laboratory EMBL	1
Free University Brussels	1
Health Research Unit Ghana Health Service	1
Hôpital Antoine Béclére	1
Hospital for Sick Children	1
Institut de Recherche pour le Développement	1
International Livestock Research Institute (ILRI)	1
IRD	1
Johns Hopkins University	1
Julius Maximilians University of Wuerzburg	1
Lindsley F. Kimball Research Institute	1
Makerere University	1
Mbanga Health District Services	1
Meharry Medical College	1
Melong Health District Services	1
Ministry of Public Health	1
National Institutes of Health	1
National Onchocerciasis Control Programme	1
P.O. Box 715	1
Purdue University	1
Scharpenbergsweg 8	1
Small Animal Clinic	1
Tropical Medicine Research Station	1
University College London	1
University of Barcelona	1
University of British Columbia	1
University of California at Davis	1
University of Greenwich at Medway	1
University of Iowa	1
University of Karlsruhe	1
University of Kiel	1
University of Notre Dame	1
University of Pisa	1
University of Science and Technology (UST)	1
University of Toronto	1
University of Ulm	1
University of Utah	1
Vet Med Labor GmbH	1
Wakwa Centre	1
World Health Organization	1
